# Supplementary material for: Exploring Structural Insights of Aβ42 and α-Synuclein Monomers and Heterodimer: A Comparative Study Using Implicit and Explicit Solvent Simulations
Source: J Phys Chem B. 2024 May 3;128(19):4655–69. doi: 10.1021/acs.jpcb.4c00503 (PMC11103699; doi:10.1021/acs.jpcb.4c00503)
Supplement: Supplementary file 3 — jp4c00503_si_003.zip [file jp4c00503_si_003.zip › rep/5_asyn_FINAL2.pdb]

CRYST1  108.349  108.349  108.349 109.47 109.47 109.47               1
ATOM      1  N   MET     1      26.384  71.691  66.969  1.00  0.00           N  
ATOM      2  HT1 MET     1      26.921  70.809  67.092  1.00  0.00           H  
ATOM      3  HT2 MET     1      25.492  71.194  67.167  1.00  0.00           H  
ATOM      4  HT3 MET     1      26.555  72.276  67.812  1.00  0.00           H  
ATOM      5  CA  MET     1      26.511  72.371  65.695  1.00  0.00           C  
ATOM      6  HA  MET     1      25.585  72.926  65.681  1.00  0.00           H  
ATOM      7  CB  MET     1      27.739  73.416  65.550  1.00  0.00           C  
ATOM      8  HB1 MET     1      27.788  74.046  66.463  1.00  0.00           H  
ATOM      9  HB2 MET     1      27.552  74.058  64.663  1.00  0.00           H  
ATOM     10  CG  MET     1      29.145  72.723  65.406  1.00  0.00           C  
ATOM     11  HG1 MET     1      29.806  73.561  65.098  1.00  0.00           H  
ATOM     12  HG2 MET     1      29.196  72.056  64.519  1.00  0.00           H  
ATOM     13  SD  MET     1      29.931  71.966  66.746  1.00  0.00           S  
ATOM     14  CE  MET     1      31.629  72.476  66.317  1.00  0.00           C  
ATOM     15  HE1 MET     1      32.298  71.978  67.051  1.00  0.00           H  
ATOM     16  HE2 MET     1      31.775  73.573  66.416  1.00  0.00           H  
ATOM     17  HE3 MET     1      31.972  72.078  65.338  1.00  0.00           H  
ATOM     18  C   MET     1      26.408  71.338  64.536  1.00  0.00           C  
ATOM     19  O   MET     1      26.466  70.110  64.753  1.00  0.00           O  
ATOM     20  N   ASP     2      26.221  71.829  63.300  1.00  0.00           N  
ATOM     21  HN  ASP     2      25.934  72.770  63.144  1.00  0.00           H  
ATOM     22  CA  ASP     2      26.578  71.118  62.027  1.00  0.00           C  
ATOM     23  HA  ASP     2      25.659  70.624  61.749  1.00  0.00           H  
ATOM     24  CB  ASP     2      26.813  72.282  61.053  1.00  0.00           C  
ATOM     25  HB1 ASP     2      27.030  71.876  60.042  1.00  0.00           H  
ATOM     26  HB2 ASP     2      27.609  72.930  61.477  1.00  0.00           H  
ATOM     27  CG  ASP     2      25.535  73.120  60.789  1.00  0.00           C  
ATOM     28  OD1 ASP     2      24.376  72.880  61.230  1.00  0.00           O  
ATOM     29  OD2 ASP     2      25.737  74.070  59.939  1.00  0.00           O  
ATOM     30  C   ASP     2      27.704  70.082  61.909  1.00  0.00           C  
ATOM     31  O   ASP     2      28.733  70.202  62.531  1.00  0.00           O  
ATOM     32  N   VAL     3      27.477  68.992  61.167  1.00  0.00           N  
ATOM     33  HN  VAL     3      26.652  68.939  60.610  1.00  0.00           H  
ATOM     34  CA  VAL     3      28.373  67.843  60.993  1.00  0.00           C  
ATOM     35  HA  VAL     3      28.724  67.528  61.964  1.00  0.00           H  
ATOM     36  CB  VAL     3      27.566  66.627  60.389  1.00  0.00           C  
ATOM     37  HB  VAL     3      26.544  66.714  60.814  1.00  0.00           H  
ATOM     38  CG1 VAL     3      27.459  66.660  58.867  1.00  0.00           C  
ATOM     39 HG11 VAL     3      28.452  66.716  58.372  1.00  0.00           H  
ATOM     40 HG12 VAL     3      26.728  67.460  58.623  1.00  0.00           H  
ATOM     41 HG13 VAL     3      26.965  65.717  58.548  1.00  0.00           H  
ATOM     42  CG2 VAL     3      28.065  65.309  60.944  1.00  0.00           C  
ATOM     43 HG21 VAL     3      28.088  65.468  62.043  1.00  0.00           H  
ATOM     44 HG22 VAL     3      29.094  65.040  60.624  1.00  0.00           H  
ATOM     45 HG23 VAL     3      27.376  64.448  60.808  1.00  0.00           H  
ATOM     46  C   VAL     3      29.605  68.111  60.112  1.00  0.00           C  
ATOM     47  O   VAL     3      29.702  68.916  59.223  1.00  0.00           O  
ATOM     48  N   PHE     4      30.699  67.469  60.565  1.00  0.00           N  
ATOM     49  HN  PHE     4      30.648  66.885  61.371  1.00  0.00           H  
ATOM     50  CA  PHE     4      31.972  67.605  59.823  1.00  0.00           C  
ATOM     51  HA  PHE     4      32.097  68.558  59.331  1.00  0.00           H  
ATOM     52  CB  PHE     4      33.014  67.524  60.948  1.00  0.00           C  
ATOM     53  HB1 PHE     4      33.046  66.483  61.334  1.00  0.00           H  
ATOM     54  HB2 PHE     4      32.738  68.153  61.821  1.00  0.00           H  
ATOM     55  CG  PHE     4      34.355  67.940  60.533  1.00  0.00           C  
ATOM     56  CD1 PHE     4      35.457  67.426  61.270  1.00  0.00           C  
ATOM     57  HD1 PHE     4      35.235  66.859  62.162  1.00  0.00           H  
ATOM     58  CE1 PHE     4      36.777  67.656  60.814  1.00  0.00           C  
ATOM     59  HE1 PHE     4      37.653  67.283  61.324  1.00  0.00           H  
ATOM     60  CZ  PHE     4      36.983  68.557  59.776  1.00  0.00           C  
ATOM     61  HZ  PHE     4      38.009  68.851  59.608  1.00  0.00           H  
ATOM     62  CD2 PHE     4      34.584  68.735  59.360  1.00  0.00           C  
ATOM     63  HD2 PHE     4      33.886  69.235  58.704  1.00  0.00           H  
ATOM     64  CE2 PHE     4      35.939  69.116  59.063  1.00  0.00           C  
ATOM     65  HE2 PHE     4      36.225  69.804  58.282  1.00  0.00           H  
ATOM     66  C   PHE     4      32.069  66.466  58.732  1.00  0.00           C  
ATOM     67  O   PHE     4      32.076  65.255  58.929  1.00  0.00           O  
ATOM     68  N   MET     5      31.962  66.886  57.448  1.00  0.00           N  
ATOM     69  HN  MET     5      31.804  67.833  57.179  1.00  0.00           H  
ATOM     70  CA  MET     5      31.885  65.866  56.360  1.00  0.00           C  
ATOM     71  HA  MET     5      31.168  65.087  56.573  1.00  0.00           H  
ATOM     72  CB  MET     5      31.460  66.442  54.976  1.00  0.00           C  
ATOM     73  HB1 MET     5      31.422  65.671  54.176  1.00  0.00           H  
ATOM     74  HB2 MET     5      32.294  67.110  54.674  1.00  0.00           H  
ATOM     75  CG  MET     5      30.143  67.245  54.912  1.00  0.00           C  
ATOM     76  HG1 MET     5      30.091  67.852  53.983  1.00  0.00           H  
ATOM     77  HG2 MET     5      30.022  67.991  55.726  1.00  0.00           H  
ATOM     78  SD  MET     5      28.677  66.192  54.958  1.00  0.00           S  
ATOM     79  CE  MET     5      27.633  67.493  54.341  1.00  0.00           C  
ATOM     80  HE1 MET     5      28.177  68.460  54.283  1.00  0.00           H  
ATOM     81  HE2 MET     5      26.787  67.619  55.050  1.00  0.00           H  
ATOM     82  HE3 MET     5      27.177  67.234  53.362  1.00  0.00           H  
ATOM     83  C   MET     5      33.133  64.967  56.161  1.00  0.00           C  
ATOM     84  O   MET     5      33.126  63.753  55.921  1.00  0.00           O  
ATOM     85  N   LYS     6      34.241  65.570  56.451  1.00  0.00           N  
ATOM     86  HN  LYS     6      34.180  66.562  56.541  1.00  0.00           H  
ATOM     87  CA  LYS     6      35.521  64.953  56.536  1.00  0.00           C  
ATOM     88  HA  LYS     6      35.662  64.402  55.618  1.00  0.00           H  
ATOM     89  CB  LYS     6      36.604  66.082  56.574  1.00  0.00           C  
ATOM     90  HB1 LYS     6      36.280  66.959  57.174  1.00  0.00           H  
ATOM     91  HB2 LYS     6      36.649  66.429  55.519  1.00  0.00           H  
ATOM     92  CG  LYS     6      38.052  65.779  57.069  1.00  0.00           C  
ATOM     93  HG1 LYS     6      37.996  65.389  58.107  1.00  0.00           H  
ATOM     94  HG2 LYS     6      38.661  66.708  57.104  1.00  0.00           H  
ATOM     95  CD  LYS     6      38.744  64.843  56.120  1.00  0.00           C  
ATOM     96  HD1 LYS     6      38.715  65.269  55.094  1.00  0.00           H  
ATOM     97  HD2 LYS     6      38.175  63.904  55.953  1.00  0.00           H  
ATOM     98  CE  LYS     6      40.220  64.584  56.419  1.00  0.00           C  
ATOM     99  HE1 LYS     6      40.459  64.071  57.375  1.00  0.00           H  
ATOM    100  HE2 LYS     6      40.688  65.567  56.643  1.00  0.00           H  
ATOM    101  NZ  LYS     6      40.945  63.994  55.255  1.00  0.00           N  
ATOM    102  HZ1 LYS     6      41.795  63.537  55.641  1.00  0.00           H  
ATOM    103  HZ2 LYS     6      41.254  64.631  54.493  1.00  0.00           H  
ATOM    104  HZ3 LYS     6      40.300  63.302  54.822  1.00  0.00           H  
ATOM    105  C   LYS     6      35.599  63.986  57.671  1.00  0.00           C  
ATOM    106  O   LYS     6      35.917  62.806  57.661  1.00  0.00           O  
ATOM    107  N   GLY     7      35.212  64.506  58.858  1.00  0.00           N  
ATOM    108  HN  GLY     7      34.822  65.416  58.977  1.00  0.00           H  
ATOM    109  CA  GLY     7      34.974  63.738  60.084  1.00  0.00           C  
ATOM    110  HA1 GLY     7      34.492  64.341  60.839  1.00  0.00           H  
ATOM    111  HA2 GLY     7      35.968  63.377  60.304  1.00  0.00           H  
ATOM    112  C   GLY     7      34.117  62.534  60.015  1.00  0.00           C  
ATOM    113  O   GLY     7      34.525  61.447  60.422  1.00  0.00           O  
ATOM    114  N   LEU     8      32.903  62.654  59.354  1.00  0.00           N  
ATOM    115  HN  LEU     8      32.590  63.589  59.212  1.00  0.00           H  
ATOM    116  CA  LEU     8      32.026  61.583  58.869  1.00  0.00           C  
ATOM    117  HA  LEU     8      31.625  61.035  59.709  1.00  0.00           H  
ATOM    118  CB  LEU     8      30.885  62.117  58.035  1.00  0.00           C  
ATOM    119  HB1 LEU     8      30.486  61.294  57.404  1.00  0.00           H  
ATOM    120  HB2 LEU     8      31.311  62.898  57.371  1.00  0.00           H  
ATOM    121  CG  LEU     8      29.664  62.750  58.850  1.00  0.00           C  
ATOM    122  HG  LEU     8      29.965  63.666  59.402  1.00  0.00           H  
ATOM    123  CD1 LEU     8      28.580  63.263  57.853  1.00  0.00           C  
ATOM    124 HD11 LEU     8      27.622  63.583  58.316  1.00  0.00           H  
ATOM    125 HD12 LEU     8      28.333  62.497  57.087  1.00  0.00           H  
ATOM    126 HD13 LEU     8      28.966  64.208  57.416  1.00  0.00           H  
ATOM    127  CD2 LEU     8      28.986  61.604  59.761  1.00  0.00           C  
ATOM    128 HD21 LEU     8      28.112  62.042  60.289  1.00  0.00           H  
ATOM    129 HD22 LEU     8      29.753  61.144  60.419  1.00  0.00           H  
ATOM    130 HD23 LEU     8      28.531  60.857  59.075  1.00  0.00           H  
ATOM    131  C   LEU     8      32.831  60.591  58.029  1.00  0.00           C  
ATOM    132  O   LEU     8      32.646  59.352  58.192  1.00  0.00           O  
ATOM    133  N   SER     9      33.647  61.042  57.061  1.00  0.00           N  
ATOM    134  HN  SER     9      33.743  62.031  56.985  1.00  0.00           H  
ATOM    135  CA  SER     9      34.332  60.181  56.121  1.00  0.00           C  
ATOM    136  HA  SER     9      33.586  59.496  55.748  1.00  0.00           H  
ATOM    137  CB  SER     9      35.103  60.908  54.996  1.00  0.00           C  
ATOM    138  HB1 SER     9      35.969  61.472  55.403  1.00  0.00           H  
ATOM    139  HB2 SER     9      34.405  61.652  54.556  1.00  0.00           H  
ATOM    140  OG  SER     9      35.652  60.050  53.979  1.00  0.00           O  
ATOM    141  HG1 SER     9      36.226  60.607  53.447  1.00  0.00           H  
ATOM    142  C   SER     9      35.369  59.323  56.841  1.00  0.00           C  
ATOM    143  O   SER     9      35.478  58.138  56.637  1.00  0.00           O  
ATOM    144  N   LYS    10      35.992  59.942  57.817  1.00  0.00           N  
ATOM    145  HN  LYS    10      35.854  60.916  57.978  1.00  0.00           H  
ATOM    146  CA  LYS    10      36.860  59.214  58.818  1.00  0.00           C  
ATOM    147  HA  LYS    10      37.564  58.552  58.335  1.00  0.00           H  
ATOM    148  CB  LYS    10      37.547  60.236  59.772  1.00  0.00           C  
ATOM    149  HB1 LYS    10      38.128  59.635  60.504  1.00  0.00           H  
ATOM    150  HB2 LYS    10      36.892  61.039  60.173  1.00  0.00           H  
ATOM    151  CG  LYS    10      38.733  61.028  59.092  1.00  0.00           C  
ATOM    152  HG1 LYS    10      38.952  61.826  59.833  1.00  0.00           H  
ATOM    153  HG2 LYS    10      38.264  61.590  58.256  1.00  0.00           H  
ATOM    154  CD  LYS    10      39.940  60.235  58.702  1.00  0.00           C  
ATOM    155  HD1 LYS    10      39.584  59.432  58.023  1.00  0.00           H  
ATOM    156  HD2 LYS    10      40.339  59.773  59.631  1.00  0.00           H  
ATOM    157  CE  LYS    10      40.999  60.958  57.878  1.00  0.00           C  
ATOM    158  HE1 LYS    10      40.539  61.619  57.113  1.00  0.00           H  
ATOM    159  HE2 LYS    10      41.627  60.195  57.371  1.00  0.00           H  
ATOM    160  NZ  LYS    10      41.846  61.867  58.789  1.00  0.00           N  
ATOM    161  HZ1 LYS    10      42.242  61.431  59.646  1.00  0.00           H  
ATOM    162  HZ2 LYS    10      41.324  62.694  59.142  1.00  0.00           H  
ATOM    163  HZ3 LYS    10      42.644  62.194  58.208  1.00  0.00           H  
ATOM    164  C   LYS    10      36.102  58.214  59.596  1.00  0.00           C  
ATOM    165  O   LYS    10      36.583  57.175  60.036  1.00  0.00           O  
ATOM    166  N   ALA    11      34.830  58.513  59.885  1.00  0.00           N  
ATOM    167  HN  ALA    11      34.218  59.196  59.494  1.00  0.00           H  
ATOM    168  CA  ALA    11      34.090  57.552  60.671  1.00  0.00           C  
ATOM    169  HA  ALA    11      34.762  57.247  61.459  1.00  0.00           H  
ATOM    170  CB  ALA    11      32.942  58.161  61.529  1.00  0.00           C  
ATOM    171  HB1 ALA    11      33.263  59.046  62.119  1.00  0.00           H  
ATOM    172  HB2 ALA    11      32.393  57.494  62.227  1.00  0.00           H  
ATOM    173  HB3 ALA    11      32.263  58.582  60.757  1.00  0.00           H  
ATOM    174  C   ALA    11      33.556  56.302  59.885  1.00  0.00           C  
ATOM    175  O   ALA    11      33.146  55.257  60.420  1.00  0.00           O  
ATOM    176  N   LYS    12      33.585  56.364  58.472  1.00  0.00           N  
ATOM    177  HN  LYS    12      33.839  57.208  58.005  1.00  0.00           H  
ATOM    178  CA  LYS    12      33.173  55.286  57.558  1.00  0.00           C  
ATOM    179  HA  LYS    12      32.633  54.512  58.083  1.00  0.00           H  
ATOM    180  CB  LYS    12      32.350  55.928  56.448  1.00  0.00           C  
ATOM    181  HB1 LYS    12      32.058  55.333  55.557  1.00  0.00           H  
ATOM    182  HB2 LYS    12      32.886  56.839  56.106  1.00  0.00           H  
ATOM    183  CG  LYS    12      30.921  56.424  56.908  1.00  0.00           C  
ATOM    184  HG1 LYS    12      31.068  56.957  57.872  1.00  0.00           H  
ATOM    185  HG2 LYS    12      30.078  55.702  56.965  1.00  0.00           H  
ATOM    186  CD  LYS    12      30.371  57.526  55.966  1.00  0.00           C  
ATOM    187  HD1 LYS    12      31.086  58.375  56.014  1.00  0.00           H  
ATOM    188  HD2 LYS    12      29.431  57.895  56.427  1.00  0.00           H  
ATOM    189  CE  LYS    12      30.132  57.240  54.460  1.00  0.00           C  
ATOM    190  HE1 LYS    12      31.061  56.798  54.042  1.00  0.00           H  
ATOM    191  HE2 LYS    12      30.022  58.180  53.876  1.00  0.00           H  
ATOM    192  NZ  LYS    12      28.929  56.387  54.151  1.00  0.00           N  
ATOM    193  HZ1 LYS    12      29.003  55.440  54.574  1.00  0.00           H  
ATOM    194  HZ2 LYS    12      28.728  56.214  53.146  1.00  0.00           H  
ATOM    195  HZ3 LYS    12      28.102  56.816  54.614  1.00  0.00           H  
ATOM    196  C   LYS    12      34.397  54.513  56.892  1.00  0.00           C  
ATOM    197  O   LYS    12      34.365  53.421  56.319  1.00  0.00           O  
ATOM    198  N   GLU    13      35.596  55.149  57.066  1.00  0.00           N  
ATOM    199  HN  GLU    13      35.647  56.028  57.534  1.00  0.00           H  
ATOM    200  CA  GLU    13      36.834  54.411  57.031  1.00  0.00           C  
ATOM    201  HA  GLU    13      36.814  53.980  56.041  1.00  0.00           H  
ATOM    202  CB  GLU    13      38.112  55.339  57.094  1.00  0.00           C  
ATOM    203  HB1 GLU    13      38.970  54.633  57.094  1.00  0.00           H  
ATOM    204  HB2 GLU    13      38.275  55.798  58.092  1.00  0.00           H  
ATOM    205  CG  GLU    13      38.281  56.245  55.868  1.00  0.00           C  
ATOM    206  HG1 GLU    13      37.688  57.121  56.207  1.00  0.00           H  
ATOM    207  HG2 GLU    13      37.926  55.840  54.896  1.00  0.00           H  
ATOM    208  CD  GLU    13      39.694  56.737  55.740  1.00  0.00           C  
ATOM    209  OE1 GLU    13      40.184  57.017  54.602  1.00  0.00           O  
ATOM    210  OE2 GLU    13      40.294  56.895  56.789  1.00  0.00           O  
ATOM    211  C   GLU    13      36.914  53.330  58.089  1.00  0.00           C  
ATOM    212  O   GLU    13      36.402  53.513  59.174  1.00  0.00           O  
ATOM    213  N   GLY    14      37.413  52.147  57.633  1.00  0.00           N  
ATOM    214  HN  GLY    14      37.643  52.054  56.668  1.00  0.00           H  
ATOM    215  CA  GLY    14      37.403  50.995  58.402  1.00  0.00           C  
ATOM    216  HA1 GLY    14      36.583  50.306  58.263  1.00  0.00           H  
ATOM    217  HA2 GLY    14      37.651  51.176  59.438  1.00  0.00           H  
ATOM    218  C   GLY    14      38.626  50.272  57.952  1.00  0.00           C  
ATOM    219  O   GLY    14      39.686  50.761  57.698  1.00  0.00           O  
ATOM    220  N   VAL    15      38.418  48.954  57.763  1.00  0.00           N  
ATOM    221  HN  VAL    15      37.563  48.564  58.096  1.00  0.00           H  
ATOM    222  CA  VAL    15      39.479  48.069  57.381  1.00  0.00           C  
ATOM    223  HA  VAL    15      40.304  48.341  58.022  1.00  0.00           H  
ATOM    224  CB  VAL    15      39.158  46.656  57.754  1.00  0.00           C  
ATOM    225  HB  VAL    15      40.021  46.010  57.482  1.00  0.00           H  
ATOM    226  CG1 VAL    15      38.998  46.388  59.310  1.00  0.00           C  
ATOM    227 HG11 VAL    15      38.801  45.315  59.521  1.00  0.00           H  
ATOM    228 HG12 VAL    15      38.081  46.786  59.796  1.00  0.00           H  
ATOM    229 HG13 VAL    15      39.890  46.687  59.901  1.00  0.00           H  
ATOM    230  CG2 VAL    15      38.004  46.044  56.887  1.00  0.00           C  
ATOM    231 HG21 VAL    15      37.786  45.099  57.428  1.00  0.00           H  
ATOM    232 HG22 VAL    15      38.167  45.801  55.815  1.00  0.00           H  
ATOM    233 HG23 VAL    15      37.084  46.667  56.876  1.00  0.00           H  
ATOM    234  C   VAL    15      40.139  48.212  55.974  1.00  0.00           C  
ATOM    235  O   VAL    15      41.380  48.093  55.890  1.00  0.00           O  
ATOM    236  N   VAL    16      39.402  48.363  54.858  1.00  0.00           N  
ATOM    237  HN  VAL    16      38.416  48.502  54.808  1.00  0.00           H  
ATOM    238  CA  VAL    16      40.030  48.584  53.567  1.00  0.00           C  
ATOM    239  HA  VAL    16      40.701  47.766  53.348  1.00  0.00           H  
ATOM    240  CB  VAL    16      38.925  48.883  52.520  1.00  0.00           C  
ATOM    241  HB  VAL    16      38.249  49.700  52.850  1.00  0.00           H  
ATOM    242  CG1 VAL    16      39.502  49.374  51.160  1.00  0.00           C  
ATOM    243 HG11 VAL    16      39.964  50.378  51.264  1.00  0.00           H  
ATOM    244 HG12 VAL    16      38.593  49.447  50.526  1.00  0.00           H  
ATOM    245 HG13 VAL    16      40.189  48.684  50.625  1.00  0.00           H  
ATOM    246  CG2 VAL    16      38.061  47.649  52.302  1.00  0.00           C  
ATOM    247 HG21 VAL    16      37.342  47.691  51.457  1.00  0.00           H  
ATOM    248 HG22 VAL    16      37.482  47.453  53.230  1.00  0.00           H  
ATOM    249 HG23 VAL    16      38.687  46.739  52.178  1.00  0.00           H  
ATOM    250  C   VAL    16      40.943  49.792  53.648  1.00  0.00           C  
ATOM    251  O   VAL    16      42.081  49.730  53.167  1.00  0.00           O  
ATOM    252  N   ALA    17      40.453  50.975  54.126  1.00  0.00           N  
ATOM    253  HN  ALA    17      39.527  50.962  54.497  1.00  0.00           H  
ATOM    254  CA  ALA    17      41.217  52.197  54.188  1.00  0.00           C  
ATOM    255  HA  ALA    17      41.535  52.385  53.174  1.00  0.00           H  
ATOM    256  CB  ALA    17      40.220  53.274  54.789  1.00  0.00           C  
ATOM    257  HB1 ALA    17      39.303  53.364  54.169  1.00  0.00           H  
ATOM    258  HB2 ALA    17      40.684  54.270  54.950  1.00  0.00           H  
ATOM    259  HB3 ALA    17      39.895  52.974  55.808  1.00  0.00           H  
ATOM    260  C   ALA    17      42.505  52.037  55.034  1.00  0.00           C  
ATOM    261  O   ALA    17      43.607  52.379  54.685  1.00  0.00           O  
ATOM    262  N   ALA    18      42.291  51.284  56.186  1.00  0.00           N  
ATOM    263  HN  ALA    18      41.383  50.923  56.387  1.00  0.00           H  
ATOM    264  CA  ALA    18      43.339  50.782  57.036  1.00  0.00           C  
ATOM    265  HA  ALA    18      43.853  51.649  57.423  1.00  0.00           H  
ATOM    266  CB  ALA    18      42.770  50.118  58.241  1.00  0.00           C  
ATOM    267  HB1 ALA    18      41.966  50.746  58.682  1.00  0.00           H  
ATOM    268  HB2 ALA    18      43.471  49.980  59.091  1.00  0.00           H  
ATOM    269  HB3 ALA    18      42.251  49.170  57.985  1.00  0.00           H  
ATOM    270  C   ALA    18      44.381  49.971  56.309  1.00  0.00           C  
ATOM    271  O   ALA    18      45.578  50.225  56.443  1.00  0.00           O  
ATOM    272  N   ALA    19      44.015  48.955  55.514  1.00  0.00           N  
ATOM    273  HN  ALA    19      43.047  48.813  55.320  1.00  0.00           H  
ATOM    274  CA  ALA    19      44.862  48.193  54.697  1.00  0.00           C  
ATOM    275  HA  ALA    19      45.620  47.678  55.269  1.00  0.00           H  
ATOM    276  CB  ALA    19      44.065  47.087  53.893  1.00  0.00           C  
ATOM    277  HB1 ALA    19      43.411  46.419  54.493  1.00  0.00           H  
ATOM    278  HB2 ALA    19      44.587  46.358  53.238  1.00  0.00           H  
ATOM    279  HB3 ALA    19      43.310  47.506  53.193  1.00  0.00           H  
ATOM    280  C   ALA    19      45.608  49.015  53.629  1.00  0.00           C  
ATOM    281  O   ALA    19      46.870  48.959  53.602  1.00  0.00           O  
ATOM    282  N   GLU    20      45.020  49.974  52.868  1.00  0.00           N  
ATOM    283  HN  GLU    20      44.025  49.919  52.888  1.00  0.00           H  
ATOM    284  CA  GLU    20      45.613  50.840  51.906  1.00  0.00           C  
ATOM    285  HA  GLU    20      46.320  50.292  51.301  1.00  0.00           H  
ATOM    286  CB  GLU    20      44.530  51.463  50.994  1.00  0.00           C  
ATOM    287  HB1 GLU    20      45.066  52.232  50.397  1.00  0.00           H  
ATOM    288  HB2 GLU    20      43.808  52.072  51.578  1.00  0.00           H  
ATOM    289  CG  GLU    20      43.723  50.372  50.228  1.00  0.00           C  
ATOM    290  HG1 GLU    20      42.860  50.913  49.783  1.00  0.00           H  
ATOM    291  HG2 GLU    20      43.318  49.577  50.890  1.00  0.00           H  
ATOM    292  CD  GLU    20      44.633  49.790  49.114  1.00  0.00           C  
ATOM    293  OE1 GLU    20      45.310  50.539  48.385  1.00  0.00           O  
ATOM    294  OE2 GLU    20      44.801  48.594  49.016  1.00  0.00           O  
ATOM    295  C   GLU    20      46.458  51.905  52.593  1.00  0.00           C  
ATOM    296  O   GLU    20      47.447  52.431  52.017  1.00  0.00           O  
ATOM    297  N   LYS    21      46.081  52.415  53.791  1.00  0.00           N  
ATOM    298  HN  LYS    21      45.200  52.307  54.246  1.00  0.00           H  
ATOM    299  CA  LYS    21      46.848  53.471  54.475  1.00  0.00           C  
ATOM    300  HA  LYS    21      47.239  54.117  53.703  1.00  0.00           H  
ATOM    301  CB  LYS    21      45.967  54.355  55.281  1.00  0.00           C  
ATOM    302  HB1 LYS    21      46.589  55.009  55.929  1.00  0.00           H  
ATOM    303  HB2 LYS    21      45.290  53.722  55.894  1.00  0.00           H  
ATOM    304  CG  LYS    21      45.042  55.233  54.459  1.00  0.00           C  
ATOM    305  HG1 LYS    21      44.537  54.737  53.602  1.00  0.00           H  
ATOM    306  HG2 LYS    21      45.802  55.912  54.017  1.00  0.00           H  
ATOM    307  CD  LYS    21      44.057  56.066  55.312  1.00  0.00           C  
ATOM    308  HD1 LYS    21      44.544  56.184  56.304  1.00  0.00           H  
ATOM    309  HD2 LYS    21      43.142  55.442  55.401  1.00  0.00           H  
ATOM    310  CE  LYS    21      43.757  57.397  54.685  1.00  0.00           C  
ATOM    311  HE1 LYS    21      43.542  57.348  53.596  1.00  0.00           H  
ATOM    312  HE2 LYS    21      44.701  57.976  54.774  1.00  0.00           H  
ATOM    313  NZ  LYS    21      42.579  58.036  55.234  1.00  0.00           N  
ATOM    314  HZ1 LYS    21      42.747  58.184  56.249  1.00  0.00           H  
ATOM    315  HZ2 LYS    21      41.708  57.489  55.077  1.00  0.00           H  
ATOM    316  HZ3 LYS    21      42.491  59.007  54.871  1.00  0.00           H  
ATOM    317  C   LYS    21      47.949  52.841  55.294  1.00  0.00           C  
ATOM    318  O   LYS    21      48.898  53.503  55.729  1.00  0.00           O  
ATOM    319  N   THR    22      47.935  51.479  55.487  1.00  0.00           N  
ATOM    320  HN  THR    22      47.095  51.062  55.146  1.00  0.00           H  
ATOM    321  CA  THR    22      48.979  50.640  56.013  1.00  0.00           C  
ATOM    322  HA  THR    22      49.424  51.177  56.837  1.00  0.00           H  
ATOM    323  CB  THR    22      48.507  49.336  56.625  1.00  0.00           C  
ATOM    324  HB  THR    22      47.795  48.772  55.985  1.00  0.00           H  
ATOM    325  OG1 THR    22      47.727  49.561  57.827  1.00  0.00           O  
ATOM    326  HG1 THR    22      46.900  49.951  57.535  1.00  0.00           H  
ATOM    327  CG2 THR    22      49.578  48.329  57.117  1.00  0.00           C  
ATOM    328 HG21 THR    22      50.109  48.798  57.973  1.00  0.00           H  
ATOM    329 HG22 THR    22      50.307  48.105  56.309  1.00  0.00           H  
ATOM    330 HG23 THR    22      48.996  47.452  57.474  1.00  0.00           H  
ATOM    331  C   THR    22      50.067  50.367  54.940  1.00  0.00           C  
ATOM    332  O   THR    22      51.248  50.356  55.200  1.00  0.00           O  
ATOM    333  N   LYS    23      49.609  50.157  53.673  1.00  0.00           N  
ATOM    334  HN  LYS    23      48.655  50.047  53.405  1.00  0.00           H  
ATOM    335  CA  LYS    23      50.498  50.092  52.531  1.00  0.00           C  
ATOM    336  HA  LYS    23      51.243  49.332  52.717  1.00  0.00           H  
ATOM    337  CB  LYS    23      49.632  49.658  51.342  1.00  0.00           C  
ATOM    338  HB1 LYS    23      50.178  49.840  50.392  1.00  0.00           H  
ATOM    339  HB2 LYS    23      48.666  50.202  51.263  1.00  0.00           H  
ATOM    340  CG  LYS    23      49.205  48.209  51.266  1.00  0.00           C  
ATOM    341  HG1 LYS    23      48.828  47.870  52.255  1.00  0.00           H  
ATOM    342  HG2 LYS    23      50.124  47.599  51.132  1.00  0.00           H  
ATOM    343  CD  LYS    23      48.063  47.823  50.225  1.00  0.00           C  
ATOM    344  HD1 LYS    23      47.013  48.107  50.452  1.00  0.00           H  
ATOM    345  HD2 LYS    23      47.934  46.720  50.186  1.00  0.00           H  
ATOM    346  CE  LYS    23      48.288  48.281  48.822  1.00  0.00           C  
ATOM    347  HE1 LYS    23      49.051  47.795  48.177  1.00  0.00           H  
ATOM    348  HE2 LYS    23      48.479  49.373  48.755  1.00  0.00           H  
ATOM    349  NZ  LYS    23      47.121  48.228  47.913  1.00  0.00           N  
ATOM    350  HZ1 LYS    23      46.814  47.235  47.876  1.00  0.00           H  
ATOM    351  HZ2 LYS    23      47.258  48.610  46.955  1.00  0.00           H  
ATOM    352  HZ3 LYS    23      46.333  48.791  48.292  1.00  0.00           H  
ATOM    353  C   LYS    23      51.359  51.316  52.290  1.00  0.00           C  
ATOM    354  O   LYS    23      52.564  51.226  52.120  1.00  0.00           O  
ATOM    355  N   GLN    24      50.707  52.498  52.318  1.00  0.00           N  
ATOM    356  HN  GLN    24      49.711  52.468  52.351  1.00  0.00           H  
ATOM    357  CA  GLN    24      51.224  53.838  52.294  1.00  0.00           C  
ATOM    358  HA  GLN    24      51.799  53.948  51.386  1.00  0.00           H  
ATOM    359  CB  GLN    24      50.080  54.898  52.277  1.00  0.00           C  
ATOM    360  HB1 GLN    24      50.524  55.871  52.578  1.00  0.00           H  
ATOM    361  HB2 GLN    24      49.375  54.600  53.083  1.00  0.00           H  
ATOM    362  CG  GLN    24      49.396  55.058  50.920  1.00  0.00           C  
ATOM    363  HG1 GLN    24      48.982  54.097  50.546  1.00  0.00           H  
ATOM    364  HG2 GLN    24      50.142  55.270  50.125  1.00  0.00           H  
ATOM    365  CD  GLN    24      48.383  56.194  50.927  1.00  0.00           C  
ATOM    366  OE1 GLN    24      47.260  56.128  51.471  1.00  0.00           O  
ATOM    367  NE2 GLN    24      48.792  57.284  50.284  1.00  0.00           N  
ATOM    368 HE21 GLN    24      49.425  57.185  49.516  1.00  0.00           H  
ATOM    369 HE22 GLN    24      48.280  58.129  50.437  1.00  0.00           H  
ATOM    370  C   GLN    24      52.241  54.071  53.387  1.00  0.00           C  
ATOM    371  O   GLN    24      53.325  54.585  53.135  1.00  0.00           O  
ATOM    372  N   GLY    25      51.956  53.610  54.644  1.00  0.00           N  
ATOM    373  HN  GLY    25      51.137  53.088  54.871  1.00  0.00           H  
ATOM    374  CA  GLY    25      52.949  53.733  55.699  1.00  0.00           C  
ATOM    375  HA1 GLY    25      52.429  53.709  56.645  1.00  0.00           H  
ATOM    376  HA2 GLY    25      53.363  54.730  55.690  1.00  0.00           H  
ATOM    377  C   GLY    25      54.021  52.693  55.689  1.00  0.00           C  
ATOM    378  O   GLY    25      55.039  53.019  56.274  1.00  0.00           O  
ATOM    379  N   VAL    26      53.814  51.455  55.125  1.00  0.00           N  
ATOM    380  HN  VAL    26      52.927  51.213  54.739  1.00  0.00           H  
ATOM    381  CA  VAL    26      54.906  50.544  54.744  1.00  0.00           C  
ATOM    382  HA  VAL    26      55.571  50.432  55.587  1.00  0.00           H  
ATOM    383  CB  VAL    26      54.250  49.178  54.359  1.00  0.00           C  
ATOM    384  HB  VAL    26      53.241  49.329  53.919  1.00  0.00           H  
ATOM    385  CG1 VAL    26      55.114  48.313  53.464  1.00  0.00           C  
ATOM    386 HG11 VAL    26      54.545  47.414  53.145  1.00  0.00           H  
ATOM    387 HG12 VAL    26      56.042  47.998  53.988  1.00  0.00           H  
ATOM    388 HG13 VAL    26      55.440  48.871  52.560  1.00  0.00           H  
ATOM    389  CG2 VAL    26      53.987  48.398  55.689  1.00  0.00           C  
ATOM    390 HG21 VAL    26      54.977  48.239  56.168  1.00  0.00           H  
ATOM    391 HG22 VAL    26      53.605  47.389  55.425  1.00  0.00           H  
ATOM    392 HG23 VAL    26      53.354  49.035  56.342  1.00  0.00           H  
ATOM    393  C   VAL    26      55.819  51.089  53.691  1.00  0.00           C  
ATOM    394  O   VAL    26      57.013  50.903  53.847  1.00  0.00           O  
ATOM    395  N   ALA    27      55.234  51.713  52.615  1.00  0.00           N  
ATOM    396  HN  ALA    27      54.243  51.722  52.507  1.00  0.00           H  
ATOM    397  CA  ALA    27      56.057  52.256  51.582  1.00  0.00           C  
ATOM    398  HA  ALA    27      56.719  51.510  51.168  1.00  0.00           H  
ATOM    399  CB  ALA    27      55.204  52.605  50.363  1.00  0.00           C  
ATOM    400  HB1 ALA    27      55.750  53.089  49.526  1.00  0.00           H  
ATOM    401  HB2 ALA    27      54.413  53.356  50.574  1.00  0.00           H  
ATOM    402  HB3 ALA    27      54.684  51.666  50.074  1.00  0.00           H  
ATOM    403  C   ALA    27      56.961  53.411  52.099  1.00  0.00           C  
ATOM    404  O   ALA    27      58.174  53.442  51.820  1.00  0.00           O  
ATOM    405  N   GLU    28      56.432  54.221  52.989  1.00  0.00           N  
ATOM    406  HN  GLU    28      55.465  54.133  53.216  1.00  0.00           H  
ATOM    407  CA  GLU    28      57.222  55.282  53.705  1.00  0.00           C  
ATOM    408  HA  GLU    28      57.755  55.884  52.984  1.00  0.00           H  
ATOM    409  CB  GLU    28      56.294  56.159  54.547  1.00  0.00           C  
ATOM    410  HB1 GLU    28      56.880  56.735  55.295  1.00  0.00           H  
ATOM    411  HB2 GLU    28      55.633  55.536  55.186  1.00  0.00           H  
ATOM    412  CG  GLU    28      55.305  56.985  53.714  1.00  0.00           C  
ATOM    413  HG1 GLU    28      54.499  57.178  54.454  1.00  0.00           H  
ATOM    414  HG2 GLU    28      54.824  56.317  52.967  1.00  0.00           H  
ATOM    415  CD  GLU    28      55.917  58.236  53.174  1.00  0.00           C  
ATOM    416  OE1 GLU    28      55.660  58.556  51.978  1.00  0.00           O  
ATOM    417  OE2 GLU    28      56.681  58.929  53.879  1.00  0.00           O  
ATOM    418  C   GLU    28      58.263  54.740  54.528  1.00  0.00           C  
ATOM    419  O   GLU    28      59.440  55.261  54.593  1.00  0.00           O  
ATOM    420  N   ALA    29      57.919  53.713  55.290  1.00  0.00           N  
ATOM    421  HN  ALA    29      56.956  53.455  55.266  1.00  0.00           H  
ATOM    422  CA  ALA    29      58.807  52.994  56.128  1.00  0.00           C  
ATOM    423  HA  ALA    29      59.254  53.717  56.794  1.00  0.00           H  
ATOM    424  CB  ALA    29      57.984  51.977  56.833  1.00  0.00           C  
ATOM    425  HB1 ALA    29      57.887  51.052  56.225  1.00  0.00           H  
ATOM    426  HB2 ALA    29      56.994  52.256  57.252  1.00  0.00           H  
ATOM    427  HB3 ALA    29      58.451  51.562  57.752  1.00  0.00           H  
ATOM    428  C   ALA    29      59.989  52.421  55.304  1.00  0.00           C  
ATOM    429  O   ALA    29      61.175  52.595  55.668  1.00  0.00           O  
ATOM    430  N   ALA    30      59.790  51.759  54.151  1.00  0.00           N  
ATOM    431  HN  ALA    30      58.851  51.666  53.831  1.00  0.00           H  
ATOM    432  CA  ALA    30      60.806  51.228  53.236  1.00  0.00           C  
ATOM    433  HA  ALA    30      61.324  50.435  53.754  1.00  0.00           H  
ATOM    434  CB  ALA    30      60.204  50.489  52.016  1.00  0.00           C  
ATOM    435  HB1 ALA    30      61.052  50.005  51.487  1.00  0.00           H  
ATOM    436  HB2 ALA    30      59.691  51.194  51.327  1.00  0.00           H  
ATOM    437  HB3 ALA    30      59.477  49.713  52.337  1.00  0.00           H  
ATOM    438  C   ALA    30      61.665  52.314  52.660  1.00  0.00           C  
ATOM    439  O   ALA    30      62.873  52.147  52.752  1.00  0.00           O  
ATOM    440  N   GLY    31      60.997  53.394  52.347  1.00  0.00           N  
ATOM    441  HN  GLY    31      60.006  53.315  52.431  1.00  0.00           H  
ATOM    442  CA  GLY    31      61.572  54.769  51.909  1.00  0.00           C  
ATOM    443  HA1 GLY    31      60.723  55.435  51.964  1.00  0.00           H  
ATOM    444  HA2 GLY    31      61.960  54.739  50.902  1.00  0.00           H  
ATOM    445  C   GLY    31      62.567  55.177  52.875  1.00  0.00           C  
ATOM    446  O   GLY    31      63.715  55.338  52.545  1.00  0.00           O  
ATOM    447  N   LYS    32      62.185  55.306  54.144  1.00  0.00           N  
ATOM    448  HN  LYS    32      61.257  55.161  54.480  1.00  0.00           H  
ATOM    449  CA  LYS    32      63.064  55.721  55.199  1.00  0.00           C  
ATOM    450  HA  LYS    32      63.581  56.623  54.906  1.00  0.00           H  
ATOM    451  CB  LYS    32      62.221  56.108  56.383  1.00  0.00           C  
ATOM    452  HB1 LYS    32      62.870  56.098  57.284  1.00  0.00           H  
ATOM    453  HB2 LYS    32      61.426  55.341  56.503  1.00  0.00           H  
ATOM    454  CG  LYS    32      61.574  57.466  56.077  1.00  0.00           C  
ATOM    455  HG1 LYS    32      60.725  57.578  56.786  1.00  0.00           H  
ATOM    456  HG2 LYS    32      60.980  57.455  55.138  1.00  0.00           H  
ATOM    457  CD  LYS    32      62.612  58.634  55.905  1.00  0.00           C  
ATOM    458  HD1 LYS    32      63.368  58.367  55.137  1.00  0.00           H  
ATOM    459  HD2 LYS    32      62.969  58.718  56.954  1.00  0.00           H  
ATOM    460  CE  LYS    32      61.981  59.973  55.558  1.00  0.00           C  
ATOM    461  HE1 LYS    32      61.681  59.830  54.498  1.00  0.00           H  
ATOM    462  HE2 LYS    32      62.685  60.825  55.677  1.00  0.00           H  
ATOM    463  NZ  LYS    32      60.695  60.317  56.326  1.00  0.00           N  
ATOM    464  HZ1 LYS    32      60.304  61.203  55.946  1.00  0.00           H  
ATOM    465  HZ2 LYS    32      60.798  60.516  57.341  1.00  0.00           H  
ATOM    466  HZ3 LYS    32      60.002  59.549  56.214  1.00  0.00           H  
ATOM    467  C   LYS    32      64.133  54.691  55.594  1.00  0.00           C  
ATOM    468  O   LYS    32      65.120  55.086  56.195  1.00  0.00           O  
ATOM    469  N   THR    33      63.918  53.429  55.190  1.00  0.00           N  
ATOM    470  HN  THR    33      62.991  53.283  54.852  1.00  0.00           H  
ATOM    471  CA  THR    33      64.838  52.285  55.274  1.00  0.00           C  
ATOM    472  HA  THR    33      65.359  52.469  56.202  1.00  0.00           H  
ATOM    473  CB  THR    33      64.238  50.837  55.269  1.00  0.00           C  
ATOM    474  HB  THR    33      63.585  50.676  54.385  1.00  0.00           H  
ATOM    475  OG1 THR    33      63.435  50.780  56.426  1.00  0.00           O  
ATOM    476  HG1 THR    33      62.867  51.552  56.476  1.00  0.00           H  
ATOM    477  CG2 THR    33      65.299  49.782  55.389  1.00  0.00           C  
ATOM    478 HG21 THR    33      65.981  49.871  54.517  1.00  0.00           H  
ATOM    479 HG22 THR    33      64.789  48.796  55.356  1.00  0.00           H  
ATOM    480 HG23 THR    33      65.921  50.102  56.252  1.00  0.00           H  
ATOM    481  C   THR    33      65.980  52.467  54.293  1.00  0.00           C  
ATOM    482  O   THR    33      67.130  52.510  54.677  1.00  0.00           O  
ATOM    483  N   LYS    34      65.639  52.812  53.058  1.00  0.00           N  
ATOM    484  HN  LYS    34      64.660  52.788  52.870  1.00  0.00           H  
ATOM    485  CA  LYS    34      66.566  53.299  52.082  1.00  0.00           C  
ATOM    486  HA  LYS    34      67.360  52.585  51.923  1.00  0.00           H  
ATOM    487  CB  LYS    34      65.844  53.584  50.722  1.00  0.00           C  
ATOM    488  HB1 LYS    34      66.438  54.122  49.953  1.00  0.00           H  
ATOM    489  HB2 LYS    34      64.918  54.185  50.851  1.00  0.00           H  
ATOM    490  CG  LYS    34      65.434  52.148  50.174  1.00  0.00           C  
ATOM    491  HG1 LYS    34      64.912  51.559  50.958  1.00  0.00           H  
ATOM    492  HG2 LYS    34      66.396  51.633  49.965  1.00  0.00           H  
ATOM    493  CD  LYS    34      64.609  52.099  48.903  1.00  0.00           C  
ATOM    494  HD1 LYS    34      64.250  51.069  48.688  1.00  0.00           H  
ATOM    495  HD2 LYS    34      65.337  52.341  48.099  1.00  0.00           H  
ATOM    496  CE  LYS    34      63.378  53.048  48.977  1.00  0.00           C  
ATOM    497  HE1 LYS    34      63.785  54.082  48.964  1.00  0.00           H  
ATOM    498  HE2 LYS    34      62.768  52.789  49.869  1.00  0.00           H  
ATOM    499  NZ  LYS    34      62.618  52.906  47.707  1.00  0.00           N  
ATOM    500  HZ1 LYS    34      62.013  52.062  47.649  1.00  0.00           H  
ATOM    501  HZ2 LYS    34      63.258  52.872  46.888  1.00  0.00           H  
ATOM    502  HZ3 LYS    34      62.021  53.749  47.589  1.00  0.00           H  
ATOM    503  C   LYS    34      67.330  54.569  52.489  1.00  0.00           C  
ATOM    504  O   LYS    34      68.505  54.713  52.205  1.00  0.00           O  
ATOM    505  N   GLU    35      66.612  55.559  53.103  1.00  0.00           N  
ATOM    506  HN  GLU    35      65.633  55.518  53.288  1.00  0.00           H  
ATOM    507  CA  GLU    35      67.258  56.680  53.684  1.00  0.00           C  
ATOM    508  HA  GLU    35      67.875  57.119  52.914  1.00  0.00           H  
ATOM    509  CB  GLU    35      66.250  57.719  54.249  1.00  0.00           C  
ATOM    510  HB1 GLU    35      65.802  57.297  55.173  1.00  0.00           H  
ATOM    511  HB2 GLU    35      65.484  57.897  53.464  1.00  0.00           H  
ATOM    512  CG  GLU    35      66.982  59.087  54.665  1.00  0.00           C  
ATOM    513  HG1 GLU    35      67.371  59.602  53.761  1.00  0.00           H  
ATOM    514  HG2 GLU    35      67.769  58.979  55.442  1.00  0.00           H  
ATOM    515  CD  GLU    35      65.931  60.044  55.167  1.00  0.00           C  
ATOM    516  OE1 GLU    35      66.077  60.670  56.246  1.00  0.00           O  
ATOM    517  OE2 GLU    35      64.907  60.290  54.426  1.00  0.00           O  
ATOM    518  C   GLU    35      68.326  56.367  54.800  1.00  0.00           C  
ATOM    519  O   GLU    35      69.432  56.940  54.784  1.00  0.00           O  
ATOM    520  N   GLY    36      68.007  55.471  55.743  1.00  0.00           N  
ATOM    521  HN  GLY    36      67.051  55.187  55.735  1.00  0.00           H  
ATOM    522  CA  GLY    36      68.884  54.806  56.709  1.00  0.00           C  
ATOM    523  HA1 GLY    36      68.228  54.061  57.136  1.00  0.00           H  
ATOM    524  HA2 GLY    36      69.220  55.551  57.416  1.00  0.00           H  
ATOM    525  C   GLY    36      70.071  54.080  56.103  1.00  0.00           C  
ATOM    526  O   GLY    36      71.249  54.274  56.489  1.00  0.00           O  
ATOM    527  N   VAL    37      69.793  53.215  55.077  1.00  0.00           N  
ATOM    528  HN  VAL    37      68.874  52.891  54.865  1.00  0.00           H  
ATOM    529  CA  VAL    37      70.817  52.454  54.374  1.00  0.00           C  
ATOM    530  HA  VAL    37      71.475  52.063  55.136  1.00  0.00           H  
ATOM    531  CB  VAL    37      70.220  51.377  53.526  1.00  0.00           C  
ATOM    532  HB  VAL    37      69.409  51.830  52.916  1.00  0.00           H  
ATOM    533  CG1 VAL    37      71.172  50.819  52.524  1.00  0.00           C  
ATOM    534 HG11 VAL    37      70.751  49.939  51.995  1.00  0.00           H  
ATOM    535 HG12 VAL    37      72.118  50.359  52.882  1.00  0.00           H  
ATOM    536 HG13 VAL    37      71.332  51.455  51.627  1.00  0.00           H  
ATOM    537  CG2 VAL    37      69.695  50.195  54.308  1.00  0.00           C  
ATOM    538 HG21 VAL    37      69.050  50.618  55.108  1.00  0.00           H  
ATOM    539 HG22 VAL    37      70.587  49.844  54.870  1.00  0.00           H  
ATOM    540 HG23 VAL    37      69.133  49.482  53.669  1.00  0.00           H  
ATOM    541  C   VAL    37      71.814  53.312  53.587  1.00  0.00           C  
ATOM    542  O   VAL    37      73.039  53.106  53.488  1.00  0.00           O  
ATOM    543  N   LEU    38      71.328  54.225  52.703  1.00  0.00           N  
ATOM    544  HN  LEU    38      70.337  54.334  52.700  1.00  0.00           H  
ATOM    545  CA  LEU    38      72.111  55.169  51.888  1.00  0.00           C  
ATOM    546  HA  LEU    38      72.711  54.564  51.225  1.00  0.00           H  
ATOM    547  CB  LEU    38      71.172  55.995  51.012  1.00  0.00           C  
ATOM    548  HB1 LEU    38      70.433  56.459  51.700  1.00  0.00           H  
ATOM    549  HB2 LEU    38      70.602  55.234  50.438  1.00  0.00           H  
ATOM    550  CG  LEU    38      71.828  57.025  50.062  1.00  0.00           C  
ATOM    551  HG  LEU    38      72.471  57.703  50.663  1.00  0.00           H  
ATOM    552  CD1 LEU    38      72.725  56.360  49.001  1.00  0.00           C  
ATOM    553 HD11 LEU    38      73.557  55.793  49.471  1.00  0.00           H  
ATOM    554 HD12 LEU    38      73.183  57.009  48.225  1.00  0.00           H  
ATOM    555 HD13 LEU    38      72.130  55.568  48.498  1.00  0.00           H  
ATOM    556  CD2 LEU    38      70.766  57.799  49.241  1.00  0.00           C  
ATOM    557 HD21 LEU    38      71.245  58.604  48.643  1.00  0.00           H  
ATOM    558 HD22 LEU    38      70.110  58.275  50.000  1.00  0.00           H  
ATOM    559 HD23 LEU    38      70.180  57.120  48.585  1.00  0.00           H  
ATOM    560  C   LEU    38      72.972  56.102  52.759  1.00  0.00           C  
ATOM    561  O   LEU    38      74.182  56.202  52.477  1.00  0.00           O  
ATOM    562  N   TYR    39      72.478  56.739  53.855  1.00  0.00           N  
ATOM    563  HN  TYR    39      71.532  56.554  54.111  1.00  0.00           H  
ATOM    564  CA  TYR    39      73.156  57.685  54.643  1.00  0.00           C  
ATOM    565  HA  TYR    39      73.394  58.514  53.992  1.00  0.00           H  
ATOM    566  CB  TYR    39      72.272  58.074  55.876  1.00  0.00           C  
ATOM    567  HB1 TYR    39      71.883  57.211  56.457  1.00  0.00           H  
ATOM    568  HB2 TYR    39      71.439  58.601  55.364  1.00  0.00           H  
ATOM    569  CG  TYR    39      73.024  58.954  56.890  1.00  0.00           C  
ATOM    570  CD1 TYR    39      73.755  60.177  56.702  1.00  0.00           C  
ATOM    571  HD1 TYR    39      73.764  60.526  55.680  1.00  0.00           H  
ATOM    572  CE1 TYR    39      74.518  60.814  57.676  1.00  0.00           C  
ATOM    573  HE1 TYR    39      75.058  61.710  57.408  1.00  0.00           H  
ATOM    574  CZ  TYR    39      74.577  60.271  58.964  1.00  0.00           C  
ATOM    575  OH  TYR    39      75.451  60.890  59.845  1.00  0.00           O  
ATOM    576  HH  TYR    39      75.202  60.574  60.717  1.00  0.00           H  
ATOM    577  CD2 TYR    39      73.113  58.441  58.160  1.00  0.00           C  
ATOM    578  HD2 TYR    39      72.502  57.591  58.428  1.00  0.00           H  
ATOM    579  CE2 TYR    39      73.828  59.064  59.241  1.00  0.00           C  
ATOM    580  HE2 TYR    39      73.861  58.549  60.189  1.00  0.00           H  
ATOM    581  C   TYR    39      74.475  57.132  55.274  1.00  0.00           C  
ATOM    582  O   TYR    39      75.532  57.704  55.054  1.00  0.00           O  
ATOM    583  N   VAL    40      74.414  55.953  55.861  1.00  0.00           N  
ATOM    584  HN  VAL    40      73.531  55.493  55.916  1.00  0.00           H  
ATOM    585  CA  VAL    40      75.547  55.212  56.316  1.00  0.00           C  
ATOM    586  HA  VAL    40      76.109  55.895  56.936  1.00  0.00           H  
ATOM    587  CB  VAL    40      75.179  54.065  57.383  1.00  0.00           C  
ATOM    588  HB  VAL    40      74.602  54.598  58.169  1.00  0.00           H  
ATOM    589  CG1 VAL    40      74.372  53.007  56.691  1.00  0.00           C  
ATOM    590 HG11 VAL    40      74.988  52.389  56.004  1.00  0.00           H  
ATOM    591 HG12 VAL    40      73.490  53.375  56.124  1.00  0.00           H  
ATOM    592 HG13 VAL    40      74.113  52.175  57.380  1.00  0.00           H  
ATOM    593  CG2 VAL    40      76.489  53.560  58.006  1.00  0.00           C  
ATOM    594 HG21 VAL    40      76.295  52.692  58.671  1.00  0.00           H  
ATOM    595 HG22 VAL    40      76.928  54.420  58.555  1.00  0.00           H  
ATOM    596 HG23 VAL    40      77.158  53.300  57.157  1.00  0.00           H  
ATOM    597  C   VAL    40      76.447  54.673  55.237  1.00  0.00           C  
ATOM    598  O   VAL    40      77.635  54.517  55.361  1.00  0.00           O  
ATOM    599  N   GLY    41      75.911  54.346  54.056  1.00  0.00           N  
ATOM    600  HN  GLY    41      74.928  54.357  53.889  1.00  0.00           H  
ATOM    601  CA  GLY    41      76.658  53.822  52.912  1.00  0.00           C  
ATOM    602  HA1 GLY    41      75.956  53.366  52.230  1.00  0.00           H  
ATOM    603  HA2 GLY    41      77.479  53.230  53.289  1.00  0.00           H  
ATOM    604  C   GLY    41      77.315  54.880  52.072  1.00  0.00           C  
ATOM    605  O   GLY    41      77.932  54.620  50.993  1.00  0.00           O  
ATOM    606  N   SER    42      77.021  56.145  52.459  1.00  0.00           N  
ATOM    607  HN  SER    42      76.368  56.208  53.210  1.00  0.00           H  
ATOM    608  CA  SER    42      77.555  57.401  51.965  1.00  0.00           C  
ATOM    609  HA  SER    42      78.233  57.265  51.135  1.00  0.00           H  
ATOM    610  CB  SER    42      76.503  58.462  51.713  1.00  0.00           C  
ATOM    611  HB1 SER    42      76.847  59.386  51.202  1.00  0.00           H  
ATOM    612  HB2 SER    42      76.023  58.781  52.663  1.00  0.00           H  
ATOM    613  OG  SER    42      75.468  58.036  50.838  1.00  0.00           O  
ATOM    614  HG1 SER    42      74.946  57.402  51.334  1.00  0.00           H  
ATOM    615  C   SER    42      78.390  57.955  53.063  1.00  0.00           C  
ATOM    616  O   SER    42      78.953  59.015  52.883  1.00  0.00           O  
ATOM    617  N   LYS    43      78.497  57.281  54.233  1.00  0.00           N  
ATOM    618  HN  LYS    43      78.012  56.428  54.410  1.00  0.00           H  
ATOM    619  CA  LYS    43      79.473  57.768  55.236  1.00  0.00           C  
ATOM    620  HA  LYS    43      79.648  58.833  55.196  1.00  0.00           H  
ATOM    621  CB  LYS    43      78.741  57.629  56.639  1.00  0.00           C  
ATOM    622  HB1 LYS    43      78.378  56.580  56.678  1.00  0.00           H  
ATOM    623  HB2 LYS    43      77.778  58.180  56.582  1.00  0.00           H  
ATOM    624  CG  LYS    43      79.629  57.978  57.786  1.00  0.00           C  
ATOM    625  HG1 LYS    43      79.098  58.391  58.670  1.00  0.00           H  
ATOM    626  HG2 LYS    43      80.362  58.790  57.594  1.00  0.00           H  
ATOM    627  CD  LYS    43      80.401  56.766  58.370  1.00  0.00           C  
ATOM    628  HD1 LYS    43      81.168  57.180  59.059  1.00  0.00           H  
ATOM    629  HD2 LYS    43      80.966  56.179  57.615  1.00  0.00           H  
ATOM    630  CE  LYS    43      79.488  55.835  59.223  1.00  0.00           C  
ATOM    631  HE1 LYS    43      78.639  55.519  58.580  1.00  0.00           H  
ATOM    632  HE2 LYS    43      79.021  56.484  59.995  1.00  0.00           H  
ATOM    633  NZ  LYS    43      80.147  54.760  60.024  1.00  0.00           N  
ATOM    634  HZ1 LYS    43      80.432  53.920  59.481  1.00  0.00           H  
ATOM    635  HZ2 LYS    43      79.622  54.390  60.841  1.00  0.00           H  
ATOM    636  HZ3 LYS    43      81.009  55.231  60.367  1.00  0.00           H  
ATOM    637  C   LYS    43      80.810  57.031  55.000  1.00  0.00           C  
ATOM    638  O   LYS    43      80.946  55.846  54.804  1.00  0.00           O  
ATOM    639  N   THR    44      81.943  57.768  55.153  1.00  0.00           N  
ATOM    640  HN  THR    44      82.008  58.725  55.426  1.00  0.00           H  
ATOM    641  CA  THR    44      83.304  57.171  54.926  1.00  0.00           C  
ATOM    642  HA  THR    44      83.257  56.104  55.087  1.00  0.00           H  
ATOM    643  CB  THR    44      83.607  57.437  53.431  1.00  0.00           C  
ATOM    644  HB  THR    44      82.770  56.928  52.907  1.00  0.00           H  
ATOM    645  OG1 THR    44      84.860  56.839  52.995  1.00  0.00           O  
ATOM    646  HG1 THR    44      84.846  56.878  52.035  1.00  0.00           H  
ATOM    647  CG2 THR    44      83.654  58.947  53.139  1.00  0.00           C  
ATOM    648 HG21 THR    44      83.717  59.279  52.081  1.00  0.00           H  
ATOM    649 HG22 THR    44      84.515  59.348  53.716  1.00  0.00           H  
ATOM    650 HG23 THR    44      82.732  59.403  53.559  1.00  0.00           H  
ATOM    651  C   THR    44      84.380  57.712  55.740  1.00  0.00           C  
ATOM    652  O   THR    44      84.225  58.829  56.257  1.00  0.00           O  
ATOM    653  N   LYS    45      85.547  57.007  55.946  1.00  0.00           N  
ATOM    654  HN  LYS    45      85.666  56.106  55.538  1.00  0.00           H  
ATOM    655  CA  LYS    45      86.685  57.613  56.595  1.00  0.00           C  
ATOM    656  HA  LYS    45      86.462  58.629  56.886  1.00  0.00           H  
ATOM    657  CB  LYS    45      87.128  56.941  57.874  1.00  0.00           C  
ATOM    658  HB1 LYS    45      88.072  57.245  58.376  1.00  0.00           H  
ATOM    659  HB2 LYS    45      87.366  55.892  57.596  1.00  0.00           H  
ATOM    660  CG  LYS    45      85.941  56.869  58.878  1.00  0.00           C  
ATOM    661  HG1 LYS    45      85.091  56.376  58.359  1.00  0.00           H  
ATOM    662  HG2 LYS    45      85.722  57.949  59.017  1.00  0.00           H  
ATOM    663  CD  LYS    45      86.411  56.111  60.143  1.00  0.00           C  
ATOM    664  HD1 LYS    45      87.435  56.479  60.368  1.00  0.00           H  
ATOM    665  HD2 LYS    45      86.488  55.039  59.862  1.00  0.00           H  
ATOM    666  CE  LYS    45      85.458  56.208  61.387  1.00  0.00           C  
ATOM    667  HE1 LYS    45      84.466  55.737  61.216  1.00  0.00           H  
ATOM    668  HE2 LYS    45      85.222  57.265  61.635  1.00  0.00           H  
ATOM    669  NZ  LYS    45      85.960  55.488  62.549  1.00  0.00           N  
ATOM    670  HZ1 LYS    45      86.965  55.752  62.602  1.00  0.00           H  
ATOM    671  HZ2 LYS    45      85.875  54.507  62.216  1.00  0.00           H  
ATOM    672  HZ3 LYS    45      85.417  55.664  63.418  1.00  0.00           H  
ATOM    673  C   LYS    45      87.873  57.797  55.616  1.00  0.00           C  
ATOM    674  O   LYS    45      89.022  58.262  55.901  1.00  0.00           O  
ATOM    675  N   GLU    46      87.632  57.323  54.370  1.00  0.00           N  
ATOM    676  HN  GLU    46      86.765  56.906  54.109  1.00  0.00           H  
ATOM    677  CA  GLU    46      88.532  57.719  53.271  1.00  0.00           C  
ATOM    678  HA  GLU    46      89.521  57.513  53.654  1.00  0.00           H  
ATOM    679  CB  GLU    46      88.380  56.790  52.122  1.00  0.00           C  
ATOM    680  HB1 GLU    46      88.981  57.145  51.258  1.00  0.00           H  
ATOM    681  HB2 GLU    46      87.323  56.897  51.794  1.00  0.00           H  
ATOM    682  CG  GLU    46      88.860  55.301  52.298  1.00  0.00           C  
ATOM    683  HG1 GLU    46      88.668  54.849  51.301  1.00  0.00           H  
ATOM    684  HG2 GLU    46      88.224  54.697  52.978  1.00  0.00           H  
ATOM    685  CD  GLU    46      90.335  55.282  52.656  1.00  0.00           C  
ATOM    686  OE1 GLU    46      91.178  55.683  51.859  1.00  0.00           O  
ATOM    687  OE2 GLU    46      90.758  54.733  53.725  1.00  0.00           O  
ATOM    688  C   GLU    46      88.610  59.227  52.918  1.00  0.00           C  
ATOM    689  O   GLU    46      87.610  59.921  52.838  1.00  0.00           O  
ATOM    690  N   GLY    47      89.813  59.833  52.622  1.00  0.00           N  
ATOM    691  HN  GLY    47      90.671  59.326  52.639  1.00  0.00           H  
ATOM    692  CA  GLY    47      89.938  61.177  52.084  1.00  0.00           C  
ATOM    693  HA1 GLY    47      89.247  61.331  51.267  1.00  0.00           H  
ATOM    694  HA2 GLY    47      90.937  61.323  51.701  1.00  0.00           H  
ATOM    695  C   GLY    47      89.664  62.251  53.200  1.00  0.00           C  
ATOM    696  O   GLY    47      89.877  61.979  54.420  1.00  0.00           O  
ATOM    697  N   VAL    48      89.257  63.496  52.811  1.00  0.00           N  
ATOM    698  HN  VAL    48      89.217  63.791  51.860  1.00  0.00           H  
ATOM    699  CA  VAL    48      88.873  64.586  53.758  1.00  0.00           C  
ATOM    700  HA  VAL    48      89.746  64.806  54.355  1.00  0.00           H  
ATOM    701  CB  VAL    48      88.599  65.839  52.910  1.00  0.00           C  
ATOM    702  HB  VAL    48      87.940  65.720  52.024  1.00  0.00           H  
ATOM    703  CG1 VAL    48      88.070  67.034  53.729  1.00  0.00           C  
ATOM    704 HG11 VAL    48      88.687  67.145  54.646  1.00  0.00           H  
ATOM    705 HG12 VAL    48      87.032  66.877  54.093  1.00  0.00           H  
ATOM    706 HG13 VAL    48      88.183  67.940  53.096  1.00  0.00           H  
ATOM    707  CG2 VAL    48      89.987  66.161  52.341  1.00  0.00           C  
ATOM    708 HG21 VAL    48      90.028  67.038  51.661  1.00  0.00           H  
ATOM    709 HG22 VAL    48      90.405  65.354  51.702  1.00  0.00           H  
ATOM    710 HG23 VAL    48      90.690  66.328  53.185  1.00  0.00           H  
ATOM    711  C   VAL    48      87.668  64.137  54.563  1.00  0.00           C  
ATOM    712  O   VAL    48      86.620  63.530  54.197  1.00  0.00           O  
ATOM    713  N   VAL    49      87.633  64.537  55.900  1.00  0.00           N  
ATOM    714  HN  VAL    49      88.447  64.961  56.288  1.00  0.00           H  
ATOM    715  CA  VAL    49      86.458  64.443  56.756  1.00  0.00           C  
ATOM    716  HA  VAL    49      86.136  63.423  56.904  1.00  0.00           H  
ATOM    717  CB  VAL    49      86.798  64.738  58.220  1.00  0.00           C  
ATOM    718  HB  VAL    49      87.296  65.731  58.244  1.00  0.00           H  
ATOM    719  CG1 VAL    49      85.567  64.663  59.050  1.00  0.00           C  
ATOM    720 HG11 VAL    49      85.766  64.376  60.105  1.00  0.00           H  
ATOM    721 HG12 VAL    49      84.922  63.845  58.663  1.00  0.00           H  
ATOM    722 HG13 VAL    49      85.066  65.654  59.052  1.00  0.00           H  
ATOM    723  CG2 VAL    49      87.739  63.604  58.823  1.00  0.00           C  
ATOM    724 HG21 VAL    49      88.748  63.429  58.393  1.00  0.00           H  
ATOM    725 HG22 VAL    49      87.214  62.660  58.563  1.00  0.00           H  
ATOM    726 HG23 VAL    49      87.880  63.833  59.900  1.00  0.00           H  
ATOM    727  C   VAL    49      85.235  65.277  56.324  1.00  0.00           C  
ATOM    728  O   VAL    49      85.199  66.478  56.347  1.00  0.00           O  
ATOM    729  N   HSD    50      84.148  64.701  55.739  1.00  0.00           N  
ATOM    730  HN  HSD    50      84.256  63.768  55.404  1.00  0.00           H  
ATOM    731  CA  HSD    50      82.959  65.451  55.396  1.00  0.00           C  
ATOM    732  HA  HSD    50      83.208  66.466  55.123  1.00  0.00           H  
ATOM    733  CB  HSD    50      82.216  64.761  54.226  1.00  0.00           C  
ATOM    734  HB1 HSD    50      81.274  65.333  54.087  1.00  0.00           H  
ATOM    735  HB2 HSD    50      82.034  63.711  54.540  1.00  0.00           H  
ATOM    736  ND1 HSD    50      83.247  63.846  52.064  1.00  0.00           N  
ATOM    737  HD1 HSD    50      83.027  62.872  52.121  1.00  0.00           H  
ATOM    738  CG  HSD    50      82.857  64.871  52.927  1.00  0.00           C  
ATOM    739  CE1 HSD    50      83.654  64.401  50.954  1.00  0.00           C  
ATOM    740  HE1 HSD    50      84.299  63.848  50.271  1.00  0.00           H  
ATOM    741  NE2 HSD    50      83.518  65.742  50.992  1.00  0.00           N  
ATOM    742  CD2 HSD    50      82.944  66.013  52.180  1.00  0.00           C  
ATOM    743  HD2 HSD    50      82.723  67.043  52.428  1.00  0.00           H  
ATOM    744  C   HSD    50      81.984  65.672  56.607  1.00  0.00           C  
ATOM    745  O   HSD    50      81.899  64.844  57.509  1.00  0.00           O  
ATOM    746  N   GLY    51      81.305  66.800  56.525  1.00  0.00           N  
ATOM    747  HN  GLY    51      81.426  67.442  55.772  1.00  0.00           H  
ATOM    748  CA  GLY    51      80.359  67.130  57.561  1.00  0.00           C  
ATOM    749  HA1 GLY    51      79.931  68.048  57.188  1.00  0.00           H  
ATOM    750  HA2 GLY    51      80.850  67.415  58.480  1.00  0.00           H  
ATOM    751  C   GLY    51      79.208  66.173  57.727  1.00  0.00           C  
ATOM    752  O   GLY    51      78.738  65.697  56.696  1.00  0.00           O  
ATOM    753  N   VAL    52      78.699  65.943  58.943  1.00  0.00           N  
ATOM    754  HN  VAL    52      78.962  66.343  59.818  1.00  0.00           H  
ATOM    755  CA  VAL    52      77.719  64.912  59.145  1.00  0.00           C  
ATOM    756  HA  VAL    52      78.119  64.018  58.688  1.00  0.00           H  
ATOM    757  CB  VAL    52      77.440  64.555  60.662  1.00  0.00           C  
ATOM    758  HB  VAL    52      76.575  63.858  60.657  1.00  0.00           H  
ATOM    759  CG1 VAL    52      78.765  63.851  61.168  1.00  0.00           C  
ATOM    760 HG11 VAL    52      79.647  64.527  61.152  1.00  0.00           H  
ATOM    761 HG12 VAL    52      78.975  62.939  60.569  1.00  0.00           H  
ATOM    762 HG13 VAL    52      78.583  63.497  62.205  1.00  0.00           H  
ATOM    763  CG2 VAL    52      76.957  65.744  61.488  1.00  0.00           C  
ATOM    764 HG21 VAL    52      76.815  65.420  62.542  1.00  0.00           H  
ATOM    765 HG22 VAL    52      75.981  66.144  61.140  1.00  0.00           H  
ATOM    766 HG23 VAL    52      77.636  66.622  61.530  1.00  0.00           H  
ATOM    767  C   VAL    52      76.459  65.152  58.412  1.00  0.00           C  
ATOM    768  O   VAL    52      75.830  64.286  57.835  1.00  0.00           O  
ATOM    769  N   ALA    53      76.093  66.424  58.378  1.00  0.00           N  
ATOM    770  HN  ALA    53      76.715  67.087  58.788  1.00  0.00           H  
ATOM    771  CA  ALA    53      74.897  66.874  57.797  1.00  0.00           C  
ATOM    772  HA  ALA    53      74.135  66.113  57.885  1.00  0.00           H  
ATOM    773  CB  ALA    53      74.384  68.145  58.597  1.00  0.00           C  
ATOM    774  HB1 ALA    53      74.143  67.809  59.628  1.00  0.00           H  
ATOM    775  HB2 ALA    53      73.463  68.660  58.249  1.00  0.00           H  
ATOM    776  HB3 ALA    53      75.160  68.935  58.681  1.00  0.00           H  
ATOM    777  C   ALA    53      75.012  67.229  56.200  1.00  0.00           C  
ATOM    778  O   ALA    53      74.046  67.086  55.488  1.00  0.00           O  
ATOM    779  N   THR    54      76.226  67.465  55.618  1.00  0.00           N  
ATOM    780  HN  THR    54      77.000  67.570  56.237  1.00  0.00           H  
ATOM    781  CA  THR    54      76.585  67.283  54.263  1.00  0.00           C  
ATOM    782  HA  THR    54      76.051  68.027  53.690  1.00  0.00           H  
ATOM    783  CB  THR    54      78.012  67.507  53.962  1.00  0.00           C  
ATOM    784  HB  THR    54      78.648  66.924  54.662  1.00  0.00           H  
ATOM    785  OG1 THR    54      78.432  68.835  54.022  1.00  0.00           O  
ATOM    786  HG1 THR    54      77.917  69.191  54.750  1.00  0.00           H  
ATOM    787  CG2 THR    54      78.531  66.982  52.599  1.00  0.00           C  
ATOM    788 HG21 THR    54      79.446  67.545  52.316  1.00  0.00           H  
ATOM    789 HG22 THR    54      77.775  67.321  51.859  1.00  0.00           H  
ATOM    790 HG23 THR    54      78.689  65.882  52.597  1.00  0.00           H  
ATOM    791  C   THR    54      76.232  65.864  53.658  1.00  0.00           C  
ATOM    792  O   THR    54      75.534  65.771  52.636  1.00  0.00           O  
ATOM    793  N   VAL    55      76.656  64.776  54.326  1.00  0.00           N  
ATOM    794  HN  VAL    55      77.208  64.851  55.153  1.00  0.00           H  
ATOM    795  CA  VAL    55      76.289  63.448  53.928  1.00  0.00           C  
ATOM    796  HA  VAL    55      76.563  63.291  52.895  1.00  0.00           H  
ATOM    797  CB  VAL    55      76.955  62.429  54.896  1.00  0.00           C  
ATOM    798  HB  VAL    55      76.339  62.468  55.820  1.00  0.00           H  
ATOM    799  CG1 VAL    55      76.907  61.037  54.285  1.00  0.00           C  
ATOM    800 HG11 VAL    55      75.871  60.646  54.378  1.00  0.00           H  
ATOM    801 HG12 VAL    55      77.639  60.411  54.839  1.00  0.00           H  
ATOM    802 HG13 VAL    55      77.407  61.218  53.310  1.00  0.00           H  
ATOM    803  CG2 VAL    55      78.407  62.787  55.195  1.00  0.00           C  
ATOM    804 HG21 VAL    55      79.016  63.099  54.320  1.00  0.00           H  
ATOM    805 HG22 VAL    55      78.810  62.028  55.899  1.00  0.00           H  
ATOM    806 HG23 VAL    55      78.448  63.731  55.779  1.00  0.00           H  
ATOM    807  C   VAL    55      74.781  63.163  53.889  1.00  0.00           C  
ATOM    808  O   VAL    55      74.198  62.549  52.958  1.00  0.00           O  
ATOM    809  N   ALA    56      74.049  63.753  54.855  1.00  0.00           N  
ATOM    810  HN  ALA    56      74.488  64.231  55.612  1.00  0.00           H  
ATOM    811  CA  ALA    56      72.595  63.722  54.944  1.00  0.00           C  
ATOM    812  HA  ALA    56      72.309  62.702  54.732  1.00  0.00           H  
ATOM    813  CB  ALA    56      72.180  64.092  56.362  1.00  0.00           C  
ATOM    814  HB1 ALA    56      72.521  65.119  56.616  1.00  0.00           H  
ATOM    815  HB2 ALA    56      72.511  63.286  57.051  1.00  0.00           H  
ATOM    816  HB3 ALA    56      71.081  64.214  56.472  1.00  0.00           H  
ATOM    817  C   ALA    56      71.890  64.557  53.950  1.00  0.00           C  
ATOM    818  O   ALA    56      70.926  64.040  53.328  1.00  0.00           O  
ATOM    819  N   GLU    57      72.351  65.779  53.603  1.00  0.00           N  
ATOM    820  HN  GLU    57      73.020  66.251  54.173  1.00  0.00           H  
ATOM    821  CA  GLU    57      71.754  66.524  52.523  1.00  0.00           C  
ATOM    822  HA  GLU    57      70.680  66.450  52.616  1.00  0.00           H  
ATOM    823  CB  GLU    57      72.268  68.008  52.716  1.00  0.00           C  
ATOM    824  HB1 GLU    57      73.373  67.967  52.828  1.00  0.00           H  
ATOM    825  HB2 GLU    57      71.942  68.409  53.699  1.00  0.00           H  
ATOM    826  CG  GLU    57      71.949  68.932  51.448  1.00  0.00           C  
ATOM    827  HG1 GLU    57      70.889  68.942  51.116  1.00  0.00           H  
ATOM    828  HG2 GLU    57      72.436  68.466  50.565  1.00  0.00           H  
ATOM    829  CD  GLU    57      72.423  70.360  51.630  1.00  0.00           C  
ATOM    830  OE1 GLU    57      73.081  70.870  50.705  1.00  0.00           O  
ATOM    831  OE2 GLU    57      72.087  71.003  52.622  1.00  0.00           O  
ATOM    832  C   GLU    57      71.903  65.912  51.149  1.00  0.00           C  
ATOM    833  O   GLU    57      70.999  65.870  50.392  1.00  0.00           O  
ATOM    834  N   LYS    58      73.136  65.399  50.937  1.00  0.00           N  
ATOM    835  HN  LYS    58      73.808  65.285  51.664  1.00  0.00           H  
ATOM    836  CA  LYS    58      73.504  64.588  49.730  1.00  0.00           C  
ATOM    837  HA  LYS    58      73.302  65.185  48.853  1.00  0.00           H  
ATOM    838  CB  LYS    58      75.010  64.350  49.591  1.00  0.00           C  
ATOM    839  HB1 LYS    58      75.291  63.391  49.106  1.00  0.00           H  
ATOM    840  HB2 LYS    58      75.355  64.282  50.645  1.00  0.00           H  
ATOM    841  CG  LYS    58      75.683  65.519  48.993  1.00  0.00           C  
ATOM    842  HG1 LYS    58      75.649  66.402  49.665  1.00  0.00           H  
ATOM    843  HG2 LYS    58      75.271  65.801  48.001  1.00  0.00           H  
ATOM    844  CD  LYS    58      77.150  65.307  48.701  1.00  0.00           C  
ATOM    845  HD1 LYS    58      77.345  64.382  48.117  1.00  0.00           H  
ATOM    846  HD2 LYS    58      77.738  65.214  49.639  1.00  0.00           H  
ATOM    847  CE  LYS    58      77.848  66.429  47.953  1.00  0.00           C  
ATOM    848  HE1 LYS    58      78.030  67.348  48.551  1.00  0.00           H  
ATOM    849  HE2 LYS    58      77.416  66.769  46.987  1.00  0.00           H  
ATOM    850  NZ  LYS    58      79.251  65.976  47.700  1.00  0.00           N  
ATOM    851  HZ1 LYS    58      79.722  65.949  48.627  1.00  0.00           H  
ATOM    852  HZ2 LYS    58      79.782  66.627  47.087  1.00  0.00           H  
ATOM    853  HZ3 LYS    58      79.262  65.048  47.231  1.00  0.00           H  
ATOM    854  C   LYS    58      72.627  63.305  49.596  1.00  0.00           C  
ATOM    855  O   LYS    58      72.131  63.023  48.515  1.00  0.00           O  
ATOM    856  N   THR    59      72.402  62.606  50.736  1.00  0.00           N  
ATOM    857  HN  THR    59      73.038  62.735  51.493  1.00  0.00           H  
ATOM    858  CA  THR    59      71.512  61.472  50.877  1.00  0.00           C  
ATOM    859  HA  THR    59      71.941  60.750  50.198  1.00  0.00           H  
ATOM    860  CB  THR    59      71.461  60.915  52.271  1.00  0.00           C  
ATOM    861  HB  THR    59      71.231  61.717  53.005  1.00  0.00           H  
ATOM    862  OG1 THR    59      72.715  60.267  52.500  1.00  0.00           O  
ATOM    863  HG1 THR    59      73.265  61.012  52.752  1.00  0.00           H  
ATOM    864  CG2 THR    59      70.394  59.841  52.616  1.00  0.00           C  
ATOM    865 HG21 THR    59      70.456  59.441  53.650  1.00  0.00           H  
ATOM    866 HG22 THR    59      70.667  58.853  52.188  1.00  0.00           H  
ATOM    867 HG23 THR    59      69.353  60.076  52.308  1.00  0.00           H  
ATOM    868  C   THR    59      70.043  61.738  50.492  1.00  0.00           C  
ATOM    869  O   THR    59      69.329  61.006  49.754  1.00  0.00           O  
ATOM    870  N   LYS    60      69.554  62.858  51.044  1.00  0.00           N  
ATOM    871  HN  LYS    60      70.122  63.499  51.556  1.00  0.00           H  
ATOM    872  CA  LYS    60      68.096  63.117  51.122  1.00  0.00           C  
ATOM    873  HA  LYS    60      67.781  62.329  51.790  1.00  0.00           H  
ATOM    874  CB  LYS    60      67.890  64.410  51.941  1.00  0.00           C  
ATOM    875  HB1 LYS    60      68.270  65.331  51.450  1.00  0.00           H  
ATOM    876  HB2 LYS    60      68.509  64.406  52.864  1.00  0.00           H  
ATOM    877  CG  LYS    60      66.482  64.752  52.378  1.00  0.00           C  
ATOM    878  HG1 LYS    60      65.743  64.754  51.549  1.00  0.00           H  
ATOM    879  HG2 LYS    60      66.478  65.788  52.780  1.00  0.00           H  
ATOM    880  CD  LYS    60      66.140  63.757  53.515  1.00  0.00           C  
ATOM    881  HD1 LYS    60      66.908  63.886  54.307  1.00  0.00           H  
ATOM    882  HD2 LYS    60      66.213  62.725  53.109  1.00  0.00           H  
ATOM    883  CE  LYS    60      64.712  63.906  54.039  1.00  0.00           C  
ATOM    884  HE1 LYS    60      64.000  63.736  53.203  1.00  0.00           H  
ATOM    885  HE2 LYS    60      64.602  64.918  54.483  1.00  0.00           H  
ATOM    886  NZ  LYS    60      64.397  63.004  55.088  1.00  0.00           N  
ATOM    887  HZ1 LYS    60      63.404  63.175  55.346  1.00  0.00           H  
ATOM    888  HZ2 LYS    60      65.002  63.030  55.933  1.00  0.00           H  
ATOM    889  HZ3 LYS    60      64.560  62.025  54.777  1.00  0.00           H  
ATOM    890  C   LYS    60      67.253  63.136  49.804  1.00  0.00           C  
ATOM    891  O   LYS    60      66.213  62.448  49.706  1.00  0.00           O  
ATOM    892  N   GLU    61      67.699  63.804  48.772  1.00  0.00           N  
ATOM    893  HN  GLU    61      68.563  64.301  48.766  1.00  0.00           H  
ATOM    894  CA  GLU    61      67.066  63.710  47.465  1.00  0.00           C  
ATOM    895  HA  GLU    61      65.993  63.703  47.584  1.00  0.00           H  
ATOM    896  CB  GLU    61      67.410  65.018  46.623  1.00  0.00           C  
ATOM    897  HB1 GLU    61      67.007  64.914  45.593  1.00  0.00           H  
ATOM    898  HB2 GLU    61      68.513  65.053  46.493  1.00  0.00           H  
ATOM    899  CG  GLU    61      66.921  66.318  47.348  1.00  0.00           C  
ATOM    900  HG1 GLU    61      67.583  66.368  48.240  1.00  0.00           H  
ATOM    901  HG2 GLU    61      65.881  66.317  47.740  1.00  0.00           H  
ATOM    902  CD  GLU    61      67.148  67.470  46.429  1.00  0.00           C  
ATOM    903  OE1 GLU    61      68.280  67.750  46.039  1.00  0.00           O  
ATOM    904  OE2 GLU    61      66.200  68.173  46.024  1.00  0.00           O  
ATOM    905  C   GLU    61      67.313  62.461  46.669  1.00  0.00           C  
ATOM    906  O   GLU    61      66.820  62.265  45.546  1.00  0.00           O  
ATOM    907  N   GLN    62      68.208  61.639  47.209  1.00  0.00           N  
ATOM    908  HN  GLN    62      68.556  61.819  48.126  1.00  0.00           H  
ATOM    909  CA  GLN    62      68.702  60.426  46.538  1.00  0.00           C  
ATOM    910  HA  GLN    62      68.287  60.373  45.542  1.00  0.00           H  
ATOM    911  CB  GLN    62      70.232  60.434  46.527  1.00  0.00           C  
ATOM    912  HB1 GLN    62      70.652  59.423  46.337  1.00  0.00           H  
ATOM    913  HB2 GLN    62      70.543  60.772  47.538  1.00  0.00           H  
ATOM    914  CG  GLN    62      70.941  61.253  45.389  1.00  0.00           C  
ATOM    915  HG1 GLN    62      70.733  60.698  44.449  1.00  0.00           H  
ATOM    916  HG2 GLN    62      72.042  61.234  45.534  1.00  0.00           H  
ATOM    917  CD  GLN    62      70.459  62.711  45.203  1.00  0.00           C  
ATOM    918  OE1 GLN    62      69.832  63.117  44.208  1.00  0.00           O  
ATOM    919  NE2 GLN    62      70.786  63.444  46.284  1.00  0.00           N  
ATOM    920 HE21 GLN    62      70.481  64.396  46.274  1.00  0.00           H  
ATOM    921 HE22 GLN    62      71.283  63.030  47.047  1.00  0.00           H  
ATOM    922  C   GLN    62      68.241  59.159  47.112  1.00  0.00           C  
ATOM    923  O   GLN    62      68.700  58.098  46.720  1.00  0.00           O  
ATOM    924  N   VAL    63      67.163  59.241  47.955  1.00  0.00           N  
ATOM    925  HN  VAL    63      66.750  60.134  48.118  1.00  0.00           H  
ATOM    926  CA  VAL    63      66.592  58.089  48.645  1.00  0.00           C  
ATOM    927  HA  VAL    63      67.377  57.545  49.151  1.00  0.00           H  
ATOM    928  CB  VAL    63      65.597  58.710  49.706  1.00  0.00           C  
ATOM    929  HB  VAL    63      64.814  59.363  49.265  1.00  0.00           H  
ATOM    930  CG1 VAL    63      64.831  57.564  50.428  1.00  0.00           C  
ATOM    931 HG11 VAL    63      65.491  57.069  51.172  1.00  0.00           H  
ATOM    932 HG12 VAL    63      64.480  56.801  49.701  1.00  0.00           H  
ATOM    933 HG13 VAL    63      63.918  57.952  50.927  1.00  0.00           H  
ATOM    934  CG2 VAL    63      66.308  59.491  50.857  1.00  0.00           C  
ATOM    935 HG21 VAL    63      65.659  59.634  51.747  1.00  0.00           H  
ATOM    936 HG22 VAL    63      66.750  60.434  50.471  1.00  0.00           H  
ATOM    937 HG23 VAL    63      67.123  58.840  51.241  1.00  0.00           H  
ATOM    938  C   VAL    63      65.993  57.217  47.617  1.00  0.00           C  
ATOM    939  O   VAL    63      66.078  56.006  47.760  1.00  0.00           O  
ATOM    940  N   THR    64      65.315  57.793  46.586  1.00  0.00           N  
ATOM    941  HN  THR    64      65.116  58.766  46.490  1.00  0.00           H  
ATOM    942  CA  THR    64      64.588  56.957  45.611  1.00  0.00           C  
ATOM    943  HA  THR    64      64.143  56.088  46.071  1.00  0.00           H  
ATOM    944  CB  THR    64      63.590  57.749  44.812  1.00  0.00           C  
ATOM    945  HB  THR    64      63.269  57.109  43.962  1.00  0.00           H  
ATOM    946  OG1 THR    64      64.032  59.050  44.425  1.00  0.00           O  
ATOM    947  HG1 THR    64      64.142  58.975  43.474  1.00  0.00           H  
ATOM    948  CG2 THR    64      62.380  57.952  45.740  1.00  0.00           C  
ATOM    949 HG21 THR    64      62.719  58.407  46.695  1.00  0.00           H  
ATOM    950 HG22 THR    64      61.810  57.000  45.790  1.00  0.00           H  
ATOM    951 HG23 THR    64      61.771  58.722  45.220  1.00  0.00           H  
ATOM    952  C   THR    64      65.520  56.236  44.611  1.00  0.00           C  
ATOM    953  O   THR    64      65.237  55.188  43.974  1.00  0.00           O  
ATOM    954  N   ASN    65      66.832  56.674  44.555  1.00  0.00           N  
ATOM    955  HN  ASN    65      67.150  57.452  45.090  1.00  0.00           H  
ATOM    956  CA  ASN    65      67.822  56.088  43.626  1.00  0.00           C  
ATOM    957  HA  ASN    65      67.339  55.908  42.677  1.00  0.00           H  
ATOM    958  CB  ASN    65      68.921  57.166  43.447  1.00  0.00           C  
ATOM    959  HB1 ASN    65      69.826  56.805  42.912  1.00  0.00           H  
ATOM    960  HB2 ASN    65      69.331  57.370  44.459  1.00  0.00           H  
ATOM    961  CG  ASN    65      68.265  58.365  42.900  1.00  0.00           C  
ATOM    962  OD1 ASN    65      67.805  59.259  43.549  1.00  0.00           O  
ATOM    963  ND2 ASN    65      68.245  58.478  41.583  1.00  0.00           N  
ATOM    964 HD21 ASN    65      67.647  59.148  41.142  1.00  0.00           H  
ATOM    965 HD22 ASN    65      68.758  57.832  41.018  1.00  0.00           H  
ATOM    966  C   ASN    65      68.349  54.672  44.045  1.00  0.00           C  
ATOM    967  O   ASN    65      69.030  53.982  43.363  1.00  0.00           O  
ATOM    968  N   VAL    66      68.074  54.325  45.244  1.00  0.00           N  
ATOM    969  HN  VAL    66      67.510  54.935  45.795  1.00  0.00           H  
ATOM    970  CA  VAL    66      68.787  53.243  45.910  1.00  0.00           C  
ATOM    971  HA  VAL    66      69.845  53.335  45.717  1.00  0.00           H  
ATOM    972  CB  VAL    66      68.510  53.303  47.426  1.00  0.00           C  
ATOM    973  HB  VAL    66      67.401  53.365  47.453  1.00  0.00           H  
ATOM    974  CG1 VAL    66      69.186  52.135  48.147  1.00  0.00           C  
ATOM    975 HG11 VAL    66      68.773  51.145  47.858  1.00  0.00           H  
ATOM    976 HG12 VAL    66      69.149  52.095  49.257  1.00  0.00           H  
ATOM    977 HG13 VAL    66      70.264  52.192  47.885  1.00  0.00           H  
ATOM    978  CG2 VAL    66      68.882  54.639  48.024  1.00  0.00           C  
ATOM    979 HG21 VAL    66      68.619  55.494  47.365  1.00  0.00           H  
ATOM    980 HG22 VAL    66      69.970  54.616  48.249  1.00  0.00           H  
ATOM    981 HG23 VAL    66      68.397  54.679  49.023  1.00  0.00           H  
ATOM    982  C   VAL    66      68.540  51.820  45.382  1.00  0.00           C  
ATOM    983  O   VAL    66      67.381  51.386  45.306  1.00  0.00           O  
ATOM    984  N   GLY    67      69.610  51.178  44.893  1.00  0.00           N  
ATOM    985  HN  GLY    67      70.511  51.574  45.048  1.00  0.00           H  
ATOM    986  CA  GLY    67      69.527  49.894  44.180  1.00  0.00           C  
ATOM    987  HA1 GLY    67      70.383  49.770  43.533  1.00  0.00           H  
ATOM    988  HA2 GLY    67      68.587  49.877  43.649  1.00  0.00           H  
ATOM    989  C   GLY    67      69.422  48.684  45.155  1.00  0.00           C  
ATOM    990  O   GLY    67      69.153  48.801  46.368  1.00  0.00           O  
ATOM    991  N   GLY    68      69.728  47.448  44.672  1.00  0.00           N  
ATOM    992  HN  GLY    68      70.163  47.358  43.779  1.00  0.00           H  
ATOM    993  CA  GLY    68      69.483  46.204  45.377  1.00  0.00           C  
ATOM    994  HA1 GLY    68      70.233  46.190  46.155  1.00  0.00           H  
ATOM    995  HA2 GLY    68      69.679  45.408  44.674  1.00  0.00           H  
ATOM    996  C   GLY    68      68.209  45.942  46.046  1.00  0.00           C  
ATOM    997  O   GLY    68      67.200  46.379  45.599  1.00  0.00           O  
ATOM    998  N   ALA    69      68.268  45.194  47.127  1.00  0.00           N  
ATOM    999  HN  ALA    69      69.196  44.899  47.341  1.00  0.00           H  
ATOM   1000  CA  ALA    69      67.167  44.751  47.871  1.00  0.00           C  
ATOM   1001  HA  ALA    69      66.244  45.000  47.368  1.00  0.00           H  
ATOM   1002  CB  ALA    69      67.253  43.207  48.012  1.00  0.00           C  
ATOM   1003  HB1 ALA    69      68.153  43.028  48.638  1.00  0.00           H  
ATOM   1004  HB2 ALA    69      67.341  42.714  47.020  1.00  0.00           H  
ATOM   1005  HB3 ALA    69      66.399  42.811  48.602  1.00  0.00           H  
ATOM   1006  C   ALA    69      67.041  45.381  49.223  1.00  0.00           C  
ATOM   1007  O   ALA    69      68.049  45.578  49.990  1.00  0.00           O  
ATOM   1008  N   VAL    70      65.889  45.940  49.574  1.00  0.00           N  
ATOM   1009  HN  VAL    70      65.091  45.826  48.987  1.00  0.00           H  
ATOM   1010  CA  VAL    70      65.674  46.631  50.827  1.00  0.00           C  
ATOM   1011  HA  VAL    70      66.293  47.509  50.936  1.00  0.00           H  
ATOM   1012  CB  VAL    70      64.293  47.245  50.726  1.00  0.00           C  
ATOM   1013  HB  VAL    70      63.490  46.482  50.641  1.00  0.00           H  
ATOM   1014  CG1 VAL    70      64.089  48.020  52.060  1.00  0.00           C  
ATOM   1015 HG11 VAL    70      64.100  47.297  52.904  1.00  0.00           H  
ATOM   1016 HG12 VAL    70      63.061  48.439  52.006  1.00  0.00           H  
ATOM   1017 HG13 VAL    70      64.952  48.713  52.145  1.00  0.00           H  
ATOM   1018  CG2 VAL    70      64.215  48.217  49.506  1.00  0.00           C  
ATOM   1019 HG21 VAL    70      64.962  49.038  49.455  1.00  0.00           H  
ATOM   1020 HG22 VAL    70      63.249  48.762  49.434  1.00  0.00           H  
ATOM   1021 HG23 VAL    70      64.263  47.693  48.528  1.00  0.00           H  
ATOM   1022  C   VAL    70      65.877  45.719  52.035  1.00  0.00           C  
ATOM   1023  O   VAL    70      65.328  44.608  52.167  1.00  0.00           O  
ATOM   1024  N   VAL    71      66.627  46.130  52.987  1.00  0.00           N  
ATOM   1025  HN  VAL    71      66.974  47.064  53.015  1.00  0.00           H  
ATOM   1026  CA  VAL    71      67.015  45.367  54.186  1.00  0.00           C  
ATOM   1027  HA  VAL    71      67.511  44.462  53.869  1.00  0.00           H  
ATOM   1028  CB  VAL    71      68.066  46.099  55.010  1.00  0.00           C  
ATOM   1029  HB  VAL    71      67.639  47.081  55.307  1.00  0.00           H  
ATOM   1030  CG1 VAL    71      68.518  45.233  56.153  1.00  0.00           C  
ATOM   1031 HG11 VAL    71      69.000  44.442  55.540  1.00  0.00           H  
ATOM   1032 HG12 VAL    71      67.682  44.865  56.786  1.00  0.00           H  
ATOM   1033 HG13 VAL    71      69.208  45.860  56.756  1.00  0.00           H  
ATOM   1034  CG2 VAL    71      69.302  46.447  54.119  1.00  0.00           C  
ATOM   1035 HG21 VAL    71      70.153  46.775  54.754  1.00  0.00           H  
ATOM   1036 HG22 VAL    71      69.110  47.179  53.305  1.00  0.00           H  
ATOM   1037 HG23 VAL    71      69.705  45.486  53.735  1.00  0.00           H  
ATOM   1038  C   VAL    71      65.836  45.018  55.084  1.00  0.00           C  
ATOM   1039  O   VAL    71      64.994  45.888  55.305  1.00  0.00           O  
ATOM   1040  N   THR    72      65.715  43.721  55.423  1.00  0.00           N  
ATOM   1041  HN  THR    72      66.441  43.099  55.140  1.00  0.00           H  
ATOM   1042  CA  THR    72      64.622  43.070  56.133  1.00  0.00           C  
ATOM   1043  HA  THR    72      63.711  43.164  55.562  1.00  0.00           H  
ATOM   1044  CB  THR    72      64.880  41.546  56.176  1.00  0.00           C  
ATOM   1045  HB  THR    72      64.854  41.185  55.126  1.00  0.00           H  
ATOM   1046  OG1 THR    72      63.897  40.827  56.946  1.00  0.00           O  
ATOM   1047  HG1 THR    72      63.076  41.249  56.682  1.00  0.00           H  
ATOM   1048  CG2 THR    72      66.221  41.091  56.687  1.00  0.00           C  
ATOM   1049 HG21 THR    72      66.424  41.381  57.740  1.00  0.00           H  
ATOM   1050 HG22 THR    72      67.058  41.408  56.029  1.00  0.00           H  
ATOM   1051 HG23 THR    72      66.240  39.988  56.558  1.00  0.00           H  
ATOM   1052  C   THR    72      64.298  43.732  57.494  1.00  0.00           C  
ATOM   1053  O   THR    72      65.160  44.204  58.238  1.00  0.00           O  
ATOM   1054  N   GLY    73      63.005  43.858  57.820  1.00  0.00           N  
ATOM   1055  HN  GLY    73      62.279  43.609  57.184  1.00  0.00           H  
ATOM   1056  CA  GLY    73      62.553  44.505  59.111  1.00  0.00           C  
ATOM   1057  HA1 GLY    73      63.434  44.715  59.699  1.00  0.00           H  
ATOM   1058  HA2 GLY    73      61.821  43.889  59.612  1.00  0.00           H  
ATOM   1059  C   GLY    73      61.898  45.787  58.867  1.00  0.00           C  
ATOM   1060  O   GLY    73      62.131  46.718  59.645  1.00  0.00           O  
ATOM   1061  N   VAL    74      61.173  45.967  57.715  1.00  0.00           N  
ATOM   1062  HN  VAL    74      61.061  45.208  57.078  1.00  0.00           H  
ATOM   1063  CA  VAL    74      60.308  47.156  57.489  1.00  0.00           C  
ATOM   1064  HA  VAL    74      60.832  48.055  57.779  1.00  0.00           H  
ATOM   1065  CB  VAL    74      60.001  47.197  55.953  1.00  0.00           C  
ATOM   1066  HB  VAL    74      59.629  46.206  55.615  1.00  0.00           H  
ATOM   1067  CG1 VAL    74      59.080  48.359  55.722  1.00  0.00           C  
ATOM   1068 HG11 VAL    74      59.342  49.255  56.325  1.00  0.00           H  
ATOM   1069 HG12 VAL    74      58.011  48.159  55.947  1.00  0.00           H  
ATOM   1070 HG13 VAL    74      59.075  48.476  54.617  1.00  0.00           H  
ATOM   1071  CG2 VAL    74      61.375  47.575  55.347  1.00  0.00           C  
ATOM   1072 HG21 VAL    74      61.637  48.655  55.332  1.00  0.00           H  
ATOM   1073 HG22 VAL    74      61.360  47.214  54.297  1.00  0.00           H  
ATOM   1074 HG23 VAL    74      62.227  47.042  55.820  1.00  0.00           H  
ATOM   1075  C   VAL    74      59.086  47.274  58.321  1.00  0.00           C  
ATOM   1076  O   VAL    74      58.685  48.331  58.679  1.00  0.00           O  
ATOM   1077  N   THR    75      58.416  46.167  58.649  1.00  0.00           N  
ATOM   1078  HN  THR    75      58.596  45.262  58.271  1.00  0.00           H  
ATOM   1079  CA  THR    75      57.092  46.174  59.322  1.00  0.00           C  
ATOM   1080  HA  THR    75      56.444  46.813  58.742  1.00  0.00           H  
ATOM   1081  CB  THR    75      56.367  44.819  59.283  1.00  0.00           C  
ATOM   1082  HB  THR    75      55.385  44.811  59.802  1.00  0.00           H  
ATOM   1083  OG1 THR    75      57.222  43.838  59.816  1.00  0.00           O  
ATOM   1084  HG1 THR    75      57.803  43.660  59.073  1.00  0.00           H  
ATOM   1085  CG2 THR    75      55.982  44.469  57.811  1.00  0.00           C  
ATOM   1086 HG21 THR    75      56.853  44.571  57.129  1.00  0.00           H  
ATOM   1087 HG22 THR    75      55.249  45.224  57.454  1.00  0.00           H  
ATOM   1088 HG23 THR    75      55.648  43.417  57.684  1.00  0.00           H  
ATOM   1089  C   THR    75      56.983  46.801  60.694  1.00  0.00           C  
ATOM   1090  O   THR    75      56.069  47.589  60.974  1.00  0.00           O  
ATOM   1091  N   ALA    76      57.850  46.589  61.620  1.00  0.00           N  
ATOM   1092  HN  ALA    76      58.606  46.097  61.195  1.00  0.00           H  
ATOM   1093  CA  ALA    76      58.041  47.288  62.835  1.00  0.00           C  
ATOM   1094  HA  ALA    76      57.197  47.181  63.500  1.00  0.00           H  
ATOM   1095  CB  ALA    76      59.266  46.712  63.616  1.00  0.00           C  
ATOM   1096  HB1 ALA    76      60.094  46.679  62.876  1.00  0.00           H  
ATOM   1097  HB2 ALA    76      59.069  45.623  63.710  1.00  0.00           H  
ATOM   1098  HB3 ALA    76      59.398  47.214  64.598  1.00  0.00           H  
ATOM   1099  C   ALA    76      58.330  48.768  62.770  1.00  0.00           C  
ATOM   1100  O   ALA    76      57.836  49.583  63.496  1.00  0.00           O  
ATOM   1101  N   VAL    77      59.187  49.225  61.838  1.00  0.00           N  
ATOM   1102  HN  VAL    77      59.747  48.565  61.343  1.00  0.00           H  
ATOM   1103  CA  VAL    77      59.370  50.646  61.477  1.00  0.00           C  
ATOM   1104  HA  VAL    77      59.471  51.246  62.369  1.00  0.00           H  
ATOM   1105  CB  VAL    77      60.609  50.895  60.484  1.00  0.00           C  
ATOM   1106  HB  VAL    77      60.426  50.163  59.668  1.00  0.00           H  
ATOM   1107  CG1 VAL    77      60.716  52.354  60.004  1.00  0.00           C  
ATOM   1108 HG11 VAL    77      60.789  53.073  60.848  1.00  0.00           H  
ATOM   1109 HG12 VAL    77      59.759  52.671  59.537  1.00  0.00           H  
ATOM   1110 HG13 VAL    77      61.567  52.508  59.307  1.00  0.00           H  
ATOM   1111  CG2 VAL    77      61.920  50.565  61.182  1.00  0.00           C  
ATOM   1112 HG21 VAL    77      62.035  51.107  62.145  1.00  0.00           H  
ATOM   1113 HG22 VAL    77      62.839  50.837  60.620  1.00  0.00           H  
ATOM   1114 HG23 VAL    77      61.939  49.468  61.354  1.00  0.00           H  
ATOM   1115  C   VAL    77      58.073  51.201  60.871  1.00  0.00           C  
ATOM   1116  O   VAL    77      57.623  52.324  61.232  1.00  0.00           O  
ATOM   1117  N   ALA    78      57.413  50.447  60.025  1.00  0.00           N  
ATOM   1118  HN  ALA    78      57.835  49.576  59.784  1.00  0.00           H  
ATOM   1119  CA  ALA    78      56.099  50.804  59.491  1.00  0.00           C  
ATOM   1120  HA  ALA    78      56.220  51.736  58.958  1.00  0.00           H  
ATOM   1121  CB  ALA    78      55.689  49.776  58.542  1.00  0.00           C  
ATOM   1122  HB1 ALA    78      54.673  49.962  58.134  1.00  0.00           H  
ATOM   1123  HB2 ALA    78      55.745  48.766  59.003  1.00  0.00           H  
ATOM   1124  HB3 ALA    78      56.391  49.785  57.681  1.00  0.00           H  
ATOM   1125  C   ALA    78      54.951  50.846  60.593  1.00  0.00           C  
ATOM   1126  O   ALA    78      54.132  51.758  60.476  1.00  0.00           O  
ATOM   1127  N   GLN    79      54.920  50.051  61.682  1.00  0.00           N  
ATOM   1128  HN  GLN    79      55.494  49.236  61.687  1.00  0.00           H  
ATOM   1129  CA  GLN    79      54.209  50.180  62.974  1.00  0.00           C  
ATOM   1130  HA  GLN    79      53.194  50.238  62.609  1.00  0.00           H  
ATOM   1131  CB  GLN    79      54.344  48.967  63.875  1.00  0.00           C  
ATOM   1132  HB1 GLN    79      54.018  49.337  64.871  1.00  0.00           H  
ATOM   1133  HB2 GLN    79      55.428  48.734  63.936  1.00  0.00           H  
ATOM   1134  CG  GLN    79      53.298  47.798  63.456  1.00  0.00           C  
ATOM   1135  HG1 GLN    79      53.435  46.824  63.973  1.00  0.00           H  
ATOM   1136  HG2 GLN    79      53.720  47.518  62.467  1.00  0.00           H  
ATOM   1137  CD  GLN    79      51.794  48.248  63.367  1.00  0.00           C  
ATOM   1138  OE1 GLN    79      51.312  48.798  62.392  1.00  0.00           O  
ATOM   1139  NE2 GLN    79      51.067  48.092  64.534  1.00  0.00           N  
ATOM   1140 HE21 GLN    79      50.090  48.278  64.431  1.00  0.00           H  
ATOM   1141 HE22 GLN    79      51.432  47.799  65.418  1.00  0.00           H  
ATOM   1142  C   GLN    79      54.533  51.453  63.673  1.00  0.00           C  
ATOM   1143  O   GLN    79      53.599  52.150  64.129  1.00  0.00           O  
ATOM   1144  N   LYS    80      55.833  51.853  63.669  1.00  0.00           N  
ATOM   1145  HN  LYS    80      56.635  51.403  63.283  1.00  0.00           H  
ATOM   1146  CA  LYS    80      56.183  53.120  64.263  1.00  0.00           C  
ATOM   1147  HA  LYS    80      55.657  53.169  65.204  1.00  0.00           H  
ATOM   1148  CB  LYS    80      57.729  53.041  64.643  1.00  0.00           C  
ATOM   1149  HB1 LYS    80      58.179  52.696  63.687  1.00  0.00           H  
ATOM   1150  HB2 LYS    80      57.826  52.236  65.403  1.00  0.00           H  
ATOM   1151  CG  LYS    80      58.351  54.343  65.049  1.00  0.00           C  
ATOM   1152  HG1 LYS    80      58.340  55.098  64.235  1.00  0.00           H  
ATOM   1153  HG2 LYS    80      59.420  54.095  65.224  1.00  0.00           H  
ATOM   1154  CD  LYS    80      57.748  54.887  66.346  1.00  0.00           C  
ATOM   1155  HD1 LYS    80      58.152  54.252  67.163  1.00  0.00           H  
ATOM   1156  HD2 LYS    80      56.659  54.718  66.491  1.00  0.00           H  
ATOM   1157  CE  LYS    80      58.187  56.332  66.633  1.00  0.00           C  
ATOM   1158  HE1 LYS    80      57.539  56.962  65.987  1.00  0.00           H  
ATOM   1159  HE2 LYS    80      59.272  56.469  66.436  1.00  0.00           H  
ATOM   1160  NZ  LYS    80      57.806  56.808  68.016  1.00  0.00           N  
ATOM   1161  HZ1 LYS    80      58.442  56.271  68.640  1.00  0.00           H  
ATOM   1162  HZ2 LYS    80      56.795  56.650  68.205  1.00  0.00           H  
ATOM   1163  HZ3 LYS    80      58.065  57.815  68.057  1.00  0.00           H  
ATOM   1164  C   LYS    80      55.730  54.320  63.490  1.00  0.00           C  
ATOM   1165  O   LYS    80      55.187  55.258  64.048  1.00  0.00           O  
ATOM   1166  N   THR    81      55.824  54.220  62.143  1.00  0.00           N  
ATOM   1167  HN  THR    81      56.158  53.381  61.721  1.00  0.00           H  
ATOM   1168  CA  THR    81      55.310  55.153  61.123  1.00  0.00           C  
ATOM   1169  HA  THR    81      55.765  56.104  61.358  1.00  0.00           H  
ATOM   1170  CB  THR    81      55.825  54.842  59.727  1.00  0.00           C  
ATOM   1171  HB  THR    81      55.434  53.866  59.369  1.00  0.00           H  
ATOM   1172  OG1 THR    81      57.225  54.899  59.786  1.00  0.00           O  
ATOM   1173  HG1 THR    81      57.438  54.161  60.361  1.00  0.00           H  
ATOM   1174  CG2 THR    81      55.305  55.824  58.674  1.00  0.00           C  
ATOM   1175 HG21 THR    81      54.212  55.687  58.533  1.00  0.00           H  
ATOM   1176 HG22 THR    81      55.687  55.549  57.668  1.00  0.00           H  
ATOM   1177 HG23 THR    81      55.598  56.841  59.011  1.00  0.00           H  
ATOM   1178  C   THR    81      53.848  55.454  61.141  1.00  0.00           C  
ATOM   1179  O   THR    81      53.523  56.594  61.319  1.00  0.00           O  
ATOM   1180  N   VAL    82      52.986  54.394  61.172  1.00  0.00           N  
ATOM   1181  HN  VAL    82      53.264  53.439  61.105  1.00  0.00           H  
ATOM   1182  CA  VAL    82      51.517  54.469  61.451  1.00  0.00           C  
ATOM   1183  HA  VAL    82      51.242  55.261  60.769  1.00  0.00           H  
ATOM   1184  CB  VAL    82      50.651  53.210  60.995  1.00  0.00           C  
ATOM   1185  HB  VAL    82      49.561  53.371  61.133  1.00  0.00           H  
ATOM   1186  CG1 VAL    82      50.873  53.015  59.494  1.00  0.00           C  
ATOM   1187 HG11 VAL    82      51.856  52.524  59.324  1.00  0.00           H  
ATOM   1188 HG12 VAL    82      50.815  53.979  58.945  1.00  0.00           H  
ATOM   1189 HG13 VAL    82      50.171  52.280  59.046  1.00  0.00           H  
ATOM   1190  CG2 VAL    82      50.978  52.039  61.910  1.00  0.00           C  
ATOM   1191 HG21 VAL    82      50.555  51.084  61.532  1.00  0.00           H  
ATOM   1192 HG22 VAL    82      50.607  52.242  62.938  1.00  0.00           H  
ATOM   1193 HG23 VAL    82      52.082  51.932  61.853  1.00  0.00           H  
ATOM   1194  C   VAL    82      51.171  54.931  62.916  1.00  0.00           C  
ATOM   1195  O   VAL    82      50.055  55.377  63.056  1.00  0.00           O  
ATOM   1196  N   GLU    83      51.940  54.721  63.926  1.00  0.00           N  
ATOM   1197  HN  GLU    83      52.759  54.178  63.756  1.00  0.00           H  
ATOM   1198  CA  GLU    83      51.693  54.941  65.319  1.00  0.00           C  
ATOM   1199  HA  GLU    83      52.619  54.596  65.755  1.00  0.00           H  
ATOM   1200  CB  GLU    83      51.365  56.418  65.713  1.00  0.00           C  
ATOM   1201  HB1 GLU    83      50.975  56.577  66.741  1.00  0.00           H  
ATOM   1202  HB2 GLU    83      50.654  56.874  64.992  1.00  0.00           H  
ATOM   1203  CG  GLU    83      52.703  57.246  65.645  1.00  0.00           C  
ATOM   1204  HG1 GLU    83      53.107  57.361  64.616  1.00  0.00           H  
ATOM   1205  HG2 GLU    83      53.404  56.640  66.258  1.00  0.00           H  
ATOM   1206  CD  GLU    83      52.588  58.589  66.381  1.00  0.00           C  
ATOM   1207  OE1 GLU    83      51.945  59.500  65.865  1.00  0.00           O  
ATOM   1208  OE2 GLU    83      53.176  58.700  67.513  1.00  0.00           O  
ATOM   1209  C   GLU    83      50.676  53.957  65.773  1.00  0.00           C  
ATOM   1210  O   GLU    83      49.685  54.275  66.411  1.00  0.00           O  
ATOM   1211  N   GLY    84      51.032  52.595  65.642  1.00  0.00           N  
ATOM   1212  HN  GLY    84      51.757  52.282  65.033  1.00  0.00           H  
ATOM   1213  CA  GLY    84      50.321  51.470  66.272  1.00  0.00           C  
ATOM   1214  HA1 GLY    84      50.060  50.774  65.488  1.00  0.00           H  
ATOM   1215  HA2 GLY    84      49.485  51.877  66.820  1.00  0.00           H  
ATOM   1216  C   GLY    84      51.198  50.738  67.151  1.00  0.00           C  
ATOM   1217  O   GLY    84      52.143  50.074  66.689  1.00  0.00           O  
ATOM   1218  N   ALA    85      50.978  50.851  68.493  1.00  0.00           N  
ATOM   1219  HN  ALA    85      50.237  51.408  68.862  1.00  0.00           H  
ATOM   1220  CA  ALA    85      51.739  49.940  69.332  1.00  0.00           C  
ATOM   1221  HA  ALA    85      52.769  50.182  69.115  1.00  0.00           H  
ATOM   1222  CB  ALA    85      51.574  50.583  70.774  1.00  0.00           C  
ATOM   1223  HB1 ALA    85      52.194  50.003  71.489  1.00  0.00           H  
ATOM   1224  HB2 ALA    85      50.556  50.435  71.194  1.00  0.00           H  
ATOM   1225  HB3 ALA    85      52.018  51.598  70.690  1.00  0.00           H  
ATOM   1226  C   ALA    85      51.570  48.428  69.162  1.00  0.00           C  
ATOM   1227  O   ALA    85      52.537  47.720  69.298  1.00  0.00           O  
ATOM   1228  N   GLY    86      50.388  47.880  68.929  1.00  0.00           N  
ATOM   1229  HN  GLY    86      49.608  48.468  68.729  1.00  0.00           H  
ATOM   1230  CA  GLY    86      50.141  46.442  68.649  1.00  0.00           C  
ATOM   1231  HA1 GLY    86      49.064  46.387  68.600  1.00  0.00           H  
ATOM   1232  HA2 GLY    86      50.459  45.809  69.465  1.00  0.00           H  
ATOM   1233  C   GLY    86      50.634  45.875  67.314  1.00  0.00           C  
ATOM   1234  O   GLY    86      51.584  46.393  66.796  1.00  0.00           O  
ATOM   1235  N   SER    87      49.953  44.873  66.761  1.00  0.00           N  
ATOM   1236  HN  SER    87      49.159  44.399  67.135  1.00  0.00           H  
ATOM   1237  CA  SER    87      50.402  44.324  65.515  1.00  0.00           C  
ATOM   1238  HA  SER    87      51.470  44.208  65.404  1.00  0.00           H  
ATOM   1239  CB  SER    87      49.860  42.899  65.432  1.00  0.00           C  
ATOM   1240  HB1 SER    87      49.924  42.544  64.381  1.00  0.00           H  
ATOM   1241  HB2 SER    87      48.817  42.844  65.811  1.00  0.00           H  
ATOM   1242  OG  SER    87      50.555  41.998  66.292  1.00  0.00           O  
ATOM   1243  HG1 SER    87      50.180  42.059  67.173  1.00  0.00           H  
ATOM   1244  C   SER    87      49.912  44.990  64.248  1.00  0.00           C  
ATOM   1245  O   SER    87      48.814  45.564  64.239  1.00  0.00           O  
ATOM   1246  N   ILE    88      50.619  44.835  63.106  1.00  0.00           N  
ATOM   1247  HN  ILE    88      51.446  44.299  63.260  1.00  0.00           H  
ATOM   1248  CA  ILE    88      50.360  45.394  61.784  1.00  0.00           C  
ATOM   1249  HA  ILE    88      50.303  46.471  61.839  1.00  0.00           H  
ATOM   1250  CB  ILE    88      51.530  45.144  60.907  1.00  0.00           C  
ATOM   1251  HB  ILE    88      52.422  45.441  61.500  1.00  0.00           H  
ATOM   1252  CG2 ILE    88      51.797  43.653  60.722  1.00  0.00           C  
ATOM   1253 HG21 ILE    88      52.717  43.568  60.105  1.00  0.00           H  
ATOM   1254 HG22 ILE    88      50.967  43.169  60.165  1.00  0.00           H  
ATOM   1255 HG23 ILE    88      52.074  43.138  61.667  1.00  0.00           H  
ATOM   1256  CG1 ILE    88      51.418  45.857  59.546  1.00  0.00           C  
ATOM   1257 HG11 ILE    88      50.979  46.868  59.687  1.00  0.00           H  
ATOM   1258 HG12 ILE    88      50.728  45.210  58.963  1.00  0.00           H  
ATOM   1259  CD  ILE    88      52.701  46.061  58.692  1.00  0.00           C  
ATOM   1260  HD1 ILE    88      52.566  46.599  57.730  1.00  0.00           H  
ATOM   1261  HD2 ILE    88      53.155  45.086  58.415  1.00  0.00           H  
ATOM   1262  HD3 ILE    88      53.439  46.598  59.326  1.00  0.00           H  
ATOM   1263  C   ILE    88      49.068  44.877  61.173  1.00  0.00           C  
ATOM   1264  O   ILE    88      48.717  43.734  61.243  1.00  0.00           O  
ATOM   1265  N   ALA    89      48.235  45.807  60.560  1.00  0.00           N  
ATOM   1266  HN  ALA    89      48.471  46.773  60.632  1.00  0.00           H  
ATOM   1267  CA  ALA    89      47.010  45.400  59.941  1.00  0.00           C  
ATOM   1268  HA  ALA    89      46.457  44.725  60.578  1.00  0.00           H  
ATOM   1269  CB  ALA    89      46.022  46.600  59.786  1.00  0.00           C  
ATOM   1270  HB1 ALA    89      45.013  46.323  59.411  1.00  0.00           H  
ATOM   1271  HB2 ALA    89      46.531  47.403  59.211  1.00  0.00           H  
ATOM   1272  HB3 ALA    89      45.872  47.059  60.787  1.00  0.00           H  
ATOM   1273  C   ALA    89      47.263  44.629  58.623  1.00  0.00           C  
ATOM   1274  O   ALA    89      48.245  44.890  57.942  1.00  0.00           O  
ATOM   1275  N   ALA    90      46.365  43.736  58.157  1.00  0.00           N  
ATOM   1276  HN  ALA    90      45.613  43.482  58.762  1.00  0.00           H  
ATOM   1277  CA  ALA    90      46.439  42.999  56.831  1.00  0.00           C  
ATOM   1278  HA  ALA    90      47.479  42.767  56.658  1.00  0.00           H  
ATOM   1279  CB  ALA    90      45.589  41.674  56.960  1.00  0.00           C  
ATOM   1280  HB1 ALA    90      45.992  41.072  57.801  1.00  0.00           H  
ATOM   1281  HB2 ALA    90      45.564  41.066  56.030  1.00  0.00           H  
ATOM   1282  HB3 ALA    90      44.570  41.962  57.296  1.00  0.00           H  
ATOM   1283  C   ALA    90      45.986  43.813  55.590  1.00  0.00           C  
ATOM   1284  O   ALA    90      45.214  44.758  55.763  1.00  0.00           O  
ATOM   1285  N   ALA    91      46.447  43.337  54.395  1.00  0.00           N  
ATOM   1286  HN  ALA    91      47.081  42.570  54.333  1.00  0.00           H  
ATOM   1287  CA  ALA    91      45.940  43.890  53.179  1.00  0.00           C  
ATOM   1288  HA  ALA    91      44.995  44.367  53.393  1.00  0.00           H  
ATOM   1289  CB  ALA    91      46.970  44.917  52.622  1.00  0.00           C  
ATOM   1290  HB1 ALA    91      47.953  44.401  52.662  1.00  0.00           H  
ATOM   1291  HB2 ALA    91      47.083  45.747  53.352  1.00  0.00           H  
ATOM   1292  HB3 ALA    91      46.702  45.377  51.647  1.00  0.00           H  
ATOM   1293  C   ALA    91      45.608  42.933  52.095  1.00  0.00           C  
ATOM   1294  O   ALA    91      46.190  41.872  51.985  1.00  0.00           O  
ATOM   1295  N   THR    92      44.613  43.285  51.172  1.00  0.00           N  
ATOM   1296  HN  THR    92      44.229  44.204  51.206  1.00  0.00           H  
ATOM   1297  CA  THR    92      44.309  42.446  50.029  1.00  0.00           C  
ATOM   1298  HA  THR    92      44.062  41.517  50.521  1.00  0.00           H  
ATOM   1299  CB  THR    92      43.009  42.803  49.290  1.00  0.00           C  
ATOM   1300  HB  THR    92      42.868  42.113  48.430  1.00  0.00           H  
ATOM   1301  OG1 THR    92      43.033  44.124  48.880  1.00  0.00           O  
ATOM   1302  HG1 THR    92      43.672  44.202  48.168  1.00  0.00           H  
ATOM   1303  CG2 THR    92      41.793  42.613  50.168  1.00  0.00           C  
ATOM   1304 HG21 THR    92      40.784  42.827  49.756  1.00  0.00           H  
ATOM   1305 HG22 THR    92      41.886  43.229  51.088  1.00  0.00           H  
ATOM   1306 HG23 THR    92      41.700  41.524  50.366  1.00  0.00           H  
ATOM   1307  C   THR    92      45.418  42.147  49.087  1.00  0.00           C  
ATOM   1308  O   THR    92      46.097  43.055  48.772  1.00  0.00           O  
ATOM   1309  N   GLY    93      45.614  40.913  48.643  1.00  0.00           N  
ATOM   1310  HN  GLY    93      45.074  40.144  48.974  1.00  0.00           H  
ATOM   1311  CA  GLY    93      46.758  40.540  47.845  1.00  0.00           C  
ATOM   1312  HA1 GLY    93      46.658  39.465  47.798  1.00  0.00           H  
ATOM   1313  HA2 GLY    93      47.659  40.974  48.253  1.00  0.00           H  
ATOM   1314  C   GLY    93      46.772  41.076  46.422  1.00  0.00           C  
ATOM   1315  O   GLY    93      45.765  41.725  46.078  1.00  0.00           O  
ATOM   1316  N   PHE    94      47.830  40.853  45.612  1.00  0.00           N  
ATOM   1317  HN  PHE    94      48.604  40.307  45.921  1.00  0.00           H  
ATOM   1318  CA  PHE    94      47.926  41.390  44.263  1.00  0.00           C  
ATOM   1319  HA  PHE    94      47.164  42.136  44.095  1.00  0.00           H  
ATOM   1320  CB  PHE    94      49.226  42.177  43.948  1.00  0.00           C  
ATOM   1321  HB1 PHE    94      49.131  42.545  42.904  1.00  0.00           H  
ATOM   1322  HB2 PHE    94      50.165  41.587  44.010  1.00  0.00           H  
ATOM   1323  CG  PHE    94      49.363  43.373  44.864  1.00  0.00           C  
ATOM   1324  CD1 PHE    94      48.884  44.629  44.460  1.00  0.00           C  
ATOM   1325  HD1 PHE    94      48.276  44.697  43.570  1.00  0.00           H  
ATOM   1326  CE1 PHE    94      49.221  45.715  45.180  1.00  0.00           C  
ATOM   1327  HE1 PHE    94      48.884  46.696  44.881  1.00  0.00           H  
ATOM   1328  CZ  PHE    94      49.977  45.588  46.387  1.00  0.00           C  
ATOM   1329  HZ  PHE    94      50.245  46.466  46.956  1.00  0.00           H  
ATOM   1330  CD2 PHE    94      50.253  43.230  45.982  1.00  0.00           C  
ATOM   1331  HD2 PHE    94      50.715  42.296  46.266  1.00  0.00           H  
ATOM   1332  CE2 PHE    94      50.465  44.342  46.730  1.00  0.00           C  
ATOM   1333  HE2 PHE    94      51.154  44.334  47.563  1.00  0.00           H  
ATOM   1334  C   PHE    94      47.910  40.247  43.299  1.00  0.00           C  
ATOM   1335  O   PHE    94      48.367  39.111  43.599  1.00  0.00           O  
ATOM   1336  N   VAL    95      47.349  40.421  42.100  1.00  0.00           N  
ATOM   1337  HN  VAL    95      46.802  41.188  41.774  1.00  0.00           H  
ATOM   1338  CA  VAL    95      47.383  39.359  41.029  1.00  0.00           C  
ATOM   1339  HA  VAL    95      46.992  38.471  41.502  1.00  0.00           H  
ATOM   1340  CB  VAL    95      46.540  39.793  39.792  1.00  0.00           C  
ATOM   1341  HB  VAL    95      46.625  38.893  39.146  1.00  0.00           H  
ATOM   1342  CG1 VAL    95      45.097  39.847  40.313  1.00  0.00           C  
ATOM   1343 HG11 VAL    95      44.874  40.734  40.944  1.00  0.00           H  
ATOM   1344 HG12 VAL    95      44.955  38.981  40.995  1.00  0.00           H  
ATOM   1345 HG13 VAL    95      44.357  39.758  39.489  1.00  0.00           H  
ATOM   1346  CG2 VAL    95      47.121  41.101  39.124  1.00  0.00           C  
ATOM   1347 HG21 VAL    95      48.195  41.001  38.857  1.00  0.00           H  
ATOM   1348 HG22 VAL    95      47.166  41.957  39.831  1.00  0.00           H  
ATOM   1349 HG23 VAL    95      46.573  41.242  38.167  1.00  0.00           H  
ATOM   1350  C   VAL    95      48.810  39.065  40.564  1.00  0.00           C  
ATOM   1351  O   VAL    95      49.621  40.012  40.491  1.00  0.00           O  
ATOM   1352  N   LYS    96      49.108  37.775  40.257  1.00  0.00           N  
ATOM   1353  HN  LYS    96      48.465  37.020  40.363  1.00  0.00           H  
ATOM   1354  CA  LYS    96      50.409  37.545  39.468  1.00  0.00           C  
ATOM   1355  HA  LYS    96      50.465  36.482  39.286  1.00  0.00           H  
ATOM   1356  CB  LYS    96      50.140  38.096  38.013  1.00  0.00           C  
ATOM   1357  HB1 LYS    96      50.980  37.777  37.360  1.00  0.00           H  
ATOM   1358  HB2 LYS    96      50.140  39.207  37.991  1.00  0.00           H  
ATOM   1359  CG  LYS    96      48.971  37.384  37.328  1.00  0.00           C  
ATOM   1360  HG1 LYS    96      48.661  37.920  36.406  1.00  0.00           H  
ATOM   1361  HG2 LYS    96      48.049  37.463  37.943  1.00  0.00           H  
ATOM   1362  CD  LYS    96      49.253  35.876  36.999  1.00  0.00           C  
ATOM   1363  HD1 LYS    96      48.917  35.300  37.887  1.00  0.00           H  
ATOM   1364  HD2 LYS    96      50.319  35.628  36.806  1.00  0.00           H  
ATOM   1365  CE  LYS    96      48.509  35.350  35.840  1.00  0.00           C  
ATOM   1366  HE1 LYS    96      48.808  34.292  35.679  1.00  0.00           H  
ATOM   1367  HE2 LYS    96      48.794  35.834  34.881  1.00  0.00           H  
ATOM   1368  NZ  LYS    96      47.038  35.341  36.066  1.00  0.00           N  
ATOM   1369  HZ1 LYS    96      46.764  34.746  36.873  1.00  0.00           H  
ATOM   1370  HZ2 LYS    96      46.619  35.034  35.164  1.00  0.00           H  
ATOM   1371  HZ3 LYS    96      46.586  36.265  36.221  1.00  0.00           H  
ATOM   1372  C   LYS    96      51.737  37.971  40.104  1.00  0.00           C  
ATOM   1373  O   LYS    96      52.648  38.484  39.486  1.00  0.00           O  
ATOM   1374  N   LYS    97      51.880  37.584  41.363  1.00  0.00           N  
ATOM   1375  HN  LYS    97      51.069  37.269  41.850  1.00  0.00           H  
ATOM   1376  CA  LYS    97      53.209  37.408  42.013  1.00  0.00           C  
ATOM   1377  HA  LYS    97      53.802  38.282  41.789  1.00  0.00           H  
ATOM   1378  CB  LYS    97      53.121  37.371  43.552  1.00  0.00           C  
ATOM   1379  HB1 LYS    97      54.175  37.285  43.894  1.00  0.00           H  
ATOM   1380  HB2 LYS    97      52.541  36.464  43.825  1.00  0.00           H  
ATOM   1381  CG  LYS    97      52.500  38.657  44.073  1.00  0.00           C  
ATOM   1382  HG1 LYS    97      52.193  38.463  45.123  1.00  0.00           H  
ATOM   1383  HG2 LYS    97      51.531  38.945  43.613  1.00  0.00           H  
ATOM   1384  CD  LYS    97      53.432  39.835  44.057  1.00  0.00           C  
ATOM   1385  HD1 LYS    97      53.344  40.396  43.102  1.00  0.00           H  
ATOM   1386  HD2 LYS    97      54.496  39.516  44.104  1.00  0.00           H  
ATOM   1387  CE  LYS    97      53.108  40.913  45.145  1.00  0.00           C  
ATOM   1388  HE1 LYS    97      53.279  40.455  46.143  1.00  0.00           H  
ATOM   1389  HE2 LYS    97      52.083  41.320  45.006  1.00  0.00           H  
ATOM   1390  NZ  LYS    97      54.030  42.036  45.094  1.00  0.00           N  
ATOM   1391  HZ1 LYS    97      54.971  41.596  45.054  1.00  0.00           H  
ATOM   1392  HZ2 LYS    97      53.961  42.715  45.879  1.00  0.00           H  
ATOM   1393  HZ3 LYS    97      53.812  42.533  44.207  1.00  0.00           H  
ATOM   1394  C   LYS    97      54.002  36.302  41.398  1.00  0.00           C  
ATOM   1395  O   LYS    97      53.373  35.302  40.962  1.00  0.00           O  
ATOM   1396  N   ASP    98      55.357  36.302  41.355  1.00  0.00           N  
ATOM   1397  HN  ASP    98      55.872  37.097  41.667  1.00  0.00           H  
ATOM   1398  CA  ASP    98      56.190  35.184  41.000  1.00  0.00           C  
ATOM   1399  HA  ASP    98      55.739  34.744  40.123  1.00  0.00           H  
ATOM   1400  CB  ASP    98      57.641  35.726  40.599  1.00  0.00           C  
ATOM   1401  HB1 ASP    98      58.293  34.912  40.217  1.00  0.00           H  
ATOM   1402  HB2 ASP    98      58.097  36.270  41.453  1.00  0.00           H  
ATOM   1403  CG  ASP    98      57.549  36.731  39.423  1.00  0.00           C  
ATOM   1404  OD1 ASP    98      58.375  37.696  39.355  1.00  0.00           O  
ATOM   1405  OD2 ASP    98      56.825  36.390  38.438  1.00  0.00           O  
ATOM   1406  C   ASP    98      56.425  34.215  42.106  1.00  0.00           C  
ATOM   1407  O   ASP    98      56.755  34.632  43.247  1.00  0.00           O  
ATOM   1408  N   GLN    99      56.369  32.896  41.887  1.00  0.00           N  
ATOM   1409  HN  GLN    99      56.033  32.455  41.059  1.00  0.00           H  
ATOM   1410  CA  GLN    99      57.111  31.974  42.744  1.00  0.00           C  
ATOM   1411  HA  GLN    99      56.793  32.142  43.762  1.00  0.00           H  
ATOM   1412  CB  GLN    99      56.807  30.530  42.198  1.00  0.00           C  
ATOM   1413  HB1 GLN    99      57.438  29.786  42.729  1.00  0.00           H  
ATOM   1414  HB2 GLN    99      57.109  30.553  41.129  1.00  0.00           H  
ATOM   1415  CG  GLN    99      55.329  30.235  42.305  1.00  0.00           C  
ATOM   1416  HG1 GLN    99      55.260  29.212  41.878  1.00  0.00           H  
ATOM   1417  HG2 GLN    99      54.719  30.934  41.694  1.00  0.00           H  
ATOM   1418  CD  GLN    99      54.734  30.190  43.751  1.00  0.00           C  
ATOM   1419  OE1 GLN    99      55.396  29.817  44.732  1.00  0.00           O  
ATOM   1420  NE2 GLN    99      53.482  30.708  43.942  1.00  0.00           N  
ATOM   1421 HE21 GLN    99      53.130  30.750  44.877  1.00  0.00           H  
ATOM   1422 HE22 GLN    99      53.121  31.259  43.190  1.00  0.00           H  
ATOM   1423  C   GLN    99      58.610  32.221  42.803  1.00  0.00           C  
ATOM   1424  O   GLN    99      59.161  31.995  43.852  1.00  0.00           O  
ATOM   1425  N   LEU   100      59.266  32.689  41.730  1.00  0.00           N  
ATOM   1426  HN  LEU   100      58.817  32.982  40.889  1.00  0.00           H  
ATOM   1427  CA  LEU   100      60.655  32.977  41.805  1.00  0.00           C  
ATOM   1428  HA  LEU   100      61.139  32.138  42.282  1.00  0.00           H  
ATOM   1429  CB  LEU   100      61.248  33.194  40.346  1.00  0.00           C  
ATOM   1430  HB1 LEU   100      60.734  34.041  39.842  1.00  0.00           H  
ATOM   1431  HB2 LEU   100      60.942  32.312  39.744  1.00  0.00           H  
ATOM   1432  CG  LEU   100      62.794  33.396  40.347  1.00  0.00           C  
ATOM   1433  HG  LEU   100      63.038  34.338  40.884  1.00  0.00           H  
ATOM   1434  CD1 LEU   100      63.606  32.182  40.924  1.00  0.00           C  
ATOM   1435 HD11 LEU   100      63.189  31.754  41.861  1.00  0.00           H  
ATOM   1436 HD12 LEU   100      64.681  32.427  41.064  1.00  0.00           H  
ATOM   1437 HD13 LEU   100      63.520  31.342  40.202  1.00  0.00           H  
ATOM   1438  CD2 LEU   100      63.313  33.611  38.916  1.00  0.00           C  
ATOM   1439 HD21 LEU   100      64.392  33.874  38.882  1.00  0.00           H  
ATOM   1440 HD22 LEU   100      62.825  34.463  38.397  1.00  0.00           H  
ATOM   1441 HD23 LEU   100      63.205  32.661  38.350  1.00  0.00           H  
ATOM   1442  C   LEU   100      60.994  34.145  42.690  1.00  0.00           C  
ATOM   1443  O   LEU   100      60.075  34.925  42.968  1.00  0.00           O  
ATOM   1444  N   GLY   101      62.177  34.131  43.322  1.00  0.00           N  
ATOM   1445  HN  GLY   101      62.877  33.508  42.980  1.00  0.00           H  
ATOM   1446  CA  GLY   101      62.518  35.136  44.267  1.00  0.00           C  
ATOM   1447  HA1 GLY   101      62.617  36.126  43.848  1.00  0.00           H  
ATOM   1448  HA2 GLY   101      63.451  34.874  44.745  1.00  0.00           H  
ATOM   1449  C   GLY   101      61.706  35.354  45.469  1.00  0.00           C  
ATOM   1450  O   GLY   101      61.129  34.403  45.955  1.00  0.00           O  
ATOM   1451  N   LYS   102      61.636  36.579  45.952  1.00  0.00           N  
ATOM   1452  HN  LYS   102      62.019  37.430  45.602  1.00  0.00           H  
ATOM   1453  CA  LYS   102      60.984  36.892  47.160  1.00  0.00           C  
ATOM   1454  HA  LYS   102      60.335  36.069  47.423  1.00  0.00           H  
ATOM   1455  CB  LYS   102      61.972  36.891  48.390  1.00  0.00           C  
ATOM   1456  HB1 LYS   102      62.745  37.689  48.385  1.00  0.00           H  
ATOM   1457  HB2 LYS   102      62.562  35.960  48.530  1.00  0.00           H  
ATOM   1458  CG  LYS   102      61.211  37.059  49.660  1.00  0.00           C  
ATOM   1459  HG1 LYS   102      60.465  36.242  49.762  1.00  0.00           H  
ATOM   1460  HG2 LYS   102      60.630  37.997  49.789  1.00  0.00           H  
ATOM   1461  CD  LYS   102      62.191  37.000  50.856  1.00  0.00           C  
ATOM   1462  HD1 LYS   102      63.031  37.703  50.668  1.00  0.00           H  
ATOM   1463  HD2 LYS   102      62.802  36.072  50.853  1.00  0.00           H  
ATOM   1464  CE  LYS   102      61.543  37.210  52.282  1.00  0.00           C  
ATOM   1465  HE1 LYS   102      62.433  37.192  52.947  1.00  0.00           H  
ATOM   1466  HE2 LYS   102      60.767  36.464  52.555  1.00  0.00           H  
ATOM   1467  NZ  LYS   102      60.900  38.573  52.397  1.00  0.00           N  
ATOM   1468  HZ1 LYS   102      59.860  38.560  52.417  1.00  0.00           H  
ATOM   1469  HZ2 LYS   102      61.186  39.226  51.640  1.00  0.00           H  
ATOM   1470  HZ3 LYS   102      61.164  38.951  53.330  1.00  0.00           H  
ATOM   1471  C   LYS   102      60.208  38.196  47.049  1.00  0.00           C  
ATOM   1472  O   LYS   102      60.735  39.197  46.572  1.00  0.00           O  
ATOM   1473  N   ASN   103      58.972  38.217  47.405  1.00  0.00           N  
ATOM   1474  HN  ASN   103      58.515  37.398  47.744  1.00  0.00           H  
ATOM   1475  CA  ASN   103      58.130  39.426  47.574  1.00  0.00           C  
ATOM   1476  HA  ASN   103      58.076  39.949  46.630  1.00  0.00           H  
ATOM   1477  CB  ASN   103      56.606  39.181  48.025  1.00  0.00           C  
ATOM   1478  HB1 ASN   103      56.119  40.178  48.078  1.00  0.00           H  
ATOM   1479  HB2 ASN   103      56.671  38.607  48.974  1.00  0.00           H  
ATOM   1480  CG  ASN   103      55.935  38.305  46.966  1.00  0.00           C  
ATOM   1481  OD1 ASN   103      56.528  37.759  46.057  1.00  0.00           O  
ATOM   1482  ND2 ASN   103      54.654  38.021  47.208  1.00  0.00           N  
ATOM   1483 HD21 ASN   103      54.282  37.292  46.634  1.00  0.00           H  
ATOM   1484 HD22 ASN   103      54.233  38.548  47.946  1.00  0.00           H  
ATOM   1485  C   ASN   103      58.786  40.374  48.534  1.00  0.00           C  
ATOM   1486  O   ASN   103      59.407  39.999  49.570  1.00  0.00           O  
ATOM   1487  N   GLU   104      58.718  41.719  48.309  1.00  0.00           N  
ATOM   1488  HN  GLU   104      58.213  42.146  47.563  1.00  0.00           H  
ATOM   1489  CA  GLU   104      59.073  42.735  49.266  1.00  0.00           C  
ATOM   1490  HA  GLU   104      60.059  42.517  49.648  1.00  0.00           H  
ATOM   1491  CB  GLU   104      59.108  44.218  48.707  1.00  0.00           C  
ATOM   1492  HB1 GLU   104      59.715  44.190  47.777  1.00  0.00           H  
ATOM   1493  HB2 GLU   104      59.609  44.878  49.447  1.00  0.00           H  
ATOM   1494  CG  GLU   104      57.733  44.836  48.294  1.00  0.00           C  
ATOM   1495  HG1 GLU   104      57.785  45.941  48.400  1.00  0.00           H  
ATOM   1496  HG2 GLU   104      56.875  44.379  48.832  1.00  0.00           H  
ATOM   1497  CD  GLU   104      57.346  44.470  46.835  1.00  0.00           C  
ATOM   1498  OE1 GLU   104      56.776  45.366  46.179  1.00  0.00           O  
ATOM   1499  OE2 GLU   104      57.575  43.305  46.358  1.00  0.00           O  
ATOM   1500  C   GLU   104      58.218  42.740  50.519  1.00  0.00           C  
ATOM   1501  O   GLU   104      57.026  42.351  50.481  1.00  0.00           O  
ATOM   1502  N   GLU   105      58.806  43.228  51.644  1.00  0.00           N  
ATOM   1503  HN  GLU   105      59.777  43.452  51.600  1.00  0.00           H  
ATOM   1504  CA  GLU   105      58.141  43.211  52.938  1.00  0.00           C  
ATOM   1505  HA  GLU   105      57.721  42.216  52.968  1.00  0.00           H  
ATOM   1506  CB  GLU   105      59.120  43.476  54.124  1.00  0.00           C  
ATOM   1507  HB1 GLU   105      58.556  43.695  55.055  1.00  0.00           H  
ATOM   1508  HB2 GLU   105      59.696  44.407  53.933  1.00  0.00           H  
ATOM   1509  CG  GLU   105      60.161  42.293  54.393  1.00  0.00           C  
ATOM   1510  HG1 GLU   105      60.807  42.165  53.499  1.00  0.00           H  
ATOM   1511  HG2 GLU   105      59.760  41.273  54.571  1.00  0.00           H  
ATOM   1512  CD  GLU   105      61.011  42.656  55.598  1.00  0.00           C  
ATOM   1513  OE1 GLU   105      61.517  41.838  56.365  1.00  0.00           O  
ATOM   1514  OE2 GLU   105      61.220  43.913  55.746  1.00  0.00           O  
ATOM   1515  C   GLU   105      56.878  44.102  53.027  1.00  0.00           C  
ATOM   1516  O   GLU   105      56.708  45.098  52.325  1.00  0.00           O  
ATOM   1517  N   GLY   106      55.899  43.673  53.798  1.00  0.00           N  
ATOM   1518  HN  GLY   106      56.037  42.846  54.337  1.00  0.00           H  
ATOM   1519  CA  GLY   106      54.596  44.349  54.017  1.00  0.00           C  
ATOM   1520  HA1 GLY   106      54.056  44.444  53.087  1.00  0.00           H  
ATOM   1521  HA2 GLY   106      54.718  45.367  54.357  1.00  0.00           H  
ATOM   1522  C   GLY   106      53.590  43.729  54.954  1.00  0.00           C  
ATOM   1523  O   GLY   106      53.855  42.803  55.722  1.00  0.00           O  
ATOM   1524  N   ALA   107      52.354  44.264  54.870  1.00  0.00           N  
ATOM   1525  HN  ALA   107      52.155  45.072  54.320  1.00  0.00           H  
ATOM   1526  CA  ALA   107      51.126  43.753  55.531  1.00  0.00           C  
ATOM   1527  HA  ALA   107      51.314  43.830  56.592  1.00  0.00           H  
ATOM   1528  CB  ALA   107      49.901  44.668  55.071  1.00  0.00           C  
ATOM   1529  HB1 ALA   107      49.802  44.598  53.967  1.00  0.00           H  
ATOM   1530  HB2 ALA   107      50.055  45.739  55.321  1.00  0.00           H  
ATOM   1531  HB3 ALA   107      48.944  44.326  55.521  1.00  0.00           H  
ATOM   1532  C   ALA   107      50.797  42.305  55.263  1.00  0.00           C  
ATOM   1533  O   ALA   107      51.054  41.833  54.166  1.00  0.00           O  
ATOM   1534  N   PRO   108      50.214  41.569  56.188  1.00  0.00           N  
ATOM   1535  CD  PRO   108      50.160  41.895  57.588  1.00  0.00           C  
ATOM   1536  HD1 PRO   108      49.248  42.508  57.751  1.00  0.00           H  
ATOM   1537  HD2 PRO   108      51.056  42.437  57.958  1.00  0.00           H  
ATOM   1538  CA  PRO   108      49.826  40.183  55.948  1.00  0.00           C  
ATOM   1539  HA  PRO   108      50.713  39.603  55.736  1.00  0.00           H  
ATOM   1540  CB  PRO   108      49.096  39.808  57.299  1.00  0.00           C  
ATOM   1541  HB1 PRO   108      49.106  38.720  57.525  1.00  0.00           H  
ATOM   1542  HB2 PRO   108      48.095  40.275  57.419  1.00  0.00           H  
ATOM   1543  CG  PRO   108      49.978  40.574  58.324  1.00  0.00           C  
ATOM   1544  HG1 PRO   108      49.758  40.568  59.413  1.00  0.00           H  
ATOM   1545  HG2 PRO   108      50.974  40.082  58.281  1.00  0.00           H  
ATOM   1546  C   PRO   108      48.902  40.176  54.751  1.00  0.00           C  
ATOM   1547  O   PRO   108      48.160  41.112  54.480  1.00  0.00           O  
ATOM   1548  N   GLN   109      49.025  39.144  53.900  1.00  0.00           N  
ATOM   1549  HN  GLN   109      49.682  38.461  54.209  1.00  0.00           H  
ATOM   1550  CA  GLN   109      48.300  39.088  52.617  1.00  0.00           C  
ATOM   1551  HA  GLN   109      48.040  40.069  52.247  1.00  0.00           H  
ATOM   1552  CB  GLN   109      49.259  38.301  51.656  1.00  0.00           C  
ATOM   1553  HB1 GLN   109      48.730  38.056  50.710  1.00  0.00           H  
ATOM   1554  HB2 GLN   109      49.567  37.405  52.236  1.00  0.00           H  
ATOM   1555  CG  GLN   109      50.597  39.050  51.287  1.00  0.00           C  
ATOM   1556  HG1 GLN   109      51.255  38.311  50.783  1.00  0.00           H  
ATOM   1557  HG2 GLN   109      51.069  39.436  52.216  1.00  0.00           H  
ATOM   1558  CD  GLN   109      50.402  40.315  50.400  1.00  0.00           C  
ATOM   1559  OE1 GLN   109      50.739  40.340  49.229  1.00  0.00           O  
ATOM   1560  NE2 GLN   109      49.800  41.402  51.030  1.00  0.00           N  
ATOM   1561 HE21 GLN   109      49.380  42.080  50.427  1.00  0.00           H  
ATOM   1562 HE22 GLN   109      49.500  41.249  51.972  1.00  0.00           H  
ATOM   1563  C   GLN   109      46.955  38.259  52.751  1.00  0.00           C  
ATOM   1564  O   GLN   109      46.940  37.078  53.013  1.00  0.00           O  
ATOM   1565  N   GLU   110      45.840  38.981  52.526  1.00  0.00           N  
ATOM   1566  HN  GLU   110      45.936  39.968  52.417  1.00  0.00           H  
ATOM   1567  CA  GLU   110      44.503  38.442  52.392  1.00  0.00           C  
ATOM   1568  HA  GLU   110      44.358  37.507  52.912  1.00  0.00           H  
ATOM   1569  CB  GLU   110      43.431  39.454  52.892  1.00  0.00           C  
ATOM   1570  HB1 GLU   110      42.436  39.044  52.617  1.00  0.00           H  
ATOM   1571  HB2 GLU   110      43.454  40.408  52.323  1.00  0.00           H  
ATOM   1572  CG  GLU   110      43.470  39.590  54.444  1.00  0.00           C  
ATOM   1573  HG1 GLU   110      43.728  40.660  54.596  1.00  0.00           H  
ATOM   1574  HG2 GLU   110      44.243  38.903  54.850  1.00  0.00           H  
ATOM   1575  CD  GLU   110      42.093  39.328  55.083  1.00  0.00           C  
ATOM   1576  OE1 GLU   110      41.371  40.223  55.561  1.00  0.00           O  
ATOM   1577  OE2 GLU   110      41.687  38.137  55.040  1.00  0.00           O  
ATOM   1578  C   GLU   110      44.205  38.075  50.935  1.00  0.00           C  
ATOM   1579  O   GLU   110      45.038  38.353  50.094  1.00  0.00           O  
ATOM   1580  N   GLY   111      42.975  37.562  50.635  1.00  0.00           N  
ATOM   1581  HN  GLY   111      42.338  37.328  51.365  1.00  0.00           H  
ATOM   1582  CA  GLY   111      42.489  37.297  49.284  1.00  0.00           C  
ATOM   1583  HA1 GLY   111      41.440  37.089  49.437  1.00  0.00           H  
ATOM   1584  HA2 GLY   111      43.003  36.397  48.980  1.00  0.00           H  
ATOM   1585  C   GLY   111      42.758  38.316  48.200  1.00  0.00           C  
ATOM   1586  O   GLY   111      42.434  39.492  48.283  1.00  0.00           O  
ATOM   1587  N   ILE   112      43.426  37.765  47.086  1.00  0.00           N  
ATOM   1588  HN  ILE   112      43.403  36.770  47.031  1.00  0.00           H  
ATOM   1589  CA  ILE   112      43.954  38.544  45.902  1.00  0.00           C  
ATOM   1590  HA  ILE   112      44.619  39.292  46.305  1.00  0.00           H  
ATOM   1591  CB  ILE   112      44.852  37.765  44.879  1.00  0.00           C  
ATOM   1592  HB  ILE   112      45.121  38.568  44.160  1.00  0.00           H  
ATOM   1593  CG2 ILE   112      46.205  37.443  45.521  1.00  0.00           C  
ATOM   1594 HG21 ILE   112      46.041  36.599  46.224  1.00  0.00           H  
ATOM   1595 HG22 ILE   112      46.641  38.318  46.049  1.00  0.00           H  
ATOM   1596 HG23 ILE   112      46.957  37.158  44.754  1.00  0.00           H  
ATOM   1597  CG1 ILE   112      44.075  36.494  44.294  1.00  0.00           C  
ATOM   1598 HG11 ILE   112      43.029  36.719  43.998  1.00  0.00           H  
ATOM   1599 HG12 ILE   112      43.967  35.713  45.077  1.00  0.00           H  
ATOM   1600  CD  ILE   112      44.742  35.789  43.070  1.00  0.00           C  
ATOM   1601  HD1 ILE   112      44.241  34.831  42.817  1.00  0.00           H  
ATOM   1602  HD2 ILE   112      45.833  35.647  43.219  1.00  0.00           H  
ATOM   1603  HD3 ILE   112      44.700  36.444  42.174  1.00  0.00           H  
ATOM   1604  C   ILE   112      42.848  39.316  45.188  1.00  0.00           C  
ATOM   1605  O   ILE   112      41.742  38.912  44.941  1.00  0.00           O  
ATOM   1606  N   LEU   113      43.100  40.641  44.916  1.00  0.00           N  
ATOM   1607  HN  LEU   113      44.031  40.999  44.902  1.00  0.00           H  
ATOM   1608  CA  LEU   113      42.176  41.506  44.219  1.00  0.00           C  
ATOM   1609  HA  LEU   113      41.319  41.029  43.765  1.00  0.00           H  
ATOM   1610  CB  LEU   113      41.525  42.540  45.193  1.00  0.00           C  
ATOM   1611  HB1 LEU   113      42.316  43.066  45.769  1.00  0.00           H  
ATOM   1612  HB2 LEU   113      40.998  41.934  45.960  1.00  0.00           H  
ATOM   1613  CG  LEU   113      40.520  43.451  44.647  1.00  0.00           C  
ATOM   1614  HG  LEU   113      41.151  44.222  44.154  1.00  0.00           H  
ATOM   1615  CD1 LEU   113      39.396  42.840  43.739  1.00  0.00           C  
ATOM   1616 HD11 LEU   113      38.552  43.539  43.561  1.00  0.00           H  
ATOM   1617 HD12 LEU   113      38.961  41.893  44.125  1.00  0.00           H  
ATOM   1618 HD13 LEU   113      39.761  42.650  42.707  1.00  0.00           H  
ATOM   1619  CD2 LEU   113      39.810  44.230  45.828  1.00  0.00           C  
ATOM   1620 HD21 LEU   113      39.019  44.947  45.519  1.00  0.00           H  
ATOM   1621 HD22 LEU   113      40.618  44.799  46.337  1.00  0.00           H  
ATOM   1622 HD23 LEU   113      39.390  43.592  46.635  1.00  0.00           H  
ATOM   1623  C   LEU   113      42.846  42.385  43.190  1.00  0.00           C  
ATOM   1624  O   LEU   113      43.774  43.089  43.564  1.00  0.00           O  
ATOM   1625  N   GLU   114      42.398  42.312  41.917  1.00  0.00           N  
ATOM   1626  HN  GLU   114      41.758  41.569  41.734  1.00  0.00           H  
ATOM   1627  CA  GLU   114      42.784  43.223  40.811  1.00  0.00           C  
ATOM   1628  HA  GLU   114      43.835  43.125  40.582  1.00  0.00           H  
ATOM   1629  CB  GLU   114      42.112  42.979  39.430  1.00  0.00           C  
ATOM   1630  HB1 GLU   114      42.281  43.917  38.860  1.00  0.00           H  
ATOM   1631  HB2 GLU   114      41.022  42.885  39.623  1.00  0.00           H  
ATOM   1632  CG  GLU   114      42.641  41.669  38.690  1.00  0.00           C  
ATOM   1633  HG1 GLU   114      42.213  40.726  39.091  1.00  0.00           H  
ATOM   1634  HG2 GLU   114      43.746  41.764  38.761  1.00  0.00           H  
ATOM   1635  CD  GLU   114      42.096  41.701  37.256  1.00  0.00           C  
ATOM   1636  OE1 GLU   114      42.760  42.374  36.405  1.00  0.00           O  
ATOM   1637  OE2 GLU   114      41.116  41.010  36.960  1.00  0.00           O  
ATOM   1638  C   GLU   114      42.461  44.690  41.177  1.00  0.00           C  
ATOM   1639  O   GLU   114      41.457  44.961  41.754  1.00  0.00           O  
ATOM   1640  N   ASP   115      43.344  45.677  40.809  1.00  0.00           N  
ATOM   1641  HN  ASP   115      44.266  45.390  40.563  1.00  0.00           H  
ATOM   1642  CA  ASP   115      43.144  47.053  41.227  1.00  0.00           C  
ATOM   1643  HA  ASP   115      43.091  47.003  42.305  1.00  0.00           H  
ATOM   1644  CB  ASP   115      44.262  47.964  40.733  1.00  0.00           C  
ATOM   1645  HB1 ASP   115      44.030  49.048  40.673  1.00  0.00           H  
ATOM   1646  HB2 ASP   115      44.551  47.769  39.678  1.00  0.00           H  
ATOM   1647  CG  ASP   115      45.562  47.908  41.549  1.00  0.00           C  
ATOM   1648  OD1 ASP   115      45.595  47.189  42.580  1.00  0.00           O  
ATOM   1649  OD2 ASP   115      46.593  48.589  41.297  1.00  0.00           O  
ATOM   1650  C   ASP   115      41.937  47.793  40.722  1.00  0.00           C  
ATOM   1651  O   ASP   115      41.583  47.655  39.557  1.00  0.00           O  
ATOM   1652  N   MET   116      41.415  48.667  41.500  1.00  0.00           N  
ATOM   1653  HN  MET   116      41.628  48.619  42.473  1.00  0.00           H  
ATOM   1654  CA  MET   116      40.595  49.744  41.026  1.00  0.00           C  
ATOM   1655  HA  MET   116      39.811  49.272  40.452  1.00  0.00           H  
ATOM   1656  CB  MET   116      40.048  50.572  42.176  1.00  0.00           C  
ATOM   1657  HB1 MET   116      39.315  51.291  41.751  1.00  0.00           H  
ATOM   1658  HB2 MET   116      40.869  51.168  42.628  1.00  0.00           H  
ATOM   1659  CG  MET   116      39.219  49.879  43.275  1.00  0.00           C  
ATOM   1660  HG1 MET   116      38.548  49.250  42.652  1.00  0.00           H  
ATOM   1661  HG2 MET   116      38.546  50.649  43.710  1.00  0.00           H  
ATOM   1662  SD  MET   116      40.235  48.989  44.496  1.00  0.00           S  
ATOM   1663  CE  MET   116      38.770  48.045  45.029  1.00  0.00           C  
ATOM   1664  HE1 MET   116      38.918  47.585  46.029  1.00  0.00           H  
ATOM   1665  HE2 MET   116      38.534  47.258  44.281  1.00  0.00           H  
ATOM   1666  HE3 MET   116      37.926  48.750  45.192  1.00  0.00           H  
ATOM   1667  C   MET   116      41.289  50.749  40.111  1.00  0.00           C  
ATOM   1668  O   MET   116      42.399  51.216  40.410  1.00  0.00           O  
ATOM   1669  N   PRO   117      40.794  51.100  38.914  1.00  0.00           N  
ATOM   1670  CD  PRO   117      39.352  50.844  38.557  1.00  0.00           C  
ATOM   1671  HD1 PRO   117      38.708  51.527  39.152  1.00  0.00           H  
ATOM   1672  HD2 PRO   117      39.063  49.798  38.798  1.00  0.00           H  
ATOM   1673  CA  PRO   117      41.542  51.458  37.781  1.00  0.00           C  
ATOM   1674  HA  PRO   117      42.522  51.005  37.795  1.00  0.00           H  
ATOM   1675  CB  PRO   117      40.714  51.079  36.558  1.00  0.00           C  
ATOM   1676  HB1 PRO   117      40.873  49.985  36.452  1.00  0.00           H  
ATOM   1677  HB2 PRO   117      40.911  51.458  35.533  1.00  0.00           H  
ATOM   1678  CG  PRO   117      39.206  51.232  37.054  1.00  0.00           C  
ATOM   1679  HG1 PRO   117      38.924  52.287  36.850  1.00  0.00           H  
ATOM   1680  HG2 PRO   117      38.619  50.481  36.484  1.00  0.00           H  
ATOM   1681  C   PRO   117      41.812  52.935  37.736  1.00  0.00           C  
ATOM   1682  O   PRO   117      42.433  53.428  36.781  1.00  0.00           O  
ATOM   1683  N   VAL   118      41.423  53.707  38.732  1.00  0.00           N  
ATOM   1684  HN  VAL   118      41.050  53.228  39.523  1.00  0.00           H  
ATOM   1685  CA  VAL   118      41.630  55.136  38.872  1.00  0.00           C  
ATOM   1686  HA  VAL   118      41.323  55.502  37.904  1.00  0.00           H  
ATOM   1687  CB  VAL   118      40.642  55.669  39.883  1.00  0.00           C  
ATOM   1688  HB  VAL   118      39.636  55.281  39.616  1.00  0.00           H  
ATOM   1689  CG1 VAL   118      41.019  55.061  41.286  1.00  0.00           C  
ATOM   1690 HG11 VAL   118      40.926  53.954  41.332  1.00  0.00           H  
ATOM   1691 HG12 VAL   118      40.502  55.605  42.105  1.00  0.00           H  
ATOM   1692 HG13 VAL   118      42.104  55.209  41.470  1.00  0.00           H  
ATOM   1693  CG2 VAL   118      40.582  57.200  39.852  1.00  0.00           C  
ATOM   1694 HG21 VAL   118      41.436  57.698  40.358  1.00  0.00           H  
ATOM   1695 HG22 VAL   118      39.669  57.529  40.393  1.00  0.00           H  
ATOM   1696 HG23 VAL   118      40.432  57.617  38.833  1.00  0.00           H  
ATOM   1697  C   VAL   118      43.123  55.482  39.096  1.00  0.00           C  
ATOM   1698  O   VAL   118      43.881  54.614  39.506  1.00  0.00           O  
ATOM   1699  N   ASP   119      43.561  56.725  38.750  1.00  0.00           N  
ATOM   1700  HN  ASP   119      42.925  57.334  38.284  1.00  0.00           H  
ATOM   1701  CA  ASP   119      44.896  57.153  39.099  1.00  0.00           C  
ATOM   1702  HA  ASP   119      45.571  56.347  38.854  1.00  0.00           H  
ATOM   1703  CB  ASP   119      45.391  58.347  38.279  1.00  0.00           C  
ATOM   1704  HB1 ASP   119      46.382  58.595  38.717  1.00  0.00           H  
ATOM   1705  HB2 ASP   119      44.723  59.191  38.555  1.00  0.00           H  
ATOM   1706  CG  ASP   119      45.444  58.154  36.770  1.00  0.00           C  
ATOM   1707  OD1 ASP   119      45.295  57.024  36.244  1.00  0.00           O  
ATOM   1708  OD2 ASP   119      45.599  59.144  36.101  1.00  0.00           O  
ATOM   1709  C   ASP   119      44.913  57.458  40.638  1.00  0.00           C  
ATOM   1710  O   ASP   119      43.901  57.856  41.189  1.00  0.00           O  
ATOM   1711  N   PRO   120      46.125  57.262  41.280  1.00  0.00           N  
ATOM   1712  CD  PRO   120      47.196  56.470  40.705  1.00  0.00           C  
ATOM   1713  HD1 PRO   120      47.778  57.040  39.949  1.00  0.00           H  
ATOM   1714  HD2 PRO   120      46.812  55.473  40.403  1.00  0.00           H  
ATOM   1715  CA  PRO   120      46.396  57.703  42.601  1.00  0.00           C  
ATOM   1716  HA  PRO   120      45.779  57.055  43.207  1.00  0.00           H  
ATOM   1717  CB  PRO   120      47.931  57.579  42.652  1.00  0.00           C  
ATOM   1718  HB1 PRO   120      48.299  57.457  43.694  1.00  0.00           H  
ATOM   1719  HB2 PRO   120      48.356  58.440  42.093  1.00  0.00           H  
ATOM   1720  CG  PRO   120      48.181  56.265  41.896  1.00  0.00           C  
ATOM   1721  HG1 PRO   120      49.248  56.148  41.610  1.00  0.00           H  
ATOM   1722  HG2 PRO   120      47.928  55.398  42.543  1.00  0.00           H  
ATOM   1723  C   PRO   120      45.976  59.113  43.024  1.00  0.00           C  
ATOM   1724  O   PRO   120      45.834  60.057  42.239  1.00  0.00           O  
ATOM   1725  N   ASP   121      45.836  59.234  44.369  1.00  0.00           N  
ATOM   1726  HN  ASP   121      46.102  58.467  44.948  1.00  0.00           H  
ATOM   1727  CA  ASP   121      45.395  60.442  45.100  1.00  0.00           C  
ATOM   1728  HA  ASP   121      44.474  60.703  44.598  1.00  0.00           H  
ATOM   1729  CB  ASP   121      45.100  59.906  46.453  1.00  0.00           C  
ATOM   1730  HB1 ASP   121      45.934  59.652  47.141  1.00  0.00           H  
ATOM   1731  HB2 ASP   121      44.567  58.951  46.260  1.00  0.00           H  
ATOM   1732  CG  ASP   121      44.096  60.777  47.190  1.00  0.00           C  
ATOM   1733  OD1 ASP   121      43.517  61.685  46.600  1.00  0.00           O  
ATOM   1734  OD2 ASP   121      43.749  60.381  48.345  1.00  0.00           O  
ATOM   1735  C   ASP   121      46.506  61.491  45.104  1.00  0.00           C  
ATOM   1736  O   ASP   121      47.676  61.210  45.135  1.00  0.00           O  
ATOM   1737  N   ASN   122      46.090  62.773  45.057  1.00  0.00           N  
ATOM   1738  HN  ASN   122      45.135  63.049  44.980  1.00  0.00           H  
ATOM   1739  CA  ASN   122      47.050  63.912  45.058  1.00  0.00           C  
ATOM   1740  HA  ASN   122      48.078  63.582  45.011  1.00  0.00           H  
ATOM   1741  CB  ASN   122      46.707  64.923  43.868  1.00  0.00           C  
ATOM   1742  HB1 ASN   122      47.483  65.719  43.867  1.00  0.00           H  
ATOM   1743  HB2 ASN   122      45.731  65.454  43.865  1.00  0.00           H  
ATOM   1744  CG  ASN   122      46.906  64.141  42.487  1.00  0.00           C  
ATOM   1745  OD1 ASN   122      48.087  64.094  42.111  1.00  0.00           O  
ATOM   1746  ND2 ASN   122      45.805  63.685  41.893  1.00  0.00           N  
ATOM   1747 HD21 ASN   122      44.874  63.760  42.250  1.00  0.00           H  
ATOM   1748 HD22 ASN   122      45.847  63.165  41.040  1.00  0.00           H  
ATOM   1749  C   ASN   122      46.920  64.554  46.406  1.00  0.00           C  
ATOM   1750  O   ASN   122      47.693  65.517  46.688  1.00  0.00           O  
ATOM   1751  N   GLU   123      46.109  64.102  47.275  1.00  0.00           N  
ATOM   1752  HN  GLU   123      45.472  63.375  47.031  1.00  0.00           H  
ATOM   1753  CA  GLU   123      46.194  64.484  48.719  1.00  0.00           C  
ATOM   1754  HA  GLU   123      46.367  65.549  48.755  1.00  0.00           H  
ATOM   1755  CB  GLU   123      44.871  64.330  49.375  1.00  0.00           C  
ATOM   1756  HB1 GLU   123      44.871  64.869  50.347  1.00  0.00           H  
ATOM   1757  HB2 GLU   123      44.557  63.325  49.731  1.00  0.00           H  
ATOM   1758  CG  GLU   123      43.730  65.026  48.653  1.00  0.00           C  
ATOM   1759  HG1 GLU   123      43.408  64.415  47.783  1.00  0.00           H  
ATOM   1760  HG2 GLU   123      44.030  66.024  48.267  1.00  0.00           H  
ATOM   1761  CD  GLU   123      42.495  65.187  49.410  1.00  0.00           C  
ATOM   1762  OE1 GLU   123      41.815  66.208  49.262  1.00  0.00           O  
ATOM   1763  OE2 GLU   123      42.124  64.124  50.042  1.00  0.00           O  
ATOM   1764  C   GLU   123      47.278  63.825  49.546  1.00  0.00           C  
ATOM   1765  O   GLU   123      47.746  62.724  49.353  1.00  0.00           O  
ATOM   1766  N   ALA   124      47.622  64.547  50.566  1.00  0.00           N  
ATOM   1767  HN  ALA   124      47.341  65.502  50.634  1.00  0.00           H  
ATOM   1768  CA  ALA   124      48.679  64.138  51.492  1.00  0.00           C  
ATOM   1769  HA  ALA   124      49.618  64.005  50.974  1.00  0.00           H  
ATOM   1770  CB  ALA   124      48.819  65.102  52.692  1.00  0.00           C  
ATOM   1771  HB1 ALA   124      47.967  64.945  53.387  1.00  0.00           H  
ATOM   1772  HB2 ALA   124      48.679  66.172  52.428  1.00  0.00           H  
ATOM   1773  HB3 ALA   124      49.800  64.913  53.178  1.00  0.00           H  
ATOM   1774  C   ALA   124      48.340  62.832  52.285  1.00  0.00           C  
ATOM   1775  O   ALA   124      47.182  62.601  52.791  1.00  0.00           O  
ATOM   1776  N   TYR   125      49.257  61.837  52.446  1.00  0.00           N  
ATOM   1777  HN  TYR   125      50.006  61.864  51.789  1.00  0.00           H  
ATOM   1778  CA  TYR   125      49.052  60.683  53.308  1.00  0.00           C  
ATOM   1779  HA  TYR   125      48.149  60.199  52.965  1.00  0.00           H  
ATOM   1780  CB  TYR   125      50.047  59.614  53.012  1.00  0.00           C  
ATOM   1781  HB1 TYR   125      51.064  60.057  52.940  1.00  0.00           H  
ATOM   1782  HB2 TYR   125      49.886  59.316  51.953  1.00  0.00           H  
ATOM   1783  CG  TYR   125      50.221  58.521  54.042  1.00  0.00           C  
ATOM   1784  CD1 TYR   125      51.473  58.227  54.680  1.00  0.00           C  
ATOM   1785  HD1 TYR   125      52.314  58.858  54.434  1.00  0.00           H  
ATOM   1786  CE1 TYR   125      51.542  57.201  55.647  1.00  0.00           C  
ATOM   1787  HE1 TYR   125      52.512  57.177  56.120  1.00  0.00           H  
ATOM   1788  CZ  TYR   125      50.407  56.388  55.899  1.00  0.00           C  
ATOM   1789  OH  TYR   125      50.565  55.516  56.926  1.00  0.00           O  
ATOM   1790  HH  TYR   125      49.803  54.935  56.871  1.00  0.00           H  
ATOM   1791  CD2 TYR   125      49.151  57.700  54.225  1.00  0.00           C  
ATOM   1792  HD2 TYR   125      48.220  57.855  53.701  1.00  0.00           H  
ATOM   1793  CE2 TYR   125      49.233  56.651  55.151  1.00  0.00           C  
ATOM   1794  HE2 TYR   125      48.330  56.090  55.343  1.00  0.00           H  
ATOM   1795  C   TYR   125      48.681  60.931  54.796  1.00  0.00           C  
ATOM   1796  O   TYR   125      49.380  61.673  55.511  1.00  0.00           O  
ATOM   1797  N   GLU   126      47.585  60.295  55.294  1.00  0.00           N  
ATOM   1798  HN  GLU   126      47.077  59.746  54.634  1.00  0.00           H  
ATOM   1799  CA  GLU   126      47.225  60.218  56.694  1.00  0.00           C  
ATOM   1800  HA  GLU   126      47.919  60.732  57.342  1.00  0.00           H  
ATOM   1801  CB  GLU   126      45.749  60.763  56.834  1.00  0.00           C  
ATOM   1802  HB1 GLU   126      45.427  60.662  57.893  1.00  0.00           H  
ATOM   1803  HB2 GLU   126      45.202  60.184  56.060  1.00  0.00           H  
ATOM   1804  CG  GLU   126      45.566  62.316  56.526  1.00  0.00           C  
ATOM   1805  HG1 GLU   126      45.866  62.489  55.470  1.00  0.00           H  
ATOM   1806  HG2 GLU   126      46.265  62.992  57.063  1.00  0.00           H  
ATOM   1807  CD  GLU   126      44.174  62.758  56.995  1.00  0.00           C  
ATOM   1808  OE1 GLU   126      44.002  63.215  58.176  1.00  0.00           O  
ATOM   1809  OE2 GLU   126      43.207  62.589  56.249  1.00  0.00           O  
ATOM   1810  C   GLU   126      47.187  58.787  57.098  1.00  0.00           C  
ATOM   1811  O   GLU   126      46.823  57.896  56.375  1.00  0.00           O  
ATOM   1812  N   MET   127      47.685  58.565  58.352  1.00  0.00           N  
ATOM   1813  HN  MET   127      47.807  59.400  58.883  1.00  0.00           H  
ATOM   1814  CA  MET   127      47.760  57.290  59.066  1.00  0.00           C  
ATOM   1815  HA  MET   127      48.292  56.693  58.340  1.00  0.00           H  
ATOM   1816  CB  MET   127      48.545  57.453  60.423  1.00  0.00           C  
ATOM   1817  HB1 MET   127      48.715  56.498  60.965  1.00  0.00           H  
ATOM   1818  HB2 MET   127      47.990  58.144  61.093  1.00  0.00           H  
ATOM   1819  CG  MET   127      50.110  57.784  60.232  1.00  0.00           C  
ATOM   1820  HG1 MET   127      50.427  56.945  59.577  1.00  0.00           H  
ATOM   1821  HG2 MET   127      50.634  57.716  61.210  1.00  0.00           H  
ATOM   1822  SD  MET   127      50.464  59.435  59.397  1.00  0.00           S  
ATOM   1823  CE  MET   127      52.173  58.823  59.198  1.00  0.00           C  
ATOM   1824  HE1 MET   127      52.726  58.738  60.157  1.00  0.00           H  
ATOM   1825  HE2 MET   127      52.804  59.446  58.530  1.00  0.00           H  
ATOM   1826  HE3 MET   127      52.200  57.823  58.715  1.00  0.00           H  
ATOM   1827  C   MET   127      46.395  56.652  59.319  1.00  0.00           C  
ATOM   1828  O   MET   127      45.405  57.380  59.332  1.00  0.00           O  
ATOM   1829  N   PRO   128      46.225  55.322  59.396  1.00  0.00           N  
ATOM   1830  CD  PRO   128      47.254  54.294  59.024  1.00  0.00           C  
ATOM   1831  HD1 PRO   128      48.146  54.384  59.680  1.00  0.00           H  
ATOM   1832  HD2 PRO   128      47.568  54.594  58.001  1.00  0.00           H  
ATOM   1833  CA  PRO   128      44.955  54.649  59.712  1.00  0.00           C  
ATOM   1834  HA  PRO   128      44.356  54.772  58.823  1.00  0.00           H  
ATOM   1835  CB  PRO   128      45.321  53.174  59.944  1.00  0.00           C  
ATOM   1836  HB1 PRO   128      44.495  52.450  59.775  1.00  0.00           H  
ATOM   1837  HB2 PRO   128      45.697  53.135  60.989  1.00  0.00           H  
ATOM   1838  CG  PRO   128      46.508  52.955  58.986  1.00  0.00           C  
ATOM   1839  HG1 PRO   128      47.107  52.033  59.149  1.00  0.00           H  
ATOM   1840  HG2 PRO   128      46.130  52.779  57.956  1.00  0.00           H  
ATOM   1841  C   PRO   128      44.066  55.278  60.732  1.00  0.00           C  
ATOM   1842  O   PRO   128      44.485  55.464  61.904  1.00  0.00           O  
ATOM   1843  N   SER   129      42.823  55.543  60.347  1.00  0.00           N  
ATOM   1844  HN  SER   129      42.597  55.425  59.383  1.00  0.00           H  
ATOM   1845  CA  SER   129      41.798  56.146  61.215  1.00  0.00           C  
ATOM   1846  HA  SER   129      42.314  56.987  61.654  1.00  0.00           H  
ATOM   1847  CB  SER   129      40.579  56.497  60.319  1.00  0.00           C  
ATOM   1848  HB1 SER   129      39.745  56.966  60.885  1.00  0.00           H  
ATOM   1849  HB2 SER   129      40.103  55.585  59.900  1.00  0.00           H  
ATOM   1850  OG  SER   129      40.995  57.440  59.323  1.00  0.00           O  
ATOM   1851  HG1 SER   129      40.613  57.225  58.469  1.00  0.00           H  
ATOM   1852  C   SER   129      41.366  55.405  62.431  1.00  0.00           C  
ATOM   1853  O   SER   129      41.427  54.145  62.646  1.00  0.00           O  
ATOM   1854  N   GLU   130      40.851  56.281  63.307  1.00  0.00           N  
ATOM   1855  HN  GLU   130      40.807  57.237  63.028  1.00  0.00           H  
ATOM   1856  CA  GLU   130      40.233  55.900  64.551  1.00  0.00           C  
ATOM   1857  HA  GLU   130      40.704  54.971  64.837  1.00  0.00           H  
ATOM   1858  CB  GLU   130      40.621  56.893  65.715  1.00  0.00           C  
ATOM   1859  HB1 GLU   130      40.355  56.407  66.677  1.00  0.00           H  
ATOM   1860  HB2 GLU   130      39.974  57.780  65.542  1.00  0.00           H  
ATOM   1861  CG  GLU   130      42.062  57.457  65.844  1.00  0.00           C  
ATOM   1862  HG1 GLU   130      42.142  58.189  65.012  1.00  0.00           H  
ATOM   1863  HG2 GLU   130      42.833  56.658  65.843  1.00  0.00           H  
ATOM   1864  CD  GLU   130      42.324  58.218  67.183  1.00  0.00           C  
ATOM   1865  OE1 GLU   130      42.338  57.501  68.261  1.00  0.00           O  
ATOM   1866  OE2 GLU   130      42.369  59.480  67.197  1.00  0.00           O  
ATOM   1867  C   GLU   130      38.718  55.764  64.362  1.00  0.00           C  
ATOM   1868  O   GLU   130      38.033  56.476  63.588  1.00  0.00           O  
ATOM   1869  N   GLU   131      38.082  54.779  65.044  1.00  0.00           N  
ATOM   1870  HN  GLU   131      38.687  54.184  65.567  1.00  0.00           H  
ATOM   1871  CA  GLU   131      36.622  54.572  65.202  1.00  0.00           C  
ATOM   1872  HA  GLU   131      36.377  54.814  64.179  1.00  0.00           H  
ATOM   1873  CB  GLU   131      36.271  53.146  65.405  1.00  0.00           C  
ATOM   1874  HB1 GLU   131      35.184  52.984  65.566  1.00  0.00           H  
ATOM   1875  HB2 GLU   131      36.858  53.004  66.337  1.00  0.00           H  
ATOM   1876  CG  GLU   131      36.828  52.194  64.356  1.00  0.00           C  
ATOM   1877  HG1 GLU   131      37.916  52.369  64.217  1.00  0.00           H  
ATOM   1878  HG2 GLU   131      36.412  52.578  63.400  1.00  0.00           H  
ATOM   1879  CD  GLU   131      36.506  50.739  64.567  1.00  0.00           C  
ATOM   1880  OE1 GLU   131      35.345  50.377  64.725  1.00  0.00           O  
ATOM   1881  OE2 GLU   131      37.456  49.965  64.725  1.00  0.00           O  
ATOM   1882  C   GLU   131      35.789  55.671  65.988  1.00  0.00           C  
ATOM   1883  O   GLU   131      36.232  56.281  66.967  1.00  0.00           O  
ATOM   1884  N   GLY   132      34.530  55.751  65.596  1.00  0.00           N  
ATOM   1885  HN  GLY   132      34.203  55.407  64.720  1.00  0.00           H  
ATOM   1886  CA  GLY   132      33.449  56.599  66.132  1.00  0.00           C  
ATOM   1887  HA1 GLY   132      33.629  56.620  67.197  1.00  0.00           H  
ATOM   1888  HA2 GLY   132      32.450  56.291  65.860  1.00  0.00           H  
ATOM   1889  C   GLY   132      33.532  58.033  65.650  1.00  0.00           C  
ATOM   1890  O   GLY   132      34.547  58.588  65.277  1.00  0.00           O  
ATOM   1891  N   TYR   133      32.448  58.835  65.654  1.00  0.00           N  
ATOM   1892  HN  TYR   133      31.572  58.558  66.041  1.00  0.00           H  
ATOM   1893  CA  TYR   133      32.375  60.161  65.043  1.00  0.00           C  
ATOM   1894  HA  TYR   133      33.235  60.242  64.395  1.00  0.00           H  
ATOM   1895  CB  TYR   133      31.064  60.402  64.267  1.00  0.00           C  
ATOM   1896  HB1 TYR   133      30.205  59.995  64.842  1.00  0.00           H  
ATOM   1897  HB2 TYR   133      31.029  59.757  63.364  1.00  0.00           H  
ATOM   1898  CG  TYR   133      30.887  61.861  63.855  1.00  0.00           C  
ATOM   1899  CD1 TYR   133      31.529  62.461  62.784  1.00  0.00           C  
ATOM   1900  HD1 TYR   133      32.191  61.816  62.226  1.00  0.00           H  
ATOM   1901  CE1 TYR   133      31.441  63.790  62.525  1.00  0.00           C  
ATOM   1902  HE1 TYR   133      32.062  64.291  61.797  1.00  0.00           H  
ATOM   1903  CZ  TYR   133      30.665  64.654  63.398  1.00  0.00           C  
ATOM   1904  OH  TYR   133      30.509  66.047  63.193  1.00  0.00           O  
ATOM   1905  HH  TYR   133      30.152  66.516  63.951  1.00  0.00           H  
ATOM   1906  CD2 TYR   133      30.031  62.637  64.586  1.00  0.00           C  
ATOM   1907  HD2 TYR   133      29.525  62.157  65.411  1.00  0.00           H  
ATOM   1908  CE2 TYR   133      29.915  64.064  64.435  1.00  0.00           C  
ATOM   1909  HE2 TYR   133      29.312  64.633  65.127  1.00  0.00           H  
ATOM   1910  C   TYR   133      32.663  61.239  66.112  1.00  0.00           C  
ATOM   1911  O   TYR   133      32.267  61.040  67.244  1.00  0.00           O  
ATOM   1912  N   GLN   134      33.521  62.215  65.797  1.00  0.00           N  
ATOM   1913  HN  GLN   134      33.813  62.211  64.843  1.00  0.00           H  
ATOM   1914  CA  GLN   134      33.697  63.396  66.623  1.00  0.00           C  
ATOM   1915  HA  GLN   134      32.917  63.351  67.368  1.00  0.00           H  
ATOM   1916  CB  GLN   134      35.170  63.450  67.133  1.00  0.00           C  
ATOM   1917  HB1 GLN   134      35.357  64.424  67.634  1.00  0.00           H  
ATOM   1918  HB2 GLN   134      35.801  63.437  66.219  1.00  0.00           H  
ATOM   1919  CG  GLN   134      35.736  62.287  68.037  1.00  0.00           C  
ATOM   1920  HG1 GLN   134      36.636  62.698  68.545  1.00  0.00           H  
ATOM   1921  HG2 GLN   134      35.937  61.445  67.341  1.00  0.00           H  
ATOM   1922  CD  GLN   134      34.790  61.793  69.112  1.00  0.00           C  
ATOM   1923  OE1 GLN   134      34.259  62.618  69.864  1.00  0.00           O  
ATOM   1924  NE2 GLN   134      34.775  60.460  69.346  1.00  0.00           N  
ATOM   1925 HE21 GLN   134      35.299  59.808  68.798  1.00  0.00           H  
ATOM   1926 HE22 GLN   134      34.172  60.122  70.069  1.00  0.00           H  
ATOM   1927  C   GLN   134      33.378  64.699  65.862  1.00  0.00           C  
ATOM   1928  O   GLN   134      33.788  64.857  64.722  1.00  0.00           O  
ATOM   1929  N   ASP   135      32.524  65.541  66.525  1.00  0.00           N  
ATOM   1930  HN  ASP   135      32.118  65.263  67.392  1.00  0.00           H  
ATOM   1931  CA  ASP   135      32.432  66.945  66.111  1.00  0.00           C  
ATOM   1932  HA  ASP   135      32.167  66.942  65.064  1.00  0.00           H  
ATOM   1933  CB  ASP   135      31.597  67.718  67.100  1.00  0.00           C  
ATOM   1934  HB1 ASP   135      31.775  68.813  67.173  1.00  0.00           H  
ATOM   1935  HB2 ASP   135      31.822  67.267  68.090  1.00  0.00           H  
ATOM   1936  CG  ASP   135      30.146  67.444  66.623  1.00  0.00           C  
ATOM   1937  OD1 ASP   135      29.238  67.538  67.519  1.00  0.00           O  
ATOM   1938  OD2 ASP   135      29.904  67.296  65.415  1.00  0.00           O  
ATOM   1939  C   ASP   135      33.662  67.764  65.969  1.00  0.00           C  
ATOM   1940  O   ASP   135      34.641  67.553  66.637  1.00  0.00           O  
ATOM   1941  N   TYR   136      33.778  68.706  65.000  1.00  0.00           N  
ATOM   1942  HN  TYR   136      32.949  69.036  64.555  1.00  0.00           H  
ATOM   1943  CA  TYR   136      34.896  69.579  64.776  1.00  0.00           C  
ATOM   1944  HA  TYR   136      35.745  68.972  64.499  1.00  0.00           H  
ATOM   1945  CB  TYR   136      34.618  70.525  63.600  1.00  0.00           C  
ATOM   1946  HB1 TYR   136      33.622  71.000  63.725  1.00  0.00           H  
ATOM   1947  HB2 TYR   136      34.635  70.000  62.621  1.00  0.00           H  
ATOM   1948  CG  TYR   136      35.638  71.630  63.418  1.00  0.00           C  
ATOM   1949  CD1 TYR   136      35.264  72.986  63.228  1.00  0.00           C  
ATOM   1950  HD1 TYR   136      34.276  73.423  63.230  1.00  0.00           H  
ATOM   1951  CE1 TYR   136      36.335  73.939  63.052  1.00  0.00           C  
ATOM   1952  HE1 TYR   136      36.177  75.005  63.114  1.00  0.00           H  
ATOM   1953  CZ  TYR   136      37.682  73.557  63.041  1.00  0.00           C  
ATOM   1954  OH  TYR   136      38.715  74.488  63.019  1.00  0.00           O  
ATOM   1955  HH  TYR   136      39.555  74.056  63.194  1.00  0.00           H  
ATOM   1956  CD2 TYR   136      36.984  71.221  63.208  1.00  0.00           C  
ATOM   1957  HD2 TYR   136      37.363  70.222  63.366  1.00  0.00           H  
ATOM   1958  CE2 TYR   136      38.003  72.196  63.066  1.00  0.00           C  
ATOM   1959  HE2 TYR   136      39.048  71.927  63.028  1.00  0.00           H  
ATOM   1960  C   TYR   136      35.416  70.352  65.972  1.00  0.00           C  
ATOM   1961  O   TYR   136      34.667  71.182  66.470  1.00  0.00           O  
ATOM   1962  N   GLU   137      36.722  70.159  66.310  1.00  0.00           N  
ATOM   1963  HN  GLU   137      37.212  69.392  65.904  1.00  0.00           H  
ATOM   1964  CA  GLU   137      37.254  70.829  67.469  1.00  0.00           C  
ATOM   1965  HA  GLU   137      36.428  71.287  67.993  1.00  0.00           H  
ATOM   1966  CB  GLU   137      38.191  69.864  68.279  1.00  0.00           C  
ATOM   1967  HB1 GLU   137      38.790  70.435  69.021  1.00  0.00           H  
ATOM   1968  HB2 GLU   137      38.862  69.405  67.523  1.00  0.00           H  
ATOM   1969  CG  GLU   137      37.373  68.694  68.953  1.00  0.00           C  
ATOM   1970  HG1 GLU   137      38.094  67.870  69.140  1.00  0.00           H  
ATOM   1971  HG2 GLU   137      36.591  68.241  68.307  1.00  0.00           H  
ATOM   1972  CD  GLU   137      36.664  69.060  70.271  1.00  0.00           C  
ATOM   1973  OE1 GLU   137      36.642  68.254  71.222  1.00  0.00           O  
ATOM   1974  OE2 GLU   137      36.192  70.202  70.346  1.00  0.00           O  
ATOM   1975  C   GLU   137      38.163  71.997  66.870  1.00  0.00           C  
ATOM   1976  O   GLU   137      39.200  71.592  66.382  1.00  0.00           O  
ATOM   1977  N   PRO   138      37.846  73.280  66.872  1.00  0.00           N  
ATOM   1978  CD  PRO   138      36.524  73.801  67.236  1.00  0.00           C  
ATOM   1979  HD1 PRO   138      36.239  73.828  68.310  1.00  0.00           H  
ATOM   1980  HD2 PRO   138      35.654  73.209  66.880  1.00  0.00           H  
ATOM   1981  CA  PRO   138      38.776  74.308  66.583  1.00  0.00           C  
ATOM   1982  HA  PRO   138      39.017  74.264  65.531  1.00  0.00           H  
ATOM   1983  CB  PRO   138      37.965  75.552  66.892  1.00  0.00           C  
ATOM   1984  HB1 PRO   138      38.196  76.441  66.267  1.00  0.00           H  
ATOM   1985  HB2 PRO   138      38.055  75.813  67.968  1.00  0.00           H  
ATOM   1986  CG  PRO   138      36.532  75.175  66.691  1.00  0.00           C  
ATOM   1987  HG1 PRO   138      35.808  75.943  67.037  1.00  0.00           H  
ATOM   1988  HG2 PRO   138      36.215  74.989  65.642  1.00  0.00           H  
ATOM   1989  C   PRO   138      40.074  74.262  67.406  1.00  0.00           C  
ATOM   1990  O   PRO   138      40.053  74.340  68.613  1.00  0.00           O  
ATOM   1991  N   GLU   139      41.265  74.215  66.717  1.00  0.00           N  
ATOM   1992  HN  GLU   139      41.269  74.252  65.721  1.00  0.00           H  
ATOM   1993  CA  GLU   139      42.585  74.282  67.457  1.00  0.00           C  
ATOM   1994  HA  GLU   139      42.625  73.277  67.850  1.00  0.00           H  
ATOM   1995  CB  GLU   139      43.736  74.639  66.396  1.00  0.00           C  
ATOM   1996  HB1 GLU   139      44.744  74.875  66.799  1.00  0.00           H  
ATOM   1997  HB2 GLU   139      43.252  75.424  65.777  1.00  0.00           H  
ATOM   1998  CG  GLU   139      43.978  73.451  65.376  1.00  0.00           C  
ATOM   1999  HG1 GLU   139      43.053  72.945  65.026  1.00  0.00           H  
ATOM   2000  HG2 GLU   139      44.559  72.626  65.842  1.00  0.00           H  
ATOM   2001  CD  GLU   139      44.771  73.902  64.142  1.00  0.00           C  
ATOM   2002  OE1 GLU   139      44.154  74.068  63.028  1.00  0.00           O  
ATOM   2003  OE2 GLU   139      46.031  73.986  64.181  1.00  0.00           O  
ATOM   2004  C   GLU   139      42.763  75.207  68.763  1.00  0.00           C  
ATOM   2005  O   GLU   139      42.419  76.362  68.846  1.00  0.00           O  
ATOM   2006  N   ALA   140      43.286  74.647  69.870  1.00  0.00           N  
ATOM   2007  HN  ALA   140      43.685  73.733  69.857  1.00  0.00           H  
ATOM   2008  CA  ALA   140      43.501  75.228  71.173  1.00  0.00           C  
ATOM   2009  HA  ALA   140      42.982  76.173  71.244  1.00  0.00           H  
ATOM   2010  CB  ALA   140      42.899  74.372  72.343  1.00  0.00           C  
ATOM   2011  HB1 ALA   140      43.549  73.540  72.689  1.00  0.00           H  
ATOM   2012  HB2 ALA   140      41.841  74.131  72.105  1.00  0.00           H  
ATOM   2013  HB3 ALA   140      42.749  75.100  73.169  1.00  0.00           H  
ATOM   2014  C   ALA   140      44.997  75.448  71.362  1.00  0.00           C  
ATOM   2015  OT1 ALA   140      45.806  74.562  71.100  1.00  0.00           O  
ATOM   2016  OT2 ALA   140      45.432  76.541  71.786  1.00  0.00           O  
TER    2017      ALA   140 
END   
