# Supplementary material for: Exploring Structural Insights of Aβ42 and α-Synuclein Monomers and Heterodimer: A Comparative Study Using Implicit and Explicit Solvent Simulations
Source: J Phys Chem B. 2024 May 3;128(19):4655–69. doi: 10.1021/acs.jpcb.4c00503 (PMC11103699; doi:10.1021/acs.jpcb.4c00503)
Supplement: Supplementary file 3 — jp4c00503_si_003.zip [file jp4c00503_si_003.zip › rep/5_asyn_FINAL3.pdb]

CRYST1  108.349  108.349  108.349 109.47 109.47 109.47               1
ATOM      1  N   MET     1      74.058  34.637  50.189  1.00  0.00           N  
ATOM      2  HT1 MET     1      73.392  35.176  50.779  1.00  0.00           H  
ATOM      3  HT2 MET     1      74.870  35.282  50.113  1.00  0.00           H  
ATOM      4  HT3 MET     1      74.314  33.700  50.562  1.00  0.00           H  
ATOM      5  CA  MET     1      73.476  34.517  48.816  1.00  0.00           C  
ATOM      6  HA  MET     1      73.763  33.505  48.571  1.00  0.00           H  
ATOM      7  CB  MET     1      71.889  34.612  48.680  1.00  0.00           C  
ATOM      8  HB1 MET     1      71.511  34.110  47.764  1.00  0.00           H  
ATOM      9  HB2 MET     1      71.688  35.698  48.559  1.00  0.00           H  
ATOM     10  CG  MET     1      71.016  34.007  49.831  1.00  0.00           C  
ATOM     11  HG1 MET     1      70.012  33.952  49.358  1.00  0.00           H  
ATOM     12  HG2 MET     1      71.000  34.692  50.705  1.00  0.00           H  
ATOM     13  SD  MET     1      71.523  32.291  50.333  1.00  0.00           S  
ATOM     14  CE  MET     1      69.837  31.998  51.094  1.00  0.00           C  
ATOM     15  HE1 MET     1      69.838  31.198  51.865  1.00  0.00           H  
ATOM     16  HE2 MET     1      69.117  31.774  50.278  1.00  0.00           H  
ATOM     17  HE3 MET     1      69.488  32.878  51.675  1.00  0.00           H  
ATOM     18  C   MET     1      74.168  35.438  47.782  1.00  0.00           C  
ATOM     19  O   MET     1      75.073  36.244  48.109  1.00  0.00           O  
ATOM     20  N   ASP     2      73.685  35.358  46.538  1.00  0.00           N  
ATOM     21  HN  ASP     2      72.950  34.689  46.462  1.00  0.00           H  
ATOM     22  CA  ASP     2      73.978  36.177  45.380  1.00  0.00           C  
ATOM     23  HA  ASP     2      74.932  35.845  44.998  1.00  0.00           H  
ATOM     24  CB  ASP     2      72.910  35.954  44.259  1.00  0.00           C  
ATOM     25  HB1 ASP     2      73.154  36.497  43.321  1.00  0.00           H  
ATOM     26  HB2 ASP     2      71.979  36.477  44.566  1.00  0.00           H  
ATOM     27  CG  ASP     2      72.802  34.481  44.093  1.00  0.00           C  
ATOM     28  OD1 ASP     2      73.816  33.855  43.659  1.00  0.00           O  
ATOM     29  OD2 ASP     2      71.705  33.876  44.400  1.00  0.00           O  
ATOM     30  C   ASP     2      74.091  37.698  45.596  1.00  0.00           C  
ATOM     31  O   ASP     2      73.552  38.274  46.513  1.00  0.00           O  
ATOM     32  N   VAL     3      74.978  38.365  44.763  1.00  0.00           N  
ATOM     33  HN  VAL     3      75.384  37.799  44.050  1.00  0.00           H  
ATOM     34  CA  VAL     3      75.394  39.759  44.895  1.00  0.00           C  
ATOM     35  HA  VAL     3      75.296  39.962  45.951  1.00  0.00           H  
ATOM     36  CB  VAL     3      76.824  39.867  44.404  1.00  0.00           C  
ATOM     37  HB  VAL     3      77.232  40.833  44.769  1.00  0.00           H  
ATOM     38  CG1 VAL     3      77.709  38.682  44.975  1.00  0.00           C  
ATOM     39 HG11 VAL     3      78.783  38.841  44.743  1.00  0.00           H  
ATOM     40 HG12 VAL     3      77.470  37.655  44.623  1.00  0.00           H  
ATOM     41 HG13 VAL     3      77.577  38.694  46.078  1.00  0.00           H  
ATOM     42  CG2 VAL     3      76.927  39.950  42.816  1.00  0.00           C  
ATOM     43 HG21 VAL     3      77.970  39.960  42.432  1.00  0.00           H  
ATOM     44 HG22 VAL     3      76.374  40.852  42.477  1.00  0.00           H  
ATOM     45 HG23 VAL     3      76.403  39.117  42.300  1.00  0.00           H  
ATOM     46  C   VAL     3      74.465  40.715  44.147  1.00  0.00           C  
ATOM     47  O   VAL     3      74.452  41.910  44.486  1.00  0.00           O  
ATOM     48  N   PHE     4      73.570  40.258  43.229  1.00  0.00           N  
ATOM     49  HN  PHE     4      73.552  39.332  42.860  1.00  0.00           H  
ATOM     50  CA  PHE     4      72.400  41.009  42.787  1.00  0.00           C  
ATOM     51  HA  PHE     4      72.795  41.914  42.349  1.00  0.00           H  
ATOM     52  CB  PHE     4      71.668  40.255  41.656  1.00  0.00           C  
ATOM     53  HB1 PHE     4      72.446  40.056  40.887  1.00  0.00           H  
ATOM     54  HB2 PHE     4      70.811  40.815  41.224  1.00  0.00           H  
ATOM     55  CG  PHE     4      71.011  38.951  42.016  1.00  0.00           C  
ATOM     56  CD1 PHE     4      69.944  38.902  43.012  1.00  0.00           C  
ATOM     57  HD1 PHE     4      69.466  39.768  43.445  1.00  0.00           H  
ATOM     58  CE1 PHE     4      69.377  37.654  43.253  1.00  0.00           C  
ATOM     59  HE1 PHE     4      68.511  37.684  43.897  1.00  0.00           H  
ATOM     60  CZ  PHE     4      69.813  36.425  42.741  1.00  0.00           C  
ATOM     61  HZ  PHE     4      69.356  35.463  42.919  1.00  0.00           H  
ATOM     62  CD2 PHE     4      71.437  37.754  41.481  1.00  0.00           C  
ATOM     63  HD2 PHE     4      72.135  37.748  40.657  1.00  0.00           H  
ATOM     64  CE2 PHE     4      70.851  36.532  41.794  1.00  0.00           C  
ATOM     65  HE2 PHE     4      71.273  35.626  41.384  1.00  0.00           H  
ATOM     66  C   PHE     4      71.410  41.533  43.996  1.00  0.00           C  
ATOM     67  O   PHE     4      71.261  40.895  45.028  1.00  0.00           O  
ATOM     68  N   MET     5      70.888  42.740  43.880  1.00  0.00           N  
ATOM     69  HN  MET     5      71.074  43.277  43.060  1.00  0.00           H  
ATOM     70  CA  MET     5      69.912  43.254  44.783  1.00  0.00           C  
ATOM     71  HA  MET     5      70.326  43.364  45.774  1.00  0.00           H  
ATOM     72  CB  MET     5      69.603  44.770  44.354  1.00  0.00           C  
ATOM     73  HB1 MET     5      68.759  45.269  44.876  1.00  0.00           H  
ATOM     74  HB2 MET     5      69.446  44.809  43.255  1.00  0.00           H  
ATOM     75  CG  MET     5      70.848  45.686  44.619  1.00  0.00           C  
ATOM     76  HG1 MET     5      71.709  45.454  43.957  1.00  0.00           H  
ATOM     77  HG2 MET     5      71.139  45.411  45.656  1.00  0.00           H  
ATOM     78  SD  MET     5      70.453  47.378  44.456  1.00  0.00           S  
ATOM     79  CE  MET     5      71.543  47.958  45.853  1.00  0.00           C  
ATOM     80  HE1 MET     5      71.688  49.059  45.857  1.00  0.00           H  
ATOM     81  HE2 MET     5      72.561  47.517  45.790  1.00  0.00           H  
ATOM     82  HE3 MET     5      70.973  47.638  46.752  1.00  0.00           H  
ATOM     83  C   MET     5      68.586  42.475  45.030  1.00  0.00           C  
ATOM     84  O   MET     5      67.972  42.038  44.081  1.00  0.00           O  
ATOM     85  N   LYS     6      68.135  42.427  46.257  1.00  0.00           N  
ATOM     86  HN  LYS     6      68.612  42.886  47.002  1.00  0.00           H  
ATOM     87  CA  LYS     6      66.980  41.568  46.608  1.00  0.00           C  
ATOM     88  HA  LYS     6      66.906  40.840  45.813  1.00  0.00           H  
ATOM     89  CB  LYS     6      67.226  40.638  47.854  1.00  0.00           C  
ATOM     90  HB1 LYS     6      66.485  39.811  47.877  1.00  0.00           H  
ATOM     91  HB2 LYS     6      66.998  41.277  48.734  1.00  0.00           H  
ATOM     92  CG  LYS     6      68.554  39.987  48.050  1.00  0.00           C  
ATOM     93  HG1 LYS     6      68.454  39.358  48.960  1.00  0.00           H  
ATOM     94  HG2 LYS     6      69.231  40.835  48.290  1.00  0.00           H  
ATOM     95  CD  LYS     6      68.761  39.104  46.850  1.00  0.00           C  
ATOM     96  HD1 LYS     6      68.836  39.669  45.896  1.00  0.00           H  
ATOM     97  HD2 LYS     6      67.880  38.446  46.694  1.00  0.00           H  
ATOM     98  CE  LYS     6      70.071  38.377  46.886  1.00  0.00           C  
ATOM     99  HE1 LYS     6      70.293  38.028  45.855  1.00  0.00           H  
ATOM    100  HE2 LYS     6      70.026  37.447  47.492  1.00  0.00           H  
ATOM    101  NZ  LYS     6      71.132  39.236  47.271  1.00  0.00           N  
ATOM    102  HZ1 LYS     6      70.845  40.165  46.901  1.00  0.00           H  
ATOM    103  HZ2 LYS     6      72.059  38.999  46.862  1.00  0.00           H  
ATOM    104  HZ3 LYS     6      71.100  39.260  48.310  1.00  0.00           H  
ATOM    105  C   LYS     6      65.650  42.365  46.703  1.00  0.00           C  
ATOM    106  O   LYS     6      65.544  43.411  47.310  1.00  0.00           O  
ATOM    107  N   GLY     7      64.534  41.868  46.112  1.00  0.00           N  
ATOM    108  HN  GLY     7      64.646  41.097  45.490  1.00  0.00           H  
ATOM    109  CA  GLY     7      63.130  42.287  46.425  1.00  0.00           C  
ATOM    110  HA1 GLY     7      62.545  41.528  45.928  1.00  0.00           H  
ATOM    111  HA2 GLY     7      62.889  43.207  45.912  1.00  0.00           H  
ATOM    112  C   GLY     7      62.736  42.399  47.928  1.00  0.00           C  
ATOM    113  O   GLY     7      63.407  41.774  48.752  1.00  0.00           O  
ATOM    114  N   LEU     8      61.620  43.040  48.208  1.00  0.00           N  
ATOM    115  HN  LEU     8      61.104  43.553  47.527  1.00  0.00           H  
ATOM    116  CA  LEU     8      61.002  43.167  49.541  1.00  0.00           C  
ATOM    117  HA  LEU     8      61.763  43.624  50.157  1.00  0.00           H  
ATOM    118  CB  LEU     8      59.661  43.860  49.518  1.00  0.00           C  
ATOM    119  HB1 LEU     8      59.267  43.836  50.557  1.00  0.00           H  
ATOM    120  HB2 LEU     8      58.999  43.403  48.752  1.00  0.00           H  
ATOM    121  CG  LEU     8      59.853  45.316  49.177  1.00  0.00           C  
ATOM    122  HG  LEU     8      60.450  45.360  48.241  1.00  0.00           H  
ATOM    123  CD1 LEU     8      58.466  45.980  48.916  1.00  0.00           C  
ATOM    124 HD11 LEU     8      57.898  46.134  49.859  1.00  0.00           H  
ATOM    125 HD12 LEU     8      57.866  45.548  48.087  1.00  0.00           H  
ATOM    126 HD13 LEU     8      58.815  46.987  48.604  1.00  0.00           H  
ATOM    127  CD2 LEU     8      60.522  46.019  50.396  1.00  0.00           C  
ATOM    128 HD21 LEU     8      59.896  45.941  51.311  1.00  0.00           H  
ATOM    129 HD22 LEU     8      60.559  47.105  50.164  1.00  0.00           H  
ATOM    130 HD23 LEU     8      61.529  45.614  50.630  1.00  0.00           H  
ATOM    131  C   LEU     8      60.695  41.748  50.147  1.00  0.00           C  
ATOM    132  O   LEU     8      60.346  40.780  49.501  1.00  0.00           O  
ATOM    133  N   SER     9      60.978  41.603  51.441  1.00  0.00           N  
ATOM    134  HN  SER     9      61.417  42.408  51.835  1.00  0.00           H  
ATOM    135  CA  SER     9      60.523  40.576  52.249  1.00  0.00           C  
ATOM    136  HA  SER     9      60.557  39.663  51.673  1.00  0.00           H  
ATOM    137  CB  SER     9      61.227  40.318  53.663  1.00  0.00           C  
ATOM    138  HB1 SER     9      62.172  39.773  53.452  1.00  0.00           H  
ATOM    139  HB2 SER     9      60.678  39.601  54.310  1.00  0.00           H  
ATOM    140  OG  SER     9      61.594  41.574  54.272  1.00  0.00           O  
ATOM    141  HG1 SER     9      62.342  41.826  53.725  1.00  0.00           H  
ATOM    142  C   SER     9      59.017  40.666  52.396  1.00  0.00           C  
ATOM    143  O   SER     9      58.403  41.728  52.200  1.00  0.00           O  
ATOM    144  N   LYS    10      58.345  39.568  52.643  1.00  0.00           N  
ATOM    145  HN  LYS    10      58.872  38.725  52.722  1.00  0.00           H  
ATOM    146  CA  LYS    10      56.879  39.407  52.721  1.00  0.00           C  
ATOM    147  HA  LYS    10      56.477  39.914  51.856  1.00  0.00           H  
ATOM    148  CB  LYS    10      56.389  37.930  52.791  1.00  0.00           C  
ATOM    149  HB1 LYS    10      55.288  37.815  52.699  1.00  0.00           H  
ATOM    150  HB2 LYS    10      56.748  37.604  53.791  1.00  0.00           H  
ATOM    151  CG  LYS    10      57.045  37.034  51.630  1.00  0.00           C  
ATOM    152  HG1 LYS    10      56.790  35.958  51.729  1.00  0.00           H  
ATOM    153  HG2 LYS    10      58.153  37.090  51.704  1.00  0.00           H  
ATOM    154  CD  LYS    10      56.743  37.381  50.176  1.00  0.00           C  
ATOM    155  HD1 LYS    10      57.231  36.663  49.483  1.00  0.00           H  
ATOM    156  HD2 LYS    10      57.262  38.340  49.962  1.00  0.00           H  
ATOM    157  CE  LYS    10      55.245  37.501  49.986  1.00  0.00           C  
ATOM    158  HE1 LYS    10      54.800  38.401  50.461  1.00  0.00           H  
ATOM    159  HE2 LYS    10      54.706  36.660  50.472  1.00  0.00           H  
ATOM    160  NZ  LYS    10      55.044  37.489  48.546  1.00  0.00           N  
ATOM    161  HZ1 LYS    10      54.037  37.378  48.311  1.00  0.00           H  
ATOM    162  HZ2 LYS    10      55.610  36.678  48.225  1.00  0.00           H  
ATOM    163  HZ3 LYS    10      55.356  38.369  48.087  1.00  0.00           H  
ATOM    164  C   LYS    10      56.203  40.237  53.801  1.00  0.00           C  
ATOM    165  O   LYS    10      55.195  40.808  53.661  1.00  0.00           O  
ATOM    166  N   ALA    11      56.903  40.291  54.944  1.00  0.00           N  
ATOM    167  HN  ALA    11      57.781  39.823  55.007  1.00  0.00           H  
ATOM    168  CA  ALA    11      56.394  40.954  56.084  1.00  0.00           C  
ATOM    169  HA  ALA    11      55.388  40.591  56.232  1.00  0.00           H  
ATOM    170  CB  ALA    11      57.207  40.703  57.323  1.00  0.00           C  
ATOM    171  HB1 ALA    11      56.659  40.982  58.249  1.00  0.00           H  
ATOM    172  HB2 ALA    11      58.058  41.410  57.230  1.00  0.00           H  
ATOM    173  HB3 ALA    11      57.681  39.699  57.274  1.00  0.00           H  
ATOM    174  C   ALA    11      56.361  42.491  55.768  1.00  0.00           C  
ATOM    175  O   ALA    11      55.389  43.227  56.015  1.00  0.00           O  
ATOM    176  N   LYS    12      57.498  42.975  55.072  1.00  0.00           N  
ATOM    177  HN  LYS    12      58.164  42.328  54.708  1.00  0.00           H  
ATOM    178  CA  LYS    12      57.577  44.396  54.605  1.00  0.00           C  
ATOM    179  HA  LYS    12      57.351  45.027  55.452  1.00  0.00           H  
ATOM    180  CB  LYS    12      58.944  44.737  53.850  1.00  0.00           C  
ATOM    181  HB1 LYS    12      58.923  45.719  53.333  1.00  0.00           H  
ATOM    182  HB2 LYS    12      59.063  43.985  53.041  1.00  0.00           H  
ATOM    183  CG  LYS    12      60.287  44.832  54.674  1.00  0.00           C  
ATOM    184  HG1 LYS    12      60.633  43.845  55.051  1.00  0.00           H  
ATOM    185  HG2 LYS    12      60.069  45.566  55.479  1.00  0.00           H  
ATOM    186  CD  LYS    12      61.522  45.416  53.918  1.00  0.00           C  
ATOM    187  HD1 LYS    12      61.126  46.310  53.389  1.00  0.00           H  
ATOM    188  HD2 LYS    12      61.800  44.785  53.048  1.00  0.00           H  
ATOM    189  CE  LYS    12      62.763  45.709  54.830  1.00  0.00           C  
ATOM    190  HE1 LYS    12      63.331  44.788  55.083  1.00  0.00           H  
ATOM    191  HE2 LYS    12      62.460  46.303  55.719  1.00  0.00           H  
ATOM    192  NZ  LYS    12      63.622  46.635  54.034  1.00  0.00           N  
ATOM    193  HZ1 LYS    12      63.067  47.511  53.961  1.00  0.00           H  
ATOM    194  HZ2 LYS    12      63.958  46.243  53.131  1.00  0.00           H  
ATOM    195  HZ3 LYS    12      64.488  46.899  54.547  1.00  0.00           H  
ATOM    196  C   LYS    12      56.518  44.844  53.635  1.00  0.00           C  
ATOM    197  O   LYS    12      55.940  45.981  53.692  1.00  0.00           O  
ATOM    198  N   GLU    13      56.151  43.987  52.644  1.00  0.00           N  
ATOM    199  HN  GLU    13      56.639  43.134  52.478  1.00  0.00           H  
ATOM    200  CA  GLU    13      54.927  44.223  51.886  1.00  0.00           C  
ATOM    201  HA  GLU    13      55.092  45.170  51.395  1.00  0.00           H  
ATOM    202  CB  GLU    13      54.815  43.063  50.792  1.00  0.00           C  
ATOM    203  HB1 GLU    13      53.799  43.146  50.351  1.00  0.00           H  
ATOM    204  HB2 GLU    13      54.965  42.095  51.316  1.00  0.00           H  
ATOM    205  CG  GLU    13      55.817  43.083  49.553  1.00  0.00           C  
ATOM    206  HG1 GLU    13      56.814  43.401  49.925  1.00  0.00           H  
ATOM    207  HG2 GLU    13      55.482  43.752  48.731  1.00  0.00           H  
ATOM    208  CD  GLU    13      55.953  41.793  48.780  1.00  0.00           C  
ATOM    209  OE1 GLU    13      55.187  40.833  48.997  1.00  0.00           O  
ATOM    210  OE2 GLU    13      56.747  41.734  47.833  1.00  0.00           O  
ATOM    211  C   GLU    13      53.638  44.317  52.582  1.00  0.00           C  
ATOM    212  O   GLU    13      52.747  45.028  52.220  1.00  0.00           O  
ATOM    213  N   GLY    14      53.429  43.510  53.664  1.00  0.00           N  
ATOM    214  HN  GLY    14      54.161  42.865  53.868  1.00  0.00           H  
ATOM    215  CA  GLY    14      52.285  43.546  54.590  1.00  0.00           C  
ATOM    216  HA1 GLY    14      52.225  42.790  55.358  1.00  0.00           H  
ATOM    217  HA2 GLY    14      51.423  43.468  53.944  1.00  0.00           H  
ATOM    218  C   GLY    14      52.172  44.786  55.401  1.00  0.00           C  
ATOM    219  O   GLY    14      50.997  45.197  55.581  1.00  0.00           O  
ATOM    220  N   VAL    15      53.250  45.403  55.774  1.00  0.00           N  
ATOM    221  HN  VAL    15      54.135  44.966  55.916  1.00  0.00           H  
ATOM    222  CA  VAL    15      53.218  46.798  56.264  1.00  0.00           C  
ATOM    223  HA  VAL    15      52.721  46.914  57.215  1.00  0.00           H  
ATOM    224  CB  VAL    15      54.606  47.289  56.612  1.00  0.00           C  
ATOM    225  HB  VAL    15      55.336  47.140  55.788  1.00  0.00           H  
ATOM    226  CG1 VAL    15      54.673  48.805  56.965  1.00  0.00           C  
ATOM    227 HG11 VAL    15      54.064  48.960  57.881  1.00  0.00           H  
ATOM    228 HG12 VAL    15      54.293  49.468  56.158  1.00  0.00           H  
ATOM    229 HG13 VAL    15      55.754  48.938  57.183  1.00  0.00           H  
ATOM    230  CG2 VAL    15      55.159  46.534  57.804  1.00  0.00           C  
ATOM    231 HG21 VAL    15      55.465  45.564  57.357  1.00  0.00           H  
ATOM    232 HG22 VAL    15      54.414  46.278  58.587  1.00  0.00           H  
ATOM    233 HG23 VAL    15      56.107  46.938  58.220  1.00  0.00           H  
ATOM    234  C   VAL    15      52.632  47.784  55.278  1.00  0.00           C  
ATOM    235  O   VAL    15      51.746  48.549  55.640  1.00  0.00           O  
ATOM    236  N   VAL    16      53.109  47.705  53.955  1.00  0.00           N  
ATOM    237  HN  VAL    16      53.903  47.154  53.713  1.00  0.00           H  
ATOM    238  CA  VAL    16      52.528  48.408  52.807  1.00  0.00           C  
ATOM    239  HA  VAL    16      52.543  49.402  53.230  1.00  0.00           H  
ATOM    240  CB  VAL    16      53.378  48.333  51.528  1.00  0.00           C  
ATOM    241  HB  VAL    16      53.488  47.271  51.222  1.00  0.00           H  
ATOM    242  CG1 VAL    16      52.758  49.064  50.330  1.00  0.00           C  
ATOM    243 HG11 VAL    16      53.589  49.239  49.614  1.00  0.00           H  
ATOM    244 HG12 VAL    16      52.186  49.964  50.642  1.00  0.00           H  
ATOM    245 HG13 VAL    16      51.997  48.374  49.909  1.00  0.00           H  
ATOM    246  CG2 VAL    16      54.824  48.854  51.828  1.00  0.00           C  
ATOM    247 HG21 VAL    16      55.292  48.302  52.670  1.00  0.00           H  
ATOM    248 HG22 VAL    16      54.744  49.920  52.128  1.00  0.00           H  
ATOM    249 HG23 VAL    16      55.589  48.681  51.041  1.00  0.00           H  
ATOM    250  C   VAL    16      51.096  48.231  52.438  1.00  0.00           C  
ATOM    251  O   VAL    16      50.355  49.102  52.058  1.00  0.00           O  
ATOM    252  N   ALA    17      50.612  46.989  52.661  1.00  0.00           N  
ATOM    253  HN  ALA    17      51.190  46.218  52.917  1.00  0.00           H  
ATOM    254  CA  ALA    17      49.195  46.666  52.739  1.00  0.00           C  
ATOM    255  HA  ALA    17      48.666  47.067  51.887  1.00  0.00           H  
ATOM    256  CB  ALA    17      49.089  45.129  52.792  1.00  0.00           C  
ATOM    257  HB1 ALA    17      49.432  44.718  51.819  1.00  0.00           H  
ATOM    258  HB2 ALA    17      48.042  44.809  52.978  1.00  0.00           H  
ATOM    259  HB3 ALA    17      49.663  44.692  53.638  1.00  0.00           H  
ATOM    260  C   ALA    17      48.509  47.286  54.003  1.00  0.00           C  
ATOM    261  O   ALA    17      47.442  47.831  53.962  1.00  0.00           O  
ATOM    262  N   ALA    18      49.152  47.242  55.182  1.00  0.00           N  
ATOM    263  HN  ALA    18      50.073  46.862  55.145  1.00  0.00           H  
ATOM    264  CA  ALA    18      48.564  47.563  56.469  1.00  0.00           C  
ATOM    265  HA  ALA    18      47.688  46.940  56.575  1.00  0.00           H  
ATOM    266  CB  ALA    18      49.538  47.340  57.662  1.00  0.00           C  
ATOM    267  HB1 ALA    18      48.995  47.494  58.619  1.00  0.00           H  
ATOM    268  HB2 ALA    18      50.372  48.066  57.550  1.00  0.00           H  
ATOM    269  HB3 ALA    18      50.078  46.377  57.540  1.00  0.00           H  
ATOM    270  C   ALA    18      48.260  49.126  56.566  1.00  0.00           C  
ATOM    271  O   ALA    18      47.199  49.574  56.943  1.00  0.00           O  
ATOM    272  N   ALA    19      49.194  49.886  56.051  1.00  0.00           N  
ATOM    273  HN  ALA    19      50.074  49.444  55.892  1.00  0.00           H  
ATOM    274  CA  ALA    19      49.101  51.309  55.761  1.00  0.00           C  
ATOM    275  HA  ALA    19      48.619  51.860  56.555  1.00  0.00           H  
ATOM    276  CB  ALA    19      50.452  51.894  55.374  1.00  0.00           C  
ATOM    277  HB1 ALA    19      50.859  51.523  54.409  1.00  0.00           H  
ATOM    278  HB2 ALA    19      51.273  51.700  56.097  1.00  0.00           H  
ATOM    279  HB3 ALA    19      50.475  52.994  55.219  1.00  0.00           H  
ATOM    280  C   ALA    19      48.112  51.682  54.630  1.00  0.00           C  
ATOM    281  O   ALA    19      47.233  52.502  54.889  1.00  0.00           O  
ATOM    282  N   GLU    20      48.068  50.945  53.434  1.00  0.00           N  
ATOM    283  HN  GLU    20      48.736  50.275  53.119  1.00  0.00           H  
ATOM    284  CA  GLU    20      47.012  51.189  52.396  1.00  0.00           C  
ATOM    285  HA  GLU    20      47.092  52.232  52.127  1.00  0.00           H  
ATOM    286  CB  GLU    20      47.222  50.474  51.067  1.00  0.00           C  
ATOM    287  HB1 GLU    20      47.577  49.453  51.323  1.00  0.00           H  
ATOM    288  HB2 GLU    20      48.087  51.045  50.666  1.00  0.00           H  
ATOM    289  CG  GLU    20      46.015  50.594  50.168  1.00  0.00           C  
ATOM    290  HG1 GLU    20      45.503  51.580  50.191  1.00  0.00           H  
ATOM    291  HG2 GLU    20      45.162  49.922  50.404  1.00  0.00           H  
ATOM    292  CD  GLU    20      46.517  50.242  48.788  1.00  0.00           C  
ATOM    293  OE1 GLU    20      46.254  51.108  47.873  1.00  0.00           O  
ATOM    294  OE2 GLU    20      47.042  49.122  48.549  1.00  0.00           O  
ATOM    295  C   GLU    20      45.600  50.941  52.979  1.00  0.00           C  
ATOM    296  O   GLU    20      44.719  51.731  52.750  1.00  0.00           O  
ATOM    297  N   LYS    21      45.388  49.918  53.723  1.00  0.00           N  
ATOM    298  HN  LYS    21      46.131  49.256  53.785  1.00  0.00           H  
ATOM    299  CA  LYS    21      44.089  49.499  54.386  1.00  0.00           C  
ATOM    300  HA  LYS    21      43.246  49.548  53.713  1.00  0.00           H  
ATOM    301  CB  LYS    21      44.206  47.995  54.840  1.00  0.00           C  
ATOM    302  HB1 LYS    21      43.250  47.790  55.369  1.00  0.00           H  
ATOM    303  HB2 LYS    21      44.955  47.985  55.661  1.00  0.00           H  
ATOM    304  CG  LYS    21      44.302  46.788  53.816  1.00  0.00           C  
ATOM    305  HG1 LYS    21      44.004  45.842  54.317  1.00  0.00           H  
ATOM    306  HG2 LYS    21      45.347  46.603  53.488  1.00  0.00           H  
ATOM    307  CD  LYS    21      43.365  46.876  52.608  1.00  0.00           C  
ATOM    308  HD1 LYS    21      43.577  46.047  51.899  1.00  0.00           H  
ATOM    309  HD2 LYS    21      43.562  47.801  52.025  1.00  0.00           H  
ATOM    310  CE  LYS    21      41.887  46.803  53.025  1.00  0.00           C  
ATOM    311  HE1 LYS    21      41.553  47.389  53.908  1.00  0.00           H  
ATOM    312  HE2 LYS    21      41.678  45.766  53.366  1.00  0.00           H  
ATOM    313  NZ  LYS    21      40.999  47.079  51.848  1.00  0.00           N  
ATOM    314  HZ1 LYS    21      41.312  48.010  51.505  1.00  0.00           H  
ATOM    315  HZ2 LYS    21      39.965  46.992  51.926  1.00  0.00           H  
ATOM    316  HZ3 LYS    21      41.353  46.306  51.248  1.00  0.00           H  
ATOM    317  C   LYS    21      43.664  50.499  55.474  1.00  0.00           C  
ATOM    318  O   LYS    21      42.482  50.811  55.610  1.00  0.00           O  
ATOM    319  N   THR    22      44.699  50.983  56.287  1.00  0.00           N  
ATOM    320  HN  THR    22      45.612  50.653  56.061  1.00  0.00           H  
ATOM    321  CA  THR    22      44.469  51.994  57.375  1.00  0.00           C  
ATOM    322  HA  THR    22      43.717  51.639  58.064  1.00  0.00           H  
ATOM    323  CB  THR    22      45.715  52.297  58.102  1.00  0.00           C  
ATOM    324  HB  THR    22      46.578  52.388  57.408  1.00  0.00           H  
ATOM    325  OG1 THR    22      46.066  51.240  58.949  1.00  0.00           O  
ATOM    326  HG1 THR    22      46.610  50.650  58.421  1.00  0.00           H  
ATOM    327  CG2 THR    22      45.569  53.531  59.044  1.00  0.00           C  
ATOM    328 HG21 THR    22      44.570  53.411  59.516  1.00  0.00           H  
ATOM    329 HG22 THR    22      45.789  54.519  58.585  1.00  0.00           H  
ATOM    330 HG23 THR    22      46.340  53.419  59.835  1.00  0.00           H  
ATOM    331  C   THR    22      43.937  53.258  56.659  1.00  0.00           C  
ATOM    332  O   THR    22      43.000  53.855  57.134  1.00  0.00           O  
ATOM    333  N   LYS    23      44.524  53.649  55.529  1.00  0.00           N  
ATOM    334  HN  LYS    23      45.210  53.008  55.192  1.00  0.00           H  
ATOM    335  CA  LYS    23      44.116  54.794  54.691  1.00  0.00           C  
ATOM    336  HA  LYS    23      44.305  55.676  55.284  1.00  0.00           H  
ATOM    337  CB  LYS    23      45.133  55.020  53.546  1.00  0.00           C  
ATOM    338  HB1 LYS    23      45.220  54.018  53.074  1.00  0.00           H  
ATOM    339  HB2 LYS    23      46.145  55.236  53.950  1.00  0.00           H  
ATOM    340  CG  LYS    23      44.739  55.919  52.340  1.00  0.00           C  
ATOM    341  HG1 LYS    23      43.862  55.571  51.752  1.00  0.00           H  
ATOM    342  HG2 LYS    23      45.603  55.878  51.642  1.00  0.00           H  
ATOM    343  CD  LYS    23      44.528  57.418  52.724  1.00  0.00           C  
ATOM    344  HD1 LYS    23      45.120  57.741  53.607  1.00  0.00           H  
ATOM    345  HD2 LYS    23      43.492  57.625  53.067  1.00  0.00           H  
ATOM    346  CE  LYS    23      44.991  58.380  51.643  1.00  0.00           C  
ATOM    347  HE1 LYS    23      46.054  58.321  51.324  1.00  0.00           H  
ATOM    348  HE2 LYS    23      44.882  59.441  51.955  1.00  0.00           H  
ATOM    349  NZ  LYS    23      43.980  58.392  50.578  1.00  0.00           N  
ATOM    350  HZ1 LYS    23      43.930  57.432  50.180  1.00  0.00           H  
ATOM    351  HZ2 LYS    23      44.120  59.088  49.819  1.00  0.00           H  
ATOM    352  HZ3 LYS    23      43.044  58.696  50.915  1.00  0.00           H  
ATOM    353  C   LYS    23      42.652  54.751  54.203  1.00  0.00           C  
ATOM    354  O   LYS    23      41.828  55.616  54.405  1.00  0.00           O  
ATOM    355  N   GLN    24      42.343  53.605  53.535  1.00  0.00           N  
ATOM    356  HN  GLN    24      43.037  52.894  53.622  1.00  0.00           H  
ATOM    357  CA  GLN    24      40.955  53.269  53.086  1.00  0.00           C  
ATOM    358  HA  GLN    24      40.657  53.995  52.344  1.00  0.00           H  
ATOM    359  CB  GLN    24      41.066  51.819  52.365  1.00  0.00           C  
ATOM    360  HB1 GLN    24      40.060  51.397  52.153  1.00  0.00           H  
ATOM    361  HB2 GLN    24      41.495  51.070  53.065  1.00  0.00           H  
ATOM    362  CG  GLN    24      41.762  51.834  50.972  1.00  0.00           C  
ATOM    363  HG1 GLN    24      42.712  52.405  51.051  1.00  0.00           H  
ATOM    364  HG2 GLN    24      41.068  52.311  50.248  1.00  0.00           H  
ATOM    365  CD  GLN    24      42.003  50.505  50.347  1.00  0.00           C  
ATOM    366  OE1 GLN    24      41.664  49.490  50.949  1.00  0.00           O  
ATOM    367  NE2 GLN    24      42.566  50.460  49.137  1.00  0.00           N  
ATOM    368 HE21 GLN    24      42.745  49.590  48.678  1.00  0.00           H  
ATOM    369 HE22 GLN    24      43.064  51.253  48.786  1.00  0.00           H  
ATOM    370  C   GLN    24      39.924  53.207  54.186  1.00  0.00           C  
ATOM    371  O   GLN    24      38.855  53.822  54.044  1.00  0.00           O  
ATOM    372  N   GLY    25      40.280  52.481  55.241  1.00  0.00           N  
ATOM    373  HN  GLY    25      41.161  52.016  55.283  1.00  0.00           H  
ATOM    374  CA  GLY    25      39.385  52.416  56.382  1.00  0.00           C  
ATOM    375  HA1 GLY    25      39.947  51.787  57.056  1.00  0.00           H  
ATOM    376  HA2 GLY    25      38.492  51.928  56.020  1.00  0.00           H  
ATOM    377  C   GLY    25      39.137  53.762  57.060  1.00  0.00           C  
ATOM    378  O   GLY    25      37.985  54.000  57.400  1.00  0.00           O  
ATOM    379  N   VAL    26      40.160  54.610  57.283  1.00  0.00           N  
ATOM    380  HN  VAL    26      41.097  54.336  57.082  1.00  0.00           H  
ATOM    381  CA  VAL    26      39.922  56.026  57.701  1.00  0.00           C  
ATOM    382  HA  VAL    26      39.341  55.913  58.604  1.00  0.00           H  
ATOM    383  CB  VAL    26      41.185  56.737  58.176  1.00  0.00           C  
ATOM    384  HB  VAL    26      41.973  56.543  57.417  1.00  0.00           H  
ATOM    385  CG1 VAL    26      40.889  58.263  58.425  1.00  0.00           C  
ATOM    386 HG11 VAL    26      40.459  58.778  57.540  1.00  0.00           H  
ATOM    387 HG12 VAL    26      41.826  58.812  58.659  1.00  0.00           H  
ATOM    388 HG13 VAL    26      40.161  58.427  59.248  1.00  0.00           H  
ATOM    389  CG2 VAL    26      41.653  56.124  59.533  1.00  0.00           C  
ATOM    390 HG21 VAL    26      40.767  56.099  60.203  1.00  0.00           H  
ATOM    391 HG22 VAL    26      42.422  56.838  59.896  1.00  0.00           H  
ATOM    392 HG23 VAL    26      42.136  55.130  59.416  1.00  0.00           H  
ATOM    393  C   VAL    26      39.051  56.882  56.718  1.00  0.00           C  
ATOM    394  O   VAL    26      38.154  57.538  57.154  1.00  0.00           O  
ATOM    395  N   ALA    27      39.439  56.818  55.397  1.00  0.00           N  
ATOM    396  HN  ALA    27      40.327  56.494  55.081  1.00  0.00           H  
ATOM    397  CA  ALA    27      38.733  57.556  54.385  1.00  0.00           C  
ATOM    398  HA  ALA    27      38.792  58.607  54.628  1.00  0.00           H  
ATOM    399  CB  ALA    27      39.432  57.162  53.002  1.00  0.00           C  
ATOM    400  HB1 ALA    27      39.532  56.060  53.101  1.00  0.00           H  
ATOM    401  HB2 ALA    27      40.489  57.500  53.051  1.00  0.00           H  
ATOM    402  HB3 ALA    27      38.915  57.422  52.053  1.00  0.00           H  
ATOM    403  C   ALA    27      37.298  57.079  54.166  1.00  0.00           C  
ATOM    404  O   ALA    27      36.446  57.877  53.821  1.00  0.00           O  
ATOM    405  N   GLU    28      37.017  55.735  54.196  1.00  0.00           N  
ATOM    406  HN  GLU    28      37.844  55.196  54.334  1.00  0.00           H  
ATOM    407  CA  GLU    28      35.815  55.021  54.061  1.00  0.00           C  
ATOM    408  HA  GLU    28      35.378  55.358  53.133  1.00  0.00           H  
ATOM    409  CB  GLU    28      35.941  53.480  54.064  1.00  0.00           C  
ATOM    410  HB1 GLU    28      36.558  53.095  54.903  1.00  0.00           H  
ATOM    411  HB2 GLU    28      36.471  53.355  53.095  1.00  0.00           H  
ATOM    412  CG  GLU    28      34.614  52.757  54.108  1.00  0.00           C  
ATOM    413  HG1 GLU    28      33.751  53.108  53.502  1.00  0.00           H  
ATOM    414  HG2 GLU    28      34.191  52.815  55.134  1.00  0.00           H  
ATOM    415  CD  GLU    28      34.814  51.314  53.750  1.00  0.00           C  
ATOM    416  OE1 GLU    28      34.736  50.928  52.598  1.00  0.00           O  
ATOM    417  OE2 GLU    28      34.925  50.530  54.732  1.00  0.00           O  
ATOM    418  C   GLU    28      34.798  55.478  55.128  1.00  0.00           C  
ATOM    419  O   GLU    28      33.591  55.512  54.930  1.00  0.00           O  
ATOM    420  N   ALA    29      35.334  55.713  56.382  1.00  0.00           N  
ATOM    421  HN  ALA    29      36.253  55.393  56.600  1.00  0.00           H  
ATOM    422  CA  ALA    29      34.547  56.416  57.418  1.00  0.00           C  
ATOM    423  HA  ALA    29      33.522  56.078  57.451  1.00  0.00           H  
ATOM    424  CB  ALA    29      35.261  56.000  58.732  1.00  0.00           C  
ATOM    425  HB1 ALA    29      34.649  56.425  59.556  1.00  0.00           H  
ATOM    426  HB2 ALA    29      36.322  56.316  58.823  1.00  0.00           H  
ATOM    427  HB3 ALA    29      35.137  54.905  58.869  1.00  0.00           H  
ATOM    428  C   ALA    29      34.412  57.914  57.266  1.00  0.00           C  
ATOM    429  O   ALA    29      33.298  58.391  57.680  1.00  0.00           O  
ATOM    430  N   ALA    30      35.291  58.693  56.638  1.00  0.00           N  
ATOM    431  HN  ALA    30      36.162  58.333  56.312  1.00  0.00           H  
ATOM    432  CA  ALA    30      35.116  60.121  56.447  1.00  0.00           C  
ATOM    433  HA  ALA    30      34.628  60.473  57.343  1.00  0.00           H  
ATOM    434  CB  ALA    30      36.543  60.678  56.364  1.00  0.00           C  
ATOM    435  HB1 ALA    30      37.171  60.229  55.565  1.00  0.00           H  
ATOM    436  HB2 ALA    30      36.978  60.251  57.292  1.00  0.00           H  
ATOM    437  HB3 ALA    30      36.608  61.787  56.343  1.00  0.00           H  
ATOM    438  C   ALA    30      34.266  60.525  55.254  1.00  0.00           C  
ATOM    439  O   ALA    30      33.704  61.618  55.180  1.00  0.00           O  
ATOM    440  N   GLY    31      34.054  59.582  54.340  1.00  0.00           N  
ATOM    441  HN  GLY    31      34.466  58.691  54.514  1.00  0.00           H  
ATOM    442  CA  GLY    31      33.279  59.741  53.138  1.00  0.00           C  
ATOM    443  HA1 GLY    31      32.477  60.434  53.343  1.00  0.00           H  
ATOM    444  HA2 GLY    31      32.880  58.779  52.853  1.00  0.00           H  
ATOM    445  C   GLY    31      34.095  60.279  52.018  1.00  0.00           C  
ATOM    446  O   GLY    31      33.610  60.987  51.134  1.00  0.00           O  
ATOM    447  N   LYS    32      35.464  60.217  52.170  1.00  0.00           N  
ATOM    448  HN  LYS    32      35.808  59.634  52.901  1.00  0.00           H  
ATOM    449  CA  LYS    32      36.523  60.686  51.237  1.00  0.00           C  
ATOM    450  HA  LYS    32      36.060  61.542  50.770  1.00  0.00           H  
ATOM    451  CB  LYS    32      37.644  61.288  51.966  1.00  0.00           C  
ATOM    452  HB1 LYS    32      38.512  61.476  51.299  1.00  0.00           H  
ATOM    453  HB2 LYS    32      38.015  60.561  52.721  1.00  0.00           H  
ATOM    454  CG  LYS    32      37.399  62.561  52.781  1.00  0.00           C  
ATOM    455  HG1 LYS    32      38.290  62.677  53.435  1.00  0.00           H  
ATOM    456  HG2 LYS    32      36.438  62.506  53.336  1.00  0.00           H  
ATOM    457  CD  LYS    32      37.236  63.863  51.942  1.00  0.00           C  
ATOM    458  HD1 LYS    32      36.408  63.717  51.215  1.00  0.00           H  
ATOM    459  HD2 LYS    32      38.115  64.015  51.281  1.00  0.00           H  
ATOM    460  CE  LYS    32      37.046  65.222  52.638  1.00  0.00           C  
ATOM    461  HE1 LYS    32      36.126  65.241  53.259  1.00  0.00           H  
ATOM    462  HE2 LYS    32      36.937  65.991  51.843  1.00  0.00           H  
ATOM    463  NZ  LYS    32      38.111  65.709  53.583  1.00  0.00           N  
ATOM    464  HZ1 LYS    32      38.226  65.069  54.395  1.00  0.00           H  
ATOM    465  HZ2 LYS    32      37.762  66.567  54.056  1.00  0.00           H  
ATOM    466  HZ3 LYS    32      38.998  65.938  53.090  1.00  0.00           H  
ATOM    467  C   LYS    32      37.047  59.576  50.408  1.00  0.00           C  
ATOM    468  O   LYS    32      36.957  58.367  50.812  1.00  0.00           O  
ATOM    469  N   THR    33      37.576  59.929  49.155  1.00  0.00           N  
ATOM    470  HN  THR    33      37.514  60.904  48.956  1.00  0.00           H  
ATOM    471  CA  THR    33      38.077  58.982  48.107  1.00  0.00           C  
ATOM    472  HA  THR    33      37.194  58.417  47.849  1.00  0.00           H  
ATOM    473  CB  THR    33      38.349  59.759  46.857  1.00  0.00           C  
ATOM    474  HB  THR    33      37.495  60.418  46.593  1.00  0.00           H  
ATOM    475  OG1 THR    33      38.630  58.945  45.761  1.00  0.00           O  
ATOM    476  HG1 THR    33      37.794  58.677  45.372  1.00  0.00           H  
ATOM    477  CG2 THR    33      39.509  60.761  46.942  1.00  0.00           C  
ATOM    478 HG21 THR    33      39.599  61.223  45.935  1.00  0.00           H  
ATOM    479 HG22 THR    33      40.390  60.130  47.185  1.00  0.00           H  
ATOM    480 HG23 THR    33      39.330  61.462  47.786  1.00  0.00           H  
ATOM    481  C   THR    33      39.182  58.096  48.506  1.00  0.00           C  
ATOM    482  O   THR    33      40.012  58.437  49.344  1.00  0.00           O  
ATOM    483  N   LYS    34      39.139  56.866  47.948  1.00  0.00           N  
ATOM    484  HN  LYS    34      38.335  56.661  47.397  1.00  0.00           H  
ATOM    485  CA  LYS    34      40.156  55.914  48.326  1.00  0.00           C  
ATOM    486  HA  LYS    34      40.459  56.193  49.325  1.00  0.00           H  
ATOM    487  CB  LYS    34      39.629  54.445  48.431  1.00  0.00           C  
ATOM    488  HB1 LYS    34      40.440  53.758  48.757  1.00  0.00           H  
ATOM    489  HB2 LYS    34      39.358  54.146  47.396  1.00  0.00           H  
ATOM    490  CG  LYS    34      38.416  54.218  49.459  1.00  0.00           C  
ATOM    491  HG1 LYS    34      37.624  54.936  49.154  1.00  0.00           H  
ATOM    492  HG2 LYS    34      38.744  54.345  50.512  1.00  0.00           H  
ATOM    493  CD  LYS    34      37.963  52.763  49.313  1.00  0.00           C  
ATOM    494  HD1 LYS    34      37.309  52.436  50.150  1.00  0.00           H  
ATOM    495  HD2 LYS    34      38.853  52.118  49.476  1.00  0.00           H  
ATOM    496  CE  LYS    34      37.389  52.310  47.965  1.00  0.00           C  
ATOM    497  HE1 LYS    34      38.006  52.506  47.062  1.00  0.00           H  
ATOM    498  HE2 LYS    34      36.406  52.783  47.752  1.00  0.00           H  
ATOM    499  NZ  LYS    34      37.274  50.863  47.847  1.00  0.00           N  
ATOM    500  HZ1 LYS    34      38.254  50.517  47.792  1.00  0.00           H  
ATOM    501  HZ2 LYS    34      36.868  50.646  46.914  1.00  0.00           H  
ATOM    502  HZ3 LYS    34      36.776  50.408  48.638  1.00  0.00           H  
ATOM    503  C   LYS    34      41.322  55.926  47.352  1.00  0.00           C  
ATOM    504  O   LYS    34      42.177  55.092  47.399  1.00  0.00           O  
ATOM    505  N   GLU    35      41.262  56.863  46.406  1.00  0.00           N  
ATOM    506  HN  GLU    35      40.559  57.569  46.444  1.00  0.00           H  
ATOM    507  CA  GLU    35      42.062  56.914  45.233  1.00  0.00           C  
ATOM    508  HA  GLU    35      42.478  55.972  44.908  1.00  0.00           H  
ATOM    509  CB  GLU    35      41.179  57.457  44.084  1.00  0.00           C  
ATOM    510  HB1 GLU    35      41.826  57.447  43.182  1.00  0.00           H  
ATOM    511  HB2 GLU    35      40.900  58.513  44.287  1.00  0.00           H  
ATOM    512  CG  GLU    35      39.880  56.700  43.775  1.00  0.00           C  
ATOM    513  HG1 GLU    35      39.560  57.050  42.770  1.00  0.00           H  
ATOM    514  HG2 GLU    35      39.167  56.932  44.595  1.00  0.00           H  
ATOM    515  CD  GLU    35      39.889  55.136  43.667  1.00  0.00           C  
ATOM    516  OE1 GLU    35      40.104  54.657  42.523  1.00  0.00           O  
ATOM    517  OE2 GLU    35      39.599  54.490  44.713  1.00  0.00           O  
ATOM    518  C   GLU    35      43.227  57.852  45.374  1.00  0.00           C  
ATOM    519  O   GLU    35      43.017  58.979  45.640  1.00  0.00           O  
ATOM    520  N   GLY    36      44.422  57.233  45.291  1.00  0.00           N  
ATOM    521  HN  GLY    36      44.462  56.251  45.124  1.00  0.00           H  
ATOM    522  CA  GLY    36      45.654  57.983  45.558  1.00  0.00           C  
ATOM    523  HA1 GLY    36      45.477  58.841  46.190  1.00  0.00           H  
ATOM    524  HA2 GLY    36      46.084  58.124  44.577  1.00  0.00           H  
ATOM    525  C   GLY    36      46.628  57.151  46.293  1.00  0.00           C  
ATOM    526  O   GLY    36      46.381  56.937  47.479  1.00  0.00           O  
ATOM    527  N   VAL    37      47.703  56.692  45.674  1.00  0.00           N  
ATOM    528  HN  VAL    37      47.753  56.911  44.703  1.00  0.00           H  
ATOM    529  CA  VAL    37      48.717  55.697  46.098  1.00  0.00           C  
ATOM    530  HA  VAL    37      48.239  54.781  46.415  1.00  0.00           H  
ATOM    531  CB  VAL    37      49.580  55.463  44.884  1.00  0.00           C  
ATOM    532  HB  VAL    37      49.864  56.505  44.624  1.00  0.00           H  
ATOM    533  CG1 VAL    37      50.832  54.634  45.211  1.00  0.00           C  
ATOM    534 HG11 VAL    37      50.579  53.597  45.520  1.00  0.00           H  
ATOM    535 HG12 VAL    37      51.514  55.037  45.990  1.00  0.00           H  
ATOM    536 HG13 VAL    37      51.360  54.546  44.237  1.00  0.00           H  
ATOM    537  CG2 VAL    37      48.779  54.766  43.752  1.00  0.00           C  
ATOM    538 HG21 VAL    37      47.867  55.333  43.467  1.00  0.00           H  
ATOM    539 HG22 VAL    37      48.398  53.773  44.072  1.00  0.00           H  
ATOM    540 HG23 VAL    37      49.391  54.612  42.838  1.00  0.00           H  
ATOM    541  C   VAL    37      49.575  56.116  47.317  1.00  0.00           C  
ATOM    542  O   VAL    37      49.959  57.266  47.446  1.00  0.00           O  
ATOM    543  N   LEU    38      49.816  55.170  48.243  1.00  0.00           N  
ATOM    544  HN  LEU    38      49.409  54.260  48.239  1.00  0.00           H  
ATOM    545  CA  LEU    38      50.826  55.475  49.250  1.00  0.00           C  
ATOM    546  HA  LEU    38      50.759  56.449  49.714  1.00  0.00           H  
ATOM    547  CB  LEU    38      50.586  54.613  50.458  1.00  0.00           C  
ATOM    548  HB1 LEU    38      51.404  54.760  51.195  1.00  0.00           H  
ATOM    549  HB2 LEU    38      50.668  53.524  50.256  1.00  0.00           H  
ATOM    550  CG  LEU    38      49.220  54.750  51.301  1.00  0.00           C  
ATOM    551  HG  LEU    38      48.470  54.097  50.805  1.00  0.00           H  
ATOM    552  CD1 LEU    38      49.240  54.318  52.748  1.00  0.00           C  
ATOM    553 HD11 LEU    38      48.310  54.556  53.306  1.00  0.00           H  
ATOM    554 HD12 LEU    38      50.095  54.801  53.269  1.00  0.00           H  
ATOM    555 HD13 LEU    38      49.420  53.222  52.763  1.00  0.00           H  
ATOM    556  CD2 LEU    38      48.730  56.208  51.219  1.00  0.00           C  
ATOM    557 HD21 LEU    38      48.701  56.635  50.194  1.00  0.00           H  
ATOM    558 HD22 LEU    38      49.333  56.951  51.783  1.00  0.00           H  
ATOM    559 HD23 LEU    38      47.701  56.252  51.636  1.00  0.00           H  
ATOM    560  C   LEU    38      52.275  55.236  48.718  1.00  0.00           C  
ATOM    561  O   LEU    38      52.647  54.086  48.631  1.00  0.00           O  
ATOM    562  N   TYR    39      52.957  56.318  48.321  1.00  0.00           N  
ATOM    563  HN  TYR    39      52.541  57.223  48.360  1.00  0.00           H  
ATOM    564  CA  TYR    39      54.311  56.372  47.823  1.00  0.00           C  
ATOM    565  HA  TYR    39      54.342  55.583  47.086  1.00  0.00           H  
ATOM    566  CB  TYR    39      54.695  57.748  47.243  1.00  0.00           C  
ATOM    567  HB1 TYR    39      55.618  57.698  46.627  1.00  0.00           H  
ATOM    568  HB2 TYR    39      54.817  58.598  47.948  1.00  0.00           H  
ATOM    569  CG  TYR    39      53.791  58.282  46.128  1.00  0.00           C  
ATOM    570  CD1 TYR    39      53.252  57.324  45.217  1.00  0.00           C  
ATOM    571  HD1 TYR    39      53.458  56.275  45.376  1.00  0.00           H  
ATOM    572  CE1 TYR    39      52.281  57.792  44.316  1.00  0.00           C  
ATOM    573  HE1 TYR    39      51.840  57.059  43.656  1.00  0.00           H  
ATOM    574  CZ  TYR    39      52.022  59.116  44.037  1.00  0.00           C  
ATOM    575  OH  TYR    39      51.003  59.445  43.156  1.00  0.00           O  
ATOM    576  HH  TYR    39      50.909  60.392  43.283  1.00  0.00           H  
ATOM    577  CD2 TYR    39      53.524  59.610  45.881  1.00  0.00           C  
ATOM    578  HD2 TYR    39      53.914  60.413  46.488  1.00  0.00           H  
ATOM    579  CE2 TYR    39      52.712  60.041  44.838  1.00  0.00           C  
ATOM    580  HE2 TYR    39      52.545  61.073  44.568  1.00  0.00           H  
ATOM    581  C   TYR    39      55.178  55.951  48.957  1.00  0.00           C  
ATOM    582  O   TYR    39      54.832  56.085  50.146  1.00  0.00           O  
ATOM    583  N   VAL    40      56.337  55.404  48.672  1.00  0.00           N  
ATOM    584  HN  VAL    40      56.560  55.197  47.722  1.00  0.00           H  
ATOM    585  CA  VAL    40      57.389  55.126  49.608  1.00  0.00           C  
ATOM    586  HA  VAL    40      57.142  55.571  50.561  1.00  0.00           H  
ATOM    587  CB  VAL    40      57.656  53.605  49.830  1.00  0.00           C  
ATOM    588  HB  VAL    40      58.688  53.462  50.215  1.00  0.00           H  
ATOM    589  CG1 VAL    40      56.738  53.072  51.006  1.00  0.00           C  
ATOM    590 HG11 VAL    40      55.733  53.400  50.665  1.00  0.00           H  
ATOM    591 HG12 VAL    40      56.992  53.644  51.924  1.00  0.00           H  
ATOM    592 HG13 VAL    40      56.866  51.974  51.120  1.00  0.00           H  
ATOM    593  CG2 VAL    40      57.531  52.703  48.514  1.00  0.00           C  
ATOM    594 HG21 VAL    40      58.000  53.198  47.637  1.00  0.00           H  
ATOM    595 HG22 VAL    40      56.474  52.477  48.257  1.00  0.00           H  
ATOM    596 HG23 VAL    40      57.981  51.729  48.801  1.00  0.00           H  
ATOM    597  C   VAL    40      58.694  55.810  49.102  1.00  0.00           C  
ATOM    598  O   VAL    40      58.908  56.099  47.913  1.00  0.00           O  
ATOM    599  N   GLY    41      59.500  56.229  50.101  1.00  0.00           N  
ATOM    600  HN  GLY    41      59.211  55.945  51.012  1.00  0.00           H  
ATOM    601  CA  GLY    41      60.649  57.205  49.973  1.00  0.00           C  
ATOM    602  HA1 GLY    41      60.970  57.535  50.950  1.00  0.00           H  
ATOM    603  HA2 GLY    41      60.322  57.923  49.236  1.00  0.00           H  
ATOM    604  C   GLY    41      61.806  56.458  49.370  1.00  0.00           C  
ATOM    605  O   GLY    41      61.847  55.234  49.208  1.00  0.00           O  
ATOM    606  N   SER    42      62.930  57.197  49.130  1.00  0.00           N  
ATOM    607  HN  SER    42      62.843  58.173  49.312  1.00  0.00           H  
ATOM    608  CA  SER    42      64.223  56.739  48.564  1.00  0.00           C  
ATOM    609  HA  SER    42      64.090  55.671  48.645  1.00  0.00           H  
ATOM    610  CB  SER    42      64.364  57.039  47.023  1.00  0.00           C  
ATOM    611  HB1 SER    42      64.394  58.136  46.848  1.00  0.00           H  
ATOM    612  HB2 SER    42      63.444  56.675  46.518  1.00  0.00           H  
ATOM    613  OG  SER    42      65.452  56.591  46.250  1.00  0.00           O  
ATOM    614  HG1 SER    42      65.046  56.475  45.388  1.00  0.00           H  
ATOM    615  C   SER    42      65.518  57.145  49.316  1.00  0.00           C  
ATOM    616  O   SER    42      65.817  58.319  49.447  1.00  0.00           O  
ATOM    617  N   LYS    43      66.251  56.155  49.803  1.00  0.00           N  
ATOM    618  HN  LYS    43      65.995  55.225  49.551  1.00  0.00           H  
ATOM    619  CA  LYS    43      67.431  56.430  50.630  1.00  0.00           C  
ATOM    620  HA  LYS    43      67.036  57.063  51.411  1.00  0.00           H  
ATOM    621  CB  LYS    43      67.806  55.164  51.404  1.00  0.00           C  
ATOM    622  HB1 LYS    43      67.949  54.371  50.638  1.00  0.00           H  
ATOM    623  HB2 LYS    43      66.850  54.802  51.839  1.00  0.00           H  
ATOM    624  CG  LYS    43      68.857  55.240  52.514  1.00  0.00           C  
ATOM    625  HG1 LYS    43      69.038  56.273  52.880  1.00  0.00           H  
ATOM    626  HG2 LYS    43      69.834  55.068  52.015  1.00  0.00           H  
ATOM    627  CD  LYS    43      68.725  54.170  53.671  1.00  0.00           C  
ATOM    628  HD1 LYS    43      68.538  53.147  53.280  1.00  0.00           H  
ATOM    629  HD2 LYS    43      67.823  54.403  54.276  1.00  0.00           H  
ATOM    630  CE  LYS    43      69.894  54.076  54.671  1.00  0.00           C  
ATOM    631  HE1 LYS    43      69.612  53.446  55.542  1.00  0.00           H  
ATOM    632  HE2 LYS    43      70.182  55.076  55.060  1.00  0.00           H  
ATOM    633  NZ  LYS    43      71.123  53.495  54.011  1.00  0.00           N  
ATOM    634  HZ1 LYS    43      71.058  52.490  54.273  1.00  0.00           H  
ATOM    635  HZ2 LYS    43      71.962  53.928  54.446  1.00  0.00           H  
ATOM    636  HZ3 LYS    43      70.906  53.709  53.016  1.00  0.00           H  
ATOM    637  C   LYS    43      68.554  57.079  49.797  1.00  0.00           C  
ATOM    638  O   LYS    43      68.900  56.617  48.686  1.00  0.00           O  
ATOM    639  N   THR    44      69.131  58.196  50.264  1.00  0.00           N  
ATOM    640  HN  THR    44      68.759  58.611  51.090  1.00  0.00           H  
ATOM    641  CA  THR    44      69.996  59.114  49.547  1.00  0.00           C  
ATOM    642  HA  THR    44      69.396  59.399  48.695  1.00  0.00           H  
ATOM    643  CB  THR    44      70.333  60.410  50.202  1.00  0.00           C  
ATOM    644  HB  THR    44      70.976  61.074  49.585  1.00  0.00           H  
ATOM    645  OG1 THR    44      70.917  60.206  51.452  1.00  0.00           O  
ATOM    646  HG1 THR    44      71.858  60.205  51.261  1.00  0.00           H  
ATOM    647  CG2 THR    44      69.005  61.174  50.356  1.00  0.00           C  
ATOM    648 HG21 THR    44      68.230  60.653  50.959  1.00  0.00           H  
ATOM    649 HG22 THR    44      68.563  61.351  49.352  1.00  0.00           H  
ATOM    650 HG23 THR    44      69.339  62.122  50.831  1.00  0.00           H  
ATOM    651  C   THR    44      71.246  58.454  48.996  1.00  0.00           C  
ATOM    652  O   THR    44      71.992  57.798  49.735  1.00  0.00           O  
ATOM    653  N   LYS    45      71.520  58.619  47.685  1.00  0.00           N  
ATOM    654  HN  LYS    45      71.066  59.114  46.948  1.00  0.00           H  
ATOM    655  CA  LYS    45      72.640  57.904  47.034  1.00  0.00           C  
ATOM    656  HA  LYS    45      72.577  56.832  47.147  1.00  0.00           H  
ATOM    657  CB  LYS    45      72.651  58.257  45.480  1.00  0.00           C  
ATOM    658  HB1 LYS    45      73.534  57.813  44.973  1.00  0.00           H  
ATOM    659  HB2 LYS    45      72.690  59.366  45.419  1.00  0.00           H  
ATOM    660  CG  LYS    45      71.379  57.832  44.706  1.00  0.00           C  
ATOM    661  HG1 LYS    45      71.492  58.214  43.669  1.00  0.00           H  
ATOM    662  HG2 LYS    45      70.451  58.308  45.090  1.00  0.00           H  
ATOM    663  CD  LYS    45      71.242  56.296  44.624  1.00  0.00           C  
ATOM    664  HD1 LYS    45      70.772  56.010  45.589  1.00  0.00           H  
ATOM    665  HD2 LYS    45      72.299  55.956  44.595  1.00  0.00           H  
ATOM    666  CE  LYS    45      70.415  55.770  43.431  1.00  0.00           C  
ATOM    667  HE1 LYS    45      70.305  54.665  43.412  1.00  0.00           H  
ATOM    668  HE2 LYS    45      70.885  56.173  42.508  1.00  0.00           H  
ATOM    669  NZ  LYS    45      69.035  56.266  43.544  1.00  0.00           N  
ATOM    670  HZ1 LYS    45      68.759  56.302  44.546  1.00  0.00           H  
ATOM    671  HZ2 LYS    45      68.424  55.596  43.034  1.00  0.00           H  
ATOM    672  HZ3 LYS    45      68.898  57.151  43.016  1.00  0.00           H  
ATOM    673  C   LYS    45      74.031  58.194  47.538  1.00  0.00           C  
ATOM    674  O   LYS    45      74.432  59.266  47.965  1.00  0.00           O  
ATOM    675  N   GLU    46      74.844  57.093  47.636  1.00  0.00           N  
ATOM    676  HN  GLU    46      74.572  56.146  47.485  1.00  0.00           H  
ATOM    677  CA  GLU    46      76.275  57.293  47.925  1.00  0.00           C  
ATOM    678  HA  GLU    46      76.600  58.294  47.682  1.00  0.00           H  
ATOM    679  CB  GLU    46      76.733  56.899  49.352  1.00  0.00           C  
ATOM    680  HB1 GLU    46      76.413  57.787  49.938  1.00  0.00           H  
ATOM    681  HB2 GLU    46      77.843  56.941  49.394  1.00  0.00           H  
ATOM    682  CG  GLU    46      76.306  55.545  50.019  1.00  0.00           C  
ATOM    683  HG1 GLU    46      76.935  54.668  49.751  1.00  0.00           H  
ATOM    684  HG2 GLU    46      75.218  55.387  49.859  1.00  0.00           H  
ATOM    685  CD  GLU    46      76.416  55.676  51.476  1.00  0.00           C  
ATOM    686  OE1 GLU    46      75.353  55.943  52.137  1.00  0.00           O  
ATOM    687  OE2 GLU    46      77.533  55.596  52.043  1.00  0.00           O  
ATOM    688  C   GLU    46      77.015  56.408  46.985  1.00  0.00           C  
ATOM    689  O   GLU    46      76.445  55.539  46.374  1.00  0.00           O  
ATOM    690  N   GLY    47      78.338  56.721  46.848  1.00  0.00           N  
ATOM    691  HN  GLY    47      78.702  57.499  47.353  1.00  0.00           H  
ATOM    692  CA  GLY    47      79.207  56.083  45.863  1.00  0.00           C  
ATOM    693  HA1 GLY    47      78.957  55.033  45.910  1.00  0.00           H  
ATOM    694  HA2 GLY    47      80.263  56.167  46.072  1.00  0.00           H  
ATOM    695  C   GLY    47      78.982  56.387  44.431  1.00  0.00           C  
ATOM    696  O   GLY    47      78.077  57.015  43.992  1.00  0.00           O  
ATOM    697  N   VAL    48      79.892  55.948  43.579  1.00  0.00           N  
ATOM    698  HN  VAL    48      80.738  55.673  44.030  1.00  0.00           H  
ATOM    699  CA  VAL    48      79.950  56.305  42.133  1.00  0.00           C  
ATOM    700  HA  VAL    48      79.906  57.382  42.202  1.00  0.00           H  
ATOM    701  CB  VAL    48      81.318  55.892  41.399  1.00  0.00           C  
ATOM    702  HB  VAL    48      81.290  56.155  40.320  1.00  0.00           H  
ATOM    703  CG1 VAL    48      82.495  56.708  41.993  1.00  0.00           C  
ATOM    704 HG11 VAL    48      82.406  57.796  41.783  1.00  0.00           H  
ATOM    705 HG12 VAL    48      83.421  56.365  41.484  1.00  0.00           H  
ATOM    706 HG13 VAL    48      82.551  56.524  43.087  1.00  0.00           H  
ATOM    707  CG2 VAL    48      81.514  54.437  41.513  1.00  0.00           C  
ATOM    708 HG21 VAL    48      81.774  54.182  42.563  1.00  0.00           H  
ATOM    709 HG22 VAL    48      82.337  54.128  40.834  1.00  0.00           H  
ATOM    710 HG23 VAL    48      80.682  53.785  41.170  1.00  0.00           H  
ATOM    711  C   VAL    48      78.682  56.003  41.298  1.00  0.00           C  
ATOM    712  O   VAL    48      77.839  55.254  41.627  1.00  0.00           O  
ATOM    713  N   VAL    49      78.476  56.781  40.217  1.00  0.00           N  
ATOM    714  HN  VAL    49      79.123  57.505  39.988  1.00  0.00           H  
ATOM    715  CA  VAL    49      77.435  56.598  39.264  1.00  0.00           C  
ATOM    716  HA  VAL    49      76.486  56.416  39.748  1.00  0.00           H  
ATOM    717  CB  VAL    49      77.333  57.877  38.389  1.00  0.00           C  
ATOM    718  HB  VAL    49      77.423  58.720  39.106  1.00  0.00           H  
ATOM    719  CG1 VAL    49      78.552  57.976  37.449  1.00  0.00           C  
ATOM    720 HG11 VAL    49      78.322  58.938  36.942  1.00  0.00           H  
ATOM    721 HG12 VAL    49      78.468  57.076  36.803  1.00  0.00           H  
ATOM    722 HG13 VAL    49      79.545  58.010  37.945  1.00  0.00           H  
ATOM    723  CG2 VAL    49      75.973  57.904  37.620  1.00  0.00           C  
ATOM    724 HG21 VAL    49      75.932  58.852  37.042  1.00  0.00           H  
ATOM    725 HG22 VAL    49      75.148  57.826  38.360  1.00  0.00           H  
ATOM    726 HG23 VAL    49      76.029  57.026  36.941  1.00  0.00           H  
ATOM    727  C   VAL    49      77.586  55.272  38.451  1.00  0.00           C  
ATOM    728  O   VAL    49      78.672  54.737  38.138  1.00  0.00           O  
ATOM    729  N   HSD    50      76.424  54.650  38.047  1.00  0.00           N  
ATOM    730  HN  HSD    50      75.539  55.082  38.205  1.00  0.00           H  
ATOM    731  CA  HSD    50      76.427  53.312  37.433  1.00  0.00           C  
ATOM    732  HA  HSD    50      75.395  53.023  37.293  1.00  0.00           H  
ATOM    733  CB  HSD    50      76.864  53.314  35.931  1.00  0.00           C  
ATOM    734  HB1 HSD    50      76.728  52.410  35.299  1.00  0.00           H  
ATOM    735  HB2 HSD    50      77.954  53.518  35.867  1.00  0.00           H  
ATOM    736  ND1 HSD    50      76.538  55.283  34.219  1.00  0.00           N  
ATOM    737  HD1 HSD    50      77.490  55.439  33.954  1.00  0.00           H  
ATOM    738  CG  HSD    50      76.105  54.347  35.193  1.00  0.00           C  
ATOM    739  CE1 HSD    50      75.464  55.888  33.698  1.00  0.00           C  
ATOM    740  HE1 HSD    50      75.650  56.440  32.777  1.00  0.00           H  
ATOM    741  NE2 HSD    50      74.337  55.458  34.252  1.00  0.00           N  
ATOM    742  CD2 HSD    50      74.751  54.516  35.215  1.00  0.00           C  
ATOM    743  HD2 HSD    50      74.058  53.934  35.810  1.00  0.00           H  
ATOM    744  C   HSD    50      77.239  52.227  38.104  1.00  0.00           C  
ATOM    745  O   HSD    50      77.917  51.478  37.408  1.00  0.00           O  
ATOM    746  N   GLY    51      77.278  52.029  39.383  1.00  0.00           N  
ATOM    747  HN  GLY    51      76.713  52.557  40.012  1.00  0.00           H  
ATOM    748  CA  GLY    51      77.846  50.832  39.975  1.00  0.00           C  
ATOM    749  HA1 GLY    51      77.555  50.879  41.014  1.00  0.00           H  
ATOM    750  HA2 GLY    51      78.896  50.997  39.779  1.00  0.00           H  
ATOM    751  C   GLY    51      77.417  49.455  39.491  1.00  0.00           C  
ATOM    752  O   GLY    51      76.339  49.234  39.022  1.00  0.00           O  
ATOM    753  N   VAL    52      78.366  48.478  39.530  1.00  0.00           N  
ATOM    754  HN  VAL    52      79.295  48.808  39.678  1.00  0.00           H  
ATOM    755  CA  VAL    52      78.237  47.059  39.482  1.00  0.00           C  
ATOM    756  HA  VAL    52      77.855  46.751  38.520  1.00  0.00           H  
ATOM    757  CB  VAL    52      79.651  46.381  39.707  1.00  0.00           C  
ATOM    758  HB  VAL    52      79.850  46.577  40.782  1.00  0.00           H  
ATOM    759  CG1 VAL    52      79.583  44.871  39.390  1.00  0.00           C  
ATOM    760 HG11 VAL    52      79.047  44.224  40.117  1.00  0.00           H  
ATOM    761 HG12 VAL    52      80.620  44.472  39.422  1.00  0.00           H  
ATOM    762 HG13 VAL    52      79.185  44.697  38.368  1.00  0.00           H  
ATOM    763  CG2 VAL    52      80.720  47.024  38.801  1.00  0.00           C  
ATOM    764 HG21 VAL    52      81.674  46.634  39.215  1.00  0.00           H  
ATOM    765 HG22 VAL    52      80.639  48.132  38.818  1.00  0.00           H  
ATOM    766 HG23 VAL    52      80.672  46.647  37.757  1.00  0.00           H  
ATOM    767  C   VAL    52      77.186  46.528  40.435  1.00  0.00           C  
ATOM    768  O   VAL    52      77.033  46.913  41.587  1.00  0.00           O  
ATOM    769  N   ALA    53      76.297  45.611  39.933  1.00  0.00           N  
ATOM    770  HN  ALA    53      76.249  45.473  38.947  1.00  0.00           H  
ATOM    771  CA  ALA    53      75.259  44.923  40.663  1.00  0.00           C  
ATOM    772  HA  ALA    53      74.566  44.473  39.967  1.00  0.00           H  
ATOM    773  CB  ALA    53      75.706  43.817  41.606  1.00  0.00           C  
ATOM    774  HB1 ALA    53      76.588  44.194  42.167  1.00  0.00           H  
ATOM    775  HB2 ALA    53      76.052  42.928  41.037  1.00  0.00           H  
ATOM    776  HB3 ALA    53      74.918  43.401  42.270  1.00  0.00           H  
ATOM    777  C   ALA    53      74.266  45.859  41.444  1.00  0.00           C  
ATOM    778  O   ALA    53      73.676  45.519  42.446  1.00  0.00           O  
ATOM    779  N   THR    54      74.003  47.071  40.945  1.00  0.00           N  
ATOM    780  HN  THR    54      74.410  47.264  40.055  1.00  0.00           H  
ATOM    781  CA  THR    54      73.174  48.096  41.431  1.00  0.00           C  
ATOM    782  HA  THR    54      72.802  47.902  42.426  1.00  0.00           H  
ATOM    783  CB  THR    54      73.964  49.419  41.557  1.00  0.00           C  
ATOM    784  HB  THR    54      74.291  49.765  40.553  1.00  0.00           H  
ATOM    785  OG1 THR    54      75.133  49.217  42.365  1.00  0.00           O  
ATOM    786  HG1 THR    54      75.641  48.524  41.938  1.00  0.00           H  
ATOM    787  CG2 THR    54      73.106  50.382  42.356  1.00  0.00           C  
ATOM    788 HG21 THR    54      72.417  50.756  41.569  1.00  0.00           H  
ATOM    789 HG22 THR    54      73.663  51.147  42.939  1.00  0.00           H  
ATOM    790 HG23 THR    54      72.370  49.813  42.964  1.00  0.00           H  
ATOM    791  C   THR    54      71.920  48.330  40.544  1.00  0.00           C  
ATOM    792  O   THR    54      71.947  48.190  39.311  1.00  0.00           O  
ATOM    793  N   VAL    55      70.738  48.616  41.156  1.00  0.00           N  
ATOM    794  HN  VAL    55      70.743  48.946  42.096  1.00  0.00           H  
ATOM    795  CA  VAL    55      69.540  48.969  40.407  1.00  0.00           C  
ATOM    796  HA  VAL    55      69.326  48.245  39.635  1.00  0.00           H  
ATOM    797  CB  VAL    55      68.214  48.975  41.236  1.00  0.00           C  
ATOM    798  HB  VAL    55      67.428  49.491  40.645  1.00  0.00           H  
ATOM    799  CG1 VAL    55      67.788  47.520  41.645  1.00  0.00           C  
ATOM    800 HG11 VAL    55      66.834  47.606  42.208  1.00  0.00           H  
ATOM    801 HG12 VAL    55      68.456  47.045  42.395  1.00  0.00           H  
ATOM    802 HG13 VAL    55      67.710  46.831  40.777  1.00  0.00           H  
ATOM    803  CG2 VAL    55      68.351  49.935  42.456  1.00  0.00           C  
ATOM    804 HG21 VAL    55      68.815  50.882  42.107  1.00  0.00           H  
ATOM    805 HG22 VAL    55      68.909  49.344  43.214  1.00  0.00           H  
ATOM    806 HG23 VAL    55      67.380  50.127  42.961  1.00  0.00           H  
ATOM    807  C   VAL    55      69.738  50.345  39.634  1.00  0.00           C  
ATOM    808  O   VAL    55      70.491  51.261  39.890  1.00  0.00           O  
ATOM    809  N   ALA    56      68.977  50.426  38.555  1.00  0.00           N  
ATOM    810  HN  ALA    56      68.411  49.634  38.339  1.00  0.00           H  
ATOM    811  CA  ALA    56      68.697  51.619  37.828  1.00  0.00           C  
ATOM    812  HA  ALA    56      69.655  51.802  37.364  1.00  0.00           H  
ATOM    813  CB  ALA    56      67.639  51.323  36.806  1.00  0.00           C  
ATOM    814  HB1 ALA    56      66.612  51.406  37.222  1.00  0.00           H  
ATOM    815  HB2 ALA    56      67.782  50.308  36.378  1.00  0.00           H  
ATOM    816  HB3 ALA    56      67.638  52.070  35.983  1.00  0.00           H  
ATOM    817  C   ALA    56      68.289  52.776  38.642  1.00  0.00           C  
ATOM    818  O   ALA    56      67.620  52.682  39.704  1.00  0.00           O  
ATOM    819  N   GLU    57      68.527  54.004  38.275  1.00  0.00           N  
ATOM    820  HN  GLU    57      69.175  54.029  37.518  1.00  0.00           H  
ATOM    821  CA  GLU    57      67.898  55.141  38.808  1.00  0.00           C  
ATOM    822  HA  GLU    57      67.747  55.014  39.869  1.00  0.00           H  
ATOM    823  CB  GLU    57      68.698  56.500  38.660  1.00  0.00           C  
ATOM    824  HB1 GLU    57      68.726  56.778  37.585  1.00  0.00           H  
ATOM    825  HB2 GLU    57      69.724  56.290  39.031  1.00  0.00           H  
ATOM    826  CG  GLU    57      68.137  57.685  39.421  1.00  0.00           C  
ATOM    827  HG1 GLU    57      67.105  57.828  39.035  1.00  0.00           H  
ATOM    828  HG2 GLU    57      68.673  58.591  39.066  1.00  0.00           H  
ATOM    829  CD  GLU    57      68.121  57.609  40.895  1.00  0.00           C  
ATOM    830  OE1 GLU    57      69.052  58.135  41.636  1.00  0.00           O  
ATOM    831  OE2 GLU    57      67.182  57.020  41.443  1.00  0.00           O  
ATOM    832  C   GLU    57      66.525  55.371  38.188  1.00  0.00           C  
ATOM    833  O   GLU    57      66.425  55.359  36.923  1.00  0.00           O  
ATOM    834  N   LYS    58      65.412  55.690  38.965  1.00  0.00           N  
ATOM    835  HN  LYS    58      65.551  55.981  39.908  1.00  0.00           H  
ATOM    836  CA  LYS    58      63.988  55.869  38.424  1.00  0.00           C  
ATOM    837  HA  LYS    58      63.784  55.123  37.671  1.00  0.00           H  
ATOM    838  CB  LYS    58      62.876  55.720  39.473  1.00  0.00           C  
ATOM    839  HB1 LYS    58      61.821  55.808  39.135  1.00  0.00           H  
ATOM    840  HB2 LYS    58      63.037  56.540  40.204  1.00  0.00           H  
ATOM    841  CG  LYS    58      62.957  54.340  40.154  1.00  0.00           C  
ATOM    842  HG1 LYS    58      63.992  54.114  40.489  1.00  0.00           H  
ATOM    843  HG2 LYS    58      62.594  53.566  39.445  1.00  0.00           H  
ATOM    844  CD  LYS    58      62.144  54.275  41.426  1.00  0.00           C  
ATOM    845  HD1 LYS    58      62.724  54.966  42.073  1.00  0.00           H  
ATOM    846  HD2 LYS    58      62.366  53.313  41.935  1.00  0.00           H  
ATOM    847  CE  LYS    58      60.644  54.550  41.335  1.00  0.00           C  
ATOM    848  HE1 LYS    58      60.059  53.627  41.137  1.00  0.00           H  
ATOM    849  HE2 LYS    58      60.491  55.298  40.529  1.00  0.00           H  
ATOM    850  NZ  LYS    58      60.241  55.208  42.669  1.00  0.00           N  
ATOM    851  HZ1 LYS    58      60.620  56.177  42.663  1.00  0.00           H  
ATOM    852  HZ2 LYS    58      60.722  54.658  43.409  1.00  0.00           H  
ATOM    853  HZ3 LYS    58      59.207  55.292  42.736  1.00  0.00           H  
ATOM    854  C   LYS    58      63.842  57.285  37.758  1.00  0.00           C  
ATOM    855  O   LYS    58      64.319  58.291  38.237  1.00  0.00           O  
ATOM    856  N   THR    59      63.077  57.381  36.620  1.00  0.00           N  
ATOM    857  HN  THR    59      62.483  56.619  36.376  1.00  0.00           H  
ATOM    858  CA  THR    59      62.818  58.627  35.842  1.00  0.00           C  
ATOM    859  HA  THR    59      63.309  59.449  36.340  1.00  0.00           H  
ATOM    860  CB  THR    59      63.283  58.508  34.390  1.00  0.00           C  
ATOM    861  HB  THR    59      63.174  59.515  33.933  1.00  0.00           H  
ATOM    862  OG1 THR    59      62.556  57.599  33.598  1.00  0.00           O  
ATOM    863  HG1 THR    59      62.712  56.733  33.979  1.00  0.00           H  
ATOM    864  CG2 THR    59      64.768  58.104  34.403  1.00  0.00           C  
ATOM    865 HG21 THR    59      64.895  57.058  34.754  1.00  0.00           H  
ATOM    866 HG22 THR    59      65.402  58.839  34.944  1.00  0.00           H  
ATOM    867 HG23 THR    59      65.108  58.142  33.346  1.00  0.00           H  
ATOM    868  C   THR    59      61.346  58.926  35.773  1.00  0.00           C  
ATOM    869  O   THR    59      60.545  58.012  35.641  1.00  0.00           O  
ATOM    870  N   LYS    60      61.057  60.190  35.975  1.00  0.00           N  
ATOM    871  HN  LYS    60      61.854  60.761  36.154  1.00  0.00           H  
ATOM    872  CA  LYS    60      59.757  60.846  36.045  1.00  0.00           C  
ATOM    873  HA  LYS    60      59.940  61.821  36.473  1.00  0.00           H  
ATOM    874  CB  LYS    60      59.155  61.211  34.646  1.00  0.00           C  
ATOM    875  HB1 LYS    60      58.160  61.678  34.804  1.00  0.00           H  
ATOM    876  HB2 LYS    60      58.851  60.272  34.136  1.00  0.00           H  
ATOM    877  CG  LYS    60      60.054  62.094  33.745  1.00  0.00           C  
ATOM    878  HG1 LYS    60      60.689  62.817  34.300  1.00  0.00           H  
ATOM    879  HG2 LYS    60      59.355  62.668  33.100  1.00  0.00           H  
ATOM    880  CD  LYS    60      61.030  61.315  32.862  1.00  0.00           C  
ATOM    881  HD1 LYS    60      60.575  60.937  31.921  1.00  0.00           H  
ATOM    882  HD2 LYS    60      61.369  60.418  33.422  1.00  0.00           H  
ATOM    883  CE  LYS    60      62.314  62.126  32.461  1.00  0.00           C  
ATOM    884  HE1 LYS    60      62.776  61.407  31.752  1.00  0.00           H  
ATOM    885  HE2 LYS    60      62.908  62.444  33.345  1.00  0.00           H  
ATOM    886  NZ  LYS    60      61.952  63.388  31.649  1.00  0.00           N  
ATOM    887  HZ1 LYS    60      61.314  63.965  32.234  1.00  0.00           H  
ATOM    888  HZ2 LYS    60      61.422  63.085  30.807  1.00  0.00           H  
ATOM    889  HZ3 LYS    60      62.842  63.797  31.299  1.00  0.00           H  
ATOM    890  C   LYS    60      58.839  60.236  37.091  1.00  0.00           C  
ATOM    891  O   LYS    60      57.762  59.724  36.817  1.00  0.00           O  
ATOM    892  N   GLU    61      59.236  60.344  38.404  1.00  0.00           N  
ATOM    893  HN  GLU    61      60.116  60.723  38.681  1.00  0.00           H  
ATOM    894  CA  GLU    61      58.390  59.815  39.492  1.00  0.00           C  
ATOM    895  HA  GLU    61      58.027  58.851  39.169  1.00  0.00           H  
ATOM    896  CB  GLU    61      59.151  59.822  40.911  1.00  0.00           C  
ATOM    897  HB1 GLU    61      58.430  59.380  41.631  1.00  0.00           H  
ATOM    898  HB2 GLU    61      59.353  60.893  41.127  1.00  0.00           H  
ATOM    899  CG  GLU    61      60.505  59.079  41.013  1.00  0.00           C  
ATOM    900  HG1 GLU    61      61.312  59.662  40.520  1.00  0.00           H  
ATOM    901  HG2 GLU    61      60.380  58.054  40.603  1.00  0.00           H  
ATOM    902  CD  GLU    61      60.913  58.966  42.439  1.00  0.00           C  
ATOM    903  OE1 GLU    61      61.155  57.841  42.896  1.00  0.00           O  
ATOM    904  OE2 GLU    61      60.940  60.044  43.137  1.00  0.00           O  
ATOM    905  C   GLU    61      57.057  60.566  39.594  1.00  0.00           C  
ATOM    906  O   GLU    61      56.941  61.724  39.200  1.00  0.00           O  
ATOM    907  N   GLN    62      56.035  59.838  40.004  1.00  0.00           N  
ATOM    908  HN  GLN    62      56.148  59.027  40.573  1.00  0.00           H  
ATOM    909  CA  GLN    62      54.671  60.281  39.928  1.00  0.00           C  
ATOM    910  HA  GLN    62      54.403  60.613  38.936  1.00  0.00           H  
ATOM    911  CB  GLN    62      53.683  59.237  40.298  1.00  0.00           C  
ATOM    912  HB1 GLN    62      52.659  59.650  40.425  1.00  0.00           H  
ATOM    913  HB2 GLN    62      54.035  58.761  41.238  1.00  0.00           H  
ATOM    914  CG  GLN    62      53.450  58.080  39.323  1.00  0.00           C  
ATOM    915  HG1 GLN    62      52.707  58.330  38.536  1.00  0.00           H  
ATOM    916  HG2 GLN    62      52.885  57.353  39.946  1.00  0.00           H  
ATOM    917  CD  GLN    62      54.644  57.315  38.718  1.00  0.00           C  
ATOM    918  OE1 GLN    62      55.409  56.671  39.432  1.00  0.00           O  
ATOM    919  NE2 GLN    62      54.904  57.597  37.378  1.00  0.00           N  
ATOM    920 HE21 GLN    62      55.706  57.183  36.949  1.00  0.00           H  
ATOM    921 HE22 GLN    62      54.195  58.092  36.875  1.00  0.00           H  
ATOM    922  C   GLN    62      54.312  61.445  40.887  1.00  0.00           C  
ATOM    923  O   GLN    62      54.684  61.442  42.054  1.00  0.00           O  
ATOM    924  N   VAL    63      53.486  62.436  40.482  1.00  0.00           N  
ATOM    925  HN  VAL    63      53.104  62.477  39.561  1.00  0.00           H  
ATOM    926  CA  VAL    63      53.219  63.633  41.333  1.00  0.00           C  
ATOM    927  HA  VAL    63      54.194  64.019  41.591  1.00  0.00           H  
ATOM    928  CB  VAL    63      52.550  64.832  40.610  1.00  0.00           C  
ATOM    929  HB  VAL    63      52.431  65.631  41.374  1.00  0.00           H  
ATOM    930  CG1 VAL    63      53.351  65.027  39.363  1.00  0.00           C  
ATOM    931 HG11 VAL    63      54.410  65.203  39.648  1.00  0.00           H  
ATOM    932 HG12 VAL    63      53.003  65.866  38.723  1.00  0.00           H  
ATOM    933 HG13 VAL    63      53.343  64.117  38.725  1.00  0.00           H  
ATOM    934  CG2 VAL    63      51.142  64.447  40.112  1.00  0.00           C  
ATOM    935 HG21 VAL    63      51.287  63.598  39.410  1.00  0.00           H  
ATOM    936 HG22 VAL    63      50.696  65.291  39.544  1.00  0.00           H  
ATOM    937 HG23 VAL    63      50.439  64.310  40.961  1.00  0.00           H  
ATOM    938  C   VAL    63      52.467  63.259  42.607  1.00  0.00           C  
ATOM    939  O   VAL    63      51.393  62.646  42.671  1.00  0.00           O  
ATOM    940  N   THR    64      53.037  63.789  43.746  1.00  0.00           N  
ATOM    941  HN  THR    64      53.851  64.361  43.676  1.00  0.00           H  
ATOM    942  CA  THR    64      52.207  64.117  44.912  1.00  0.00           C  
ATOM    943  HA  THR    64      51.575  63.289  45.197  1.00  0.00           H  
ATOM    944  CB  THR    64      53.163  64.577  46.134  1.00  0.00           C  
ATOM    945  HB  THR    64      53.561  65.577  45.858  1.00  0.00           H  
ATOM    946  OG1 THR    64      54.336  63.707  46.317  1.00  0.00           O  
ATOM    947  HG1 THR    64      54.537  63.317  45.462  1.00  0.00           H  
ATOM    948  CG2 THR    64      52.479  64.724  47.484  1.00  0.00           C  
ATOM    949 HG21 THR    64      51.662  65.476  47.516  1.00  0.00           H  
ATOM    950 HG22 THR    64      53.124  65.097  48.307  1.00  0.00           H  
ATOM    951 HG23 THR    64      51.986  63.762  47.744  1.00  0.00           H  
ATOM    952  C   THR    64      51.298  65.273  44.829  1.00  0.00           C  
ATOM    953  O   THR    64      51.602  66.358  44.364  1.00  0.00           O  
ATOM    954  N   ASN    65      50.059  65.094  45.290  1.00  0.00           N  
ATOM    955  HN  ASN    65      49.763  64.195  45.604  1.00  0.00           H  
ATOM    956  CA  ASN    65      49.015  66.125  45.354  1.00  0.00           C  
ATOM    957  HA  ASN    65      48.984  66.530  44.354  1.00  0.00           H  
ATOM    958  CB  ASN    65      47.657  65.364  45.737  1.00  0.00           C  
ATOM    959  HB1 ASN    65      46.838  66.114  45.761  1.00  0.00           H  
ATOM    960  HB2 ASN    65      47.682  64.779  46.681  1.00  0.00           H  
ATOM    961  CG  ASN    65      47.237  64.343  44.628  1.00  0.00           C  
ATOM    962  OD1 ASN    65      46.780  63.282  44.960  1.00  0.00           O  
ATOM    963  ND2 ASN    65      47.242  64.735  43.309  1.00  0.00           N  
ATOM    964 HD21 ASN    65      47.042  64.051  42.608  1.00  0.00           H  
ATOM    965 HD22 ASN    65      47.378  65.681  43.013  1.00  0.00           H  
ATOM    966  C   ASN    65      49.412  67.231  46.305  1.00  0.00           C  
ATOM    967  O   ASN    65      50.125  67.102  47.287  1.00  0.00           O  
ATOM    968  N   VAL    66      48.874  68.471  45.973  1.00  0.00           N  
ATOM    969  HN  VAL    66      48.353  68.605  45.134  1.00  0.00           H  
ATOM    970  CA  VAL    66      49.193  69.675  46.721  1.00  0.00           C  
ATOM    971  HA  VAL    66      50.271  69.726  46.721  1.00  0.00           H  
ATOM    972  CB  VAL    66      48.548  70.871  46.071  1.00  0.00           C  
ATOM    973  HB  VAL    66      47.585  70.539  45.628  1.00  0.00           H  
ATOM    974  CG1 VAL    66      48.301  72.124  47.014  1.00  0.00           C  
ATOM    975 HG11 VAL    66      47.492  72.006  47.766  1.00  0.00           H  
ATOM    976 HG12 VAL    66      47.998  73.045  46.471  1.00  0.00           H  
ATOM    977 HG13 VAL    66      49.217  72.375  47.590  1.00  0.00           H  
ATOM    978  CG2 VAL    66      49.480  71.172  44.862  1.00  0.00           C  
ATOM    979 HG21 VAL    66      50.511  71.213  45.273  1.00  0.00           H  
ATOM    980 HG22 VAL    66      49.181  72.156  44.441  1.00  0.00           H  
ATOM    981 HG23 VAL    66      49.526  70.350  44.116  1.00  0.00           H  
ATOM    982  C   VAL    66      48.790  69.526  48.159  1.00  0.00           C  
ATOM    983  O   VAL    66      47.633  69.071  48.403  1.00  0.00           O  
ATOM    984  N   GLY    67      49.640  69.785  49.104  1.00  0.00           N  
ATOM    985  HN  GLY    67      50.475  70.240  48.805  1.00  0.00           H  
ATOM    986  CA  GLY    67      49.292  69.612  50.541  1.00  0.00           C  
ATOM    987  HA1 GLY    67      48.294  70.004  50.674  1.00  0.00           H  
ATOM    988  HA2 GLY    67      49.902  70.302  51.104  1.00  0.00           H  
ATOM    989  C   GLY    67      49.480  68.222  51.085  1.00  0.00           C  
ATOM    990  O   GLY    67      49.300  67.980  52.257  1.00  0.00           O  
ATOM    991  N   GLY    68      49.764  67.250  50.188  1.00  0.00           N  
ATOM    992  HN  GLY    68      49.614  67.540  49.246  1.00  0.00           H  
ATOM    993  CA  GLY    68      50.221  65.847  50.465  1.00  0.00           C  
ATOM    994  HA1 GLY    68      50.147  65.330  49.520  1.00  0.00           H  
ATOM    995  HA2 GLY    68      49.487  65.462  51.158  1.00  0.00           H  
ATOM    996  C   GLY    68      51.503  65.740  51.101  1.00  0.00           C  
ATOM    997  O   GLY    68      52.294  66.687  51.165  1.00  0.00           O  
ATOM    998  N   ALA    69      51.744  64.497  51.502  1.00  0.00           N  
ATOM    999  HN  ALA    69      51.059  63.775  51.441  1.00  0.00           H  
ATOM   1000  CA  ALA    69      52.904  64.262  52.215  1.00  0.00           C  
ATOM   1001  HA  ALA    69      53.746  64.755  51.753  1.00  0.00           H  
ATOM   1002  CB  ALA    69      52.872  64.783  53.674  1.00  0.00           C  
ATOM   1003  HB1 ALA    69      53.784  64.518  54.250  1.00  0.00           H  
ATOM   1004  HB2 ALA    69      51.955  64.271  54.036  1.00  0.00           H  
ATOM   1005  HB3 ALA    69      52.773  65.890  53.676  1.00  0.00           H  
ATOM   1006  C   ALA    69      53.204  62.775  52.285  1.00  0.00           C  
ATOM   1007  O   ALA    69      52.314  61.942  52.132  1.00  0.00           O  
ATOM   1008  N   VAL    70      54.511  62.354  52.578  1.00  0.00           N  
ATOM   1009  HN  VAL    70      55.271  62.935  52.858  1.00  0.00           H  
ATOM   1010  CA  VAL    70      54.864  60.955  52.616  1.00  0.00           C  
ATOM   1011  HA  VAL    70      54.008  60.431  52.217  1.00  0.00           H  
ATOM   1012  CB  VAL    70      56.045  60.618  51.772  1.00  0.00           C  
ATOM   1013  HB  VAL    70      56.914  61.193  52.157  1.00  0.00           H  
ATOM   1014  CG1 VAL    70      56.404  59.102  51.719  1.00  0.00           C  
ATOM   1015 HG11 VAL    70      57.172  58.942  50.932  1.00  0.00           H  
ATOM   1016 HG12 VAL    70      55.486  58.622  51.318  1.00  0.00           H  
ATOM   1017 HG13 VAL    70      56.631  58.681  52.722  1.00  0.00           H  
ATOM   1018  CG2 VAL    70      55.825  61.097  50.300  1.00  0.00           C  
ATOM   1019 HG21 VAL    70      56.769  60.887  49.754  1.00  0.00           H  
ATOM   1020 HG22 VAL    70      55.630  62.182  50.162  1.00  0.00           H  
ATOM   1021 HG23 VAL    70      55.004  60.485  49.869  1.00  0.00           H  
ATOM   1022  C   VAL    70      55.038  60.503  54.059  1.00  0.00           C  
ATOM   1023  O   VAL    70      55.796  61.053  54.876  1.00  0.00           O  
ATOM   1024  N   VAL    71      54.355  59.361  54.363  1.00  0.00           N  
ATOM   1025  HN  VAL    71      54.045  58.663  53.723  1.00  0.00           H  
ATOM   1026  CA  VAL    71      54.066  59.060  55.770  1.00  0.00           C  
ATOM   1027  HA  VAL    71      54.451  59.840  56.410  1.00  0.00           H  
ATOM   1028  CB  VAL    71      52.563  59.182  56.051  1.00  0.00           C  
ATOM   1029  HB  VAL    71      52.067  58.304  55.585  1.00  0.00           H  
ATOM   1030  CG1 VAL    71      52.444  59.333  57.604  1.00  0.00           C  
ATOM   1031 HG11 VAL    71      52.897  58.470  58.137  1.00  0.00           H  
ATOM   1032 HG12 VAL    71      51.373  59.499  57.850  1.00  0.00           H  
ATOM   1033 HG13 VAL    71      53.115  60.161  57.918  1.00  0.00           H  
ATOM   1034  CG2 VAL    71      51.993  60.492  55.458  1.00  0.00           C  
ATOM   1035 HG21 VAL    71      52.126  60.388  54.360  1.00  0.00           H  
ATOM   1036 HG22 VAL    71      52.494  61.438  55.758  1.00  0.00           H  
ATOM   1037 HG23 VAL    71      50.888  60.598  55.445  1.00  0.00           H  
ATOM   1038  C   VAL    71      54.594  57.710  56.194  1.00  0.00           C  
ATOM   1039  O   VAL    71      54.435  56.661  55.507  1.00  0.00           O  
ATOM   1040  N   THR    72      55.441  57.605  57.322  1.00  0.00           N  
ATOM   1041  HN  THR    72      55.557  58.468  57.808  1.00  0.00           H  
ATOM   1042  CA  THR    72      56.225  56.465  57.760  1.00  0.00           C  
ATOM   1043  HA  THR    72      56.257  55.786  56.921  1.00  0.00           H  
ATOM   1044  CB  THR    72      57.645  56.803  58.103  1.00  0.00           C  
ATOM   1045  HB  THR    72      57.711  57.440  59.010  1.00  0.00           H  
ATOM   1046  OG1 THR    72      58.329  57.389  57.001  1.00  0.00           O  
ATOM   1047  HG1 THR    72      58.085  58.315  56.935  1.00  0.00           H  
ATOM   1048  CG2 THR    72      58.441  55.456  58.397  1.00  0.00           C  
ATOM   1049 HG21 THR    72      58.139  54.728  57.613  1.00  0.00           H  
ATOM   1050 HG22 THR    72      58.056  55.077  59.368  1.00  0.00           H  
ATOM   1051 HG23 THR    72      59.540  55.611  58.356  1.00  0.00           H  
ATOM   1052  C   THR    72      55.573  55.684  58.836  1.00  0.00           C  
ATOM   1053  O   THR    72      55.518  56.099  60.027  1.00  0.00           O  
ATOM   1054  N   GLY    73      55.142  54.484  58.469  1.00  0.00           N  
ATOM   1055  HN  GLY    73      55.384  54.200  57.545  1.00  0.00           H  
ATOM   1056  CA  GLY    73      54.603  53.480  59.393  1.00  0.00           C  
ATOM   1057  HA1 GLY    73      55.108  53.488  60.347  1.00  0.00           H  
ATOM   1058  HA2 GLY    73      54.748  52.502  58.957  1.00  0.00           H  
ATOM   1059  C   GLY    73      53.091  53.681  59.708  1.00  0.00           C  
ATOM   1060  O   GLY    73      52.544  54.727  59.502  1.00  0.00           O  
ATOM   1061  N   VAL    74      52.382  52.634  60.275  1.00  0.00           N  
ATOM   1062  HN  VAL    74      52.848  51.766  60.429  1.00  0.00           H  
ATOM   1063  CA  VAL    74      50.973  52.594  60.447  1.00  0.00           C  
ATOM   1064  HA  VAL    74      50.671  52.786  59.429  1.00  0.00           H  
ATOM   1065  CB  VAL    74      50.526  51.255  60.870  1.00  0.00           C  
ATOM   1066  HB  VAL    74      51.073  50.813  61.730  1.00  0.00           H  
ATOM   1067  CG1 VAL    74      49.013  51.167  61.122  1.00  0.00           C  
ATOM   1068 HG11 VAL    74      48.493  51.840  60.407  1.00  0.00           H  
ATOM   1069 HG12 VAL    74      48.782  51.531  62.146  1.00  0.00           H  
ATOM   1070 HG13 VAL    74      48.616  50.142  60.961  1.00  0.00           H  
ATOM   1071  CG2 VAL    74      50.798  50.494  59.588  1.00  0.00           C  
ATOM   1072 HG21 VAL    74      50.439  49.443  59.605  1.00  0.00           H  
ATOM   1073 HG22 VAL    74      51.893  50.360  59.457  1.00  0.00           H  
ATOM   1074 HG23 VAL    74      50.284  50.877  58.680  1.00  0.00           H  
ATOM   1075  C   VAL    74      50.303  53.607  61.383  1.00  0.00           C  
ATOM   1076  O   VAL    74      49.361  54.312  61.003  1.00  0.00           O  
ATOM   1077  N   THR    75      50.867  53.754  62.590  1.00  0.00           N  
ATOM   1078  HN  THR    75      51.603  53.203  62.976  1.00  0.00           H  
ATOM   1079  CA  THR    75      50.374  54.891  63.500  1.00  0.00           C  
ATOM   1080  HA  THR    75      49.314  54.796  63.688  1.00  0.00           H  
ATOM   1081  CB  THR    75      51.047  54.973  64.871  1.00  0.00           C  
ATOM   1082  HB  THR    75      52.126  55.220  64.771  1.00  0.00           H  
ATOM   1083  OG1 THR    75      50.829  53.720  65.557  1.00  0.00           O  
ATOM   1084  HG1 THR    75      49.901  53.682  65.801  1.00  0.00           H  
ATOM   1085  CG2 THR    75      50.336  56.123  65.694  1.00  0.00           C  
ATOM   1086 HG21 THR    75      50.633  57.100  65.257  1.00  0.00           H  
ATOM   1087 HG22 THR    75      50.638  56.112  66.763  1.00  0.00           H  
ATOM   1088 HG23 THR    75      49.233  56.018  65.601  1.00  0.00           H  
ATOM   1089  C   THR    75      50.518  56.289  62.851  1.00  0.00           C  
ATOM   1090  O   THR    75      49.598  57.111  62.917  1.00  0.00           O  
ATOM   1091  N   ALA    76      51.614  56.622  62.183  1.00  0.00           N  
ATOM   1092  HN  ALA    76      52.402  56.014  62.126  1.00  0.00           H  
ATOM   1093  CA  ALA    76      51.601  57.828  61.335  1.00  0.00           C  
ATOM   1094  HA  ALA    76      51.564  58.699  61.971  1.00  0.00           H  
ATOM   1095  CB  ALA    76      52.925  58.062  60.706  1.00  0.00           C  
ATOM   1096  HB1 ALA    76      53.254  57.372  59.899  1.00  0.00           H  
ATOM   1097  HB2 ALA    76      53.739  58.084  61.462  1.00  0.00           H  
ATOM   1098  HB3 ALA    76      52.887  59.102  60.317  1.00  0.00           H  
ATOM   1099  C   ALA    76      50.507  57.983  60.307  1.00  0.00           C  
ATOM   1100  O   ALA    76      49.914  59.057  60.175  1.00  0.00           O  
ATOM   1101  N   VAL    77      50.195  56.888  59.515  1.00  0.00           N  
ATOM   1102  HN  VAL    77      50.797  56.136  59.771  1.00  0.00           H  
ATOM   1103  CA  VAL    77      49.175  56.837  58.471  1.00  0.00           C  
ATOM   1104  HA  VAL    77      49.322  57.723  57.870  1.00  0.00           H  
ATOM   1105  CB  VAL    77      49.306  55.666  57.565  1.00  0.00           C  
ATOM   1106  HB  VAL    77      49.574  54.791  58.195  1.00  0.00           H  
ATOM   1107  CG1 VAL    77      48.120  55.481  56.708  1.00  0.00           C  
ATOM   1108 HG11 VAL    77      48.299  54.581  56.080  1.00  0.00           H  
ATOM   1109 HG12 VAL    77      47.832  56.361  56.094  1.00  0.00           H  
ATOM   1110 HG13 VAL    77      47.315  55.131  57.389  1.00  0.00           H  
ATOM   1111  CG2 VAL    77      50.546  55.972  56.607  1.00  0.00           C  
ATOM   1112 HG21 VAL    77      51.473  56.051  57.214  1.00  0.00           H  
ATOM   1113 HG22 VAL    77      50.404  56.987  56.178  1.00  0.00           H  
ATOM   1114 HG23 VAL    77      50.585  55.205  55.804  1.00  0.00           H  
ATOM   1115  C   VAL    77      47.774  57.074  59.109  1.00  0.00           C  
ATOM   1116  O   VAL    77      47.023  57.968  58.624  1.00  0.00           O  
ATOM   1117  N   ALA    78      47.491  56.463  60.228  1.00  0.00           N  
ATOM   1118  HN  ALA    78      48.184  55.947  60.725  1.00  0.00           H  
ATOM   1119  CA  ALA    78      46.281  56.740  60.991  1.00  0.00           C  
ATOM   1120  HA  ALA    78      45.460  56.378  60.389  1.00  0.00           H  
ATOM   1121  CB  ALA    78      46.358  55.973  62.270  1.00  0.00           C  
ATOM   1122  HB1 ALA    78      47.267  56.231  62.854  1.00  0.00           H  
ATOM   1123  HB2 ALA    78      46.402  54.865  62.189  1.00  0.00           H  
ATOM   1124  HB3 ALA    78      45.533  56.241  62.965  1.00  0.00           H  
ATOM   1125  C   ALA    78      46.050  58.181  61.393  1.00  0.00           C  
ATOM   1126  O   ALA    78      44.995  58.757  61.135  1.00  0.00           O  
ATOM   1127  N   GLN    79      47.048  58.848  62.037  1.00  0.00           N  
ATOM   1128  HN  GLN    79      47.834  58.313  62.337  1.00  0.00           H  
ATOM   1129  CA  GLN    79      47.107  60.194  62.452  1.00  0.00           C  
ATOM   1130  HA  GLN    79      46.209  60.447  62.996  1.00  0.00           H  
ATOM   1131  CB  GLN    79      48.303  60.348  63.398  1.00  0.00           C  
ATOM   1132  HB1 GLN    79      48.156  61.385  63.769  1.00  0.00           H  
ATOM   1133  HB2 GLN    79      49.268  60.192  62.871  1.00  0.00           H  
ATOM   1134  CG  GLN    79      48.194  59.547  64.734  1.00  0.00           C  
ATOM   1135  HG1 GLN    79      48.716  60.034  65.586  1.00  0.00           H  
ATOM   1136  HG2 GLN    79      48.618  58.527  64.616  1.00  0.00           H  
ATOM   1137  CD  GLN    79      46.773  59.221  65.300  1.00  0.00           C  
ATOM   1138  OE1 GLN    79      46.302  58.114  64.985  1.00  0.00           O  
ATOM   1139  NE2 GLN    79      46.081  60.211  65.929  1.00  0.00           N  
ATOM   1140 HE21 GLN    79      46.544  61.055  66.199  1.00  0.00           H  
ATOM   1141 HE22 GLN    79      45.289  59.919  66.466  1.00  0.00           H  
ATOM   1142  C   GLN    79      47.121  61.183  61.333  1.00  0.00           C  
ATOM   1143  O   GLN    79      46.468  62.240  61.330  1.00  0.00           O  
ATOM   1144  N   LYS    80      47.810  60.826  60.287  1.00  0.00           N  
ATOM   1145  HN  LYS    80      48.520  60.139  60.418  1.00  0.00           H  
ATOM   1146  CA  LYS    80      47.913  61.683  59.079  1.00  0.00           C  
ATOM   1147  HA  LYS    80      47.936  62.705  59.426  1.00  0.00           H  
ATOM   1148  CB  LYS    80      49.208  61.654  58.253  1.00  0.00           C  
ATOM   1149  HB1 LYS    80      49.117  62.209  57.295  1.00  0.00           H  
ATOM   1150  HB2 LYS    80      49.444  60.579  58.096  1.00  0.00           H  
ATOM   1151  CG  LYS    80      50.446  62.171  59.048  1.00  0.00           C  
ATOM   1152  HG1 LYS    80      51.351  62.140  58.404  1.00  0.00           H  
ATOM   1153  HG2 LYS    80      50.781  61.515  59.880  1.00  0.00           H  
ATOM   1154  CD  LYS    80      50.346  63.554  59.735  1.00  0.00           C  
ATOM   1155  HD1 LYS    80      51.256  63.677  60.361  1.00  0.00           H  
ATOM   1156  HD2 LYS    80      49.510  63.563  60.466  1.00  0.00           H  
ATOM   1157  CE  LYS    80      50.192  64.845  58.894  1.00  0.00           C  
ATOM   1158  HE1 LYS    80      49.152  64.919  58.510  1.00  0.00           H  
ATOM   1159  HE2 LYS    80      50.923  64.835  58.058  1.00  0.00           H  
ATOM   1160  NZ  LYS    80      50.405  66.049  59.654  1.00  0.00           N  
ATOM   1161  HZ1 LYS    80      50.230  66.861  59.029  1.00  0.00           H  
ATOM   1162  HZ2 LYS    80      51.380  66.293  59.922  1.00  0.00           H  
ATOM   1163  HZ3 LYS    80      49.730  66.077  60.444  1.00  0.00           H  
ATOM   1164  C   LYS    80      46.657  61.675  58.168  1.00  0.00           C  
ATOM   1165  O   LYS    80      46.396  62.678  57.542  1.00  0.00           O  
ATOM   1166  N   THR    81      46.005  60.529  58.061  1.00  0.00           N  
ATOM   1167  HN  THR    81      46.218  59.661  58.501  1.00  0.00           H  
ATOM   1168  CA  THR    81      44.725  60.406  57.377  1.00  0.00           C  
ATOM   1169  HA  THR    81      44.961  60.766  56.387  1.00  0.00           H  
ATOM   1170  CB  THR    81      44.350  58.902  57.171  1.00  0.00           C  
ATOM   1171  HB  THR    81      44.097  58.375  58.115  1.00  0.00           H  
ATOM   1172  OG1 THR    81      45.431  58.219  56.455  1.00  0.00           O  
ATOM   1173  HG1 THR    81      46.088  58.017  57.125  1.00  0.00           H  
ATOM   1174  CG2 THR    81      43.238  58.904  56.117  1.00  0.00           C  
ATOM   1175 HG21 THR    81      42.450  59.569  56.530  1.00  0.00           H  
ATOM   1176 HG22 THR    81      42.875  57.892  55.837  1.00  0.00           H  
ATOM   1177 HG23 THR    81      43.507  59.470  55.200  1.00  0.00           H  
ATOM   1178  C   THR    81      43.653  61.285  58.026  1.00  0.00           C  
ATOM   1179  O   THR    81      42.958  62.035  57.395  1.00  0.00           O  
ATOM   1180  N   VAL    82      43.516  61.230  59.365  1.00  0.00           N  
ATOM   1181  HN  VAL    82      44.051  60.588  59.909  1.00  0.00           H  
ATOM   1182  CA  VAL    82      42.580  62.182  60.094  1.00  0.00           C  
ATOM   1183  HA  VAL    82      41.630  62.006  59.611  1.00  0.00           H  
ATOM   1184  CB  VAL    82      42.426  61.761  61.585  1.00  0.00           C  
ATOM   1185  HB  VAL    82      43.419  61.517  62.019  1.00  0.00           H  
ATOM   1186  CG1 VAL    82      41.723  62.946  62.347  1.00  0.00           C  
ATOM   1187 HG11 VAL    82      41.348  62.425  63.254  1.00  0.00           H  
ATOM   1188 HG12 VAL    82      40.839  63.280  61.762  1.00  0.00           H  
ATOM   1189 HG13 VAL    82      42.423  63.754  62.647  1.00  0.00           H  
ATOM   1190  CG2 VAL    82      41.608  60.470  61.803  1.00  0.00           C  
ATOM   1191 HG21 VAL    82      40.673  60.514  61.204  1.00  0.00           H  
ATOM   1192 HG22 VAL    82      41.363  60.316  62.875  1.00  0.00           H  
ATOM   1193 HG23 VAL    82      42.201  59.627  61.387  1.00  0.00           H  
ATOM   1194  C   VAL    82      43.030  63.601  59.923  1.00  0.00           C  
ATOM   1195  O   VAL    82      42.158  64.437  59.772  1.00  0.00           O  
ATOM   1196  N   GLU    83      44.349  63.985  59.982  1.00  0.00           N  
ATOM   1197  HN  GLU    83      45.003  63.273  60.225  1.00  0.00           H  
ATOM   1198  CA  GLU    83      44.610  65.448  60.029  1.00  0.00           C  
ATOM   1199  HA  GLU    83      44.008  65.967  60.759  1.00  0.00           H  
ATOM   1200  CB  GLU    83      46.085  65.781  60.421  1.00  0.00           C  
ATOM   1201  HB1 GLU    83      46.261  66.864  60.247  1.00  0.00           H  
ATOM   1202  HB2 GLU    83      46.828  65.291  59.756  1.00  0.00           H  
ATOM   1203  CG  GLU    83      46.410  65.435  61.881  1.00  0.00           C  
ATOM   1204  HG1 GLU    83      46.670  64.399  62.183  1.00  0.00           H  
ATOM   1205  HG2 GLU    83      45.532  65.750  62.483  1.00  0.00           H  
ATOM   1206  CD  GLU    83      47.548  66.243  62.443  1.00  0.00           C  
ATOM   1207  OE1 GLU    83      48.696  66.009  62.004  1.00  0.00           O  
ATOM   1208  OE2 GLU    83      47.373  67.117  63.254  1.00  0.00           O  
ATOM   1209  C   GLU    83      44.270  66.150  58.716  1.00  0.00           C  
ATOM   1210  O   GLU    83      43.746  67.271  58.646  1.00  0.00           O  
ATOM   1211  N   GLY    84      44.476  65.391  57.620  1.00  0.00           N  
ATOM   1212  HN  GLY    84      44.911  64.495  57.674  1.00  0.00           H  
ATOM   1213  CA  GLY    84      43.970  65.648  56.282  1.00  0.00           C  
ATOM   1214  HA1 GLY    84      44.621  65.097  55.619  1.00  0.00           H  
ATOM   1215  HA2 GLY    84      44.080  66.713  56.138  1.00  0.00           H  
ATOM   1216  C   GLY    84      42.504  65.405  55.944  1.00  0.00           C  
ATOM   1217  O   GLY    84      42.071  65.539  54.786  1.00  0.00           O  
ATOM   1218  N   ALA    85      41.659  65.033  56.979  1.00  0.00           N  
ATOM   1219  HN  ALA    85      42.080  64.878  57.869  1.00  0.00           H  
ATOM   1220  CA  ALA    85      40.185  65.008  57.007  1.00  0.00           C  
ATOM   1221  HA  ALA    85      39.950  64.852  58.049  1.00  0.00           H  
ATOM   1222  CB  ALA    85      39.567  66.312  56.567  1.00  0.00           C  
ATOM   1223  HB1 ALA    85      39.984  66.732  55.626  1.00  0.00           H  
ATOM   1224  HB2 ALA    85      39.724  67.110  57.324  1.00  0.00           H  
ATOM   1225  HB3 ALA    85      38.473  66.208  56.409  1.00  0.00           H  
ATOM   1226  C   ALA    85      39.615  63.788  56.313  1.00  0.00           C  
ATOM   1227  O   ALA    85      38.499  63.772  55.781  1.00  0.00           O  
ATOM   1228  N   GLY    86      40.399  62.712  56.339  1.00  0.00           N  
ATOM   1229  HN  GLY    86      41.251  62.628  56.851  1.00  0.00           H  
ATOM   1230  CA  GLY    86      40.002  61.468  55.638  1.00  0.00           C  
ATOM   1231  HA1 GLY    86      38.956  61.381  55.383  1.00  0.00           H  
ATOM   1232  HA2 GLY    86      40.184  60.662  56.333  1.00  0.00           H  
ATOM   1233  C   GLY    86      40.852  61.280  54.390  1.00  0.00           C  
ATOM   1234  O   GLY    86      40.449  60.626  53.409  1.00  0.00           O  
ATOM   1235  N   SER    87      41.949  61.938  54.345  1.00  0.00           N  
ATOM   1236  HN  SER    87      42.169  62.609  55.049  1.00  0.00           H  
ATOM   1237  CA  SER    87      42.737  61.997  53.114  1.00  0.00           C  
ATOM   1238  HA  SER    87      42.824  61.030  52.641  1.00  0.00           H  
ATOM   1239  CB  SER    87      42.189  63.119  52.173  1.00  0.00           C  
ATOM   1240  HB1 SER    87      42.948  63.324  51.388  1.00  0.00           H  
ATOM   1241  HB2 SER    87      41.907  64.011  52.772  1.00  0.00           H  
ATOM   1242  OG  SER    87      40.927  62.610  51.628  1.00  0.00           O  
ATOM   1243  HG1 SER    87      40.641  61.925  52.237  1.00  0.00           H  
ATOM   1244  C   SER    87      44.125  62.420  53.691  1.00  0.00           C  
ATOM   1245  O   SER    87      44.210  63.008  54.738  1.00  0.00           O  
ATOM   1246  N   ILE    88      45.307  62.179  52.954  1.00  0.00           N  
ATOM   1247  HN  ILE    88      45.261  61.958  51.983  1.00  0.00           H  
ATOM   1248  CA  ILE    88      46.631  62.518  53.463  1.00  0.00           C  
ATOM   1249  HA  ILE    88      46.671  62.357  54.530  1.00  0.00           H  
ATOM   1250  CB  ILE    88      47.696  61.561  52.886  1.00  0.00           C  
ATOM   1251  HB  ILE    88      47.587  61.482  51.783  1.00  0.00           H  
ATOM   1252  CG2 ILE    88      49.177  62.145  52.952  1.00  0.00           C  
ATOM   1253 HG21 ILE    88      49.787  61.420  52.372  1.00  0.00           H  
ATOM   1254 HG22 ILE    88      49.522  62.063  54.005  1.00  0.00           H  
ATOM   1255 HG23 ILE    88      49.236  63.089  52.368  1.00  0.00           H  
ATOM   1256  CG1 ILE    88      47.741  60.140  53.465  1.00  0.00           C  
ATOM   1257 HG11 ILE    88      48.578  59.557  53.024  1.00  0.00           H  
ATOM   1258 HG12 ILE    88      46.806  59.580  53.250  1.00  0.00           H  
ATOM   1259  CD  ILE    88      47.926  59.963  54.938  1.00  0.00           C  
ATOM   1260  HD1 ILE    88      47.052  60.344  55.508  1.00  0.00           H  
ATOM   1261  HD2 ILE    88      48.758  60.587  55.329  1.00  0.00           H  
ATOM   1262  HD3 ILE    88      48.282  58.929  55.132  1.00  0.00           H  
ATOM   1263  C   ILE    88      46.927  63.979  53.163  1.00  0.00           C  
ATOM   1264  O   ILE    88      46.871  64.506  51.989  1.00  0.00           O  
ATOM   1265  N   ALA    89      47.297  64.720  54.226  1.00  0.00           N  
ATOM   1266  HN  ALA    89      47.414  64.183  55.058  1.00  0.00           H  
ATOM   1267  CA  ALA    89      47.715  66.120  54.211  1.00  0.00           C  
ATOM   1268  HA  ALA    89      48.155  66.262  53.235  1.00  0.00           H  
ATOM   1269  CB  ALA    89      46.517  67.047  54.486  1.00  0.00           C  
ATOM   1270  HB1 ALA    89      45.939  66.860  55.417  1.00  0.00           H  
ATOM   1271  HB2 ALA    89      45.759  67.016  53.675  1.00  0.00           H  
ATOM   1272  HB3 ALA    89      46.830  68.113  54.477  1.00  0.00           H  
ATOM   1273  C   ALA    89      48.826  66.380  55.279  1.00  0.00           C  
ATOM   1274  O   ALA    89      48.776  65.726  56.309  1.00  0.00           O  
ATOM   1275  N   ALA    90      49.879  67.243  54.897  1.00  0.00           N  
ATOM   1276  HN  ALA    90      49.953  67.689  54.009  1.00  0.00           H  
ATOM   1277  CA  ALA    90      51.016  67.599  55.740  1.00  0.00           C  
ATOM   1278  HA  ALA    90      51.548  66.712  56.050  1.00  0.00           H  
ATOM   1279  CB  ALA    90      51.945  68.523  54.846  1.00  0.00           C  
ATOM   1280  HB1 ALA    90      52.741  68.897  55.524  1.00  0.00           H  
ATOM   1281  HB2 ALA    90      51.391  69.357  54.365  1.00  0.00           H  
ATOM   1282  HB3 ALA    90      52.343  67.945  53.984  1.00  0.00           H  
ATOM   1283  C   ALA    90      50.558  68.521  56.967  1.00  0.00           C  
ATOM   1284  O   ALA    90      51.010  68.291  58.071  1.00  0.00           O  
ATOM   1285  N   ALA    91      49.676  69.521  56.716  1.00  0.00           N  
ATOM   1286  HN  ALA    91      49.486  69.683  55.751  1.00  0.00           H  
ATOM   1287  CA  ALA    91      49.106  70.317  57.721  1.00  0.00           C  
ATOM   1288  HA  ALA    91      49.909  70.903  58.143  1.00  0.00           H  
ATOM   1289  CB  ALA    91      48.226  71.359  57.142  1.00  0.00           C  
ATOM   1290  HB1 ALA    91      47.189  71.063  56.873  1.00  0.00           H  
ATOM   1291  HB2 ALA    91      48.654  71.730  56.187  1.00  0.00           H  
ATOM   1292  HB3 ALA    91      48.156  72.182  57.885  1.00  0.00           H  
ATOM   1293  C   ALA    91      48.477  69.610  58.967  1.00  0.00           C  
ATOM   1294  O   ALA    91      48.164  68.416  58.925  1.00  0.00           O  
ATOM   1295  N   THR    92      48.431  70.364  60.086  1.00  0.00           N  
ATOM   1296  HN  THR    92      48.950  71.215  60.115  1.00  0.00           H  
ATOM   1297  CA  THR    92      47.926  69.804  61.361  1.00  0.00           C  
ATOM   1298  HA  THR    92      48.000  68.728  61.294  1.00  0.00           H  
ATOM   1299  CB  THR    92      48.668  70.334  62.576  1.00  0.00           C  
ATOM   1300  HB  THR    92      49.740  70.134  62.366  1.00  0.00           H  
ATOM   1301  OG1 THR    92      48.229  69.813  63.795  1.00  0.00           O  
ATOM   1302  HG1 THR    92      48.293  68.858  63.722  1.00  0.00           H  
ATOM   1303  CG2 THR    92      48.596  71.884  62.692  1.00  0.00           C  
ATOM   1304 HG21 THR    92      47.578  72.264  62.925  1.00  0.00           H  
ATOM   1305 HG22 THR    92      48.847  72.468  61.781  1.00  0.00           H  
ATOM   1306 HG23 THR    92      49.189  72.267  63.550  1.00  0.00           H  
ATOM   1307  C   THR    92      46.441  70.046  61.552  1.00  0.00           C  
ATOM   1308  O   THR    92      45.811  71.046  61.153  1.00  0.00           O  
ATOM   1309  N   GLY    93      45.700  69.036  62.072  1.00  0.00           N  
ATOM   1310  HN  GLY    93      46.219  68.339  62.562  1.00  0.00           H  
ATOM   1311  CA  GLY    93      44.272  69.167  62.161  1.00  0.00           C  
ATOM   1312  HA1 GLY    93      43.865  69.395  61.187  1.00  0.00           H  
ATOM   1313  HA2 GLY    93      44.151  69.967  62.877  1.00  0.00           H  
ATOM   1314  C   GLY    93      43.422  68.152  62.862  1.00  0.00           C  
ATOM   1315  O   GLY    93      42.325  67.773  62.450  1.00  0.00           O  
ATOM   1316  N   PHE    94      43.984  67.609  63.939  1.00  0.00           N  
ATOM   1317  HN  PHE    94      44.904  67.867  64.224  1.00  0.00           H  
ATOM   1318  CA  PHE    94      43.370  66.645  64.797  1.00  0.00           C  
ATOM   1319  HA  PHE    94      42.782  65.998  64.163  1.00  0.00           H  
ATOM   1320  CB  PHE    94      44.460  65.847  65.516  1.00  0.00           C  
ATOM   1321  HB1 PHE    94      44.869  66.537  66.284  1.00  0.00           H  
ATOM   1322  HB2 PHE    94      45.364  65.721  64.882  1.00  0.00           H  
ATOM   1323  CG  PHE    94      43.956  64.564  65.996  1.00  0.00           C  
ATOM   1324  CD1 PHE    94      44.085  63.377  65.272  1.00  0.00           C  
ATOM   1325  HD1 PHE    94      44.405  63.320  64.242  1.00  0.00           H  
ATOM   1326  CE1 PHE    94      43.516  62.163  65.659  1.00  0.00           C  
ATOM   1327  HE1 PHE    94      43.450  61.267  65.059  1.00  0.00           H  
ATOM   1328  CZ  PHE    94      42.958  62.017  66.982  1.00  0.00           C  
ATOM   1329  HZ  PHE    94      42.604  61.120  67.469  1.00  0.00           H  
ATOM   1330  CD2 PHE    94      43.445  64.396  67.311  1.00  0.00           C  
ATOM   1331  HD2 PHE    94      43.393  65.226  68.000  1.00  0.00           H  
ATOM   1332  CE2 PHE    94      42.902  63.143  67.781  1.00  0.00           C  
ATOM   1333  HE2 PHE    94      42.476  63.165  68.773  1.00  0.00           H  
ATOM   1334  C   PHE    94      42.351  67.260  65.803  1.00  0.00           C  
ATOM   1335  O   PHE    94      41.389  66.627  66.208  1.00  0.00           O  
ATOM   1336  N   VAL    95      42.644  68.467  66.313  1.00  0.00           N  
ATOM   1337  HN  VAL    95      43.431  68.992  65.999  1.00  0.00           H  
ATOM   1338  CA  VAL    95      41.801  69.266  67.232  1.00  0.00           C  
ATOM   1339  HA  VAL    95      41.497  68.556  67.986  1.00  0.00           H  
ATOM   1340  CB  VAL    95      42.456  70.391  68.014  1.00  0.00           C  
ATOM   1341  HB  VAL    95      41.655  70.948  68.547  1.00  0.00           H  
ATOM   1342  CG1 VAL    95      43.395  69.796  69.143  1.00  0.00           C  
ATOM   1343 HG11 VAL    95      44.177  69.182  68.647  1.00  0.00           H  
ATOM   1344 HG12 VAL    95      42.681  69.299  69.834  1.00  0.00           H  
ATOM   1345 HG13 VAL    95      43.829  70.644  69.714  1.00  0.00           H  
ATOM   1346  CG2 VAL    95      43.248  71.457  67.189  1.00  0.00           C  
ATOM   1347 HG21 VAL    95      42.638  71.917  66.383  1.00  0.00           H  
ATOM   1348 HG22 VAL    95      44.144  70.950  66.770  1.00  0.00           H  
ATOM   1349 HG23 VAL    95      43.711  72.289  67.762  1.00  0.00           H  
ATOM   1350  C   VAL    95      40.443  69.706  66.613  1.00  0.00           C  
ATOM   1351  O   VAL    95      40.349  70.413  65.662  1.00  0.00           O  
ATOM   1352  N   LYS    96      39.359  69.133  67.180  1.00  0.00           N  
ATOM   1353  HN  LYS    96      39.500  68.463  67.905  1.00  0.00           H  
ATOM   1354  CA  LYS    96      37.993  69.414  66.812  1.00  0.00           C  
ATOM   1355  HA  LYS    96      37.523  68.838  67.595  1.00  0.00           H  
ATOM   1356  CB  LYS    96      37.482  70.925  66.916  1.00  0.00           C  
ATOM   1357  HB1 LYS    96      36.433  71.056  66.573  1.00  0.00           H  
ATOM   1358  HB2 LYS    96      38.264  71.423  66.303  1.00  0.00           H  
ATOM   1359  CG  LYS    96      37.563  71.462  68.347  1.00  0.00           C  
ATOM   1360  HG1 LYS    96      37.560  72.568  68.248  1.00  0.00           H  
ATOM   1361  HG2 LYS    96      38.495  71.105  68.835  1.00  0.00           H  
ATOM   1362  CD  LYS    96      36.476  70.931  69.319  1.00  0.00           C  
ATOM   1363  HD1 LYS    96      36.475  69.821  69.372  1.00  0.00           H  
ATOM   1364  HD2 LYS    96      35.442  71.217  69.028  1.00  0.00           H  
ATOM   1365  CE  LYS    96      36.699  71.602  70.671  1.00  0.00           C  
ATOM   1366  HE1 LYS    96      36.738  72.709  70.582  1.00  0.00           H  
ATOM   1367  HE2 LYS    96      37.680  71.232  71.039  1.00  0.00           H  
ATOM   1368  NZ  LYS    96      35.718  71.259  71.645  1.00  0.00           N  
ATOM   1369  HZ1 LYS    96      35.620  70.225  71.598  1.00  0.00           H  
ATOM   1370  HZ2 LYS    96      34.759  71.659  71.698  1.00  0.00           H  
ATOM   1371  HZ3 LYS    96      36.203  71.409  72.552  1.00  0.00           H  
ATOM   1372  C   LYS    96      37.631  68.830  65.493  1.00  0.00           C  
ATOM   1373  O   LYS    96      36.667  69.216  64.871  1.00  0.00           O  
ATOM   1374  N   LYS    97      38.427  67.765  65.082  1.00  0.00           N  
ATOM   1375  HN  LYS    97      39.245  67.562  65.615  1.00  0.00           H  
ATOM   1376  CA  LYS    97      38.222  66.770  63.972  1.00  0.00           C  
ATOM   1377  HA  LYS    97      38.477  67.265  63.047  1.00  0.00           H  
ATOM   1378  CB  LYS    97      38.996  65.462  64.241  1.00  0.00           C  
ATOM   1379  HB1 LYS    97      40.089  65.657  64.246  1.00  0.00           H  
ATOM   1380  HB2 LYS    97      38.870  64.722  63.422  1.00  0.00           H  
ATOM   1381  CG  LYS    97      38.685  64.690  65.538  1.00  0.00           C  
ATOM   1382  HG1 LYS    97      37.647  64.295  65.526  1.00  0.00           H  
ATOM   1383  HG2 LYS    97      38.651  65.387  66.402  1.00  0.00           H  
ATOM   1384  CD  LYS    97      39.675  63.508  65.823  1.00  0.00           C  
ATOM   1385  HD1 LYS    97      40.711  63.908  65.777  1.00  0.00           H  
ATOM   1386  HD2 LYS    97      39.476  62.760  65.026  1.00  0.00           H  
ATOM   1387  CE  LYS    97      39.441  62.884  67.238  1.00  0.00           C  
ATOM   1388  HE1 LYS    97      39.424  63.705  67.987  1.00  0.00           H  
ATOM   1389  HE2 LYS    97      40.242  62.147  67.462  1.00  0.00           H  
ATOM   1390  NZ  LYS    97      38.106  62.200  67.342  1.00  0.00           N  
ATOM   1391  HZ1 LYS    97      37.899  61.854  68.300  1.00  0.00           H  
ATOM   1392  HZ2 LYS    97      37.959  61.432  66.656  1.00  0.00           H  
ATOM   1393  HZ3 LYS    97      37.448  62.986  67.164  1.00  0.00           H  
ATOM   1394  C   LYS    97      36.793  66.290  63.894  1.00  0.00           C  
ATOM   1395  O   LYS    97      36.051  66.508  64.846  1.00  0.00           O  
ATOM   1396  N   ASP    98      36.413  65.662  62.774  1.00  0.00           N  
ATOM   1397  HN  ASP    98      37.079  65.520  62.046  1.00  0.00           H  
ATOM   1398  CA  ASP    98      35.134  65.083  62.488  1.00  0.00           C  
ATOM   1399  HA  ASP    98      34.405  65.688  63.007  1.00  0.00           H  
ATOM   1400  CB  ASP    98      34.796  64.905  60.994  1.00  0.00           C  
ATOM   1401  HB1 ASP    98      33.768  64.496  60.888  1.00  0.00           H  
ATOM   1402  HB2 ASP    98      35.486  64.136  60.586  1.00  0.00           H  
ATOM   1403  CG  ASP    98      34.967  66.211  60.202  1.00  0.00           C  
ATOM   1404  OD1 ASP    98      34.135  67.140  60.373  1.00  0.00           O  
ATOM   1405  OD2 ASP    98      36.081  66.450  59.679  1.00  0.00           O  
ATOM   1406  C   ASP    98      34.966  63.717  63.232  1.00  0.00           C  
ATOM   1407  O   ASP    98      35.962  62.955  63.380  1.00  0.00           O  
ATOM   1408  N   GLN    99      33.774  63.518  63.767  1.00  0.00           N  
ATOM   1409  HN  GLN    99      33.002  64.148  63.733  1.00  0.00           H  
ATOM   1410  CA  GLN    99      33.585  62.370  64.674  1.00  0.00           C  
ATOM   1411  HA  GLN    99      34.558  62.110  65.064  1.00  0.00           H  
ATOM   1412  CB  GLN    99      32.705  62.692  65.876  1.00  0.00           C  
ATOM   1413  HB1 GLN    99      32.524  61.792  66.502  1.00  0.00           H  
ATOM   1414  HB2 GLN    99      31.724  63.154  65.633  1.00  0.00           H  
ATOM   1415  CG  GLN    99      33.330  63.657  66.934  1.00  0.00           C  
ATOM   1416  HG1 GLN    99      32.555  63.914  67.687  1.00  0.00           H  
ATOM   1417  HG2 GLN    99      33.577  64.558  66.333  1.00  0.00           H  
ATOM   1418  CD  GLN    99      34.648  63.143  67.551  1.00  0.00           C  
ATOM   1419  OE1 GLN    99      35.782  63.574  67.179  1.00  0.00           O  
ATOM   1420  NE2 GLN    99      34.510  62.157  68.517  1.00  0.00           N  
ATOM   1421 HE21 GLN    99      33.590  61.783  68.629  1.00  0.00           H  
ATOM   1422 HE22 GLN    99      35.335  61.854  68.994  1.00  0.00           H  
ATOM   1423  C   GLN    99      33.019  61.176  63.938  1.00  0.00           C  
ATOM   1424  O   GLN    99      31.914  61.159  63.372  1.00  0.00           O  
ATOM   1425  N   LEU   100      33.877  60.176  63.714  1.00  0.00           N  
ATOM   1426  HN  LEU   100      34.709  60.206  64.263  1.00  0.00           H  
ATOM   1427  CA  LEU   100      33.748  59.112  62.792  1.00  0.00           C  
ATOM   1428  HA  LEU   100      33.129  59.564  62.031  1.00  0.00           H  
ATOM   1429  CB  LEU   100      35.108  58.782  62.136  1.00  0.00           C  
ATOM   1430  HB1 LEU   100      34.937  58.045  61.322  1.00  0.00           H  
ATOM   1431  HB2 LEU   100      35.813  58.175  62.744  1.00  0.00           H  
ATOM   1432  CG  LEU   100      35.774  59.926  61.467  1.00  0.00           C  
ATOM   1433  HG  LEU   100      36.068  60.606  62.296  1.00  0.00           H  
ATOM   1434  CD1 LEU   100      37.044  59.395  60.734  1.00  0.00           C  
ATOM   1435 HD11 LEU   100      37.790  59.001  61.458  1.00  0.00           H  
ATOM   1436 HD12 LEU   100      37.465  60.300  60.245  1.00  0.00           H  
ATOM   1437 HD13 LEU   100      36.688  58.580  60.068  1.00  0.00           H  
ATOM   1438  CD2 LEU   100      34.959  60.690  60.396  1.00  0.00           C  
ATOM   1439 HD21 LEU   100      35.691  61.457  60.063  1.00  0.00           H  
ATOM   1440 HD22 LEU   100      34.089  61.210  60.850  1.00  0.00           H  
ATOM   1441 HD23 LEU   100      34.739  60.019  59.538  1.00  0.00           H  
ATOM   1442  C   LEU   100      33.038  58.003  63.536  1.00  0.00           C  
ATOM   1443  O   LEU   100      33.375  57.593  64.617  1.00  0.00           O  
ATOM   1444  N   GLY   101      32.031  57.302  62.889  1.00  0.00           N  
ATOM   1445  HN  GLY   101      31.755  57.614  61.983  1.00  0.00           H  
ATOM   1446  CA  GLY   101      31.030  56.463  63.465  1.00  0.00           C  
ATOM   1447  HA1 GLY   101      30.112  56.686  62.943  1.00  0.00           H  
ATOM   1448  HA2 GLY   101      30.947  56.769  64.498  1.00  0.00           H  
ATOM   1449  C   GLY   101      31.323  54.964  63.472  1.00  0.00           C  
ATOM   1450  O   GLY   101      32.478  54.525  63.520  1.00  0.00           O  
ATOM   1451  N   LYS   102      30.282  54.077  63.462  1.00  0.00           N  
ATOM   1452  HN  LYS   102      29.408  54.489  63.708  1.00  0.00           H  
ATOM   1453  CA  LYS   102      30.425  52.634  63.383  1.00  0.00           C  
ATOM   1454  HA  LYS   102      31.243  52.320  64.014  1.00  0.00           H  
ATOM   1455  CB  LYS   102      29.180  51.911  63.939  1.00  0.00           C  
ATOM   1456  HB1 LYS   102      29.207  50.802  63.882  1.00  0.00           H  
ATOM   1457  HB2 LYS   102      28.265  52.297  63.441  1.00  0.00           H  
ATOM   1458  CG  LYS   102      29.058  52.164  65.451  1.00  0.00           C  
ATOM   1459  HG1 LYS   102      28.808  53.235  65.606  1.00  0.00           H  
ATOM   1460  HG2 LYS   102      30.011  51.960  65.985  1.00  0.00           H  
ATOM   1461  CD  LYS   102      27.975  51.343  65.990  1.00  0.00           C  
ATOM   1462  HD1 LYS   102      27.925  51.539  67.082  1.00  0.00           H  
ATOM   1463  HD2 LYS   102      28.223  50.263  65.914  1.00  0.00           H  
ATOM   1464  CE  LYS   102      26.613  51.423  65.361  1.00  0.00           C  
ATOM   1465  HE1 LYS   102      25.952  50.764  65.964  1.00  0.00           H  
ATOM   1466  HE2 LYS   102      26.627  51.007  64.330  1.00  0.00           H  
ATOM   1467  NZ  LYS   102      26.101  52.768  65.386  1.00  0.00           N  
ATOM   1468  HZ1 LYS   102      25.210  52.788  64.851  1.00  0.00           H  
ATOM   1469  HZ2 LYS   102      26.703  53.371  64.789  1.00  0.00           H  
ATOM   1470  HZ3 LYS   102      26.025  53.214  66.322  1.00  0.00           H  
ATOM   1471  C   LYS   102      30.616  52.059  62.014  1.00  0.00           C  
ATOM   1472  O   LYS   102      29.808  52.230  61.077  1.00  0.00           O  
ATOM   1473  N   ASN   103      31.746  51.388  61.805  1.00  0.00           N  
ATOM   1474  HN  ASN   103      32.437  51.351  62.523  1.00  0.00           H  
ATOM   1475  CA  ASN   103      32.097  50.597  60.653  1.00  0.00           C  
ATOM   1476  HA  ASN   103      31.277  50.658  59.953  1.00  0.00           H  
ATOM   1477  CB  ASN   103      33.336  51.345  59.978  1.00  0.00           C  
ATOM   1478  HB1 ASN   103      34.112  51.113  60.738  1.00  0.00           H  
ATOM   1479  HB2 ASN   103      33.084  52.427  60.002  1.00  0.00           H  
ATOM   1480  CG  ASN   103      33.693  50.847  58.571  1.00  0.00           C  
ATOM   1481  OD1 ASN   103      33.050  49.963  57.994  1.00  0.00           O  
ATOM   1482  ND2 ASN   103      34.810  51.489  58.056  1.00  0.00           N  
ATOM   1483 HD21 ASN   103      35.423  52.008  58.652  1.00  0.00           H  
ATOM   1484 HD22 ASN   103      35.142  51.359  57.122  1.00  0.00           H  
ATOM   1485  C   ASN   103      32.381  49.118  61.035  1.00  0.00           C  
ATOM   1486  O   ASN   103      32.902  48.819  62.089  1.00  0.00           O  
ATOM   1487  N   GLU   104      31.970  48.144  60.116  1.00  0.00           N  
ATOM   1488  HN  GLU   104      31.467  48.404  59.296  1.00  0.00           H  
ATOM   1489  CA  GLU   104      32.068  46.694  60.374  1.00  0.00           C  
ATOM   1490  HA  GLU   104      31.695  46.628  61.386  1.00  0.00           H  
ATOM   1491  CB  GLU   104      31.234  45.871  59.404  1.00  0.00           C  
ATOM   1492  HB1 GLU   104      31.504  44.806  59.575  1.00  0.00           H  
ATOM   1493  HB2 GLU   104      31.534  46.093  58.358  1.00  0.00           H  
ATOM   1494  CG  GLU   104      29.684  45.882  59.775  1.00  0.00           C  
ATOM   1495  HG1 GLU   104      29.218  46.885  59.667  1.00  0.00           H  
ATOM   1496  HG2 GLU   104      29.490  45.606  60.833  1.00  0.00           H  
ATOM   1497  CD  GLU   104      28.902  45.128  58.684  1.00  0.00           C  
ATOM   1498  OE1 GLU   104      28.876  43.857  58.705  1.00  0.00           O  
ATOM   1499  OE2 GLU   104      28.339  45.823  57.835  1.00  0.00           O  
ATOM   1500  C   GLU   104      33.518  46.218  60.392  1.00  0.00           C  
ATOM   1501  O   GLU   104      33.863  45.390  61.212  1.00  0.00           O  
ATOM   1502  N   GLU   105      34.380  46.715  59.506  1.00  0.00           N  
ATOM   1503  HN  GLU   105      34.051  47.343  58.805  1.00  0.00           H  
ATOM   1504  CA  GLU   105      35.700  46.185  59.267  1.00  0.00           C  
ATOM   1505  HA  GLU   105      35.602  45.202  59.703  1.00  0.00           H  
ATOM   1506  CB  GLU   105      36.027  46.089  57.749  1.00  0.00           C  
ATOM   1507  HB1 GLU   105      36.235  47.091  57.318  1.00  0.00           H  
ATOM   1508  HB2 GLU   105      35.100  45.712  57.266  1.00  0.00           H  
ATOM   1509  CG  GLU   105      37.166  45.072  57.481  1.00  0.00           C  
ATOM   1510  HG1 GLU   105      36.845  44.111  57.938  1.00  0.00           H  
ATOM   1511  HG2 GLU   105      38.161  45.311  57.913  1.00  0.00           H  
ATOM   1512  CD  GLU   105      37.310  44.902  55.991  1.00  0.00           C  
ATOM   1513  OE1 GLU   105      38.277  45.501  55.409  1.00  0.00           O  
ATOM   1514  OE2 GLU   105      36.363  44.349  55.371  1.00  0.00           O  
ATOM   1515  C   GLU   105      36.752  47.007  60.040  1.00  0.00           C  
ATOM   1516  O   GLU   105      36.806  48.276  59.985  1.00  0.00           O  
ATOM   1517  N   GLY   106      37.662  46.324  60.738  1.00  0.00           N  
ATOM   1518  HN  GLY   106      37.480  45.347  60.820  1.00  0.00           H  
ATOM   1519  CA  GLY   106      38.760  46.863  61.424  1.00  0.00           C  
ATOM   1520  HA1 GLY   106      39.034  46.182  62.217  1.00  0.00           H  
ATOM   1521  HA2 GLY   106      38.564  47.894  61.677  1.00  0.00           H  
ATOM   1522  C   GLY   106      40.084  46.836  60.695  1.00  0.00           C  
ATOM   1523  O   GLY   106      40.429  45.879  60.052  1.00  0.00           O  
ATOM   1524  N   ALA   107      40.873  47.886  60.814  1.00  0.00           N  
ATOM   1525  HN  ALA   107      40.634  48.636  61.426  1.00  0.00           H  
ATOM   1526  CA  ALA   107      42.244  47.962  60.428  1.00  0.00           C  
ATOM   1527  HA  ALA   107      42.015  47.641  59.422  1.00  0.00           H  
ATOM   1528  CB  ALA   107      42.858  49.394  60.431  1.00  0.00           C  
ATOM   1529  HB1 ALA   107      43.930  49.451  60.146  1.00  0.00           H  
ATOM   1530  HB2 ALA   107      42.811  49.726  61.490  1.00  0.00           H  
ATOM   1531  HB3 ALA   107      42.174  49.970  59.771  1.00  0.00           H  
ATOM   1532  C   ALA   107      43.152  46.956  61.115  1.00  0.00           C  
ATOM   1533  O   ALA   107      42.906  46.690  62.284  1.00  0.00           O  
ATOM   1534  N   PRO   108      44.190  46.487  60.471  1.00  0.00           N  
ATOM   1535  CD  PRO   108      44.344  46.532  58.999  1.00  0.00           C  
ATOM   1536  HD1 PRO   108      44.893  47.469  58.763  1.00  0.00           H  
ATOM   1537  HD2 PRO   108      43.372  46.650  58.474  1.00  0.00           H  
ATOM   1538  CA  PRO   108      45.136  45.520  61.056  1.00  0.00           C  
ATOM   1539  HA  PRO   108      44.675  44.701  61.588  1.00  0.00           H  
ATOM   1540  CB  PRO   108      45.990  45.029  59.888  1.00  0.00           C  
ATOM   1541  HB1 PRO   108      46.347  43.976  59.900  1.00  0.00           H  
ATOM   1542  HB2 PRO   108      46.990  45.497  59.762  1.00  0.00           H  
ATOM   1543  CG  PRO   108      45.106  45.287  58.618  1.00  0.00           C  
ATOM   1544  HG1 PRO   108      45.671  45.271  57.662  1.00  0.00           H  
ATOM   1545  HG2 PRO   108      44.325  44.517  58.440  1.00  0.00           H  
ATOM   1546  C   PRO   108      45.971  46.209  62.177  1.00  0.00           C  
ATOM   1547  O   PRO   108      46.477  47.311  62.112  1.00  0.00           O  
ATOM   1548  N   GLN   109      46.233  45.436  63.284  1.00  0.00           N  
ATOM   1549  HN  GLN   109      45.882  44.508  63.383  1.00  0.00           H  
ATOM   1550  CA  GLN   109      47.127  45.887  64.341  1.00  0.00           C  
ATOM   1551  HA  GLN   109      47.423  46.910  64.160  1.00  0.00           H  
ATOM   1552  CB  GLN   109      46.539  45.726  65.712  1.00  0.00           C  
ATOM   1553  HB1 GLN   109      47.172  46.365  66.364  1.00  0.00           H  
ATOM   1554  HB2 GLN   109      46.515  44.654  66.001  1.00  0.00           H  
ATOM   1555  CG  GLN   109      45.117  46.300  65.782  1.00  0.00           C  
ATOM   1556  HG1 GLN   109      44.352  45.696  65.249  1.00  0.00           H  
ATOM   1557  HG2 GLN   109      45.155  47.297  65.295  1.00  0.00           H  
ATOM   1558  CD  GLN   109      44.771  46.617  67.230  1.00  0.00           C  
ATOM   1559  OE1 GLN   109      43.956  45.922  67.877  1.00  0.00           O  
ATOM   1560  NE2 GLN   109      45.364  47.744  67.752  1.00  0.00           N  
ATOM   1561 HE21 GLN   109      45.263  47.804  68.745  1.00  0.00           H  
ATOM   1562 HE22 GLN   109      45.752  48.455  67.167  1.00  0.00           H  
ATOM   1563  C   GLN   109      48.475  45.091  64.356  1.00  0.00           C  
ATOM   1564  O   GLN   109      48.494  44.047  64.928  1.00  0.00           O  
ATOM   1565  N   GLU   110      49.610  45.626  63.741  1.00  0.00           N  
ATOM   1566  HN  GLU   110      49.662  46.472  63.216  1.00  0.00           H  
ATOM   1567  CA  GLU   110      50.821  44.822  63.654  1.00  0.00           C  
ATOM   1568  HA  GLU   110      50.681  43.912  64.219  1.00  0.00           H  
ATOM   1569  CB  GLU   110      51.144  44.612  62.169  1.00  0.00           C  
ATOM   1570  HB1 GLU   110      52.145  44.188  61.939  1.00  0.00           H  
ATOM   1571  HB2 GLU   110      51.169  45.606  61.674  1.00  0.00           H  
ATOM   1572  CG  GLU   110      50.145  43.717  61.389  1.00  0.00           C  
ATOM   1573  HG1 GLU   110      50.017  44.084  60.348  1.00  0.00           H  
ATOM   1574  HG2 GLU   110      49.121  43.795  61.813  1.00  0.00           H  
ATOM   1575  CD  GLU   110      50.501  42.223  61.214  1.00  0.00           C  
ATOM   1576  OE1 GLU   110      51.201  41.579  61.979  1.00  0.00           O  
ATOM   1577  OE2 GLU   110      49.854  41.671  60.303  1.00  0.00           O  
ATOM   1578  C   GLU   110      51.950  45.552  64.319  1.00  0.00           C  
ATOM   1579  O   GLU   110      51.893  46.784  64.317  1.00  0.00           O  
ATOM   1580  N   GLY   111      52.976  44.754  64.798  1.00  0.00           N  
ATOM   1581  HN  GLY   111      52.854  43.766  64.842  1.00  0.00           H  
ATOM   1582  CA  GLY   111      54.237  45.241  65.444  1.00  0.00           C  
ATOM   1583  HA1 GLY   111      54.678  44.414  65.980  1.00  0.00           H  
ATOM   1584  HA2 GLY   111      54.058  46.051  66.136  1.00  0.00           H  
ATOM   1585  C   GLY   111      55.193  45.863  64.494  1.00  0.00           C  
ATOM   1586  O   GLY   111      55.003  45.735  63.282  1.00  0.00           O  
ATOM   1587  N   ILE   112      56.330  46.322  64.966  1.00  0.00           N  
ATOM   1588  HN  ILE   112      56.502  46.249  65.945  1.00  0.00           H  
ATOM   1589  CA  ILE   112      57.315  46.934  64.160  1.00  0.00           C  
ATOM   1590  HA  ILE   112      56.851  47.377  63.290  1.00  0.00           H  
ATOM   1591  CB  ILE   112      58.128  48.015  65.008  1.00  0.00           C  
ATOM   1592  HB  ILE   112      58.604  47.518  65.880  1.00  0.00           H  
ATOM   1593  CG2 ILE   112      59.180  48.566  64.114  1.00  0.00           C  
ATOM   1594 HG21 ILE   112      58.759  48.761  63.105  1.00  0.00           H  
ATOM   1595 HG22 ILE   112      60.119  47.979  64.016  1.00  0.00           H  
ATOM   1596 HG23 ILE   112      59.681  49.500  64.446  1.00  0.00           H  
ATOM   1597  CG1 ILE   112      57.114  49.108  65.516  1.00  0.00           C  
ATOM   1598 HG11 ILE   112      57.580  49.694  66.337  1.00  0.00           H  
ATOM   1599 HG12 ILE   112      56.246  48.564  65.946  1.00  0.00           H  
ATOM   1600  CD  ILE   112      56.687  49.983  64.289  1.00  0.00           C  
ATOM   1601  HD1 ILE   112      55.822  50.622  64.565  1.00  0.00           H  
ATOM   1602  HD2 ILE   112      56.378  49.363  63.420  1.00  0.00           H  
ATOM   1603  HD3 ILE   112      57.503  50.661  63.958  1.00  0.00           H  
ATOM   1604  C   ILE   112      58.249  45.788  63.632  1.00  0.00           C  
ATOM   1605  O   ILE   112      58.482  44.801  64.295  1.00  0.00           O  
ATOM   1606  N   LEU   113      58.768  45.830  62.409  1.00  0.00           N  
ATOM   1607  HN  LEU   113      58.656  46.705  61.945  1.00  0.00           H  
ATOM   1608  CA  LEU   113      59.659  44.867  61.943  1.00  0.00           C  
ATOM   1609  HA  LEU   113      59.335  43.850  62.108  1.00  0.00           H  
ATOM   1610  CB  LEU   113      59.761  44.946  60.421  1.00  0.00           C  
ATOM   1611  HB1 LEU   113      60.579  44.328  59.993  1.00  0.00           H  
ATOM   1612  HB2 LEU   113      59.976  46.007  60.173  1.00  0.00           H  
ATOM   1613  CG  LEU   113      58.366  44.656  59.734  1.00  0.00           C  
ATOM   1614  HG  LEU   113      57.622  45.392  60.108  1.00  0.00           H  
ATOM   1615  CD1 LEU   113      58.465  44.761  58.254  1.00  0.00           C  
ATOM   1616 HD11 LEU   113      58.820  45.747  57.886  1.00  0.00           H  
ATOM   1617 HD12 LEU   113      57.492  44.572  57.752  1.00  0.00           H  
ATOM   1618 HD13 LEU   113      59.265  44.088  57.877  1.00  0.00           H  
ATOM   1619  CD2 LEU   113      57.842  43.268  60.161  1.00  0.00           C  
ATOM   1620 HD21 LEU   113      56.909  43.032  59.607  1.00  0.00           H  
ATOM   1621 HD22 LEU   113      57.471  43.239  61.208  1.00  0.00           H  
ATOM   1622 HD23 LEU   113      58.546  42.418  60.037  1.00  0.00           H  
ATOM   1623  C   LEU   113      60.971  44.966  62.716  1.00  0.00           C  
ATOM   1624  O   LEU   113      61.313  46.019  63.182  1.00  0.00           O  
ATOM   1625  N   GLU   114      61.726  43.884  62.765  1.00  0.00           N  
ATOM   1626  HN  GLU   114      61.358  43.044  62.375  1.00  0.00           H  
ATOM   1627  CA  GLU   114      63.057  43.982  63.381  1.00  0.00           C  
ATOM   1628  HA  GLU   114      63.363  44.957  63.729  1.00  0.00           H  
ATOM   1629  CB  GLU   114      63.161  43.019  64.585  1.00  0.00           C  
ATOM   1630  HB1 GLU   114      64.143  43.143  65.088  1.00  0.00           H  
ATOM   1631  HB2 GLU   114      63.014  41.947  64.329  1.00  0.00           H  
ATOM   1632  CG  GLU   114      62.059  43.399  65.688  1.00  0.00           C  
ATOM   1633  HG1 GLU   114      61.122  43.497  65.099  1.00  0.00           H  
ATOM   1634  HG2 GLU   114      62.318  44.363  66.174  1.00  0.00           H  
ATOM   1635  CD  GLU   114      62.001  42.332  66.762  1.00  0.00           C  
ATOM   1636  OE1 GLU   114      62.898  42.365  67.660  1.00  0.00           O  
ATOM   1637  OE2 GLU   114      61.188  41.369  66.658  1.00  0.00           O  
ATOM   1638  C   GLU   114      64.047  43.496  62.340  1.00  0.00           C  
ATOM   1639  O   GLU   114      63.755  42.761  61.383  1.00  0.00           O  
ATOM   1640  N   ASP   115      65.313  43.877  62.564  1.00  0.00           N  
ATOM   1641  HN  ASP   115      65.534  44.513  63.299  1.00  0.00           H  
ATOM   1642  CA  ASP   115      66.367  43.566  61.629  1.00  0.00           C  
ATOM   1643  HA  ASP   115      66.081  43.909  60.646  1.00  0.00           H  
ATOM   1644  CB  ASP   115      67.690  44.194  62.146  1.00  0.00           C  
ATOM   1645  HB1 ASP   115      68.596  43.688  61.750  1.00  0.00           H  
ATOM   1646  HB2 ASP   115      67.775  44.042  63.243  1.00  0.00           H  
ATOM   1647  CG  ASP   115      67.778  45.702  61.669  1.00  0.00           C  
ATOM   1648  OD1 ASP   115      67.098  46.006  60.660  1.00  0.00           O  
ATOM   1649  OD2 ASP   115      68.613  46.472  62.250  1.00  0.00           O  
ATOM   1650  C   ASP   115      66.608  42.061  61.498  1.00  0.00           C  
ATOM   1651  O   ASP   115      66.483  41.323  62.470  1.00  0.00           O  
ATOM   1652  N   MET   116      67.019  41.627  60.298  1.00  0.00           N  
ATOM   1653  HN  MET   116      67.005  42.328  59.589  1.00  0.00           H  
ATOM   1654  CA  MET   116      67.388  40.301  59.955  1.00  0.00           C  
ATOM   1655  HA  MET   116      66.502  39.741  60.216  1.00  0.00           H  
ATOM   1656  CB  MET   116      67.758  40.148  58.448  1.00  0.00           C  
ATOM   1657  HB1 MET   116      68.216  39.172  58.179  1.00  0.00           H  
ATOM   1658  HB2 MET   116      68.527  40.891  58.148  1.00  0.00           H  
ATOM   1659  CG  MET   116      66.452  40.392  57.574  1.00  0.00           C  
ATOM   1660  HG1 MET   116      66.761  40.323  56.509  1.00  0.00           H  
ATOM   1661  HG2 MET   116      66.156  41.453  57.719  1.00  0.00           H  
ATOM   1662  SD  MET   116      65.083  39.382  57.883  1.00  0.00           S  
ATOM   1663  CE  MET   116      65.720  37.742  57.489  1.00  0.00           C  
ATOM   1664  HE1 MET   116      66.624  37.741  56.843  1.00  0.00           H  
ATOM   1665  HE2 MET   116      64.907  37.044  57.197  1.00  0.00           H  
ATOM   1666  HE3 MET   116      66.076  37.262  58.425  1.00  0.00           H  
ATOM   1667  C   MET   116      68.388  39.598  60.787  1.00  0.00           C  
ATOM   1668  O   MET   116      69.441  40.149  60.927  1.00  0.00           O  
ATOM   1669  N   PRO   117      68.237  38.395  61.290  1.00  0.00           N  
ATOM   1670  CD  PRO   117      66.961  37.725  61.420  1.00  0.00           C  
ATOM   1671  HD1 PRO   117      66.460  37.600  60.437  1.00  0.00           H  
ATOM   1672  HD2 PRO   117      66.326  38.240  62.173  1.00  0.00           H  
ATOM   1673  CA  PRO   117      69.395  37.678  61.910  1.00  0.00           C  
ATOM   1674  HA  PRO   117      69.886  38.282  62.659  1.00  0.00           H  
ATOM   1675  CB  PRO   117      68.627  36.550  62.590  1.00  0.00           C  
ATOM   1676  HB1 PRO   117      68.347  36.913  63.602  1.00  0.00           H  
ATOM   1677  HB2 PRO   117      69.277  35.662  62.736  1.00  0.00           H  
ATOM   1678  CG  PRO   117      67.253  36.316  61.829  1.00  0.00           C  
ATOM   1679  HG1 PRO   117      67.521  35.669  60.967  1.00  0.00           H  
ATOM   1680  HG2 PRO   117      66.481  35.790  62.429  1.00  0.00           H  
ATOM   1681  C   PRO   117      70.396  37.067  60.916  1.00  0.00           C  
ATOM   1682  O   PRO   117      71.548  36.686  61.217  1.00  0.00           O  
ATOM   1683  N   VAL   118      69.978  37.074  59.687  1.00  0.00           N  
ATOM   1684  HN  VAL   118      69.035  37.298  59.455  1.00  0.00           H  
ATOM   1685  CA  VAL   118      70.771  36.723  58.554  1.00  0.00           C  
ATOM   1686  HA  VAL   118      71.487  35.986  58.884  1.00  0.00           H  
ATOM   1687  CB  VAL   118      70.036  36.029  57.386  1.00  0.00           C  
ATOM   1688  HB  VAL   118      69.397  36.741  56.822  1.00  0.00           H  
ATOM   1689  CG1 VAL   118      71.058  35.374  56.477  1.00  0.00           C  
ATOM   1690 HG11 VAL   118      70.485  34.770  55.741  1.00  0.00           H  
ATOM   1691 HG12 VAL   118      71.666  34.639  57.047  1.00  0.00           H  
ATOM   1692 HG13 VAL   118      71.816  36.072  56.062  1.00  0.00           H  
ATOM   1693  CG2 VAL   118      69.028  34.942  57.908  1.00  0.00           C  
ATOM   1694 HG21 VAL   118      69.532  34.120  58.459  1.00  0.00           H  
ATOM   1695 HG22 VAL   118      68.406  34.557  57.072  1.00  0.00           H  
ATOM   1696 HG23 VAL   118      68.375  35.573  58.549  1.00  0.00           H  
ATOM   1697  C   VAL   118      71.628  37.918  58.145  1.00  0.00           C  
ATOM   1698  O   VAL   118      71.045  38.967  57.983  1.00  0.00           O  
ATOM   1699  N   ASP   119      72.983  37.862  58.027  1.00  0.00           N  
ATOM   1700  HN  ASP   119      73.441  37.003  58.243  1.00  0.00           H  
ATOM   1701  CA  ASP   119      73.879  39.041  57.791  1.00  0.00           C  
ATOM   1702  HA  ASP   119      73.924  39.714  58.634  1.00  0.00           H  
ATOM   1703  CB  ASP   119      75.379  38.616  57.518  1.00  0.00           C  
ATOM   1704  HB1 ASP   119      76.001  39.505  57.282  1.00  0.00           H  
ATOM   1705  HB2 ASP   119      75.395  37.902  56.667  1.00  0.00           H  
ATOM   1706  CG  ASP   119      76.129  38.109  58.751  1.00  0.00           C  
ATOM   1707  OD1 ASP   119      77.233  37.492  58.558  1.00  0.00           O  
ATOM   1708  OD2 ASP   119      75.744  38.365  59.912  1.00  0.00           O  
ATOM   1709  C   ASP   119      73.451  40.003  56.599  1.00  0.00           C  
ATOM   1710  O   ASP   119      72.809  39.439  55.709  1.00  0.00           O  
ATOM   1711  N   PRO   120      73.824  41.297  56.559  1.00  0.00           N  
ATOM   1712  CD  PRO   120      74.262  42.026  57.787  1.00  0.00           C  
ATOM   1713  HD1 PRO   120      75.295  41.745  58.081  1.00  0.00           H  
ATOM   1714  HD2 PRO   120      73.562  42.097  58.647  1.00  0.00           H  
ATOM   1715  CA  PRO   120      73.413  42.196  55.501  1.00  0.00           C  
ATOM   1716  HA  PRO   120      72.354  42.299  55.687  1.00  0.00           H  
ATOM   1717  CB  PRO   120      74.344  43.442  55.815  1.00  0.00           C  
ATOM   1718  HB1 PRO   120      74.018  44.401  55.357  1.00  0.00           H  
ATOM   1719  HB2 PRO   120      75.400  43.168  55.601  1.00  0.00           H  
ATOM   1720  CG  PRO   120      74.208  43.479  57.308  1.00  0.00           C  
ATOM   1721  HG1 PRO   120      74.912  44.242  57.702  1.00  0.00           H  
ATOM   1722  HG2 PRO   120      73.157  43.784  57.498  1.00  0.00           H  
ATOM   1723  C   PRO   120      73.619  41.877  54.025  1.00  0.00           C  
ATOM   1724  O   PRO   120      74.700  41.331  53.636  1.00  0.00           O  
ATOM   1725  N   ASP   121      72.640  42.314  53.240  1.00  0.00           N  
ATOM   1726  HN  ASP   121      72.011  42.985  53.625  1.00  0.00           H  
ATOM   1727  CA  ASP   121      72.508  42.001  51.830  1.00  0.00           C  
ATOM   1728  HA  ASP   121      73.527  41.849  51.507  1.00  0.00           H  
ATOM   1729  CB  ASP   121      71.658  40.693  51.697  1.00  0.00           C  
ATOM   1730  HB1 ASP   121      70.609  40.798  52.048  1.00  0.00           H  
ATOM   1731  HB2 ASP   121      72.072  39.914  52.372  1.00  0.00           H  
ATOM   1732  CG  ASP   121      71.582  40.154  50.301  1.00  0.00           C  
ATOM   1733  OD1 ASP   121      70.889  39.143  50.145  1.00  0.00           O  
ATOM   1734  OD2 ASP   121      72.192  40.692  49.335  1.00  0.00           O  
ATOM   1735  C   ASP   121      71.921  43.223  51.201  1.00  0.00           C  
ATOM   1736  O   ASP   121      71.716  44.210  51.943  1.00  0.00           O  
ATOM   1737  N   ASN   122      71.771  43.297  49.899  1.00  0.00           N  
ATOM   1738  HN  ASN   122      71.971  42.487  49.354  1.00  0.00           H  
ATOM   1739  CA  ASN   122      71.435  44.586  49.184  1.00  0.00           C  
ATOM   1740  HA  ASN   122      71.464  45.411  49.881  1.00  0.00           H  
ATOM   1741  CB  ASN   122      72.297  44.874  47.894  1.00  0.00           C  
ATOM   1742  HB1 ASN   122      72.013  45.876  47.506  1.00  0.00           H  
ATOM   1743  HB2 ASN   122      72.076  44.144  47.087  1.00  0.00           H  
ATOM   1744  CG  ASN   122      73.785  44.705  48.222  1.00  0.00           C  
ATOM   1745  OD1 ASN   122      74.347  43.670  47.826  1.00  0.00           O  
ATOM   1746  ND2 ASN   122      74.402  45.633  48.896  1.00  0.00           N  
ATOM   1747 HD21 ASN   122      75.375  45.464  49.052  1.00  0.00           H  
ATOM   1748 HD22 ASN   122      73.981  46.510  49.127  1.00  0.00           H  
ATOM   1749  C   ASN   122      70.061  44.510  48.744  1.00  0.00           C  
ATOM   1750  O   ASN   122      69.586  43.455  48.317  1.00  0.00           O  
ATOM   1751  N   GLU   123      69.271  45.586  48.850  1.00  0.00           N  
ATOM   1752  HN  GLU   123      69.633  46.457  49.174  1.00  0.00           H  
ATOM   1753  CA  GLU   123      67.824  45.514  48.538  1.00  0.00           C  
ATOM   1754  HA  GLU   123      67.548  44.488  48.342  1.00  0.00           H  
ATOM   1755  CB  GLU   123      66.901  46.054  49.783  1.00  0.00           C  
ATOM   1756  HB1 GLU   123      67.349  46.991  50.177  1.00  0.00           H  
ATOM   1757  HB2 GLU   123      66.865  45.235  50.533  1.00  0.00           H  
ATOM   1758  CG  GLU   123      65.375  46.296  49.558  1.00  0.00           C  
ATOM   1759  HG1 GLU   123      65.017  45.506  48.863  1.00  0.00           H  
ATOM   1760  HG2 GLU   123      65.373  47.301  49.086  1.00  0.00           H  
ATOM   1761  CD  GLU   123      64.600  46.410  50.850  1.00  0.00           C  
ATOM   1762  OE1 GLU   123      64.402  45.372  51.559  1.00  0.00           O  
ATOM   1763  OE2 GLU   123      64.348  47.577  51.335  1.00  0.00           O  
ATOM   1764  C   GLU   123      67.560  46.315  47.268  1.00  0.00           C  
ATOM   1765  O   GLU   123      68.228  47.343  46.984  1.00  0.00           O  
ATOM   1766  N   ALA   124      66.605  45.878  46.429  1.00  0.00           N  
ATOM   1767  HN  ALA   124      66.053  45.074  46.638  1.00  0.00           H  
ATOM   1768  CA  ALA   124      66.088  46.705  45.331  1.00  0.00           C  
ATOM   1769  HA  ALA   124      66.923  47.184  44.842  1.00  0.00           H  
ATOM   1770  CB  ALA   124      65.359  45.825  44.287  1.00  0.00           C  
ATOM   1771  HB1 ALA   124      64.920  46.504  43.525  1.00  0.00           H  
ATOM   1772  HB2 ALA   124      64.493  45.335  44.782  1.00  0.00           H  
ATOM   1773  HB3 ALA   124      66.028  45.044  43.867  1.00  0.00           H  
ATOM   1774  C   ALA   124      65.189  47.840  45.854  1.00  0.00           C  
ATOM   1775  O   ALA   124      64.178  47.489  46.405  1.00  0.00           O  
ATOM   1776  N   TYR   125      65.651  49.127  45.651  1.00  0.00           N  
ATOM   1777  HN  TYR   125      66.582  49.257  45.319  1.00  0.00           H  
ATOM   1778  CA  TYR   125      65.069  50.354  46.061  1.00  0.00           C  
ATOM   1779  HA  TYR   125      65.795  51.104  45.786  1.00  0.00           H  
ATOM   1780  CB  TYR   125      63.807  50.754  45.192  1.00  0.00           C  
ATOM   1781  HB1 TYR   125      63.217  51.632  45.528  1.00  0.00           H  
ATOM   1782  HB2 TYR   125      63.087  49.912  45.279  1.00  0.00           H  
ATOM   1783  CG  TYR   125      64.207  50.947  43.702  1.00  0.00           C  
ATOM   1784  CD1 TYR   125      64.069  49.903  42.732  1.00  0.00           C  
ATOM   1785  HD1 TYR   125      63.669  48.976  43.114  1.00  0.00           H  
ATOM   1786  CE1 TYR   125      64.468  50.061  41.374  1.00  0.00           C  
ATOM   1787  HE1 TYR   125      64.337  49.210  40.722  1.00  0.00           H  
ATOM   1788  CZ  TYR   125      64.982  51.307  41.082  1.00  0.00           C  
ATOM   1789  OH  TYR   125      65.427  51.437  39.772  1.00  0.00           O  
ATOM   1790  HH  TYR   125      66.280  51.873  39.826  1.00  0.00           H  
ATOM   1791  CD2 TYR   125      64.687  52.179  43.234  1.00  0.00           C  
ATOM   1792  HD2 TYR   125      64.643  52.994  43.942  1.00  0.00           H  
ATOM   1793  CE2 TYR   125      65.066  52.351  41.930  1.00  0.00           C  
ATOM   1794  HE2 TYR   125      65.548  53.278  41.657  1.00  0.00           H  
ATOM   1795  C   TYR   125      64.797  50.506  47.549  1.00  0.00           C  
ATOM   1796  O   TYR   125      63.701  50.213  47.943  1.00  0.00           O  
ATOM   1797  N   GLU   126      65.774  51.001  48.339  1.00  0.00           N  
ATOM   1798  HN  GLU   126      66.675  51.229  47.979  1.00  0.00           H  
ATOM   1799  CA  GLU   126      65.703  51.259  49.781  1.00  0.00           C  
ATOM   1800  HA  GLU   126      65.191  50.464  50.302  1.00  0.00           H  
ATOM   1801  CB  GLU   126      67.033  51.344  50.449  1.00  0.00           C  
ATOM   1802  HB1 GLU   126      66.961  51.450  51.553  1.00  0.00           H  
ATOM   1803  HB2 GLU   126      67.567  52.235  50.056  1.00  0.00           H  
ATOM   1804  CG  GLU   126      67.864  50.043  50.218  1.00  0.00           C  
ATOM   1805  HG1 GLU   126      68.308  50.099  49.202  1.00  0.00           H  
ATOM   1806  HG2 GLU   126      67.230  49.139  50.340  1.00  0.00           H  
ATOM   1807  CD  GLU   126      69.042  50.050  51.138  1.00  0.00           C  
ATOM   1808  OE1 GLU   126      70.207  50.359  50.786  1.00  0.00           O  
ATOM   1809  OE2 GLU   126      68.764  49.606  52.306  1.00  0.00           O  
ATOM   1810  C   GLU   126      64.878  52.443  50.147  1.00  0.00           C  
ATOM   1811  O   GLU   126      64.885  53.530  49.451  1.00  0.00           O  
ATOM   1812  N   MET   127      64.099  52.284  51.239  1.00  0.00           N  
ATOM   1813  HN  MET   127      64.185  51.396  51.682  1.00  0.00           H  
ATOM   1814  CA  MET   127      63.297  53.314  51.928  1.00  0.00           C  
ATOM   1815  HA  MET   127      63.176  54.127  51.227  1.00  0.00           H  
ATOM   1816  CB  MET   127      61.820  52.891  52.242  1.00  0.00           C  
ATOM   1817  HB1 MET   127      61.828  51.973  52.868  1.00  0.00           H  
ATOM   1818  HB2 MET   127      61.231  52.697  51.320  1.00  0.00           H  
ATOM   1819  CG  MET   127      61.011  53.801  53.193  1.00  0.00           C  
ATOM   1820  HG1 MET   127      61.007  54.862  52.862  1.00  0.00           H  
ATOM   1821  HG2 MET   127      61.528  53.651  54.165  1.00  0.00           H  
ATOM   1822  SD  MET   127      59.381  53.260  53.439  1.00  0.00           S  
ATOM   1823  CE  MET   127      59.341  54.161  55.042  1.00  0.00           C  
ATOM   1824  HE1 MET   127      58.352  54.094  55.543  1.00  0.00           H  
ATOM   1825  HE2 MET   127      59.474  55.235  54.790  1.00  0.00           H  
ATOM   1826  HE3 MET   127      60.182  53.993  55.749  1.00  0.00           H  
ATOM   1827  C   MET   127      63.963  53.709  53.163  1.00  0.00           C  
ATOM   1828  O   MET   127      64.318  52.897  54.026  1.00  0.00           O  
ATOM   1829  N   PRO   128      64.201  54.985  53.468  1.00  0.00           N  
ATOM   1830  CD  PRO   128      64.046  56.083  52.572  1.00  0.00           C  
ATOM   1831  HD1 PRO   128      62.958  56.245  52.416  1.00  0.00           H  
ATOM   1832  HD2 PRO   128      64.664  55.809  51.690  1.00  0.00           H  
ATOM   1833  CA  PRO   128      64.516  55.465  54.836  1.00  0.00           C  
ATOM   1834  HA  PRO   128      65.538  55.256  55.116  1.00  0.00           H  
ATOM   1835  CB  PRO   128      64.378  56.979  54.734  1.00  0.00           C  
ATOM   1836  HB1 PRO   128      65.234  57.350  55.337  1.00  0.00           H  
ATOM   1837  HB2 PRO   128      63.416  57.392  55.106  1.00  0.00           H  
ATOM   1838  CG  PRO   128      64.548  57.307  53.278  1.00  0.00           C  
ATOM   1839  HG1 PRO   128      63.940  58.166  52.921  1.00  0.00           H  
ATOM   1840  HG2 PRO   128      65.636  57.511  53.183  1.00  0.00           H  
ATOM   1841  C   PRO   128      63.718  54.960  56.021  1.00  0.00           C  
ATOM   1842  O   PRO   128      62.458  54.967  56.029  1.00  0.00           O  
ATOM   1843  N   SER   129      64.459  54.509  57.030  1.00  0.00           N  
ATOM   1844  HN  SER   129      65.455  54.522  56.985  1.00  0.00           H  
ATOM   1845  CA  SER   129      63.836  54.390  58.364  1.00  0.00           C  
ATOM   1846  HA  SER   129      62.827  54.027  58.233  1.00  0.00           H  
ATOM   1847  CB  SER   129      64.649  53.369  59.140  1.00  0.00           C  
ATOM   1848  HB1 SER   129      65.733  53.613  59.173  1.00  0.00           H  
ATOM   1849  HB2 SER   129      64.534  52.426  58.564  1.00  0.00           H  
ATOM   1850  OG  SER   129      64.052  53.067  60.385  1.00  0.00           O  
ATOM   1851  HG1 SER   129      64.770  52.573  60.787  1.00  0.00           H  
ATOM   1852  C   SER   129      63.882  55.671  59.162  1.00  0.00           C  
ATOM   1853  O   SER   129      64.885  56.378  59.195  1.00  0.00           O  
ATOM   1854  N   GLU   130      62.727  56.075  59.674  1.00  0.00           N  
ATOM   1855  HN  GLU   130      61.943  55.486  59.492  1.00  0.00           H  
ATOM   1856  CA  GLU   130      62.573  57.120  60.798  1.00  0.00           C  
ATOM   1857  HA  GLU   130      63.524  57.511  61.126  1.00  0.00           H  
ATOM   1858  CB  GLU   130      61.709  58.225  60.263  1.00  0.00           C  
ATOM   1859  HB1 GLU   130      61.553  58.880  61.147  1.00  0.00           H  
ATOM   1860  HB2 GLU   130      60.704  57.865  59.954  1.00  0.00           H  
ATOM   1861  CG  GLU   130      62.309  59.017  59.087  1.00  0.00           C  
ATOM   1862  HG1 GLU   130      62.257  58.411  58.157  1.00  0.00           H  
ATOM   1863  HG2 GLU   130      63.372  59.247  59.316  1.00  0.00           H  
ATOM   1864  CD  GLU   130      61.542  60.277  58.736  1.00  0.00           C  
ATOM   1865  OE1 GLU   130      60.511  60.701  59.401  1.00  0.00           O  
ATOM   1866  OE2 GLU   130      61.994  60.812  57.699  1.00  0.00           O  
ATOM   1867  C   GLU   130      61.916  56.487  61.985  1.00  0.00           C  
ATOM   1868  O   GLU   130      61.224  55.513  61.771  1.00  0.00           O  
ATOM   1869  N   GLU   131      62.035  56.945  63.243  1.00  0.00           N  
ATOM   1870  HN  GLU   131      62.525  57.813  63.250  1.00  0.00           H  
ATOM   1871  CA  GLU   131      61.594  56.381  64.443  1.00  0.00           C  
ATOM   1872  HA  GLU   131      61.858  55.334  64.468  1.00  0.00           H  
ATOM   1873  CB  GLU   131      62.250  57.077  65.604  1.00  0.00           C  
ATOM   1874  HB1 GLU   131      61.705  56.737  66.511  1.00  0.00           H  
ATOM   1875  HB2 GLU   131      62.033  58.155  65.450  1.00  0.00           H  
ATOM   1876  CG  GLU   131      63.816  56.784  65.790  1.00  0.00           C  
ATOM   1877  HG1 GLU   131      64.378  57.074  64.877  1.00  0.00           H  
ATOM   1878  HG2 GLU   131      64.003  55.707  65.988  1.00  0.00           H  
ATOM   1879  CD  GLU   131      64.424  57.472  66.972  1.00  0.00           C  
ATOM   1880  OE1 GLU   131      63.921  57.198  68.057  1.00  0.00           O  
ATOM   1881  OE2 GLU   131      65.318  58.320  66.864  1.00  0.00           O  
ATOM   1882  C   GLU   131      60.079  56.531  64.599  1.00  0.00           C  
ATOM   1883  O   GLU   131      59.476  57.537  64.201  1.00  0.00           O  
ATOM   1884  N   GLY   132      59.401  55.544  65.307  1.00  0.00           N  
ATOM   1885  HN  GLY   132      59.977  54.821  65.680  1.00  0.00           H  
ATOM   1886  CA  GLY   132      57.960  55.402  65.549  1.00  0.00           C  
ATOM   1887  HA1 GLY   132      57.813  54.709  66.364  1.00  0.00           H  
ATOM   1888  HA2 GLY   132      57.498  55.142  64.609  1.00  0.00           H  
ATOM   1889  C   GLY   132      57.243  56.679  66.039  1.00  0.00           C  
ATOM   1890  O   GLY   132      57.782  57.412  66.836  1.00  0.00           O  
ATOM   1891  N   TYR   133      56.065  56.811  65.477  1.00  0.00           N  
ATOM   1892  HN  TYR   133      55.832  56.181  64.740  1.00  0.00           H  
ATOM   1893  CA  TYR   133      55.141  57.875  65.780  1.00  0.00           C  
ATOM   1894  HA  TYR   133      55.581  58.841  65.582  1.00  0.00           H  
ATOM   1895  CB  TYR   133      53.783  57.853  64.883  1.00  0.00           C  
ATOM   1896  HB1 TYR   133      52.881  57.346  65.287  1.00  0.00           H  
ATOM   1897  HB2 TYR   133      53.941  57.308  63.928  1.00  0.00           H  
ATOM   1898  CG  TYR   133      53.361  59.170  64.455  1.00  0.00           C  
ATOM   1899  CD1 TYR   133      52.079  59.730  64.639  1.00  0.00           C  
ATOM   1900  HD1 TYR   133      51.386  59.145  65.225  1.00  0.00           H  
ATOM   1901  CE1 TYR   133      51.655  60.926  64.017  1.00  0.00           C  
ATOM   1902  HE1 TYR   133      50.683  61.333  64.255  1.00  0.00           H  
ATOM   1903  CZ  TYR   133      52.604  61.533  63.148  1.00  0.00           C  
ATOM   1904  OH  TYR   133      52.287  62.687  62.403  1.00  0.00           O  
ATOM   1905  HH  TYR   133      51.405  62.996  62.622  1.00  0.00           H  
ATOM   1906  CD2 TYR   133      54.230  59.764  63.442  1.00  0.00           C  
ATOM   1907  HD2 TYR   133      55.240  59.468  63.199  1.00  0.00           H  
ATOM   1908  CE2 TYR   133      53.878  60.991  62.887  1.00  0.00           C  
ATOM   1909  HE2 TYR   133      54.489  61.550  62.194  1.00  0.00           H  
ATOM   1910  C   TYR   133      54.647  57.973  67.245  1.00  0.00           C  
ATOM   1911  O   TYR   133      54.767  57.010  68.022  1.00  0.00           O  
ATOM   1912  N   GLN   134      54.302  59.224  67.630  1.00  0.00           N  
ATOM   1913  HN  GLN   134      54.237  59.975  66.978  1.00  0.00           H  
ATOM   1914  CA  GLN   134      53.715  59.520  69.031  1.00  0.00           C  
ATOM   1915  HA  GLN   134      54.383  59.098  69.768  1.00  0.00           H  
ATOM   1916  CB  GLN   134      53.665  61.109  69.125  1.00  0.00           C  
ATOM   1917  HB1 GLN   134      53.209  61.526  68.201  1.00  0.00           H  
ATOM   1918  HB2 GLN   134      54.694  61.498  68.969  1.00  0.00           H  
ATOM   1919  CG  GLN   134      53.226  61.765  70.489  1.00  0.00           C  
ATOM   1920  HG1 GLN   134      52.136  61.962  70.572  1.00  0.00           H  
ATOM   1921  HG2 GLN   134      53.597  62.802  70.635  1.00  0.00           H  
ATOM   1922  CD  GLN   134      53.637  60.963  71.768  1.00  0.00           C  
ATOM   1923  OE1 GLN   134      52.835  60.243  72.314  1.00  0.00           O  
ATOM   1924  NE2 GLN   134      54.833  61.173  72.255  1.00  0.00           N  
ATOM   1925 HE21 GLN   134      55.434  61.816  71.781  1.00  0.00           H  
ATOM   1926 HE22 GLN   134      55.118  60.761  73.120  1.00  0.00           H  
ATOM   1927  C   GLN   134      52.337  58.906  69.259  1.00  0.00           C  
ATOM   1928  O   GLN   134      51.370  59.206  68.477  1.00  0.00           O  
ATOM   1929  N   ASP   135      52.179  58.033  70.285  1.00  0.00           N  
ATOM   1930  HN  ASP   135      52.989  57.864  70.842  1.00  0.00           H  
ATOM   1931  CA  ASP   135      51.001  57.382  70.718  1.00  0.00           C  
ATOM   1932  HA  ASP   135      50.607  56.912  69.829  1.00  0.00           H  
ATOM   1933  CB  ASP   135      51.276  56.431  71.908  1.00  0.00           C  
ATOM   1934  HB1 ASP   135      50.306  56.022  72.265  1.00  0.00           H  
ATOM   1935  HB2 ASP   135      51.795  56.998  72.711  1.00  0.00           H  
ATOM   1936  CG  ASP   135      52.169  55.270  71.455  1.00  0.00           C  
ATOM   1937  OD1 ASP   135      52.988  54.833  72.333  1.00  0.00           O  
ATOM   1938  OD2 ASP   135      51.974  54.715  70.314  1.00  0.00           O  
ATOM   1939  C   ASP   135      49.856  58.361  71.148  1.00  0.00           C  
ATOM   1940  O   ASP   135      48.660  58.223  70.760  1.00  0.00           O  
ATOM   1941  N   TYR   136      50.167  59.487  71.892  1.00  0.00           N  
ATOM   1942  HN  TYR   136      51.114  59.681  72.138  1.00  0.00           H  
ATOM   1943  CA  TYR   136      49.253  60.494  72.258  1.00  0.00           C  
ATOM   1944  HA  TYR   136      48.625  59.937  72.937  1.00  0.00           H  
ATOM   1945  CB  TYR   136      49.956  61.559  73.200  1.00  0.00           C  
ATOM   1946  HB1 TYR   136      50.866  61.929  72.680  1.00  0.00           H  
ATOM   1947  HB2 TYR   136      50.348  60.914  74.015  1.00  0.00           H  
ATOM   1948  CG  TYR   136      49.108  62.789  73.655  1.00  0.00           C  
ATOM   1949  CD1 TYR   136      48.272  62.532  74.781  1.00  0.00           C  
ATOM   1950  HD1 TYR   136      48.308  61.594  75.315  1.00  0.00           H  
ATOM   1951  CE1 TYR   136      47.489  63.552  75.267  1.00  0.00           C  
ATOM   1952  HE1 TYR   136      46.871  63.328  76.125  1.00  0.00           H  
ATOM   1953  CZ  TYR   136      47.540  64.822  74.684  1.00  0.00           C  
ATOM   1954  OH  TYR   136      46.686  65.868  75.112  1.00  0.00           O  
ATOM   1955  HH  TYR   136      46.256  65.580  75.921  1.00  0.00           H  
ATOM   1956  CD2 TYR   136      49.126  63.970  73.029  1.00  0.00           C  
ATOM   1957  HD2 TYR   136      49.851  64.129  72.245  1.00  0.00           H  
ATOM   1958  CE2 TYR   136      48.423  65.055  73.614  1.00  0.00           C  
ATOM   1959  HE2 TYR   136      48.530  66.029  73.159  1.00  0.00           H  
ATOM   1960  C   TYR   136      48.464  61.066  71.164  1.00  0.00           C  
ATOM   1961  O   TYR   136      48.872  61.728  70.298  1.00  0.00           O  
ATOM   1962  N   GLU   137      47.138  60.781  71.268  1.00  0.00           N  
ATOM   1963  HN  GLU   137      46.806  60.095  71.910  1.00  0.00           H  
ATOM   1964  CA  GLU   137      46.174  61.580  70.579  1.00  0.00           C  
ATOM   1965  HA  GLU   137      46.571  61.757  69.591  1.00  0.00           H  
ATOM   1966  CB  GLU   137      44.858  60.844  70.288  1.00  0.00           C  
ATOM   1967  HB1 GLU   137      44.092  61.470  69.783  1.00  0.00           H  
ATOM   1968  HB2 GLU   137      44.339  60.365  71.146  1.00  0.00           H  
ATOM   1969  CG  GLU   137      45.130  59.545  69.410  1.00  0.00           C  
ATOM   1970  HG1 GLU   137      45.511  58.657  69.959  1.00  0.00           H  
ATOM   1971  HG2 GLU   137      45.800  59.744  68.547  1.00  0.00           H  
ATOM   1972  CD  GLU   137      43.823  59.094  68.672  1.00  0.00           C  
ATOM   1973  OE1 GLU   137      42.874  58.812  69.437  1.00  0.00           O  
ATOM   1974  OE2 GLU   137      43.775  59.025  67.423  1.00  0.00           O  
ATOM   1975  C   GLU   137      45.833  62.906  71.339  1.00  0.00           C  
ATOM   1976  O   GLU   137      45.600  62.780  72.502  1.00  0.00           O  
ATOM   1977  N   PRO   138      45.853  64.160  70.850  1.00  0.00           N  
ATOM   1978  CD  PRO   138      46.271  64.503  69.479  1.00  0.00           C  
ATOM   1979  HD1 PRO   138      45.531  64.143  68.733  1.00  0.00           H  
ATOM   1980  HD2 PRO   138      47.225  64.020  69.179  1.00  0.00           H  
ATOM   1981  CA  PRO   138      45.383  65.323  71.626  1.00  0.00           C  
ATOM   1982  HA  PRO   138      46.200  65.486  72.314  1.00  0.00           H  
ATOM   1983  CB  PRO   138      45.280  66.377  70.507  1.00  0.00           C  
ATOM   1984  HB1 PRO   138      45.473  67.347  71.012  1.00  0.00           H  
ATOM   1985  HB2 PRO   138      44.310  66.216  69.990  1.00  0.00           H  
ATOM   1986  CG  PRO   138      46.355  66.015  69.496  1.00  0.00           C  
ATOM   1987  HG1 PRO   138      46.224  66.439  68.478  1.00  0.00           H  
ATOM   1988  HG2 PRO   138      47.324  66.338  69.933  1.00  0.00           H  
ATOM   1989  C   PRO   138      44.118  65.215  72.440  1.00  0.00           C  
ATOM   1990  O   PRO   138      43.177  64.697  71.858  1.00  0.00           O  
ATOM   1991  N   GLU   139      44.035  65.757  73.673  1.00  0.00           N  
ATOM   1992  HN  GLU   139      44.805  66.209  74.118  1.00  0.00           H  
ATOM   1993  CA  GLU   139      42.717  65.834  74.296  1.00  0.00           C  
ATOM   1994  HA  GLU   139      42.062  65.000  74.093  1.00  0.00           H  
ATOM   1995  CB  GLU   139      42.633  65.712  75.793  1.00  0.00           C  
ATOM   1996  HB1 GLU   139      41.616  65.942  76.176  1.00  0.00           H  
ATOM   1997  HB2 GLU   139      43.373  66.440  76.189  1.00  0.00           H  
ATOM   1998  CG  GLU   139      42.985  64.251  76.148  1.00  0.00           C  
ATOM   1999  HG1 GLU   139      44.061  64.009  76.010  1.00  0.00           H  
ATOM   2000  HG2 GLU   139      42.349  63.529  75.593  1.00  0.00           H  
ATOM   2001  CD  GLU   139      42.668  64.076  77.672  1.00  0.00           C  
ATOM   2002  OE1 GLU   139      43.663  63.773  78.456  1.00  0.00           O  
ATOM   2003  OE2 GLU   139      41.453  63.974  78.029  1.00  0.00           O  
ATOM   2004  C   GLU   139      41.982  67.059  73.803  1.00  0.00           C  
ATOM   2005  O   GLU   139      42.541  68.009  73.318  1.00  0.00           O  
ATOM   2006  N   ALA   140      40.616  67.014  73.885  1.00  0.00           N  
ATOM   2007  HN  ALA   140      40.035  66.259  74.180  1.00  0.00           H  
ATOM   2008  CA  ALA   140      39.770  68.094  73.420  1.00  0.00           C  
ATOM   2009  HA  ALA   140      40.227  69.028  73.713  1.00  0.00           H  
ATOM   2010  CB  ALA   140      39.684  67.963  71.933  1.00  0.00           C  
ATOM   2011  HB1 ALA   140      40.592  67.705  71.347  1.00  0.00           H  
ATOM   2012  HB2 ALA   140      39.264  68.794  71.327  1.00  0.00           H  
ATOM   2013  HB3 ALA   140      39.005  67.125  71.667  1.00  0.00           H  
ATOM   2014  C   ALA   140      38.371  67.947  74.129  1.00  0.00           C  
ATOM   2015  OT1 ALA   140      37.933  68.981  74.757  1.00  0.00           O  
ATOM   2016  OT2 ALA   140      37.749  66.824  74.048  1.00  0.00           O  
TER    2017      ALA   140 
END   
