# Supplementary material for: Exploring Structural Insights of Aβ42 and α-Synuclein Monomers and Heterodimer: A Comparative Study Using Implicit and Explicit Solvent Simulations
Source: J Phys Chem B. 2024 May 3;128(19):4655–69. doi: 10.1021/acs.jpcb.4c00503 (PMC11103699; doi:10.1021/acs.jpcb.4c00503)
Supplement: Supplementary file 3 — jp4c00503_si_003.zip [file jp4c00503_si_003.zip › rep/6_asyn_abeta_FINAL1.pdb]

CRYST1   93.428   93.428   93.428 109.47 109.47 109.47               1
ATOM      1  N   MET     1      42.423  53.349  32.440  1.00  0.00           N  
ATOM      2  H1  MET     1      43.406  53.628  32.611  1.00  0.00           H  
ATOM      3  H2  MET     1      41.850  54.180  32.673  1.00  0.00           H  
ATOM      4  H3  MET     1      42.315  53.062  31.451  1.00  0.00           H  
ATOM      5  CA  MET     1      41.951  52.263  33.369  1.00  0.00           C  
ATOM      6  HA  MET     1      41.865  52.672  34.373  1.00  0.00           H  
ATOM      7  CB  MET     1      40.592  51.779  32.932  1.00  0.00           C  
ATOM      8  HB2 MET     1      39.894  52.612  32.886  1.00  0.00           H  
ATOM      9  HB3 MET     1      40.512  51.359  31.931  1.00  0.00           H  
ATOM     10  CG  MET     1      39.977  50.718  33.848  1.00  0.00           C  
ATOM     11  HG2 MET     1      40.632  49.850  33.813  1.00  0.00           H  
ATOM     12  HG3 MET     1      40.048  51.071  34.874  1.00  0.00           H  
ATOM     13  SD  MET     1      38.374  50.003  33.398  1.00  0.00           S  
ATOM     14  CE  MET     1      38.272  48.911  34.777  1.00  0.00           C  
ATOM     15  HE1 MET     1      38.136  49.543  35.653  1.00  0.00           H  
ATOM     16  HE2 MET     1      37.402  48.283  34.599  1.00  0.00           H  
ATOM     17  HE3 MET     1      39.153  48.284  34.890  1.00  0.00           H  
ATOM     18  C   MET     1      43.007  51.223  33.299  1.00  0.00           C  
ATOM     19  O   MET     1      42.884  50.190  32.739  1.00  0.00           O  
ATOM     20  N   ASP     2      44.130  51.583  33.944  1.00  0.00           N  
ATOM     21  H   ASP     2      44.030  52.066  34.827  1.00  0.00           H  
ATOM     22  CA  ASP     2      45.381  50.774  33.769  1.00  0.00           C  
ATOM     23  HA  ASP     2      45.393  50.502  32.716  1.00  0.00           H  
ATOM     24  CB  ASP     2      46.585  51.732  34.094  1.00  0.00           C  
ATOM     25  HB2 ASP     2      47.543  51.278  33.847  1.00  0.00           H  
ATOM     26  HB3 ASP     2      46.442  52.569  33.413  1.00  0.00           H  
ATOM     27  CG  ASP     2      46.443  52.266  35.542  1.00  0.00           C  
ATOM     28  OD1 ASP     2      46.059  51.572  36.518  1.00  0.00           O  
ATOM     29  OD2 ASP     2      46.580  53.475  35.661  1.00  0.00           O  
ATOM     30  C   ASP     2      45.320  49.555  34.611  1.00  0.00           C  
ATOM     31  O   ASP     2      46.295  48.764  34.684  1.00  0.00           O  
ATOM     32  N   VAL     3      44.217  49.179  35.354  1.00  0.00           N  
ATOM     33  H   VAL     3      43.273  49.493  35.177  1.00  0.00           H  
ATOM     34  CA  VAL     3      44.103  47.887  36.114  1.00  0.00           C  
ATOM     35  HA  VAL     3      44.884  47.154  35.924  1.00  0.00           H  
ATOM     36  CB  VAL     3      44.223  48.072  37.586  1.00  0.00           C  
ATOM     37  HB  VAL     3      43.689  48.970  37.890  1.00  0.00           H  
ATOM     38  CG1 VAL     3      43.605  47.024  38.488  1.00  0.00           C  
ATOM     39 HG11 VAL     3      42.520  47.029  38.415  1.00  0.00           H  
ATOM     40 HG12 VAL     3      43.766  47.243  39.542  1.00  0.00           H  
ATOM     41 HG13 VAL     3      44.108  46.060  38.463  1.00  0.00           H  
ATOM     42  CG2 VAL     3      45.618  48.292  38.115  1.00  0.00           C  
ATOM     43 HG21 VAL     3      46.171  49.016  37.519  1.00  0.00           H  
ATOM     44 HG22 VAL     3      46.190  47.376  38.248  1.00  0.00           H  
ATOM     45 HG23 VAL     3      45.651  48.765  39.094  1.00  0.00           H  
ATOM     46  C   VAL     3      42.761  47.272  35.651  1.00  0.00           C  
ATOM     47  O   VAL     3      41.755  47.966  35.463  1.00  0.00           O  
ATOM     48  N   PHE     4      42.775  45.917  35.471  1.00  0.00           N  
ATOM     49  H   PHE     4      43.711  45.540  35.533  1.00  0.00           H  
ATOM     50  CA  PHE     4      41.745  45.255  34.624  1.00  0.00           C  
ATOM     51  HA  PHE     4      40.817  45.821  34.667  1.00  0.00           H  
ATOM     52  CB  PHE     4      42.032  45.396  33.101  1.00  0.00           C  
ATOM     53  HB2 PHE     4      41.164  44.926  32.643  1.00  0.00           H  
ATOM     54  HB3 PHE     4      41.828  46.415  32.777  1.00  0.00           H  
ATOM     55  CG  PHE     4      43.299  44.664  32.638  1.00  0.00           C  
ATOM     56  CD1 PHE     4      44.238  45.471  31.958  1.00  0.00           C  
ATOM     57  HD1 PHE     4      44.137  46.547  31.884  1.00  0.00           H  
ATOM     58  CE1 PHE     4      45.382  44.942  31.395  1.00  0.00           C  
ATOM     59  HE1 PHE     4      46.124  45.515  30.851  1.00  0.00           H  
ATOM     60  CZ  PHE     4      45.616  43.580  31.565  1.00  0.00           C  
ATOM     61  HZ  PHE     4      46.456  43.108  31.069  1.00  0.00           H  
ATOM     62  CE2 PHE     4      44.584  42.726  32.100  1.00  0.00           C  
ATOM     63  HE2 PHE     4      44.685  41.648  32.086  1.00  0.00           H  
ATOM     64  CD2 PHE     4      43.371  43.276  32.536  1.00  0.00           C  
ATOM     65  HD2 PHE     4      42.505  42.674  32.783  1.00  0.00           H  
ATOM     66  C   PHE     4      41.391  43.838  35.130  1.00  0.00           C  
ATOM     67  O   PHE     4      40.648  43.068  34.504  1.00  0.00           O  
ATOM     68  N   MET     5      42.020  43.523  36.311  1.00  0.00           N  
ATOM     69  H   MET     5      42.568  44.194  36.831  1.00  0.00           H  
ATOM     70  CA  MET     5      41.500  42.353  36.996  1.00  0.00           C  
ATOM     71  HA  MET     5      40.423  42.495  36.938  1.00  0.00           H  
ATOM     72  CB  MET     5      41.990  41.019  36.375  1.00  0.00           C  
ATOM     73  HB2 MET     5      41.988  41.095  35.290  1.00  0.00           H  
ATOM     74  HB3 MET     5      43.059  40.843  36.484  1.00  0.00           H  
ATOM     75  CG  MET     5      41.127  39.805  36.684  1.00  0.00           C  
ATOM     76  HG2 MET     5      40.128  40.148  36.945  1.00  0.00           H  
ATOM     77  HG3 MET     5      41.211  39.035  35.919  1.00  0.00           H  
ATOM     78  SD  MET     5      41.779  39.017  38.229  1.00  0.00           S  
ATOM     79  CE  MET     5      40.318  37.967  38.624  1.00  0.00           C  
ATOM     80  HE1 MET     5      39.475  38.632  38.449  1.00  0.00           H  
ATOM     81  HE2 MET     5      40.297  37.082  37.992  1.00  0.00           H  
ATOM     82  HE3 MET     5      40.429  37.675  39.665  1.00  0.00           H  
ATOM     83  C   MET     5      41.980  42.368  38.483  1.00  0.00           C  
ATOM     84  O   MET     5      43.074  42.783  38.846  1.00  0.00           O  
ATOM     85  N   LYS     6      41.104  42.023  39.441  1.00  0.00           N  
ATOM     86  H   LYS     6      40.255  41.557  39.151  1.00  0.00           H  
ATOM     87  CA  LYS     6      41.451  41.871  40.849  1.00  0.00           C  
ATOM     88  HA  LYS     6      42.534  41.925  40.934  1.00  0.00           H  
ATOM     89  CB  LYS     6      40.934  43.064  41.728  1.00  0.00           C  
ATOM     90  HB2 LYS     6      39.851  43.022  41.625  1.00  0.00           H  
ATOM     91  HB3 LYS     6      41.187  42.758  42.741  1.00  0.00           H  
ATOM     92  CG  LYS     6      41.428  44.506  41.399  1.00  0.00           C  
ATOM     93  HG2 LYS     6      41.556  44.658  40.329  1.00  0.00           H  
ATOM     94  HG3 LYS     6      40.784  45.342  41.663  1.00  0.00           H  
ATOM     95  CD  LYS     6      42.808  44.738  41.937  1.00  0.00           C  
ATOM     96  HD2 LYS     6      43.460  44.083  41.363  1.00  0.00           H  
ATOM     97  HD3 LYS     6      43.038  45.776  41.703  1.00  0.00           H  
ATOM     98  CE  LYS     6      43.182  44.607  43.388  1.00  0.00           C  
ATOM     99  HE2 LYS     6      42.379  45.022  43.993  1.00  0.00           H  
ATOM    100  HE3 LYS     6      43.377  43.586  43.709  1.00  0.00           H  
ATOM    101  NZ  LYS     6      44.428  45.413  43.727  1.00  0.00           N  
ATOM    102  HZ1 LYS     6      44.168  46.415  43.745  1.00  0.00           H  
ATOM    103  HZ2 LYS     6      44.710  45.177  44.695  1.00  0.00           H  
ATOM    104  HZ3 LYS     6      45.196  45.319  43.037  1.00  0.00           H  
ATOM    105  C   LYS     6      40.827  40.528  41.424  1.00  0.00           C  
ATOM    106  O   LYS     6      39.801  40.054  40.890  1.00  0.00           O  
ATOM    107  N   GLY     7      41.474  40.109  42.457  1.00  0.00           N  
ATOM    108  H   GLY     7      42.344  40.551  42.723  1.00  0.00           H  
ATOM    109  CA  GLY     7      41.076  38.903  43.158  1.00  0.00           C  
ATOM    110  HA2 GLY     7      40.792  39.350  44.108  1.00  0.00           H  
ATOM    111  HA3 GLY     7      40.257  38.345  42.709  1.00  0.00           H  
ATOM    112  C   GLY     7      42.216  37.995  43.302  1.00  0.00           C  
ATOM    113  O   GLY     7      42.125  36.750  43.264  1.00  0.00           O  
ATOM    114  N   LEU     8      43.433  38.587  43.531  1.00  0.00           N  
ATOM    115  H   LEU     8      43.443  39.596  43.592  1.00  0.00           H  
ATOM    116  CA  LEU     8      44.675  37.852  43.229  1.00  0.00           C  
ATOM    117  HA  LEU     8      44.498  36.782  43.301  1.00  0.00           H  
ATOM    118  CB  LEU     8      45.294  38.241  41.863  1.00  0.00           C  
ATOM    119  HB2 LEU     8      45.216  39.326  41.851  1.00  0.00           H  
ATOM    120  HB3 LEU     8      46.329  37.921  41.961  1.00  0.00           H  
ATOM    121  CG  LEU     8      44.514  37.648  40.674  1.00  0.00           C  
ATOM    122  HG  LEU     8      43.450  37.876  40.705  1.00  0.00           H  
ATOM    123  CD1 LEU     8      44.708  36.196  40.570  1.00  0.00           C  
ATOM    124 HD11 LEU     8      45.765  35.941  40.591  1.00  0.00           H  
ATOM    125 HD12 LEU     8      44.261  35.802  39.659  1.00  0.00           H  
ATOM    126 HD13 LEU     8      44.401  35.676  41.475  1.00  0.00           H  
ATOM    127  CD2 LEU     8      44.980  38.354  39.401  1.00  0.00           C  
ATOM    128 HD21 LEU     8      44.872  39.437  39.419  1.00  0.00           H  
ATOM    129 HD22 LEU     8      44.471  37.929  38.538  1.00  0.00           H  
ATOM    130 HD23 LEU     8      46.021  38.192  39.126  1.00  0.00           H  
ATOM    131  C   LEU     8      45.688  38.215  44.339  1.00  0.00           C  
ATOM    132  O   LEU     8      46.765  37.656  44.267  1.00  0.00           O  
ATOM    133  N   SER     9      45.325  39.162  45.329  1.00  0.00           N  
ATOM    134  H   SER     9      44.359  39.460  45.332  1.00  0.00           H  
ATOM    135  CA  SER     9      46.231  39.692  46.345  1.00  0.00           C  
ATOM    136  HA  SER     9      47.250  39.400  46.100  1.00  0.00           H  
ATOM    137  CB  SER     9      46.250  41.228  46.543  1.00  0.00           C  
ATOM    138  HB2 SER     9      46.958  41.507  47.320  1.00  0.00           H  
ATOM    139  HB3 SER     9      46.421  41.734  45.595  1.00  0.00           H  
ATOM    140  OG  SER     9      45.025  41.785  46.990  1.00  0.00           O  
ATOM    141  HG  SER     9      44.366  41.678  46.288  1.00  0.00           H  
ATOM    142  C   SER     9      45.904  39.050  47.703  1.00  0.00           C  
ATOM    143  O   SER     9      46.847  38.774  48.438  1.00  0.00           O  
ATOM    144  N   LYS    10      44.634  38.648  47.971  1.00  0.00           N  
ATOM    145  H   LYS    10      43.900  38.901  47.324  1.00  0.00           H  
ATOM    146  CA  LYS    10      44.328  38.107  49.261  1.00  0.00           C  
ATOM    147  HA  LYS    10      44.821  38.697  50.030  1.00  0.00           H  
ATOM    148  CB  LYS    10      42.821  38.273  49.540  1.00  0.00           C  
ATOM    149  HB2 LYS    10      42.603  39.339  49.548  1.00  0.00           H  
ATOM    150  HB3 LYS    10      42.231  37.711  48.819  1.00  0.00           H  
ATOM    151  CG  LYS    10      42.483  37.614  50.895  1.00  0.00           C  
ATOM    152  HG2 LYS    10      42.798  36.582  50.753  1.00  0.00           H  
ATOM    153  HG3 LYS    10      42.942  38.051  51.780  1.00  0.00           H  
ATOM    154  CD  LYS    10      41.033  37.510  51.139  1.00  0.00           C  
ATOM    155  HD2 LYS    10      40.732  38.553  51.216  1.00  0.00           H  
ATOM    156  HD3 LYS    10      40.650  37.047  50.231  1.00  0.00           H  
ATOM    157  CE  LYS    10      40.774  36.732  52.368  1.00  0.00           C  
ATOM    158  HE2 LYS    10      41.213  35.745  52.243  1.00  0.00           H  
ATOM    159  HE3 LYS    10      41.301  37.219  53.185  1.00  0.00           H  
ATOM    160  NZ  LYS    10      39.307  36.645  52.746  1.00  0.00           N  
ATOM    161  HZ1 LYS    10      39.208  36.081  53.609  1.00  0.00           H  
ATOM    162  HZ2 LYS    10      38.967  37.590  53.001  1.00  0.00           H  
ATOM    163  HZ3 LYS    10      38.746  36.210  51.991  1.00  0.00           H  
ATOM    164  C   LYS    10      44.856  36.627  49.451  1.00  0.00           C  
ATOM    165  O   LYS    10      45.428  36.187  50.456  1.00  0.00           O  
ATOM    166  N   ALA    11      44.507  35.702  48.484  1.00  0.00           N  
ATOM    167  H   ALA    11      44.020  36.030  47.661  1.00  0.00           H  
ATOM    168  CA  ALA    11      44.791  34.269  48.618  1.00  0.00           C  
ATOM    169  HA  ALA    11      44.242  33.883  49.474  1.00  0.00           H  
ATOM    170  CB  ALA    11      44.221  33.556  47.380  1.00  0.00           C  
ATOM    171  HB1 ALA    11      44.116  32.523  47.707  1.00  0.00           H  
ATOM    172  HB2 ALA    11      43.268  34.010  47.117  1.00  0.00           H  
ATOM    173  HB3 ALA    11      44.825  33.653  46.480  1.00  0.00           H  
ATOM    174  C   ALA    11      46.298  33.920  48.834  1.00  0.00           C  
ATOM    175  O   ALA    11      47.147  34.838  48.679  1.00  0.00           O  
ATOM    176  N   LYS    12      46.687  32.667  49.061  1.00  0.00           N  
ATOM    177  H   LYS    12      46.055  31.877  49.084  1.00  0.00           H  
ATOM    178  CA  LYS    12      48.024  32.181  49.214  1.00  0.00           C  
ATOM    179  HA  LYS    12      48.539  32.940  49.798  1.00  0.00           H  
ATOM    180  CB  LYS    12      48.133  30.749  49.703  1.00  0.00           C  
ATOM    181  HB2 LYS    12      47.549  30.106  49.047  1.00  0.00           H  
ATOM    182  HB3 LYS    12      49.201  30.545  49.757  1.00  0.00           H  
ATOM    183  CG  LYS    12      47.579  30.516  51.053  1.00  0.00           C  
ATOM    184  HG2 LYS    12      47.887  31.301  51.740  1.00  0.00           H  
ATOM    185  HG3 LYS    12      46.493  30.565  51.002  1.00  0.00           H  
ATOM    186  CD  LYS    12      48.087  29.173  51.582  1.00  0.00           C  
ATOM    187  HD2 LYS    12      47.900  28.512  50.738  1.00  0.00           H  
ATOM    188  HD3 LYS    12      49.118  29.210  51.927  1.00  0.00           H  
ATOM    189  CE  LYS    12      47.245  28.819  52.799  1.00  0.00           C  
ATOM    190  HE2 LYS    12      46.225  28.559  52.527  1.00  0.00           H  
ATOM    191  HE3 LYS    12      47.486  27.882  53.296  1.00  0.00           H  
ATOM    192  NZ  LYS    12      47.144  29.888  53.851  1.00  0.00           N  
ATOM    193  HZ1 LYS    12      46.589  30.670  53.461  1.00  0.00           H  
ATOM    194  HZ2 LYS    12      46.691  29.540  54.715  1.00  0.00           H  
ATOM    195  HZ3 LYS    12      48.056  30.300  54.118  1.00  0.00           H  
ATOM    196  C   LYS    12      48.552  32.109  47.766  1.00  0.00           C  
ATOM    197  O   LYS    12      49.694  32.397  47.507  1.00  0.00           O  
ATOM    198  N   GLU    13      47.653  31.734  46.813  1.00  0.00           N  
ATOM    199  H   GLU    13      46.825  31.205  47.051  1.00  0.00           H  
ATOM    200  CA  GLU    13      47.981  31.784  45.460  1.00  0.00           C  
ATOM    201  HA  GLU    13      48.778  31.047  45.401  1.00  0.00           H  
ATOM    202  CB  GLU    13      46.833  31.410  44.544  1.00  0.00           C  
ATOM    203  HB2 GLU    13      45.912  31.640  45.077  1.00  0.00           H  
ATOM    204  HB3 GLU    13      46.875  32.094  43.699  1.00  0.00           H  
ATOM    205  CG  GLU    13      46.923  29.969  44.111  1.00  0.00           C  
ATOM    206  HG2 GLU    13      46.116  29.752  43.415  1.00  0.00           H  
ATOM    207  HG3 GLU    13      47.758  29.905  43.416  1.00  0.00           H  
ATOM    208  CD  GLU    13      46.954  28.946  45.264  1.00  0.00           C  
ATOM    209  OE1 GLU    13      47.971  28.244  45.479  1.00  0.00           O  
ATOM    210  OE2 GLU    13      45.939  28.890  46.058  1.00  0.00           O  
ATOM    211  C   GLU    13      48.585  33.172  45.008  1.00  0.00           C  
ATOM    212  O   GLU    13      49.397  33.213  44.060  1.00  0.00           O  
ATOM    213  N   GLY    14      48.204  34.253  45.657  1.00  0.00           N  
ATOM    214  H   GLY    14      47.530  34.170  46.406  1.00  0.00           H  
ATOM    215  CA  GLY    14      48.782  35.595  45.467  1.00  0.00           C  
ATOM    216  HA2 GLY    14      48.791  35.848  44.410  1.00  0.00           H  
ATOM    217  HA3 GLY    14      48.177  36.386  45.904  1.00  0.00           H  
ATOM    218  C   GLY    14      50.245  35.750  45.897  1.00  0.00           C  
ATOM    219  O   GLY    14      51.013  36.454  45.193  1.00  0.00           O  
ATOM    220  N   VAL    15      50.668  34.905  46.856  1.00  0.00           N  
ATOM    221  H   VAL    15      49.951  34.307  47.245  1.00  0.00           H  
ATOM    222  CA  VAL    15      52.061  34.780  47.158  1.00  0.00           C  
ATOM    223  HA  VAL    15      52.478  35.782  47.076  1.00  0.00           H  
ATOM    224  CB  VAL    15      52.335  34.265  48.576  1.00  0.00           C  
ATOM    225  HB  VAL    15      52.008  33.227  48.571  1.00  0.00           H  
ATOM    226  CG1 VAL    15      53.846  34.371  48.906  1.00  0.00           C  
ATOM    227 HG11 VAL    15      54.507  33.659  48.414  1.00  0.00           H  
ATOM    228 HG12 VAL    15      53.976  34.192  49.971  1.00  0.00           H  
ATOM    229 HG13 VAL    15      54.138  35.374  48.602  1.00  0.00           H  
ATOM    230  CG2 VAL    15      51.476  34.889  49.609  1.00  0.00           C  
ATOM    231 HG21 VAL    15      51.542  34.251  50.488  1.00  0.00           H  
ATOM    232 HG22 VAL    15      50.424  34.729  49.381  1.00  0.00           H  
ATOM    233 HG23 VAL    15      51.627  35.965  49.670  1.00  0.00           H  
ATOM    234  C   VAL    15      52.858  33.965  46.233  1.00  0.00           C  
ATOM    235  O   VAL    15      53.956  34.351  45.746  1.00  0.00           O  
ATOM    236  N   VAL    16      52.213  32.887  45.757  1.00  0.00           N  
ATOM    237  H   VAL    16      51.429  32.518  46.277  1.00  0.00           H  
ATOM    238  CA  VAL    16      53.109  31.856  45.173  1.00  0.00           C  
ATOM    239  HA  VAL    16      54.034  31.939  45.739  1.00  0.00           H  
ATOM    240  CB  VAL    16      52.692  30.410  45.411  1.00  0.00           C  
ATOM    241  HB  VAL    16      53.506  29.936  44.866  1.00  0.00           H  
ATOM    242  CG1 VAL    16      51.396  30.039  44.660  1.00  0.00           C  
ATOM    243 HG11 VAL    16      50.761  30.833  44.272  1.00  0.00           H  
ATOM    244 HG12 VAL    16      50.780  29.573  45.426  1.00  0.00           H  
ATOM    245 HG13 VAL    16      51.607  29.304  43.886  1.00  0.00           H  
ATOM    246  CG2 VAL    16      52.723  30.092  46.955  1.00  0.00           C  
ATOM    247 HG21 VAL    16      52.353  29.105  47.224  1.00  0.00           H  
ATOM    248 HG22 VAL    16      52.044  30.706  47.544  1.00  0.00           H  
ATOM    249 HG23 VAL    16      53.690  30.131  47.452  1.00  0.00           H  
ATOM    250  C   VAL    16      53.367  32.272  43.690  1.00  0.00           C  
ATOM    251  O   VAL    16      54.213  31.647  43.019  1.00  0.00           O  
ATOM    252  N   ALA    17      52.603  33.220  43.167  1.00  0.00           N  
ATOM    253  H   ALA    17      52.034  33.803  43.766  1.00  0.00           H  
ATOM    254  CA  ALA    17      52.769  33.678  41.783  1.00  0.00           C  
ATOM    255  HA  ALA    17      53.050  32.816  41.183  1.00  0.00           H  
ATOM    256  CB  ALA    17      51.421  34.161  41.311  1.00  0.00           C  
ATOM    257  HB1 ALA    17      51.544  34.514  40.289  1.00  0.00           H  
ATOM    258  HB2 ALA    17      50.643  33.401  41.351  1.00  0.00           H  
ATOM    259  HB3 ALA    17      51.014  34.900  41.998  1.00  0.00           H  
ATOM    260  C   ALA    17      53.899  34.726  41.659  1.00  0.00           C  
ATOM    261  O   ALA    17      54.228  35.090  40.534  1.00  0.00           O  
ATOM    262  N   ALA    18      54.501  35.178  42.755  1.00  0.00           N  
ATOM    263  H   ALA    18      54.101  34.939  43.652  1.00  0.00           H  
ATOM    264  CA  ALA    18      55.626  36.103  42.719  1.00  0.00           C  
ATOM    265  HA  ALA    18      56.131  35.929  41.771  1.00  0.00           H  
ATOM    266  CB  ALA    18      55.143  37.547  42.766  1.00  0.00           C  
ATOM    267  HB1 ALA    18      55.883  38.296  42.494  1.00  0.00           H  
ATOM    268  HB2 ALA    18      54.300  37.759  42.111  1.00  0.00           H  
ATOM    269  HB3 ALA    18      54.666  37.827  43.704  1.00  0.00           H  
ATOM    270  C   ALA    18      56.811  35.961  43.748  1.00  0.00           C  
ATOM    271  O   ALA    18      57.979  35.914  43.299  1.00  0.00           O  
ATOM    272  N   ALA    19      56.518  35.868  45.028  1.00  0.00           N  
ATOM    273  H   ALA    19      55.660  35.384  45.256  1.00  0.00           H  
ATOM    274  CA  ALA    19      57.551  35.753  46.036  1.00  0.00           C  
ATOM    275  HA  ALA    19      58.332  36.504  45.943  1.00  0.00           H  
ATOM    276  CB  ALA    19      56.940  35.961  47.384  1.00  0.00           C  
ATOM    277  HB1 ALA    19      57.609  35.567  48.146  1.00  0.00           H  
ATOM    278  HB2 ALA    19      56.811  37.041  47.416  1.00  0.00           H  
ATOM    279  HB3 ALA    19      56.075  35.313  47.511  1.00  0.00           H  
ATOM    280  C   ALA    19      58.122  34.304  45.817  1.00  0.00           C  
ATOM    281  O   ALA    19      57.341  33.363  45.746  1.00  0.00           O  
ATOM    282  N   GLU    20      59.505  34.151  45.650  1.00  0.00           N  
ATOM    283  H   GLU    20      60.083  34.980  45.630  1.00  0.00           H  
ATOM    284  CA  GLU    20      60.080  32.772  45.525  1.00  0.00           C  
ATOM    285  HA  GLU    20      61.138  32.962  45.363  1.00  0.00           H  
ATOM    286  CB  GLU    20      59.919  32.028  46.847  1.00  0.00           C  
ATOM    287  HB2 GLU    20      59.918  32.778  47.635  1.00  0.00           H  
ATOM    288  HB3 GLU    20      58.947  31.544  46.926  1.00  0.00           H  
ATOM    289  CG  GLU    20      60.927  30.947  47.157  1.00  0.00           C  
ATOM    290  HG2 GLU    20      60.720  30.521  48.138  1.00  0.00           H  
ATOM    291  HG3 GLU    20      60.888  30.191  46.375  1.00  0.00           H  
ATOM    292  CD  GLU    20      62.379  31.441  47.284  1.00  0.00           C  
ATOM    293  OE1 GLU    20      62.859  31.671  48.426  1.00  0.00           O  
ATOM    294  OE2 GLU    20      63.002  31.562  46.182  1.00  0.00           O  
ATOM    295  C   GLU    20      59.616  32.093  44.232  1.00  0.00           C  
ATOM    296  O   GLU    20      59.797  30.940  44.009  1.00  0.00           O  
ATOM    297  N   LYS    21      59.075  32.897  43.294  1.00  0.00           N  
ATOM    298  H   LYS    21      59.016  33.872  43.557  1.00  0.00           H  
ATOM    299  CA  LYS    21      58.837  32.425  41.927  1.00  0.00           C  
ATOM    300  HA  LYS    21      59.736  31.883  41.641  1.00  0.00           H  
ATOM    301  CB  LYS    21      57.597  31.530  41.935  1.00  0.00           C  
ATOM    302  HB2 LYS    21      57.555  30.892  42.815  1.00  0.00           H  
ATOM    303  HB3 LYS    21      56.705  32.150  41.878  1.00  0.00           H  
ATOM    304  CG  LYS    21      57.541  30.604  40.782  1.00  0.00           C  
ATOM    305  HG2 LYS    21      56.614  30.038  40.725  1.00  0.00           H  
ATOM    306  HG3 LYS    21      57.592  31.136  39.834  1.00  0.00           H  
ATOM    307  CD  LYS    21      58.599  29.591  40.709  1.00  0.00           C  
ATOM    308  HD2 LYS    21      58.548  29.142  39.719  1.00  0.00           H  
ATOM    309  HD3 LYS    21      59.568  30.077  40.615  1.00  0.00           H  
ATOM    310  CE  LYS    21      58.563  28.556  41.797  1.00  0.00           C  
ATOM    311  HE2 LYS    21      58.519  28.990  42.793  1.00  0.00           H  
ATOM    312  HE3 LYS    21      57.771  27.832  41.624  1.00  0.00           H  
ATOM    313  NZ  LYS    21      59.812  27.733  41.898  1.00  0.00           N  
ATOM    314  HZ1 LYS    21      59.775  27.068  42.691  1.00  0.00           H  
ATOM    315  HZ2 LYS    21      60.065  27.266  41.009  1.00  0.00           H  
ATOM    316  HZ3 LYS    21      60.682  28.284  42.008  1.00  0.00           H  
ATOM    317  C   LYS    21      58.872  33.603  41.011  1.00  0.00           C  
ATOM    318  O   LYS    21      57.944  33.815  40.237  1.00  0.00           O  
ATOM    319  N   THR    22      59.836  34.531  41.088  1.00  0.00           N  
ATOM    320  H   THR    22      60.414  34.629  41.912  1.00  0.00           H  
ATOM    321  CA  THR    22      59.970  35.554  40.071  1.00  0.00           C  
ATOM    322  HA  THR    22      59.414  35.193  39.209  1.00  0.00           H  
ATOM    323  CB  THR    22      59.332  36.954  40.518  1.00  0.00           C  
ATOM    324  HB  THR    22      58.275  36.928  40.776  1.00  0.00           H  
ATOM    325  CG2 THR    22      59.600  38.292  39.756  1.00  0.00           C  
ATOM    326 HG21 THR    22      59.047  39.092  40.244  1.00  0.00           H  
ATOM    327 HG22 THR    22      59.491  38.163  38.681  1.00  0.00           H  
ATOM    328 HG23 THR    22      60.602  38.693  39.896  1.00  0.00           H  
ATOM    329  OG1 THR    22      59.847  37.118  41.781  1.00  0.00           O  
ATOM    330  HG1 THR    22      59.264  36.624  42.377  1.00  0.00           H  
ATOM    331  C   THR    22      61.430  35.630  39.656  1.00  0.00           C  
ATOM    332  O   THR    22      61.692  36.263  38.621  1.00  0.00           O  
ATOM    333  N   LYS    23      62.406  35.235  40.523  1.00  0.00           N  
ATOM    334  H   LYS    23      62.125  34.957  41.454  1.00  0.00           H  
ATOM    335  CA  LYS    23      63.849  35.285  40.182  1.00  0.00           C  
ATOM    336  HA  LYS    23      64.087  36.320  39.948  1.00  0.00           H  
ATOM    337  CB  LYS    23      64.656  34.984  41.411  1.00  0.00           C  
ATOM    338  HB2 LYS    23      64.170  35.200  42.360  1.00  0.00           H  
ATOM    339  HB3 LYS    23      64.705  33.904  41.535  1.00  0.00           H  
ATOM    340  CG  LYS    23      65.993  35.703  41.698  1.00  0.00           C  
ATOM    341  HG2 LYS    23      66.481  35.749  40.727  1.00  0.00           H  
ATOM    342  HG3 LYS    23      65.792  36.712  42.052  1.00  0.00           H  
ATOM    343  CD  LYS    23      66.994  34.953  42.594  1.00  0.00           C  
ATOM    344  HD2 LYS    23      67.245  33.976  42.187  1.00  0.00           H  
ATOM    345  HD3 LYS    23      67.945  35.477  42.674  1.00  0.00           H  
ATOM    346  CE  LYS    23      66.351  34.843  44.035  1.00  0.00           C  
ATOM    347  HE2 LYS    23      66.068  35.857  44.305  1.00  0.00           H  
ATOM    348  HE3 LYS    23      65.502  34.167  43.962  1.00  0.00           H  
ATOM    349  NZ  LYS    23      67.358  34.415  45.102  1.00  0.00           N  
ATOM    350  HZ1 LYS    23      66.938  34.400  46.049  1.00  0.00           H  
ATOM    351  HZ2 LYS    23      67.730  33.457  44.973  1.00  0.00           H  
ATOM    352  HZ3 LYS    23      68.110  35.126  45.149  1.00  0.00           H  
ATOM    353  C   LYS    23      64.295  34.298  39.092  1.00  0.00           C  
ATOM    354  O   LYS    23      65.407  34.444  38.562  1.00  0.00           O  
ATOM    355  N   GLN    24      63.428  33.343  38.643  1.00  0.00           N  
ATOM    356  H   GLN    24      62.545  33.196  39.114  1.00  0.00           H  
ATOM    357  CA  GLN    24      63.818  32.399  37.580  1.00  0.00           C  
ATOM    358  HA  GLN    24      64.856  32.110  37.733  1.00  0.00           H  
ATOM    359  CB  GLN    24      63.171  31.021  37.834  1.00  0.00           C  
ATOM    360  HB2 GLN    24      63.475  30.329  37.052  1.00  0.00           H  
ATOM    361  HB3 GLN    24      63.456  30.642  38.813  1.00  0.00           H  
ATOM    362  CG  GLN    24      61.643  31.043  37.690  1.00  0.00           C  
ATOM    363  HG2 GLN    24      61.335  31.254  36.668  1.00  0.00           H  
ATOM    364  HG3 GLN    24      61.292  30.020  37.810  1.00  0.00           H  
ATOM    365  CD  GLN    24      60.677  31.813  38.574  1.00  0.00           C  
ATOM    366  OE1 GLN    24      61.063  32.323  39.635  1.00  0.00           O  
ATOM    367  NE2 GLN    24      59.495  32.179  38.149  1.00  0.00           N  
ATOM    368 HE21 GLN    24      59.119  31.711  37.335  1.00  0.00           H  
ATOM    369 HE22 GLN    24      58.870  32.664  38.780  1.00  0.00           H  
ATOM    370  C   GLN    24      63.591  32.997  36.183  1.00  0.00           C  
ATOM    371  O   GLN    24      63.943  32.475  35.132  1.00  0.00           O  
ATOM    372  N   GLY    25      62.891  34.140  36.176  1.00  0.00           N  
ATOM    373  H   GLY    25      62.522  34.455  37.063  1.00  0.00           H  
ATOM    374  CA  GLY    25      62.764  34.931  34.968  1.00  0.00           C  
ATOM    375  HA2 GLY    25      62.552  34.410  34.037  1.00  0.00           H  
ATOM    376  HA3 GLY    25      61.948  35.644  35.063  1.00  0.00           H  
ATOM    377  C   GLY    25      64.049  35.754  34.647  1.00  0.00           C  
ATOM    378  O   GLY    25      65.109  35.624  35.264  1.00  0.00           O  
ATOM    379  N   VAL    26      63.818  36.619  33.613  1.00  0.00           N  
ATOM    380  H   VAL    26      62.891  36.580  33.211  1.00  0.00           H  
ATOM    381  CA  VAL    26      64.740  37.647  33.135  1.00  0.00           C  
ATOM    382  HA  VAL    26      65.355  37.830  34.013  1.00  0.00           H  
ATOM    383  CB  VAL    26      65.555  37.264  31.957  1.00  0.00           C  
ATOM    384  HB  VAL    26      66.186  38.086  31.627  1.00  0.00           H  
ATOM    385  CG1 VAL    26      66.544  36.080  32.252  1.00  0.00           C  
ATOM    386 HG11 VAL    26      67.283  35.948  31.465  1.00  0.00           H  
ATOM    387 HG12 VAL    26      66.021  35.127  32.297  1.00  0.00           H  
ATOM    388 HG13 VAL    26      67.046  36.375  33.172  1.00  0.00           H  
ATOM    389  CG2 VAL    26      64.775  37.119  30.712  1.00  0.00           C  
ATOM    390 HG21 VAL    26      64.320  36.135  30.612  1.00  0.00           H  
ATOM    391 HG22 VAL    26      65.495  37.078  29.896  1.00  0.00           H  
ATOM    392 HG23 VAL    26      64.113  37.934  30.427  1.00  0.00           H  
ATOM    393  C   VAL    26      64.047  38.988  32.850  1.00  0.00           C  
ATOM    394  O   VAL    26      62.810  39.086  32.583  1.00  0.00           O  
ATOM    395  N   ALA    27      64.815  40.090  32.977  1.00  0.00           N  
ATOM    396  H   ALA    27      65.664  39.935  33.503  1.00  0.00           H  
ATOM    397  CA  ALA    27      64.338  41.416  32.834  1.00  0.00           C  
ATOM    398  HA  ALA    27      63.318  41.582  33.176  1.00  0.00           H  
ATOM    399  CB  ALA    27      65.193  42.342  33.684  1.00  0.00           C  
ATOM    400  HB1 ALA    27      65.495  41.769  34.559  1.00  0.00           H  
ATOM    401  HB2 ALA    27      66.054  42.644  33.092  1.00  0.00           H  
ATOM    402  HB3 ALA    27      64.585  43.191  33.991  1.00  0.00           H  
ATOM    403  C   ALA    27      64.458  41.821  31.362  1.00  0.00           C  
ATOM    404  O   ALA    27      65.408  42.474  30.896  1.00  0.00           O  
ATOM    405  N   GLU    28      63.405  41.395  30.570  1.00  0.00           N  
ATOM    406  H   GLU    28      62.659  40.821  30.939  1.00  0.00           H  
ATOM    407  CA  GLU    28      63.442  41.547  29.157  1.00  0.00           C  
ATOM    408  HA  GLU    28      64.468  41.468  28.804  1.00  0.00           H  
ATOM    409  CB  GLU    28      62.703  40.476  28.390  1.00  0.00           C  
ATOM    410  HB2 GLU    28      63.037  39.462  28.600  1.00  0.00           H  
ATOM    411  HB3 GLU    28      61.643  40.527  28.631  1.00  0.00           H  
ATOM    412  CG  GLU    28      62.863  40.569  26.900  1.00  0.00           C  
ATOM    413  HG2 GLU    28      62.268  39.827  26.373  1.00  0.00           H  
ATOM    414  HG3 GLU    28      62.533  41.560  26.595  1.00  0.00           H  
ATOM    415  CD  GLU    28      64.223  40.354  26.403  1.00  0.00           C  
ATOM    416  OE1 GLU    28      64.640  39.237  25.972  1.00  0.00           O  
ATOM    417  OE2 GLU    28      65.006  41.349  26.458  1.00  0.00           O  
ATOM    418  C   GLU    28      62.825  42.916  28.716  1.00  0.00           C  
ATOM    419  O   GLU    28      61.651  43.246  28.885  1.00  0.00           O  
ATOM    420  N   ALA    29      63.616  43.739  28.070  1.00  0.00           N  
ATOM    421  H   ALA    29      64.580  43.510  27.870  1.00  0.00           H  
ATOM    422  CA  ALA    29      63.070  44.937  27.380  1.00  0.00           C  
ATOM    423  HA  ALA    29      62.332  45.384  28.042  1.00  0.00           H  
ATOM    424  CB  ALA    29      64.205  45.991  27.185  1.00  0.00           C  
ATOM    425  HB1 ALA    29      64.886  45.625  26.419  1.00  0.00           H  
ATOM    426  HB2 ALA    29      63.754  46.939  26.898  1.00  0.00           H  
ATOM    427  HB3 ALA    29      64.842  46.145  28.053  1.00  0.00           H  
ATOM    428  C   ALA    29      62.323  44.550  26.142  1.00  0.00           C  
ATOM    429  O   ALA    29      62.814  44.624  25.011  1.00  0.00           O  
ATOM    430  N   ALA    30      61.076  44.018  26.272  1.00  0.00           N  
ATOM    431  H   ALA    30      60.523  44.133  27.111  1.00  0.00           H  
ATOM    432  CA  ALA    30      60.322  43.428  25.170  1.00  0.00           C  
ATOM    433  HA  ALA    30      61.020  42.728  24.717  1.00  0.00           H  
ATOM    434  CB  ALA    30      59.137  42.679  25.679  1.00  0.00           C  
ATOM    435  HB1 ALA    30      59.435  41.768  26.193  1.00  0.00           H  
ATOM    436  HB2 ALA    30      58.519  43.307  26.317  1.00  0.00           H  
ATOM    437  HB3 ALA    30      58.425  42.396  24.906  1.00  0.00           H  
ATOM    438  C   ALA    30      59.933  44.593  24.303  1.00  0.00           C  
ATOM    439  O   ALA    30      59.883  45.755  24.641  1.00  0.00           O  
ATOM    440  N   GLY    31      59.699  44.229  22.998  1.00  0.00           N  
ATOM    441  H   GLY    31      59.900  43.260  22.791  1.00  0.00           H  
ATOM    442  CA  GLY    31      59.874  45.210  21.926  1.00  0.00           C  
ATOM    443  HA2 GLY    31      60.668  45.887  22.234  1.00  0.00           H  
ATOM    444  HA3 GLY    31      60.159  44.768  20.973  1.00  0.00           H  
ATOM    445  C   GLY    31      58.686  46.149  21.600  1.00  0.00           C  
ATOM    446  O   GLY    31      58.850  47.235  21.096  1.00  0.00           O  
ATOM    447  N   LYS    32      57.525  45.675  22.009  1.00  0.00           N  
ATOM    448  H   LYS    32      57.432  44.699  22.258  1.00  0.00           H  
ATOM    449  CA  LYS    32      56.468  46.642  22.371  1.00  0.00           C  
ATOM    450  HA  LYS    32      57.053  47.555  22.455  1.00  0.00           H  
ATOM    451  CB  LYS    32      55.634  46.836  21.129  1.00  0.00           C  
ATOM    452  HB2 LYS    32      56.268  47.012  20.262  1.00  0.00           H  
ATOM    453  HB3 LYS    32      55.188  45.896  20.811  1.00  0.00           H  
ATOM    454  CG  LYS    32      54.652  47.963  21.143  1.00  0.00           C  
ATOM    455  HG2 LYS    32      54.184  47.833  20.169  1.00  0.00           H  
ATOM    456  HG3 LYS    32      53.902  47.818  21.918  1.00  0.00           H  
ATOM    457  CD  LYS    32      55.295  49.328  21.166  1.00  0.00           C  
ATOM    458  HD2 LYS    32      55.990  49.479  21.989  1.00  0.00           H  
ATOM    459  HD3 LYS    32      55.736  49.474  20.182  1.00  0.00           H  
ATOM    460  CE  LYS    32      54.140  50.233  21.390  1.00  0.00           C  
ATOM    461  HE2 LYS    32      53.504  50.131  20.514  1.00  0.00           H  
ATOM    462  HE3 LYS    32      53.499  49.930  22.215  1.00  0.00           H  
ATOM    463  NZ  LYS    32      54.636  51.634  21.532  1.00  0.00           N  
ATOM    464  HZ1 LYS    32      55.062  51.794  22.463  1.00  0.00           H  
ATOM    465  HZ2 LYS    32      55.450  51.810  20.917  1.00  0.00           H  
ATOM    466  HZ3 LYS    32      53.908  52.331  21.295  1.00  0.00           H  
ATOM    467  C   LYS    32      55.707  46.148  23.689  1.00  0.00           C  
ATOM    468  O   LYS    32      54.683  45.521  23.529  1.00  0.00           O  
ATOM    469  N   THR    33      56.218  46.462  24.937  1.00  0.00           N  
ATOM    470  H   THR    33      57.066  47.012  24.972  1.00  0.00           H  
ATOM    471  CA  THR    33      55.504  46.247  26.214  1.00  0.00           C  
ATOM    472  HA  THR    33      55.356  45.173  26.299  1.00  0.00           H  
ATOM    473  CB  THR    33      56.332  46.743  27.376  1.00  0.00           C  
ATOM    474  HB  THR    33      56.556  47.804  27.288  1.00  0.00           H  
ATOM    475  CG2 THR    33      57.678  46.009  27.665  1.00  0.00           C  
ATOM    476 HG21 THR    33      57.517  44.945  27.822  1.00  0.00           H  
ATOM    477 HG22 THR    33      58.242  46.549  28.424  1.00  0.00           H  
ATOM    478 HG23 THR    33      58.381  46.133  26.843  1.00  0.00           H  
ATOM    479  OG1 THR    33      55.747  46.493  28.658  1.00  0.00           O  
ATOM    480  HG1 THR    33      55.478  45.562  28.619  1.00  0.00           H  
ATOM    481  C   THR    33      54.081  46.921  26.153  1.00  0.00           C  
ATOM    482  O   THR    33      53.870  47.983  25.545  1.00  0.00           O  
ATOM    483  N   LYS    34      53.196  46.309  26.939  1.00  0.00           N  
ATOM    484  H   LYS    34      53.444  45.486  27.470  1.00  0.00           H  
ATOM    485  CA  LYS    34      51.842  46.823  27.077  1.00  0.00           C  
ATOM    486  HA  LYS    34      51.853  47.911  27.104  1.00  0.00           H  
ATOM    487  CB  LYS    34      50.905  46.529  25.892  1.00  0.00           C  
ATOM    488  HB2 LYS    34      51.299  46.992  24.989  1.00  0.00           H  
ATOM    489  HB3 LYS    34      50.858  45.464  25.673  1.00  0.00           H  
ATOM    490  CG  LYS    34      49.411  46.882  26.050  1.00  0.00           C  
ATOM    491  HG2 LYS    34      48.977  46.168  26.746  1.00  0.00           H  
ATOM    492  HG3 LYS    34      49.395  47.891  26.458  1.00  0.00           H  
ATOM    493  CD  LYS    34      48.694  47.069  24.745  1.00  0.00           C  
ATOM    494  HD2 LYS    34      47.625  47.148  24.929  1.00  0.00           H  
ATOM    495  HD3 LYS    34      49.073  47.987  24.302  1.00  0.00           H  
ATOM    496  CE  LYS    34      48.763  45.946  23.803  1.00  0.00           C  
ATOM    497  HE2 LYS    34      48.203  46.133  22.890  1.00  0.00           H  
ATOM    498  HE3 LYS    34      49.810  45.809  23.544  1.00  0.00           H  
ATOM    499  NZ  LYS    34      48.056  44.711  24.411  1.00  0.00           N  
ATOM    500  HZ1 LYS    34      48.381  44.475  25.366  1.00  0.00           H  
ATOM    501  HZ2 LYS    34      47.051  44.955  24.464  1.00  0.00           H  
ATOM    502  HZ3 LYS    34      48.164  43.847  23.850  1.00  0.00           H  
ATOM    503  C   LYS    34      51.164  46.374  28.458  1.00  0.00           C  
ATOM    504  O   LYS    34      50.644  47.183  29.233  1.00  0.00           O  
ATOM    505  N   GLU    35      51.116  45.050  28.756  1.00  0.00           N  
ATOM    506  H   GLU    35      51.520  44.349  28.149  1.00  0.00           H  
ATOM    507  CA  GLU    35      50.453  44.562  29.963  1.00  0.00           C  
ATOM    508  HA  GLU    35      50.544  45.349  30.708  1.00  0.00           H  
ATOM    509  CB  GLU    35      48.964  44.277  29.685  1.00  0.00           C  
ATOM    510  HB2 GLU    35      48.595  44.003  30.671  1.00  0.00           H  
ATOM    511  HB3 GLU    35      48.404  45.121  29.287  1.00  0.00           H  
ATOM    512  CG  GLU    35      48.722  42.974  28.930  1.00  0.00           C  
ATOM    513  HG2 GLU    35      49.409  42.168  29.179  1.00  0.00           H  
ATOM    514  HG3 GLU    35      47.774  42.611  29.321  1.00  0.00           H  
ATOM    515  CD  GLU    35      48.598  43.235  27.415  1.00  0.00           C  
ATOM    516  OE1 GLU    35      49.572  43.203  26.653  1.00  0.00           O  
ATOM    517  OE2 GLU    35      47.464  43.584  26.983  1.00  0.00           O  
ATOM    518  C   GLU    35      51.091  43.435  30.651  1.00  0.00           C  
ATOM    519  O   GLU    35      52.005  42.745  30.075  1.00  0.00           O  
ATOM    520  N   GLY    36      50.761  43.241  31.911  1.00  0.00           N  
ATOM    521  H   GLY    36      49.939  43.728  32.241  1.00  0.00           H  
ATOM    522  CA  GLY    36      51.092  41.978  32.521  1.00  0.00           C  
ATOM    523  HA2 GLY    36      50.743  41.181  31.868  1.00  0.00           H  
ATOM    524  HA3 GLY    36      52.168  41.828  32.567  1.00  0.00           H  
ATOM    525  C   GLY    36      50.488  41.799  33.958  1.00  0.00           C  
ATOM    526  O   GLY    36      49.665  42.607  34.422  1.00  0.00           O  
ATOM    527  N   VAL    37      50.734  40.596  34.584  1.00  0.00           N  
ATOM    528  H   VAL    37      51.537  40.062  34.280  1.00  0.00           H  
ATOM    529  CA  VAL    37      50.503  40.446  35.990  1.00  0.00           C  
ATOM    530  HA  VAL    37      49.431  40.440  36.175  1.00  0.00           H  
ATOM    531  CB  VAL    37      50.938  39.114  36.375  1.00  0.00           C  
ATOM    532  HB  VAL    37      51.907  38.899  35.928  1.00  0.00           H  
ATOM    533  CG1 VAL    37      51.117  38.949  37.857  1.00  0.00           C  
ATOM    534 HG11 VAL    37      51.448  37.941  38.099  1.00  0.00           H  
ATOM    535 HG12 VAL    37      50.216  39.019  38.463  1.00  0.00           H  
ATOM    536 HG13 VAL    37      51.947  39.508  38.285  1.00  0.00           H  
ATOM    537  CG2 VAL    37      49.957  38.172  35.799  1.00  0.00           C  
ATOM    538 HG21 VAL    37      49.754  38.328  34.741  1.00  0.00           H  
ATOM    539 HG22 VAL    37      48.949  38.267  36.197  1.00  0.00           H  
ATOM    540 HG23 VAL    37      50.217  37.125  35.943  1.00  0.00           H  
ATOM    541  C   VAL    37      51.222  41.525  36.711  1.00  0.00           C  
ATOM    542  O   VAL    37      52.223  42.030  36.256  1.00  0.00           O  
ATOM    543  N   LEU    38      50.642  41.971  37.772  1.00  0.00           N  
ATOM    544  H   LEU    38      49.743  41.612  38.065  1.00  0.00           H  
ATOM    545  CA  LEU    38      51.143  43.133  38.436  1.00  0.00           C  
ATOM    546  HA  LEU    38      52.020  43.578  37.972  1.00  0.00           H  
ATOM    547  CB  LEU    38      50.058  44.173  38.408  1.00  0.00           C  
ATOM    548  HB2 LEU    38      49.910  44.344  37.343  1.00  0.00           H  
ATOM    549  HB3 LEU    38      49.156  43.869  38.935  1.00  0.00           H  
ATOM    550  CG  LEU    38      50.509  45.576  38.969  1.00  0.00           C  
ATOM    551  HG  LEU    38      51.118  45.522  39.870  1.00  0.00           H  
ATOM    552  CD1 LEU    38      49.301  46.315  39.499  1.00  0.00           C  
ATOM    553 HD11 LEU    38      48.535  46.600  38.781  1.00  0.00           H  
ATOM    554 HD12 LEU    38      49.676  47.221  39.972  1.00  0.00           H  
ATOM    555 HD13 LEU    38      48.808  45.720  40.265  1.00  0.00           H  
ATOM    556  CD2 LEU    38      51.138  46.461  37.891  1.00  0.00           C  
ATOM    557 HD21 LEU    38      50.362  46.861  37.242  1.00  0.00           H  
ATOM    558 HD22 LEU    38      51.897  45.980  37.278  1.00  0.00           H  
ATOM    559 HD23 LEU    38      51.598  47.349  38.320  1.00  0.00           H  
ATOM    560  C   LEU    38      51.499  42.689  39.887  1.00  0.00           C  
ATOM    561  O   LEU    38      50.713  42.010  40.533  1.00  0.00           O  
ATOM    562  N   TYR    39      52.549  43.302  40.508  1.00  0.00           N  
ATOM    563  H   TYR    39      53.171  43.950  40.044  1.00  0.00           H  
ATOM    564  CA  TYR    39      53.024  42.984  41.900  1.00  0.00           C  
ATOM    565  HA  TYR    39      52.331  42.250  42.307  1.00  0.00           H  
ATOM    566  CB  TYR    39      54.483  42.563  41.838  1.00  0.00           C  
ATOM    567  HB2 TYR    39      55.137  43.424  41.716  1.00  0.00           H  
ATOM    568  HB3 TYR    39      54.722  42.141  42.812  1.00  0.00           H  
ATOM    569  CG  TYR    39      54.875  41.514  40.847  1.00  0.00           C  
ATOM    570  CD1 TYR    39      54.032  40.417  40.551  1.00  0.00           C  
ATOM    571  HD1 TYR    39      53.058  40.283  41.008  1.00  0.00           H  
ATOM    572  CE1 TYR    39      54.459  39.481  39.662  1.00  0.00           C  
ATOM    573  HE1 TYR    39      53.863  38.588  39.512  1.00  0.00           H  
ATOM    574  CZ  TYR    39      55.722  39.580  38.980  1.00  0.00           C  
ATOM    575  OH  TYR    39      56.192  38.588  38.157  1.00  0.00           O  
ATOM    576  HH  TYR    39      55.588  37.830  38.182  1.00  0.00           H  
ATOM    577  CE2 TYR    39      56.606  40.583  39.404  1.00  0.00           C  
ATOM    578  HE2 TYR    39      57.632  40.552  39.055  1.00  0.00           H  
ATOM    579  CD2 TYR    39      56.165  41.556  40.335  1.00  0.00           C  
ATOM    580  HD2 TYR    39      56.844  42.337  40.655  1.00  0.00           H  
ATOM    581  C   TYR    39      52.966  44.286  42.809  1.00  0.00           C  
ATOM    582  O   TYR    39      53.016  45.446  42.369  1.00  0.00           O  
ATOM    583  N   VAL    40      53.076  43.948  44.116  1.00  0.00           N  
ATOM    584  H   VAL    40      53.133  42.974  44.381  1.00  0.00           H  
ATOM    585  CA  VAL    40      53.554  45.032  45.006  1.00  0.00           C  
ATOM    586  HA  VAL    40      53.625  46.001  44.517  1.00  0.00           H  
ATOM    587  CB  VAL    40      52.687  45.040  46.249  1.00  0.00           C  
ATOM    588  HB  VAL    40      52.419  44.018  46.508  1.00  0.00           H  
ATOM    589  CG1 VAL    40      51.356  45.654  45.917  1.00  0.00           C  
ATOM    590 HG11 VAL    40      50.812  45.003  45.235  1.00  0.00           H  
ATOM    591 HG12 VAL    40      51.398  46.607  45.394  1.00  0.00           H  
ATOM    592 HG13 VAL    40      50.702  45.611  46.786  1.00  0.00           H  
ATOM    593  CG2 VAL    40      53.193  45.967  47.336  1.00  0.00           C  
ATOM    594 HG21 VAL    40      52.379  46.011  48.058  1.00  0.00           H  
ATOM    595 HG22 VAL    40      53.245  46.940  46.853  1.00  0.00           H  
ATOM    596 HG23 VAL    40      54.158  45.822  47.817  1.00  0.00           H  
ATOM    597  C   VAL    40      54.989  44.640  45.356  1.00  0.00           C  
ATOM    598  O   VAL    40      55.271  43.702  46.107  1.00  0.00           O  
ATOM    599  N   GLY    41      55.862  45.407  44.673  1.00  0.00           N  
ATOM    600  H   GLY    41      55.527  45.976  43.907  1.00  0.00           H  
ATOM    601  CA  GLY    41      57.297  45.304  44.924  1.00  0.00           C  
ATOM    602  HA2 GLY    41      57.695  44.292  44.938  1.00  0.00           H  
ATOM    603  HA3 GLY    41      57.837  45.795  44.117  1.00  0.00           H  
ATOM    604  C   GLY    41      57.705  46.069  46.141  1.00  0.00           C  
ATOM    605  O   GLY    41      57.178  47.117  46.403  1.00  0.00           O  
ATOM    606  N   SER    42      58.754  45.557  46.847  1.00  0.00           N  
ATOM    607  H   SER    42      59.260  44.774  46.456  1.00  0.00           H  
ATOM    608  CA  SER    42      59.151  46.186  48.107  1.00  0.00           C  
ATOM    609  HA  SER    42      59.270  47.261  47.995  1.00  0.00           H  
ATOM    610  CB  SER    42      58.215  45.888  49.222  1.00  0.00           C  
ATOM    611  HB2 SER    42      57.211  46.293  49.115  1.00  0.00           H  
ATOM    612  HB3 SER    42      58.119  44.816  49.380  1.00  0.00           H  
ATOM    613  OG  SER    42      58.731  46.375  50.479  1.00  0.00           O  
ATOM    614  HG  SER    42      58.463  47.280  50.703  1.00  0.00           H  
ATOM    615  C   SER    42      60.565  45.703  48.443  1.00  0.00           C  
ATOM    616  O   SER    42      60.931  44.583  48.152  1.00  0.00           O  
ATOM    617  N   LYS    43      61.347  46.696  49.035  1.00  0.00           N  
ATOM    618  H   LYS    43      60.930  47.596  49.230  1.00  0.00           H  
ATOM    619  CA  LYS    43      62.729  46.540  49.363  1.00  0.00           C  
ATOM    620  HA  LYS    43      63.388  46.153  48.590  1.00  0.00           H  
ATOM    621  CB  LYS    43      63.286  47.921  49.722  1.00  0.00           C  
ATOM    622  HB2 LYS    43      62.675  48.211  50.575  1.00  0.00           H  
ATOM    623  HB3 LYS    43      64.276  47.776  50.148  1.00  0.00           H  
ATOM    624  CG  LYS    43      63.165  49.090  48.679  1.00  0.00           C  
ATOM    625  HG2 LYS    43      63.649  48.828  47.740  1.00  0.00           H  
ATOM    626  HG3 LYS    43      62.141  49.362  48.432  1.00  0.00           H  
ATOM    627  CD  LYS    43      63.716  50.290  49.445  1.00  0.00           C  
ATOM    628  HD2 LYS    43      63.059  50.456  50.297  1.00  0.00           H  
ATOM    629  HD3 LYS    43      64.743  50.181  49.787  1.00  0.00           H  
ATOM    630  CE  LYS    43      63.617  51.481  48.646  1.00  0.00           C  
ATOM    631  HE2 LYS    43      64.370  51.426  47.864  1.00  0.00           H  
ATOM    632  HE3 LYS    43      62.601  51.610  48.280  1.00  0.00           H  
ATOM    633  NZ  LYS    43      63.948  52.719  49.481  1.00  0.00           N  
ATOM    634  HZ1 LYS    43      63.718  53.629  49.043  1.00  0.00           H  
ATOM    635  HZ2 LYS    43      63.414  52.755  50.367  1.00  0.00           H  
ATOM    636  HZ3 LYS    43      64.945  52.787  49.752  1.00  0.00           H  
ATOM    637  C   LYS    43      62.856  45.553  50.513  1.00  0.00           C  
ATOM    638  O   LYS    43      63.919  44.949  50.637  1.00  0.00           O  
ATOM    639  N   THR    44      61.868  45.515  51.440  1.00  0.00           N  
ATOM    640  H   THR    44      61.147  46.206  51.281  1.00  0.00           H  
ATOM    641  CA  THR    44      61.903  44.970  52.737  1.00  0.00           C  
ATOM    642  HA  THR    44      62.783  44.332  52.722  1.00  0.00           H  
ATOM    643  CB  THR    44      62.152  46.000  53.750  1.00  0.00           C  
ATOM    644  HB  THR    44      62.292  45.390  54.640  1.00  0.00           H  
ATOM    645  CG2 THR    44      60.971  46.986  53.950  1.00  0.00           C  
ATOM    646 HG21 THR    44      61.287  47.830  54.560  1.00  0.00           H  
ATOM    647 HG22 THR    44      60.149  46.444  54.414  1.00  0.00           H  
ATOM    648 HG23 THR    44      60.642  47.144  52.924  1.00  0.00           H  
ATOM    649  OG1 THR    44      63.293  46.717  53.395  1.00  0.00           O  
ATOM    650  HG1 THR    44      64.105  46.204  53.267  1.00  0.00           H  
ATOM    651  C   THR    44      60.684  44.074  53.063  1.00  0.00           C  
ATOM    652  O   THR    44      60.777  43.365  54.096  1.00  0.00           O  
ATOM    653  N   LYS    45      59.569  44.081  52.273  1.00  0.00           N  
ATOM    654  H   LYS    45      59.474  44.615  51.420  1.00  0.00           H  
ATOM    655  CA  LYS    45      58.482  43.178  52.530  1.00  0.00           C  
ATOM    656  HA  LYS    45      58.652  42.505  53.367  1.00  0.00           H  
ATOM    657  CB  LYS    45      57.215  43.971  52.806  1.00  0.00           C  
ATOM    658  HB2 LYS    45      57.087  44.650  51.966  1.00  0.00           H  
ATOM    659  HB3 LYS    45      56.292  43.395  52.815  1.00  0.00           H  
ATOM    660  CG  LYS    45      57.363  44.692  54.130  1.00  0.00           C  
ATOM    661  HG2 LYS    45      57.325  44.027  54.990  1.00  0.00           H  
ATOM    662  HG3 LYS    45      58.362  45.117  54.209  1.00  0.00           H  
ATOM    663  CD  LYS    45      56.356  45.881  54.381  1.00  0.00           C  
ATOM    664  HD2 LYS    45      56.614  46.673  53.680  1.00  0.00           H  
ATOM    665  HD3 LYS    45      55.346  45.539  54.163  1.00  0.00           H  
ATOM    666  CE  LYS    45      56.314  46.335  55.785  1.00  0.00           C  
ATOM    667  HE2 LYS    45      56.112  45.503  56.456  1.00  0.00           H  
ATOM    668  HE3 LYS    45      57.336  46.640  55.994  1.00  0.00           H  
ATOM    669  NZ  LYS    45      55.438  47.534  56.238  1.00  0.00           N  
ATOM    670  HZ1 LYS    45      55.586  48.384  55.665  1.00  0.00           H  
ATOM    671  HZ2 LYS    45      54.459  47.197  56.250  1.00  0.00           H  
ATOM    672  HZ3 LYS    45      55.667  47.704  57.234  1.00  0.00           H  
ATOM    673  C   LYS    45      58.373  42.207  51.350  1.00  0.00           C  
ATOM    674  O   LYS    45      58.886  42.445  50.269  1.00  0.00           O  
ATOM    675  N   GLU    46      57.825  41.064  51.644  1.00  0.00           N  
ATOM    676  H   GLU    46      57.641  40.887  52.622  1.00  0.00           H  
ATOM    677  CA  GLU    46      57.797  39.947  50.747  1.00  0.00           C  
ATOM    678  HA  GLU    46      58.830  39.911  50.409  1.00  0.00           H  
ATOM    679  CB  GLU    46      57.399  38.658  51.414  1.00  0.00           C  
ATOM    680  HB2 GLU    46      56.374  38.691  51.778  1.00  0.00           H  
ATOM    681  HB3 GLU    46      57.258  37.904  50.642  1.00  0.00           H  
ATOM    682  CG  GLU    46      58.501  38.238  52.350  1.00  0.00           C  
ATOM    683  HG2 GLU    46      59.239  37.599  51.870  1.00  0.00           H  
ATOM    684  HG3 GLU    46      59.065  39.104  52.689  1.00  0.00           H  
ATOM    685  CD  GLU    46      58.023  37.573  53.498  1.00  0.00           C  
ATOM    686  OE1 GLU    46      57.183  36.678  53.451  1.00  0.00           O  
ATOM    687  OE2 GLU    46      58.459  37.879  54.615  1.00  0.00           O  
ATOM    688  C   GLU    46      56.889  40.350  49.570  1.00  0.00           C  
ATOM    689  O   GLU    46      55.977  41.182  49.840  1.00  0.00           O  
ATOM    690  N   GLY    47      57.050  39.864  48.375  1.00  0.00           N  
ATOM    691  H   GLY    47      57.827  39.268  48.124  1.00  0.00           H  
ATOM    692  CA  GLY    47      56.147  40.246  47.321  1.00  0.00           C  
ATOM    693  HA2 GLY    47      56.116  41.315  47.520  1.00  0.00           H  
ATOM    694  HA3 GLY    47      56.538  40.285  46.307  1.00  0.00           H  
ATOM    695  C   GLY    47      54.775  39.528  47.462  1.00  0.00           C  
ATOM    696  O   GLY    47      54.650  38.521  48.131  1.00  0.00           O  
ATOM    697  N   VAL    48      53.909  40.031  46.568  1.00  0.00           N  
ATOM    698  H   VAL    48      54.195  40.781  45.953  1.00  0.00           H  
ATOM    699  CA  VAL    48      52.590  39.500  46.334  1.00  0.00           C  
ATOM    700  HA  VAL    48      52.708  38.423  46.243  1.00  0.00           H  
ATOM    701  CB  VAL    48      51.812  39.900  47.593  1.00  0.00           C  
ATOM    702  HB  VAL    48      52.227  39.397  48.463  1.00  0.00           H  
ATOM    703  CG1 VAL    48      50.320  39.330  47.621  1.00  0.00           C  
ATOM    704 HG11 VAL    48      49.733  39.640  48.484  1.00  0.00           H  
ATOM    705 HG12 VAL    48      50.367  38.255  47.463  1.00  0.00           H  
ATOM    706 HG13 VAL    48      49.741  39.722  46.788  1.00  0.00           H  
ATOM    707  CG2 VAL    48      51.541  41.306  47.815  1.00  0.00           C  
ATOM    708 HG21 VAL    48      50.959  41.824  47.055  1.00  0.00           H  
ATOM    709 HG22 VAL    48      52.524  41.772  47.850  1.00  0.00           H  
ATOM    710 HG23 VAL    48      50.964  41.679  48.659  1.00  0.00           H  
ATOM    711  C   VAL    48      51.987  40.015  45.018  1.00  0.00           C  
ATOM    712  O   VAL    48      52.380  41.092  44.571  1.00  0.00           O  
ATOM    713  N   VAL    49      51.055  39.261  44.390  1.00  0.00           N  
ATOM    714  H   VAL    49      50.710  38.375  44.734  1.00  0.00           H  
ATOM    715  CA  VAL    49      50.444  39.813  43.199  1.00  0.00           C  
ATOM    716  HA  VAL    49      51.155  40.244  42.498  1.00  0.00           H  
ATOM    717  CB  VAL    49      49.883  38.608  42.464  1.00  0.00           C  
ATOM    718  HB  VAL    49      49.243  37.976  43.078  1.00  0.00           H  
ATOM    719  CG1 VAL    49      51.034  37.800  41.928  1.00  0.00           C  
ATOM    720 HG11 VAL    49      51.533  37.306  42.759  1.00  0.00           H  
ATOM    721 HG12 VAL    49      51.772  38.409  41.410  1.00  0.00           H  
ATOM    722 HG13 VAL    49      50.750  36.936  41.331  1.00  0.00           H  
ATOM    723  CG2 VAL    49      49.021  38.939  41.309  1.00  0.00           C  
ATOM    724 HG21 VAL    49      48.645  38.015  40.875  1.00  0.00           H  
ATOM    725 HG22 VAL    49      49.594  39.526  40.593  1.00  0.00           H  
ATOM    726 HG23 VAL    49      48.135  39.536  41.514  1.00  0.00           H  
ATOM    727  C   VAL    49      49.325  40.807  43.608  1.00  0.00           C  
ATOM    728  O   VAL    49      48.529  40.542  44.525  1.00  0.00           O  
ATOM    729  N   HIE    50      49.253  41.845  42.733  1.00  0.00           N  
ATOM    730  H   HIE    50      50.052  42.010  42.136  1.00  0.00           H  
ATOM    731  CA  HIE    50      48.333  42.898  43.011  1.00  0.00           C  
ATOM    732  HA  HIE    50      47.840  42.755  43.969  1.00  0.00           H  
ATOM    733  CB  HIE    50      49.121  44.254  42.982  1.00  0.00           C  
ATOM    734  HB2 HIE    50      50.007  44.200  43.611  1.00  0.00           H  
ATOM    735  HB3 HIE    50      49.392  44.525  41.964  1.00  0.00           H  
ATOM    736  CG  HIE    50      48.466  45.451  43.608  1.00  0.00           C  
ATOM    737  ND1 HIE    50      47.592  45.441  44.658  1.00  0.00           N  
ATOM    738  CE1 HIE    50      47.423  46.684  45.066  1.00  0.00           C  
ATOM    739  HE1 HIE    50      46.766  46.973  45.871  1.00  0.00           H  
ATOM    740  NE2 HIE    50      48.220  47.560  44.411  1.00  0.00           N  
ATOM    741  HE2 HIE    50      48.449  48.536  44.630  1.00  0.00           H  
ATOM    742  CD2 HIE    50      48.902  46.743  43.480  1.00  0.00           C  
ATOM    743  HD2 HIE    50      49.701  46.988  42.800  1.00  0.00           H  
ATOM    744  C   HIE    50      47.162  42.857  42.009  1.00  0.00           C  
ATOM    745  O   HIE    50      46.153  43.390  42.362  1.00  0.00           O  
ATOM    746  N   GLY    51      47.408  42.379  40.776  1.00  0.00           N  
ATOM    747  H   GLY    51      48.297  41.960  40.540  1.00  0.00           H  
ATOM    748  CA  GLY    51      46.238  42.179  39.854  1.00  0.00           C  
ATOM    749  HA2 GLY    51      45.675  41.323  40.216  1.00  0.00           H  
ATOM    750  HA3 GLY    51      45.795  43.171  39.799  1.00  0.00           H  
ATOM    751  C   GLY    51      46.838  41.890  38.484  1.00  0.00           C  
ATOM    752  O   GLY    51      47.908  41.347  38.392  1.00  0.00           O  
ATOM    753  N   VAL    52      46.053  42.247  37.480  1.00  0.00           N  
ATOM    754  H   VAL    52      45.133  42.608  37.692  1.00  0.00           H  
ATOM    755  CA  VAL    52      46.494  42.254  36.103  1.00  0.00           C  
ATOM    756  HA  VAL    52      47.575  42.138  36.068  1.00  0.00           H  
ATOM    757  CB  VAL    52      45.901  41.015  35.294  1.00  0.00           C  
ATOM    758  HB  VAL    52      44.904  41.265  34.939  1.00  0.00           H  
ATOM    759  CG1 VAL    52      45.747  39.707  36.044  1.00  0.00           C  
ATOM    760 HG11 VAL    52      45.018  39.068  35.549  1.00  0.00           H  
ATOM    761 HG12 VAL    52      45.294  39.841  37.025  1.00  0.00           H  
ATOM    762 HG13 VAL    52      46.711  39.251  36.261  1.00  0.00           H  
ATOM    763  CG2 VAL    52      46.839  40.657  34.120  1.00  0.00           C  
ATOM    764 HG21 VAL    52      46.768  41.476  33.407  1.00  0.00           H  
ATOM    765 HG22 VAL    52      46.556  39.751  33.588  1.00  0.00           H  
ATOM    766 HG23 VAL    52      47.828  40.561  34.564  1.00  0.00           H  
ATOM    767  C   VAL    52      46.093  43.589  35.497  1.00  0.00           C  
ATOM    768  O   VAL    52      45.035  44.176  35.762  1.00  0.00           O  
ATOM    769  N   ALA    53      47.095  44.167  34.792  1.00  0.00           N  
ATOM    770  H   ALA    53      47.975  43.673  34.716  1.00  0.00           H  
ATOM    771  CA  ALA    53      47.165  45.596  34.700  1.00  0.00           C  
ATOM    772  HA  ALA    53      46.205  46.105  34.653  1.00  0.00           H  
ATOM    773  CB  ALA    53      47.846  46.155  35.938  1.00  0.00           C  
ATOM    774  HB1 ALA    53      47.430  46.122  36.943  1.00  0.00           H  
ATOM    775  HB2 ALA    53      48.822  45.675  35.974  1.00  0.00           H  
ATOM    776  HB3 ALA    53      48.125  47.196  35.790  1.00  0.00           H  
ATOM    777  C   ALA    53      47.910  45.960  33.443  1.00  0.00           C  
ATOM    778  O   ALA    53      48.734  45.172  32.904  1.00  0.00           O  
ATOM    779  N   THR    54      47.754  47.239  33.006  1.00  0.00           N  
ATOM    780  H   THR    54      47.082  47.831  33.477  1.00  0.00           H  
ATOM    781  CA  THR    54      48.339  47.596  31.699  1.00  0.00           C  
ATOM    782  HA  THR    54      48.713  46.754  31.121  1.00  0.00           H  
ATOM    783  CB  THR    54      47.372  48.418  30.813  1.00  0.00           C  
ATOM    784  HB  THR    54      47.176  49.365  31.312  1.00  0.00           H  
ATOM    785  CG2 THR    54      47.848  48.626  29.453  1.00  0.00           C  
ATOM    786 HG21 THR    54      48.729  49.264  29.416  1.00  0.00           H  
ATOM    787 HG22 THR    54      47.017  48.884  28.800  1.00  0.00           H  
ATOM    788 HG23 THR    54      48.124  47.672  29.008  1.00  0.00           H  
ATOM    789  OG1 THR    54      46.040  47.954  30.738  1.00  0.00           O  
ATOM    790  HG1 THR    54      45.518  48.768  30.665  1.00  0.00           H  
ATOM    791  C   THR    54      49.653  48.304  32.096  1.00  0.00           C  
ATOM    792  O   THR    54      49.729  49.501  32.292  1.00  0.00           O  
ATOM    793  N   VAL    55      50.667  47.422  32.336  1.00  0.00           N  
ATOM    794  H   VAL    55      50.367  46.458  32.376  1.00  0.00           H  
ATOM    795  CA  VAL    55      51.985  47.850  32.877  1.00  0.00           C  
ATOM    796  HA  VAL    55      51.738  48.168  33.887  1.00  0.00           H  
ATOM    797  CB  VAL    55      52.929  46.681  32.932  1.00  0.00           C  
ATOM    798  HB  VAL    55      52.832  46.154  31.985  1.00  0.00           H  
ATOM    799  CG1 VAL    55      52.634  45.606  33.970  1.00  0.00           C  
ATOM    800 HG11 VAL    55      53.335  44.778  33.889  1.00  0.00           H  
ATOM    801 HG12 VAL    55      51.597  45.305  33.841  1.00  0.00           H  
ATOM    802 HG13 VAL    55      52.570  45.995  34.985  1.00  0.00           H  
ATOM    803  CG2 VAL    55      54.424  46.993  33.211  1.00  0.00           C  
ATOM    804 HG21 VAL    55      54.556  47.543  34.141  1.00  0.00           H  
ATOM    805 HG22 VAL    55      54.796  47.605  32.392  1.00  0.00           H  
ATOM    806 HG23 VAL    55      55.061  46.117  33.312  1.00  0.00           H  
ATOM    807  C   VAL    55      52.606  49.058  32.146  1.00  0.00           C  
ATOM    808  O   VAL    55      53.324  49.843  32.743  1.00  0.00           O  
ATOM    809  N   ALA    56      52.323  49.255  30.834  1.00  0.00           N  
ATOM    810  H   ALA    56      51.587  48.675  30.455  1.00  0.00           H  
ATOM    811  CA  ALA    56      52.774  50.389  30.113  1.00  0.00           C  
ATOM    812  HA  ALA    56      53.856  50.311  30.043  1.00  0.00           H  
ATOM    813  CB  ALA    56      52.311  50.172  28.685  1.00  0.00           C  
ATOM    814  HB1 ALA    56      52.778  49.288  28.254  1.00  0.00           H  
ATOM    815  HB2 ALA    56      51.232  50.058  28.605  1.00  0.00           H  
ATOM    816  HB3 ALA    56      52.678  51.067  28.186  1.00  0.00           H  
ATOM    817  C   ALA    56      52.177  51.764  30.496  1.00  0.00           C  
ATOM    818  O   ALA    56      52.891  52.779  30.423  1.00  0.00           O  
ATOM    819  N   GLU    57      50.877  51.741  30.989  1.00  0.00           N  
ATOM    820  H   GLU    57      50.451  50.860  31.242  1.00  0.00           H  
ATOM    821  CA  GLU    57      50.335  52.998  31.498  1.00  0.00           C  
ATOM    822  HA  GLU    57      50.735  53.827  30.918  1.00  0.00           H  
ATOM    823  CB  GLU    57      48.810  52.939  31.353  1.00  0.00           C  
ATOM    824  HB2 GLU    57      48.506  51.975  31.756  1.00  0.00           H  
ATOM    825  HB3 GLU    57      48.455  53.707  32.037  1.00  0.00           H  
ATOM    826  CG  GLU    57      48.389  53.078  29.906  1.00  0.00           C  
ATOM    827  HG2 GLU    57      49.212  53.232  29.212  1.00  0.00           H  
ATOM    828  HG3 GLU    57      47.976  52.163  29.487  1.00  0.00           H  
ATOM    829  CD  GLU    57      47.343  54.225  29.619  1.00  0.00           C  
ATOM    830  OE1 GLU    57      46.191  53.864  29.491  1.00  0.00           O  
ATOM    831  OE2 GLU    57      47.716  55.433  29.574  1.00  0.00           O  
ATOM    832  C   GLU    57      50.695  53.049  33.033  1.00  0.00           C  
ATOM    833  O   GLU    57      50.171  53.842  33.799  1.00  0.00           O  
ATOM    834  N   LYS    58      51.477  52.035  33.573  1.00  0.00           N  
ATOM    835  H   LYS    58      51.704  51.243  32.986  1.00  0.00           H  
ATOM    836  CA  LYS    58      51.466  51.859  35.046  1.00  0.00           C  
ATOM    837  HA  LYS    58      51.337  52.793  35.588  1.00  0.00           H  
ATOM    838  CB  LYS    58      50.318  50.857  35.452  1.00  0.00           C  
ATOM    839  HB2 LYS    58      49.480  51.005  34.773  1.00  0.00           H  
ATOM    840  HB3 LYS    58      50.650  49.848  35.213  1.00  0.00           H  
ATOM    841  CG  LYS    58      49.870  51.127  36.870  1.00  0.00           C  
ATOM    842  HG2 LYS    58      50.773  51.078  37.475  1.00  0.00           H  
ATOM    843  HG3 LYS    58      49.481  52.142  36.909  1.00  0.00           H  
ATOM    844  CD  LYS    58      48.888  50.102  37.353  1.00  0.00           C  
ATOM    845  HD2 LYS    58      48.059  50.160  36.650  1.00  0.00           H  
ATOM    846  HD3 LYS    58      49.261  49.084  37.449  1.00  0.00           H  
ATOM    847  CE  LYS    58      48.374  50.609  38.739  1.00  0.00           C  
ATOM    848  HE2 LYS    58      47.740  49.823  39.143  1.00  0.00           H  
ATOM    849  HE3 LYS    58      49.194  50.820  39.421  1.00  0.00           H  
ATOM    850  NZ  LYS    58      47.601  51.932  38.618  1.00  0.00           N  
ATOM    851  HZ1 LYS    58      47.194  52.139  39.547  1.00  0.00           H  
ATOM    852  HZ2 LYS    58      48.092  52.766  38.249  1.00  0.00           H  
ATOM    853  HZ3 LYS    58      46.874  51.793  37.892  1.00  0.00           H  
ATOM    854  C   LYS    58      52.860  51.299  35.526  1.00  0.00           C  
ATOM    855  O   LYS    58      53.004  50.227  36.086  1.00  0.00           O  
ATOM    856  N   THR    59      53.897  52.079  35.163  1.00  0.00           N  
ATOM    857  H   THR    59      53.639  52.915  34.656  1.00  0.00           H  
ATOM    858  CA  THR    59      55.376  51.806  35.378  1.00  0.00           C  
ATOM    859  HA  THR    59      55.446  50.959  36.056  1.00  0.00           H  
ATOM    860  CB  THR    59      56.186  51.367  34.220  1.00  0.00           C  
ATOM    861  HB  THR    59      57.219  51.207  34.518  1.00  0.00           H  
ATOM    862  CG2 THR    59      56.053  52.166  32.964  1.00  0.00           C  
ATOM    863 HG21 THR    59      56.084  53.228  33.197  1.00  0.00           H  
ATOM    864 HG22 THR    59      55.156  51.947  32.389  1.00  0.00           H  
ATOM    865 HG23 THR    59      56.774  51.765  32.255  1.00  0.00           H  
ATOM    866  OG1 THR    59      55.892  50.037  33.871  1.00  0.00           O  
ATOM    867  HG1 THR    59      54.957  50.018  33.616  1.00  0.00           H  
ATOM    868  C   THR    59      56.057  52.974  36.062  1.00  0.00           C  
ATOM    869  O   THR    59      56.980  52.769  36.881  1.00  0.00           O  
ATOM    870  N   LYS    60      55.706  54.235  35.765  1.00  0.00           N  
ATOM    871  H   LYS    60      54.924  54.416  35.150  1.00  0.00           H  
ATOM    872  CA  LYS    60      56.413  55.327  36.377  1.00  0.00           C  
ATOM    873  HA  LYS    60      57.497  55.246  36.330  1.00  0.00           H  
ATOM    874  CB  LYS    60      55.852  56.583  35.693  1.00  0.00           C  
ATOM    875  HB2 LYS    60      54.765  56.634  35.687  1.00  0.00           H  
ATOM    876  HB3 LYS    60      56.160  57.421  36.316  1.00  0.00           H  
ATOM    877  CG  LYS    60      56.391  56.861  34.287  1.00  0.00           C  
ATOM    878  HG2 LYS    60      57.429  56.537  34.328  1.00  0.00           H  
ATOM    879  HG3 LYS    60      55.827  56.223  33.610  1.00  0.00           H  
ATOM    880  CD  LYS    60      56.292  58.305  33.892  1.00  0.00           C  
ATOM    881  HD2 LYS    60      55.249  58.586  34.029  1.00  0.00           H  
ATOM    882  HD3 LYS    60      56.822  58.966  34.575  1.00  0.00           H  
ATOM    883  CE  LYS    60      56.768  58.544  32.496  1.00  0.00           C  
ATOM    884  HE2 LYS    60      57.557  57.806  32.369  1.00  0.00           H  
ATOM    885  HE3 LYS    60      55.980  58.183  31.841  1.00  0.00           H  
ATOM    886  NZ  LYS    60      57.198  59.879  32.198  1.00  0.00           N  
ATOM    887  HZ1 LYS    60      57.996  60.066  32.831  1.00  0.00           H  
ATOM    888  HZ2 LYS    60      57.460  60.020  31.206  1.00  0.00           H  
ATOM    889  HZ3 LYS    60      56.463  60.546  32.493  1.00  0.00           H  
ATOM    890  C   LYS    60      56.047  55.363  37.910  1.00  0.00           C  
ATOM    891  O   LYS    60      54.872  55.565  38.292  1.00  0.00           O  
ATOM    892  N   GLU    61      57.043  55.221  38.743  1.00  0.00           N  
ATOM    893  H   GLU    61      57.906  54.879  38.341  1.00  0.00           H  
ATOM    894  CA  GLU    61      57.024  55.246  40.232  1.00  0.00           C  
ATOM    895  HA  GLU    61      58.048  54.969  40.470  1.00  0.00           H  
ATOM    896  CB  GLU    61      56.718  56.632  40.814  1.00  0.00           C  
ATOM    897  HB2 GLU    61      55.925  57.172  40.300  1.00  0.00           H  
ATOM    898  HB3 GLU    61      56.366  56.573  41.842  1.00  0.00           H  
ATOM    899  CG  GLU    61      58.001  57.482  40.913  1.00  0.00           C  
ATOM    900  HG2 GLU    61      57.763  58.392  41.460  1.00  0.00           H  
ATOM    901  HG3 GLU    61      58.717  56.832  41.411  1.00  0.00           H  
ATOM    902  CD  GLU    61      58.571  57.846  39.587  1.00  0.00           C  
ATOM    903  OE1 GLU    61      58.082  58.799  39.022  1.00  0.00           O  
ATOM    904  OE2 GLU    61      59.601  57.260  39.235  1.00  0.00           O  
ATOM    905  C   GLU    61      56.104  54.156  40.756  1.00  0.00           C  
ATOM    906  O   GLU    61      55.928  54.101  42.009  1.00  0.00           O  
ATOM    907  N   GLN    62      55.669  53.145  39.986  1.00  0.00           N  
ATOM    908  H   GLN    62      56.090  53.082  39.069  1.00  0.00           H  
ATOM    909  CA  GLN    62      54.748  52.124  40.418  1.00  0.00           C  
ATOM    910  HA  GLN    62      53.851  52.624  40.776  1.00  0.00           H  
ATOM    911  CB  GLN    62      54.344  51.186  39.275  1.00  0.00           C  
ATOM    912  HB2 GLN    62      53.993  51.816  38.460  1.00  0.00           H  
ATOM    913  HB3 GLN    62      55.226  50.725  38.836  1.00  0.00           H  
ATOM    914  CG  GLN    62      53.273  50.217  39.664  1.00  0.00           C  
ATOM    915  HG2 GLN    62      53.014  49.691  38.748  1.00  0.00           H  
ATOM    916  HG3 GLN    62      53.771  49.509  40.324  1.00  0.00           H  
ATOM    917  CD  GLN    62      52.037  50.842  40.298  1.00  0.00           C  
ATOM    918  OE1 GLN    62      51.599  51.942  39.971  1.00  0.00           O  
ATOM    919  NE2 GLN    62      51.441  50.106  41.252  1.00  0.00           N  
ATOM    920 HE21 GLN    62      51.873  49.394  41.825  1.00  0.00           H  
ATOM    921 HE22 GLN    62      50.586  50.501  41.618  1.00  0.00           H  
ATOM    922  C   GLN    62      55.275  51.259  41.599  1.00  0.00           C  
ATOM    923  O   GLN    62      54.460  50.847  42.447  1.00  0.00           O  
ATOM    924  N   VAL    63      56.681  51.152  41.712  1.00  0.00           N  
ATOM    925  H   VAL    63      57.333  51.333  40.961  1.00  0.00           H  
ATOM    926  CA  VAL    63      57.215  50.376  42.833  1.00  0.00           C  
ATOM    927  HA  VAL    63      56.537  49.527  42.796  1.00  0.00           H  
ATOM    928  CB  VAL    63      58.648  49.901  42.640  1.00  0.00           C  
ATOM    929  HB  VAL    63      58.947  49.218  43.433  1.00  0.00           H  
ATOM    930  CG1 VAL    63      59.530  51.089  42.530  1.00  0.00           C  
ATOM    931 HG11 VAL    63      60.561  50.753  42.617  1.00  0.00           H  
ATOM    932 HG12 VAL    63      59.542  51.859  43.299  1.00  0.00           H  
ATOM    933 HG13 VAL    63      59.440  51.626  41.588  1.00  0.00           H  
ATOM    934  CG2 VAL    63      58.806  49.128  41.346  1.00  0.00           C  
ATOM    935 HG21 VAL    63      59.875  48.927  41.294  1.00  0.00           H  
ATOM    936 HG22 VAL    63      58.483  49.744  40.510  1.00  0.00           H  
ATOM    937 HG23 VAL    63      58.242  48.198  41.326  1.00  0.00           H  
ATOM    938  C   VAL    63      57.065  51.036  44.186  1.00  0.00           C  
ATOM    939  O   VAL    63      57.175  50.378  45.203  1.00  0.00           O  
ATOM    940  N   THR    64      56.827  52.347  44.261  1.00  0.00           N  
ATOM    941  H   THR    64      56.620  52.847  43.407  1.00  0.00           H  
ATOM    942  CA  THR    64      56.872  53.033  45.588  1.00  0.00           C  
ATOM    943  HA  THR    64      57.547  52.400  46.160  1.00  0.00           H  
ATOM    944  CB  THR    64      57.127  54.550  45.477  1.00  0.00           C  
ATOM    945  HB  THR    64      57.146  55.102  46.414  1.00  0.00           H  
ATOM    946  CG2 THR    64      58.440  54.728  44.852  1.00  0.00           C  
ATOM    947 HG21 THR    64      58.597  54.439  43.814  1.00  0.00           H  
ATOM    948 HG22 THR    64      59.165  54.245  45.503  1.00  0.00           H  
ATOM    949 HG23 THR    64      58.697  55.777  44.987  1.00  0.00           H  
ATOM    950  OG1 THR    64      56.204  55.205  44.627  1.00  0.00           O  
ATOM    951  HG1 THR    64      56.313  54.916  43.708  1.00  0.00           H  
ATOM    952  C   THR    64      55.577  52.766  46.296  1.00  0.00           C  
ATOM    953  O   THR    64      55.517  52.758  47.513  1.00  0.00           O  
ATOM    954  N   ASN    65      54.553  52.309  45.559  1.00  0.00           N  
ATOM    955  H   ASN    65      54.655  52.047  44.587  1.00  0.00           H  
ATOM    956  CA  ASN    65      53.241  52.152  46.203  1.00  0.00           C  
ATOM    957  HA  ASN    65      53.006  53.035  46.792  1.00  0.00           H  
ATOM    958  CB  ASN    65      52.176  52.162  45.039  1.00  0.00           C  
ATOM    959  HB2 ASN    65      52.502  51.396  44.339  1.00  0.00           H  
ATOM    960  HB3 ASN    65      51.214  51.828  45.425  1.00  0.00           H  
ATOM    961  CG  ASN    65      52.061  53.380  44.228  1.00  0.00           C  
ATOM    962  OD1 ASN    65      52.055  54.510  44.682  1.00  0.00           O  
ATOM    963  ND2 ASN    65      51.875  53.245  42.944  1.00  0.00           N  
ATOM    964 HD21 ASN    65      51.835  52.305  42.574  1.00  0.00           H  
ATOM    965 HD22 ASN    65      52.057  53.933  42.226  1.00  0.00           H  
ATOM    966  C   ASN    65      53.147  50.922  47.132  1.00  0.00           C  
ATOM    967  O   ASN    65      53.802  49.889  46.877  1.00  0.00           O  
ATOM    968  N   VAL    66      52.265  50.993  48.127  1.00  0.00           N  
ATOM    969  H   VAL    66      51.724  51.844  48.057  1.00  0.00           H  
ATOM    970  CA  VAL    66      52.205  50.136  49.323  1.00  0.00           C  
ATOM    971  HA  VAL    66      52.945  49.360  49.139  1.00  0.00           H  
ATOM    972  CB  VAL    66      52.674  50.785  50.581  1.00  0.00           C  
ATOM    973  HB  VAL    66      52.768  50.049  51.377  1.00  0.00           H  
ATOM    974  CG1 VAL    66      54.104  51.260  50.453  1.00  0.00           C  
ATOM    975 HG11 VAL    66      54.489  51.810  51.310  1.00  0.00           H  
ATOM    976 HG12 VAL    66      54.273  51.841  49.549  1.00  0.00           H  
ATOM    977 HG13 VAL    66      54.738  50.380  50.370  1.00  0.00           H  
ATOM    978  CG2 VAL    66      51.828  51.946  50.997  1.00  0.00           C  
ATOM    979 HG21 VAL    66      52.239  52.290  51.945  1.00  0.00           H  
ATOM    980 HG22 VAL    66      50.759  51.774  51.104  1.00  0.00           H  
ATOM    981 HG23 VAL    66      52.068  52.730  50.282  1.00  0.00           H  
ATOM    982  C   VAL    66      50.949  49.239  49.531  1.00  0.00           C  
ATOM    983  O   VAL    66      50.469  48.957  50.642  1.00  0.00           O  
ATOM    984  N   GLY    67      50.319  48.921  48.364  1.00  0.00           N  
ATOM    985  H   GLY    67      50.682  49.290  47.496  1.00  0.00           H  
ATOM    986  CA  GLY    67      49.119  48.068  48.360  1.00  0.00           C  
ATOM    987  HA2 GLY    67      49.262  47.265  47.640  1.00  0.00           H  
ATOM    988  HA3 GLY    67      49.059  47.653  49.364  1.00  0.00           H  
ATOM    989  C   GLY    67      47.778  48.801  48.037  1.00  0.00           C  
ATOM    990  O   GLY    67      47.706  49.807  47.286  1.00  0.00           O  
ATOM    991  N   GLY    68      46.683  48.053  48.346  1.00  0.00           N  
ATOM    992  H   GLY    68      46.666  47.309  49.031  1.00  0.00           H  
ATOM    993  CA  GLY    68      45.390  48.495  47.904  1.00  0.00           C  
ATOM    994  HA2 GLY    68      45.163  49.358  48.525  1.00  0.00           H  
ATOM    995  HA3 GLY    68      45.487  48.873  46.888  1.00  0.00           H  
ATOM    996  C   GLY    68      44.275  47.443  48.108  1.00  0.00           C  
ATOM    997  O   GLY    68      44.506  46.212  48.075  1.00  0.00           O  
ATOM    998  N   ALA    69      42.998  47.906  48.177  1.00  0.00           N  
ATOM    999  H   ALA    69      42.838  48.874  47.932  1.00  0.00           H  
ATOM   1000  CA  ALA    69      41.892  47.070  48.657  1.00  0.00           C  
ATOM   1001  HA  ALA    69      42.266  46.052  48.743  1.00  0.00           H  
ATOM   1002  CB  ALA    69      41.540  47.630  50.067  1.00  0.00           C  
ATOM   1003  HB1 ALA    69      40.657  47.123  50.452  1.00  0.00           H  
ATOM   1004  HB2 ALA    69      42.379  47.388  50.716  1.00  0.00           H  
ATOM   1005  HB3 ALA    69      41.361  48.702  50.017  1.00  0.00           H  
ATOM   1006  C   ALA    69      40.696  47.265  47.785  1.00  0.00           C  
ATOM   1007  O   ALA    69      40.381  48.401  47.407  1.00  0.00           O  
ATOM   1008  N   VAL    70      40.018  46.125  47.454  1.00  0.00           N  
ATOM   1009  H   VAL    70      40.328  45.268  47.893  1.00  0.00           H  
ATOM   1010  CA  VAL    70      38.707  46.061  46.788  1.00  0.00           C  
ATOM   1011  HA  VAL    70      38.511  47.050  46.380  1.00  0.00           H  
ATOM   1012  CB  VAL    70      38.664  45.022  45.704  1.00  0.00           C  
ATOM   1013  HB  VAL    70      38.764  44.084  46.247  1.00  0.00           H  
ATOM   1014  CG1 VAL    70      39.874  45.167  44.718  1.00  0.00           C  
ATOM   1015 HG11 VAL    70      39.767  44.583  43.807  1.00  0.00           H  
ATOM   1016 HG12 VAL    70      40.784  44.968  45.281  1.00  0.00           H  
ATOM   1017 HG13 VAL    70      39.974  46.240  44.562  1.00  0.00           H  
ATOM   1018  CG2 VAL    70      37.391  45.103  44.872  1.00  0.00           C  
ATOM   1019 HG21 VAL    70      36.614  45.788  45.205  1.00  0.00           H  
ATOM   1020 HG22 VAL    70      36.888  44.143  44.977  1.00  0.00           H  
ATOM   1021 HG23 VAL    70      37.545  45.252  43.806  1.00  0.00           H  
ATOM   1022  C   VAL    70      37.569  45.738  47.727  1.00  0.00           C  
ATOM   1023  O   VAL    70      37.719  44.832  48.542  1.00  0.00           O  
ATOM   1024  N   VAL    71      36.427  46.454  47.693  1.00  0.00           N  
ATOM   1025  H   VAL    71      36.280  47.288  47.141  1.00  0.00           H  
ATOM   1026  CA  VAL    71      35.341  46.132  48.663  1.00  0.00           C  
ATOM   1027  HA  VAL    71      35.846  45.867  49.589  1.00  0.00           H  
ATOM   1028  CB  VAL    71      34.548  47.419  49.007  1.00  0.00           C  
ATOM   1029  HB  VAL    71      35.167  48.312  48.954  1.00  0.00           H  
ATOM   1030  CG1 VAL    71      33.936  47.421  50.344  1.00  0.00           C  
ATOM   1031 HG11 VAL    71      33.315  48.305  50.481  1.00  0.00           H  
ATOM   1032 HG12 VAL    71      34.666  47.421  51.151  1.00  0.00           H  
ATOM   1033 HG13 VAL    71      33.201  46.633  50.493  1.00  0.00           H  
ATOM   1034  CG2 VAL    71      33.480  47.778  47.941  1.00  0.00           C  
ATOM   1035 HG21 VAL    71      32.503  47.328  48.106  1.00  0.00           H  
ATOM   1036 HG22 VAL    71      33.960  47.554  46.990  1.00  0.00           H  
ATOM   1037 HG23 VAL    71      33.438  48.865  47.970  1.00  0.00           H  
ATOM   1038  C   VAL    71      34.576  44.892  48.203  1.00  0.00           C  
ATOM   1039  O   VAL    71      34.781  44.465  47.068  1.00  0.00           O  
ATOM   1040  N   THR    72      33.726  44.275  49.006  1.00  0.00           N  
ATOM   1041  H   THR    72      33.660  44.408  50.006  1.00  0.00           H  
ATOM   1042  CA  THR    72      32.657  43.404  48.512  1.00  0.00           C  
ATOM   1043  HA  THR    72      33.166  42.818  47.750  1.00  0.00           H  
ATOM   1044  CB  THR    72      31.973  42.614  49.579  1.00  0.00           C  
ATOM   1045  HB  THR    72      31.194  41.999  49.135  1.00  0.00           H  
ATOM   1046  CG2 THR    72      32.950  41.624  50.217  1.00  0.00           C  
ATOM   1047 HG21 THR    72      33.744  42.070  50.812  1.00  0.00           H  
ATOM   1048 HG22 THR    72      33.318  41.006  49.401  1.00  0.00           H  
ATOM   1049 HG23 THR    72      32.329  40.987  50.843  1.00  0.00           H  
ATOM   1050  OG1 THR    72      31.491  43.430  50.564  1.00  0.00           O  
ATOM   1051  HG1 THR    72      31.126  44.228  50.152  1.00  0.00           H  
ATOM   1052  C   THR    72      31.606  44.408  47.903  1.00  0.00           C  
ATOM   1053  O   THR    72      30.666  44.821  48.546  1.00  0.00           O  
ATOM   1054  N   GLY    73      31.787  44.835  46.646  1.00  0.00           N  
ATOM   1055  H   GLY    73      32.524  44.426  46.088  1.00  0.00           H  
ATOM   1056  CA  GLY    73      31.029  45.929  46.082  1.00  0.00           C  
ATOM   1057  HA2 GLY    73      30.134  45.443  45.700  1.00  0.00           H  
ATOM   1058  HA3 GLY    73      30.786  46.654  46.855  1.00  0.00           H  
ATOM   1059  C   GLY    73      31.770  46.516  44.909  1.00  0.00           C  
ATOM   1060  O   GLY    73      32.797  45.990  44.442  1.00  0.00           O  
ATOM   1061  N   VAL    74      31.305  47.724  44.485  1.00  0.00           N  
ATOM   1062  H   VAL    74      30.457  48.064  44.917  1.00  0.00           H  
ATOM   1063  CA  VAL    74      31.682  48.392  43.210  1.00  0.00           C  
ATOM   1064  HA  VAL    74      32.206  47.635  42.631  1.00  0.00           H  
ATOM   1065  CB  VAL    74      30.431  48.907  42.480  1.00  0.00           C  
ATOM   1066  HB  VAL    74      30.790  49.433  41.598  1.00  0.00           H  
ATOM   1067  CG1 VAL    74      29.581  47.746  42.091  1.00  0.00           C  
ATOM   1068 HG11 VAL    74      29.198  47.340  43.025  1.00  0.00           H  
ATOM   1069 HG12 VAL    74      30.090  46.955  41.544  1.00  0.00           H  
ATOM   1070 HG13 VAL    74      28.736  48.168  41.550  1.00  0.00           H  
ATOM   1071  CG2 VAL    74      29.684  49.956  43.289  1.00  0.00           C  
ATOM   1072 HG21 VAL    74      29.103  50.503  42.549  1.00  0.00           H  
ATOM   1073 HG22 VAL    74      30.363  50.716  43.671  1.00  0.00           H  
ATOM   1074 HG23 VAL    74      28.965  49.514  43.976  1.00  0.00           H  
ATOM   1075  C   VAL    74      32.795  49.470  43.426  1.00  0.00           C  
ATOM   1076  O   VAL    74      32.897  50.445  42.700  1.00  0.00           O  
ATOM   1077  N   THR    75      33.714  49.312  44.462  1.00  0.00           N  
ATOM   1078  H   THR    75      33.596  48.524  45.084  1.00  0.00           H  
ATOM   1079  CA  THR    75      34.830  50.263  44.609  1.00  0.00           C  
ATOM   1080  HA  THR    75      35.075  50.690  43.639  1.00  0.00           H  
ATOM   1081  CB  THR    75      34.463  51.330  45.704  1.00  0.00           C  
ATOM   1082  HB  THR    75      34.481  50.826  46.668  1.00  0.00           H  
ATOM   1083  CG2 THR    75      33.080  51.909  45.535  1.00  0.00           C  
ATOM   1084 HG21 THR    75      32.336  51.119  45.462  1.00  0.00           H  
ATOM   1085 HG22 THR    75      32.846  52.512  44.660  1.00  0.00           H  
ATOM   1086 HG23 THR    75      32.906  52.530  46.412  1.00  0.00           H  
ATOM   1087  OG1 THR    75      35.473  52.336  45.824  1.00  0.00           O  
ATOM   1088  HG1 THR    75      35.242  52.747  46.671  1.00  0.00           H  
ATOM   1089  C   THR    75      36.112  49.648  45.188  1.00  0.00           C  
ATOM   1090  O   THR    75      35.950  48.768  46.114  1.00  0.00           O  
ATOM   1091  N   ALA    76      37.248  50.272  44.823  1.00  0.00           N  
ATOM   1092  H   ALA    76      37.234  50.998  44.119  1.00  0.00           H  
ATOM   1093  CA  ALA    76      38.491  49.884  45.249  1.00  0.00           C  
ATOM   1094  HA  ALA    76      38.302  49.582  46.277  1.00  0.00           H  
ATOM   1095  CB  ALA    76      38.933  48.689  44.361  1.00  0.00           C  
ATOM   1096  HB1 ALA    76      39.912  48.372  44.715  1.00  0.00           H  
ATOM   1097  HB2 ALA    76      38.188  47.898  44.423  1.00  0.00           H  
ATOM   1098  HB3 ALA    76      39.001  48.917  43.299  1.00  0.00           H  
ATOM   1099  C   ALA    76      39.454  51.065  45.253  1.00  0.00           C  
ATOM   1100  O   ALA    76      39.174  52.062  44.573  1.00  0.00           O  
ATOM   1101  N   VAL    77      40.521  50.918  46.155  1.00  0.00           N  
ATOM   1102  H   VAL    77      40.778  50.034  46.572  1.00  0.00           H  
ATOM   1103  CA  VAL    77      41.554  51.976  46.397  1.00  0.00           C  
ATOM   1104  HA  VAL    77      41.433  52.815  45.716  1.00  0.00           H  
ATOM   1105  CB  VAL    77      41.374  52.649  47.796  1.00  0.00           C  
ATOM   1106  HB  VAL    77      42.076  53.468  47.938  1.00  0.00           H  
ATOM   1107  CG1 VAL    77      40.025  53.320  47.922  1.00  0.00           C  
ATOM   1108 HG11 VAL    77      39.202  52.608  47.918  1.00  0.00           H  
ATOM   1109 HG12 VAL    77      39.893  53.898  47.009  1.00  0.00           H  
ATOM   1110 HG13 VAL    77      39.967  53.957  48.802  1.00  0.00           H  
ATOM   1111  CG2 VAL    77      41.505  51.739  48.987  1.00  0.00           C  
ATOM   1112 HG21 VAL    77      42.375  51.087  48.966  1.00  0.00           H  
ATOM   1113 HG22 VAL    77      40.681  51.028  48.997  1.00  0.00           H  
ATOM   1114 HG23 VAL    77      41.371  52.290  49.916  1.00  0.00           H  
ATOM   1115  C   VAL    77      42.972  51.400  46.319  1.00  0.00           C  
ATOM   1116  O   VAL    77      43.179  50.140  46.357  1.00  0.00           O  
ATOM   1117  N   ALA    78      43.937  52.374  46.188  1.00  0.00           N  
ATOM   1118  H   ALA    78      43.692  53.352  46.259  1.00  0.00           H  
ATOM   1119  CA  ALA    78      45.358  52.000  46.396  1.00  0.00           C  
ATOM   1120  HA  ALA    78      45.402  51.153  47.077  1.00  0.00           H  
ATOM   1121  CB  ALA    78      45.935  51.597  45.006  1.00  0.00           C  
ATOM   1122  HB1 ALA    78      46.079  52.478  44.384  1.00  0.00           H  
ATOM   1123  HB2 ALA    78      46.938  51.178  45.056  1.00  0.00           H  
ATOM   1124  HB3 ALA    78      45.330  50.929  44.395  1.00  0.00           H  
ATOM   1125  C   ALA    78      46.055  53.107  47.195  1.00  0.00           C  
ATOM   1126  O   ALA    78      45.512  54.178  47.503  1.00  0.00           O  
ATOM   1127  N   GLN    79      47.259  52.767  47.699  1.00  0.00           N  
ATOM   1128  H   GLN    79      47.693  51.904  47.403  1.00  0.00           H  
ATOM   1129  CA  GLN    79      47.859  53.567  48.821  1.00  0.00           C  
ATOM   1130  HA  GLN    79      47.317  54.482  49.046  1.00  0.00           H  
ATOM   1131  CB  GLN    79      47.822  52.648  50.023  1.00  0.00           C  
ATOM   1132  HB2 GLN    79      46.800  52.324  50.211  1.00  0.00           H  
ATOM   1133  HB3 GLN    79      48.471  51.802  49.808  1.00  0.00           H  
ATOM   1134  CG  GLN    79      48.400  53.390  51.240  1.00  0.00           C  
ATOM   1135  HG2 GLN    79      49.460  53.590  51.096  1.00  0.00           H  
ATOM   1136  HG3 GLN    79      47.969  54.384  51.346  1.00  0.00           H  
ATOM   1137  CD  GLN    79      48.224  52.646  52.597  1.00  0.00           C  
ATOM   1138  OE1 GLN    79      47.549  51.644  52.722  1.00  0.00           O  
ATOM   1139  NE2 GLN    79      48.917  53.187  53.601  1.00  0.00           N  
ATOM   1140 HE21 GLN    79      49.408  54.070  53.566  1.00  0.00           H  
ATOM   1141 HE22 GLN    79      48.872  52.727  54.500  1.00  0.00           H  
ATOM   1142  C   GLN    79      49.300  53.915  48.516  1.00  0.00           C  
ATOM   1143  O   GLN    79      50.061  53.073  47.979  1.00  0.00           O  
ATOM   1144  N   LYS    80      49.633  55.171  48.793  1.00  0.00           N  
ATOM   1145  H   LYS    80      49.052  55.683  49.444  1.00  0.00           H  
ATOM   1146  CA  LYS    80      50.572  55.903  48.017  1.00  0.00           C  
ATOM   1147  HA  LYS    80      51.256  55.217  47.521  1.00  0.00           H  
ATOM   1148  CB  LYS    80      49.791  56.740  47.002  1.00  0.00           C  
ATOM   1149  HB2 LYS    80      49.283  57.479  47.619  1.00  0.00           H  
ATOM   1150  HB3 LYS    80      50.478  57.370  46.441  1.00  0.00           H  
ATOM   1151  CG  LYS    80      48.812  55.955  46.133  1.00  0.00           C  
ATOM   1152  HG2 LYS    80      49.319  54.999  46.015  1.00  0.00           H  
ATOM   1153  HG3 LYS    80      47.889  55.809  46.691  1.00  0.00           H  
ATOM   1154  CD  LYS    80      48.566  56.478  44.788  1.00  0.00           C  
ATOM   1155  HD2 LYS    80      49.507  56.501  44.242  1.00  0.00           H  
ATOM   1156  HD3 LYS    80      47.930  55.826  44.192  1.00  0.00           H  
ATOM   1157  CE  LYS    80      47.988  57.852  44.699  1.00  0.00           C  
ATOM   1158  HE2 LYS    80      47.054  57.983  45.239  1.00  0.00           H  
ATOM   1159  HE3 LYS    80      48.733  58.470  45.194  1.00  0.00           H  
ATOM   1160  NZ  LYS    80      47.778  58.231  43.252  1.00  0.00           N  
ATOM   1161  HZ1 LYS    80      48.630  58.233  42.663  1.00  0.00           H  
ATOM   1162  HZ2 LYS    80      47.038  57.618  42.865  1.00  0.00           H  
ATOM   1163  HZ3 LYS    80      47.388  59.191  43.281  1.00  0.00           H  
ATOM   1164  C   LYS    80      51.471  56.678  48.951  1.00  0.00           C  
ATOM   1165  O   LYS    80      51.074  56.972  50.101  1.00  0.00           O  
ATOM   1166  N   THR    81      52.655  57.070  48.481  1.00  0.00           N  
ATOM   1167  H   THR    81      52.885  56.856  47.520  1.00  0.00           H  
ATOM   1168  CA  THR    81      53.647  57.850  49.300  1.00  0.00           C  
ATOM   1169  HA  THR    81      52.993  58.264  50.064  1.00  0.00           H  
ATOM   1170  CB  THR    81      54.609  56.868  49.997  1.00  0.00           C  
ATOM   1171  HB  THR    81      54.152  55.964  50.393  1.00  0.00           H  
ATOM   1172  CG2 THR    81      55.444  57.538  51.070  1.00  0.00           C  
ATOM   1173 HG21 THR    81      55.753  58.564  50.882  1.00  0.00           H  
ATOM   1174 HG22 THR    81      56.406  57.058  51.239  1.00  0.00           H  
ATOM   1175 HG23 THR    81      54.914  57.646  52.015  1.00  0.00           H  
ATOM   1176  OG1 THR    81      55.419  56.330  48.945  1.00  0.00           O  
ATOM   1177  HG1 THR    81      56.128  55.846  49.395  1.00  0.00           H  
ATOM   1178  C   THR    81      54.295  58.918  48.495  1.00  0.00           C  
ATOM   1179  O   THR    81      54.499  59.972  49.091  1.00  0.00           O  
ATOM   1180  N   VAL    82      54.486  58.689  47.145  1.00  0.00           N  
ATOM   1181  H   VAL    82      54.567  57.715  46.889  1.00  0.00           H  
ATOM   1182  CA  VAL    82      55.096  59.755  46.324  1.00  0.00           C  
ATOM   1183  HA  VAL    82      54.798  60.665  46.839  1.00  0.00           H  
ATOM   1184  CB  VAL    82      56.620  59.638  46.385  1.00  0.00           C  
ATOM   1185  HB  VAL    82      56.905  59.492  47.425  1.00  0.00           H  
ATOM   1186  CG1 VAL    82      57.216  58.459  45.562  1.00  0.00           C  
ATOM   1187 HG11 VAL    82      56.796  57.524  45.925  1.00  0.00           H  
ATOM   1188 HG12 VAL    82      58.262  58.487  45.860  1.00  0.00           H  
ATOM   1189 HG13 VAL    82      57.156  58.710  44.505  1.00  0.00           H  
ATOM   1190  CG2 VAL    82      57.278  60.957  46.138  1.00  0.00           C  
ATOM   1191 HG21 VAL    82      57.402  61.194  45.083  1.00  0.00           H  
ATOM   1192 HG22 VAL    82      58.274  61.008  46.574  1.00  0.00           H  
ATOM   1193 HG23 VAL    82      56.699  61.753  46.602  1.00  0.00           H  
ATOM   1194  C   VAL    82      54.458  59.706  44.942  1.00  0.00           C  
ATOM   1195  O   VAL    82      54.654  60.613  44.129  1.00  0.00           O  
ATOM   1196  N   GLU    83      53.641  58.706  44.607  1.00  0.00           N  
ATOM   1197  H   GLU    83      53.414  57.894  45.165  1.00  0.00           H  
ATOM   1198  CA  GLU    83      52.964  58.765  43.295  1.00  0.00           C  
ATOM   1199  HA  GLU    83      53.619  59.029  42.468  1.00  0.00           H  
ATOM   1200  CB  GLU    83      52.506  57.347  42.890  1.00  0.00           C  
ATOM   1201  HB2 GLU    83      53.419  56.761  42.972  1.00  0.00           H  
ATOM   1202  HB3 GLU    83      51.717  56.826  43.428  1.00  0.00           H  
ATOM   1203  CG  GLU    83      52.142  57.243  41.432  1.00  0.00           C  
ATOM   1204  HG2 GLU    83      52.574  58.086  40.895  1.00  0.00           H  
ATOM   1205  HG3 GLU    83      52.690  56.340  41.170  1.00  0.00           H  
ATOM   1206  CD  GLU    83      50.611  57.069  41.175  1.00  0.00           C  
ATOM   1207  OE1 GLU    83      49.961  58.134  41.240  1.00  0.00           O  
ATOM   1208  OE2 GLU    83      50.091  56.002  40.802  1.00  0.00           O  
ATOM   1209  C   GLU    83      51.749  59.709  43.425  1.00  0.00           C  
ATOM   1210  O   GLU    83      50.723  59.379  44.042  1.00  0.00           O  
ATOM   1211  N   GLY    84      51.912  60.793  42.664  1.00  0.00           N  
ATOM   1212  H   GLY    84      52.731  60.857  42.073  1.00  0.00           H  
ATOM   1213  CA  GLY    84      50.718  61.486  42.269  1.00  0.00           C  
ATOM   1214  HA2 GLY    84      51.009  62.148  41.456  1.00  0.00           H  
ATOM   1215  HA3 GLY    84      49.973  60.732  42.028  1.00  0.00           H  
ATOM   1216  C   GLY    84      50.200  62.269  43.422  1.00  0.00           C  
ATOM   1217  O   GLY    84      50.888  62.761  44.368  1.00  0.00           O  
ATOM   1218  N   ALA    85      48.842  62.282  43.465  1.00  0.00           N  
ATOM   1219  H   ALA    85      48.365  61.913  42.654  1.00  0.00           H  
ATOM   1220  CA  ALA    85      48.079  62.872  44.503  1.00  0.00           C  
ATOM   1221  HA  ALA    85      48.770  63.056  45.322  1.00  0.00           H  
ATOM   1222  CB  ALA    85      47.423  64.121  43.894  1.00  0.00           C  
ATOM   1223  HB1 ALA    85      46.947  64.773  44.624  1.00  0.00           H  
ATOM   1224  HB2 ALA    85      48.157  64.718  43.356  1.00  0.00           H  
ATOM   1225  HB3 ALA    85      46.741  63.844  43.094  1.00  0.00           H  
ATOM   1226  C   ALA    85      47.047  61.874  45.060  1.00  0.00           C  
ATOM   1227  O   ALA    85      46.837  60.749  44.486  1.00  0.00           O  
ATOM   1228  N   GLY    86      46.349  62.221  46.209  1.00  0.00           N  
ATOM   1229  H   GLY    86      46.374  63.144  46.620  1.00  0.00           H  
ATOM   1230  CA  GLY    86      45.187  61.455  46.641  1.00  0.00           C  
ATOM   1231  HA2 GLY    86      44.705  61.063  45.748  1.00  0.00           H  
ATOM   1232  HA3 GLY    86      45.471  60.559  47.189  1.00  0.00           H  
ATOM   1233  C   GLY    86      44.237  62.175  47.503  1.00  0.00           C  
ATOM   1234  O   GLY    86      44.418  63.380  47.724  1.00  0.00           O  
ATOM   1235  N   SER    87      43.334  61.382  48.152  1.00  0.00           N  
ATOM   1236  H   SER    87      43.457  60.389  48.007  1.00  0.00           H  
ATOM   1237  CA  SER    87      42.793  61.767  49.476  1.00  0.00           C  
ATOM   1238  HA  SER    87      42.662  62.845  49.524  1.00  0.00           H  
ATOM   1239  CB  SER    87      41.520  60.987  49.622  1.00  0.00           C  
ATOM   1240  HB2 SER    87      40.944  61.179  48.719  1.00  0.00           H  
ATOM   1241  HB3 SER    87      41.777  59.942  49.779  1.00  0.00           H  
ATOM   1242  OG  SER    87      40.887  61.448  50.820  1.00  0.00           O  
ATOM   1243  HG  SER    87      40.596  62.360  50.667  1.00  0.00           H  
ATOM   1244  C   SER    87      43.797  61.506  50.587  1.00  0.00           C  
ATOM   1245  O   SER    87      44.518  60.527  50.660  1.00  0.00           O  
ATOM   1246  N   ILE    88      43.872  62.449  51.538  1.00  0.00           N  
ATOM   1247  H   ILE    88      43.100  63.102  51.539  1.00  0.00           H  
ATOM   1248  CA  ILE    88      44.697  62.415  52.762  1.00  0.00           C  
ATOM   1249  HA  ILE    88      45.494  61.678  52.696  1.00  0.00           H  
ATOM   1250  CB  ILE    88      45.378  63.745  53.041  1.00  0.00           C  
ATOM   1251  HB  ILE    88      44.664  64.557  53.159  1.00  0.00           H  
ATOM   1252  CG2 ILE    88      46.258  63.651  54.260  1.00  0.00           C  
ATOM   1253 HG21 ILE    88      45.639  63.603  55.154  1.00  0.00           H  
ATOM   1254 HG22 ILE    88      46.982  64.461  54.330  1.00  0.00           H  
ATOM   1255 HG23 ILE    88      46.764  62.690  54.327  1.00  0.00           H  
ATOM   1256  CG1 ILE    88      46.297  64.107  51.806  1.00  0.00           C  
ATOM   1257 HG12 ILE    88      46.952  63.241  51.744  1.00  0.00           H  
ATOM   1258 HG13 ILE    88      45.671  64.196  50.920  1.00  0.00           H  
ATOM   1259  CD1 ILE    88      46.991  65.428  51.801  1.00  0.00           C  
ATOM   1260 HD11 ILE    88      46.244  66.193  52.001  1.00  0.00           H  
ATOM   1261 HD12 ILE    88      47.537  65.561  50.870  1.00  0.00           H  
ATOM   1262 HD13 ILE    88      47.775  65.309  52.546  1.00  0.00           H  
ATOM   1263  C   ILE    88      43.740  62.021  53.907  1.00  0.00           C  
ATOM   1264  O   ILE    88      43.036  62.892  54.448  1.00  0.00           O  
ATOM   1265  N   ALA    89      43.647  60.712  54.173  1.00  0.00           N  
ATOM   1266  H   ALA    89      44.245  60.080  53.656  1.00  0.00           H  
ATOM   1267  CA  ALA    89      43.128  60.169  55.425  1.00  0.00           C  
ATOM   1268  HA  ALA    89      43.455  60.649  56.345  1.00  0.00           H  
ATOM   1269  CB  ALA    89      41.576  60.345  55.410  1.00  0.00           C  
ATOM   1270  HB1 ALA    89      41.246  59.783  54.538  1.00  0.00           H  
ATOM   1271  HB2 ALA    89      41.223  59.991  56.377  1.00  0.00           H  
ATOM   1272  HB3 ALA    89      41.353  61.404  55.300  1.00  0.00           H  
ATOM   1273  C   ALA    89      43.497  58.719  55.491  1.00  0.00           C  
ATOM   1274  O   ALA    89      43.818  58.055  54.537  1.00  0.00           O  
ATOM   1275  N   ALA    90      43.518  58.224  56.735  1.00  0.00           N  
ATOM   1276  H   ALA    90      43.067  58.767  57.458  1.00  0.00           H  
ATOM   1277  CA  ALA    90      43.598  56.835  57.097  1.00  0.00           C  
ATOM   1278  HA  ALA    90      44.510  56.400  56.695  1.00  0.00           H  
ATOM   1279  CB  ALA    90      43.493  56.697  58.647  1.00  0.00           C  
ATOM   1280  HB1 ALA    90      44.263  57.266  59.164  1.00  0.00           H  
ATOM   1281  HB2 ALA    90      42.560  57.062  59.071  1.00  0.00           H  
ATOM   1282  HB3 ALA    90      43.694  55.647  58.846  1.00  0.00           H  
ATOM   1283  C   ALA    90      42.453  56.030  56.437  1.00  0.00           C  
ATOM   1284  O   ALA    90      41.355  56.529  56.133  1.00  0.00           O  
ATOM   1285  N   ALA    91      42.619  54.712  56.308  1.00  0.00           N  
ATOM   1286  H   ALA    91      43.548  54.428  56.589  1.00  0.00           H  
ATOM   1287  CA  ALA    91      41.647  53.837  55.691  1.00  0.00           C  
ATOM   1288  HA  ALA    91      40.699  54.284  55.400  1.00  0.00           H  
ATOM   1289  CB  ALA    91      42.374  53.309  54.428  1.00  0.00           C  
ATOM   1290  HB1 ALA    91      43.314  52.839  54.710  1.00  0.00           H  
ATOM   1291  HB2 ALA    91      41.750  52.508  54.037  1.00  0.00           H  
ATOM   1292  HB3 ALA    91      42.646  54.056  53.685  1.00  0.00           H  
ATOM   1293  C   ALA    91      41.184  52.577  56.471  1.00  0.00           C  
ATOM   1294  O   ALA    91      40.692  51.577  56.011  1.00  0.00           O  
ATOM   1295  N   THR    92      41.469  52.674  57.828  1.00  0.00           N  
ATOM   1296  H   THR    92      41.722  53.568  58.226  1.00  0.00           H  
ATOM   1297  CA  THR    92      40.975  51.804  58.829  1.00  0.00           C  
ATOM   1298  HA  THR    92      41.430  50.831  58.661  1.00  0.00           H  
ATOM   1299  CB  THR    92      41.355  52.168  60.254  1.00  0.00           C  
ATOM   1300  HB  THR    92      40.741  53.006  60.575  1.00  0.00           H  
ATOM   1301  CG2 THR    92      42.781  52.578  60.395  1.00  0.00           C  
ATOM   1302 HG21 THR    92      42.968  52.914  61.413  1.00  0.00           H  
ATOM   1303 HG22 THR    92      43.015  53.477  59.828  1.00  0.00           H  
ATOM   1304 HG23 THR    92      43.464  51.786  60.095  1.00  0.00           H  
ATOM   1305  OG1 THR    92      40.972  51.155  61.124  1.00  0.00           O  
ATOM   1306  HG1 THR    92      41.342  50.298  60.862  1.00  0.00           H  
ATOM   1307  C   THR    92      39.466  51.625  58.753  1.00  0.00           C  
ATOM   1308  O   THR    92      38.883  50.519  58.853  1.00  0.00           O  
ATOM   1309  N   GLY    93      38.766  52.771  58.508  1.00  0.00           N  
ATOM   1310  H   GLY    93      39.178  53.675  58.319  1.00  0.00           H  
ATOM   1311  CA  GLY    93      37.377  52.778  58.101  1.00  0.00           C  
ATOM   1312  HA2 GLY    93      36.666  52.594  58.903  1.00  0.00           H  
ATOM   1313  HA3 GLY    93      37.211  53.812  57.808  1.00  0.00           H  
ATOM   1314  C   GLY    93      37.114  51.861  56.985  1.00  0.00           C  
ATOM   1315  O   GLY    93      36.441  50.888  57.259  1.00  0.00           O  
ATOM   1316  N   PHE    94      37.617  52.174  55.740  1.00  0.00           N  
ATOM   1317  H   PHE    94      38.107  53.048  55.608  1.00  0.00           H  
ATOM   1318  CA  PHE    94      37.260  51.473  54.571  1.00  0.00           C  
ATOM   1319  HA  PHE    94      36.192  51.562  54.384  1.00  0.00           H  
ATOM   1320  CB  PHE    94      38.049  52.109  53.375  1.00  0.00           C  
ATOM   1321  HB2 PHE    94      37.674  53.128  53.296  1.00  0.00           H  
ATOM   1322  HB3 PHE    94      39.105  52.140  53.636  1.00  0.00           H  
ATOM   1323  CG  PHE    94      38.002  51.417  52.092  1.00  0.00           C  
ATOM   1324  CD1 PHE    94      38.840  50.357  51.698  1.00  0.00           C  
ATOM   1325  HD1 PHE    94      39.626  49.982  52.342  1.00  0.00           H  
ATOM   1326  CE1 PHE    94      38.669  49.738  50.516  1.00  0.00           C  
ATOM   1327  HE1 PHE    94      39.251  48.861  50.260  1.00  0.00           H  
ATOM   1328  CZ  PHE    94      37.718  50.137  49.599  1.00  0.00           C  
ATOM   1329  HZ  PHE    94      37.496  49.686  48.639  1.00  0.00           H  
ATOM   1330  CE2 PHE    94      36.837  51.073  50.028  1.00  0.00           C  
ATOM   1331  HE2 PHE    94      35.954  51.223  49.420  1.00  0.00           H  
ATOM   1332  CD2 PHE    94      36.981  51.745  51.217  1.00  0.00           C  
ATOM   1333  HD2 PHE    94      36.262  52.509  51.488  1.00  0.00           H  
ATOM   1334  C   PHE    94      37.543  49.972  54.686  1.00  0.00           C  
ATOM   1335  O   PHE    94      36.805  49.174  54.072  1.00  0.00           O  
ATOM   1336  N   VAL    95      38.571  49.538  55.428  1.00  0.00           N  
ATOM   1337  H   VAL    95      39.169  50.167  55.947  1.00  0.00           H  
ATOM   1338  CA  VAL    95      38.818  48.105  55.559  1.00  0.00           C  
ATOM   1339  HA  VAL    95      38.535  47.683  54.598  1.00  0.00           H  
ATOM   1340  CB  VAL    95      40.285  47.763  55.731  1.00  0.00           C  
ATOM   1341  HB  VAL    95      40.402  46.683  55.802  1.00  0.00           H  
ATOM   1342  CG1 VAL    95      40.858  48.252  57.029  1.00  0.00           C  
ATOM   1343 HG11 VAL    95      41.875  47.872  57.110  1.00  0.00           H  
ATOM   1344 HG12 VAL    95      40.355  47.905  57.930  1.00  0.00           H  
ATOM   1345 HG13 VAL    95      40.835  49.336  57.114  1.00  0.00           H  
ATOM   1346  CG2 VAL    95      41.191  48.227  54.543  1.00  0.00           C  
ATOM   1347 HG21 VAL    95      40.796  47.982  53.560  1.00  0.00           H  
ATOM   1348 HG22 VAL    95      42.154  47.725  54.618  1.00  0.00           H  
ATOM   1349 HG23 VAL    95      41.358  49.298  54.638  1.00  0.00           H  
ATOM   1350  C   VAL    95      38.050  47.372  56.600  1.00  0.00           C  
ATOM   1351  O   VAL    95      37.780  46.197  56.419  1.00  0.00           O  
ATOM   1352  N   LYS    96      37.641  48.032  57.712  1.00  0.00           N  
ATOM   1353  H   LYS    96      37.811  49.014  57.882  1.00  0.00           H  
ATOM   1354  CA  LYS    96      36.852  47.363  58.715  1.00  0.00           C  
ATOM   1355  HA  LYS    96      36.180  46.654  58.238  1.00  0.00           H  
ATOM   1356  CB  LYS    96      37.798  46.664  59.664  1.00  0.00           C  
ATOM   1357  HB2 LYS    96      38.305  45.910  59.066  1.00  0.00           H  
ATOM   1358  HB3 LYS    96      38.525  47.385  60.034  1.00  0.00           H  
ATOM   1359  CG  LYS    96      37.184  45.853  60.781  1.00  0.00           C  
ATOM   1360  HG2 LYS    96      36.396  46.431  61.260  1.00  0.00           H  
ATOM   1361  HG3 LYS    96      36.735  44.963  60.345  1.00  0.00           H  
ATOM   1362  CD  LYS    96      38.235  45.475  61.846  1.00  0.00           C  
ATOM   1363  HD2 LYS    96      38.605  46.355  62.367  1.00  0.00           H  
ATOM   1364  HD3 LYS    96      37.757  44.886  62.627  1.00  0.00           H  
ATOM   1365  CE  LYS    96      39.293  44.699  61.166  1.00  0.00           C  
ATOM   1366  HE2 LYS    96      38.811  43.919  60.582  1.00  0.00           H  
ATOM   1367  HE3 LYS    96      39.922  45.318  60.530  1.00  0.00           H  
ATOM   1368  NZ  LYS    96      40.279  44.001  62.114  1.00  0.00           N  
ATOM   1369  HZ1 LYS    96      40.987  43.475  61.572  1.00  0.00           H  
ATOM   1370  HZ2 LYS    96      40.821  44.678  62.681  1.00  0.00           H  
ATOM   1371  HZ3 LYS    96      39.792  43.314  62.717  1.00  0.00           H  
ATOM   1372  C   LYS    96      35.879  48.248  59.448  1.00  0.00           C  
ATOM   1373  O   LYS    96      34.675  47.944  59.520  1.00  0.00           O  
ATOM   1374  N   LYS    97      36.312  49.464  59.928  1.00  0.00           N  
ATOM   1375  H   LYS    97      37.221  49.784  59.624  1.00  0.00           H  
ATOM   1376  CA  LYS    97      35.557  50.146  60.940  1.00  0.00           C  
ATOM   1377  HA  LYS    97      35.096  49.310  61.460  1.00  0.00           H  
ATOM   1378  CB  LYS    97      36.427  50.873  61.827  1.00  0.00           C  
ATOM   1379  HB2 LYS    97      36.767  51.787  61.346  1.00  0.00           H  
ATOM   1380  HB3 LYS    97      35.763  51.221  62.616  1.00  0.00           H  
ATOM   1381  CG  LYS    97      37.630  50.145  62.391  1.00  0.00           C  
ATOM   1382  HG2 LYS    97      37.358  49.104  62.557  1.00  0.00           H  
ATOM   1383  HG3 LYS    97      38.434  50.312  61.677  1.00  0.00           H  
ATOM   1384  CD  LYS    97      38.165  50.642  63.710  1.00  0.00           C  
ATOM   1385  HD2 LYS    97      39.116  50.196  63.995  1.00  0.00           H  
ATOM   1386  HD3 LYS    97      38.341  51.713  63.640  1.00  0.00           H  
ATOM   1387  CE  LYS    97      37.201  50.420  64.801  1.00  0.00           C  
ATOM   1388  HE2 LYS    97      36.189  50.596  64.444  1.00  0.00           H  
ATOM   1389  HE3 LYS    97      37.201  49.355  65.020  1.00  0.00           H  
ATOM   1390  NZ  LYS    97      37.396  51.206  66.059  1.00  0.00           N  
ATOM   1391  HZ1 LYS    97      37.523  52.191  65.765  1.00  0.00           H  
ATOM   1392  HZ2 LYS    97      36.526  51.091  66.608  1.00  0.00           H  
ATOM   1393  HZ3 LYS    97      38.172  50.796  66.609  1.00  0.00           H  
ATOM   1394  C   LYS    97      34.377  51.065  60.450  1.00  0.00           C  
ATOM   1395  O   LYS    97      33.702  51.635  61.313  1.00  0.00           O  
ATOM   1396  N   ASP    98      34.204  51.280  59.114  1.00  0.00           N  
ATOM   1397  H   ASP    98      35.005  50.923  58.611  1.00  0.00           H  
ATOM   1398  CA  ASP    98      33.288  52.367  58.630  1.00  0.00           C  
ATOM   1399  HA  ASP    98      32.339  52.268  59.151  1.00  0.00           H  
ATOM   1400  CB  ASP    98      33.886  53.795  58.926  1.00  0.00           C  
ATOM   1401  HB2 ASP    98      34.065  53.909  59.993  1.00  0.00           H  
ATOM   1402  HB3 ASP    98      34.909  53.805  58.553  1.00  0.00           H  
ATOM   1403  CG  ASP    98      33.029  54.910  58.497  1.00  0.00           C  
ATOM   1404  OD1 ASP    98      31.794  54.828  58.229  1.00  0.00           O  
ATOM   1405  OD2 ASP    98      33.499  56.039  58.285  1.00  0.00           O  
ATOM   1406  C   ASP    98      33.009  52.054  57.207  1.00  0.00           C  
ATOM   1407  O   ASP    98      33.409  52.774  56.292  1.00  0.00           O  
ATOM   1408  N   GLN    99      32.312  50.858  56.945  1.00  0.00           N  
ATOM   1409  H   GLN    99      32.026  50.235  57.688  1.00  0.00           H  
ATOM   1410  CA  GLN    99      32.117  50.308  55.635  1.00  0.00           C  
ATOM   1411  HA  GLN    99      32.174  51.130  54.925  1.00  0.00           H  
ATOM   1412  CB  GLN    99      33.373  49.463  55.369  1.00  0.00           C  
ATOM   1413  HB2 GLN    99      34.278  50.000  55.647  1.00  0.00           H  
ATOM   1414  HB3 GLN    99      33.401  48.624  56.062  1.00  0.00           H  
ATOM   1415  CG  GLN    99      33.544  48.887  53.960  1.00  0.00           C  
ATOM   1416  HG2 GLN    99      34.532  48.438  53.868  1.00  0.00           H  
ATOM   1417  HG3 GLN    99      32.819  48.078  54.017  1.00  0.00           H  
ATOM   1418  CD  GLN    99      33.267  49.836  52.825  1.00  0.00           C  
ATOM   1419  OE1 GLN    99      32.203  50.246  52.504  1.00  0.00           O  
ATOM   1420  NE2 GLN    99      34.395  50.339  52.282  1.00  0.00           N  
ATOM   1421 HE21 GLN    99      35.297  49.965  52.547  1.00  0.00           H  
ATOM   1422 HE22 GLN    99      34.393  51.178  51.719  1.00  0.00           H  
ATOM   1423  C   GLN    99      30.874  49.397  55.513  1.00  0.00           C  
ATOM   1424  O   GLN    99      30.490  48.672  56.428  1.00  0.00           O  
ATOM   1425  N   LEU   100      30.249  49.415  54.309  1.00  0.00           N  
ATOM   1426  H   LEU   100      30.756  49.853  53.552  1.00  0.00           H  
ATOM   1427  CA  LEU   100      28.920  48.851  53.944  1.00  0.00           C  
ATOM   1428  HA  LEU   100      28.653  49.360  53.020  1.00  0.00           H  
ATOM   1429  CB  LEU   100      28.967  47.339  53.610  1.00  0.00           C  
ATOM   1430  HB2 LEU   100      29.180  46.849  54.558  1.00  0.00           H  
ATOM   1431  HB3 LEU   100      28.004  46.978  53.253  1.00  0.00           H  
ATOM   1432  CG  LEU   100      30.122  46.966  52.652  1.00  0.00           C  
ATOM   1433  HG  LEU   100      31.072  47.232  53.112  1.00  0.00           H  
ATOM   1434  CD1 LEU   100      30.130  47.705  51.342  1.00  0.00           C  
ATOM   1435 HD11 LEU   100      30.773  47.262  50.585  1.00  0.00           H  
ATOM   1436 HD12 LEU   100      30.515  48.709  51.512  1.00  0.00           H  
ATOM   1437 HD13 LEU   100      29.109  47.815  50.983  1.00  0.00           H  
ATOM   1438  CD2 LEU   100      30.152  45.466  52.409  1.00  0.00           C  
ATOM   1439 HD21 LEU   100      29.501  45.115  51.610  1.00  0.00           H  
ATOM   1440 HD22 LEU   100      29.829  45.055  53.363  1.00  0.00           H  
ATOM   1441 HD23 LEU   100      31.143  45.048  52.244  1.00  0.00           H  
ATOM   1442  C   LEU   100      27.903  49.265  55.027  1.00  0.00           C  
ATOM   1443  O   LEU   100      26.987  48.500  55.310  1.00  0.00           O  
ATOM   1444  N   GLY   101      28.025  50.514  55.479  1.00  0.00           N  
ATOM   1445  H   GLY   101      28.748  51.066  55.039  1.00  0.00           H  
ATOM   1446  CA  GLY   101      27.165  51.175  56.477  1.00  0.00           C  
ATOM   1447  HA2 GLY   101      27.353  52.246  56.429  1.00  0.00           H  
ATOM   1448  HA3 GLY   101      26.136  50.964  56.195  1.00  0.00           H  
ATOM   1449  C   GLY   101      27.369  50.662  57.886  1.00  0.00           C  
ATOM   1450  O   GLY   101      26.988  51.288  58.882  1.00  0.00           O  
ATOM   1451  N   LYS   102      28.087  49.532  58.040  1.00  0.00           N  
ATOM   1452  H   LYS   102      28.436  49.052  57.222  1.00  0.00           H  
ATOM   1453  CA  LYS   102      28.611  49.025  59.335  1.00  0.00           C  
ATOM   1454  HA  LYS   102      27.776  48.930  60.026  1.00  0.00           H  
ATOM   1455  CB  LYS   102      29.234  47.654  59.227  1.00  0.00           C  
ATOM   1456  HB2 LYS   102      30.155  47.738  58.653  1.00  0.00           H  
ATOM   1457  HB3 LYS   102      29.560  47.316  60.209  1.00  0.00           H  
ATOM   1458  CG  LYS   102      28.376  46.458  58.602  1.00  0.00           C  
ATOM   1459  HG2 LYS   102      28.008  46.795  57.635  1.00  0.00           H  
ATOM   1460  HG3 LYS   102      29.129  45.730  58.307  1.00  0.00           H  
ATOM   1461  CD  LYS   102      27.376  45.795  59.440  1.00  0.00           C  
ATOM   1462  HD2 LYS   102      27.767  45.477  60.405  1.00  0.00           H  
ATOM   1463  HD3 LYS   102      26.606  46.525  59.683  1.00  0.00           H  
ATOM   1464  CE  LYS   102      26.714  44.677  58.679  1.00  0.00           C  
ATOM   1465  HE2 LYS   102      26.552  45.032  57.664  1.00  0.00           H  
ATOM   1466  HE3 LYS   102      27.306  43.766  58.631  1.00  0.00           H  
ATOM   1467  NZ  LYS   102      25.421  44.265  59.297  1.00  0.00           N  
ATOM   1468  HZ1 LYS   102      25.526  43.790  60.212  1.00  0.00           H  
ATOM   1469  HZ2 LYS   102      24.966  45.181  59.456  1.00  0.00           H  
ATOM   1470  HZ3 LYS   102      24.859  43.626  58.706  1.00  0.00           H  
ATOM   1471  C   LYS   102      29.552  50.152  59.810  1.00  0.00           C  
ATOM   1472  O   LYS   102      30.095  50.934  59.027  1.00  0.00           O  
ATOM   1473  N   ASN   103      29.852  50.124  61.121  1.00  0.00           N  
ATOM   1474  H   ASN   103      29.451  49.304  61.557  1.00  0.00           H  
ATOM   1475  CA  ASN   103      30.761  51.043  61.782  1.00  0.00           C  
ATOM   1476  HA  ASN   103      31.570  51.071  61.056  1.00  0.00           H  
ATOM   1477  CB  ASN   103      30.103  52.426  62.097  1.00  0.00           C  
ATOM   1478  HB2 ASN   103      30.759  53.173  62.541  1.00  0.00           H  
ATOM   1479  HB3 ASN   103      29.878  52.823  61.109  1.00  0.00           H  
ATOM   1480  CG  ASN   103      28.929  52.321  63.020  1.00  0.00           C  
ATOM   1481  OD1 ASN   103      27.791  51.916  62.686  1.00  0.00           O  
ATOM   1482  ND2 ASN   103      29.099  52.799  64.311  1.00  0.00           N  
ATOM   1483 HD21 ASN   103      30.053  53.084  64.490  1.00  0.00           H  
ATOM   1484 HD22 ASN   103      28.453  52.611  65.066  1.00  0.00           H  
ATOM   1485  C   ASN   103      31.348  50.347  63.036  1.00  0.00           C  
ATOM   1486  O   ASN   103      30.801  49.383  63.473  1.00  0.00           O  
ATOM   1487  N   GLU   104      32.360  50.972  63.562  1.00  0.00           N  
ATOM   1488  H   GLU   104      32.736  51.754  63.041  1.00  0.00           H  
ATOM   1489  CA  GLU   104      33.017  50.523  64.810  1.00  0.00           C  
ATOM   1490  HA  GLU   104      33.855  51.210  64.906  1.00  0.00           H  
ATOM   1491  CB  GLU   104      32.106  50.780  66.014  1.00  0.00           C  
ATOM   1492  HB2 GLU   104      31.612  51.736  65.852  1.00  0.00           H  
ATOM   1493  HB3 GLU   104      31.387  49.968  66.097  1.00  0.00           H  
ATOM   1494  CG  GLU   104      32.703  50.698  67.466  1.00  0.00           C  
ATOM   1495  HG2 GLU   104      31.790  50.871  68.031  1.00  0.00           H  
ATOM   1496  HG3 GLU   104      32.960  49.666  67.694  1.00  0.00           H  
ATOM   1497  CD  GLU   104      33.776  51.649  67.753  1.00  0.00           C  
ATOM   1498  OE1 GLU   104      33.587  52.575  68.546  1.00  0.00           O  
ATOM   1499  OE2 GLU   104      34.838  51.790  67.087  1.00  0.00           O  
ATOM   1500  C   GLU   104      33.536  49.118  64.692  1.00  0.00           C  
ATOM   1501  O   GLU   104      34.440  48.906  63.867  1.00  0.00           O  
ATOM   1502  N   GLU   105      33.053  48.172  65.471  1.00  0.00           N  
ATOM   1503  H   GLU   105      32.209  48.339  66.002  1.00  0.00           H  
ATOM   1504  CA  GLU   105      33.524  46.827  65.459  1.00  0.00           C  
ATOM   1505  HA  GLU   105      34.518  46.862  65.020  1.00  0.00           H  
ATOM   1506  CB  GLU   105      33.730  46.190  66.901  1.00  0.00           C  
ATOM   1507  HB2 GLU   105      34.394  45.333  66.806  1.00  0.00           H  
ATOM   1508  HB3 GLU   105      34.366  46.883  67.447  1.00  0.00           H  
ATOM   1509  CG  GLU   105      32.483  45.670  67.709  1.00  0.00           C  
ATOM   1510  HG2 GLU   105      31.890  45.069  67.023  1.00  0.00           H  
ATOM   1511  HG3 GLU   105      32.813  44.927  68.433  1.00  0.00           H  
ATOM   1512  CD  GLU   105      31.651  46.782  68.347  1.00  0.00           C  
ATOM   1513  OE1 GLU   105      30.658  47.143  67.749  1.00  0.00           O  
ATOM   1514  OE2 GLU   105      31.975  47.234  69.451  1.00  0.00           O  
ATOM   1515  C   GLU   105      32.606  45.956  64.608  1.00  0.00           C  
ATOM   1516  O   GLU   105      32.877  44.767  64.438  1.00  0.00           O  
ATOM   1517  N   GLY   106      31.582  46.517  63.925  1.00  0.00           N  
ATOM   1518  H   GLY   106      31.448  47.518  63.973  1.00  0.00           H  
ATOM   1519  CA  GLY   106      30.289  45.865  63.649  1.00  0.00           C  
ATOM   1520  HA2 GLY   106      30.086  45.118  64.414  1.00  0.00           H  
ATOM   1521  HA3 GLY   106      29.457  46.560  63.562  1.00  0.00           H  
ATOM   1522  C   GLY   106      30.393  45.203  62.268  1.00  0.00           C  
ATOM   1523  O   GLY   106      29.459  44.465  61.910  1.00  0.00           O  
ATOM   1524  N   ALA   107      31.528  45.291  61.598  1.00  0.00           N  
ATOM   1525  H   ALA   107      32.250  45.978  61.770  1.00  0.00           H  
ATOM   1526  CA  ALA   107      31.924  44.403  60.490  1.00  0.00           C  
ATOM   1527  HA  ALA   107      31.121  44.506  59.764  1.00  0.00           H  
ATOM   1528  CB  ALA   107      33.203  44.785  59.771  1.00  0.00           C  
ATOM   1529  HB1 ALA   107      34.117  44.644  60.344  1.00  0.00           H  
ATOM   1530  HB2 ALA   107      33.236  44.118  58.911  1.00  0.00           H  
ATOM   1531  HB3 ALA   107      33.097  45.808  59.414  1.00  0.00           H  
ATOM   1532  C   ALA   107      31.956  42.929  60.924  1.00  0.00           C  
ATOM   1533  O   ALA   107      32.448  42.670  62.111  1.00  0.00           O  
ATOM   1534  N   PRO   108      31.432  41.905  60.226  1.00  0.00           N  
ATOM   1535  CD  PRO   108      30.575  41.962  59.009  1.00  0.00           C  
ATOM   1536  HD2 PRO   108      31.197  42.462  58.269  1.00  0.00           H  
ATOM   1537  HD3 PRO   108      29.675  42.523  59.248  1.00  0.00           H  
ATOM   1538  CG  PRO   108      30.211  40.590  58.627  1.00  0.00           C  
ATOM   1539  HG2 PRO   108      30.901  40.205  57.879  1.00  0.00           H  
ATOM   1540  HG3 PRO   108      29.153  40.699  58.398  1.00  0.00           H  
ATOM   1541  CB  PRO   108      30.260  39.809  59.960  1.00  0.00           C  
ATOM   1542  HB2 PRO   108      30.557  38.794  59.704  1.00  0.00           H  
ATOM   1543  HB3 PRO   108      29.322  39.846  60.510  1.00  0.00           H  
ATOM   1544  CA  PRO   108      31.408  40.497  60.702  1.00  0.00           C  
ATOM   1545  HA  PRO   108      31.133  40.504  61.755  1.00  0.00           H  
ATOM   1546  C   PRO   108      32.807  39.820  60.474  1.00  0.00           C  
ATOM   1547  O   PRO   108      33.676  40.455  59.899  1.00  0.00           O  
ATOM   1548  N   GLN   109      33.008  38.537  60.909  1.00  0.00           N  
ATOM   1549  H   GLN   109      32.243  38.029  61.333  1.00  0.00           H  
ATOM   1550  CA  GLN   109      34.369  37.960  60.910  1.00  0.00           C  
ATOM   1551  HA  GLN   109      35.022  38.763  61.245  1.00  0.00           H  
ATOM   1552  CB  GLN   109      34.475  36.756  61.794  1.00  0.00           C  
ATOM   1553  HB2 GLN   109      34.111  37.109  62.757  1.00  0.00           H  
ATOM   1554  HB3 GLN   109      33.879  35.920  61.433  1.00  0.00           H  
ATOM   1555  CG  GLN   109      35.847  36.164  62.082  1.00  0.00           C  
ATOM   1556  HG2 GLN   109      35.742  35.314  62.752  1.00  0.00           H  
ATOM   1557  HG3 GLN   109      36.170  35.640  61.185  1.00  0.00           H  
ATOM   1558  CD  GLN   109      37.021  37.141  62.406  1.00  0.00           C  
ATOM   1559  OE1 GLN   109      37.007  37.737  63.484  1.00  0.00           O  
ATOM   1560  NE2 GLN   109      38.065  37.265  61.524  1.00  0.00           N  
ATOM   1561 HE21 GLN   109      37.943  36.995  60.557  1.00  0.00           H  
ATOM   1562 HE22 GLN   109      38.821  37.932  61.604  1.00  0.00           H  
ATOM   1563  C   GLN   109      34.881  37.591  59.448  1.00  0.00           C  
ATOM   1564  O   GLN   109      36.052  37.620  59.082  1.00  0.00           O  
ATOM   1565  N   GLU   110      33.851  37.367  58.600  1.00  0.00           N  
ATOM   1566  H   GLU   110      32.895  37.254  58.908  1.00  0.00           H  
ATOM   1567  CA  GLU   110      34.106  37.311  57.204  1.00  0.00           C  
ATOM   1568  HA  GLU   110      34.915  36.616  56.989  1.00  0.00           H  
ATOM   1569  CB  GLU   110      32.789  36.815  56.581  1.00  0.00           C  
ATOM   1570  HB2 GLU   110      32.058  37.388  57.148  1.00  0.00           H  
ATOM   1571  HB3 GLU   110      32.635  37.174  55.565  1.00  0.00           H  
ATOM   1572  CG  GLU   110      32.643  35.318  56.591  1.00  0.00           C  
ATOM   1573  HG2 GLU   110      33.193  34.847  57.403  1.00  0.00           H  
ATOM   1574  HG3 GLU   110      31.575  35.195  56.759  1.00  0.00           H  
ATOM   1575  CD  GLU   110      32.958  34.715  55.136  1.00  0.00           C  
ATOM   1576  OE1 GLU   110      31.984  34.385  54.419  1.00  0.00           O  
ATOM   1577  OE2 GLU   110      34.154  34.581  54.705  1.00  0.00           O  
ATOM   1578  C   GLU   110      34.533  38.657  56.615  1.00  0.00           C  
ATOM   1579  O   GLU   110      35.138  38.595  55.559  1.00  0.00           O  
ATOM   1580  N   GLY   111      34.309  39.787  57.230  1.00  0.00           N  
ATOM   1581  H   GLY   111      33.962  39.765  58.180  1.00  0.00           H  
ATOM   1582  CA  GLY   111      34.932  40.953  56.777  1.00  0.00           C  
ATOM   1583  HA2 GLY   111      35.037  41.667  57.591  1.00  0.00           H  
ATOM   1584  HA3 GLY   111      35.921  40.607  56.487  1.00  0.00           H  
ATOM   1585  C   GLY   111      34.095  41.544  55.656  1.00  0.00           C  
ATOM   1586  O   GLY   111      32.914  41.269  55.472  1.00  0.00           O  
ATOM   1587  N   ILE   112      34.678  42.503  54.945  1.00  0.00           N  
ATOM   1588  H   ILE   112      35.508  42.808  55.435  1.00  0.00           H  
ATOM   1589  CA  ILE   112      33.990  43.440  54.130  1.00  0.00           C  
ATOM   1590  HA  ILE   112      33.141  42.939  53.671  1.00  0.00           H  
ATOM   1591  CB  ILE   112      33.397  44.672  54.833  1.00  0.00           C  
ATOM   1592  HB  ILE   112      33.220  45.420  54.062  1.00  0.00           H  
ATOM   1593  CG2 ILE   112      34.355  45.287  55.828  1.00  0.00           C  
ATOM   1594 HG21 ILE   112      33.985  46.164  56.354  1.00  0.00           H  
ATOM   1595 HG22 ILE   112      35.358  45.470  55.448  1.00  0.00           H  
ATOM   1596 HG23 ILE   112      34.462  44.627  56.686  1.00  0.00           H  
ATOM   1597  CG1 ILE   112      32.111  44.350  55.596  1.00  0.00           C  
ATOM   1598 HG12 ILE   112      31.445  43.704  55.027  1.00  0.00           H  
ATOM   1599 HG13 ILE   112      32.368  43.941  56.571  1.00  0.00           H  
ATOM   1600  CD1 ILE   112      31.348  45.621  55.955  1.00  0.00           C  
ATOM   1601 HD11 ILE   112      31.763  45.933  56.912  1.00  0.00           H  
ATOM   1602 HD12 ILE   112      30.267  45.544  56.043  1.00  0.00           H  
ATOM   1603 HD13 ILE   112      31.401  46.420  55.218  1.00  0.00           H  
ATOM   1604  C   ILE   112      34.889  43.934  52.968  1.00  0.00           C  
ATOM   1605  O   ILE   112      34.475  44.743  52.137  1.00  0.00           O  
ATOM   1606  N   LEU   113      36.114  43.268  52.816  1.00  0.00           N  
ATOM   1607  H   LEU   113      36.385  42.564  53.489  1.00  0.00           H  
ATOM   1608  CA  LEU   113      36.912  43.357  51.571  1.00  0.00           C  
ATOM   1609  HA  LEU   113      36.540  44.191  50.980  1.00  0.00           H  
ATOM   1610  CB  LEU   113      38.447  43.592  51.835  1.00  0.00           C  
ATOM   1611  HB2 LEU   113      38.946  42.699  52.207  1.00  0.00           H  
ATOM   1612  HB3 LEU   113      38.966  43.786  50.899  1.00  0.00           H  
ATOM   1613  CG  LEU   113      38.635  44.879  52.648  1.00  0.00           C  
ATOM   1614  HG  LEU   113      38.171  44.843  53.632  1.00  0.00           H  
ATOM   1615  CD1 LEU   113      38.137  46.165  51.961  1.00  0.00           C  
ATOM   1616 HD11 LEU   113      38.355  47.022  52.595  1.00  0.00           H  
ATOM   1617 HD12 LEU   113      37.085  45.916  51.835  1.00  0.00           H  
ATOM   1618 HD13 LEU   113      38.627  46.238  50.993  1.00  0.00           H  
ATOM   1619  CD2 LEU   113      40.136  45.045  52.790  1.00  0.00           C  
ATOM   1620 HD21 LEU   113      40.577  45.110  51.797  1.00  0.00           H  
ATOM   1621 HD22 LEU   113      40.549  44.260  53.420  1.00  0.00           H  
ATOM   1622 HD23 LEU   113      40.437  45.955  53.306  1.00  0.00           H  
ATOM   1623  C   LEU   113      36.766  42.094  50.690  1.00  0.00           C  
ATOM   1624  O   LEU   113      36.537  41.004  51.283  1.00  0.00           O  
ATOM   1625  N   GLU   114      36.829  42.321  49.365  1.00  0.00           N  
ATOM   1626  H   GLU   114      37.105  43.211  48.973  1.00  0.00           H  
ATOM   1627  CA  GLU   114      36.969  41.141  48.488  1.00  0.00           C  
ATOM   1628  HA  GLU   114      36.601  40.292  49.060  1.00  0.00           H  
ATOM   1629  CB  GLU   114      36.402  41.349  47.102  1.00  0.00           C  
ATOM   1630  HB2 GLU   114      35.446  41.844  47.261  1.00  0.00           H  
ATOM   1631  HB3 GLU   114      37.038  42.114  46.660  1.00  0.00           H  
ATOM   1632  CG  GLU   114      36.230  40.051  46.391  1.00  0.00           C  
ATOM   1633  HG2 GLU   114      36.123  40.232  45.323  1.00  0.00           H  
ATOM   1634  HG3 GLU   114      37.133  39.451  46.483  1.00  0.00           H  
ATOM   1635  CD  GLU   114      35.047  39.191  46.976  1.00  0.00           C  
ATOM   1636  OE1 GLU   114      35.254  38.356  47.900  1.00  0.00           O  
ATOM   1637  OE2 GLU   114      33.951  39.180  46.315  1.00  0.00           O  
ATOM   1638  C   GLU   114      38.466  40.871  48.462  1.00  0.00           C  
ATOM   1639  O   GLU   114      38.818  39.727  48.670  1.00  0.00           O  
ATOM   1640  N   ASP   115      39.371  41.855  48.077  1.00  0.00           N  
ATOM   1641  H   ASP   115      39.059  42.814  48.002  1.00  0.00           H  
ATOM   1642  CA  ASP   115      40.702  41.493  47.710  1.00  0.00           C  
ATOM   1643  HA  ASP   115      40.911  40.614  48.316  1.00  0.00           H  
ATOM   1644  CB  ASP   115      40.912  41.366  46.239  1.00  0.00           C  
ATOM   1645  HB2 ASP   115      40.126  40.748  45.809  1.00  0.00           H  
ATOM   1646  HB3 ASP   115      40.920  42.330  45.735  1.00  0.00           H  
ATOM   1647  CG  ASP   115      42.215  40.671  45.925  1.00  0.00           C  
ATOM   1648  OD1 ASP   115      42.470  39.513  46.334  1.00  0.00           O  
ATOM   1649  OD2 ASP   115      43.108  41.318  45.325  1.00  0.00           O  
ATOM   1650  C   ASP   115      41.679  42.618  48.257  1.00  0.00           C  
ATOM   1651  O   ASP   115      41.355  43.825  48.111  1.00  0.00           O  
ATOM   1652  N   MET   116      42.716  42.184  49.063  1.00  0.00           N  
ATOM   1653  H   MET   116      43.126  41.279  48.876  1.00  0.00           H  
ATOM   1654  CA  MET   116      43.705  43.099  49.634  1.00  0.00           C  
ATOM   1655  HA  MET   116      43.910  43.958  48.999  1.00  0.00           H  
ATOM   1656  CB  MET   116      43.285  43.572  51.034  1.00  0.00           C  
ATOM   1657  HB2 MET   116      44.104  44.178  51.418  1.00  0.00           H  
ATOM   1658  HB3 MET   116      42.416  44.204  50.864  1.00  0.00           H  
ATOM   1659  CG  MET   116      42.889  42.554  52.074  1.00  0.00           C  
ATOM   1660  HG2 MET   116      43.789  42.057  52.430  1.00  0.00           H  
ATOM   1661  HG3 MET   116      42.519  43.059  52.963  1.00  0.00           H  
ATOM   1662  SD  MET   116      41.575  41.290  51.656  1.00  0.00           S  
ATOM   1663  CE  MET   116      41.248  40.701  53.361  1.00  0.00           C  
ATOM   1664  HE1 MET   116      42.159  40.882  53.928  1.00  0.00           H  
ATOM   1665  HE2 MET   116      40.400  41.214  53.810  1.00  0.00           H  
ATOM   1666  HE3 MET   116      40.951  39.663  53.225  1.00  0.00           H  
ATOM   1667  C   MET   116      44.966  42.266  49.896  1.00  0.00           C  
ATOM   1668  O   MET   116      44.930  41.029  50.200  1.00  0.00           O  
ATOM   1669  N   PRO   117      46.139  42.948  49.906  1.00  0.00           N  
ATOM   1670  CD  PRO   117      46.288  44.149  49.228  1.00  0.00           C  
ATOM   1671  HD2 PRO   117      45.633  44.849  49.741  1.00  0.00           H  
ATOM   1672  HD3 PRO   117      46.016  44.021  48.183  1.00  0.00           H  
ATOM   1673  CG  PRO   117      47.802  44.554  49.228  1.00  0.00           C  
ATOM   1674  HG2 PRO   117      48.059  45.014  50.180  1.00  0.00           H  
ATOM   1675  HG3 PRO   117      48.157  45.188  48.417  1.00  0.00           H  
ATOM   1676  CB  PRO   117      48.372  43.155  49.246  1.00  0.00           C  
ATOM   1677  HB2 PRO   117      49.352  43.051  49.709  1.00  0.00           H  
ATOM   1678  HB3 PRO   117      48.500  42.839  48.212  1.00  0.00           H  
ATOM   1679  CA  PRO   117      47.417  42.363  50.068  1.00  0.00           C  
ATOM   1680  HA  PRO   117      47.433  41.345  49.684  1.00  0.00           H  
ATOM   1681  C   PRO   117      47.845  42.142  51.524  1.00  0.00           C  
ATOM   1682  O   PRO   117      48.599  41.184  51.764  1.00  0.00           O  
ATOM   1683  N   VAL   118      47.213  42.907  52.466  1.00  0.00           N  
ATOM   1684  H   VAL   118      46.531  43.560  52.102  1.00  0.00           H  
ATOM   1685  CA  VAL   118      47.415  42.804  53.912  1.00  0.00           C  
ATOM   1686  HA  VAL   118      47.704  41.763  54.032  1.00  0.00           H  
ATOM   1687  CB  VAL   118      48.531  43.677  54.477  1.00  0.00           C  
ATOM   1688  HB  VAL   118      48.406  43.781  55.552  1.00  0.00           H  
ATOM   1689  CG1 VAL   118      48.743  45.015  53.803  1.00  0.00           C  
ATOM   1690 HG11 VAL   118      49.349  45.668  54.428  1.00  0.00           H  
ATOM   1691 HG12 VAL   118      47.771  45.500  53.754  1.00  0.00           H  
ATOM   1692 HG13 VAL   118      49.083  45.067  52.771  1.00  0.00           H  
ATOM   1693  CG2 VAL   118      49.893  42.872  54.356  1.00  0.00           C  
ATOM   1694 HG21 VAL   118      49.775  41.960  54.938  1.00  0.00           H  
ATOM   1695 HG22 VAL   118      50.700  43.478  54.763  1.00  0.00           H  
ATOM   1696 HG23 VAL   118      50.022  42.705  53.289  1.00  0.00           H  
ATOM   1697  C   VAL   118      46.105  43.013  54.697  1.00  0.00           C  
ATOM   1698  O   VAL   118      45.188  43.717  54.222  1.00  0.00           O  
ATOM   1699  N   ASP   119      46.032  42.433  55.929  1.00  0.00           N  
ATOM   1700  H   ASP   119      46.859  41.978  56.289  1.00  0.00           H  
ATOM   1701  CA  ASP   119      44.727  42.206  56.434  1.00  0.00           C  
ATOM   1702  HA  ASP   119      44.050  41.919  55.633  1.00  0.00           H  
ATOM   1703  CB  ASP   119      44.758  40.942  57.337  1.00  0.00           C  
ATOM   1704  HB2 ASP   119      43.705  40.677  57.273  1.00  0.00           H  
ATOM   1705  HB3 ASP   119      45.252  40.137  56.796  1.00  0.00           H  
ATOM   1706  CG  ASP   119      45.231  41.222  58.743  1.00  0.00           C  
ATOM   1707  OD1 ASP   119      44.350  41.441  59.609  1.00  0.00           O  
ATOM   1708  OD2 ASP   119      46.461  41.188  58.913  1.00  0.00           O  
ATOM   1709  C   ASP   119      44.116  43.445  57.191  1.00  0.00           C  
ATOM   1710  O   ASP   119      44.898  44.307  57.554  1.00  0.00           O  
ATOM   1711  N   PRO   120      42.803  43.495  57.593  1.00  0.00           N  
ATOM   1712  CD  PRO   120      41.835  42.718  56.958  1.00  0.00           C  
ATOM   1713  HD2 PRO   120      41.701  41.864  57.619  1.00  0.00           H  
ATOM   1714  HD3 PRO   120      42.183  42.403  55.977  1.00  0.00           H  
ATOM   1715  CG  PRO   120      40.645  43.637  56.752  1.00  0.00           C  
ATOM   1716  HG2 PRO   120      39.713  43.076  56.710  1.00  0.00           H  
ATOM   1717  HG3 PRO   120      40.803  44.247  55.866  1.00  0.00           H  
ATOM   1718  CB  PRO   120      40.728  44.530  57.920  1.00  0.00           C  
ATOM   1719  HB2 PRO   120      40.473  43.980  58.823  1.00  0.00           H  
ATOM   1720  HB3 PRO   120      40.071  45.391  57.815  1.00  0.00           H  
ATOM   1721  CA  PRO   120      42.163  44.774  57.943  1.00  0.00           C  
ATOM   1722  HA  PRO   120      42.468  45.494  57.187  1.00  0.00           H  
ATOM   1723  C   PRO   120      42.567  45.350  59.347  1.00  0.00           C  
ATOM   1724  O   PRO   120      41.900  46.285  59.832  1.00  0.00           O  
ATOM   1725  N   ASP   121      43.534  44.764  60.016  1.00  0.00           N  
ATOM   1726  H   ASP   121      44.056  44.016  59.580  1.00  0.00           H  
ATOM   1727  CA  ASP   121      44.137  45.348  61.166  1.00  0.00           C  
ATOM   1728  HA  ASP   121      43.578  46.268  61.322  1.00  0.00           H  
ATOM   1729  CB  ASP   121      43.883  44.471  62.447  1.00  0.00           C  
ATOM   1730  HB2 ASP   121      42.797  44.414  62.446  1.00  0.00           H  
ATOM   1731  HB3 ASP   121      44.301  43.478  62.297  1.00  0.00           H  
ATOM   1732  CG  ASP   121      44.346  45.178  63.780  1.00  0.00           C  
ATOM   1733  OD1 ASP   121      43.576  46.099  64.190  1.00  0.00           O  
ATOM   1734  OD2 ASP   121      45.284  44.744  64.445  1.00  0.00           O  
ATOM   1735  C   ASP   121      45.627  45.521  60.985  1.00  0.00           C  
ATOM   1736  O   ASP   121      46.380  45.870  61.917  1.00  0.00           O  
ATOM   1737  N   ASN   122      46.170  45.397  59.755  1.00  0.00           N  
ATOM   1738  H   ASN   122      45.478  45.189  59.048  1.00  0.00           H  
ATOM   1739  CA  ASN   122      47.517  45.760  59.412  1.00  0.00           C  
ATOM   1740  HA  ASN   122      48.132  45.258  60.155  1.00  0.00           H  
ATOM   1741  CB  ASN   122      47.791  45.265  57.983  1.00  0.00           C  
ATOM   1742  HB2 ASN   122      47.407  44.280  57.727  1.00  0.00           H  
ATOM   1743  HB3 ASN   122      47.206  45.783  57.226  1.00  0.00           H  
ATOM   1744  CG  ASN   122      49.207  45.337  57.666  1.00  0.00           C  
ATOM   1745  OD1 ASN   122      49.775  46.419  57.400  1.00  0.00           O  
ATOM   1746  ND2 ASN   122      49.816  44.238  57.824  1.00  0.00           N  
ATOM   1747 HD21 ASN   122      49.235  43.411  57.826  1.00  0.00           H  
ATOM   1748 HD22 ASN   122      50.798  44.315  58.051  1.00  0.00           H  
ATOM   1749  C   ASN   122      47.748  47.225  59.520  1.00  0.00           C  
ATOM   1750  O   ASN   122      46.881  48.047  59.148  1.00  0.00           O  
ATOM   1751  N   GLU   123      48.943  47.549  60.016  1.00  0.00           N  
ATOM   1752  H   GLU   123      49.496  46.796  60.402  1.00  0.00           H  
ATOM   1753  CA  GLU   123      49.251  48.974  60.259  1.00  0.00           C  
ATOM   1754  HA  GLU   123      48.328  49.440  60.596  1.00  0.00           H  
ATOM   1755  CB  GLU   123      50.482  49.057  61.205  1.00  0.00           C  
ATOM   1756  HB2 GLU   123      50.404  49.984  61.770  1.00  0.00           H  
ATOM   1757  HB3 GLU   123      50.272  48.273  61.929  1.00  0.00           H  
ATOM   1758  CG  GLU   123      51.807  48.699  60.666  1.00  0.00           C  
ATOM   1759  HG2 GLU   123      52.402  48.016  61.269  1.00  0.00           H  
ATOM   1760  HG3 GLU   123      51.640  48.036  59.820  1.00  0.00           H  
ATOM   1761  CD  GLU   123      52.598  49.843  60.287  1.00  0.00           C  
ATOM   1762  OE1 GLU   123      53.034  49.914  59.130  1.00  0.00           O  
ATOM   1763  OE2 GLU   123      52.958  50.630  61.159  1.00  0.00           O  
ATOM   1764  C   GLU   123      49.362  49.853  59.035  1.00  0.00           C  
ATOM   1765  O   GLU   123      49.420  51.060  59.221  1.00  0.00           O  
ATOM   1766  N   ALA   124      49.348  49.267  57.853  1.00  0.00           N  
ATOM   1767  H   ALA   124      49.389  48.256  57.855  1.00  0.00           H  
ATOM   1768  CA  ALA   124      49.329  49.868  56.581  1.00  0.00           C  
ATOM   1769  HA  ALA   124      50.209  50.492  56.442  1.00  0.00           H  
ATOM   1770  CB  ALA   124      49.110  48.973  55.288  1.00  0.00           C  
ATOM   1771  HB1 ALA   124      49.283  49.570  54.395  1.00  0.00           H  
ATOM   1772  HB2 ALA   124      49.928  48.258  55.233  1.00  0.00           H  
ATOM   1773  HB3 ALA   124      48.133  48.519  55.135  1.00  0.00           H  
ATOM   1774  C   ALA   124      48.142  50.836  56.641  1.00  0.00           C  
ATOM   1775  O   ALA   124      48.303  52.004  56.243  1.00  0.00           O  
ATOM   1776  N   TYR   125      46.985  50.393  57.154  1.00  0.00           N  
ATOM   1777  H   TYR   125      46.810  49.419  57.362  1.00  0.00           H  
ATOM   1778  CA  TYR   125      45.766  51.199  57.083  1.00  0.00           C  
ATOM   1779  HA  TYR   125      45.652  51.591  56.075  1.00  0.00           H  
ATOM   1780  CB  TYR   125      44.572  50.280  57.273  1.00  0.00           C  
ATOM   1781  HB2 TYR   125      44.559  49.952  58.310  1.00  0.00           H  
ATOM   1782  HB3 TYR   125      43.671  50.873  57.133  1.00  0.00           H  
ATOM   1783  CG  TYR   125      44.637  49.180  56.259  1.00  0.00           C  
ATOM   1784  CD1 TYR   125      44.798  47.842  56.643  1.00  0.00           C  
ATOM   1785  HD1 TYR   125      44.840  47.501  57.670  1.00  0.00           H  
ATOM   1786  CE1 TYR   125      44.824  46.908  55.624  1.00  0.00           C  
ATOM   1787  HE1 TYR   125      44.861  45.857  55.886  1.00  0.00           H  
ATOM   1788  CZ  TYR   125      44.772  47.240  54.279  1.00  0.00           C  
ATOM   1789  OH  TYR   125      44.791  46.287  53.285  1.00  0.00           O  
ATOM   1790  HH  TYR   125      44.631  45.431  53.710  1.00  0.00           H  
ATOM   1791  CE2 TYR   125      44.444  48.533  53.899  1.00  0.00           C  
ATOM   1792  HE2 TYR   125      44.352  48.838  52.863  1.00  0.00           H  
ATOM   1793  CD2 TYR   125      44.396  49.497  54.928  1.00  0.00           C  
ATOM   1794  HD2 TYR   125      44.245  50.547  54.708  1.00  0.00           H  
ATOM   1795  C   TYR   125      45.704  52.497  57.929  1.00  0.00           C  
ATOM   1796  O   TYR   125      45.115  53.467  57.523  1.00  0.00           O  
ATOM   1797  N   GLU   126      46.396  52.441  59.068  1.00  0.00           N  
ATOM   1798  H   GLU   126      47.019  51.652  59.173  1.00  0.00           H  
ATOM   1799  CA  GLU   126      46.523  53.501  60.048  1.00  0.00           C  
ATOM   1800  HA  GLU   126      45.588  54.020  60.248  1.00  0.00           H  
ATOM   1801  CB  GLU   126      47.049  52.934  61.342  1.00  0.00           C  
ATOM   1802  HB2 GLU   126      48.059  52.532  61.291  1.00  0.00           H  
ATOM   1803  HB3 GLU   126      47.106  53.679  62.133  1.00  0.00           H  
ATOM   1804  CG  GLU   126      46.217  51.827  61.912  1.00  0.00           C  
ATOM   1805  HG2 GLU   126      45.313  52.263  62.334  1.00  0.00           H  
ATOM   1806  HG3 GLU   126      45.851  51.224  61.084  1.00  0.00           H  
ATOM   1807  CD  GLU   126      46.888  50.838  62.815  1.00  0.00           C  
ATOM   1808  OE1 GLU   126      46.461  49.673  62.894  1.00  0.00           O  
ATOM   1809  OE2 GLU   126      47.646  51.219  63.759  1.00  0.00           O  
ATOM   1810  C   GLU   126      47.581  54.463  59.517  1.00  0.00           C  
ATOM   1811  O   GLU   126      47.469  55.658  59.804  1.00  0.00           O  
ATOM   1812  N   MET   127      48.557  53.976  58.655  1.00  0.00           N  
ATOM   1813  H   MET   127      48.527  53.004  58.379  1.00  0.00           H  
ATOM   1814  CA  MET   127      49.794  54.852  58.510  1.00  0.00           C  
ATOM   1815  HA  MET   127      50.095  55.121  59.520  1.00  0.00           H  
ATOM   1816  CB  MET   127      50.964  54.087  57.960  1.00  0.00           C  
ATOM   1817  HB2 MET   127      51.140  53.285  58.674  1.00  0.00           H  
ATOM   1818  HB3 MET   127      50.727  53.573  57.031  1.00  0.00           H  
ATOM   1819  CG  MET   127      52.334  54.743  57.752  1.00  0.00           C  
ATOM   1820  HG2 MET   127      53.089  53.967  57.642  1.00  0.00           H  
ATOM   1821  HG3 MET   127      52.274  55.362  56.860  1.00  0.00           H  
ATOM   1822  SD  MET   127      52.882  55.751  59.127  1.00  0.00           S  
ATOM   1823  CE  MET   127      54.685  55.893  58.967  1.00  0.00           C  
ATOM   1824  HE1 MET   127      55.148  54.971  59.312  1.00  0.00           H  
ATOM   1825  HE2 MET   127      54.825  55.938  57.889  1.00  0.00           H  
ATOM   1826  HE3 MET   127      55.231  56.743  59.369  1.00  0.00           H  
ATOM   1827  C   MET   127      49.524  56.272  57.805  1.00  0.00           C  
ATOM   1828  O   MET   127      50.179  57.208  58.246  1.00  0.00           O  
ATOM   1829  N   PRO   128      48.574  56.471  56.850  1.00  0.00           N  
ATOM   1830  CD  PRO   128      48.031  55.306  56.085  1.00  0.00           C  
ATOM   1831  HD2 PRO   128      47.281  54.764  56.656  1.00  0.00           H  
ATOM   1832  HD3 PRO   128      48.874  54.684  55.794  1.00  0.00           H  
ATOM   1833  CG  PRO   128      47.496  55.951  54.816  1.00  0.00           C  
ATOM   1834  HG2 PRO   128      46.666  55.351  54.449  1.00  0.00           H  
ATOM   1835  HG3 PRO   128      48.246  55.917  54.028  1.00  0.00           H  
ATOM   1836  CB  PRO   128      47.156  57.366  55.239  1.00  0.00           C  
ATOM   1837  HB2 PRO   128      46.198  57.501  55.738  1.00  0.00           H  
ATOM   1838  HB3 PRO   128      47.266  58.070  54.416  1.00  0.00           H  
ATOM   1839  CA  PRO   128      48.316  57.699  56.201  1.00  0.00           C  
ATOM   1840  HA  PRO   128      49.178  57.891  55.565  1.00  0.00           H  
ATOM   1841  C   PRO   128      47.941  58.871  57.152  1.00  0.00           C  
ATOM   1842  O   PRO   128      47.621  59.958  56.647  1.00  0.00           O  
ATOM   1843  N   SER   129      47.686  58.570  58.448  1.00  0.00           N  
ATOM   1844  H   SER   129      48.003  57.692  58.838  1.00  0.00           H  
ATOM   1845  CA  SER   129      47.528  59.472  59.561  1.00  0.00           C  
ATOM   1846  HA  SER   129      46.711  60.132  59.277  1.00  0.00           H  
ATOM   1847  CB  SER   129      47.147  58.734  60.843  1.00  0.00           C  
ATOM   1848  HB2 SER   129      46.878  59.444  61.622  1.00  0.00           H  
ATOM   1849  HB3 SER   129      46.225  58.157  60.807  1.00  0.00           H  
ATOM   1850  OG  SER   129      48.110  57.792  61.206  1.00  0.00           O  
ATOM   1851  HG  SER   129      47.904  56.962  60.749  1.00  0.00           H  
ATOM   1852  C   SER   129      48.718  60.388  59.786  1.00  0.00           C  
ATOM   1853  O   SER   129      48.674  61.303  60.573  1.00  0.00           O  
ATOM   1854  N   GLU   130      49.894  60.146  59.066  1.00  0.00           N  
ATOM   1855  H   GLU   130      49.936  59.367  58.423  1.00  0.00           H  
ATOM   1856  CA  GLU   130      51.127  60.854  59.291  1.00  0.00           C  
ATOM   1857  HA  GLU   130      50.809  61.890  59.388  1.00  0.00           H  
ATOM   1858  CB  GLU   130      51.946  60.264  60.495  1.00  0.00           C  
ATOM   1859  HB2 GLU   130      51.239  60.226  61.321  1.00  0.00           H  
ATOM   1860  HB3 GLU   130      52.307  59.255  60.303  1.00  0.00           H  
ATOM   1861  CG  GLU   130      53.118  61.202  60.886  1.00  0.00           C  
ATOM   1862  HG2 GLU   130      54.029  60.607  60.880  1.00  0.00           H  
ATOM   1863  HG3 GLU   130      53.319  61.949  60.121  1.00  0.00           H  
ATOM   1864  CD  GLU   130      53.104  61.799  62.330  1.00  0.00           C  
ATOM   1865  OE1 GLU   130      52.692  62.905  62.406  1.00  0.00           O  
ATOM   1866  OE2 GLU   130      53.363  61.065  63.338  1.00  0.00           O  
ATOM   1867  C   GLU   130      52.045  60.804  57.974  1.00  0.00           C  
ATOM   1868  O   GLU   130      52.654  61.791  57.619  1.00  0.00           O  
ATOM   1869  N   GLU   131      52.058  59.585  57.309  1.00  0.00           N  
ATOM   1870  H   GLU   131      51.510  58.791  57.613  1.00  0.00           H  
ATOM   1871  CA  GLU   131      52.931  59.350  56.200  1.00  0.00           C  
ATOM   1872  HA  GLU   131      53.143  60.360  55.855  1.00  0.00           H  
ATOM   1873  CB  GLU   131      54.176  58.634  56.606  1.00  0.00           C  
ATOM   1874  HB2 GLU   131      54.677  59.163  57.414  1.00  0.00           H  
ATOM   1875  HB3 GLU   131      53.871  57.677  57.025  1.00  0.00           H  
ATOM   1876  CG  GLU   131      55.247  58.438  55.551  1.00  0.00           C  
ATOM   1877  HG2 GLU   131      56.016  57.768  55.929  1.00  0.00           H  
ATOM   1878  HG3 GLU   131      54.843  57.993  54.644  1.00  0.00           H  
ATOM   1879  CD  GLU   131      55.906  59.791  55.413  1.00  0.00           C  
ATOM   1880  OE1 GLU   131      56.676  60.206  56.328  1.00  0.00           O  
ATOM   1881  OE2 GLU   131      55.470  60.567  54.539  1.00  0.00           O  
ATOM   1882  C   GLU   131      52.130  58.564  55.151  1.00  0.00           C  
ATOM   1883  O   GLU   131      51.560  57.524  55.410  1.00  0.00           O  
ATOM   1884  N   GLY   132      52.166  59.123  53.909  1.00  0.00           N  
ATOM   1885  H   GLY   132      52.634  60.013  53.804  1.00  0.00           H  
ATOM   1886  CA  GLY   132      51.512  58.609  52.747  1.00  0.00           C  
ATOM   1887  HA2 GLY   132      52.170  59.002  51.976  1.00  0.00           H  
ATOM   1888  HA3 GLY   132      51.254  57.555  52.681  1.00  0.00           H  
ATOM   1889  C   GLY   132      50.029  59.199  52.595  1.00  0.00           C  
ATOM   1890  O   GLY   132      49.574  60.088  53.264  1.00  0.00           O  
ATOM   1891  N   TYR   133      49.168  58.541  51.756  1.00  0.00           N  
ATOM   1892  H   TYR   133      49.563  57.735  51.291  1.00  0.00           H  
ATOM   1893  CA  TYR   133      47.826  59.005  51.365  1.00  0.00           C  
ATOM   1894  HA  TYR   133      47.308  59.243  52.291  1.00  0.00           H  
ATOM   1895  CB  TYR   133      47.988  60.345  50.720  1.00  0.00           C  
ATOM   1896  HB2 TYR   133      47.007  60.696  50.405  1.00  0.00           H  
ATOM   1897  HB3 TYR   133      48.227  61.162  51.397  1.00  0.00           H  
ATOM   1898  CG  TYR   133      48.925  60.372  49.539  1.00  0.00           C  
ATOM   1899  CD1 TYR   133      50.285  60.645  49.799  1.00  0.00           C  
ATOM   1900  HD1 TYR   133      50.599  61.034  50.760  1.00  0.00           H  
ATOM   1901  CE1 TYR   133      51.179  60.572  48.704  1.00  0.00           C  
ATOM   1902  HE1 TYR   133      52.228  60.691  48.949  1.00  0.00           H  
ATOM   1903  CZ  TYR   133      50.636  60.202  47.442  1.00  0.00           C  
ATOM   1904  OH  TYR   133      51.507  60.035  46.431  1.00  0.00           O  
ATOM   1905  HH  TYR   133      50.985  59.922  45.622  1.00  0.00           H  
ATOM   1906  CE2 TYR   133      49.271  60.185  47.179  1.00  0.00           C  
ATOM   1907  HE2 TYR   133      48.860  60.017  46.190  1.00  0.00           H  
ATOM   1908  CD2 TYR   133      48.417  60.180  48.295  1.00  0.00           C  
ATOM   1909  HD2 TYR   133      47.368  59.925  48.205  1.00  0.00           H  
ATOM   1910  C   TYR   133      47.185  57.843  50.536  1.00  0.00           C  
ATOM   1911  O   TYR   133      47.849  56.832  50.311  1.00  0.00           O  
ATOM   1912  N   GLN   134      45.939  58.029  50.055  1.00  0.00           N  
ATOM   1913  H   GLN   134      45.420  58.840  50.365  1.00  0.00           H  
ATOM   1914  CA  GLN   134      45.179  56.979  49.424  1.00  0.00           C  
ATOM   1915  HA  GLN   134      45.910  56.247  49.087  1.00  0.00           H  
ATOM   1916  CB  GLN   134      44.514  56.109  50.542  1.00  0.00           C  
ATOM   1917  HB2 GLN   134      43.896  55.389  50.010  1.00  0.00           H  
ATOM   1918  HB3 GLN   134      45.324  55.602  51.062  1.00  0.00           H  
ATOM   1919  CG  GLN   134      43.702  56.776  51.617  1.00  0.00           C  
ATOM   1920  HG2 GLN   134      43.713  56.222  52.554  1.00  0.00           H  
ATOM   1921  HG3 GLN   134      44.170  57.681  51.999  1.00  0.00           H  
ATOM   1922  CD  GLN   134      42.238  57.086  51.369  1.00  0.00           C  
ATOM   1923  OE1 GLN   134      41.635  56.682  50.399  1.00  0.00           O  
ATOM   1924  NE2 GLN   134      41.641  57.747  52.419  1.00  0.00           N  
ATOM   1925 HE21 GLN   134      42.212  57.813  53.250  1.00  0.00           H  
ATOM   1926 HE22 GLN   134      40.632  57.822  52.406  1.00  0.00           H  
ATOM   1927  C   GLN   134      44.308  57.502  48.291  1.00  0.00           C  
ATOM   1928  O   GLN   134      43.805  58.585  48.305  1.00  0.00           O  
ATOM   1929  N   ASP   135      44.105  56.636  47.236  1.00  0.00           N  
ATOM   1930  H   ASP   135      44.614  55.765  47.310  1.00  0.00           H  
ATOM   1931  CA  ASP   135      43.402  57.046  45.995  1.00  0.00           C  
ATOM   1932  HA  ASP   135      42.791  57.908  46.255  1.00  0.00           H  
ATOM   1933  CB  ASP   135      44.484  57.529  45.047  1.00  0.00           C  
ATOM   1934  HB2 ASP   135      45.033  58.332  45.536  1.00  0.00           H  
ATOM   1935  HB3 ASP   135      45.251  56.771  44.900  1.00  0.00           H  
ATOM   1936  CG  ASP   135      44.071  58.191  43.773  1.00  0.00           C  
ATOM   1937  OD1 ASP   135      44.892  58.198  42.803  1.00  0.00           O  
ATOM   1938  OD2 ASP   135      43.064  58.870  43.797  1.00  0.00           O  
ATOM   1939  C   ASP   135      42.503  55.888  45.442  1.00  0.00           C  
ATOM   1940  O   ASP   135      42.466  54.813  45.917  1.00  0.00           O  
ATOM   1941  N   TYR   136      41.640  56.297  44.425  1.00  0.00           N  
ATOM   1942  H   TYR   136      41.588  57.294  44.263  1.00  0.00           H  
ATOM   1943  CA  TYR   136      41.051  55.308  43.493  1.00  0.00           C  
ATOM   1944  HA  TYR   136      40.304  54.739  44.043  1.00  0.00           H  
ATOM   1945  CB  TYR   136      40.354  56.156  42.418  1.00  0.00           C  
ATOM   1946  HB2 TYR   136      39.489  56.667  42.834  1.00  0.00           H  
ATOM   1947  HB3 TYR   136      41.040  56.938  42.096  1.00  0.00           H  
ATOM   1948  CG  TYR   136      39.894  55.405  41.194  1.00  0.00           C  
ATOM   1949  CD1 TYR   136      38.689  54.665  41.230  1.00  0.00           C  
ATOM   1950  HD1 TYR   136      38.076  54.679  42.123  1.00  0.00           H  
ATOM   1951  CE1 TYR   136      38.270  54.026  40.071  1.00  0.00           C  
ATOM   1952  HE1 TYR   136      37.306  53.533  40.109  1.00  0.00           H  
ATOM   1953  CZ  TYR   136      39.085  53.996  38.895  1.00  0.00           C  
ATOM   1954  OH  TYR   136      38.744  53.228  37.785  1.00  0.00           O  
ATOM   1955  HH  TYR   136      37.988  52.686  38.057  1.00  0.00           H  
ATOM   1956  CE2 TYR   136      40.266  54.708  38.935  1.00  0.00           C  
ATOM   1957  HE2 TYR   136      40.974  54.518  38.138  1.00  0.00           H  
ATOM   1958  CD2 TYR   136      40.724  55.362  40.023  1.00  0.00           C  
ATOM   1959  HD2 TYR   136      41.714  55.801  39.993  1.00  0.00           H  
ATOM   1960  C   TYR   136      42.083  54.379  42.897  1.00  0.00           C  
ATOM   1961  O   TYR   136      43.216  54.708  42.565  1.00  0.00           O  
ATOM   1962  N   GLU   137      41.626  53.105  42.736  1.00  0.00           N  
ATOM   1963  H   GLU   137      40.666  52.932  43.001  1.00  0.00           H  
ATOM   1964  CA  GLU   137      42.258  52.141  41.869  1.00  0.00           C  
ATOM   1965  HA  GLU   137      42.669  52.712  41.040  1.00  0.00           H  
ATOM   1966  CB  GLU   137      43.346  51.419  42.603  1.00  0.00           C  
ATOM   1967  HB2 GLU   137      44.034  52.177  42.973  1.00  0.00           H  
ATOM   1968  HB3 GLU   137      43.007  50.930  43.515  1.00  0.00           H  
ATOM   1969  CG  GLU   137      44.169  50.420  41.814  1.00  0.00           C  
ATOM   1970  HG2 GLU   137      44.531  49.591  42.419  1.00  0.00           H  
ATOM   1971  HG3 GLU   137      43.628  50.041  40.949  1.00  0.00           H  
ATOM   1972  CD  GLU   137      45.417  51.014  41.130  1.00  0.00           C  
ATOM   1973  OE1 GLU   137      46.484  50.376  41.211  1.00  0.00           O  
ATOM   1974  OE2 GLU   137      45.368  52.037  40.405  1.00  0.00           O  
ATOM   1975  C   GLU   137      41.168  51.284  41.305  1.00  0.00           C  
ATOM   1976  O   GLU   137      40.304  50.855  42.084  1.00  0.00           O  
ATOM   1977  N   PRO   138      41.284  50.857  40.023  1.00  0.00           N  
ATOM   1978  CD  PRO   138      42.273  51.354  38.996  1.00  0.00           C  
ATOM   1979  HD2 PRO   138      43.243  50.870  39.085  1.00  0.00           H  
ATOM   1980  HD3 PRO   138      42.454  52.424  39.071  1.00  0.00           H  
ATOM   1981  CG  PRO   138      41.629  51.094  37.657  1.00  0.00           C  
ATOM   1982  HG2 PRO   138      42.509  50.749  37.117  1.00  0.00           H  
ATOM   1983  HG3 PRO   138      41.148  52.000  37.295  1.00  0.00           H  
ATOM   1984  CB  PRO   138      40.597  49.950  37.906  1.00  0.00           C  
ATOM   1985  HB2 PRO   138      41.008  48.947  37.804  1.00  0.00           H  
ATOM   1986  HB3 PRO   138      39.771  49.995  37.199  1.00  0.00           H  
ATOM   1987  CA  PRO   138      40.141  50.221  39.360  1.00  0.00           C  
ATOM   1988  HA  PRO   138      39.353  50.964  39.462  1.00  0.00           H  
ATOM   1989  C   PRO   138      39.800  48.903  40.027  1.00  0.00           C  
ATOM   1990  O   PRO   138      40.541  47.956  40.243  1.00  0.00           O  
ATOM   1991  N   GLU   139      38.455  48.759  40.356  1.00  0.00           N  
ATOM   1992  H   GLU   139      37.780  49.485  40.161  1.00  0.00           H  
ATOM   1993  CA  GLU   139      37.888  47.552  40.866  1.00  0.00           C  
ATOM   1994  HA  GLU   139      38.499  47.131  41.661  1.00  0.00           H  
ATOM   1995  CB  GLU   139      36.583  47.835  41.540  1.00  0.00           C  
ATOM   1996  HB2 GLU   139      36.368  47.001  42.206  1.00  0.00           H  
ATOM   1997  HB3 GLU   139      36.712  48.691  42.198  1.00  0.00           H  
ATOM   1998  CG  GLU   139      35.281  48.058  40.713  1.00  0.00           C  
ATOM   1999  HG2 GLU   139      35.215  47.268  39.968  1.00  0.00           H  
ATOM   2000  HG3 GLU   139      34.362  48.073  41.296  1.00  0.00           H  
ATOM   2001  CD  GLU   139      35.266  49.381  39.973  1.00  0.00           C  
ATOM   2002  OE1 GLU   139      36.111  50.270  40.165  1.00  0.00           O  
ATOM   2003  OE2 GLU   139      34.396  49.641  39.118  1.00  0.00           O  
ATOM   2004  C   GLU   139      37.723  46.454  39.887  1.00  0.00           C  
ATOM   2005  O   GLU   139      37.781  45.301  40.278  1.00  0.00           O  
ATOM   2006  N   ALA   140      37.709  46.732  38.498  1.00  0.00           N  
ATOM   2007  H   ALA   140      37.634  47.680  38.154  1.00  0.00           H  
ATOM   2008  CA  ALA   140      37.755  45.731  37.463  1.00  0.00           C  
ATOM   2009  HA  ALA   140      37.732  46.343  36.563  1.00  0.00           H  
ATOM   2010  CB  ALA   140      38.980  44.905  37.493  1.00  0.00           C  
ATOM   2011  HB1 ALA   140      38.939  44.253  36.623  1.00  0.00           H  
ATOM   2012  HB2 ALA   140      39.835  45.559  37.334  1.00  0.00           H  
ATOM   2013  HB3 ALA   140      39.047  44.270  38.374  1.00  0.00           H  
ATOM   2014  C   ALA   140      36.471  45.001  37.578  1.00  0.00           C  
ATOM   2015  O   ALA   140      36.413  43.755  37.650  1.00  0.00           O  
ATOM   2016  OXT ALA   140      35.376  45.639  37.433  1.00  0.00           O  
TER    2017      ALA   140 
ATOM   2017  N   ASP   141      46.130  39.809  21.134  1.00  0.00           N  
ATOM   2018  H1  ASP   141      46.336  39.850  20.120  1.00  0.00           H  
ATOM   2019  H2  ASP   141      45.666  40.711  21.341  1.00  0.00           H  
ATOM   2020  H3  ASP   141      45.552  38.959  21.258  1.00  0.00           H  
ATOM   2021  CA  ASP   141      47.410  39.597  21.893  1.00  0.00           C  
ATOM   2022  HA  ASP   141      47.871  38.675  21.547  1.00  0.00           H  
ATOM   2023  CB  ASP   141      48.439  40.651  21.573  1.00  0.00           C  
ATOM   2024  HB2 ASP   141      49.310  40.317  22.133  1.00  0.00           H  
ATOM   2025  HB3 ASP   141      48.684  40.626  20.513  1.00  0.00           H  
ATOM   2026  CG  ASP   141      48.064  42.119  21.751  1.00  0.00           C  
ATOM   2027  OD1 ASP   141      46.967  42.595  21.281  1.00  0.00           O  
ATOM   2028  OD2 ASP   141      48.803  42.817  22.518  1.00  0.00           O  
ATOM   2029  C   ASP   141      47.144  39.369  23.379  1.00  0.00           C  
ATOM   2030  O   ASP   141      47.417  40.241  24.137  1.00  0.00           O  
ATOM   2031  N   ALA   142      46.807  38.134  23.770  1.00  0.00           N  
ATOM   2032  H   ALA   142      46.782  37.364  23.116  1.00  0.00           H  
ATOM   2033  CA  ALA   142      46.260  37.873  25.073  1.00  0.00           C  
ATOM   2034  HA  ALA   142      46.874  38.407  25.795  1.00  0.00           H  
ATOM   2035  CB  ALA   142      44.858  38.534  25.299  1.00  0.00           C  
ATOM   2036  HB1 ALA   142      44.511  38.530  26.330  1.00  0.00           H  
ATOM   2037  HB2 ALA   142      44.843  39.579  24.995  1.00  0.00           H  
ATOM   2038  HB3 ALA   142      44.027  38.088  24.755  1.00  0.00           H  
ATOM   2039  C   ALA   142      46.189  36.429  25.612  1.00  0.00           C  
ATOM   2040  O   ALA   142      45.564  36.142  26.589  1.00  0.00           O  
ATOM   2041  N   GLU   143      46.919  35.502  24.906  1.00  0.00           N  
ATOM   2042  H   GLU   143      47.463  35.756  24.093  1.00  0.00           H  
ATOM   2043  CA  GLU   143      46.917  34.043  25.080  1.00  0.00           C  
ATOM   2044  HA  GLU   143      45.887  33.861  24.780  1.00  0.00           H  
ATOM   2045  CB  GLU   143      47.923  33.519  23.964  1.00  0.00           C  
ATOM   2046  HB2 GLU   143      47.726  34.018  23.018  1.00  0.00           H  
ATOM   2047  HB3 GLU   143      48.870  33.808  24.416  1.00  0.00           H  
ATOM   2048  CG  GLU   143      47.848  32.044  23.849  1.00  0.00           C  
ATOM   2049  HG2 GLU   143      48.752  31.606  23.429  1.00  0.00           H  
ATOM   2050  HG3 GLU   143      47.579  31.630  24.818  1.00  0.00           H  
ATOM   2051  CD  GLU   143      46.664  31.706  22.959  1.00  0.00           C  
ATOM   2052  OE1 GLU   143      46.737  31.577  21.758  1.00  0.00           O  
ATOM   2053  OE2 GLU   143      45.513  31.730  23.462  1.00  0.00           O  
ATOM   2054  C   GLU   143      47.193  33.630  26.510  1.00  0.00           C  
ATOM   2055  O   GLU   143      46.581  32.709  27.025  1.00  0.00           O  
ATOM   2056  N   PHE   144      48.056  34.407  27.131  1.00  0.00           N  
ATOM   2057  H   PHE   144      48.545  35.189  26.717  1.00  0.00           H  
ATOM   2058  CA  PHE   144      48.518  34.005  28.491  1.00  0.00           C  
ATOM   2059  HA  PHE   144      48.068  33.046  28.737  1.00  0.00           H  
ATOM   2060  CB  PHE   144      50.068  33.722  28.395  1.00  0.00           C  
ATOM   2061  HB2 PHE   144      50.627  34.656  28.415  1.00  0.00           H  
ATOM   2062  HB3 PHE   144      50.336  33.216  29.320  1.00  0.00           H  
ATOM   2063  CG  PHE   144      50.411  32.759  27.303  1.00  0.00           C  
ATOM   2064  CD1 PHE   144      50.442  31.411  27.581  1.00  0.00           C  
ATOM   2065  HD1 PHE   144      50.187  30.949  28.527  1.00  0.00           H  
ATOM   2066  CE1 PHE   144      50.797  30.495  26.647  1.00  0.00           C  
ATOM   2067  HE1 PHE   144      50.929  29.447  26.888  1.00  0.00           H  
ATOM   2068  CZ  PHE   144      51.085  30.894  25.367  1.00  0.00           C  
ATOM   2069  HZ  PHE   144      51.391  30.177  24.614  1.00  0.00           H  
ATOM   2070  CE2 PHE   144      51.027  32.220  25.056  1.00  0.00           C  
ATOM   2071  HE2 PHE   144      51.345  32.539  24.070  1.00  0.00           H  
ATOM   2072  CD2 PHE   144      50.608  33.176  26.023  1.00  0.00           C  
ATOM   2073  HD2 PHE   144      50.483  34.224  25.778  1.00  0.00           H  
ATOM   2074  C   PHE   144      48.116  35.004  29.567  1.00  0.00           C  
ATOM   2075  O   PHE   144      48.685  35.027  30.682  1.00  0.00           O  
ATOM   2076  N   ARG   145      47.191  35.862  29.210  1.00  0.00           N  
ATOM   2077  H   ARG   145      46.802  35.666  28.298  1.00  0.00           H  
ATOM   2078  CA  ARG   145      46.813  37.062  29.899  1.00  0.00           C  
ATOM   2079  HA  ARG   145      47.715  37.666  29.966  1.00  0.00           H  
ATOM   2080  CB  ARG   145      45.639  37.818  29.207  1.00  0.00           C  
ATOM   2081  HB2 ARG   145      45.914  38.187  28.221  1.00  0.00           H  
ATOM   2082  HB3 ARG   145      44.857  37.067  29.123  1.00  0.00           H  
ATOM   2083  CG  ARG   145      45.073  39.115  29.934  1.00  0.00           C  
ATOM   2084  HG2 ARG   145      44.636  38.891  30.905  1.00  0.00           H  
ATOM   2085  HG3 ARG   145      46.005  39.604  30.212  1.00  0.00           H  
ATOM   2086  CD  ARG   145      44.193  40.052  29.088  1.00  0.00           C  
ATOM   2087  HD2 ARG   145      44.176  41.072  29.467  1.00  0.00           H  
ATOM   2088  HD3 ARG   145      44.516  40.087  28.051  1.00  0.00           H  
ATOM   2089  NE  ARG   145      42.799  39.553  29.164  1.00  0.00           N  
ATOM   2090  HE  ARG   145      42.711  38.601  28.807  1.00  0.00           H  
ATOM   2091  CZ  ARG   145      41.742  40.146  29.735  1.00  0.00           C  
ATOM   2092  NH1 ARG   145      40.759  39.381  30.060  1.00  0.00           N  
ATOM   2093 HH11 ARG   145      39.850  39.748  30.345  1.00  0.00           H  
ATOM   2094 HH12 ARG   145      40.745  38.408  29.750  1.00  0.00           H  
ATOM   2095  NH2 ARG   145      41.663  41.452  30.014  1.00  0.00           N  
ATOM   2096 HH21 ARG   145      42.369  42.146  29.768  1.00  0.00           H  
ATOM   2097 HH22 ARG   145      40.772  41.838  30.329  1.00  0.00           H  
ATOM   2098  C   ARG   145      46.334  36.788  31.386  1.00  0.00           C  
ATOM   2099  O   ARG   145      46.743  37.568  32.275  1.00  0.00           O  
ATOM   2100  N   HIE   146      45.581  35.678  31.643  1.00  0.00           N  
ATOM   2101  H   HIE   146      45.367  35.064  30.869  1.00  0.00           H  
ATOM   2102  CA  HIE   146      45.305  35.165  32.940  1.00  0.00           C  
ATOM   2103  HA  HIE   146      45.468  36.008  33.608  1.00  0.00           H  
ATOM   2104  CB  HIE   146      43.860  34.689  33.062  1.00  0.00           C  
ATOM   2105  HB2 HIE   146      43.630  34.079  32.191  1.00  0.00           H  
ATOM   2106  HB3 HIE   146      43.732  34.208  34.030  1.00  0.00           H  
ATOM   2107  CG  HIE   146      42.907  35.777  32.940  1.00  0.00           C  
ATOM   2108  ND1 HIE   146      43.211  37.092  32.692  1.00  0.00           N  
ATOM   2109  CE1 HIE   146      42.117  37.813  32.915  1.00  0.00           C  
ATOM   2110  HE1 HIE   146      42.019  38.874  33.086  1.00  0.00           H  
ATOM   2111  NE2 HIE   146      41.139  37.047  33.439  1.00  0.00           N  
ATOM   2112  HE2 HIE   146      40.169  37.351  33.581  1.00  0.00           H  
ATOM   2113  CD2 HIE   146      41.639  35.765  33.435  1.00  0.00           C  
ATOM   2114  HD2 HIE   146      41.092  34.900  33.772  1.00  0.00           H  
ATOM   2115  C   HIE   146      46.243  34.044  33.404  1.00  0.00           C  
ATOM   2116  O   HIE   146      46.509  33.919  34.637  1.00  0.00           O  
ATOM   2117  N   ASP   147      46.757  33.134  32.548  1.00  0.00           N  
ATOM   2118  H   ASP   147      46.346  33.024  31.630  1.00  0.00           H  
ATOM   2119  CA  ASP   147      47.632  32.018  32.965  1.00  0.00           C  
ATOM   2120  HA  ASP   147      47.103  31.565  33.800  1.00  0.00           H  
ATOM   2121  CB  ASP   147      47.765  30.864  32.035  1.00  0.00           C  
ATOM   2122  HB2 ASP   147      48.409  31.052  31.178  1.00  0.00           H  
ATOM   2123  HB3 ASP   147      48.221  30.099  32.660  1.00  0.00           H  
ATOM   2124  CG  ASP   147      46.451  30.354  31.563  1.00  0.00           C  
ATOM   2125  OD1 ASP   147      45.815  30.981  30.712  1.00  0.00           O  
ATOM   2126  OD2 ASP   147      45.956  29.340  32.115  1.00  0.00           O  
ATOM   2127  C   ASP   147      49.002  32.487  33.483  1.00  0.00           C  
ATOM   2128  O   ASP   147      49.635  31.828  34.221  1.00  0.00           O  
ATOM   2129  N   SER   148      49.382  33.729  33.119  1.00  0.00           N  
ATOM   2130  H   SER   148      48.948  34.109  32.288  1.00  0.00           H  
ATOM   2131  CA  SER   148      50.622  34.321  33.703  1.00  0.00           C  
ATOM   2132  HA  SER   148      51.405  33.659  33.340  1.00  0.00           H  
ATOM   2133  CB  SER   148      50.917  35.754  33.220  1.00  0.00           C  
ATOM   2134  HB2 SER   148      50.101  36.432  33.463  1.00  0.00           H  
ATOM   2135  HB3 SER   148      51.806  36.215  33.645  1.00  0.00           H  
ATOM   2136  OG  SER   148      51.115  35.802  31.788  1.00  0.00           O  
ATOM   2137  HG  SER   148      50.300  35.492  31.363  1.00  0.00           H  
ATOM   2138  C   SER   148      50.674  34.339  35.210  1.00  0.00           C  
ATOM   2139  O   SER   148      51.678  34.618  35.851  1.00  0.00           O  
ATOM   2140  N   GLY   149      49.448  34.113  35.854  1.00  0.00           N  
ATOM   2141  H   GLY   149      48.658  33.981  35.238  1.00  0.00           H  
ATOM   2142  CA  GLY   149      49.196  34.416  37.231  1.00  0.00           C  
ATOM   2143  HA2 GLY   149      49.989  35.109  37.504  1.00  0.00           H  
ATOM   2144  HA3 GLY   149      48.225  34.898  37.314  1.00  0.00           H  
ATOM   2145  C   GLY   149      49.319  33.188  38.147  1.00  0.00           C  
ATOM   2146  O   GLY   149      49.046  33.286  39.341  1.00  0.00           O  
ATOM   2147  N   TYR   150      49.656  31.975  37.513  1.00  0.00           N  
ATOM   2148  H   TYR   150      49.495  31.833  36.524  1.00  0.00           H  
ATOM   2149  CA  TYR   150      49.986  30.816  38.254  1.00  0.00           C  
ATOM   2150  HA  TYR   150      50.417  31.224  39.165  1.00  0.00           H  
ATOM   2151  CB  TYR   150      48.733  30.094  38.707  1.00  0.00           C  
ATOM   2152  HB2 TYR   150      48.892  29.041  38.928  1.00  0.00           H  
ATOM   2153  HB3 TYR   150      48.138  30.560  39.490  1.00  0.00           H  
ATOM   2154  CG  TYR   150      47.768  29.919  37.547  1.00  0.00           C  
ATOM   2155  CD1 TYR   150      48.083  29.078  36.461  1.00  0.00           C  
ATOM   2156  HD1 TYR   150      48.996  28.502  36.366  1.00  0.00           H  
ATOM   2157  CE1 TYR   150      47.107  28.882  35.497  1.00  0.00           C  
ATOM   2158  HE1 TYR   150      47.127  28.071  34.780  1.00  0.00           H  
ATOM   2159  CZ  TYR   150      45.892  29.709  35.533  1.00  0.00           C  
ATOM   2160  OH  TYR   150      44.961  29.616  34.516  1.00  0.00           O  
ATOM   2161  HH  TYR   150      45.316  29.129  33.757  1.00  0.00           H  
ATOM   2162  CE2 TYR   150      45.660  30.607  36.558  1.00  0.00           C  
ATOM   2163  HE2 TYR   150      44.834  31.300  36.659  1.00  0.00           H  
ATOM   2164  CD2 TYR   150      46.603  30.697  37.594  1.00  0.00           C  
ATOM   2165  HD2 TYR   150      46.334  31.267  38.476  1.00  0.00           H  
ATOM   2166  C   TYR   150      51.034  29.995  37.456  1.00  0.00           C  
ATOM   2167  O   TYR   150      51.868  29.282  38.065  1.00  0.00           O  
ATOM   2168  N   GLU   151      51.132  30.157  36.130  1.00  0.00           N  
ATOM   2169  H   GLU   151      50.495  30.660  35.526  1.00  0.00           H  
ATOM   2170  CA  GLU   151      52.134  29.403  35.309  1.00  0.00           C  
ATOM   2171  HA  GLU   151      51.930  28.386  35.636  1.00  0.00           H  
ATOM   2172  CB  GLU   151      51.681  29.311  33.822  1.00  0.00           C  
ATOM   2173  HB2 GLU   151      51.740  30.296  33.362  1.00  0.00           H  
ATOM   2174  HB3 GLU   151      52.421  28.621  33.422  1.00  0.00           H  
ATOM   2175  CG  GLU   151      50.280  28.661  33.695  1.00  0.00           C  
ATOM   2176  HG2 GLU   151      49.515  29.268  34.175  1.00  0.00           H  
ATOM   2177  HG3 GLU   151      49.937  28.708  32.663  1.00  0.00           H  
ATOM   2178  CD  GLU   151      50.155  27.225  34.116  1.00  0.00           C  
ATOM   2179  OE1 GLU   151      50.337  26.853  35.294  1.00  0.00           O  
ATOM   2180  OE2 GLU   151      49.923  26.331  33.208  1.00  0.00           O  
ATOM   2181  C   GLU   151      53.621  29.671  35.463  1.00  0.00           C  
ATOM   2182  O   GLU   151      54.480  29.137  34.737  1.00  0.00           O  
ATOM   2183  N   VAL   152      53.975  30.428  36.489  1.00  0.00           N  
ATOM   2184  H   VAL   152      53.216  30.607  37.132  1.00  0.00           H  
ATOM   2185  CA  VAL   152      55.293  30.799  36.929  1.00  0.00           C  
ATOM   2186  HA  VAL   152      55.799  31.146  36.031  1.00  0.00           H  
ATOM   2187  CB  VAL   152      55.240  31.873  38.000  1.00  0.00           C  
ATOM   2188  HB  VAL   152      56.280  31.991  38.300  1.00  0.00           H  
ATOM   2189  CG1 VAL   152      54.590  33.082  37.382  1.00  0.00           C  
ATOM   2190 HG11 VAL   152      54.951  33.275  36.373  1.00  0.00           H  
ATOM   2191 HG12 VAL   152      53.507  32.982  37.368  1.00  0.00           H  
ATOM   2192 HG13 VAL   152      54.834  33.981  37.944  1.00  0.00           H  
ATOM   2193  CG2 VAL   152      54.359  31.535  39.184  1.00  0.00           C  
ATOM   2194 HG21 VAL   152      54.482  30.571  39.673  1.00  0.00           H  
ATOM   2195 HG22 VAL   152      54.435  32.223  40.024  1.00  0.00           H  
ATOM   2196 HG23 VAL   152      53.286  31.500  39.004  1.00  0.00           H  
ATOM   2197  C   VAL   152      56.210  29.605  37.397  1.00  0.00           C  
ATOM   2198  O   VAL   152      57.442  29.775  37.472  1.00  0.00           O  
ATOM   2199  N   HIE   153      55.620  28.383  37.624  1.00  0.00           N  
ATOM   2200  H   HIE   153      54.615  28.305  37.697  1.00  0.00           H  
ATOM   2201  CA  HIE   153      56.494  27.315  37.892  1.00  0.00           C  
ATOM   2202  HA  HIE   153      57.272  27.660  38.569  1.00  0.00           H  
ATOM   2203  CB  HIE   153      55.707  26.240  38.639  1.00  0.00           C  
ATOM   2204  HB2 HIE   153      54.916  25.833  38.012  1.00  0.00           H  
ATOM   2205  HB3 HIE   153      56.369  25.386  38.767  1.00  0.00           H  
ATOM   2206  CG  HIE   153      55.150  26.723  39.991  1.00  0.00           C  
ATOM   2207  ND1 HIE   153      53.918  27.259  40.146  1.00  0.00           N  
ATOM   2208  CE1 HIE   153      53.742  27.564  41.412  1.00  0.00           C  
ATOM   2209  HE1 HIE   153      52.868  28.024  41.845  1.00  0.00           H  
ATOM   2210  NE2 HIE   153      54.858  27.295  42.102  1.00  0.00           N  
ATOM   2211  HE2 HIE   153      55.119  27.463  43.080  1.00  0.00           H  
ATOM   2212  CD2 HIE   153      55.707  26.619  41.262  1.00  0.00           C  
ATOM   2213  HD2 HIE   153      56.543  25.959  41.424  1.00  0.00           H  
ATOM   2214  C   HIE   153      57.247  26.649  36.693  1.00  0.00           C  
ATOM   2215  O   HIE   153      58.172  25.848  36.833  1.00  0.00           O  
ATOM   2216  N   HIE   154      56.706  26.774  35.450  1.00  0.00           N  
ATOM   2217  H   HIE   154      56.011  27.490  35.287  1.00  0.00           H  
ATOM   2218  CA  HIE   154      57.176  26.037  34.216  1.00  0.00           C  
ATOM   2219  HA  HIE   154      58.182  25.660  34.388  1.00  0.00           H  
ATOM   2220  CB  HIE   154      56.344  24.812  34.023  1.00  0.00           C  
ATOM   2221  HB2 HIE   154      56.780  24.167  33.262  1.00  0.00           H  
ATOM   2222  HB3 HIE   154      56.417  24.210  34.927  1.00  0.00           H  
ATOM   2223  CG  HIE   154      54.918  25.129  33.782  1.00  0.00           C  
ATOM   2224  ND1 HIE   154      54.475  25.824  32.649  1.00  0.00           N  
ATOM   2225  CE1 HIE   154      53.209  26.132  32.995  1.00  0.00           C  
ATOM   2226  HE1 HIE   154      52.490  26.545  32.306  1.00  0.00           H  
ATOM   2227  NE2 HIE   154      52.876  25.685  34.249  1.00  0.00           N  
ATOM   2228  HE2 HIE   154      51.982  25.796  34.742  1.00  0.00           H  
ATOM   2229  CD2 HIE   154      53.940  25.011  34.748  1.00  0.00           C  
ATOM   2230  HD2 HIE   154      53.975  24.331  35.583  1.00  0.00           H  
ATOM   2231  C   HIE   154      57.359  26.944  32.958  1.00  0.00           C  
ATOM   2232  O   HIE   154      58.387  26.841  32.206  1.00  0.00           O  
ATOM   2233  N   GLN   155      56.494  27.972  32.762  1.00  0.00           N  
ATOM   2234  H   GLN   155      55.774  28.162  33.446  1.00  0.00           H  
ATOM   2235  CA  GLN   155      56.715  28.827  31.612  1.00  0.00           C  
ATOM   2236  HA  GLN   155      57.139  28.316  30.751  1.00  0.00           H  
ATOM   2237  CB  GLN   155      55.363  29.333  31.158  1.00  0.00           C  
ATOM   2238  HB2 GLN   155      54.853  28.378  31.047  1.00  0.00           H  
ATOM   2239  HB3 GLN   155      54.913  30.031  31.861  1.00  0.00           H  
ATOM   2240  CG  GLN   155      55.372  29.980  29.771  1.00  0.00           C  
ATOM   2241  HG2 GLN   155      55.895  30.934  29.787  1.00  0.00           H  
ATOM   2242  HG3 GLN   155      55.888  29.326  29.071  1.00  0.00           H  
ATOM   2243  CD  GLN   155      53.982  30.126  29.225  1.00  0.00           C  
ATOM   2244  OE1 GLN   155      52.995  29.510  29.684  1.00  0.00           O  
ATOM   2245  NE2 GLN   155      53.872  30.964  28.163  1.00  0.00           N  
ATOM   2246 HE21 GLN   155      52.995  31.232  27.738  1.00  0.00           H  
ATOM   2247 HE22 GLN   155      54.719  31.249  27.689  1.00  0.00           H  
ATOM   2248  C   GLN   155      57.800  29.881  31.908  1.00  0.00           C  
ATOM   2249  O   GLN   155      57.935  30.470  32.984  1.00  0.00           O  
ATOM   2250  N   LYS   156      58.584  30.184  30.810  1.00  0.00           N  
ATOM   2251  H   LYS   156      58.601  29.675  29.936  1.00  0.00           H  
ATOM   2252  CA  LYS   156      59.478  31.361  30.861  1.00  0.00           C  
ATOM   2253  HA  LYS   156      60.263  31.235  31.604  1.00  0.00           H  
ATOM   2254  CB  LYS   156      60.146  31.361  29.505  1.00  0.00           C  
ATOM   2255  HB2 LYS   156      59.472  31.602  28.685  1.00  0.00           H  
ATOM   2256  HB3 LYS   156      60.862  32.181  29.513  1.00  0.00           H  
ATOM   2257  CG  LYS   156      61.016  30.120  29.260  1.00  0.00           C  
ATOM   2258  HG2 LYS   156      61.340  29.911  30.278  1.00  0.00           H  
ATOM   2259  HG3 LYS   156      60.332  29.312  29.006  1.00  0.00           H  
ATOM   2260  CD  LYS   156      62.171  30.353  28.400  1.00  0.00           C  
ATOM   2261  HD2 LYS   156      62.847  31.117  28.779  1.00  0.00           H  
ATOM   2262  HD3 LYS   156      62.798  29.475  28.264  1.00  0.00           H  
ATOM   2263  CE  LYS   156      61.813  30.866  26.991  1.00  0.00           C  
ATOM   2264  HE2 LYS   156      61.185  31.744  27.120  1.00  0.00           H  
ATOM   2265  HE3 LYS   156      62.614  31.232  26.354  1.00  0.00           H  
ATOM   2266  NZ  LYS   156      61.106  29.890  26.153  1.00  0.00           N  
ATOM   2267  HZ1 LYS   156      60.369  29.383  26.675  1.00  0.00           H  
ATOM   2268  HZ2 LYS   156      60.661  30.282  25.304  1.00  0.00           H  
ATOM   2269  HZ3 LYS   156      61.813  29.162  25.944  1.00  0.00           H  
ATOM   2270  C   LYS   156      58.769  32.639  31.260  1.00  0.00           C  
ATOM   2271  O   LYS   156      57.794  33.038  30.612  1.00  0.00           O  
ATOM   2272  N   LEU   157      59.307  33.384  32.254  1.00  0.00           N  
ATOM   2273  H   LEU   157      60.203  33.067  32.599  1.00  0.00           H  
ATOM   2274  CA  LEU   157      58.757  34.624  32.833  1.00  0.00           C  
ATOM   2275  HA  LEU   157      57.793  34.789  32.355  1.00  0.00           H  
ATOM   2276  CB  LEU   157      58.676  34.443  34.334  1.00  0.00           C  
ATOM   2277  HB2 LEU   157      58.103  33.548  34.566  1.00  0.00           H  
ATOM   2278  HB3 LEU   157      59.695  34.203  34.634  1.00  0.00           H  
ATOM   2279  CG  LEU   157      58.223  35.691  35.145  1.00  0.00           C  
ATOM   2280  HG  LEU   157      58.443  36.632  34.646  1.00  0.00           H  
ATOM   2281  CD1 LEU   157      56.688  35.633  35.293  1.00  0.00           C  
ATOM   2282 HD11 LEU   157      56.301  35.600  34.277  1.00  0.00           H  
ATOM   2283 HD12 LEU   157      56.258  34.759  35.777  1.00  0.00           H  
ATOM   2284 HD13 LEU   157      56.333  36.535  35.788  1.00  0.00           H  
ATOM   2285  CD2 LEU   157      58.672  35.741  36.609  1.00  0.00           C  
ATOM   2286 HD21 LEU   157      58.524  36.783  36.886  1.00  0.00           H  
ATOM   2287 HD22 LEU   157      58.075  35.054  37.206  1.00  0.00           H  
ATOM   2288 HD23 LEU   157      59.738  35.584  36.765  1.00  0.00           H  
ATOM   2289  C   LEU   157      59.648  35.786  32.479  1.00  0.00           C  
ATOM   2290  O   LEU   157      60.840  35.866  32.810  1.00  0.00           O  
ATOM   2291  N   VAL   158      58.966  36.798  31.860  1.00  0.00           N  
ATOM   2292  H   VAL   158      57.971  36.658  31.741  1.00  0.00           H  
ATOM   2293  CA  VAL   158      59.588  38.103  31.645  1.00  0.00           C  
ATOM   2294  HA  VAL   158      60.668  38.047  31.757  1.00  0.00           H  
ATOM   2295  CB  VAL   158      59.316  38.615  30.256  1.00  0.00           C  
ATOM   2296  HB  VAL   158      58.344  38.282  29.898  1.00  0.00           H  
ATOM   2297  CG1 VAL   158      59.386  40.147  30.126  1.00  0.00           C  
ATOM   2298 HG11 VAL   158      59.299  40.464  29.089  1.00  0.00           H  
ATOM   2299 HG12 VAL   158      58.538  40.601  30.635  1.00  0.00           H  
ATOM   2300 HG13 VAL   158      60.347  40.482  30.513  1.00  0.00           H  
ATOM   2301  CG2 VAL   158      60.303  37.953  29.238  1.00  0.00           C  
ATOM   2302 HG21 VAL   158      60.133  38.430  28.275  1.00  0.00           H  
ATOM   2303 HG22 VAL   158      61.312  38.149  29.596  1.00  0.00           H  
ATOM   2304 HG23 VAL   158      60.144  36.881  29.338  1.00  0.00           H  
ATOM   2305  C   VAL   158      59.062  39.025  32.751  1.00  0.00           C  
ATOM   2306  O   VAL   158      57.896  38.984  33.243  1.00  0.00           O  
ATOM   2307  N   PHE   159      59.911  39.997  33.213  1.00  0.00           N  
ATOM   2308  H   PHE   159      60.842  40.087  32.830  1.00  0.00           H  
ATOM   2309  CA  PHE   159      59.498  40.931  34.287  1.00  0.00           C  
ATOM   2310  HA  PHE   159      58.438  41.126  34.142  1.00  0.00           H  
ATOM   2311  CB  PHE   159      59.826  40.367  35.680  1.00  0.00           C  
ATOM   2312  HB2 PHE   159      59.375  41.051  36.396  1.00  0.00           H  
ATOM   2313  HB3 PHE   159      59.281  39.433  35.808  1.00  0.00           H  
ATOM   2314  CG  PHE   159      61.285  40.324  35.985  1.00  0.00           C  
ATOM   2315  CD1 PHE   159      61.962  41.522  36.485  1.00  0.00           C  
ATOM   2316  HD1 PHE   159      61.378  42.423  36.625  1.00  0.00           H  
ATOM   2317  CE1 PHE   159      63.318  41.433  36.766  1.00  0.00           C  
ATOM   2318  HE1 PHE   159      63.838  42.225  37.292  1.00  0.00           H  
ATOM   2319  CZ  PHE   159      64.033  40.238  36.588  1.00  0.00           C  
ATOM   2320  HZ  PHE   159      65.076  40.184  36.879  1.00  0.00           H  
ATOM   2321  CE2 PHE   159      63.337  39.122  36.124  1.00  0.00           C  
ATOM   2322  HE2 PHE   159      63.940  38.230  35.997  1.00  0.00           H  
ATOM   2323  CD2 PHE   159      61.937  39.124  35.938  1.00  0.00           C  
ATOM   2324  HD2 PHE   159      61.509  38.200  35.568  1.00  0.00           H  
ATOM   2325  C   PHE   159      60.102  42.354  34.154  1.00  0.00           C  
ATOM   2326  O   PHE   159      60.982  42.605  33.348  1.00  0.00           O  
ATOM   2327  N   PHE   160      59.402  43.263  34.887  1.00  0.00           N  
ATOM   2328  H   PHE   160      58.515  42.915  35.226  1.00  0.00           H  
ATOM   2329  CA  PHE   160      59.435  44.632  34.703  1.00  0.00           C  
ATOM   2330  HA  PHE   160      60.311  44.728  34.065  1.00  0.00           H  
ATOM   2331  CB  PHE   160      58.201  45.064  33.972  1.00  0.00           C  
ATOM   2332  HB2 PHE   160      57.358  45.045  34.659  1.00  0.00           H  
ATOM   2333  HB3 PHE   160      58.470  46.111  33.845  1.00  0.00           H  
ATOM   2334  CG  PHE   160      57.847  44.398  32.668  1.00  0.00           C  
ATOM   2335  CD1 PHE   160      56.777  43.532  32.644  1.00  0.00           C  
ATOM   2336  HD1 PHE   160      56.222  43.325  33.551  1.00  0.00           H  
ATOM   2337  CE1 PHE   160      56.497  42.871  31.391  1.00  0.00           C  
ATOM   2338  HE1 PHE   160      55.649  42.197  31.368  1.00  0.00           H  
ATOM   2339  CZ  PHE   160      57.258  43.133  30.257  1.00  0.00           C  
ATOM   2340  HZ  PHE   160      57.120  42.661  29.292  1.00  0.00           H  
ATOM   2341  CE2 PHE   160      58.288  44.066  30.307  1.00  0.00           C  
ATOM   2342  HE2 PHE   160      58.892  44.211  29.419  1.00  0.00           H  
ATOM   2343  CD2 PHE   160      58.571  44.728  31.507  1.00  0.00           C  
ATOM   2344  HD2 PHE   160      59.392  45.421  31.646  1.00  0.00           H  
ATOM   2345  C   PHE   160      59.767  45.264  36.057  1.00  0.00           C  
ATOM   2346  O   PHE   160      59.444  44.769  37.137  1.00  0.00           O  
ATOM   2347  N   ALA   161      60.489  46.358  36.005  1.00  0.00           N  
ATOM   2348  H   ALA   161      60.660  46.856  35.142  1.00  0.00           H  
ATOM   2349  CA  ALA   161      61.504  46.583  37.023  1.00  0.00           C  
ATOM   2350  HA  ALA   161      61.151  46.190  37.973  1.00  0.00           H  
ATOM   2351  CB  ALA   161      62.723  45.677  36.656  1.00  0.00           C  
ATOM   2352  HB1 ALA   161      62.430  44.632  36.732  1.00  0.00           H  
ATOM   2353  HB2 ALA   161      62.990  45.949  35.636  1.00  0.00           H  
ATOM   2354  HB3 ALA   161      63.545  45.862  37.344  1.00  0.00           H  
ATOM   2355  C   ALA   161      61.919  48.043  37.111  1.00  0.00           C  
ATOM   2356  O   ALA   161      61.619  48.925  36.304  1.00  0.00           O  
ATOM   2357  N   GLU   162      62.708  48.276  38.214  1.00  0.00           N  
ATOM   2358  H   GLU   162      62.528  47.652  38.989  1.00  0.00           H  
ATOM   2359  CA  GLU   162      63.291  49.630  38.512  1.00  0.00           C  
ATOM   2360  HA  GLU   162      63.529  50.212  37.624  1.00  0.00           H  
ATOM   2361  CB  GLU   162      62.334  50.257  39.553  1.00  0.00           C  
ATOM   2362  HB2 GLU   162      61.366  50.060  39.096  1.00  0.00           H  
ATOM   2363  HB3 GLU   162      62.336  49.658  40.461  1.00  0.00           H  
ATOM   2364  CG  GLU   162      62.459  51.721  39.903  1.00  0.00           C  
ATOM   2365  HG2 GLU   162      61.736  51.897  40.697  1.00  0.00           H  
ATOM   2366  HG3 GLU   162      63.405  51.956  40.386  1.00  0.00           H  
ATOM   2367  CD  GLU   162      62.106  52.683  38.762  1.00  0.00           C  
ATOM   2368  OE1 GLU   162      62.906  52.875  37.782  1.00  0.00           O  
ATOM   2369  OE2 GLU   162      60.970  53.202  38.713  1.00  0.00           O  
ATOM   2370  C   GLU   162      64.657  49.551  39.239  1.00  0.00           C  
ATOM   2371  O   GLU   162      65.524  50.422  39.254  1.00  0.00           O  
ATOM   2372  N   ASP   163      65.029  48.303  39.653  1.00  0.00           N  
ATOM   2373  H   ASP   163      64.371  47.577  39.401  1.00  0.00           H  
ATOM   2374  CA  ASP   163      66.158  47.964  40.425  1.00  0.00           C  
ATOM   2375  HA  ASP   163      67.039  48.476  40.045  1.00  0.00           H  
ATOM   2376  CB  ASP   163      65.796  48.352  41.930  1.00  0.00           C  
ATOM   2377  HB2 ASP   163      65.370  49.347  42.042  1.00  0.00           H  
ATOM   2378  HB3 ASP   163      65.216  47.518  42.321  1.00  0.00           H  
ATOM   2379  CG  ASP   163      67.006  48.418  42.805  1.00  0.00           C  
ATOM   2380  OD1 ASP   163      68.192  48.274  42.353  1.00  0.00           O  
ATOM   2381  OD2 ASP   163      66.782  48.587  44.035  1.00  0.00           O  
ATOM   2382  C   ASP   163      66.413  46.514  40.205  1.00  0.00           C  
ATOM   2383  O   ASP   163      66.219  45.696  41.106  1.00  0.00           O  
ATOM   2384  N   VAL   164      66.785  46.094  38.939  1.00  0.00           N  
ATOM   2385  H   VAL   164      67.028  46.680  38.152  1.00  0.00           H  
ATOM   2386  CA  VAL   164      66.948  44.673  38.648  1.00  0.00           C  
ATOM   2387  HA  VAL   164      66.054  44.135  38.956  1.00  0.00           H  
ATOM   2388  CB  VAL   164      67.217  44.373  37.213  1.00  0.00           C  
ATOM   2389  HB  VAL   164      68.239  44.626  36.939  1.00  0.00           H  
ATOM   2390  CG1 VAL   164      67.234  42.811  37.022  1.00  0.00           C  
ATOM   2391 HG11 VAL   164      66.244  42.464  37.313  1.00  0.00           H  
ATOM   2392 HG12 VAL   164      67.522  42.623  35.990  1.00  0.00           H  
ATOM   2393 HG13 VAL   164      67.961  42.355  37.691  1.00  0.00           H  
ATOM   2394  CG2 VAL   164      66.300  44.954  36.180  1.00  0.00           C  
ATOM   2395 HG21 VAL   164      66.435  46.031  36.100  1.00  0.00           H  
ATOM   2396 HG22 VAL   164      66.509  44.469  35.229  1.00  0.00           H  
ATOM   2397 HG23 VAL   164      65.247  44.751  36.368  1.00  0.00           H  
ATOM   2398  C   VAL   164      68.144  44.222  39.597  1.00  0.00           C  
ATOM   2399  O   VAL   164      69.186  44.938  39.737  1.00  0.00           O  
ATOM   2400  N   GLY   165      68.022  42.993  40.166  1.00  0.00           N  
ATOM   2401  H   GLY   165      67.323  42.289  39.972  1.00  0.00           H  
ATOM   2402  CA  GLY   165      68.987  42.532  41.153  1.00  0.00           C  
ATOM   2403  HA2 GLY   165      69.407  41.579  40.841  1.00  0.00           H  
ATOM   2404  HA3 GLY   165      69.864  43.176  41.159  1.00  0.00           H  
ATOM   2405  C   GLY   165      68.397  42.535  42.496  1.00  0.00           C  
ATOM   2406  O   GLY   165      68.733  41.662  43.298  1.00  0.00           O  
ATOM   2407  N   SER   166      67.470  43.531  42.830  1.00  0.00           N  
ATOM   2408  H   SER   166      67.314  44.259  42.146  1.00  0.00           H  
ATOM   2409  CA  SER   166      66.812  43.642  44.095  1.00  0.00           C  
ATOM   2410  HA  SER   166      67.558  43.749  44.879  1.00  0.00           H  
ATOM   2411  CB  SER   166      66.065  44.998  44.319  1.00  0.00           C  
ATOM   2412  HB2 SER   166      65.663  45.090  45.325  1.00  0.00           H  
ATOM   2413  HB3 SER   166      66.771  45.825  44.303  1.00  0.00           H  
ATOM   2414  OG  SER   166      64.985  45.241  43.405  1.00  0.00           O  
ATOM   2415  HG  SER   166      65.379  45.532  42.568  1.00  0.00           H  
ATOM   2416  C   SER   166      65.951  42.444  44.510  1.00  0.00           C  
ATOM   2417  O   SER   166      65.610  42.328  45.662  1.00  0.00           O  
ATOM   2418  N   ASN   167      65.739  41.423  43.596  1.00  0.00           N  
ATOM   2419  H   ASN   167      65.865  41.577  42.605  1.00  0.00           H  
ATOM   2420  CA  ASN   167      65.063  40.177  43.987  1.00  0.00           C  
ATOM   2421  HA  ASN   167      64.282  40.478  44.682  1.00  0.00           H  
ATOM   2422  CB  ASN   167      64.671  39.448  42.665  1.00  0.00           C  
ATOM   2423  HB2 ASN   167      64.155  40.022  41.899  1.00  0.00           H  
ATOM   2424  HB3 ASN   167      65.570  39.195  42.105  1.00  0.00           H  
ATOM   2425  CG  ASN   167      63.852  38.257  43.004  1.00  0.00           C  
ATOM   2426  OD1 ASN   167      64.013  37.478  43.903  1.00  0.00           O  
ATOM   2427  ND2 ASN   167      62.847  38.038  42.191  1.00  0.00           N  
ATOM   2428 HD21 ASN   167      62.082  37.467  42.526  1.00  0.00           H  
ATOM   2429 HD22 ASN   167      62.861  38.331  41.224  1.00  0.00           H  
ATOM   2430  C   ASN   167      66.054  39.268  44.707  1.00  0.00           C  
ATOM   2431  O   ASN   167      67.085  38.818  44.148  1.00  0.00           O  
ATOM   2432  N   LYS   168      65.686  38.730  45.890  1.00  0.00           N  
ATOM   2433  H   LYS   168      64.731  38.834  46.206  1.00  0.00           H  
ATOM   2434  CA  LYS   168      66.512  37.799  46.706  1.00  0.00           C  
ATOM   2435  HA  LYS   168      67.233  37.417  45.987  1.00  0.00           H  
ATOM   2436  CB  LYS   168      67.343  38.556  47.758  1.00  0.00           C  
ATOM   2437  HB2 LYS   168      67.967  37.806  48.240  1.00  0.00           H  
ATOM   2438  HB3 LYS   168      67.986  39.285  47.270  1.00  0.00           H  
ATOM   2439  CG  LYS   168      66.290  39.152  48.747  1.00  0.00           C  
ATOM   2440  HG2 LYS   168      65.932  40.134  48.447  1.00  0.00           H  
ATOM   2441  HG3 LYS   168      65.455  38.478  48.926  1.00  0.00           H  
ATOM   2442  CD  LYS   168      67.103  39.368  49.953  1.00  0.00           C  
ATOM   2443  HD2 LYS   168      67.496  38.404  50.271  1.00  0.00           H  
ATOM   2444  HD3 LYS   168      68.069  39.805  49.708  1.00  0.00           H  
ATOM   2445  CE  LYS   168      66.457  40.120  51.129  1.00  0.00           C  
ATOM   2446  HE2 LYS   168      66.587  41.184  50.948  1.00  0.00           H  
ATOM   2447  HE3 LYS   168      65.385  39.956  51.051  1.00  0.00           H  
ATOM   2448  NZ  LYS   168      67.136  39.847  52.435  1.00  0.00           N  
ATOM   2449  HZ1 LYS   168      68.165  39.779  52.343  1.00  0.00           H  
ATOM   2450  HZ2 LYS   168      66.924  40.600  53.114  1.00  0.00           H  
ATOM   2451  HZ3 LYS   168      66.799  38.953  52.835  1.00  0.00           H  
ATOM   2452  C   LYS   168      65.704  36.601  47.275  1.00  0.00           C  
ATOM   2453  O   LYS   168      66.141  35.966  48.188  1.00  0.00           O  
ATOM   2454  N   GLY   169      64.587  36.225  46.608  1.00  0.00           N  
ATOM   2455  H   GLY   169      64.347  36.657  45.725  1.00  0.00           H  
ATOM   2456  CA  GLY   169      63.741  35.184  46.992  1.00  0.00           C  
ATOM   2457  HA2 GLY   169      63.696  34.425  46.214  1.00  0.00           H  
ATOM   2458  HA3 GLY   169      64.047  34.617  47.868  1.00  0.00           H  
ATOM   2459  C   GLY   169      62.341  35.591  47.136  1.00  0.00           C  
ATOM   2460  O   GLY   169      61.620  35.769  46.171  1.00  0.00           O  
ATOM   2461  N   ALA   170      61.901  35.629  48.370  1.00  0.00           N  
ATOM   2462  H   ALA   170      62.330  35.194  49.176  1.00  0.00           H  
ATOM   2463  CA  ALA   170      60.452  36.017  48.580  1.00  0.00           C  
ATOM   2464  HA  ALA   170      59.727  35.553  47.915  1.00  0.00           H  
ATOM   2465  CB  ALA   170      60.084  35.403  49.897  1.00  0.00           C  
ATOM   2466  HB1 ALA   170      59.030  35.538  50.130  1.00  0.00           H  
ATOM   2467  HB2 ALA   170      60.218  34.323  49.876  1.00  0.00           H  
ATOM   2468  HB3 ALA   170      60.651  35.815  50.730  1.00  0.00           H  
ATOM   2469  C   ALA   170      60.295  37.570  48.613  1.00  0.00           C  
ATOM   2470  O   ALA   170      59.309  38.039  48.122  1.00  0.00           O  
ATOM   2471  N   ILE   171      61.309  38.312  49.101  1.00  0.00           N  
ATOM   2472  H   ILE   171      62.069  37.955  49.665  1.00  0.00           H  
ATOM   2473  CA  ILE   171      61.469  39.723  48.849  1.00  0.00           C  
ATOM   2474  HA  ILE   171      60.548  40.299  48.804  1.00  0.00           H  
ATOM   2475  CB  ILE   171      62.354  40.424  49.853  1.00  0.00           C  
ATOM   2476  HB  ILE   171      63.318  39.920  49.885  1.00  0.00           H  
ATOM   2477  CG2 ILE   171      62.571  41.866  49.448  1.00  0.00           C  
ATOM   2478 HG21 ILE   171      61.754  42.537  49.705  1.00  0.00           H  
ATOM   2479 HG22 ILE   171      63.340  42.178  50.152  1.00  0.00           H  
ATOM   2480 HG23 ILE   171      62.788  41.978  48.388  1.00  0.00           H  
ATOM   2481  CG1 ILE   171      61.753  40.279  51.273  1.00  0.00           C  
ATOM   2482 HG12 ILE   171      60.843  40.862  51.401  1.00  0.00           H  
ATOM   2483 HG13 ILE   171      61.437  39.287  51.590  1.00  0.00           H  
ATOM   2484  CD1 ILE   171      62.640  40.843  52.349  1.00  0.00           C  
ATOM   2485 HD11 ILE   171      63.539  40.258  52.530  1.00  0.00           H  
ATOM   2486 HD12 ILE   171      62.898  41.897  52.262  1.00  0.00           H  
ATOM   2487 HD13 ILE   171      61.990  40.786  53.219  1.00  0.00           H  
ATOM   2488  C   ILE   171      62.028  39.828  47.447  1.00  0.00           C  
ATOM   2489  O   ILE   171      63.155  39.473  47.129  1.00  0.00           O  
ATOM   2490  N   ILE   172      61.177  40.152  46.539  1.00  0.00           N  
ATOM   2491  H   ILE   172      60.312  40.581  46.838  1.00  0.00           H  
ATOM   2492  CA  ILE   172      61.385  40.314  45.073  1.00  0.00           C  
ATOM   2493  HA  ILE   172      62.121  39.575  44.765  1.00  0.00           H  
ATOM   2494  CB  ILE   172      60.039  40.103  44.404  1.00  0.00           C  
ATOM   2495  HB  ILE   172      60.292  40.099  43.345  1.00  0.00           H  
ATOM   2496  CG2 ILE   172      59.591  38.688  44.676  1.00  0.00           C  
ATOM   2497 HG21 ILE   172      60.421  38.001  44.518  1.00  0.00           H  
ATOM   2498 HG22 ILE   172      59.181  38.592  45.679  1.00  0.00           H  
ATOM   2499 HG23 ILE   172      58.767  38.423  44.017  1.00  0.00           H  
ATOM   2500  CG1 ILE   172      58.931  41.175  44.629  1.00  0.00           C  
ATOM   2501 HG12 ILE   172      58.554  40.924  45.618  1.00  0.00           H  
ATOM   2502 HG13 ILE   172      59.350  42.179  44.654  1.00  0.00           H  
ATOM   2503  CD1 ILE   172      57.791  41.047  43.580  1.00  0.00           C  
ATOM   2504 HD11 ILE   172      57.281  40.086  43.622  1.00  0.00           H  
ATOM   2505 HD12 ILE   172      57.001  41.788  43.677  1.00  0.00           H  
ATOM   2506 HD13 ILE   172      58.271  41.292  42.635  1.00  0.00           H  
ATOM   2507  C   ILE   172      61.960  41.705  44.699  1.00  0.00           C  
ATOM   2508  O   ILE   172      62.429  41.954  43.620  1.00  0.00           O  
ATOM   2509  N   GLY   173      62.068  42.617  45.678  1.00  0.00           N  
ATOM   2510  H   GLY   173      61.605  42.513  46.570  1.00  0.00           H  
ATOM   2511  CA  GLY   173      62.618  43.897  45.437  1.00  0.00           C  
ATOM   2512  HA2 GLY   173      62.881  44.366  46.383  1.00  0.00           H  
ATOM   2513  HA3 GLY   173      63.537  43.770  44.870  1.00  0.00           H  
ATOM   2514  C   GLY   173      61.643  44.718  44.663  1.00  0.00           C  
ATOM   2515  O   GLY   173      60.485  44.674  44.834  1.00  0.00           O  
ATOM   2516  N   LEU   174      62.245  45.654  43.889  1.00  0.00           N  
ATOM   2517  H   LEU   174      63.180  45.426  43.578  1.00  0.00           H  
ATOM   2518  CA  LEU   174      61.472  46.669  43.172  1.00  0.00           C  
ATOM   2519  HA  LEU   174      60.534  46.780  43.711  1.00  0.00           H  
ATOM   2520  CB  LEU   174      62.156  48.139  43.312  1.00  0.00           C  
ATOM   2521  HB2 LEU   174      63.067  48.081  42.719  1.00  0.00           H  
ATOM   2522  HB3 LEU   174      61.621  48.873  42.713  1.00  0.00           H  
ATOM   2523  CG  LEU   174      62.371  48.710  44.691  1.00  0.00           C  
ATOM   2524  HG  LEU   174      62.968  48.018  45.282  1.00  0.00           H  
ATOM   2525  CD1 LEU   174      63.107  50.070  44.610  1.00  0.00           C  
ATOM   2526 HD11 LEU   174      62.417  50.864  44.333  1.00  0.00           H  
ATOM   2527 HD12 LEU   174      63.524  50.225  45.604  1.00  0.00           H  
ATOM   2528 HD13 LEU   174      63.789  50.097  43.763  1.00  0.00           H  
ATOM   2529  CD2 LEU   174      61.067  49.007  45.470  1.00  0.00           C  
ATOM   2530 HD21 LEU   174      60.304  48.237  45.559  1.00  0.00           H  
ATOM   2531 HD22 LEU   174      61.257  49.348  46.486  1.00  0.00           H  
ATOM   2532 HD23 LEU   174      60.567  49.817  44.944  1.00  0.00           H  
ATOM   2533  C   LEU   174      61.149  46.294  41.724  1.00  0.00           C  
ATOM   2534  O   LEU   174      61.776  46.787  40.773  1.00  0.00           O  
ATOM   2535  N   MET   175      60.122  45.431  41.598  1.00  0.00           N  
ATOM   2536  H   MET   175      59.783  45.080  42.483  1.00  0.00           H  
ATOM   2537  CA  MET   175      59.479  44.894  40.410  1.00  0.00           C  
ATOM   2538  HA  MET   175      60.057  45.288  39.578  1.00  0.00           H  
ATOM   2539  CB  MET   175      59.509  43.399  40.433  1.00  0.00           C  
ATOM   2540  HB2 MET   175      58.803  42.963  41.136  1.00  0.00           H  
ATOM   2541  HB3 MET   175      59.206  42.990  39.471  1.00  0.00           H  
ATOM   2542  CG  MET   175      60.886  42.909  40.569  1.00  0.00           C  
ATOM   2543  HG2 MET   175      61.314  43.077  41.554  1.00  0.00           H  
ATOM   2544  HG3 MET   175      60.861  41.851  40.318  1.00  0.00           H  
ATOM   2545  SD  MET   175      62.136  43.505  39.370  1.00  0.00           S  
ATOM   2546  CE  MET   175      63.546  43.880  40.416  1.00  0.00           C  
ATOM   2547  HE1 MET   175      63.514  43.433  41.408  1.00  0.00           H  
ATOM   2548  HE2 MET   175      64.487  43.545  39.986  1.00  0.00           H  
ATOM   2549  HE3 MET   175      63.545  44.954  40.586  1.00  0.00           H  
ATOM   2550  C   MET   175      58.100  45.368  40.384  1.00  0.00           C  
ATOM   2551  O   MET   175      57.419  45.443  41.452  1.00  0.00           O  
ATOM   2552  N   VAL   176      57.747  45.637  39.131  1.00  0.00           N  
ATOM   2553  H   VAL   176      58.395  45.558  38.359  1.00  0.00           H  
ATOM   2554  CA  VAL   176      56.404  46.234  38.811  1.00  0.00           C  
ATOM   2555  HA  VAL   176      55.949  46.717  39.673  1.00  0.00           H  
ATOM   2556  CB  VAL   176      56.585  47.223  37.695  1.00  0.00           C  
ATOM   2557  HB  VAL   176      57.250  46.789  36.951  1.00  0.00           H  
ATOM   2558  CG1 VAL   176      55.301  47.678  37.041  1.00  0.00           C  
ATOM   2559 HG11 VAL   176      54.689  46.865  36.654  1.00  0.00           H  
ATOM   2560 HG12 VAL   176      54.690  48.079  37.847  1.00  0.00           H  
ATOM   2561 HG13 VAL   176      55.437  48.504  36.346  1.00  0.00           H  
ATOM   2562  CG2 VAL   176      57.196  48.461  38.233  1.00  0.00           C  
ATOM   2563 HG21 VAL   176      58.282  48.404  38.291  1.00  0.00           H  
ATOM   2564 HG22 VAL   176      56.955  49.330  37.624  1.00  0.00           H  
ATOM   2565 HG23 VAL   176      56.718  48.760  39.163  1.00  0.00           H  
ATOM   2566  C   VAL   176      55.500  45.090  38.471  1.00  0.00           C  
ATOM   2567  O   VAL   176      54.345  44.984  38.923  1.00  0.00           O  
ATOM   2568  N   GLY   177      56.002  44.189  37.598  1.00  0.00           N  
ATOM   2569  H   GLY   177      56.955  44.187  37.258  1.00  0.00           H  
ATOM   2570  CA  GLY   177      55.058  43.093  37.117  1.00  0.00           C  
ATOM   2571  HA2 GLY   177      54.756  42.559  38.014  1.00  0.00           H  
ATOM   2572  HA3 GLY   177      54.226  43.569  36.604  1.00  0.00           H  
ATOM   2573  C   GLY   177      55.734  42.163  36.114  1.00  0.00           C  
ATOM   2574  O   GLY   177      56.887  42.321  35.854  1.00  0.00           O  
ATOM   2575  N   GLY   178      54.940  41.224  35.548  1.00  0.00           N  
ATOM   2576  H   GLY   178      53.982  41.171  35.870  1.00  0.00           H  
ATOM   2577  CA  GLY   178      55.477  40.192  34.703  1.00  0.00           C  
ATOM   2578  HA2 GLY   178      56.088  40.663  33.937  1.00  0.00           H  
ATOM   2579  HA3 GLY   178      56.084  39.492  35.273  1.00  0.00           H  
ATOM   2580  C   GLY   178      54.482  39.384  33.837  1.00  0.00           C  
ATOM   2581  O   GLY   178      53.306  39.611  33.776  1.00  0.00           O  
ATOM   2582  N   VAL   179      55.045  38.413  33.054  1.00  0.00           N  
ATOM   2583  H   VAL   179      56.048  38.297  33.006  1.00  0.00           H  
ATOM   2584  CA  VAL   179      54.245  37.756  31.985  1.00  0.00           C  
ATOM   2585  HA  VAL   179      53.300  37.483  32.449  1.00  0.00           H  
ATOM   2586  CB  VAL   179      54.000  38.657  30.785  1.00  0.00           C  
ATOM   2587  HB  VAL   179      53.565  39.564  31.200  1.00  0.00           H  
ATOM   2588  CG1 VAL   179      55.216  39.002  29.970  1.00  0.00           C  
ATOM   2589 HG11 VAL   179      55.864  39.690  30.509  1.00  0.00           H  
ATOM   2590 HG12 VAL   179      55.582  38.000  29.752  1.00  0.00           H  
ATOM   2591 HG13 VAL   179      54.910  39.437  29.021  1.00  0.00           H  
ATOM   2592  CG2 VAL   179      52.825  38.203  29.901  1.00  0.00           C  
ATOM   2593 HG21 VAL   179      52.998  37.212  29.487  1.00  0.00           H  
ATOM   2594 HG22 VAL   179      51.835  38.229  30.353  1.00  0.00           H  
ATOM   2595 HG23 VAL   179      52.690  38.848  29.036  1.00  0.00           H  
ATOM   2596  C   VAL   179      54.972  36.527  31.714  1.00  0.00           C  
ATOM   2597  O   VAL   179      56.236  36.444  31.598  1.00  0.00           O  
ATOM   2598  N   VAL   180      54.169  35.444  31.544  1.00  0.00           N  
ATOM   2599  H   VAL   180      53.165  35.533  31.472  1.00  0.00           H  
ATOM   2600  CA  VAL   180      54.770  34.261  30.980  1.00  0.00           C  
ATOM   2601  HA  VAL   180      55.832  34.211  31.205  1.00  0.00           H  
ATOM   2602  CB  VAL   180      54.119  32.995  31.538  1.00  0.00           C  
ATOM   2603  HB  VAL   180      54.802  32.190  31.278  1.00  0.00           H  
ATOM   2604  CG1 VAL   180      54.025  32.976  33.066  1.00  0.00           C  
ATOM   2605 HG11 VAL   180      53.445  33.824  33.423  1.00  0.00           H  
ATOM   2606 HG12 VAL   180      53.615  31.990  33.272  1.00  0.00           H  
ATOM   2607 HG13 VAL   180      54.959  32.883  33.616  1.00  0.00           H  
ATOM   2608  CG2 VAL   180      52.721  32.656  31.019  1.00  0.00           C  
ATOM   2609 HG21 VAL   180      52.742  32.547  29.937  1.00  0.00           H  
ATOM   2610 HG22 VAL   180      52.453  31.652  31.341  1.00  0.00           H  
ATOM   2611 HG23 VAL   180      51.978  33.367  31.374  1.00  0.00           H  
ATOM   2612  C   VAL   180      54.657  34.360  29.447  1.00  0.00           C  
ATOM   2613  O   VAL   180      53.642  34.813  28.915  1.00  0.00           O  
ATOM   2614  N   ILE   181      55.678  33.847  28.690  1.00  0.00           N  
ATOM   2615  H   ILE   181      56.511  33.628  29.219  1.00  0.00           H  
ATOM   2616  CA  ILE   181      55.826  34.032  27.288  1.00  0.00           C  
ATOM   2617  HA  ILE   181      54.897  34.428  26.884  1.00  0.00           H  
ATOM   2618  CB  ILE   181      56.814  35.137  26.899  1.00  0.00           C  
ATOM   2619  HB  ILE   181      56.680  35.363  25.843  1.00  0.00           H  
ATOM   2620  CG2 ILE   181      56.602  36.395  27.661  1.00  0.00           C  
ATOM   2621 HG21 ILE   181      55.530  36.582  27.694  1.00  0.00           H  
ATOM   2622 HG22 ILE   181      57.035  36.466  28.657  1.00  0.00           H  
ATOM   2623 HG23 ILE   181      57.081  37.243  27.175  1.00  0.00           H  
ATOM   2624  CG1 ILE   181      58.281  34.703  26.959  1.00  0.00           C  
ATOM   2625 HG12 ILE   181      58.625  34.590  27.985  1.00  0.00           H  
ATOM   2626 HG13 ILE   181      58.329  33.673  26.611  1.00  0.00           H  
ATOM   2627  CD1 ILE   181      59.317  35.550  26.163  1.00  0.00           C  
ATOM   2628 HD11 ILE   181      60.350  35.326  26.421  1.00  0.00           H  
ATOM   2629 HD12 ILE   181      59.243  35.346  25.097  1.00  0.00           H  
ATOM   2630 HD13 ILE   181      59.105  36.583  26.434  1.00  0.00           H  
ATOM   2631  C   ILE   181      56.251  32.769  26.471  1.00  0.00           C  
ATOM   2632  O   ILE   181      56.637  31.738  26.961  1.00  0.00           O  
ATOM   2633  N   ALA   182      56.085  32.824  25.109  1.00  0.00           N  
ATOM   2634  H   ALA   182      55.748  33.712  24.762  1.00  0.00           H  
ATOM   2635  CA  ALA   182      55.645  31.711  24.298  1.00  0.00           C  
ATOM   2636  HA  ALA   182      55.453  30.972  25.073  1.00  0.00           H  
ATOM   2637  CB  ALA   182      54.248  31.981  23.688  1.00  0.00           C  
ATOM   2638  HB1 ALA   182      53.846  31.039  23.321  1.00  0.00           H  
ATOM   2639  HB2 ALA   182      53.638  32.467  24.446  1.00  0.00           H  
ATOM   2640  HB3 ALA   182      54.313  32.760  22.930  1.00  0.00           H  
ATOM   2641  C   ALA   182      56.673  31.297  23.230  1.00  0.00           C  
ATOM   2642  O   ALA   182      57.721  32.034  22.986  1.00  0.00           O  
ATOM   2643  OXT ALA   182      56.497  30.157  22.730  1.00  0.00           O  
TER    2644      ALA   182 
END   
