# Supplementary material for: Exploring Structural Insights of Aβ42 and α-Synuclein Monomers and Heterodimer: A Comparative Study Using Implicit and Explicit Solvent Simulations
Source: J Phys Chem B. 2024 May 3;128(19):4655–69. doi: 10.1021/acs.jpcb.4c00503 (PMC11103699; doi:10.1021/acs.jpcb.4c00503)
Supplement: Supplementary file 3 — jp4c00503_si_003.zip [file jp4c00503_si_003.zip › rep/6_asyn_abeta_FINAL2.pdb]

CRYST1   93.428   93.428   93.428 109.47 109.47 109.47               1
ATOM      1  N   MET     1      45.554  51.441  31.098  1.00  0.00           N  
ATOM      2  H1  MET     1      46.148  51.063  30.338  1.00  0.00           H  
ATOM      3  H2  MET     1      46.123  51.963  31.789  1.00  0.00           H  
ATOM      4  H3  MET     1      44.890  52.169  30.780  1.00  0.00           H  
ATOM      5  CA  MET     1      44.780  50.284  31.713  1.00  0.00           C  
ATOM      6  HA  MET     1      45.539  49.567  32.018  1.00  0.00           H  
ATOM      7  CB  MET     1      44.028  50.768  32.905  1.00  0.00           C  
ATOM      8  HB2 MET     1      44.700  51.425  33.454  1.00  0.00           H  
ATOM      9  HB3 MET     1      43.158  51.373  32.658  1.00  0.00           H  
ATOM     10  CG  MET     1      43.665  49.645  33.889  1.00  0.00           C  
ATOM     11  HG2 MET     1      43.017  50.018  34.679  1.00  0.00           H  
ATOM     12  HG3 MET     1      42.934  48.954  33.474  1.00  0.00           H  
ATOM     13  SD  MET     1      45.128  48.763  34.520  1.00  0.00           S  
ATOM     14  CE  MET     1      44.506  47.305  35.370  1.00  0.00           C  
ATOM     15  HE1 MET     1      45.003  47.204  36.332  1.00  0.00           H  
ATOM     16  HE2 MET     1      43.426  47.405  35.457  1.00  0.00           H  
ATOM     17  HE3 MET     1      44.754  46.424  34.782  1.00  0.00           H  
ATOM     18  C   MET     1      43.898  49.616  30.730  1.00  0.00           C  
ATOM     19  O   MET     1      42.735  49.991  30.407  1.00  0.00           O  
ATOM     20  N   ASP     2      44.414  48.531  30.150  1.00  0.00           N  
ATOM     21  H   ASP     2      45.367  48.381  30.453  1.00  0.00           H  
ATOM     22  CA  ASP     2      43.699  47.509  29.414  1.00  0.00           C  
ATOM     23  HA  ASP     2      42.621  47.610  29.519  1.00  0.00           H  
ATOM     24  CB  ASP     2      44.070  47.579  27.954  1.00  0.00           C  
ATOM     25  HB2 ASP     2      44.007  48.597  27.576  1.00  0.00           H  
ATOM     26  HB3 ASP     2      45.058  47.190  27.714  1.00  0.00           H  
ATOM     27  CG  ASP     2      43.079  46.826  27.044  1.00  0.00           C  
ATOM     28  OD1 ASP     2      42.060  46.247  27.599  1.00  0.00           O  
ATOM     29  OD2 ASP     2      43.292  46.741  25.830  1.00  0.00           O  
ATOM     30  C   ASP     2      44.150  46.202  30.068  1.00  0.00           C  
ATOM     31  O   ASP     2      45.111  46.109  30.747  1.00  0.00           O  
ATOM     32  N   VAL     3      43.245  45.172  30.028  1.00  0.00           N  
ATOM     33  H   VAL     3      42.453  45.195  29.399  1.00  0.00           H  
ATOM     34  CA  VAL     3      43.186  44.248  31.191  1.00  0.00           C  
ATOM     35  HA  VAL     3      44.194  43.955  31.477  1.00  0.00           H  
ATOM     36  CB  VAL     3      42.177  44.634  32.297  1.00  0.00           C  
ATOM     37  HB  VAL     3      41.154  44.513  31.949  1.00  0.00           H  
ATOM     38  CG1 VAL     3      42.449  43.902  33.600  1.00  0.00           C  
ATOM     39 HG11 VAL     3      41.673  44.101  34.337  1.00  0.00           H  
ATOM     40 HG12 VAL     3      43.373  44.260  34.049  1.00  0.00           H  
ATOM     41 HG13 VAL     3      42.450  42.830  33.410  1.00  0.00           H  
ATOM     42  CG2 VAL     3      42.342  46.094  32.706  1.00  0.00           C  
ATOM     43 HG21 VAL     3      41.960  46.784  31.957  1.00  0.00           H  
ATOM     44 HG22 VAL     3      43.352  46.388  32.983  1.00  0.00           H  
ATOM     45 HG23 VAL     3      41.802  46.185  33.647  1.00  0.00           H  
ATOM     46  C   VAL     3      42.626  42.975  30.594  1.00  0.00           C  
ATOM     47  O   VAL     3      41.466  42.862  30.115  1.00  0.00           O  
ATOM     48  N   PHE     4      43.475  41.924  30.694  1.00  0.00           N  
ATOM     49  H   PHE     4      44.439  42.105  30.942  1.00  0.00           H  
ATOM     50  CA  PHE     4      43.365  40.814  29.778  1.00  0.00           C  
ATOM     51  HA  PHE     4      42.488  40.944  29.149  1.00  0.00           H  
ATOM     52  CB  PHE     4      44.656  40.778  28.927  1.00  0.00           C  
ATOM     53  HB2 PHE     4      45.306  40.304  29.659  1.00  0.00           H  
ATOM     54  HB3 PHE     4      44.551  40.004  28.169  1.00  0.00           H  
ATOM     55  CG  PHE     4      45.146  42.106  28.394  1.00  0.00           C  
ATOM     56  CD1 PHE     4      44.385  42.767  27.419  1.00  0.00           C  
ATOM     57  HD1 PHE     4      43.520  42.248  27.024  1.00  0.00           H  
ATOM     58  CE1 PHE     4      44.878  43.990  26.878  1.00  0.00           C  
ATOM     59  HE1 PHE     4      44.481  44.403  25.958  1.00  0.00           H  
ATOM     60  CZ  PHE     4      45.978  44.628  27.471  1.00  0.00           C  
ATOM     61  HZ  PHE     4      46.368  45.519  26.992  1.00  0.00           H  
ATOM     62  CE2 PHE     4      46.651  44.025  28.501  1.00  0.00           C  
ATOM     63  HE2 PHE     4      47.563  44.486  28.861  1.00  0.00           H  
ATOM     64  CD2 PHE     4      46.266  42.751  28.902  1.00  0.00           C  
ATOM     65  HD2 PHE     4      46.893  42.280  29.650  1.00  0.00           H  
ATOM     66  C   PHE     4      43.237  39.584  30.635  1.00  0.00           C  
ATOM     67  O   PHE     4      42.844  38.543  30.064  1.00  0.00           O  
ATOM     68  N   MET     5      43.601  39.626  31.921  1.00  0.00           N  
ATOM     69  H   MET     5      44.046  40.463  32.274  1.00  0.00           H  
ATOM     70  CA  MET     5      43.226  38.646  32.910  1.00  0.00           C  
ATOM     71  HA  MET     5      42.245  38.298  32.593  1.00  0.00           H  
ATOM     72  CB  MET     5      44.316  37.539  33.119  1.00  0.00           C  
ATOM     73  HB2 MET     5      45.287  38.013  33.240  1.00  0.00           H  
ATOM     74  HB3 MET     5      44.044  36.892  33.951  1.00  0.00           H  
ATOM     75  CG  MET     5      44.503  36.684  31.882  1.00  0.00           C  
ATOM     76  HG2 MET     5      43.554  36.447  31.407  1.00  0.00           H  
ATOM     77  HG3 MET     5      45.063  37.140  31.068  1.00  0.00           H  
ATOM     78  SD  MET     5      45.306  35.074  32.202  1.00  0.00           S  
ATOM     79  CE  MET     5      44.074  34.230  33.228  1.00  0.00           C  
ATOM     80  HE1 MET     5      43.208  34.110  32.582  1.00  0.00           H  
ATOM     81  HE2 MET     5      44.581  33.296  33.460  1.00  0.00           H  
ATOM     82  HE3 MET     5      43.715  34.770  34.101  1.00  0.00           H  
ATOM     83  C   MET     5      43.116  39.353  34.236  1.00  0.00           C  
ATOM     84  O   MET     5      43.918  40.247  34.554  1.00  0.00           O  
ATOM     85  N   LYS     6      42.157  38.943  35.119  1.00  0.00           N  
ATOM     86  H   LYS     6      41.582  38.139  34.909  1.00  0.00           H  
ATOM     87  CA  LYS     6      42.089  39.420  36.474  1.00  0.00           C  
ATOM     88  HA  LYS     6      43.105  39.571  36.833  1.00  0.00           H  
ATOM     89  CB  LYS     6      41.156  40.662  36.457  1.00  0.00           C  
ATOM     90  HB2 LYS     6      41.322  41.171  37.404  1.00  0.00           H  
ATOM     91  HB3 LYS     6      41.448  41.383  35.695  1.00  0.00           H  
ATOM     92  CG  LYS     6      39.656  40.433  36.301  1.00  0.00           C  
ATOM     93  HG2 LYS     6      39.534  40.071  35.282  1.00  0.00           H  
ATOM     94  HG3 LYS     6      39.185  39.681  36.932  1.00  0.00           H  
ATOM     95  CD  LYS     6      38.835  41.677  36.516  1.00  0.00           C  
ATOM     96  HD2 LYS     6      38.843  41.836  37.592  1.00  0.00           H  
ATOM     97  HD3 LYS     6      39.407  42.458  36.018  1.00  0.00           H  
ATOM     98  CE  LYS     6      37.510  41.667  35.883  1.00  0.00           C  
ATOM     99  HE2 LYS     6      37.592  41.342  34.849  1.00  0.00           H  
ATOM    100  HE3 LYS     6      36.923  40.942  36.441  1.00  0.00           H  
ATOM    101  NZ  LYS     6      36.820  43.010  35.885  1.00  0.00           N  
ATOM    102  HZ1 LYS     6      37.166  43.393  34.987  1.00  0.00           H  
ATOM    103  HZ2 LYS     6      35.795  42.874  35.837  1.00  0.00           H  
ATOM    104  HZ3 LYS     6      37.052  43.520  36.757  1.00  0.00           H  
ATOM    105  C   LYS     6      41.555  38.293  37.392  1.00  0.00           C  
ATOM    106  O   LYS     6      40.980  37.329  36.879  1.00  0.00           O  
ATOM    107  N   GLY     7      41.734  38.431  38.680  1.00  0.00           N  
ATOM    108  H   GLY     7      42.163  39.253  39.084  1.00  0.00           H  
ATOM    109  CA  GLY     7      41.229  37.583  39.717  1.00  0.00           C  
ATOM    110  HA2 GLY     7      40.906  38.155  40.584  1.00  0.00           H  
ATOM    111  HA3 GLY     7      40.381  36.975  39.410  1.00  0.00           H  
ATOM    112  C   GLY     7      42.314  36.587  40.184  1.00  0.00           C  
ATOM    113  O   GLY     7      41.986  35.604  40.831  1.00  0.00           O  
ATOM    114  N   LEU     8      43.561  36.712  39.749  1.00  0.00           N  
ATOM    115  H   LEU     8      43.866  37.536  39.249  1.00  0.00           H  
ATOM    116  CA  LEU     8      44.554  35.599  39.804  1.00  0.00           C  
ATOM    117  HA  LEU     8      43.994  34.789  39.341  1.00  0.00           H  
ATOM    118  CB  LEU     8      45.775  35.836  38.992  1.00  0.00           C  
ATOM    119  HB2 LEU     8      46.423  36.511  39.548  1.00  0.00           H  
ATOM    120  HB3 LEU     8      46.224  34.856  38.848  1.00  0.00           H  
ATOM    121  CG  LEU     8      45.695  36.476  37.619  1.00  0.00           C  
ATOM    122  HG  LEU     8      45.075  37.354  37.790  1.00  0.00           H  
ATOM    123  CD1 LEU     8      44.863  35.522  36.752  1.00  0.00           C  
ATOM    124 HD11 LEU     8      44.942  35.862  35.721  1.00  0.00           H  
ATOM    125 HD12 LEU     8      43.780  35.576  36.837  1.00  0.00           H  
ATOM    126 HD13 LEU     8      45.183  34.483  36.707  1.00  0.00           H  
ATOM    127  CD2 LEU     8      47.011  36.816  37.024  1.00  0.00           C  
ATOM    128 HD21 LEU     8      47.573  35.920  36.768  1.00  0.00           H  
ATOM    129 HD22 LEU     8      47.637  37.289  37.778  1.00  0.00           H  
ATOM    130 HD23 LEU     8      46.812  37.441  36.156  1.00  0.00           H  
ATOM    131  C   LEU     8      44.909  35.215  41.277  1.00  0.00           C  
ATOM    132  O   LEU     8      45.419  34.128  41.461  1.00  0.00           O  
ATOM    133  N   SER     9      44.713  36.146  42.238  1.00  0.00           N  
ATOM    134  H   SER     9      44.042  36.876  42.043  1.00  0.00           H  
ATOM    135  CA  SER     9      45.226  36.125  43.615  1.00  0.00           C  
ATOM    136  HA  SER     9      46.309  36.128  43.511  1.00  0.00           H  
ATOM    137  CB  SER     9      44.794  37.330  44.430  1.00  0.00           C  
ATOM    138  HB2 SER     9      45.490  37.430  45.259  1.00  0.00           H  
ATOM    139  HB3 SER     9      44.884  38.222  43.814  1.00  0.00           H  
ATOM    140  OG  SER     9      43.525  37.300  44.989  1.00  0.00           O  
ATOM    141  HG  SER     9      43.676  37.005  45.901  1.00  0.00           H  
ATOM    142  C   SER     9      44.915  34.813  44.358  1.00  0.00           C  
ATOM    143  O   SER     9      45.625  34.413  45.275  1.00  0.00           O  
ATOM    144  N   LYS    10      43.832  34.072  43.996  1.00  0.00           N  
ATOM    145  H   LYS    10      43.372  34.194  43.104  1.00  0.00           H  
ATOM    146  CA  LYS    10      43.176  33.148  44.994  1.00  0.00           C  
ATOM    147  HA  LYS    10      43.469  33.400  46.010  1.00  0.00           H  
ATOM    148  CB  LYS    10      41.641  33.146  44.907  1.00  0.00           C  
ATOM    149  HB2 LYS    10      41.342  32.734  43.945  1.00  0.00           H  
ATOM    150  HB3 LYS    10      41.204  32.467  45.637  1.00  0.00           H  
ATOM    151  CG  LYS    10      41.002  34.515  45.114  1.00  0.00           C  
ATOM    152  HG2 LYS    10      41.661  35.059  45.788  1.00  0.00           H  
ATOM    153  HG3 LYS    10      41.068  34.966  44.126  1.00  0.00           H  
ATOM    154  CD  LYS    10      39.614  34.391  45.831  1.00  0.00           C  
ATOM    155  HD2 LYS    10      38.891  33.772  45.303  1.00  0.00           H  
ATOM    156  HD3 LYS    10      39.813  34.230  46.889  1.00  0.00           H  
ATOM    157  CE  LYS    10      38.930  35.697  45.849  1.00  0.00           C  
ATOM    158  HE2 LYS    10      39.675  36.377  46.256  1.00  0.00           H  
ATOM    159  HE3 LYS    10      38.707  35.982  44.823  1.00  0.00           H  
ATOM    160  NZ  LYS    10      37.762  35.787  46.681  1.00  0.00           N  
ATOM    161  HZ1 LYS    10      37.095  35.005  46.554  1.00  0.00           H  
ATOM    162  HZ2 LYS    10      37.929  35.733  47.702  1.00  0.00           H  
ATOM    163  HZ3 LYS    10      37.386  36.726  46.455  1.00  0.00           H  
ATOM    164  C   LYS    10      43.764  31.702  44.815  1.00  0.00           C  
ATOM    165  O   LYS    10      43.352  30.856  45.584  1.00  0.00           O  
ATOM    166  N   ALA    11      44.841  31.507  44.025  1.00  0.00           N  
ATOM    167  H   ALA    11      45.168  32.273  43.451  1.00  0.00           H  
ATOM    168  CA  ALA    11      45.383  30.229  43.671  1.00  0.00           C  
ATOM    169  HA  ALA    11      44.507  29.587  43.611  1.00  0.00           H  
ATOM    170  CB  ALA    11      46.033  30.429  42.340  1.00  0.00           C  
ATOM    171  HB1 ALA    11      45.249  30.804  41.684  1.00  0.00           H  
ATOM    172  HB2 ALA    11      46.831  31.163  42.427  1.00  0.00           H  
ATOM    173  HB3 ALA    11      46.452  29.460  42.079  1.00  0.00           H  
ATOM    174  C   ALA    11      46.325  29.801  44.807  1.00  0.00           C  
ATOM    175  O   ALA    11      47.530  30.151  44.810  1.00  0.00           O  
ATOM    176  N   LYS    12      45.864  29.199  45.926  1.00  0.00           N  
ATOM    177  H   LYS    12      44.924  28.839  45.836  1.00  0.00           H  
ATOM    178  CA  LYS    12      46.496  29.346  47.193  1.00  0.00           C  
ATOM    179  HA  LYS    12      46.676  30.387  47.449  1.00  0.00           H  
ATOM    180  CB  LYS    12      45.572  28.635  48.234  1.00  0.00           C  
ATOM    181  HB2 LYS    12      44.577  29.046  48.071  1.00  0.00           H  
ATOM    182  HB3 LYS    12      45.382  27.583  48.029  1.00  0.00           H  
ATOM    183  CG  LYS    12      45.971  28.898  49.666  1.00  0.00           C  
ATOM    184  HG2 LYS    12      46.894  28.331  49.772  1.00  0.00           H  
ATOM    185  HG3 LYS    12      46.288  29.931  49.798  1.00  0.00           H  
ATOM    186  CD  LYS    12      44.824  28.466  50.657  1.00  0.00           C  
ATOM    187  HD2 LYS    12      45.170  28.610  51.678  1.00  0.00           H  
ATOM    188  HD3 LYS    12      43.953  29.105  50.520  1.00  0.00           H  
ATOM    189  CE  LYS    12      44.394  27.044  50.651  1.00  0.00           C  
ATOM    190  HE2 LYS    12      43.649  26.834  51.415  1.00  0.00           H  
ATOM    191  HE3 LYS    12      43.971  26.778  49.686  1.00  0.00           H  
ATOM    192  NZ  LYS    12      45.545  26.149  50.947  1.00  0.00           N  
ATOM    193  HZ1 LYS    12      45.907  26.255  51.912  1.00  0.00           H  
ATOM    194  HZ2 LYS    12      45.245  25.161  50.868  1.00  0.00           H  
ATOM    195  HZ3 LYS    12      46.350  26.167  50.296  1.00  0.00           H  
ATOM    196  C   LYS    12      47.886  28.708  47.272  1.00  0.00           C  
ATOM    197  O   LYS    12      48.828  29.353  47.824  1.00  0.00           O  
ATOM    198  N   GLU    13      47.995  27.485  46.725  1.00  0.00           N  
ATOM    199  H   GLU    13      47.136  27.048  46.418  1.00  0.00           H  
ATOM    200  CA  GLU    13      49.306  26.799  46.508  1.00  0.00           C  
ATOM    201  HA  GLU    13      49.904  26.808  47.417  1.00  0.00           H  
ATOM    202  CB  GLU    13      49.149  25.382  46.192  1.00  0.00           C  
ATOM    203  HB2 GLU    13      48.451  25.099  45.406  1.00  0.00           H  
ATOM    204  HB3 GLU    13      50.147  25.118  45.849  1.00  0.00           H  
ATOM    205  CG  GLU    13      48.965  24.523  47.382  1.00  0.00           C  
ATOM    206  HG2 GLU    13      48.882  23.463  47.149  1.00  0.00           H  
ATOM    207  HG3 GLU    13      49.871  24.618  47.977  1.00  0.00           H  
ATOM    208  CD  GLU    13      47.739  24.901  48.199  1.00  0.00           C  
ATOM    209  OE1 GLU    13      47.713  25.437  49.332  1.00  0.00           O  
ATOM    210  OE2 GLU    13      46.655  24.513  47.687  1.00  0.00           O  
ATOM    211  C   GLU    13      50.013  27.505  45.298  1.00  0.00           C  
ATOM    212  O   GLU    13      51.229  27.667  45.306  1.00  0.00           O  
ATOM    213  N   GLY    14      49.248  27.838  44.219  1.00  0.00           N  
ATOM    214  H   GLY    14      48.268  27.646  44.058  1.00  0.00           H  
ATOM    215  CA  GLY    14      49.831  28.305  43.031  1.00  0.00           C  
ATOM    216  HA2 GLY    14      50.617  27.568  42.880  1.00  0.00           H  
ATOM    217  HA3 GLY    14      49.097  28.315  42.229  1.00  0.00           H  
ATOM    218  C   GLY    14      50.567  29.670  43.299  1.00  0.00           C  
ATOM    219  O   GLY    14      51.664  29.871  42.723  1.00  0.00           O  
ATOM    220  N   VAL    15      50.033  30.667  44.071  1.00  0.00           N  
ATOM    221  H   VAL    15      49.120  30.550  44.489  1.00  0.00           H  
ATOM    222  CA  VAL    15      50.754  31.964  44.224  1.00  0.00           C  
ATOM    223  HA  VAL    15      50.961  32.383  43.242  1.00  0.00           H  
ATOM    224  CB  VAL    15      49.823  32.977  44.964  1.00  0.00           C  
ATOM    225  HB  VAL    15      50.406  33.888  45.078  1.00  0.00           H  
ATOM    226  CG1 VAL    15      48.667  33.344  44.027  1.00  0.00           C  
ATOM    227 HG11 VAL    15      48.155  34.140  44.564  1.00  0.00           H  
ATOM    228 HG12 VAL    15      48.019  32.478  43.913  1.00  0.00           H  
ATOM    229 HG13 VAL    15      49.010  33.603  43.027  1.00  0.00           H  
ATOM    230  CG2 VAL    15      49.401  32.633  46.384  1.00  0.00           C  
ATOM    231 HG21 VAL    15      48.621  33.290  46.762  1.00  0.00           H  
ATOM    232 HG22 VAL    15      50.218  32.840  47.073  1.00  0.00           H  
ATOM    233 HG23 VAL    15      49.025  31.615  46.458  1.00  0.00           H  
ATOM    234  C   VAL    15      52.049  31.814  45.015  1.00  0.00           C  
ATOM    235  O   VAL    15      52.954  32.648  44.825  1.00  0.00           O  
ATOM    236  N   VAL    16      52.208  30.707  45.737  1.00  0.00           N  
ATOM    237  H   VAL    16      51.466  30.021  45.761  1.00  0.00           H  
ATOM    238  CA  VAL    16      53.461  30.396  46.410  1.00  0.00           C  
ATOM    239  HA  VAL    16      53.824  31.324  46.845  1.00  0.00           H  
ATOM    240  CB  VAL    16      53.323  29.393  47.600  1.00  0.00           C  
ATOM    241  HB  VAL    16      53.067  28.419  47.187  1.00  0.00           H  
ATOM    242  CG1 VAL    16      52.438  29.869  48.656  1.00  0.00           C  
ATOM    243 HG11 VAL    16      51.527  30.180  48.148  1.00  0.00           H  
ATOM    244 HG12 VAL    16      52.825  30.788  49.093  1.00  0.00           H  
ATOM    245 HG13 VAL    16      52.431  29.222  49.531  1.00  0.00           H  
ATOM    246  CG2 VAL    16      54.669  29.251  48.288  1.00  0.00           C  
ATOM    247 HG21 VAL    16      55.067  30.212  48.605  1.00  0.00           H  
ATOM    248 HG22 VAL    16      55.381  28.701  47.676  1.00  0.00           H  
ATOM    249 HG23 VAL    16      54.449  28.587  49.122  1.00  0.00           H  
ATOM    250  C   VAL    16      54.410  29.876  45.344  1.00  0.00           C  
ATOM    251  O   VAL    16      55.583  30.304  45.299  1.00  0.00           O  
ATOM    252  N   ALA    17      53.926  29.003  44.433  1.00  0.00           N  
ATOM    253  H   ALA    17      52.970  28.673  44.424  1.00  0.00           H  
ATOM    254  CA  ALA    17      54.762  28.418  43.372  1.00  0.00           C  
ATOM    255  HA  ALA    17      55.669  28.066  43.857  1.00  0.00           H  
ATOM    256  CB  ALA    17      54.030  27.292  42.621  1.00  0.00           C  
ATOM    257  HB1 ALA    17      54.704  26.701  42.004  1.00  0.00           H  
ATOM    258  HB2 ALA    17      53.827  26.584  43.423  1.00  0.00           H  
ATOM    259  HB3 ALA    17      53.145  27.616  42.078  1.00  0.00           H  
ATOM    260  C   ALA    17      55.282  29.470  42.408  1.00  0.00           C  
ATOM    261  O   ALA    17      56.386  29.482  41.860  1.00  0.00           O  
ATOM    262  N   ALA    18      54.441  30.554  42.166  1.00  0.00           N  
ATOM    263  H   ALA    18      53.448  30.534  42.356  1.00  0.00           H  
ATOM    264  CA  ALA    18      54.834  31.569  41.185  1.00  0.00           C  
ATOM    265  HA  ALA    18      55.231  31.087  40.294  1.00  0.00           H  
ATOM    266  CB  ALA    18      53.563  32.375  41.047  1.00  0.00           C  
ATOM    267  HB1 ALA    18      52.667  31.816  40.785  1.00  0.00           H  
ATOM    268  HB2 ALA    18      53.256  32.693  42.041  1.00  0.00           H  
ATOM    269  HB3 ALA    18      53.666  33.239  40.393  1.00  0.00           H  
ATOM    270  C   ALA    18      55.893  32.597  41.824  1.00  0.00           C  
ATOM    271  O   ALA    18      56.854  32.971  41.150  1.00  0.00           O  
ATOM    272  N   ALA    19      55.740  32.924  43.166  1.00  0.00           N  
ATOM    273  H   ALA    19      55.015  32.373  43.605  1.00  0.00           H  
ATOM    274  CA  ALA    19      56.680  33.712  43.923  1.00  0.00           C  
ATOM    275  HA  ALA    19      56.677  34.674  43.416  1.00  0.00           H  
ATOM    276  CB  ALA    19      56.182  33.822  45.368  1.00  0.00           C  
ATOM    277  HB1 ALA    19      57.066  34.288  45.798  1.00  0.00           H  
ATOM    278  HB2 ALA    19      55.266  34.386  45.533  1.00  0.00           H  
ATOM    279  HB3 ALA    19      56.115  32.844  45.841  1.00  0.00           H  
ATOM    280  C   ALA    19      58.072  33.061  43.745  1.00  0.00           C  
ATOM    281  O   ALA    19      58.964  33.617  43.138  1.00  0.00           O  
ATOM    282  N   GLU    20      58.137  31.739  44.093  1.00  0.00           N  
ATOM    283  H   GLU    20      57.409  31.317  44.654  1.00  0.00           H  
ATOM    284  CA  GLU    20      59.418  30.987  44.016  1.00  0.00           C  
ATOM    285  HA  GLU    20      60.227  31.459  44.569  1.00  0.00           H  
ATOM    286  CB  GLU    20      59.247  29.480  44.392  1.00  0.00           C  
ATOM    287  HB2 GLU    20      58.413  29.115  43.796  1.00  0.00           H  
ATOM    288  HB3 GLU    20      60.181  28.966  44.172  1.00  0.00           H  
ATOM    289  CG  GLU    20      58.913  29.129  45.811  1.00  0.00           C  
ATOM    290  HG2 GLU    20      57.981  29.642  46.041  1.00  0.00           H  
ATOM    291  HG3 GLU    20      58.731  28.068  45.965  1.00  0.00           H  
ATOM    292  CD  GLU    20      59.974  29.558  46.805  1.00  0.00           C  
ATOM    293  OE1 GLU    20      60.399  30.737  46.804  1.00  0.00           O  
ATOM    294  OE2 GLU    20      60.555  28.656  47.481  1.00  0.00           O  
ATOM    295  C   GLU    20      60.002  30.970  42.611  1.00  0.00           C  
ATOM    296  O   GLU    20      61.188  31.196  42.413  1.00  0.00           O  
ATOM    297  N   LYS    21      59.160  30.863  41.559  1.00  0.00           N  
ATOM    298  H   LYS    21      58.171  30.880  41.768  1.00  0.00           H  
ATOM    299  CA  LYS    21      59.631  31.090  40.194  1.00  0.00           C  
ATOM    300  HA  LYS    21      60.439  30.384  40.017  1.00  0.00           H  
ATOM    301  CB  LYS    21      58.496  30.638  39.219  1.00  0.00           C  
ATOM    302  HB2 LYS    21      57.618  31.245  39.429  1.00  0.00           H  
ATOM    303  HB3 LYS    21      58.762  30.887  38.194  1.00  0.00           H  
ATOM    304  CG  LYS    21      58.120  29.138  39.257  1.00  0.00           C  
ATOM    305  HG2 LYS    21      58.020  28.739  40.264  1.00  0.00           H  
ATOM    306  HG3 LYS    21      57.173  29.019  38.735  1.00  0.00           H  
ATOM    307  CD  LYS    21      59.101  28.347  38.419  1.00  0.00           C  
ATOM    308  HD2 LYS    21      59.104  28.641  37.371  1.00  0.00           H  
ATOM    309  HD3 LYS    21      60.142  28.504  38.693  1.00  0.00           H  
ATOM    310  CE  LYS    21      58.696  26.913  38.471  1.00  0.00           C  
ATOM    311  HE2 LYS    21      58.559  26.773  39.540  1.00  0.00           H  
ATOM    312  HE3 LYS    21      57.813  26.663  37.888  1.00  0.00           H  
ATOM    313  NZ  LYS    21      59.695  25.992  37.946  1.00  0.00           N  
ATOM    314  HZ1 LYS    21      59.450  25.010  38.168  1.00  0.00           H  
ATOM    315  HZ2 LYS    21      59.856  26.090  36.928  1.00  0.00           H  
ATOM    316  HZ3 LYS    21      60.561  26.203  38.473  1.00  0.00           H  
ATOM    317  C   LYS    21      60.164  32.494  39.901  1.00  0.00           C  
ATOM    318  O   LYS    21      61.173  32.607  39.229  1.00  0.00           O  
ATOM    319  N   THR    22      59.460  33.592  40.401  1.00  0.00           N  
ATOM    320  H   THR    22      58.818  33.378  41.152  1.00  0.00           H  
ATOM    321  CA  THR    22      60.083  34.936  40.240  1.00  0.00           C  
ATOM    322  HA  THR    22      60.336  35.094  39.195  1.00  0.00           H  
ATOM    323  CB  THR    22      59.223  35.995  40.834  1.00  0.00           C  
ATOM    324  HB  THR    22      58.231  35.748  40.462  1.00  0.00           H  
ATOM    325  CG2 THR    22      59.648  37.431  40.364  1.00  0.00           C  
ATOM    326 HG21 THR    22      58.729  38.004  40.471  1.00  0.00           H  
ATOM    327 HG22 THR    22      59.998  37.523  39.338  1.00  0.00           H  
ATOM    328 HG23 THR    22      60.277  38.033  41.017  1.00  0.00           H  
ATOM    329  OG1 THR    22      59.206  36.094  42.267  1.00  0.00           O  
ATOM    330  HG1 THR    22      58.894  35.210  42.513  1.00  0.00           H  
ATOM    331  C   THR    22      61.374  35.064  40.996  1.00  0.00           C  
ATOM    332  O   THR    22      62.300  35.672  40.510  1.00  0.00           O  
ATOM    333  N   LYS    23      61.572  34.323  42.116  1.00  0.00           N  
ATOM    334  H   LYS    23      60.763  33.876  42.527  1.00  0.00           H  
ATOM    335  CA  LYS    23      62.815  34.495  42.926  1.00  0.00           C  
ATOM    336  HA  LYS    23      63.222  35.504  42.916  1.00  0.00           H  
ATOM    337  CB  LYS    23      62.689  34.095  44.381  1.00  0.00           C  
ATOM    338  HB2 LYS    23      62.540  33.021  44.467  1.00  0.00           H  
ATOM    339  HB3 LYS    23      63.626  34.424  44.827  1.00  0.00           H  
ATOM    340  CG  LYS    23      61.659  34.947  45.121  1.00  0.00           C  
ATOM    341  HG2 LYS    23      62.176  35.862  45.404  1.00  0.00           H  
ATOM    342  HG3 LYS    23      60.816  35.164  44.468  1.00  0.00           H  
ATOM    343  CD  LYS    23      60.979  34.223  46.292  1.00  0.00           C  
ATOM    344  HD2 LYS    23      60.347  34.927  46.828  1.00  0.00           H  
ATOM    345  HD3 LYS    23      60.381  33.374  45.967  1.00  0.00           H  
ATOM    346  CE  LYS    23      61.886  33.649  47.374  1.00  0.00           C  
ATOM    347  HE2 LYS    23      62.670  33.136  46.824  1.00  0.00           H  
ATOM    348  HE3 LYS    23      62.435  34.458  47.851  1.00  0.00           H  
ATOM    349  NZ  LYS    23      61.118  32.899  48.372  1.00  0.00           N  
ATOM    350  HZ1 LYS    23      60.323  33.466  48.717  1.00  0.00           H  
ATOM    351  HZ2 LYS    23      60.699  32.036  47.981  1.00  0.00           H  
ATOM    352  HZ3 LYS    23      61.709  32.604  49.169  1.00  0.00           H  
ATOM    353  C   LYS    23      63.939  33.649  42.240  1.00  0.00           C  
ATOM    354  O   LYS    23      65.114  34.048  42.317  1.00  0.00           O  
ATOM    355  N   GLN    24      63.536  32.579  41.453  1.00  0.00           N  
ATOM    356  H   GLN    24      62.611  32.212  41.629  1.00  0.00           H  
ATOM    357  CA  GLN    24      64.387  31.718  40.628  1.00  0.00           C  
ATOM    358  HA  GLN    24      65.243  31.553  41.277  1.00  0.00           H  
ATOM    359  CB  GLN    24      63.696  30.329  40.285  1.00  0.00           C  
ATOM    360  HB2 GLN    24      62.926  30.067  41.007  1.00  0.00           H  
ATOM    361  HB3 GLN    24      63.045  30.294  39.414  1.00  0.00           H  
ATOM    362  CG  GLN    24      64.646  29.211  40.201  1.00  0.00           C  
ATOM    363  HG2 GLN    24      64.108  28.296  39.959  1.00  0.00           H  
ATOM    364  HG3 GLN    24      65.344  29.437  39.397  1.00  0.00           H  
ATOM    365  CD  GLN    24      65.497  28.890  41.490  1.00  0.00           C  
ATOM    366  OE1 GLN    24      65.319  29.394  42.569  1.00  0.00           O  
ATOM    367  NE2 GLN    24      66.447  28.007  41.404  1.00  0.00           N  
ATOM    368 HE21 GLN    24      66.830  27.551  40.587  1.00  0.00           H  
ATOM    369 HE22 GLN    24      67.074  27.820  42.174  1.00  0.00           H  
ATOM    370  C   GLN    24      64.732  32.396  39.255  1.00  0.00           C  
ATOM    371  O   GLN    24      65.463  31.774  38.511  1.00  0.00           O  
ATOM    372  N   GLY    25      64.275  33.619  39.105  1.00  0.00           N  
ATOM    373  H   GLY    25      63.657  34.070  39.765  1.00  0.00           H  
ATOM    374  CA  GLY    25      64.330  34.242  37.781  1.00  0.00           C  
ATOM    375  HA2 GLY    25      64.523  33.482  37.028  1.00  0.00           H  
ATOM    376  HA3 GLY    25      63.359  34.713  37.647  1.00  0.00           H  
ATOM    377  C   GLY    25      65.457  35.266  37.630  1.00  0.00           C  
ATOM    378  O   GLY    25      66.293  35.473  38.438  1.00  0.00           O  
ATOM    379  N   VAL    26      65.366  35.944  36.405  1.00  0.00           N  
ATOM    380  H   VAL    26      64.518  35.806  35.872  1.00  0.00           H  
ATOM    381  CA  VAL    26      66.218  37.071  36.020  1.00  0.00           C  
ATOM    382  HA  VAL    26      66.843  37.248  36.891  1.00  0.00           H  
ATOM    383  CB  VAL    26      67.068  36.733  34.710  1.00  0.00           C  
ATOM    384  HB  VAL    26      67.739  37.587  34.639  1.00  0.00           H  
ATOM    385  CG1 VAL    26      68.051  35.558  34.958  1.00  0.00           C  
ATOM    386 HG11 VAL    26      68.965  35.625  34.372  1.00  0.00           H  
ATOM    387 HG12 VAL    26      67.532  34.680  34.579  1.00  0.00           H  
ATOM    388 HG13 VAL    26      68.253  35.409  36.017  1.00  0.00           H  
ATOM    389  CG2 VAL    26      66.455  36.516  33.373  1.00  0.00           C  
ATOM    390 HG21 VAL    26      66.149  37.462  32.930  1.00  0.00           H  
ATOM    391 HG22 VAL    26      65.668  35.799  33.593  1.00  0.00           H  
ATOM    392 HG23 VAL    26      67.094  35.911  32.733  1.00  0.00           H  
ATOM    393  C   VAL    26      65.247  38.267  35.662  1.00  0.00           C  
ATOM    394  O   VAL    26      64.057  38.162  35.414  1.00  0.00           O  
ATOM    395  N   ALA    27      65.958  39.473  35.627  1.00  0.00           N  
ATOM    396  H   ALA    27      66.961  39.395  35.726  1.00  0.00           H  
ATOM    397  CA  ALA    27      65.225  40.697  35.268  1.00  0.00           C  
ATOM    398  HA  ALA    27      64.230  40.597  35.696  1.00  0.00           H  
ATOM    399  CB  ALA    27      65.991  41.842  35.883  1.00  0.00           C  
ATOM    400  HB1 ALA    27      65.250  42.639  35.883  1.00  0.00           H  
ATOM    401  HB2 ALA    27      66.410  41.698  36.876  1.00  0.00           H  
ATOM    402  HB3 ALA    27      66.788  42.230  35.252  1.00  0.00           H  
ATOM    403  C   ALA    27      65.216  40.860  33.734  1.00  0.00           C  
ATOM    404  O   ALA    27      66.232  40.564  33.030  1.00  0.00           O  
ATOM    405  N   GLU    28      64.149  41.575  33.208  1.00  0.00           N  
ATOM    406  H   GLU    28      63.456  42.014  33.799  1.00  0.00           H  
ATOM    407  CA  GLU    28      63.949  41.878  31.808  1.00  0.00           C  
ATOM    408  HA  GLU    28      64.968  41.940  31.434  1.00  0.00           H  
ATOM    409  CB  GLU    28      63.066  40.872  31.144  1.00  0.00           C  
ATOM    410  HB2 GLU    28      63.456  39.930  31.525  1.00  0.00           H  
ATOM    411  HB3 GLU    28      62.039  40.860  31.503  1.00  0.00           H  
ATOM    412  CG  GLU    28      63.065  40.897  29.616  1.00  0.00           C  
ATOM    413  HG2 GLU    28      62.409  40.080  29.320  1.00  0.00           H  
ATOM    414  HG3 GLU    28      62.573  41.762  29.177  1.00  0.00           H  
ATOM    415  CD  GLU    28      64.447  40.688  29.021  1.00  0.00           C  
ATOM    416  OE1 GLU    28      64.956  41.603  28.299  1.00  0.00           O  
ATOM    417  OE2 GLU    28      65.020  39.601  29.056  1.00  0.00           O  
ATOM    418  C   GLU    28      63.300  43.306  31.599  1.00  0.00           C  
ATOM    419  O   GLU    28      62.521  43.767  32.400  1.00  0.00           O  
ATOM    420  N   ALA    29      63.751  44.033  30.577  1.00  0.00           N  
ATOM    421  H   ALA    29      64.540  43.784  29.996  1.00  0.00           H  
ATOM    422  CA  ALA    29      63.116  45.213  30.242  1.00  0.00           C  
ATOM    423  HA  ALA    29      63.026  45.936  31.050  1.00  0.00           H  
ATOM    424  CB  ALA    29      64.019  46.003  29.256  1.00  0.00           C  
ATOM    425  HB1 ALA    29      64.273  45.351  28.422  1.00  0.00           H  
ATOM    426  HB2 ALA    29      63.394  46.789  28.837  1.00  0.00           H  
ATOM    427  HB3 ALA    29      64.895  46.442  29.729  1.00  0.00           H  
ATOM    428  C   ALA    29      61.810  44.866  29.604  1.00  0.00           C  
ATOM    429  O   ALA    29      61.670  43.957  28.834  1.00  0.00           O  
ATOM    430  N   ALA    30      60.820  45.821  29.851  1.00  0.00           N  
ATOM    431  H   ALA    30      60.985  46.709  30.305  1.00  0.00           H  
ATOM    432  CA  ALA    30      59.432  45.692  29.395  1.00  0.00           C  
ATOM    433  HA  ALA    30      58.965  44.870  29.933  1.00  0.00           H  
ATOM    434  CB  ALA    30      58.607  46.966  29.763  1.00  0.00           C  
ATOM    435  HB1 ALA    30      59.021  47.912  29.419  1.00  0.00           H  
ATOM    436  HB2 ALA    30      57.669  46.808  29.233  1.00  0.00           H  
ATOM    437  HB3 ALA    30      58.578  47.101  30.843  1.00  0.00           H  
ATOM    438  C   ALA    30      59.358  45.401  27.821  1.00  0.00           C  
ATOM    439  O   ALA    30      58.654  44.494  27.350  1.00  0.00           O  
ATOM    440  N   GLY    31      60.259  46.042  27.094  1.00  0.00           N  
ATOM    441  H   GLY    31      60.891  46.743  27.455  1.00  0.00           H  
ATOM    442  CA  GLY    31      60.377  45.861  25.704  1.00  0.00           C  
ATOM    443  HA2 GLY    31      61.420  46.007  25.432  1.00  0.00           H  
ATOM    444  HA3 GLY    31      60.160  44.823  25.465  1.00  0.00           H  
ATOM    445  C   GLY    31      59.561  46.825  24.905  1.00  0.00           C  
ATOM    446  O   GLY    31      59.339  47.943  25.309  1.00  0.00           O  
ATOM    447  N   LYS    32      59.249  46.474  23.603  1.00  0.00           N  
ATOM    448  H   LYS    32      59.727  45.682  23.194  1.00  0.00           H  
ATOM    449  CA  LYS    32      58.354  47.201  22.714  1.00  0.00           C  
ATOM    450  HA  LYS    32      58.636  48.246  22.604  1.00  0.00           H  
ATOM    451  CB  LYS    32      58.397  46.469  21.383  1.00  0.00           C  
ATOM    452  HB2 LYS    32      59.418  46.297  21.049  1.00  0.00           H  
ATOM    453  HB3 LYS    32      57.965  45.479  21.513  1.00  0.00           H  
ATOM    454  CG  LYS    32      57.706  47.233  20.213  1.00  0.00           C  
ATOM    455  HG2 LYS    32      56.645  47.203  20.454  1.00  0.00           H  
ATOM    456  HG3 LYS    32      58.010  48.277  20.259  1.00  0.00           H  
ATOM    457  CD  LYS    32      57.912  46.596  18.771  1.00  0.00           C  
ATOM    458  HD2 LYS    32      58.960  46.304  18.751  1.00  0.00           H  
ATOM    459  HD3 LYS    32      57.412  45.637  18.893  1.00  0.00           H  
ATOM    460  CE  LYS    32      57.635  47.367  17.501  1.00  0.00           C  
ATOM    461  HE2 LYS    32      57.900  46.682  16.700  1.00  0.00           H  
ATOM    462  HE3 LYS    32      56.604  47.704  17.577  1.00  0.00           H  
ATOM    463  NZ  LYS    32      58.541  48.589  17.403  1.00  0.00           N  
ATOM    464  HZ1 LYS    32      59.550  48.358  17.448  1.00  0.00           H  
ATOM    465  HZ2 LYS    32      58.311  49.132  16.552  1.00  0.00           H  
ATOM    466  HZ3 LYS    32      58.289  49.231  18.176  1.00  0.00           H  
ATOM    467  C   LYS    32      56.924  47.159  23.288  1.00  0.00           C  
ATOM    468  O   LYS    32      56.292  48.187  23.258  1.00  0.00           O  
ATOM    469  N   THR    33      56.528  46.002  23.804  1.00  0.00           N  
ATOM    470  H   THR    33      57.170  45.243  23.991  1.00  0.00           H  
ATOM    471  CA  THR    33      55.227  45.843  24.413  1.00  0.00           C  
ATOM    472  HA  THR    33      54.664  46.527  23.782  1.00  0.00           H  
ATOM    473  CB  THR    33      54.522  44.516  24.198  1.00  0.00           C  
ATOM    474  HB  THR    33      55.128  43.817  24.769  1.00  0.00           H  
ATOM    475  CG2 THR    33      54.265  44.048  22.776  1.00  0.00           C  
ATOM    476 HG21 THR    33      53.779  43.075  22.755  1.00  0.00           H  
ATOM    477 HG22 THR    33      55.250  43.852  22.358  1.00  0.00           H  
ATOM    478 HG23 THR    33      53.778  44.903  22.312  1.00  0.00           H  
ATOM    479  OG1 THR    33      53.264  44.399  24.755  1.00  0.00           O  
ATOM    480  HG1 THR    33      52.641  44.161  24.051  1.00  0.00           H  
ATOM    481  C   THR    33      55.272  46.373  25.830  1.00  0.00           C  
ATOM    482  O   THR    33      56.289  46.262  26.542  1.00  0.00           O  
ATOM    483  N   LYS    34      54.196  47.131  26.203  1.00  0.00           N  
ATOM    484  H   LYS    34      53.328  47.246  25.697  1.00  0.00           H  
ATOM    485  CA  LYS    34      54.156  47.681  27.568  1.00  0.00           C  
ATOM    486  HA  LYS    34      55.149  47.792  27.999  1.00  0.00           H  
ATOM    487  CB  LYS    34      53.364  48.998  27.571  1.00  0.00           C  
ATOM    488  HB2 LYS    34      52.444  48.797  27.025  1.00  0.00           H  
ATOM    489  HB3 LYS    34      53.059  49.197  28.596  1.00  0.00           H  
ATOM    490  CG  LYS    34      54.157  50.091  26.939  1.00  0.00           C  
ATOM    491  HG2 LYS    34      54.941  50.335  27.653  1.00  0.00           H  
ATOM    492  HG3 LYS    34      54.581  49.790  25.983  1.00  0.00           H  
ATOM    493  CD  LYS    34      53.317  51.381  26.770  1.00  0.00           C  
ATOM    494  HD2 LYS    34      52.368  50.987  26.414  1.00  0.00           H  
ATOM    495  HD3 LYS    34      53.184  51.913  27.709  1.00  0.00           H  
ATOM    496  CE  LYS    34      53.871  52.361  25.790  1.00  0.00           C  
ATOM    497  HE2 LYS    34      54.712  52.969  26.117  1.00  0.00           H  
ATOM    498  HE3 LYS    34      54.237  51.847  24.904  1.00  0.00           H  
ATOM    499  NZ  LYS    34      52.723  53.342  25.428  1.00  0.00           N  
ATOM    500  HZ1 LYS    34      53.033  53.979  24.673  1.00  0.00           H  
ATOM    501  HZ2 LYS    34      51.852  52.842  25.173  1.00  0.00           H  
ATOM    502  HZ3 LYS    34      52.508  53.916  26.263  1.00  0.00           H  
ATOM    503  C   LYS    34      53.352  46.788  28.509  1.00  0.00           C  
ATOM    504  O   LYS    34      53.160  47.049  29.665  1.00  0.00           O  
ATOM    505  N   GLU    35      52.880  45.691  28.004  1.00  0.00           N  
ATOM    506  H   GLU    35      53.122  45.357  27.081  1.00  0.00           H  
ATOM    507  CA  GLU    35      51.967  44.854  28.791  1.00  0.00           C  
ATOM    508  HA  GLU    35      51.312  45.521  29.347  1.00  0.00           H  
ATOM    509  CB  GLU    35      51.050  44.100  27.806  1.00  0.00           C  
ATOM    510  HB2 GLU    35      51.596  43.570  27.029  1.00  0.00           H  
ATOM    511  HB3 GLU    35      50.690  43.221  28.337  1.00  0.00           H  
ATOM    512  CG  GLU    35      49.974  44.994  27.118  1.00  0.00           C  
ATOM    513  HG2 GLU    35      49.064  44.422  26.955  1.00  0.00           H  
ATOM    514  HG3 GLU    35      49.753  45.851  27.751  1.00  0.00           H  
ATOM    515  CD  GLU    35      50.141  45.589  25.711  1.00  0.00           C  
ATOM    516  OE1 GLU    35      49.625  45.079  24.700  1.00  0.00           O  
ATOM    517  OE2 GLU    35      50.809  46.660  25.646  1.00  0.00           O  
ATOM    518  C   GLU    35      52.761  43.937  29.738  1.00  0.00           C  
ATOM    519  O   GLU    35      53.965  43.721  29.535  1.00  0.00           O  
ATOM    520  N   GLY    36      52.128  43.346  30.792  1.00  0.00           N  
ATOM    521  H   GLY    36      51.149  43.565  30.920  1.00  0.00           H  
ATOM    522  CA  GLY    36      52.809  42.403  31.639  1.00  0.00           C  
ATOM    523  HA2 GLY    36      52.995  41.500  31.061  1.00  0.00           H  
ATOM    524  HA3 GLY    36      53.796  42.764  31.919  1.00  0.00           H  
ATOM    525  C   GLY    36      51.960  42.003  32.947  1.00  0.00           C  
ATOM    526  O   GLY    36      50.837  42.474  33.048  1.00  0.00           O  
ATOM    527  N   VAL    37      52.497  41.077  33.748  1.00  0.00           N  
ATOM    528  H   VAL    37      53.440  40.772  33.548  1.00  0.00           H  
ATOM    529  CA  VAL    37      51.801  40.615  34.955  1.00  0.00           C  
ATOM    530  HA  VAL    37      50.787  40.319  34.695  1.00  0.00           H  
ATOM    531  CB  VAL    37      52.481  39.421  35.548  1.00  0.00           C  
ATOM    532  HB  VAL    37      53.551  39.616  35.577  1.00  0.00           H  
ATOM    533  CG1 VAL    37      51.968  38.927  36.989  1.00  0.00           C  
ATOM    534 HG11 VAL    37      52.060  39.677  37.773  1.00  0.00           H  
ATOM    535 HG12 VAL    37      52.462  37.995  37.256  1.00  0.00           H  
ATOM    536 HG13 VAL    37      50.919  38.647  36.925  1.00  0.00           H  
ATOM    537  CG2 VAL    37      52.341  38.259  34.630  1.00  0.00           C  
ATOM    538 HG21 VAL    37      52.901  38.310  33.699  1.00  0.00           H  
ATOM    539 HG22 VAL    37      51.280  38.107  34.442  1.00  0.00           H  
ATOM    540 HG23 VAL    37      52.714  37.344  35.086  1.00  0.00           H  
ATOM    541  C   VAL    37      51.700  41.747  35.893  1.00  0.00           C  
ATOM    542  O   VAL    37      52.629  42.526  36.081  1.00  0.00           O  
ATOM    543  N   LEU    38      50.552  41.811  36.605  1.00  0.00           N  
ATOM    544  H   LEU    38      49.877  41.103  36.349  1.00  0.00           H  
ATOM    545  CA  LEU    38      50.145  42.829  37.598  1.00  0.00           C  
ATOM    546  HA  LEU    38      50.914  43.597  37.582  1.00  0.00           H  
ATOM    547  CB  LEU    38      48.731  43.356  37.234  1.00  0.00           C  
ATOM    548  HB2 LEU    38      48.629  43.659  36.194  1.00  0.00           H  
ATOM    549  HB3 LEU    38      48.058  42.520  37.418  1.00  0.00           H  
ATOM    550  CG  LEU    38      48.365  44.533  38.102  1.00  0.00           C  
ATOM    551  HG  LEU    38      48.684  44.334  39.123  1.00  0.00           H  
ATOM    552  CD1 LEU    38      46.828  44.880  37.953  1.00  0.00           C  
ATOM    553 HD11 LEU    38      46.175  44.289  38.590  1.00  0.00           H  
ATOM    554 HD12 LEU    38      46.496  44.692  36.934  1.00  0.00           H  
ATOM    555 HD13 LEU    38      46.544  45.890  38.244  1.00  0.00           H  
ATOM    556  CD2 LEU    38      49.034  45.804  37.499  1.00  0.00           C  
ATOM    557 HD21 LEU    38      50.121  45.846  37.481  1.00  0.00           H  
ATOM    558 HD22 LEU    38      48.789  46.587  38.213  1.00  0.00           H  
ATOM    559 HD23 LEU    38      48.651  46.050  36.511  1.00  0.00           H  
ATOM    560  C   LEU    38      50.203  42.141  38.998  1.00  0.00           C  
ATOM    561  O   LEU    38      49.676  41.104  39.250  1.00  0.00           O  
ATOM    562  N   TYR    39      50.748  42.852  40.013  1.00  0.00           N  
ATOM    563  H   TYR    39      51.055  43.794  39.811  1.00  0.00           H  
ATOM    564  CA  TYR    39      50.802  42.346  41.319  1.00  0.00           C  
ATOM    565  HA  TYR    39      50.237  41.422  41.413  1.00  0.00           H  
ATOM    566  CB  TYR    39      52.294  42.121  41.741  1.00  0.00           C  
ATOM    567  HB2 TYR    39      52.722  43.122  41.723  1.00  0.00           H  
ATOM    568  HB3 TYR    39      52.332  41.831  42.789  1.00  0.00           H  
ATOM    569  CG  TYR    39      53.162  41.121  41.077  1.00  0.00           C  
ATOM    570  CD1 TYR    39      53.498  39.921  41.777  1.00  0.00           C  
ATOM    571  HD1 TYR    39      52.916  39.666  42.654  1.00  0.00           H  
ATOM    572  CE1 TYR    39      54.371  39.051  41.226  1.00  0.00           C  
ATOM    573  HE1 TYR    39      54.576  38.133  41.764  1.00  0.00           H  
ATOM    574  CZ  TYR    39      54.890  39.295  39.932  1.00  0.00           C  
ATOM    575  OH  TYR    39      55.799  38.409  39.514  1.00  0.00           O  
ATOM    576  HH  TYR    39      55.793  37.626  40.086  1.00  0.00           H  
ATOM    577  CE2 TYR    39      54.656  40.466  39.324  1.00  0.00           C  
ATOM    578  HE2 TYR    39      55.178  40.673  38.397  1.00  0.00           H  
ATOM    579  CD2 TYR    39      53.722  41.437  39.851  1.00  0.00           C  
ATOM    580  HD2 TYR    39      53.649  42.396  39.351  1.00  0.00           H  
ATOM    581  C   TYR    39      50.016  43.259  42.296  1.00  0.00           C  
ATOM    582  O   TYR    39      49.722  44.460  42.128  1.00  0.00           O  
ATOM    583  N   VAL    40      49.722  42.571  43.438  1.00  0.00           N  
ATOM    584  H   VAL    40      50.332  41.765  43.474  1.00  0.00           H  
ATOM    585  CA  VAL    40      49.360  43.186  44.701  1.00  0.00           C  
ATOM    586  HA  VAL    40      49.595  44.247  44.662  1.00  0.00           H  
ATOM    587  CB  VAL    40      47.830  43.042  44.983  1.00  0.00           C  
ATOM    588  HB  VAL    40      47.290  43.237  44.059  1.00  0.00           H  
ATOM    589  CG1 VAL    40      47.244  43.930  46.149  1.00  0.00           C  
ATOM    590 HG11 VAL    40      47.669  44.925  46.030  1.00  0.00           H  
ATOM    591 HG12 VAL    40      47.533  43.387  47.047  1.00  0.00           H  
ATOM    592 HG13 VAL    40      46.172  44.024  45.985  1.00  0.00           H  
ATOM    593  CG2 VAL    40      47.537  41.552  45.287  1.00  0.00           C  
ATOM    594 HG21 VAL    40      46.461  41.392  45.245  1.00  0.00           H  
ATOM    595 HG22 VAL    40      47.886  41.202  46.257  1.00  0.00           H  
ATOM    596 HG23 VAL    40      48.017  40.959  44.511  1.00  0.00           H  
ATOM    597  C   VAL    40      50.247  42.545  45.853  1.00  0.00           C  
ATOM    598  O   VAL    40      51.073  41.630  45.626  1.00  0.00           O  
ATOM    599  N   GLY    41      50.227  43.222  47.005  1.00  0.00           N  
ATOM    600  H   GLY    41      49.636  44.033  47.137  1.00  0.00           H  
ATOM    601  CA  GLY    41      51.232  42.964  47.985  1.00  0.00           C  
ATOM    602  HA2 GLY    41      50.964  42.088  48.573  1.00  0.00           H  
ATOM    603  HA3 GLY    41      52.203  42.785  47.530  1.00  0.00           H  
ATOM    604  C   GLY    41      51.385  44.158  48.871  1.00  0.00           C  
ATOM    605  O   GLY    41      50.472  44.955  49.078  1.00  0.00           O  
ATOM    606  N   SER    42      52.610  44.303  49.411  1.00  0.00           N  
ATOM    607  H   SER    42      53.406  43.807  49.033  1.00  0.00           H  
ATOM    608  CA  SER    42      52.999  45.406  50.281  1.00  0.00           C  
ATOM    609  HA  SER    42      52.347  46.272  50.190  1.00  0.00           H  
ATOM    610  CB  SER    42      53.168  45.016  51.693  1.00  0.00           C  
ATOM    611  HB2 SER    42      54.102  44.493  51.883  1.00  0.00           H  
ATOM    612  HB3 SER    42      53.066  45.916  52.295  1.00  0.00           H  
ATOM    613  OG  SER    42      52.179  44.082  52.079  1.00  0.00           O  
ATOM    614  HG  SER    42      52.067  43.444  51.358  1.00  0.00           H  
ATOM    615  C   SER    42      54.366  45.843  49.766  1.00  0.00           C  
ATOM    616  O   SER    42      55.017  45.088  49.042  1.00  0.00           O  
ATOM    617  N   LYS    43      54.721  47.094  50.142  1.00  0.00           N  
ATOM    618  H   LYS    43      54.267  47.551  50.922  1.00  0.00           H  
ATOM    619  CA  LYS    43      55.855  47.750  49.408  1.00  0.00           C  
ATOM    620  HA  LYS    43      55.590  47.912  48.365  1.00  0.00           H  
ATOM    621  CB  LYS    43      56.093  49.141  50.095  1.00  0.00           C  
ATOM    622  HB2 LYS    43      55.103  49.576  50.219  1.00  0.00           H  
ATOM    623  HB3 LYS    43      56.656  48.891  50.992  1.00  0.00           H  
ATOM    624  CG  LYS    43      56.954  50.224  49.454  1.00  0.00           C  
ATOM    625  HG2 LYS    43      57.959  49.914  49.175  1.00  0.00           H  
ATOM    626  HG3 LYS    43      56.482  50.462  48.503  1.00  0.00           H  
ATOM    627  CD  LYS    43      56.934  51.458  50.309  1.00  0.00           C  
ATOM    628  HD2 LYS    43      56.024  52.051  50.253  1.00  0.00           H  
ATOM    629  HD3 LYS    43      56.963  51.280  51.382  1.00  0.00           H  
ATOM    630  CE  LYS    43      58.103  52.349  49.919  1.00  0.00           C  
ATOM    631  HE2 LYS    43      59.011  51.753  49.879  1.00  0.00           H  
ATOM    632  HE3 LYS    43      57.980  52.861  48.968  1.00  0.00           H  
ATOM    633  NZ  LYS    43      58.307  53.492  50.864  1.00  0.00           N  
ATOM    634  HZ1 LYS    43      58.995  54.244  50.682  1.00  0.00           H  
ATOM    635  HZ2 LYS    43      57.409  53.988  51.005  1.00  0.00           H  
ATOM    636  HZ3 LYS    43      58.540  53.103  51.795  1.00  0.00           H  
ATOM    637  C   LYS    43      57.156  46.975  49.393  1.00  0.00           C  
ATOM    638  O   LYS    43      57.822  47.053  48.386  1.00  0.00           O  
ATOM    639  N   THR    44      57.590  46.249  50.444  1.00  0.00           N  
ATOM    640  H   THR    44      57.172  46.325  51.361  1.00  0.00           H  
ATOM    641  CA  THR    44      58.967  45.826  50.513  1.00  0.00           C  
ATOM    642  HA  THR    44      59.534  46.302  49.717  1.00  0.00           H  
ATOM    643  CB  THR    44      59.648  46.134  51.799  1.00  0.00           C  
ATOM    644  HB  THR    44      60.703  45.869  51.768  1.00  0.00           H  
ATOM    645  CG2 THR    44      59.094  45.440  52.979  1.00  0.00           C  
ATOM    646 HG21 THR    44      59.351  44.398  52.803  1.00  0.00           H  
ATOM    647 HG22 THR    44      58.006  45.416  52.988  1.00  0.00           H  
ATOM    648 HG23 THR    44      59.525  45.825  53.901  1.00  0.00           H  
ATOM    649  OG1 THR    44      59.560  47.524  52.037  1.00  0.00           O  
ATOM    650  HG1 THR    44      59.845  48.044  51.270  1.00  0.00           H  
ATOM    651  C   THR    44      59.071  44.287  50.138  1.00  0.00           C  
ATOM    652  O   THR    44      60.160  43.647  50.414  1.00  0.00           O  
ATOM    653  N   LYS    45      57.912  43.689  49.602  1.00  0.00           N  
ATOM    654  H   LYS    45      57.106  44.262  49.389  1.00  0.00           H  
ATOM    655  CA  LYS    45      57.659  42.222  49.642  1.00  0.00           C  
ATOM    656  HA  LYS    45      58.450  41.583  50.028  1.00  0.00           H  
ATOM    657  CB  LYS    45      56.484  42.014  50.631  1.00  0.00           C  
ATOM    658  HB2 LYS    45      55.579  42.488  50.258  1.00  0.00           H  
ATOM    659  HB3 LYS    45      56.214  40.967  50.509  1.00  0.00           H  
ATOM    660  CG  LYS    45      56.711  42.271  52.129  1.00  0.00           C  
ATOM    661  HG2 LYS    45      57.566  41.643  52.372  1.00  0.00           H  
ATOM    662  HG3 LYS    45      57.030  43.296  52.311  1.00  0.00           H  
ATOM    663  CD  LYS    45      55.538  41.866  53.024  1.00  0.00           C  
ATOM    664  HD2 LYS    45      54.593  42.344  52.772  1.00  0.00           H  
ATOM    665  HD3 LYS    45      55.602  40.798  52.828  1.00  0.00           H  
ATOM    666  CE  LYS    45      55.924  42.151  54.493  1.00  0.00           C  
ATOM    667  HE2 LYS    45      56.961  41.979  54.770  1.00  0.00           H  
ATOM    668  HE3 LYS    45      55.620  43.175  54.692  1.00  0.00           H  
ATOM    669  NZ  LYS    45      55.014  41.186  55.310  1.00  0.00           N  
ATOM    670  HZ1 LYS    45      54.108  40.981  54.852  1.00  0.00           H  
ATOM    671  HZ2 LYS    45      55.489  40.288  55.511  1.00  0.00           H  
ATOM    672  HZ3 LYS    45      54.832  41.632  56.227  1.00  0.00           H  
ATOM    673  C   LYS    45      57.365  41.648  48.252  1.00  0.00           C  
ATOM    674  O   LYS    45      57.212  42.392  47.263  1.00  0.00           O  
ATOM    675  N   GLU    46      57.224  40.287  48.237  1.00  0.00           N  
ATOM    676  H   GLU    46      57.159  39.801  49.121  1.00  0.00           H  
ATOM    677  CA  GLU    46      56.892  39.460  47.083  1.00  0.00           C  
ATOM    678  HA  GLU    46      57.427  39.969  46.285  1.00  0.00           H  
ATOM    679  CB  GLU    46      57.354  37.971  47.180  1.00  0.00           C  
ATOM    680  HB2 GLU    46      56.935  37.484  48.058  1.00  0.00           H  
ATOM    681  HB3 GLU    46      57.055  37.387  46.313  1.00  0.00           H  
ATOM    682  CG  GLU    46      58.865  38.101  47.263  1.00  0.00           C  
ATOM    683  HG2 GLU    46      59.217  37.256  46.675  1.00  0.00           H  
ATOM    684  HG3 GLU    46      59.211  38.908  46.620  1.00  0.00           H  
ATOM    685  CD  GLU    46      59.524  38.192  48.545  1.00  0.00           C  
ATOM    686  OE1 GLU    46      59.195  37.282  49.363  1.00  0.00           O  
ATOM    687  OE2 GLU    46      60.327  39.153  48.670  1.00  0.00           O  
ATOM    688  C   GLU    46      55.418  39.660  46.604  1.00  0.00           C  
ATOM    689  O   GLU    46      55.159  40.161  45.548  1.00  0.00           O  
ATOM    690  N   GLY    47      54.488  39.455  47.563  1.00  0.00           N  
ATOM    691  H   GLY    47      54.757  39.043  48.447  1.00  0.00           H  
ATOM    692  CA  GLY    47      53.054  39.631  47.196  1.00  0.00           C  
ATOM    693  HA2 GLY    47      52.388  39.668  48.055  1.00  0.00           H  
ATOM    694  HA3 GLY    47      52.964  40.562  46.642  1.00  0.00           H  
ATOM    695  C   GLY    47      52.653  38.371  46.374  1.00  0.00           C  
ATOM    696  O   GLY    47      53.289  37.349  46.240  1.00  0.00           O  
ATOM    697  N   VAL    48      51.553  38.705  45.572  1.00  0.00           N  
ATOM    698  H   VAL    48      51.349  39.666  45.330  1.00  0.00           H  
ATOM    699  CA  VAL    48      50.938  37.721  44.651  1.00  0.00           C  
ATOM    700  HA  VAL    48      51.586  36.857  44.523  1.00  0.00           H  
ATOM    701  CB  VAL    48      49.660  37.112  45.250  1.00  0.00           C  
ATOM    702  HB  VAL    48      49.403  36.281  44.596  1.00  0.00           H  
ATOM    703  CG1 VAL    48      48.373  37.911  45.354  1.00  0.00           C  
ATOM    704 HG11 VAL    48      47.460  37.353  45.555  1.00  0.00           H  
ATOM    705 HG12 VAL    48      48.141  38.470  44.450  1.00  0.00           H  
ATOM    706 HG13 VAL    48      48.515  38.708  46.082  1.00  0.00           H  
ATOM    707  CG2 VAL    48      49.846  36.493  46.670  1.00  0.00           C  
ATOM    708 HG21 VAL    48      48.915  36.023  46.979  1.00  0.00           H  
ATOM    709 HG22 VAL    48      50.004  37.299  47.385  1.00  0.00           H  
ATOM    710 HG23 VAL    48      50.655  35.766  46.717  1.00  0.00           H  
ATOM    711  C   VAL    48      50.613  38.348  43.260  1.00  0.00           C  
ATOM    712  O   VAL    48      50.351  39.552  43.019  1.00  0.00           O  
ATOM    713  N   VAL    49      50.775  37.502  42.193  1.00  0.00           N  
ATOM    714  H   VAL    49      51.012  36.548  42.427  1.00  0.00           H  
ATOM    715  CA  VAL    49      50.098  37.825  40.891  1.00  0.00           C  
ATOM    716  HA  VAL    49      50.561  38.708  40.457  1.00  0.00           H  
ATOM    717  CB  VAL    49      50.257  36.789  39.824  1.00  0.00           C  
ATOM    718  HB  VAL    49      49.838  37.120  38.877  1.00  0.00           H  
ATOM    719  CG1 VAL    49      49.612  35.448  40.164  1.00  0.00           C  
ATOM    720 HG11 VAL    49      48.632  35.480  40.636  1.00  0.00           H  
ATOM    721 HG12 VAL    49      50.190  34.923  40.922  1.00  0.00           H  
ATOM    722 HG13 VAL    49      49.644  34.788  39.300  1.00  0.00           H  
ATOM    723  CG2 VAL    49      51.750  36.605  39.633  1.00  0.00           C  
ATOM    724 HG21 VAL    49      52.187  37.520  39.239  1.00  0.00           H  
ATOM    725 HG22 VAL    49      51.973  35.823  38.910  1.00  0.00           H  
ATOM    726 HG23 VAL    49      52.246  36.354  40.568  1.00  0.00           H  
ATOM    727  C   VAL    49      48.623  38.047  41.114  1.00  0.00           C  
ATOM    728  O   VAL    49      47.844  37.368  41.846  1.00  0.00           O  
ATOM    729  N   HIE    50      48.093  39.113  40.405  1.00  0.00           N  
ATOM    730  H   HIE    50      48.575  39.643  39.691  1.00  0.00           H  
ATOM    731  CA  HIE    50      46.771  39.624  40.620  1.00  0.00           C  
ATOM    732  HA  HIE    50      46.215  38.987  41.305  1.00  0.00           H  
ATOM    733  CB  HIE    50      46.825  40.883  41.392  1.00  0.00           C  
ATOM    734  HB2 HIE    50      47.399  40.715  42.301  1.00  0.00           H  
ATOM    735  HB3 HIE    50      47.468  41.518  40.786  1.00  0.00           H  
ATOM    736  CG  HIE    50      45.592  41.600  41.842  1.00  0.00           C  
ATOM    737  ND1 HIE    50      44.504  40.978  42.469  1.00  0.00           N  
ATOM    738  CE1 HIE    50      43.615  41.972  42.659  1.00  0.00           C  
ATOM    739  HE1 HIE    50      42.613  41.831  43.032  1.00  0.00           H  
ATOM    740  NE2 HIE    50      43.906  43.050  41.977  1.00  0.00           N  
ATOM    741  HE2 HIE    50      43.406  43.946  41.955  1.00  0.00           H  
ATOM    742  CD2 HIE    50      45.207  42.883  41.501  1.00  0.00           C  
ATOM    743  HD2 HIE    50      45.744  43.678  41.010  1.00  0.00           H  
ATOM    744  C   HIE    50      46.045  39.848  39.305  1.00  0.00           C  
ATOM    745  O   HIE    50      44.901  39.701  39.254  1.00  0.00           O  
ATOM    746  N   GLY    51      46.743  40.130  38.157  1.00  0.00           N  
ATOM    747  H   GLY    51      47.634  40.603  38.218  1.00  0.00           H  
ATOM    748  CA  GLY    51      46.163  40.156  36.841  1.00  0.00           C  
ATOM    749  HA2 GLY    51      45.587  39.241  36.723  1.00  0.00           H  
ATOM    750  HA3 GLY    51      45.561  41.058  36.757  1.00  0.00           H  
ATOM    751  C   GLY    51      47.178  40.214  35.710  1.00  0.00           C  
ATOM    752  O   GLY    51      48.365  40.076  36.007  1.00  0.00           O  
ATOM    753  N   VAL    52      46.724  40.346  34.433  1.00  0.00           N  
ATOM    754  H   VAL    52      45.732  40.475  34.281  1.00  0.00           H  
ATOM    755  CA  VAL    52      47.649  40.657  33.400  1.00  0.00           C  
ATOM    756  HA  VAL    52      48.568  40.904  33.927  1.00  0.00           H  
ATOM    757  CB  VAL    52      47.811  39.399  32.517  1.00  0.00           C  
ATOM    758  HB  VAL    52      46.871  39.223  31.998  1.00  0.00           H  
ATOM    759  CG1 VAL    52      48.286  38.205  33.218  1.00  0.00           C  
ATOM    760 HG11 VAL    52      47.527  37.891  33.931  1.00  0.00           H  
ATOM    761 HG12 VAL    52      49.236  38.263  33.745  1.00  0.00           H  
ATOM    762 HG13 VAL    52      48.420  37.414  32.483  1.00  0.00           H  
ATOM    763  CG2 VAL    52      48.808  39.738  31.476  1.00  0.00           C  
ATOM    764 HG21 VAL    52      49.746  40.158  31.834  1.00  0.00           H  
ATOM    765 HG22 VAL    52      48.441  40.563  30.869  1.00  0.00           H  
ATOM    766 HG23 VAL    52      49.109  38.864  30.902  1.00  0.00           H  
ATOM    767  C   VAL    52      47.130  41.908  32.705  1.00  0.00           C  
ATOM    768  O   VAL    52      46.002  41.967  32.235  1.00  0.00           O  
ATOM    769  N   ALA    53      47.959  43.001  32.648  1.00  0.00           N  
ATOM    770  H   ALA    53      48.875  42.888  33.063  1.00  0.00           H  
ATOM    771  CA  ALA    53      47.492  44.343  32.249  1.00  0.00           C  
ATOM    772  HA  ALA    53      46.686  44.275  31.521  1.00  0.00           H  
ATOM    773  CB  ALA    53      46.804  45.002  33.429  1.00  0.00           C  
ATOM    774  HB1 ALA    53      46.549  44.226  34.149  1.00  0.00           H  
ATOM    775  HB2 ALA    53      47.650  45.537  33.857  1.00  0.00           H  
ATOM    776  HB3 ALA    53      45.922  45.516  33.051  1.00  0.00           H  
ATOM    777  C   ALA    53      48.553  45.274  31.669  1.00  0.00           C  
ATOM    778  O   ALA    53      49.731  44.881  31.421  1.00  0.00           O  
ATOM    779  N   THR    54      48.199  46.582  31.380  1.00  0.00           N  
ATOM    780  H   THR    54      47.296  46.901  31.704  1.00  0.00           H  
ATOM    781  CA  THR    54      49.145  47.465  30.701  1.00  0.00           C  
ATOM    782  HA  THR    54      49.777  46.907  30.013  1.00  0.00           H  
ATOM    783  CB  THR    54      48.473  48.500  29.878  1.00  0.00           C  
ATOM    784  HB  THR    54      49.203  49.106  29.346  1.00  0.00           H  
ATOM    785  CG2 THR    54      47.754  47.955  28.694  1.00  0.00           C  
ATOM    786 HG21 THR    54      47.029  47.199  28.990  1.00  0.00           H  
ATOM    787 HG22 THR    54      48.504  47.506  28.046  1.00  0.00           H  
ATOM    788 HG23 THR    54      47.176  48.706  28.160  1.00  0.00           H  
ATOM    789  OG1 THR    54      47.624  49.275  30.756  1.00  0.00           O  
ATOM    790  HG1 THR    54      48.290  49.560  31.400  1.00  0.00           H  
ATOM    791  C   THR    54      50.153  48.136  31.731  1.00  0.00           C  
ATOM    792  O   THR    54      50.210  49.436  31.853  1.00  0.00           O  
ATOM    793  N   VAL    55      51.027  47.394  32.315  1.00  0.00           N  
ATOM    794  H   VAL    55      51.111  46.478  31.895  1.00  0.00           H  
ATOM    795  CA  VAL    55      51.766  47.877  33.510  1.00  0.00           C  
ATOM    796  HA  VAL    55      51.002  48.369  34.109  1.00  0.00           H  
ATOM    797  CB  VAL    55      52.532  46.777  34.216  1.00  0.00           C  
ATOM    798  HB  VAL    55      52.981  47.183  35.120  1.00  0.00           H  
ATOM    799  CG1 VAL    55      53.543  46.063  33.319  1.00  0.00           C  
ATOM    800 HG11 VAL    55      53.989  45.137  33.676  1.00  0.00           H  
ATOM    801 HG12 VAL    55      54.422  46.639  33.039  1.00  0.00           H  
ATOM    802 HG13 VAL    55      53.107  45.826  32.350  1.00  0.00           H  
ATOM    803  CG2 VAL    55      51.551  45.770  34.782  1.00  0.00           C  
ATOM    804 HG21 VAL    55      50.657  46.234  35.196  1.00  0.00           H  
ATOM    805 HG22 VAL    55      52.103  45.320  35.605  1.00  0.00           H  
ATOM    806 HG23 VAL    55      51.248  45.045  34.029  1.00  0.00           H  
ATOM    807  C   VAL    55      52.842  48.928  33.230  1.00  0.00           C  
ATOM    808  O   VAL    55      53.116  49.661  34.129  1.00  0.00           O  
ATOM    809  N   ALA    56      53.478  48.922  32.050  1.00  0.00           N  
ATOM    810  H   ALA    56      53.389  48.298  31.259  1.00  0.00           H  
ATOM    811  CA  ALA    56      54.517  49.917  31.840  1.00  0.00           C  
ATOM    812  HA  ALA    56      54.938  50.143  32.817  1.00  0.00           H  
ATOM    813  CB  ALA    56      55.542  49.242  30.915  1.00  0.00           C  
ATOM    814  HB1 ALA    56      55.988  48.348  31.346  1.00  0.00           H  
ATOM    815  HB2 ALA    56      54.880  48.947  30.104  1.00  0.00           H  
ATOM    816  HB3 ALA    56      56.387  49.869  30.635  1.00  0.00           H  
ATOM    817  C   ALA    56      53.996  51.219  31.234  1.00  0.00           C  
ATOM    818  O   ALA    56      54.760  52.108  30.858  1.00  0.00           O  
ATOM    819  N   GLU    57      52.677  51.317  31.099  1.00  0.00           N  
ATOM    820  H   GLU    57      52.053  50.540  31.272  1.00  0.00           H  
ATOM    821  CA  GLU    57      52.046  52.620  30.847  1.00  0.00           C  
ATOM    822  HA  GLU    57      52.721  53.255  30.278  1.00  0.00           H  
ATOM    823  CB  GLU    57      50.686  52.483  30.120  1.00  0.00           C  
ATOM    824  HB2 GLU    57      50.882  51.749  29.341  1.00  0.00           H  
ATOM    825  HB3 GLU    57      49.896  52.031  30.717  1.00  0.00           H  
ATOM    826  CG  GLU    57      50.101  53.731  29.421  1.00  0.00           C  
ATOM    827  HG2 GLU    57      49.030  53.571  29.318  1.00  0.00           H  
ATOM    828  HG3 GLU    57      50.245  54.652  29.984  1.00  0.00           H  
ATOM    829  CD  GLU    57      50.677  54.015  28.005  1.00  0.00           C  
ATOM    830  OE1 GLU    57      49.952  53.714  27.007  1.00  0.00           O  
ATOM    831  OE2 GLU    57      51.887  54.396  27.879  1.00  0.00           O  
ATOM    832  C   GLU    57      52.003  53.533  32.051  1.00  0.00           C  
ATOM    833  O   GLU    57      52.017  54.733  31.917  1.00  0.00           O  
ATOM    834  N   LYS    58      52.166  52.974  33.242  1.00  0.00           N  
ATOM    835  H   LYS    58      52.510  52.025  33.305  1.00  0.00           H  
ATOM    836  CA  LYS    58      52.029  53.686  34.481  1.00  0.00           C  
ATOM    837  HA  LYS    58      52.536  54.627  34.278  1.00  0.00           H  
ATOM    838  CB  LYS    58      50.578  53.843  34.819  1.00  0.00           C  
ATOM    839  HB2 LYS    58      50.166  54.089  33.842  1.00  0.00           H  
ATOM    840  HB3 LYS    58      50.164  52.926  35.235  1.00  0.00           H  
ATOM    841  CG  LYS    58      50.190  54.871  35.883  1.00  0.00           C  
ATOM    842  HG2 LYS    58      50.619  54.536  36.825  1.00  0.00           H  
ATOM    843  HG3 LYS    58      50.634  55.822  35.597  1.00  0.00           H  
ATOM    844  CD  LYS    58      48.653  55.173  35.899  1.00  0.00           C  
ATOM    845  HD2 LYS    58      48.222  55.486  34.950  1.00  0.00           H  
ATOM    846  HD3 LYS    58      48.109  54.255  36.111  1.00  0.00           H  
ATOM    847  CE  LYS    58      48.397  56.092  37.044  1.00  0.00           C  
ATOM    848  HE2 LYS    58      48.797  55.679  37.967  1.00  0.00           H  
ATOM    849  HE3 LYS    58      48.957  57.013  36.902  1.00  0.00           H  
ATOM    850  NZ  LYS    58      46.930  56.308  37.233  1.00  0.00           N  
ATOM    851  HZ1 LYS    58      46.505  55.411  37.531  1.00  0.00           H  
ATOM    852  HZ2 LYS    58      46.646  56.974  37.973  1.00  0.00           H  
ATOM    853  HZ3 LYS    58      46.363  56.535  36.396  1.00  0.00           H  
ATOM    854  C   LYS    58      52.919  53.087  35.535  1.00  0.00           C  
ATOM    855  O   LYS    58      52.449  52.577  36.499  1.00  0.00           O  
ATOM    856  N   THR    59      54.260  53.026  35.267  1.00  0.00           N  
ATOM    857  H   THR    59      54.578  53.679  34.564  1.00  0.00           H  
ATOM    858  CA  THR    59      55.216  52.403  36.197  1.00  0.00           C  
ATOM    859  HA  THR    59      54.952  51.352  36.293  1.00  0.00           H  
ATOM    860  CB  THR    59      56.611  52.502  35.650  1.00  0.00           C  
ATOM    861  HB  THR    59      57.215  51.808  36.230  1.00  0.00           H  
ATOM    862  CG2 THR    59      57.182  53.932  35.818  1.00  0.00           C  
ATOM    863 HG21 THR    59      56.503  54.688  35.428  1.00  0.00           H  
ATOM    864 HG22 THR    59      58.114  54.098  35.282  1.00  0.00           H  
ATOM    865 HG23 THR    59      57.333  54.107  36.881  1.00  0.00           H  
ATOM    866  OG1 THR    59      56.809  52.032  34.321  1.00  0.00           O  
ATOM    867  HG1 THR    59      56.393  52.714  33.772  1.00  0.00           H  
ATOM    868  C   THR    59      55.193  52.890  37.630  1.00  0.00           C  
ATOM    869  O   THR    59      55.726  52.177  38.546  1.00  0.00           O  
ATOM    870  N   LYS    60      54.625  54.089  37.987  1.00  0.00           N  
ATOM    871  H   LYS    60      54.361  54.689  37.217  1.00  0.00           H  
ATOM    872  CA  LYS    60      54.567  54.574  39.394  1.00  0.00           C  
ATOM    873  HA  LYS    60      55.364  54.101  39.962  1.00  0.00           H  
ATOM    874  CB  LYS    60      54.792  56.077  39.419  1.00  0.00           C  
ATOM    875  HB2 LYS    60      55.707  56.346  38.895  1.00  0.00           H  
ATOM    876  HB3 LYS    60      53.986  56.495  38.819  1.00  0.00           H  
ATOM    877  CG  LYS    60      54.798  56.788  40.725  1.00  0.00           C  
ATOM    878  HG2 LYS    60      53.848  56.548  41.199  1.00  0.00           H  
ATOM    879  HG3 LYS    60      55.562  56.335  41.354  1.00  0.00           H  
ATOM    880  CD  LYS    60      54.995  58.292  40.639  1.00  0.00           C  
ATOM    881  HD2 LYS    60      56.006  58.490  40.288  1.00  0.00           H  
ATOM    882  HD3 LYS    60      54.261  58.641  39.916  1.00  0.00           H  
ATOM    883  CE  LYS    60      54.848  58.754  42.053  1.00  0.00           C  
ATOM    884  HE2 LYS    60      54.006  58.304  42.574  1.00  0.00           H  
ATOM    885  HE3 LYS    60      55.774  58.558  42.588  1.00  0.00           H  
ATOM    886  NZ  LYS    60      54.532  60.227  42.030  1.00  0.00           N  
ATOM    887  HZ1 LYS    60      55.092  60.726  41.315  1.00  0.00           H  
ATOM    888  HZ2 LYS    60      53.567  60.394  41.694  1.00  0.00           H  
ATOM    889  HZ3 LYS    60      54.598  60.695  42.952  1.00  0.00           H  
ATOM    890  C   LYS    60      53.318  54.125  40.129  1.00  0.00           C  
ATOM    891  O   LYS    60      53.441  53.846  41.301  1.00  0.00           O  
ATOM    892  N   GLU    61      52.277  53.804  39.363  1.00  0.00           N  
ATOM    893  H   GLU    61      52.374  53.763  38.358  1.00  0.00           H  
ATOM    894  CA  GLU    61      51.119  53.137  40.004  1.00  0.00           C  
ATOM    895  HA  GLU    61      50.677  53.799  40.745  1.00  0.00           H  
ATOM    896  CB  GLU    61      50.110  52.839  38.905  1.00  0.00           C  
ATOM    897  HB2 GLU    61      49.731  53.792  38.540  1.00  0.00           H  
ATOM    898  HB3 GLU    61      50.480  52.350  38.006  1.00  0.00           H  
ATOM    899  CG  GLU    61      48.886  52.065  39.307  1.00  0.00           C  
ATOM    900  HG2 GLU    61      48.219  51.871  38.469  1.00  0.00           H  
ATOM    901  HG3 GLU    61      49.230  51.100  39.676  1.00  0.00           H  
ATOM    902  CD  GLU    61      47.950  52.609  40.414  1.00  0.00           C  
ATOM    903  OE1 GLU    61      48.366  53.578  41.124  1.00  0.00           O  
ATOM    904  OE2 GLU    61      46.764  52.141  40.548  1.00  0.00           O  
ATOM    905  C   GLU    61      51.473  51.854  40.704  1.00  0.00           C  
ATOM    906  O   GLU    61      51.024  51.561  41.801  1.00  0.00           O  
ATOM    907  N   GLN    62      52.230  50.992  39.970  1.00  0.00           N  
ATOM    908  H   GLN    62      52.615  51.259  39.074  1.00  0.00           H  
ATOM    909  CA  GLN    62      52.474  49.570  40.247  1.00  0.00           C  
ATOM    910  HA  GLN    62      51.476  49.175  40.423  1.00  0.00           H  
ATOM    911  CB  GLN    62      53.124  48.988  38.983  1.00  0.00           C  
ATOM    912  HB2 GLN    62      54.195  49.167  39.043  1.00  0.00           H  
ATOM    913  HB3 GLN    62      53.098  47.909  39.123  1.00  0.00           H  
ATOM    914  CG  GLN    62      52.639  49.385  37.604  1.00  0.00           C  
ATOM    915  HG2 GLN    62      52.996  50.382  37.356  1.00  0.00           H  
ATOM    916  HG3 GLN    62      53.006  48.688  36.852  1.00  0.00           H  
ATOM    917  CD  GLN    62      51.116  49.347  37.342  1.00  0.00           C  
ATOM    918  OE1 GLN    62      50.325  48.964  38.171  1.00  0.00           O  
ATOM    919  NE2 GLN    62      50.602  49.830  36.246  1.00  0.00           N  
ATOM    920 HE21 GLN    62      51.128  50.448  35.643  1.00  0.00           H  
ATOM    921 HE22 GLN    62      49.665  49.596  35.946  1.00  0.00           H  
ATOM    922  C   GLN    62      53.315  49.454  41.530  1.00  0.00           C  
ATOM    923  O   GLN    62      53.352  48.368  42.160  1.00  0.00           O  
ATOM    924  N   VAL    63      54.103  50.495  41.797  1.00  0.00           N  
ATOM    925  H   VAL    63      54.102  51.331  41.228  1.00  0.00           H  
ATOM    926  CA  VAL    63      54.993  50.409  42.912  1.00  0.00           C  
ATOM    927  HA  VAL    63      55.148  49.463  43.425  1.00  0.00           H  
ATOM    928  CB  VAL    63      56.407  50.987  42.509  1.00  0.00           C  
ATOM    929  HB  VAL    63      57.053  50.765  43.356  1.00  0.00           H  
ATOM    930  CG1 VAL    63      56.415  52.506  42.234  1.00  0.00           C  
ATOM    931 HG11 VAL    63      55.748  52.750  41.409  1.00  0.00           H  
ATOM    932 HG12 VAL    63      57.441  52.856  42.142  1.00  0.00           H  
ATOM    933 HG13 VAL    63      56.125  53.100  43.099  1.00  0.00           H  
ATOM    934  CG2 VAL    63      56.953  50.174  41.363  1.00  0.00           C  
ATOM    935 HG21 VAL    63      57.986  50.480  41.215  1.00  0.00           H  
ATOM    936 HG22 VAL    63      56.465  50.488  40.442  1.00  0.00           H  
ATOM    937 HG23 VAL    63      56.974  49.089  41.446  1.00  0.00           H  
ATOM    938  C   VAL    63      54.409  51.227  44.044  1.00  0.00           C  
ATOM    939  O   VAL    63      55.072  51.426  45.113  1.00  0.00           O  
ATOM    940  N   THR    64      53.226  51.916  43.918  1.00  0.00           N  
ATOM    941  H   THR    64      52.709  51.827  43.054  1.00  0.00           H  
ATOM    942  CA  THR    64      52.678  52.781  45.029  1.00  0.00           C  
ATOM    943  HA  THR    64      53.324  52.606  45.887  1.00  0.00           H  
ATOM    944  CB  THR    64      52.729  54.312  44.763  1.00  0.00           C  
ATOM    945  HB  THR    64      52.290  54.716  45.672  1.00  0.00           H  
ATOM    946  CG2 THR    64      54.086  54.755  44.502  1.00  0.00           C  
ATOM    947 HG21 THR    64      54.311  54.795  43.439  1.00  0.00           H  
ATOM    948 HG22 THR    64      54.836  54.106  44.950  1.00  0.00           H  
ATOM    949 HG23 THR    64      54.260  55.722  44.971  1.00  0.00           H  
ATOM    950  OG1 THR    64      51.982  54.645  43.660  1.00  0.00           O  
ATOM    951  HG1 THR    64      52.591  54.545  42.912  1.00  0.00           H  
ATOM    952  C   THR    64      51.381  52.258  45.559  1.00  0.00           C  
ATOM    953  O   THR    64      50.918  52.593  46.633  1.00  0.00           O  
ATOM    954  N   ASN    65      50.519  51.647  44.660  1.00  0.00           N  
ATOM    955  H   ASN    65      50.808  51.374  43.730  1.00  0.00           H  
ATOM    956  CA  ASN    65      49.262  51.025  45.103  1.00  0.00           C  
ATOM    957  HA  ASN    65      48.775  51.847  45.622  1.00  0.00           H  
ATOM    958  CB  ASN    65      48.617  50.750  43.750  1.00  0.00           C  
ATOM    959  HB2 ASN    65      48.508  51.724  43.277  1.00  0.00           H  
ATOM    960  HB3 ASN    65      49.188  50.075  43.116  1.00  0.00           H  
ATOM    961  CG  ASN    65      47.270  50.219  43.870  1.00  0.00           C  
ATOM    962  OD1 ASN    65      46.877  49.560  44.843  1.00  0.00           O  
ATOM    963  ND2 ASN    65      46.454  50.502  42.862  1.00  0.00           N  
ATOM    964 HD21 ASN    65      46.714  51.213  42.192  1.00  0.00           H  
ATOM    965 HD22 ASN    65      45.508  50.171  42.995  1.00  0.00           H  
ATOM    966  C   ASN    65      49.671  49.723  45.812  1.00  0.00           C  
ATOM    967  O   ASN    65      50.661  49.037  45.540  1.00  0.00           O  
ATOM    968  N   VAL    66      48.804  49.207  46.682  1.00  0.00           N  
ATOM    969  H   VAL    66      48.151  49.823  47.147  1.00  0.00           H  
ATOM    970  CA  VAL    66      48.998  47.950  47.459  1.00  0.00           C  
ATOM    971  HA  VAL    66      49.537  47.363  46.720  1.00  0.00           H  
ATOM    972  CB  VAL    66      49.835  48.281  48.796  1.00  0.00           C  
ATOM    973  HB  VAL    66      49.824  47.449  49.497  1.00  0.00           H  
ATOM    974  CG1 VAL    66      51.242  48.698  48.587  1.00  0.00           C  
ATOM    975 HG11 VAL    66      51.768  48.855  49.527  1.00  0.00           H  
ATOM    976 HG12 VAL    66      51.451  49.590  48.000  1.00  0.00           H  
ATOM    977 HG13 VAL    66      51.757  47.854  48.133  1.00  0.00           H  
ATOM    978  CG2 VAL    66      49.067  49.336  49.575  1.00  0.00           C  
ATOM    979 HG21 VAL    66      47.999  49.152  49.675  1.00  0.00           H  
ATOM    980 HG22 VAL    66      49.081  50.326  49.125  1.00  0.00           H  
ATOM    981 HG23 VAL    66      49.518  49.524  50.547  1.00  0.00           H  
ATOM    982  C   VAL    66      47.737  47.168  47.820  1.00  0.00           C  
ATOM    983  O   VAL    66      47.731  46.110  48.384  1.00  0.00           O  
ATOM    984  N   GLY    67      46.572  47.737  47.459  1.00  0.00           N  
ATOM    985  H   GLY    67      46.629  48.596  46.928  1.00  0.00           H  
ATOM    986  CA  GLY    67      45.356  47.144  47.845  1.00  0.00           C  
ATOM    987  HA2 GLY    67      45.345  46.057  47.824  1.00  0.00           H  
ATOM    988  HA3 GLY    67      45.227  47.527  48.855  1.00  0.00           H  
ATOM    989  C   GLY    67      44.254  47.517  46.845  1.00  0.00           C  
ATOM    990  O   GLY    67      43.490  48.377  47.190  1.00  0.00           O  
ATOM    991  N   GLY    68      44.126  46.768  45.775  1.00  0.00           N  
ATOM    992  H   GLY    68      44.770  46.020  45.555  1.00  0.00           H  
ATOM    993  CA  GLY    68      42.988  46.965  44.860  1.00  0.00           C  
ATOM    994  HA2 GLY    68      42.804  48.007  44.609  1.00  0.00           H  
ATOM    995  HA3 GLY    68      43.207  46.444  43.930  1.00  0.00           H  
ATOM    996  C   GLY    68      41.733  46.395  45.542  1.00  0.00           C  
ATOM    997  O   GLY    68      41.734  45.226  45.953  1.00  0.00           O  
ATOM    998  N   ALA    69      40.694  47.221  45.810  1.00  0.00           N  
ATOM    999  H   ALA    69      40.763  48.132  45.376  1.00  0.00           H  
ATOM   1000  CA  ALA    69      39.667  46.849  46.653  1.00  0.00           C  
ATOM   1001  HA  ALA    69      39.480  45.779  46.692  1.00  0.00           H  
ATOM   1002  CB  ALA    69      40.086  47.095  48.083  1.00  0.00           C  
ATOM   1003  HB1 ALA    69      40.995  46.524  48.258  1.00  0.00           H  
ATOM   1004  HB2 ALA    69      40.088  48.150  48.353  1.00  0.00           H  
ATOM   1005  HB3 ALA    69      39.235  46.737  48.660  1.00  0.00           H  
ATOM   1006  C   ALA    69      38.359  47.479  46.161  1.00  0.00           C  
ATOM   1007  O   ALA    69      38.339  48.311  45.279  1.00  0.00           O  
ATOM   1008  N   VAL    70      37.217  47.009  46.702  1.00  0.00           N  
ATOM   1009  H   VAL    70      37.275  46.301  47.422  1.00  0.00           H  
ATOM   1010  CA  VAL    70      35.910  47.578  46.393  1.00  0.00           C  
ATOM   1011  HA  VAL    70      36.108  48.548  45.943  1.00  0.00           H  
ATOM   1012  CB  VAL    70      35.059  46.658  45.395  1.00  0.00           C  
ATOM   1013  HB  VAL    70      34.858  45.713  45.894  1.00  0.00           H  
ATOM   1014  CG1 VAL    70      35.914  46.355  44.229  1.00  0.00           C  
ATOM   1015 HG11 VAL    70      36.146  47.315  43.773  1.00  0.00           H  
ATOM   1016 HG12 VAL    70      35.331  45.808  43.490  1.00  0.00           H  
ATOM   1017 HG13 VAL    70      36.855  45.843  44.421  1.00  0.00           H  
ATOM   1018  CG2 VAL    70      33.713  47.167  44.949  1.00  0.00           C  
ATOM   1019 HG21 VAL    70      33.739  47.933  44.177  1.00  0.00           H  
ATOM   1020 HG22 VAL    70      33.155  47.599  45.778  1.00  0.00           H  
ATOM   1021 HG23 VAL    70      33.050  46.378  44.599  1.00  0.00           H  
ATOM   1022  C   VAL    70      35.157  47.910  47.676  1.00  0.00           C  
ATOM   1023  O   VAL    70      35.378  47.279  48.769  1.00  0.00           O  
ATOM   1024  N   VAL    71      34.295  48.936  47.556  1.00  0.00           N  
ATOM   1025  H   VAL    71      34.159  49.390  46.662  1.00  0.00           H  
ATOM   1026  CA  VAL    71      33.508  49.449  48.665  1.00  0.00           C  
ATOM   1027  HA  VAL    71      33.492  48.679  49.434  1.00  0.00           H  
ATOM   1028  CB  VAL    71      34.038  50.725  49.316  1.00  0.00           C  
ATOM   1029  HB  VAL    71      33.383  50.910  50.165  1.00  0.00           H  
ATOM   1030  CG1 VAL    71      34.202  51.916  48.386  1.00  0.00           C  
ATOM   1031 HG11 VAL    71      34.605  52.781  48.909  1.00  0.00           H  
ATOM   1032 HG12 VAL    71      33.286  52.345  47.984  1.00  0.00           H  
ATOM   1033 HG13 VAL    71      34.953  51.671  47.637  1.00  0.00           H  
ATOM   1034  CG2 VAL    71      35.296  50.482  50.075  1.00  0.00           C  
ATOM   1035 HG21 VAL    71      35.276  49.560  50.652  1.00  0.00           H  
ATOM   1036 HG22 VAL    71      35.378  51.256  50.836  1.00  0.00           H  
ATOM   1037 HG23 VAL    71      36.196  50.372  49.473  1.00  0.00           H  
ATOM   1038  C   VAL    71      32.069  49.677  48.276  1.00  0.00           C  
ATOM   1039  O   VAL    71      31.785  50.124  47.159  1.00  0.00           O  
ATOM   1040  N   THR    72      31.141  49.193  49.165  1.00  0.00           N  
ATOM   1041  H   THR    72      31.490  48.835  50.043  1.00  0.00           H  
ATOM   1042  CA  THR    72      29.782  49.734  49.154  1.00  0.00           C  
ATOM   1043  HA  THR    72      29.156  49.136  49.813  1.00  0.00           H  
ATOM   1044  CB  THR    72      29.696  51.255  49.494  1.00  0.00           C  
ATOM   1045  HB  THR    72      28.663  51.590  49.545  1.00  0.00           H  
ATOM   1046  CG2 THR    72      30.339  51.598  50.890  1.00  0.00           C  
ATOM   1047 HG21 THR    72      30.083  50.812  51.598  1.00  0.00           H  
ATOM   1048 HG22 THR    72      29.989  52.585  51.184  1.00  0.00           H  
ATOM   1049 HG23 THR    72      31.406  51.700  50.704  1.00  0.00           H  
ATOM   1050  OG1 THR    72      30.370  52.203  48.543  1.00  0.00           O  
ATOM   1051  HG1 THR    72      29.792  52.216  47.764  1.00  0.00           H  
ATOM   1052  C   THR    72      29.076  49.448  47.915  1.00  0.00           C  
ATOM   1053  O   THR    72      28.390  50.282  47.344  1.00  0.00           O  
ATOM   1054  N   GLY    73      29.238  48.186  47.476  1.00  0.00           N  
ATOM   1055  H   GLY    73      29.867  47.605  48.014  1.00  0.00           H  
ATOM   1056  CA  GLY    73      28.507  47.634  46.325  1.00  0.00           C  
ATOM   1057  HA2 GLY    73      28.457  46.550  46.393  1.00  0.00           H  
ATOM   1058  HA3 GLY    73      27.449  47.825  46.485  1.00  0.00           H  
ATOM   1059  C   GLY    73      29.193  48.056  44.970  1.00  0.00           C  
ATOM   1060  O   GLY    73      29.604  47.240  44.151  1.00  0.00           O  
ATOM   1061  N   VAL    74      29.343  49.379  44.765  1.00  0.00           N  
ATOM   1062  H   VAL    74      28.883  49.997  45.420  1.00  0.00           H  
ATOM   1063  CA  VAL    74      29.315  49.884  43.371  1.00  0.00           C  
ATOM   1064  HA  VAL    74      29.302  49.119  42.598  1.00  0.00           H  
ATOM   1065  CB  VAL    74      28.150  50.921  43.167  1.00  0.00           C  
ATOM   1066  HB  VAL    74      28.270  51.779  43.826  1.00  0.00           H  
ATOM   1067  CG1 VAL    74      28.003  51.411  41.756  1.00  0.00           C  
ATOM   1068 HG11 VAL    74      29.002  51.673  41.414  1.00  0.00           H  
ATOM   1069 HG12 VAL    74      27.339  52.253  41.573  1.00  0.00           H  
ATOM   1070 HG13 VAL    74      27.567  50.664  41.095  1.00  0.00           H  
ATOM   1071  CG2 VAL    74      26.784  50.288  43.485  1.00  0.00           C  
ATOM   1072 HG21 VAL    74      26.687  49.985  44.526  1.00  0.00           H  
ATOM   1073 HG22 VAL    74      26.690  49.359  42.927  1.00  0.00           H  
ATOM   1074 HG23 VAL    74      26.100  51.074  43.173  1.00  0.00           H  
ATOM   1075  C   VAL    74      30.675  50.578  43.073  1.00  0.00           C  
ATOM   1076  O   VAL    74      31.197  50.621  41.958  1.00  0.00           O  
ATOM   1077  N   THR    75      31.377  50.977  44.187  1.00  0.00           N  
ATOM   1078  H   THR    75      31.012  50.777  45.108  1.00  0.00           H  
ATOM   1079  CA  THR    75      32.511  51.885  44.114  1.00  0.00           C  
ATOM   1080  HA  THR    75      32.558  52.358  43.137  1.00  0.00           H  
ATOM   1081  CB  THR    75      32.358  52.852  45.166  1.00  0.00           C  
ATOM   1082  HB  THR    75      32.279  52.304  46.103  1.00  0.00           H  
ATOM   1083  CG2 THR    75      31.194  53.821  45.012  1.00  0.00           C  
ATOM   1084 HG21 THR    75      31.464  54.469  44.180  1.00  0.00           H  
ATOM   1085 HG22 THR    75      31.022  54.444  45.887  1.00  0.00           H  
ATOM   1086 HG23 THR    75      30.300  53.336  44.626  1.00  0.00           H  
ATOM   1087  OG1 THR    75      33.494  53.645  45.240  1.00  0.00           O  
ATOM   1088  HG1 THR    75      33.439  54.174  44.429  1.00  0.00           H  
ATOM   1089  C   THR    75      33.813  51.140  44.229  1.00  0.00           C  
ATOM   1090  O   THR    75      33.954  50.419  45.186  1.00  0.00           O  
ATOM   1091  N   ALA    76      34.796  51.247  43.277  1.00  0.00           N  
ATOM   1092  H   ALA    76      34.686  51.856  42.476  1.00  0.00           H  
ATOM   1093  CA  ALA    76      36.074  50.551  43.329  1.00  0.00           C  
ATOM   1094  HA  ALA    76      36.001  49.927  44.217  1.00  0.00           H  
ATOM   1095  CB  ALA    76      36.295  49.704  42.171  1.00  0.00           C  
ATOM   1096  HB1 ALA    76      36.409  50.352  41.304  1.00  0.00           H  
ATOM   1097  HB2 ALA    76      37.251  49.199  42.296  1.00  0.00           H  
ATOM   1098  HB3 ALA    76      35.446  49.062  41.945  1.00  0.00           H  
ATOM   1099  C   ALA    76      37.215  51.530  43.555  1.00  0.00           C  
ATOM   1100  O   ALA    76      37.271  52.573  42.929  1.00  0.00           O  
ATOM   1101  N   VAL    77      38.222  51.109  44.339  1.00  0.00           N  
ATOM   1102  H   VAL    77      38.245  50.195  44.771  1.00  0.00           H  
ATOM   1103  CA  VAL    77      39.288  51.946  44.883  1.00  0.00           C  
ATOM   1104  HA  VAL    77      39.398  52.788  44.203  1.00  0.00           H  
ATOM   1105  CB  VAL    77      38.889  52.548  46.264  1.00  0.00           C  
ATOM   1106  HB  VAL    77      39.741  53.141  46.591  1.00  0.00           H  
ATOM   1107  CG1 VAL    77      37.744  53.549  46.157  1.00  0.00           C  
ATOM   1108 HG11 VAL    77      36.812  52.990  46.208  1.00  0.00           H  
ATOM   1109 HG12 VAL    77      37.661  54.066  45.203  1.00  0.00           H  
ATOM   1110 HG13 VAL    77      37.837  54.306  46.933  1.00  0.00           H  
ATOM   1111  CG2 VAL    77      38.559  51.444  47.278  1.00  0.00           C  
ATOM   1112 HG21 VAL    77      38.529  51.901  48.265  1.00  0.00           H  
ATOM   1113 HG22 VAL    77      39.240  50.607  47.414  1.00  0.00           H  
ATOM   1114 HG23 VAL    77      37.548  51.114  47.047  1.00  0.00           H  
ATOM   1115  C   VAL    77      40.581  51.247  44.881  1.00  0.00           C  
ATOM   1116  O   VAL    77      40.674  50.079  44.497  1.00  0.00           O  
ATOM   1117  N   ALA    78      41.618  51.887  45.393  1.00  0.00           N  
ATOM   1118  H   ALA    78      41.586  52.862  45.659  1.00  0.00           H  
ATOM   1119  CA  ALA    78      42.805  51.134  45.789  1.00  0.00           C  
ATOM   1120  HA  ALA    78      42.413  50.201  46.188  1.00  0.00           H  
ATOM   1121  CB  ALA    78      43.806  50.915  44.746  1.00  0.00           C  
ATOM   1122  HB1 ALA    78      43.407  50.834  43.737  1.00  0.00           H  
ATOM   1123  HB2 ALA    78      44.537  51.722  44.736  1.00  0.00           H  
ATOM   1124  HB3 ALA    78      44.316  49.962  44.871  1.00  0.00           H  
ATOM   1125  C   ALA    78      43.371  51.770  47.037  1.00  0.00           C  
ATOM   1126  O   ALA    78      43.283  52.997  47.058  1.00  0.00           O  
ATOM   1127  N   GLN    79      43.997  50.968  47.993  1.00  0.00           N  
ATOM   1128  H   GLN    79      44.108  49.976  47.829  1.00  0.00           H  
ATOM   1129  CA  GLN    79      44.840  51.589  49.054  1.00  0.00           C  
ATOM   1130  HA  GLN    79      44.377  52.563  49.195  1.00  0.00           H  
ATOM   1131  CB  GLN    79      44.817  50.695  50.345  1.00  0.00           C  
ATOM   1132  HB2 GLN    79      43.874  50.244  50.644  1.00  0.00           H  
ATOM   1133  HB3 GLN    79      45.490  49.858  50.170  1.00  0.00           H  
ATOM   1134  CG  GLN    79      45.178  51.523  51.582  1.00  0.00           C  
ATOM   1135  HG2 GLN    79      45.589  50.868  52.348  1.00  0.00           H  
ATOM   1136  HG3 GLN    79      46.007  52.192  51.362  1.00  0.00           H  
ATOM   1137  CD  GLN    79      43.961  52.276  52.204  1.00  0.00           C  
ATOM   1138  OE1 GLN    79      42.836  52.052  51.906  1.00  0.00           O  
ATOM   1139  NE2 GLN    79      44.235  53.191  53.123  1.00  0.00           N  
ATOM   1140 HE21 GLN    79      45.174  53.384  53.444  1.00  0.00           H  
ATOM   1141 HE22 GLN    79      43.630  53.951  53.405  1.00  0.00           H  
ATOM   1142  C   GLN    79      46.302  51.864  48.551  1.00  0.00           C  
ATOM   1143  O   GLN    79      46.803  51.085  47.752  1.00  0.00           O  
ATOM   1144  N   LYS    80      46.895  53.017  48.851  1.00  0.00           N  
ATOM   1145  H   LYS    80      46.642  53.496  49.705  1.00  0.00           H  
ATOM   1146  CA  LYS    80      48.069  53.554  48.240  1.00  0.00           C  
ATOM   1147  HA  LYS    80      48.668  52.766  47.790  1.00  0.00           H  
ATOM   1148  CB  LYS    80      47.704  54.434  47.103  1.00  0.00           C  
ATOM   1149  HB2 LYS    80      47.396  55.414  47.461  1.00  0.00           H  
ATOM   1150  HB3 LYS    80      48.658  54.533  46.589  1.00  0.00           H  
ATOM   1151  CG  LYS    80      46.748  53.795  46.043  1.00  0.00           C  
ATOM   1152  HG2 LYS    80      47.018  52.748  45.926  1.00  0.00           H  
ATOM   1153  HG3 LYS    80      45.705  53.987  46.290  1.00  0.00           H  
ATOM   1154  CD  LYS    80      46.964  54.523  44.718  1.00  0.00           C  
ATOM   1155  HD2 LYS    80      46.714  55.563  44.920  1.00  0.00           H  
ATOM   1156  HD3 LYS    80      47.997  54.418  44.392  1.00  0.00           H  
ATOM   1157  CE  LYS    80      45.901  53.944  43.760  1.00  0.00           C  
ATOM   1158  HE2 LYS    80      45.881  52.856  43.753  1.00  0.00           H  
ATOM   1159  HE3 LYS    80      44.963  54.331  44.149  1.00  0.00           H  
ATOM   1160  NZ  LYS    80      46.019  54.401  42.325  1.00  0.00           N  
ATOM   1161  HZ1 LYS    80      45.127  54.150  41.862  1.00  0.00           H  
ATOM   1162  HZ2 LYS    80      46.235  55.407  42.207  1.00  0.00           H  
ATOM   1163  HZ3 LYS    80      46.751  53.921  41.772  1.00  0.00           H  
ATOM   1164  C   LYS    80      48.978  54.189  49.269  1.00  0.00           C  
ATOM   1165  O   LYS    80      48.570  54.870  50.174  1.00  0.00           O  
ATOM   1166  N   THR    81      50.276  54.099  48.992  1.00  0.00           N  
ATOM   1167  H   THR    81      50.574  53.410  48.315  1.00  0.00           H  
ATOM   1168  CA  THR    81      51.255  55.060  49.537  1.00  0.00           C  
ATOM   1169  HA  THR    81      51.208  55.009  50.623  1.00  0.00           H  
ATOM   1170  CB  THR    81      52.629  54.668  49.060  1.00  0.00           C  
ATOM   1171  HB  THR    81      52.589  54.615  47.975  1.00  0.00           H  
ATOM   1172  CG2 THR    81      53.089  53.239  49.562  1.00  0.00           C  
ATOM   1173 HG21 THR    81      52.319  52.541  49.239  1.00  0.00           H  
ATOM   1174 HG22 THR    81      53.068  53.159  50.647  1.00  0.00           H  
ATOM   1175 HG23 THR    81      54.039  52.891  49.160  1.00  0.00           H  
ATOM   1176  OG1 THR    81      53.615  55.609  49.569  1.00  0.00           O  
ATOM   1177  HG1 THR    81      54.455  55.321  49.179  1.00  0.00           H  
ATOM   1178  C   THR    81      50.961  56.480  49.078  1.00  0.00           C  
ATOM   1179  O   THR    81      50.522  56.694  47.942  1.00  0.00           O  
ATOM   1180  N   VAL    82      51.282  57.506  49.908  1.00  0.00           N  
ATOM   1181  H   VAL    82      51.725  57.195  50.762  1.00  0.00           H  
ATOM   1182  CA  VAL    82      51.149  58.947  49.621  1.00  0.00           C  
ATOM   1183  HA  VAL    82      50.168  59.160  49.203  1.00  0.00           H  
ATOM   1184  CB  VAL    82      51.127  59.741  50.918  1.00  0.00           C  
ATOM   1185  HB  VAL    82      51.106  60.795  50.648  1.00  0.00           H  
ATOM   1186  CG1 VAL    82      49.854  59.342  51.690  1.00  0.00           C  
ATOM   1187 HG11 VAL    82      49.019  59.455  51.001  1.00  0.00           H  
ATOM   1188 HG12 VAL    82      49.822  60.082  52.487  1.00  0.00           H  
ATOM   1189 HG13 VAL    82      49.860  58.316  52.050  1.00  0.00           H  
ATOM   1190  CG2 VAL    82      52.396  59.392  51.743  1.00  0.00           C  
ATOM   1191 HG21 VAL    82      52.476  60.014  52.632  1.00  0.00           H  
ATOM   1192 HG22 VAL    82      53.270  59.554  51.116  1.00  0.00           H  
ATOM   1193 HG23 VAL    82      52.442  58.336  52.004  1.00  0.00           H  
ATOM   1194  C   VAL    82      52.197  59.378  48.625  1.00  0.00           C  
ATOM   1195  O   VAL    82      52.185  60.500  48.148  1.00  0.00           O  
ATOM   1196  N   GLU    83      53.193  58.531  48.244  1.00  0.00           N  
ATOM   1197  H   GLU    83      53.399  57.648  48.691  1.00  0.00           H  
ATOM   1198  CA  GLU    83      53.963  58.750  47.009  1.00  0.00           C  
ATOM   1199  HA  GLU    83      54.408  59.740  47.072  1.00  0.00           H  
ATOM   1200  CB  GLU    83      55.185  57.831  46.829  1.00  0.00           C  
ATOM   1201  HB2 GLU    83      55.542  57.728  47.852  1.00  0.00           H  
ATOM   1202  HB3 GLU    83      54.814  56.842  46.570  1.00  0.00           H  
ATOM   1203  CG  GLU    83      56.319  58.192  45.870  1.00  0.00           C  
ATOM   1204  HG2 GLU    83      57.071  57.407  45.936  1.00  0.00           H  
ATOM   1205  HG3 GLU    83      55.924  58.334  44.866  1.00  0.00           H  
ATOM   1206  CD  GLU    83      57.117  59.417  46.236  1.00  0.00           C  
ATOM   1207  OE1 GLU    83      57.653  60.083  45.307  1.00  0.00           O  
ATOM   1208  OE2 GLU    83      57.245  59.815  47.432  1.00  0.00           O  
ATOM   1209  C   GLU    83      53.156  58.822  45.728  1.00  0.00           C  
ATOM   1210  O   GLU    83      53.465  59.596  44.799  1.00  0.00           O  
ATOM   1211  N   GLY    84      52.138  57.897  45.659  1.00  0.00           N  
ATOM   1212  H   GLY    84      51.933  57.501  46.567  1.00  0.00           H  
ATOM   1213  CA  GLY    84      51.173  57.938  44.600  1.00  0.00           C  
ATOM   1214  HA2 GLY    84      51.726  58.081  43.675  1.00  0.00           H  
ATOM   1215  HA3 GLY    84      50.858  56.900  44.535  1.00  0.00           H  
ATOM   1216  C   GLY    84      50.099  59.003  44.955  1.00  0.00           C  
ATOM   1217  O   GLY    84      49.969  59.505  46.021  1.00  0.00           O  
ATOM   1218  N   ALA    85      49.427  59.492  43.857  1.00  0.00           N  
ATOM   1219  H   ALA    85      49.629  59.172  42.919  1.00  0.00           H  
ATOM   1220  CA  ALA    85      48.277  60.465  43.930  1.00  0.00           C  
ATOM   1221  HA  ALA    85      48.492  61.280  44.617  1.00  0.00           H  
ATOM   1222  CB  ALA    85      47.985  60.875  42.494  1.00  0.00           C  
ATOM   1223  HB1 ALA    85      47.267  61.692  42.538  1.00  0.00           H  
ATOM   1224  HB2 ALA    85      48.853  61.123  41.887  1.00  0.00           H  
ATOM   1225  HB3 ALA    85      47.598  60.015  41.950  1.00  0.00           H  
ATOM   1226  C   ALA    85      47.077  59.769  44.577  1.00  0.00           C  
ATOM   1227  O   ALA    85      47.057  58.538  44.456  1.00  0.00           O  
ATOM   1228  N   GLY    86      46.126  60.599  45.138  1.00  0.00           N  
ATOM   1229  H   GLY    86      46.318  61.546  45.435  1.00  0.00           H  
ATOM   1230  CA  GLY    86      44.946  60.008  45.707  1.00  0.00           C  
ATOM   1231  HA2 GLY    86      44.206  59.712  44.968  1.00  0.00           H  
ATOM   1232  HA3 GLY    86      45.348  59.224  46.345  1.00  0.00           H  
ATOM   1233  C   GLY    86      44.318  61.058  46.559  1.00  0.00           C  
ATOM   1234  O   GLY    86      44.586  62.242  46.478  1.00  0.00           O  
ATOM   1235  N   SER    87      43.552  60.596  47.528  1.00  0.00           N  
ATOM   1236  H   SER    87      43.377  59.600  47.532  1.00  0.00           H  
ATOM   1237  CA  SER    87      42.982  61.445  48.473  1.00  0.00           C  
ATOM   1238  HA  SER    87      43.712  62.159  48.850  1.00  0.00           H  
ATOM   1239  CB  SER    87      41.787  62.199  47.958  1.00  0.00           C  
ATOM   1240  HB2 SER    87      41.768  62.235  46.872  1.00  0.00           H  
ATOM   1241  HB3 SER    87      40.886  61.664  48.251  1.00  0.00           H  
ATOM   1242  OG  SER    87      41.733  63.490  48.541  1.00  0.00           O  
ATOM   1243  HG  SER    87      41.569  64.057  47.772  1.00  0.00           H  
ATOM   1244  C   SER    87      42.476  60.656  49.678  1.00  0.00           C  
ATOM   1245  O   SER    87      42.447  59.419  49.711  1.00  0.00           O  
ATOM   1246  N   ILE    88      42.098  61.469  50.683  1.00  0.00           N  
ATOM   1247  H   ILE    88      42.154  62.478  50.649  1.00  0.00           H  
ATOM   1248  CA  ILE    88      41.560  60.906  51.905  1.00  0.00           C  
ATOM   1249  HA  ILE    88      41.909  59.906  52.155  1.00  0.00           H  
ATOM   1250  CB  ILE    88      42.029  61.737  53.145  1.00  0.00           C  
ATOM   1251  HB  ILE    88      41.823  62.804  53.078  1.00  0.00           H  
ATOM   1252  CG2 ILE    88      41.333  61.301  54.416  1.00  0.00           C  
ATOM   1253 HG21 ILE    88      40.260  61.303  54.234  1.00  0.00           H  
ATOM   1254 HG22 ILE    88      41.596  61.964  55.238  1.00  0.00           H  
ATOM   1255 HG23 ILE    88      41.655  60.305  54.715  1.00  0.00           H  
ATOM   1256  CG1 ILE    88      43.511  61.615  53.475  1.00  0.00           C  
ATOM   1257 HG12 ILE    88      43.646  60.626  53.909  1.00  0.00           H  
ATOM   1258 HG13 ILE    88      44.019  61.688  52.515  1.00  0.00           H  
ATOM   1259  CD1 ILE    88      44.099  62.641  54.445  1.00  0.00           C  
ATOM   1260 HD11 ILE    88      43.487  62.834  55.323  1.00  0.00           H  
ATOM   1261 HD12 ILE    88      44.159  63.618  53.970  1.00  0.00           H  
ATOM   1262 HD13 ILE    88      45.050  62.225  54.775  1.00  0.00           H  
ATOM   1263  C   ILE    88      40.003  60.861  51.817  1.00  0.00           C  
ATOM   1264  O   ILE    88      39.252  61.894  51.764  1.00  0.00           O  
ATOM   1265  N   ALA    89      39.419  59.637  51.825  1.00  0.00           N  
ATOM   1266  H   ALA    89      39.985  58.822  52.017  1.00  0.00           H  
ATOM   1267  CA  ALA    89      37.990  59.316  51.860  1.00  0.00           C  
ATOM   1268  HA  ALA    89      37.414  60.006  51.247  1.00  0.00           H  
ATOM   1269  CB  ALA    89      37.944  57.884  51.227  1.00  0.00           C  
ATOM   1270  HB1 ALA    89      38.563  57.862  50.332  1.00  0.00           H  
ATOM   1271  HB2 ALA    89      38.367  57.114  51.870  1.00  0.00           H  
ATOM   1272  HB3 ALA    89      36.913  57.609  51.014  1.00  0.00           H  
ATOM   1273  C   ALA    89      37.342  59.233  53.299  1.00  0.00           C  
ATOM   1274  O   ALA    89      38.016  59.447  54.323  1.00  0.00           O  
ATOM   1275  N   ALA    90      36.046  58.863  53.446  1.00  0.00           N  
ATOM   1276  H   ALA    90      35.564  58.557  52.612  1.00  0.00           H  
ATOM   1277  CA  ALA    90      35.411  58.924  54.730  1.00  0.00           C  
ATOM   1278  HA  ALA    90      35.476  59.950  55.085  1.00  0.00           H  
ATOM   1279  CB  ALA    90      33.947  58.540  54.689  1.00  0.00           C  
ATOM   1280  HB1 ALA    90      33.551  58.952  55.615  1.00  0.00           H  
ATOM   1281  HB2 ALA    90      33.494  59.012  53.819  1.00  0.00           H  
ATOM   1282  HB3 ALA    90      33.805  57.461  54.666  1.00  0.00           H  
ATOM   1283  C   ALA    90      36.199  57.906  55.682  1.00  0.00           C  
ATOM   1284  O   ALA    90      36.420  58.232  56.829  1.00  0.00           O  
ATOM   1285  N   ALA    91      36.367  56.625  55.164  1.00  0.00           N  
ATOM   1286  H   ALA    91      36.020  56.462  54.228  1.00  0.00           H  
ATOM   1287  CA  ALA    91      36.636  55.421  55.959  1.00  0.00           C  
ATOM   1288  HA  ALA    91      36.864  55.790  56.956  1.00  0.00           H  
ATOM   1289  CB  ALA    91      35.355  54.587  55.990  1.00  0.00           C  
ATOM   1290  HB1 ALA    91      35.196  54.340  54.943  1.00  0.00           H  
ATOM   1291  HB2 ALA    91      35.572  53.568  56.306  1.00  0.00           H  
ATOM   1292  HB3 ALA    91      34.477  54.956  56.517  1.00  0.00           H  
ATOM   1293  C   ALA    91      37.866  54.747  55.375  1.00  0.00           C  
ATOM   1294  O   ALA    91      37.860  53.549  55.061  1.00  0.00           O  
ATOM   1295  N   THR    92      38.926  55.486  55.136  1.00  0.00           N  
ATOM   1296  H   THR    92      38.862  56.426  55.502  1.00  0.00           H  
ATOM   1297  CA  THR    92      40.219  54.986  54.672  1.00  0.00           C  
ATOM   1298  HA  THR    92      39.993  54.531  53.710  1.00  0.00           H  
ATOM   1299  CB  THR    92      41.298  56.033  54.495  1.00  0.00           C  
ATOM   1300  HB  THR    92      41.489  56.399  55.502  1.00  0.00           H  
ATOM   1301  CG2 THR    92      40.916  57.085  53.571  1.00  0.00           C  
ATOM   1302 HG21 THR    92      39.923  57.491  53.749  1.00  0.00           H  
ATOM   1303 HG22 THR    92      41.066  56.780  52.537  1.00  0.00           H  
ATOM   1304 HG23 THR    92      41.685  57.846  53.691  1.00  0.00           H  
ATOM   1305  OG1 THR    92      42.553  55.512  53.913  1.00  0.00           O  
ATOM   1306  HG1 THR    92      43.173  56.100  54.371  1.00  0.00           H  
ATOM   1307  C   THR    92      40.875  53.938  55.608  1.00  0.00           C  
ATOM   1308  O   THR    92      40.959  54.007  56.878  1.00  0.00           O  
ATOM   1309  N   GLY    93      41.467  52.969  54.895  1.00  0.00           N  
ATOM   1310  H   GLY    93      41.494  53.128  53.897  1.00  0.00           H  
ATOM   1311  CA  GLY    93      42.398  51.991  55.509  1.00  0.00           C  
ATOM   1312  HA2 GLY    93      43.067  51.670  54.714  1.00  0.00           H  
ATOM   1313  HA3 GLY    93      42.953  52.402  56.349  1.00  0.00           H  
ATOM   1314  C   GLY    93      41.622  50.720  55.944  1.00  0.00           C  
ATOM   1315  O   GLY    93      42.273  49.816  56.492  1.00  0.00           O  
ATOM   1316  N   PHE    94      40.324  50.604  55.748  1.00  0.00           N  
ATOM   1317  H   PHE    94      39.819  51.249  55.155  1.00  0.00           H  
ATOM   1318  CA  PHE    94      39.648  49.343  56.180  1.00  0.00           C  
ATOM   1319  HA  PHE    94      38.609  49.583  55.967  1.00  0.00           H  
ATOM   1320  CB  PHE    94      39.974  48.128  55.282  1.00  0.00           C  
ATOM   1321  HB2 PHE    94      40.906  47.627  55.537  1.00  0.00           H  
ATOM   1322  HB3 PHE    94      39.235  47.338  55.399  1.00  0.00           H  
ATOM   1323  CG  PHE    94      40.066  48.490  53.806  1.00  0.00           C  
ATOM   1324  CD1 PHE    94      41.354  48.635  53.180  1.00  0.00           C  
ATOM   1325  HD1 PHE    94      42.179  48.430  53.852  1.00  0.00           H  
ATOM   1326  CE1 PHE    94      41.448  48.882  51.820  1.00  0.00           C  
ATOM   1327  HE1 PHE    94      42.441  49.022  51.409  1.00  0.00           H  
ATOM   1328  CZ  PHE    94      40.355  49.168  51.070  1.00  0.00           C  
ATOM   1329  HZ  PHE    94      40.522  49.412  50.028  1.00  0.00           H  
ATOM   1330  CE2 PHE    94      39.104  49.085  51.676  1.00  0.00           C  
ATOM   1331  HE2 PHE    94      38.199  49.362  51.149  1.00  0.00           H  
ATOM   1332  CD2 PHE    94      38.935  48.746  52.951  1.00  0.00           C  
ATOM   1333  HD2 PHE    94      37.881  48.717  53.200  1.00  0.00           H  
ATOM   1334  C   PHE    94      39.841  49.007  57.685  1.00  0.00           C  
ATOM   1335  O   PHE    94      40.289  47.907  58.095  1.00  0.00           O  
ATOM   1336  N   VAL    95      39.588  50.066  58.544  1.00  0.00           N  
ATOM   1337  H   VAL    95      39.450  51.003  58.190  1.00  0.00           H  
ATOM   1338  CA  VAL    95      39.789  49.984  59.995  1.00  0.00           C  
ATOM   1339  HA  VAL    95      40.775  49.544  60.122  1.00  0.00           H  
ATOM   1340  CB  VAL    95      39.965  51.393  60.573  1.00  0.00           C  
ATOM   1341  HB  VAL    95      40.158  51.202  61.627  1.00  0.00           H  
ATOM   1342  CG1 VAL    95      38.755  52.280  60.462  1.00  0.00           C  
ATOM   1343 HG11 VAL    95      37.915  51.622  60.672  1.00  0.00           H  
ATOM   1344 HG12 VAL    95      38.591  52.621  59.442  1.00  0.00           H  
ATOM   1345 HG13 VAL    95      38.775  53.098  61.180  1.00  0.00           H  
ATOM   1346  CG2 VAL    95      41.229  52.131  60.091  1.00  0.00           C  
ATOM   1347 HG21 VAL    95      41.162  53.196  60.307  1.00  0.00           H  
ATOM   1348 HG22 VAL    95      41.342  52.004  59.016  1.00  0.00           H  
ATOM   1349 HG23 VAL    95      42.087  51.841  60.694  1.00  0.00           H  
ATOM   1350  C   VAL    95      38.755  49.084  60.620  1.00  0.00           C  
ATOM   1351  O   VAL    95      37.640  48.798  60.134  1.00  0.00           O  
ATOM   1352  N   LYS    96      39.149  48.524  61.776  1.00  0.00           N  
ATOM   1353  H   LYS    96      40.005  48.880  62.178  1.00  0.00           H  
ATOM   1354  CA  LYS    96      38.289  47.788  62.725  1.00  0.00           C  
ATOM   1355  HA  LYS    96      37.483  47.438  62.085  1.00  0.00           H  
ATOM   1356  CB  LYS    96      38.978  46.698  63.498  1.00  0.00           C  
ATOM   1357  HB2 LYS    96      39.726  47.161  64.139  1.00  0.00           H  
ATOM   1358  HB3 LYS    96      38.315  46.178  64.187  1.00  0.00           H  
ATOM   1359  CG  LYS    96      39.702  45.614  62.689  1.00  0.00           C  
ATOM   1360  HG2 LYS    96      40.244  46.109  61.886  1.00  0.00           H  
ATOM   1361  HG3 LYS    96      40.469  45.070  63.237  1.00  0.00           H  
ATOM   1362  CD  LYS    96      38.649  44.663  62.092  1.00  0.00           C  
ATOM   1363  HD2 LYS    96      38.142  44.203  62.938  1.00  0.00           H  
ATOM   1364  HD3 LYS    96      37.959  45.151  61.406  1.00  0.00           H  
ATOM   1365  CE  LYS    96      39.303  43.550  61.311  1.00  0.00           C  
ATOM   1366  HE2 LYS    96      38.576  42.952  60.767  1.00  0.00           H  
ATOM   1367  HE3 LYS    96      39.955  44.014  60.575  1.00  0.00           H  
ATOM   1368  NZ  LYS    96      40.168  42.605  62.105  1.00  0.00           N  
ATOM   1369  HZ1 LYS    96      40.417  41.738  61.595  1.00  0.00           H  
ATOM   1370  HZ2 LYS    96      41.033  43.073  62.431  1.00  0.00           H  
ATOM   1371  HZ3 LYS    96      39.544  42.373  62.898  1.00  0.00           H  
ATOM   1372  C   LYS    96      37.641  48.815  63.701  1.00  0.00           C  
ATOM   1373  O   LYS    96      37.764  49.986  63.483  1.00  0.00           O  
ATOM   1374  N   LYS    97      36.951  48.341  64.768  1.00  0.00           N  
ATOM   1375  H   LYS    97      36.634  47.383  64.843  1.00  0.00           H  
ATOM   1376  CA  LYS    97      36.521  49.242  65.849  1.00  0.00           C  
ATOM   1377  HA  LYS    97      36.076  50.159  65.471  1.00  0.00           H  
ATOM   1378  CB  LYS    97      35.492  48.588  66.759  1.00  0.00           C  
ATOM   1379  HB2 LYS    97      35.977  47.719  67.200  1.00  0.00           H  
ATOM   1380  HB3 LYS    97      35.207  49.304  67.528  1.00  0.00           H  
ATOM   1381  CG  LYS    97      34.141  48.236  66.094  1.00  0.00           C  
ATOM   1382  HG2 LYS    97      33.893  49.029  65.390  1.00  0.00           H  
ATOM   1383  HG3 LYS    97      34.306  47.375  65.449  1.00  0.00           H  
ATOM   1384  CD  LYS    97      32.975  48.029  66.988  1.00  0.00           C  
ATOM   1385  HD2 LYS    97      32.899  48.907  67.626  1.00  0.00           H  
ATOM   1386  HD3 LYS    97      32.145  47.895  66.296  1.00  0.00           H  
ATOM   1387  CE  LYS    97      33.091  46.731  67.663  1.00  0.00           C  
ATOM   1388  HE2 LYS    97      32.945  45.942  66.929  1.00  0.00           H  
ATOM   1389  HE3 LYS    97      34.082  46.577  68.085  1.00  0.00           H  
ATOM   1390  NZ  LYS    97      31.967  46.466  68.688  1.00  0.00           N  
ATOM   1391  HZ1 LYS    97      31.066  46.211  68.246  1.00  0.00           H  
ATOM   1392  HZ2 LYS    97      32.188  45.682  69.327  1.00  0.00           H  
ATOM   1393  HZ3 LYS    97      31.906  47.303  69.294  1.00  0.00           H  
ATOM   1394  C   LYS    97      37.781  49.640  66.625  1.00  0.00           C  
ATOM   1395  O   LYS    97      38.806  48.938  66.585  1.00  0.00           O  
ATOM   1396  N   ASP    98      37.632  50.793  67.371  1.00  0.00           N  
ATOM   1397  H   ASP    98      36.975  51.525  67.136  1.00  0.00           H  
ATOM   1398  CA  ASP    98      38.502  51.025  68.578  1.00  0.00           C  
ATOM   1399  HA  ASP    98      39.358  50.355  68.564  1.00  0.00           H  
ATOM   1400  CB  ASP    98      39.140  52.360  68.500  1.00  0.00           C  
ATOM   1401  HB2 ASP    98      40.032  52.373  69.123  1.00  0.00           H  
ATOM   1402  HB3 ASP    98      39.471  52.571  67.485  1.00  0.00           H  
ATOM   1403  CG  ASP    98      38.333  53.577  68.984  1.00  0.00           C  
ATOM   1404  OD1 ASP    98      37.790  54.287  68.090  1.00  0.00           O  
ATOM   1405  OD2 ASP    98      38.321  53.911  70.178  1.00  0.00           O  
ATOM   1406  C   ASP    98      37.858  50.696  69.914  1.00  0.00           C  
ATOM   1407  O   ASP    98      36.657  50.465  70.073  1.00  0.00           O  
ATOM   1408  N   GLN    99      38.730  50.738  70.959  1.00  0.00           N  
ATOM   1409  H   GLN    99      39.705  50.658  70.703  1.00  0.00           H  
ATOM   1410  CA  GLN    99      38.229  50.710  72.321  1.00  0.00           C  
ATOM   1411  HA  GLN    99      37.231  51.115  72.173  1.00  0.00           H  
ATOM   1412  CB  GLN    99      38.332  49.336  72.968  1.00  0.00           C  
ATOM   1413  HB2 GLN    99      37.982  48.579  72.270  1.00  0.00           H  
ATOM   1414  HB3 GLN    99      39.342  49.067  73.272  1.00  0.00           H  
ATOM   1415  CG  GLN    99      37.441  49.385  74.192  1.00  0.00           C  
ATOM   1416  HG2 GLN    99      37.689  48.596  74.898  1.00  0.00           H  
ATOM   1417  HG3 GLN    99      37.442  50.303  74.776  1.00  0.00           H  
ATOM   1418  CD  GLN    99      35.925  49.092  73.839  1.00  0.00           C  
ATOM   1419  OE1 GLN    99      35.682  48.238  72.966  1.00  0.00           O  
ATOM   1420  NE2 GLN    99      34.938  49.741  74.517  1.00  0.00           N  
ATOM   1421 HE21 GLN    99      35.263  50.580  74.976  1.00  0.00           H  
ATOM   1422 HE22 GLN    99      33.963  49.614  74.282  1.00  0.00           H  
ATOM   1423  C   GLN    99      39.115  51.698  73.071  1.00  0.00           C  
ATOM   1424  O   GLN    99      40.297  51.526  73.355  1.00  0.00           O  
ATOM   1425  N   LEU   100      38.685  52.983  73.239  1.00  0.00           N  
ATOM   1426  H   LEU   100      37.786  53.196  72.829  1.00  0.00           H  
ATOM   1427  CA  LEU   100      39.525  54.047  73.864  1.00  0.00           C  
ATOM   1428  HA  LEU   100      38.936  54.945  73.687  1.00  0.00           H  
ATOM   1429  CB  LEU   100      39.800  53.970  75.357  1.00  0.00           C  
ATOM   1430  HB2 LEU   100      40.605  53.279  75.599  1.00  0.00           H  
ATOM   1431  HB3 LEU   100      40.153  54.920  75.753  1.00  0.00           H  
ATOM   1432  CG  LEU   100      38.604  53.451  76.186  1.00  0.00           C  
ATOM   1433  HG  LEU   100      38.348  52.461  75.813  1.00  0.00           H  
ATOM   1434  CD1 LEU   100      37.373  54.342  76.221  1.00  0.00           C  
ATOM   1435 HD11 LEU   100      37.552  55.286  76.731  1.00  0.00           H  
ATOM   1436 HD12 LEU   100      36.540  53.917  76.776  1.00  0.00           H  
ATOM   1437 HD13 LEU   100      36.898  54.456  75.249  1.00  0.00           H  
ATOM   1438  CD2 LEU   100      39.138  53.404  77.623  1.00  0.00           C  
ATOM   1439 HD21 LEU   100      39.396  54.406  77.960  1.00  0.00           H  
ATOM   1440 HD22 LEU   100      39.925  52.653  77.622  1.00  0.00           H  
ATOM   1441 HD23 LEU   100      38.364  53.039  78.295  1.00  0.00           H  
ATOM   1442  C   LEU   100      40.852  54.272  73.081  1.00  0.00           C  
ATOM   1443  O   LEU   100      41.859  54.713  73.671  1.00  0.00           O  
ATOM   1444  N   GLY   101      40.846  54.041  71.756  1.00  0.00           N  
ATOM   1445  H   GLY   101      39.936  53.870  71.349  1.00  0.00           H  
ATOM   1446  CA  GLY   101      42.104  54.271  70.983  1.00  0.00           C  
ATOM   1447  HA2 GLY   101      41.971  54.714  69.999  1.00  0.00           H  
ATOM   1448  HA3 GLY   101      42.784  54.957  71.482  1.00  0.00           H  
ATOM   1449  C   GLY   101      42.920  53.027  70.825  1.00  0.00           C  
ATOM   1450  O   GLY   101      43.422  52.815  69.713  1.00  0.00           O  
ATOM   1451  N   LYS   102      42.926  52.069  71.789  1.00  0.00           N  
ATOM   1452  H   LYS   102      42.611  52.335  72.712  1.00  0.00           H  
ATOM   1453  CA  LYS   102      43.433  50.728  71.482  1.00  0.00           C  
ATOM   1454  HA  LYS   102      44.474  50.708  71.169  1.00  0.00           H  
ATOM   1455  CB  LYS   102      43.356  49.914  72.764  1.00  0.00           C  
ATOM   1456  HB2 LYS   102      43.737  50.562  73.550  1.00  0.00           H  
ATOM   1457  HB3 LYS   102      42.301  49.754  72.980  1.00  0.00           H  
ATOM   1458  CG  LYS   102      44.060  48.569  72.744  1.00  0.00           C  
ATOM   1459  HG2 LYS   102      43.813  48.025  71.835  1.00  0.00           H  
ATOM   1460  HG3 LYS   102      45.138  48.561  72.890  1.00  0.00           H  
ATOM   1461  CD  LYS   102      43.612  47.785  74.013  1.00  0.00           C  
ATOM   1462  HD2 LYS   102      43.964  48.264  74.925  1.00  0.00           H  
ATOM   1463  HD3 LYS   102      42.530  47.678  74.056  1.00  0.00           H  
ATOM   1464  CE  LYS   102      44.223  46.398  73.958  1.00  0.00           C  
ATOM   1465  HE2 LYS   102      43.808  45.891  73.091  1.00  0.00           H  
ATOM   1466  HE3 LYS   102      45.279  46.499  73.719  1.00  0.00           H  
ATOM   1467  NZ  LYS   102      43.862  45.527  75.091  1.00  0.00           N  
ATOM   1468  HZ1 LYS   102      42.858  45.515  75.344  1.00  0.00           H  
ATOM   1469  HZ2 LYS   102      44.092  44.539  74.883  1.00  0.00           H  
ATOM   1470  HZ3 LYS   102      44.364  45.888  75.923  1.00  0.00           H  
ATOM   1471  C   LYS   102      42.501  50.092  70.513  1.00  0.00           C  
ATOM   1472  O   LYS   102      41.243  50.307  70.477  1.00  0.00           O  
ATOM   1473  N   ASN   103      43.090  49.302  69.635  1.00  0.00           N  
ATOM   1474  H   ASN   103      44.086  49.140  69.694  1.00  0.00           H  
ATOM   1475  CA  ASN   103      42.313  48.605  68.602  1.00  0.00           C  
ATOM   1476  HA  ASN   103      41.664  49.346  68.139  1.00  0.00           H  
ATOM   1477  CB  ASN   103      43.271  48.136  67.458  1.00  0.00           C  
ATOM   1478  HB2 ASN   103      42.645  47.653  66.709  1.00  0.00           H  
ATOM   1479  HB3 ASN   103      43.683  49.015  66.966  1.00  0.00           H  
ATOM   1480  CG  ASN   103      44.284  47.182  67.903  1.00  0.00           C  
ATOM   1481  OD1 ASN   103      45.163  47.495  68.743  1.00  0.00           O  
ATOM   1482  ND2 ASN   103      44.192  45.897  67.508  1.00  0.00           N  
ATOM   1483 HD21 ASN   103      43.434  45.692  66.872  1.00  0.00           H  
ATOM   1484 HD22 ASN   103      44.528  45.152  68.105  1.00  0.00           H  
ATOM   1485  C   ASN   103      41.503  47.431  69.065  1.00  0.00           C  
ATOM   1486  O   ASN   103      41.826  46.724  70.052  1.00  0.00           O  
ATOM   1487  N   GLU   104      40.453  47.152  68.297  1.00  0.00           N  
ATOM   1488  H   GLU   104      40.148  47.720  67.518  1.00  0.00           H  
ATOM   1489  CA  GLU   104      39.448  46.211  68.723  1.00  0.00           C  
ATOM   1490  HA  GLU   104      39.965  45.420  69.262  1.00  0.00           H  
ATOM   1491  CB  GLU   104      38.386  46.891  69.596  1.00  0.00           C  
ATOM   1492  HB2 GLU   104      38.938  47.587  70.225  1.00  0.00           H  
ATOM   1493  HB3 GLU   104      37.755  47.465  68.919  1.00  0.00           H  
ATOM   1494  CG  GLU   104      37.402  46.002  70.429  1.00  0.00           C  
ATOM   1495  HG2 GLU   104      37.008  46.681  71.183  1.00  0.00           H  
ATOM   1496  HG3 GLU   104      36.646  45.676  69.717  1.00  0.00           H  
ATOM   1497  CD  GLU   104      37.976  44.786  71.109  1.00  0.00           C  
ATOM   1498  OE1 GLU   104      38.260  44.804  72.300  1.00  0.00           O  
ATOM   1499  OE2 GLU   104      37.893  43.712  70.467  1.00  0.00           O  
ATOM   1500  C   GLU   104      38.917  45.419  67.524  1.00  0.00           C  
ATOM   1501  O   GLU   104      39.146  45.670  66.309  1.00  0.00           O  
ATOM   1502  N   GLU   105      38.076  44.379  67.826  1.00  0.00           N  
ATOM   1503  H   GLU   105      37.781  44.086  68.748  1.00  0.00           H  
ATOM   1504  CA  GLU   105      37.644  43.434  66.861  1.00  0.00           C  
ATOM   1505  HA  GLU   105      38.301  43.563  66.003  1.00  0.00           H  
ATOM   1506  CB  GLU   105      37.835  42.008  67.379  1.00  0.00           C  
ATOM   1507  HB2 GLU   105      38.810  42.058  67.860  1.00  0.00           H  
ATOM   1508  HB3 GLU   105      37.102  41.837  68.164  1.00  0.00           H  
ATOM   1509  CG  GLU   105      37.794  40.890  66.342  1.00  0.00           C  
ATOM   1510  HG2 GLU   105      38.202  40.034  66.874  1.00  0.00           H  
ATOM   1511  HG3 GLU   105      36.807  40.767  65.900  1.00  0.00           H  
ATOM   1512  CD  GLU   105      38.760  41.121  65.189  1.00  0.00           C  
ATOM   1513  OE1 GLU   105      38.318  41.825  64.270  1.00  0.00           O  
ATOM   1514  OE2 GLU   105      39.921  40.676  65.221  1.00  0.00           O  
ATOM   1515  C   GLU   105      36.241  43.714  66.387  1.00  0.00           C  
ATOM   1516  O   GLU   105      35.319  44.103  67.149  1.00  0.00           O  
ATOM   1517  N   GLY   106      36.060  43.364  65.138  1.00  0.00           N  
ATOM   1518  H   GLY   106      36.820  43.099  64.527  1.00  0.00           H  
ATOM   1519  CA  GLY   106      34.838  43.724  64.456  1.00  0.00           C  
ATOM   1520  HA2 GLY   106      34.580  42.899  63.796  1.00  0.00           H  
ATOM   1521  HA3 GLY   106      34.028  43.820  65.175  1.00  0.00           H  
ATOM   1522  C   GLY   106      34.927  45.052  63.655  1.00  0.00           C  
ATOM   1523  O   GLY   106      35.806  45.864  63.757  1.00  0.00           O  
ATOM   1524  N   ALA   107      33.931  45.235  62.701  1.00  0.00           N  
ATOM   1525  H   ALA   107      33.231  44.545  62.463  1.00  0.00           H  
ATOM   1526  CA  ALA   107      33.796  46.474  61.943  1.00  0.00           C  
ATOM   1527  HA  ALA   107      34.812  46.826  61.782  1.00  0.00           H  
ATOM   1528  CB  ALA   107      33.033  46.176  60.624  1.00  0.00           C  
ATOM   1529  HB1 ALA   107      33.555  45.508  59.942  1.00  0.00           H  
ATOM   1530  HB2 ALA   107      32.060  45.740  60.843  1.00  0.00           H  
ATOM   1531  HB3 ALA   107      32.783  47.068  60.054  1.00  0.00           H  
ATOM   1532  C   ALA   107      33.084  47.537  62.734  1.00  0.00           C  
ATOM   1533  O   ALA   107      32.233  47.183  63.633  1.00  0.00           O  
ATOM   1534  N   PRO   108      33.225  48.878  62.370  1.00  0.00           N  
ATOM   1535  CD  PRO   108      34.228  49.362  61.491  1.00  0.00           C  
ATOM   1536  HD2 PRO   108      33.919  49.228  60.457  1.00  0.00           H  
ATOM   1537  HD3 PRO   108      35.200  48.881  61.576  1.00  0.00           H  
ATOM   1538  CG  PRO   108      34.391  50.827  61.761  1.00  0.00           C  
ATOM   1539  HG2 PRO   108      34.661  51.332  60.836  1.00  0.00           H  
ATOM   1540  HG3 PRO   108      35.032  51.008  62.622  1.00  0.00           H  
ATOM   1541  CB  PRO   108      32.955  51.198  62.165  1.00  0.00           C  
ATOM   1542  HB2 PRO   108      32.365  51.431  61.281  1.00  0.00           H  
ATOM   1543  HB3 PRO   108      32.905  52.122  62.737  1.00  0.00           H  
ATOM   1544  CA  PRO   108      32.359  49.973  62.875  1.00  0.00           C  
ATOM   1545  HA  PRO   108      32.688  50.123  63.901  1.00  0.00           H  
ATOM   1546  C   PRO   108      30.866  49.898  62.535  1.00  0.00           C  
ATOM   1547  O   PRO   108      30.504  48.898  61.895  1.00  0.00           O  
ATOM   1548  N   GLN   109      30.029  50.891  62.895  1.00  0.00           N  
ATOM   1549  H   GLN   109      30.356  51.835  63.049  1.00  0.00           H  
ATOM   1550  CA  GLN   109      28.568  50.832  62.886  1.00  0.00           C  
ATOM   1551  HA  GLN   109      28.176  50.014  63.487  1.00  0.00           H  
ATOM   1552  CB  GLN   109      27.905  52.153  63.261  1.00  0.00           C  
ATOM   1553  HB2 GLN   109      28.412  52.631  64.097  1.00  0.00           H  
ATOM   1554  HB3 GLN   109      28.084  52.896  62.486  1.00  0.00           H  
ATOM   1555  CG  GLN   109      26.383  52.150  63.605  1.00  0.00           C  
ATOM   1556  HG2 GLN   109      26.146  53.165  63.917  1.00  0.00           H  
ATOM   1557  HG3 GLN   109      25.825  51.936  62.695  1.00  0.00           H  
ATOM   1558  CD  GLN   109      26.011  51.239  64.723  1.00  0.00           C  
ATOM   1559  OE1 GLN   109      26.733  51.041  65.680  1.00  0.00           O  
ATOM   1560  NE2 GLN   109      24.805  50.704  64.650  1.00  0.00           N  
ATOM   1561 HE21 GLN   109      24.273  50.502  63.814  1.00  0.00           H  
ATOM   1562 HE22 GLN   109      24.402  50.295  65.482  1.00  0.00           H  
ATOM   1563  C   GLN   109      28.011  50.480  61.469  1.00  0.00           C  
ATOM   1564  O   GLN   109      27.017  49.726  61.343  1.00  0.00           O  
ATOM   1565  N   GLU   110      28.609  50.986  60.361  1.00  0.00           N  
ATOM   1566  H   GLU   110      29.444  51.535  60.514  1.00  0.00           H  
ATOM   1567  CA  GLU   110      28.438  50.435  59.079  1.00  0.00           C  
ATOM   1568  HA  GLU   110      28.117  49.397  59.129  1.00  0.00           H  
ATOM   1569  CB  GLU   110      27.574  51.366  58.279  1.00  0.00           C  
ATOM   1570  HB2 GLU   110      26.623  51.599  58.755  1.00  0.00           H  
ATOM   1571  HB3 GLU   110      28.099  52.291  58.052  1.00  0.00           H  
ATOM   1572  CG  GLU   110      27.233  50.785  56.946  1.00  0.00           C  
ATOM   1573  HG2 GLU   110      26.760  51.598  56.399  1.00  0.00           H  
ATOM   1574  HG3 GLU   110      28.035  50.400  56.320  1.00  0.00           H  
ATOM   1575  CD  GLU   110      26.153  49.645  56.936  1.00  0.00           C  
ATOM   1576  OE1 GLU   110      25.021  49.980  56.661  1.00  0.00           O  
ATOM   1577  OE2 GLU   110      26.437  48.477  57.375  1.00  0.00           O  
ATOM   1578  C   GLU   110      29.819  50.261  58.433  1.00  0.00           C  
ATOM   1579  O   GLU   110      30.599  51.203  58.270  1.00  0.00           O  
ATOM   1580  N   GLY   111      30.114  49.011  58.071  1.00  0.00           N  
ATOM   1581  H   GLY   111      29.492  48.292  58.416  1.00  0.00           H  
ATOM   1582  CA  GLY   111      31.360  48.579  57.559  1.00  0.00           C  
ATOM   1583  HA2 GLY   111      32.084  49.293  57.944  1.00  0.00           H  
ATOM   1584  HA3 GLY   111      31.700  47.590  57.859  1.00  0.00           H  
ATOM   1585  C   GLY   111      31.214  48.583  55.996  1.00  0.00           C  
ATOM   1586  O   GLY   111      30.235  48.069  55.400  1.00  0.00           O  
ATOM   1587  N   ILE   112      32.273  49.028  55.343  1.00  0.00           N  
ATOM   1588  H   ILE   112      33.139  49.029  55.865  1.00  0.00           H  
ATOM   1589  CA  ILE   112      32.148  49.469  53.957  1.00  0.00           C  
ATOM   1590  HA  ILE   112      31.112  49.546  53.635  1.00  0.00           H  
ATOM   1591  CB  ILE   112      32.762  50.897  53.761  1.00  0.00           C  
ATOM   1592  HB  ILE   112      32.656  51.172  52.713  1.00  0.00           H  
ATOM   1593  CG2 ILE   112      34.257  50.979  54.138  1.00  0.00           C  
ATOM   1594 HG21 ILE   112      34.754  51.876  53.776  1.00  0.00           H  
ATOM   1595 HG22 ILE   112      34.771  50.121  53.709  1.00  0.00           H  
ATOM   1596 HG23 ILE   112      34.419  50.935  55.213  1.00  0.00           H  
ATOM   1597  CG1 ILE   112      31.999  51.894  54.632  1.00  0.00           C  
ATOM   1598 HG12 ILE   112      32.234  51.783  55.688  1.00  0.00           H  
ATOM   1599 HG13 ILE   112      32.375  52.843  54.254  1.00  0.00           H  
ATOM   1600  CD1 ILE   112      30.491  51.835  54.633  1.00  0.00           C  
ATOM   1601 HD11 ILE   112      30.226  52.626  55.332  1.00  0.00           H  
ATOM   1602 HD12 ILE   112      30.136  50.867  54.980  1.00  0.00           H  
ATOM   1603 HD13 ILE   112      30.024  51.956  53.658  1.00  0.00           H  
ATOM   1604  C   ILE   112      32.866  48.529  52.949  1.00  0.00           C  
ATOM   1605  O   ILE   112      32.639  48.694  51.722  1.00  0.00           O  
ATOM   1606  N   LEU   113      33.769  47.637  53.370  1.00  0.00           N  
ATOM   1607  H   LEU   113      34.271  47.675  54.247  1.00  0.00           H  
ATOM   1608  CA  LEU   113      34.427  46.822  52.312  1.00  0.00           C  
ATOM   1609  HA  LEU   113      34.940  47.472  51.606  1.00  0.00           H  
ATOM   1610  CB  LEU   113      35.568  46.069  53.070  1.00  0.00           C  
ATOM   1611  HB2 LEU   113      36.255  46.838  53.419  1.00  0.00           H  
ATOM   1612  HB3 LEU   113      35.090  45.487  53.855  1.00  0.00           H  
ATOM   1613  CG  LEU   113      36.415  45.021  52.232  1.00  0.00           C  
ATOM   1614  HG  LEU   113      36.731  45.462  51.289  1.00  0.00           H  
ATOM   1615  CD1 LEU   113      35.684  43.677  52.037  1.00  0.00           C  
ATOM   1616 HD11 LEU   113      36.233  42.878  51.543  1.00  0.00           H  
ATOM   1617 HD12 LEU   113      34.746  43.701  51.486  1.00  0.00           H  
ATOM   1618 HD13 LEU   113      35.381  43.384  53.041  1.00  0.00           H  
ATOM   1619  CD2 LEU   113      37.787  44.838  53.014  1.00  0.00           C  
ATOM   1620 HD21 LEU   113      38.324  43.962  52.655  1.00  0.00           H  
ATOM   1621 HD22 LEU   113      37.609  44.690  54.078  1.00  0.00           H  
ATOM   1622 HD23 LEU   113      38.354  45.752  52.848  1.00  0.00           H  
ATOM   1623  C   LEU   113      33.458  45.897  51.496  1.00  0.00           C  
ATOM   1624  O   LEU   113      32.534  45.345  51.991  1.00  0.00           O  
ATOM   1625  N   GLU   114      33.794  45.643  50.194  1.00  0.00           N  
ATOM   1626  H   GLU   114      34.538  46.230  49.842  1.00  0.00           H  
ATOM   1627  CA  GLU   114      33.059  44.840  49.250  1.00  0.00           C  
ATOM   1628  HA  GLU   114      32.286  44.405  49.879  1.00  0.00           H  
ATOM   1629  CB  GLU   114      32.553  45.752  48.104  1.00  0.00           C  
ATOM   1630  HB2 GLU   114      32.330  46.778  48.390  1.00  0.00           H  
ATOM   1631  HB3 GLU   114      33.397  45.936  47.443  1.00  0.00           H  
ATOM   1632  CG  GLU   114      31.346  45.263  47.356  1.00  0.00           C  
ATOM   1633  HG2 GLU   114      31.058  46.014  46.623  1.00  0.00           H  
ATOM   1634  HG3 GLU   114      31.703  44.446  46.733  1.00  0.00           H  
ATOM   1635  CD  GLU   114      30.141  44.980  48.137  1.00  0.00           C  
ATOM   1636  OE1 GLU   114      29.551  43.909  48.020  1.00  0.00           O  
ATOM   1637  OE2 GLU   114      29.821  45.844  48.951  1.00  0.00           O  
ATOM   1638  C   GLU   114      33.922  43.688  48.692  1.00  0.00           C  
ATOM   1639  O   GLU   114      33.363  42.626  48.392  1.00  0.00           O  
ATOM   1640  N   ASP   115      35.219  43.995  48.471  1.00  0.00           N  
ATOM   1641  H   ASP   115      35.612  44.868  48.798  1.00  0.00           H  
ATOM   1642  CA  ASP   115      36.279  43.025  48.060  1.00  0.00           C  
ATOM   1643  HA  ASP   115      36.105  42.205  48.752  1.00  0.00           H  
ATOM   1644  CB  ASP   115      36.097  42.551  46.639  1.00  0.00           C  
ATOM   1645  HB2 ASP   115      35.097  42.127  46.562  1.00  0.00           H  
ATOM   1646  HB3 ASP   115      36.207  43.329  45.886  1.00  0.00           H  
ATOM   1647  CG  ASP   115      36.859  41.382  46.103  1.00  0.00           C  
ATOM   1648  OD1 ASP   115      37.367  40.588  46.901  1.00  0.00           O  
ATOM   1649  OD2 ASP   115      36.948  41.149  44.879  1.00  0.00           O  
ATOM   1650  C   ASP   115      37.676  43.570  48.365  1.00  0.00           C  
ATOM   1651  O   ASP   115      37.794  44.815  48.454  1.00  0.00           O  
ATOM   1652  N   MET   116      38.724  42.715  48.327  1.00  0.00           N  
ATOM   1653  H   MET   116      38.572  41.860  47.808  1.00  0.00           H  
ATOM   1654  CA  MET   116      40.065  42.900  48.781  1.00  0.00           C  
ATOM   1655  HA  MET   116      40.604  43.680  48.249  1.00  0.00           H  
ATOM   1656  CB  MET   116      39.925  43.289  50.204  1.00  0.00           C  
ATOM   1657  HB2 MET   116      39.221  44.116  50.273  1.00  0.00           H  
ATOM   1658  HB3 MET   116      39.371  42.496  50.702  1.00  0.00           H  
ATOM   1659  CG  MET   116      41.283  43.403  50.951  1.00  0.00           C  
ATOM   1660  HG2 MET   116      41.174  43.777  51.966  1.00  0.00           H  
ATOM   1661  HG3 MET   116      41.844  42.472  50.919  1.00  0.00           H  
ATOM   1662  SD  MET   116      42.400  44.602  50.100  1.00  0.00           S  
ATOM   1663  CE  MET   116      43.008  45.510  51.592  1.00  0.00           C  
ATOM   1664  HE1 MET   116      42.473  46.441  51.766  1.00  0.00           H  
ATOM   1665  HE2 MET   116      42.966  44.882  52.479  1.00  0.00           H  
ATOM   1666  HE3 MET   116      44.076  45.706  51.534  1.00  0.00           H  
ATOM   1667  C   MET   116      40.884  41.610  48.571  1.00  0.00           C  
ATOM   1668  O   MET   116      40.381  40.527  48.862  1.00  0.00           O  
ATOM   1669  N   PRO   117      42.175  41.633  48.169  1.00  0.00           N  
ATOM   1670  CD  PRO   117      42.682  42.724  47.365  1.00  0.00           C  
ATOM   1671  HD2 PRO   117      42.756  43.689  47.863  1.00  0.00           H  
ATOM   1672  HD3 PRO   117      42.045  42.815  46.489  1.00  0.00           H  
ATOM   1673  CG  PRO   117      44.011  42.244  46.918  1.00  0.00           C  
ATOM   1674  HG2 PRO   117      44.677  42.454  47.752  1.00  0.00           H  
ATOM   1675  HG3 PRO   117      44.153  42.734  45.957  1.00  0.00           H  
ATOM   1676  CB  PRO   117      43.860  40.792  46.766  1.00  0.00           C  
ATOM   1677  HB2 PRO   117      44.815  40.281  46.658  1.00  0.00           H  
ATOM   1678  HB3 PRO   117      43.226  40.644  45.894  1.00  0.00           H  
ATOM   1679  CA  PRO   117      42.998  40.429  47.961  1.00  0.00           C  
ATOM   1680  HA  PRO   117      42.363  39.590  47.685  1.00  0.00           H  
ATOM   1681  C   PRO   117      43.920  40.138  49.174  1.00  0.00           C  
ATOM   1682  O   PRO   117      44.417  39.058  49.363  1.00  0.00           O  
ATOM   1683  N   VAL   118      44.285  41.193  49.969  1.00  0.00           N  
ATOM   1684  H   VAL   118      43.964  42.128  49.755  1.00  0.00           H  
ATOM   1685  CA  VAL   118      45.404  41.138  50.914  1.00  0.00           C  
ATOM   1686  HA  VAL   118      45.618  40.090  51.107  1.00  0.00           H  
ATOM   1687  CB  VAL   118      46.673  41.944  50.559  1.00  0.00           C  
ATOM   1688  HB  VAL   118      47.423  41.907  51.346  1.00  0.00           H  
ATOM   1689  CG1 VAL   118      46.389  43.431  50.231  1.00  0.00           C  
ATOM   1690 HG11 VAL   118      45.923  43.870  51.111  1.00  0.00           H  
ATOM   1691 HG12 VAL   118      45.729  43.556  49.375  1.00  0.00           H  
ATOM   1692 HG13 VAL   118      47.341  43.932  50.064  1.00  0.00           H  
ATOM   1693  CG2 VAL   118      47.249  41.325  49.300  1.00  0.00           C  
ATOM   1694 HG21 VAL   118      46.608  41.307  48.421  1.00  0.00           H  
ATOM   1695 HG22 VAL   118      47.500  40.287  49.510  1.00  0.00           H  
ATOM   1696 HG23 VAL   118      48.199  41.739  48.969  1.00  0.00           H  
ATOM   1697  C   VAL   118      44.847  41.609  52.323  1.00  0.00           C  
ATOM   1698  O   VAL   118      44.043  42.536  52.447  1.00  0.00           O  
ATOM   1699  N   ASP   119      45.398  41.059  53.483  1.00  0.00           N  
ATOM   1700  H   ASP   119      46.005  40.254  53.403  1.00  0.00           H  
ATOM   1701  CA  ASP   119      45.141  41.620  54.780  1.00  0.00           C  
ATOM   1702  HA  ASP   119      44.103  41.594  55.105  1.00  0.00           H  
ATOM   1703  CB  ASP   119      45.870  40.774  55.835  1.00  0.00           C  
ATOM   1704  HB2 ASP   119      46.954  40.851  55.793  1.00  0.00           H  
ATOM   1705  HB3 ASP   119      45.587  41.149  56.816  1.00  0.00           H  
ATOM   1706  CG  ASP   119      45.603  39.298  55.754  1.00  0.00           C  
ATOM   1707  OD1 ASP   119      45.907  38.572  54.732  1.00  0.00           O  
ATOM   1708  OD2 ASP   119      45.061  38.826  56.760  1.00  0.00           O  
ATOM   1709  C   ASP   119      45.699  43.126  54.955  1.00  0.00           C  
ATOM   1710  O   ASP   119      46.670  43.439  54.303  1.00  0.00           O  
ATOM   1711  N   PRO   120      45.129  44.050  55.823  1.00  0.00           N  
ATOM   1712  CD  PRO   120      44.286  43.774  56.974  1.00  0.00           C  
ATOM   1713  HD2 PRO   120      44.897  43.356  57.772  1.00  0.00           H  
ATOM   1714  HD3 PRO   120      43.517  43.048  56.722  1.00  0.00           H  
ATOM   1715  CG  PRO   120      43.514  45.084  57.311  1.00  0.00           C  
ATOM   1716  HG2 PRO   120      43.528  45.544  58.297  1.00  0.00           H  
ATOM   1717  HG3 PRO   120      42.444  44.945  57.171  1.00  0.00           H  
ATOM   1718  CB  PRO   120      44.148  45.995  56.274  1.00  0.00           C  
ATOM   1719  HB2 PRO   120      44.323  46.992  56.675  1.00  0.00           H  
ATOM   1720  HB3 PRO   120      43.598  45.956  55.335  1.00  0.00           H  
ATOM   1721  CA  PRO   120      45.489  45.405  55.940  1.00  0.00           C  
ATOM   1722  HA  PRO   120      45.790  45.844  54.991  1.00  0.00           H  
ATOM   1723  C   PRO   120      46.605  45.707  57.041  1.00  0.00           C  
ATOM   1724  O   PRO   120      46.383  46.200  58.141  1.00  0.00           O  
ATOM   1725  N   ASP   121      47.722  45.064  56.773  1.00  0.00           N  
ATOM   1726  H   ASP   121      47.849  44.537  55.920  1.00  0.00           H  
ATOM   1727  CA  ASP   121      48.528  44.640  57.880  1.00  0.00           C  
ATOM   1728  HA  ASP   121      47.857  44.540  58.729  1.00  0.00           H  
ATOM   1729  CB  ASP   121      49.078  43.273  57.634  1.00  0.00           C  
ATOM   1730  HB2 ASP   121      49.722  42.979  58.460  1.00  0.00           H  
ATOM   1731  HB3 ASP   121      48.225  42.608  57.758  1.00  0.00           H  
ATOM   1732  CG  ASP   121      49.721  42.970  56.262  1.00  0.00           C  
ATOM   1733  OD1 ASP   121      49.826  43.914  55.475  1.00  0.00           O  
ATOM   1734  OD2 ASP   121      49.968  41.832  55.854  1.00  0.00           O  
ATOM   1735  C   ASP   121      49.736  45.576  58.099  1.00  0.00           C  
ATOM   1736  O   ASP   121      50.522  45.352  59.023  1.00  0.00           O  
ATOM   1737  N   ASN   122      49.955  46.634  57.204  1.00  0.00           N  
ATOM   1738  H   ASN   122      49.335  46.746  56.413  1.00  0.00           H  
ATOM   1739  CA  ASN   122      51.225  47.457  57.165  1.00  0.00           C  
ATOM   1740  HA  ASN   122      51.686  47.282  58.134  1.00  0.00           H  
ATOM   1741  CB  ASN   122      52.073  46.924  56.041  1.00  0.00           C  
ATOM   1742  HB2 ASN   122      52.967  47.535  56.145  1.00  0.00           H  
ATOM   1743  HB3 ASN   122      52.231  45.862  56.219  1.00  0.00           H  
ATOM   1744  CG  ASN   122      51.382  47.108  54.686  1.00  0.00           C  
ATOM   1745  OD1 ASN   122      51.274  48.109  54.069  1.00  0.00           O  
ATOM   1746  ND2 ASN   122      50.817  46.091  54.134  1.00  0.00           N  
ATOM   1747 HD21 ASN   122      50.488  45.253  54.593  1.00  0.00           H  
ATOM   1748 HD22 ASN   122      50.606  46.226  53.155  1.00  0.00           H  
ATOM   1749  C   ASN   122      50.866  48.983  57.176  1.00  0.00           C  
ATOM   1750  O   ASN   122      49.725  49.382  57.384  1.00  0.00           O  
ATOM   1751  N   GLU   123      51.815  49.825  56.959  1.00  0.00           N  
ATOM   1752  H   GLU   123      52.751  49.440  56.959  1.00  0.00           H  
ATOM   1753  CA  GLU   123      51.697  51.233  57.320  1.00  0.00           C  
ATOM   1754  HA  GLU   123      51.572  51.379  58.390  1.00  0.00           H  
ATOM   1755  CB  GLU   123      53.031  51.808  56.968  1.00  0.00           C  
ATOM   1756  HB2 GLU   123      53.164  51.659  55.898  1.00  0.00           H  
ATOM   1757  HB3 GLU   123      53.069  52.867  57.216  1.00  0.00           H  
ATOM   1758  CG  GLU   123      54.263  51.216  57.691  1.00  0.00           C  
ATOM   1759  HG2 GLU   123      54.826  52.095  57.997  1.00  0.00           H  
ATOM   1760  HG3 GLU   123      53.938  50.690  58.586  1.00  0.00           H  
ATOM   1761  CD  GLU   123      55.172  50.272  56.858  1.00  0.00           C  
ATOM   1762  OE1 GLU   123      55.991  50.810  56.110  1.00  0.00           O  
ATOM   1763  OE2 GLU   123      54.870  49.067  56.933  1.00  0.00           O  
ATOM   1764  C   GLU   123      50.655  52.016  56.587  1.00  0.00           C  
ATOM   1765  O   GLU   123      50.050  52.939  57.154  1.00  0.00           O  
ATOM   1766  N   ALA   124      50.409  51.754  55.280  1.00  0.00           N  
ATOM   1767  H   ALA   124      51.012  51.141  54.748  1.00  0.00           H  
ATOM   1768  CA  ALA   124      49.336  52.414  54.639  1.00  0.00           C  
ATOM   1769  HA  ALA   124      49.633  53.455  54.535  1.00  0.00           H  
ATOM   1770  CB  ALA   124      49.469  52.049  53.204  1.00  0.00           C  
ATOM   1771  HB1 ALA   124      49.032  52.877  52.650  1.00  0.00           H  
ATOM   1772  HB2 ALA   124      50.499  51.959  52.865  1.00  0.00           H  
ATOM   1773  HB3 ALA   124      48.960  51.102  53.037  1.00  0.00           H  
ATOM   1774  C   ALA   124      47.904  52.165  55.136  1.00  0.00           C  
ATOM   1775  O   ALA   124      46.953  52.737  54.749  1.00  0.00           O  
ATOM   1776  N   TYR   125      47.704  51.237  56.073  1.00  0.00           N  
ATOM   1777  H   TYR   125      48.475  50.634  56.325  1.00  0.00           H  
ATOM   1778  CA  TYR   125      46.478  50.943  56.780  1.00  0.00           C  
ATOM   1779  HA  TYR   125      45.667  51.560  56.399  1.00  0.00           H  
ATOM   1780  CB  TYR   125      46.089  49.510  56.633  1.00  0.00           C  
ATOM   1781  HB2 TYR   125      46.714  48.994  57.359  1.00  0.00           H  
ATOM   1782  HB3 TYR   125      45.071  49.485  57.016  1.00  0.00           H  
ATOM   1783  CG  TYR   125      46.161  48.883  55.245  1.00  0.00           C  
ATOM   1784  CD1 TYR   125      47.425  48.492  54.687  1.00  0.00           C  
ATOM   1785  HD1 TYR   125      48.315  48.863  55.180  1.00  0.00           H  
ATOM   1786  CE1 TYR   125      47.548  47.936  53.395  1.00  0.00           C  
ATOM   1787  HE1 TYR   125      48.513  47.680  52.973  1.00  0.00           H  
ATOM   1788  CZ  TYR   125      46.397  47.810  52.596  1.00  0.00           C  
ATOM   1789  OH  TYR   125      46.391  47.155  51.378  1.00  0.00           O  
ATOM   1790  HH  TYR   125      47.153  46.557  51.384  1.00  0.00           H  
ATOM   1791  CE2 TYR   125      45.208  47.987  53.226  1.00  0.00           C  
ATOM   1792  HE2 TYR   125      44.297  47.788  52.673  1.00  0.00           H  
ATOM   1793  CD2 TYR   125      45.106  48.546  54.499  1.00  0.00           C  
ATOM   1794  HD2 TYR   125      44.091  48.773  54.805  1.00  0.00           H  
ATOM   1795  C   TYR   125      46.603  51.209  58.233  1.00  0.00           C  
ATOM   1796  O   TYR   125      45.561  51.608  58.802  1.00  0.00           O  
ATOM   1797  N   GLU   126      47.815  51.087  58.803  1.00  0.00           N  
ATOM   1798  H   GLU   126      48.596  50.735  58.266  1.00  0.00           H  
ATOM   1799  CA  GLU   126      48.084  51.365  60.206  1.00  0.00           C  
ATOM   1800  HA  GLU   126      47.175  50.966  60.651  1.00  0.00           H  
ATOM   1801  CB  GLU   126      49.346  50.728  60.703  1.00  0.00           C  
ATOM   1802  HB2 GLU   126      50.173  51.040  60.068  1.00  0.00           H  
ATOM   1803  HB3 GLU   126      49.567  51.149  61.682  1.00  0.00           H  
ATOM   1804  CG  GLU   126      49.334  49.225  60.640  1.00  0.00           C  
ATOM   1805  HG2 GLU   126      48.753  49.035  59.740  1.00  0.00           H  
ATOM   1806  HG3 GLU   126      50.305  48.746  60.530  1.00  0.00           H  
ATOM   1807  CD  GLU   126      48.813  48.512  61.878  1.00  0.00           C  
ATOM   1808  OE1 GLU   126      49.407  48.692  62.991  1.00  0.00           O  
ATOM   1809  OE2 GLU   126      47.913  47.653  61.670  1.00  0.00           O  
ATOM   1810  C   GLU   126      48.044  52.877  60.386  1.00  0.00           C  
ATOM   1811  O   GLU   126      47.878  53.415  61.475  1.00  0.00           O  
ATOM   1812  N   MET   127      48.396  53.610  59.269  1.00  0.00           N  
ATOM   1813  H   MET   127      48.837  53.195  58.459  1.00  0.00           H  
ATOM   1814  CA  MET   127      48.531  55.016  59.182  1.00  0.00           C  
ATOM   1815  HA  MET   127      47.836  55.291  59.972  1.00  0.00           H  
ATOM   1816  CB  MET   127      49.976  55.441  59.383  1.00  0.00           C  
ATOM   1817  HB2 MET   127      50.531  55.042  58.537  1.00  0.00           H  
ATOM   1818  HB3 MET   127      49.922  56.526  59.443  1.00  0.00           H  
ATOM   1819  CG  MET   127      50.455  54.973  60.740  1.00  0.00           C  
ATOM   1820  HG2 MET   127      49.713  55.203  61.500  1.00  0.00           H  
ATOM   1821  HG3 MET   127      50.554  53.895  60.852  1.00  0.00           H  
ATOM   1822  SD  MET   127      52.040  55.569  61.295  1.00  0.00           S  
ATOM   1823  CE  MET   127      52.060  57.342  60.847  1.00  0.00           C  
ATOM   1824  HE1 MET   127      53.096  57.547  61.109  1.00  0.00           H  
ATOM   1825  HE2 MET   127      51.973  57.540  59.781  1.00  0.00           H  
ATOM   1826  HE3 MET   127      51.360  57.912  61.453  1.00  0.00           H  
ATOM   1827  C   MET   127      47.904  55.572  57.950  1.00  0.00           C  
ATOM   1828  O   MET   127      48.609  56.189  57.199  1.00  0.00           O  
ATOM   1829  N   PRO   128      46.555  55.545  57.724  1.00  0.00           N  
ATOM   1830  CD  PRO   128      45.567  55.049  58.678  1.00  0.00           C  
ATOM   1831  HD2 PRO   128      45.486  55.940  59.295  1.00  0.00           H  
ATOM   1832  HD3 PRO   128      45.808  54.108  59.168  1.00  0.00           H  
ATOM   1833  CG  PRO   128      44.292  54.885  57.860  1.00  0.00           C  
ATOM   1834  HG2 PRO   128      43.728  55.815  57.828  1.00  0.00           H  
ATOM   1835  HG3 PRO   128      43.667  54.082  58.245  1.00  0.00           H  
ATOM   1836  CB  PRO   128      44.823  54.592  56.478  1.00  0.00           C  
ATOM   1837  HB2 PRO   128      44.077  54.688  55.692  1.00  0.00           H  
ATOM   1838  HB3 PRO   128      45.355  53.643  56.441  1.00  0.00           H  
ATOM   1839  CA  PRO   128      45.942  55.535  56.383  1.00  0.00           C  
ATOM   1840  HA  PRO   128      46.705  55.104  55.739  1.00  0.00           H  
ATOM   1841  C   PRO   128      45.522  56.966  55.997  1.00  0.00           C  
ATOM   1842  O   PRO   128      44.572  57.135  55.169  1.00  0.00           O  
ATOM   1843  N   SER   129      46.386  57.930  56.475  1.00  0.00           N  
ATOM   1844  H   SER   129      46.984  57.764  57.273  1.00  0.00           H  
ATOM   1845  CA  SER   129      46.319  59.277  55.952  1.00  0.00           C  
ATOM   1846  HA  SER   129      46.002  59.221  54.913  1.00  0.00           H  
ATOM   1847  CB  SER   129      45.380  60.171  56.752  1.00  0.00           C  
ATOM   1848  HB2 SER   129      45.922  61.046  57.102  1.00  0.00           H  
ATOM   1849  HB3 SER   129      44.541  60.476  56.130  1.00  0.00           H  
ATOM   1850  OG  SER   129      44.909  59.512  57.956  1.00  0.00           O  
ATOM   1851  HG  SER   129      45.645  59.310  58.554  1.00  0.00           H  
ATOM   1852  C   SER   129      47.728  59.755  55.861  1.00  0.00           C  
ATOM   1853  O   SER   129      48.021  60.721  55.131  1.00  0.00           O  
ATOM   1854  N   GLU   130      48.662  59.241  56.626  1.00  0.00           N  
ATOM   1855  H   GLU   130      48.522  58.303  56.977  1.00  0.00           H  
ATOM   1856  CA  GLU   130      50.027  59.723  56.747  1.00  0.00           C  
ATOM   1857  HA  GLU   130      50.256  60.676  56.276  1.00  0.00           H  
ATOM   1858  CB  GLU   130      50.451  59.867  58.227  1.00  0.00           C  
ATOM   1859  HB2 GLU   130      50.017  59.232  58.997  1.00  0.00           H  
ATOM   1860  HB3 GLU   130      51.517  59.648  58.222  1.00  0.00           H  
ATOM   1861  CG  GLU   130      50.280  61.338  58.717  1.00  0.00           C  
ATOM   1862  HG2 GLU   130      50.848  61.429  59.641  1.00  0.00           H  
ATOM   1863  HG3 GLU   130      50.645  62.039  57.968  1.00  0.00           H  
ATOM   1864  CD  GLU   130      48.776  61.610  58.996  1.00  0.00           C  
ATOM   1865  OE1 GLU   130      48.105  61.170  59.939  1.00  0.00           O  
ATOM   1866  OE2 GLU   130      48.135  62.329  58.136  1.00  0.00           O  
ATOM   1867  C   GLU   130      51.057  58.877  56.038  1.00  0.00           C  
ATOM   1868  O   GLU   130      51.936  59.434  55.457  1.00  0.00           O  
ATOM   1869  N   GLU   131      50.937  57.517  56.118  1.00  0.00           N  
ATOM   1870  H   GLU   131      50.196  57.043  56.616  1.00  0.00           H  
ATOM   1871  CA  GLU   131      51.821  56.663  55.283  1.00  0.00           C  
ATOM   1872  HA  GLU   131      52.634  57.263  54.880  1.00  0.00           H  
ATOM   1873  CB  GLU   131      52.493  55.548  56.130  1.00  0.00           C  
ATOM   1874  HB2 GLU   131      51.788  54.806  56.498  1.00  0.00           H  
ATOM   1875  HB3 GLU   131      53.170  54.962  55.512  1.00  0.00           H  
ATOM   1876  CG  GLU   131      53.440  55.974  57.291  1.00  0.00           C  
ATOM   1877  HG2 GLU   131      52.869  56.520  58.039  1.00  0.00           H  
ATOM   1878  HG3 GLU   131      53.820  55.055  57.733  1.00  0.00           H  
ATOM   1879  CD  GLU   131      54.537  56.865  56.850  1.00  0.00           C  
ATOM   1880  OE1 GLU   131      54.926  56.759  55.661  1.00  0.00           O  
ATOM   1881  OE2 GLU   131      55.139  57.636  57.640  1.00  0.00           O  
ATOM   1882  C   GLU   131      50.915  56.011  54.165  1.00  0.00           C  
ATOM   1883  O   GLU   131      51.398  55.200  53.302  1.00  0.00           O  
ATOM   1884  N   GLY   132      49.590  56.456  54.079  1.00  0.00           N  
ATOM   1885  H   GLY   132      49.085  57.119  54.651  1.00  0.00           H  
ATOM   1886  CA  GLY   132      48.798  56.103  52.938  1.00  0.00           C  
ATOM   1887  HA2 GLY   132      49.475  56.221  52.094  1.00  0.00           H  
ATOM   1888  HA3 GLY   132      48.535  55.047  52.937  1.00  0.00           H  
ATOM   1889  C   GLY   132      47.558  56.932  52.853  1.00  0.00           C  
ATOM   1890  O   GLY   132      47.375  57.765  53.701  1.00  0.00           O  
ATOM   1891  N   TYR   133      46.732  56.644  51.833  1.00  0.00           N  
ATOM   1892  H   TYR   133      46.978  56.130  50.998  1.00  0.00           H  
ATOM   1893  CA  TYR   133      45.304  57.057  51.734  1.00  0.00           C  
ATOM   1894  HA  TYR   133      44.844  56.780  52.680  1.00  0.00           H  
ATOM   1895  CB  TYR   133      45.149  58.569  51.453  1.00  0.00           C  
ATOM   1896  HB2 TYR   133      44.125  58.748  51.132  1.00  0.00           H  
ATOM   1897  HB3 TYR   133      45.309  59.043  52.420  1.00  0.00           H  
ATOM   1898  CG  TYR   133      46.137  59.139  50.455  1.00  0.00           C  
ATOM   1899  CD1 TYR   133      46.753  58.415  49.398  1.00  0.00           C  
ATOM   1900  HD1 TYR   133      46.724  57.335  49.320  1.00  0.00           H  
ATOM   1901  CE1 TYR   133      47.537  59.078  48.430  1.00  0.00           C  
ATOM   1902  HE1 TYR   133      48.021  58.518  47.639  1.00  0.00           H  
ATOM   1903  CZ  TYR   133      47.730  60.497  48.473  1.00  0.00           C  
ATOM   1904  OH  TYR   133      48.471  61.239  47.553  1.00  0.00           O  
ATOM   1905  HH  TYR   133      49.273  60.770  47.274  1.00  0.00           H  
ATOM   1906  CE2 TYR   133      47.015  61.216  49.468  1.00  0.00           C  
ATOM   1907  HE2 TYR   133      46.960  62.298  49.489  1.00  0.00           H  
ATOM   1908  CD2 TYR   133      46.183  60.545  50.412  1.00  0.00           C  
ATOM   1909  HD2 TYR   133      45.786  61.086  51.262  1.00  0.00           H  
ATOM   1910  C   TYR   133      44.715  56.177  50.658  1.00  0.00           C  
ATOM   1911  O   TYR   133      45.148  55.040  50.467  1.00  0.00           O  
ATOM   1912  N   GLN   134      43.628  56.632  49.951  1.00  0.00           N  
ATOM   1913  H   GLN   134      43.277  57.579  49.896  1.00  0.00           H  
ATOM   1914  CA  GLN   134      43.132  55.794  48.821  1.00  0.00           C  
ATOM   1915  HA  GLN   134      43.772  54.921  48.716  1.00  0.00           H  
ATOM   1916  CB  GLN   134      41.692  55.393  49.110  1.00  0.00           C  
ATOM   1917  HB2 GLN   134      41.174  56.249  49.537  1.00  0.00           H  
ATOM   1918  HB3 GLN   134      41.215  55.245  48.143  1.00  0.00           H  
ATOM   1919  CG  GLN   134      41.564  54.166  50.079  1.00  0.00           C  
ATOM   1920  HG2 GLN   134      41.710  53.242  49.522  1.00  0.00           H  
ATOM   1921  HG3 GLN   134      42.306  54.260  50.870  1.00  0.00           H  
ATOM   1922  CD  GLN   134      40.305  53.988  50.738  1.00  0.00           C  
ATOM   1923  OE1 GLN   134      39.434  54.800  50.801  1.00  0.00           O  
ATOM   1924  NE2 GLN   134      40.109  52.826  51.382  1.00  0.00           N  
ATOM   1925 HE21 GLN   134      40.878  52.181  51.502  1.00  0.00           H  
ATOM   1926 HE22 GLN   134      39.223  52.634  51.829  1.00  0.00           H  
ATOM   1927  C   GLN   134      43.155  56.528  47.464  1.00  0.00           C  
ATOM   1928  O   GLN   134      43.369  57.761  47.478  1.00  0.00           O  
ATOM   1929  N   ASP   135      42.899  55.867  46.377  1.00  0.00           N  
ATOM   1930  H   ASP   135      42.804  54.865  46.281  1.00  0.00           H  
ATOM   1931  CA  ASP   135      42.320  56.583  45.215  1.00  0.00           C  
ATOM   1932  HA  ASP   135      41.831  57.448  45.657  1.00  0.00           H  
ATOM   1933  CB  ASP   135      43.490  56.938  44.355  1.00  0.00           C  
ATOM   1934  HB2 ASP   135      44.295  57.283  45.000  1.00  0.00           H  
ATOM   1935  HB3 ASP   135      43.840  56.066  43.807  1.00  0.00           H  
ATOM   1936  CG  ASP   135      43.257  58.063  43.318  1.00  0.00           C  
ATOM   1937  OD1 ASP   135      42.311  58.893  43.377  1.00  0.00           O  
ATOM   1938  OD2 ASP   135      44.043  58.211  42.335  1.00  0.00           O  
ATOM   1939  C   ASP   135      41.220  55.749  44.478  1.00  0.00           C  
ATOM   1940  O   ASP   135      41.075  54.535  44.706  1.00  0.00           O  
ATOM   1941  N   TYR   136      40.425  56.480  43.683  1.00  0.00           N  
ATOM   1942  H   TYR   136      40.376  57.484  43.580  1.00  0.00           H  
ATOM   1943  CA  TYR   136      39.437  55.815  42.894  1.00  0.00           C  
ATOM   1944  HA  TYR   136      39.014  55.099  43.595  1.00  0.00           H  
ATOM   1945  CB  TYR   136      38.354  56.758  42.408  1.00  0.00           C  
ATOM   1946  HB2 TYR   136      38.751  57.548  41.774  1.00  0.00           H  
ATOM   1947  HB3 TYR   136      37.723  56.293  41.653  1.00  0.00           H  
ATOM   1948  CG  TYR   136      37.584  57.238  43.546  1.00  0.00           C  
ATOM   1949  CD1 TYR   136      37.806  58.525  43.999  1.00  0.00           C  
ATOM   1950  HD1 TYR   136      38.457  59.169  43.419  1.00  0.00           H  
ATOM   1951  CE1 TYR   136      37.303  59.020  45.223  1.00  0.00           C  
ATOM   1952  HE1 TYR   136      37.499  60.022  45.588  1.00  0.00           H  
ATOM   1953  CZ  TYR   136      36.367  58.145  45.843  1.00  0.00           C  
ATOM   1954  OH  TYR   136      35.846  58.557  47.062  1.00  0.00           O  
ATOM   1955  HH  TYR   136      36.428  59.258  47.391  1.00  0.00           H  
ATOM   1956  CE2 TYR   136      36.001  56.903  45.325  1.00  0.00           C  
ATOM   1957  HE2 TYR   136      35.380  56.270  45.947  1.00  0.00           H  
ATOM   1958  CD2 TYR   136      36.672  56.443  44.164  1.00  0.00           C  
ATOM   1959  HD2 TYR   136      36.530  55.445  43.765  1.00  0.00           H  
ATOM   1960  C   TYR   136      40.064  55.065  41.807  1.00  0.00           C  
ATOM   1961  O   TYR   136      41.185  55.376  41.390  1.00  0.00           O  
ATOM   1962  N   GLU   137      39.376  53.960  41.415  1.00  0.00           N  
ATOM   1963  H   GLU   137      38.443  53.686  41.693  1.00  0.00           H  
ATOM   1964  CA  GLU   137      39.781  53.438  40.106  1.00  0.00           C  
ATOM   1965  HA  GLU   137      40.856  53.416  39.937  1.00  0.00           H  
ATOM   1966  CB  GLU   137      39.179  51.992  40.040  1.00  0.00           C  
ATOM   1967  HB2 GLU   137      38.127  52.042  40.313  1.00  0.00           H  
ATOM   1968  HB3 GLU   137      39.213  51.727  38.986  1.00  0.00           H  
ATOM   1969  CG  GLU   137      39.962  50.942  40.802  1.00  0.00           C  
ATOM   1970  HG2 GLU   137      39.953  51.167  41.867  1.00  0.00           H  
ATOM   1971  HG3 GLU   137      39.343  50.051  40.727  1.00  0.00           H  
ATOM   1972  CD  GLU   137      41.342  50.670  40.291  1.00  0.00           C  
ATOM   1973  OE1 GLU   137      42.322  51.235  40.841  1.00  0.00           O  
ATOM   1974  OE2 GLU   137      41.533  49.919  39.294  1.00  0.00           O  
ATOM   1975  C   GLU   137      38.874  54.092  39.052  1.00  0.00           C  
ATOM   1976  O   GLU   137      37.716  53.876  38.996  1.00  0.00           O  
ATOM   1977  N   PRO   138      39.474  55.038  38.312  1.00  0.00           N  
ATOM   1978  CD  PRO   138      40.890  55.322  38.303  1.00  0.00           C  
ATOM   1979  HD2 PRO   138      41.368  54.383  38.032  1.00  0.00           H  
ATOM   1980  HD3 PRO   138      41.248  55.848  39.185  1.00  0.00           H  
ATOM   1981  CG  PRO   138      40.945  56.192  37.045  1.00  0.00           C  
ATOM   1982  HG2 PRO   138      41.081  55.505  36.212  1.00  0.00           H  
ATOM   1983  HG3 PRO   138      41.815  56.844  37.099  1.00  0.00           H  
ATOM   1984  CB  PRO   138      39.704  56.973  36.970  1.00  0.00           C  
ATOM   1985  HB2 PRO   138      39.498  57.477  36.028  1.00  0.00           H  
ATOM   1986  HB3 PRO   138      39.783  57.769  37.709  1.00  0.00           H  
ATOM   1987  CA  PRO   138      38.691  55.952  37.431  1.00  0.00           C  
ATOM   1988  HA  PRO   138      37.871  56.364  38.015  1.00  0.00           H  
ATOM   1989  C   PRO   138      38.160  55.234  36.212  1.00  0.00           C  
ATOM   1990  O   PRO   138      38.457  54.055  35.911  1.00  0.00           O  
ATOM   1991  N   GLU   139      37.184  55.891  35.553  1.00  0.00           N  
ATOM   1992  H   GLU   139      36.985  56.846  35.820  1.00  0.00           H  
ATOM   1993  CA  GLU   139      36.502  55.316  34.337  1.00  0.00           C  
ATOM   1994  HA  GLU   139      36.201  54.338  34.708  1.00  0.00           H  
ATOM   1995  CB  GLU   139      35.259  56.048  33.871  1.00  0.00           C  
ATOM   1996  HB2 GLU   139      34.557  56.108  34.701  1.00  0.00           H  
ATOM   1997  HB3 GLU   139      35.493  57.070  33.579  1.00  0.00           H  
ATOM   1998  CG  GLU   139      34.465  55.434  32.734  1.00  0.00           C  
ATOM   1999  HG2 GLU   139      33.644  56.138  32.616  1.00  0.00           H  
ATOM   2000  HG3 GLU   139      35.007  55.317  31.798  1.00  0.00           H  
ATOM   2001  CD  GLU   139      33.816  54.140  33.201  1.00  0.00           C  
ATOM   2002  OE1 GLU   139      32.656  54.061  33.525  1.00  0.00           O  
ATOM   2003  OE2 GLU   139      34.577  53.143  33.148  1.00  0.00           O  
ATOM   2004  C   GLU   139      37.449  55.229  33.174  1.00  0.00           C  
ATOM   2005  O   GLU   139      37.390  54.305  32.342  1.00  0.00           O  
ATOM   2006  N   ALA   140      38.394  56.253  33.119  1.00  0.00           N  
ATOM   2007  H   ALA   140      38.173  57.131  33.569  1.00  0.00           H  
ATOM   2008  CA  ALA   140      39.054  56.393  31.845  1.00  0.00           C  
ATOM   2009  HA  ALA   140      39.229  55.392  31.456  1.00  0.00           H  
ATOM   2010  CB  ALA   140      38.157  57.115  30.809  1.00  0.00           C  
ATOM   2011  HB1 ALA   140      38.754  57.213  29.904  1.00  0.00           H  
ATOM   2012  HB2 ALA   140      37.330  56.522  30.425  1.00  0.00           H  
ATOM   2013  HB3 ALA   140      37.765  58.036  31.235  1.00  0.00           H  
ATOM   2014  C   ALA   140      40.403  57.068  32.026  1.00  0.00           C  
ATOM   2015  O   ALA   140      41.377  56.395  31.809  1.00  0.00           O  
ATOM   2016  OXT ALA   140      40.366  58.205  32.569  1.00  0.00           O  
TER    2017      ALA   140 
ATOM   2017  N   ASP   141      61.725  28.923  23.447  1.00  0.00           N  
ATOM   2018  H1  ASP   141      61.555  28.150  22.778  1.00  0.00           H  
ATOM   2019  H2  ASP   141      60.965  28.870  24.148  1.00  0.00           H  
ATOM   2020  H3  ASP   141      62.644  28.805  23.910  1.00  0.00           H  
ATOM   2021  CA  ASP   141      61.660  30.325  22.810  1.00  0.00           C  
ATOM   2022  HA  ASP   141      62.029  30.938  23.629  1.00  0.00           H  
ATOM   2023  CB  ASP   141      62.510  30.481  21.584  1.00  0.00           C  
ATOM   2024  HB2 ASP   141      62.193  31.372  21.046  1.00  0.00           H  
ATOM   2025  HB3 ASP   141      63.534  30.723  21.863  1.00  0.00           H  
ATOM   2026  CG  ASP   141      62.618  29.384  20.552  1.00  0.00           C  
ATOM   2027  OD1 ASP   141      63.270  29.613  19.502  1.00  0.00           O  
ATOM   2028  OD2 ASP   141      62.144  28.228  20.847  1.00  0.00           O  
ATOM   2029  C   ASP   141      60.178  30.692  22.475  1.00  0.00           C  
ATOM   2030  O   ASP   141      59.752  30.600  21.326  1.00  0.00           O  
ATOM   2031  N   ALA   142      59.451  31.081  23.559  1.00  0.00           N  
ATOM   2032  H   ALA   142      59.766  31.006  24.517  1.00  0.00           H  
ATOM   2033  CA  ALA   142      58.093  31.638  23.449  1.00  0.00           C  
ATOM   2034  HA  ALA   142      58.159  32.334  22.615  1.00  0.00           H  
ATOM   2035  CB  ALA   142      57.064  30.602  23.230  1.00  0.00           C  
ATOM   2036  HB1 ALA   142      56.044  30.963  23.117  1.00  0.00           H  
ATOM   2037  HB2 ALA   142      57.257  29.882  22.438  1.00  0.00           H  
ATOM   2038  HB3 ALA   142      57.118  29.944  24.095  1.00  0.00           H  
ATOM   2039  C   ALA   142      57.690  32.468  24.702  1.00  0.00           C  
ATOM   2040  O   ALA   142      58.540  32.689  25.537  1.00  0.00           O  
ATOM   2041  N   GLU   143      56.462  33.110  24.609  1.00  0.00           N  
ATOM   2042  H   GLU   143      55.857  32.968  23.811  1.00  0.00           H  
ATOM   2043  CA  GLU   143      56.098  34.201  25.482  1.00  0.00           C  
ATOM   2044  HA  GLU   143      56.477  34.079  26.494  1.00  0.00           H  
ATOM   2045  CB  GLU   143      56.579  35.535  24.920  1.00  0.00           C  
ATOM   2046  HB2 GLU   143      57.655  35.408  24.820  1.00  0.00           H  
ATOM   2047  HB3 GLU   143      56.147  35.684  23.933  1.00  0.00           H  
ATOM   2048  CG  GLU   143      56.407  36.690  25.921  1.00  0.00           C  
ATOM   2049  HG2 GLU   143      55.344  36.795  26.129  1.00  0.00           H  
ATOM   2050  HG3 GLU   143      57.045  36.520  26.787  1.00  0.00           H  
ATOM   2051  CD  GLU   143      56.870  38.009  25.335  1.00  0.00           C  
ATOM   2052  OE1 GLU   143      58.077  38.175  25.187  1.00  0.00           O  
ATOM   2053  OE2 GLU   143      56.071  38.933  24.966  1.00  0.00           O  
ATOM   2054  C   GLU   143      54.594  34.406  25.524  1.00  0.00           C  
ATOM   2055  O   GLU   143      53.852  34.246  24.591  1.00  0.00           O  
ATOM   2056  N   PHE   144      54.061  34.760  26.765  1.00  0.00           N  
ATOM   2057  H   PHE   144      54.649  34.725  27.587  1.00  0.00           H  
ATOM   2058  CA  PHE   144      52.612  34.845  27.039  1.00  0.00           C  
ATOM   2059  HA  PHE   144      52.145  34.775  26.060  1.00  0.00           H  
ATOM   2060  CB  PHE   144      52.257  33.687  27.958  1.00  0.00           C  
ATOM   2061  HB2 PHE   144      52.736  33.862  28.919  1.00  0.00           H  
ATOM   2062  HB3 PHE   144      51.170  33.682  28.016  1.00  0.00           H  
ATOM   2063  CG  PHE   144      52.765  32.388  27.342  1.00  0.00           C  
ATOM   2064  CD1 PHE   144      52.341  31.935  26.127  1.00  0.00           C  
ATOM   2065  HD1 PHE   144      51.678  32.611  25.601  1.00  0.00           H  
ATOM   2066  CE1 PHE   144      52.803  30.759  25.590  1.00  0.00           C  
ATOM   2067  HE1 PHE   144      52.562  30.404  24.595  1.00  0.00           H  
ATOM   2068  CZ  PHE   144      53.825  30.109  26.294  1.00  0.00           C  
ATOM   2069  HZ  PHE   144      54.249  29.210  25.863  1.00  0.00           H  
ATOM   2070  CE2 PHE   144      54.410  30.595  27.451  1.00  0.00           C  
ATOM   2071  HE2 PHE   144      55.306  30.184  27.900  1.00  0.00           H  
ATOM   2072  CD2 PHE   144      53.811  31.700  28.042  1.00  0.00           C  
ATOM   2073  HD2 PHE   144      54.123  32.017  29.030  1.00  0.00           H  
ATOM   2074  C   PHE   144      52.172  36.118  27.572  1.00  0.00           C  
ATOM   2075  O   PHE   144      51.577  36.259  28.615  1.00  0.00           O  
ATOM   2076  N   ARG   145      52.453  37.168  26.775  1.00  0.00           N  
ATOM   2077  H   ARG   145      53.066  37.050  25.980  1.00  0.00           H  
ATOM   2078  CA  ARG   145      52.195  38.564  27.159  1.00  0.00           C  
ATOM   2079  HA  ARG   145      52.902  38.791  27.953  1.00  0.00           H  
ATOM   2080  CB  ARG   145      52.469  39.449  26.017  1.00  0.00           C  
ATOM   2081  HB2 ARG   145      53.454  39.177  25.645  1.00  0.00           H  
ATOM   2082  HB3 ARG   145      51.660  39.328  25.299  1.00  0.00           H  
ATOM   2083  CG  ARG   145      52.619  40.893  26.207  1.00  0.00           C  
ATOM   2084  HG2 ARG   145      52.806  41.226  25.188  1.00  0.00           H  
ATOM   2085  HG3 ARG   145      51.619  41.205  26.500  1.00  0.00           H  
ATOM   2086  CD  ARG   145      53.722  41.555  27.011  1.00  0.00           C  
ATOM   2087  HD2 ARG   145      53.495  42.616  26.938  1.00  0.00           H  
ATOM   2088  HD3 ARG   145      53.797  41.274  28.059  1.00  0.00           H  
ATOM   2089  NE  ARG   145      55.075  41.207  26.486  1.00  0.00           N  
ATOM   2090  HE  ARG   145      55.189  40.274  26.086  1.00  0.00           H  
ATOM   2091  CZ  ARG   145      56.125  41.972  26.637  1.00  0.00           C  
ATOM   2092  NH1 ARG   145      56.219  43.148  27.233  1.00  0.00           N  
ATOM   2093 HH11 ARG   145      55.555  43.448  27.949  1.00  0.00           H  
ATOM   2094 HH12 ARG   145      57.022  43.744  27.027  1.00  0.00           H  
ATOM   2095  NH2 ARG   145      57.230  41.540  26.146  1.00  0.00           N  
ATOM   2096 HH21 ARG   145      57.271  40.611  25.724  1.00  0.00           H  
ATOM   2097 HH22 ARG   145      58.078  42.089  26.293  1.00  0.00           H  
ATOM   2098  C   ARG   145      50.841  38.938  27.759  1.00  0.00           C  
ATOM   2099  O   ARG   145      50.715  39.764  28.699  1.00  0.00           O  
ATOM   2100  N   HIE   146      49.760  38.359  27.299  1.00  0.00           N  
ATOM   2101  H   HIE   146      49.904  37.698  26.548  1.00  0.00           H  
ATOM   2102  CA  HIE   146      48.379  38.765  27.576  1.00  0.00           C  
ATOM   2103  HA  HIE   146      48.389  39.576  28.301  1.00  0.00           H  
ATOM   2104  CB  HIE   146      47.674  39.208  26.274  1.00  0.00           C  
ATOM   2105  HB2 HIE   146      47.644  38.426  25.518  1.00  0.00           H  
ATOM   2106  HB3 HIE   146      46.708  39.621  26.557  1.00  0.00           H  
ATOM   2107  CG  HIE   146      48.426  40.344  25.696  1.00  0.00           C  
ATOM   2108  ND1 HIE   146      49.148  40.149  24.553  1.00  0.00           N  
ATOM   2109  CE1 HIE   146      49.552  41.348  24.130  1.00  0.00           C  
ATOM   2110  HE1 HIE   146      50.293  41.433  23.350  1.00  0.00           H  
ATOM   2111  NE2 HIE   146      49.223  42.279  25.010  1.00  0.00           N  
ATOM   2112  HE2 HIE   146      49.307  43.279  24.793  1.00  0.00           H  
ATOM   2113  CD2 HIE   146      48.457  41.649  25.979  1.00  0.00           C  
ATOM   2114  HD2 HIE   146      47.804  42.110  26.701  1.00  0.00           H  
ATOM   2115  C   HIE   146      47.625  37.563  28.234  1.00  0.00           C  
ATOM   2116  O   HIE   146      46.416  37.688  28.457  1.00  0.00           O  
ATOM   2117  N   ASP   147      48.264  36.439  28.674  1.00  0.00           N  
ATOM   2118  H   ASP   147      49.272  36.476  28.741  1.00  0.00           H  
ATOM   2119  CA  ASP   147      47.579  35.388  29.211  1.00  0.00           C  
ATOM   2120  HA  ASP   147      46.713  35.803  29.721  1.00  0.00           H  
ATOM   2121  CB  ASP   147      46.874  34.551  28.166  1.00  0.00           C  
ATOM   2122  HB2 ASP   147      46.417  33.672  28.617  1.00  0.00           H  
ATOM   2123  HB3 ASP   147      46.187  35.094  27.520  1.00  0.00           H  
ATOM   2124  CG  ASP   147      47.922  33.968  27.208  1.00  0.00           C  
ATOM   2125  OD1 ASP   147      48.022  34.434  26.082  1.00  0.00           O  
ATOM   2126  OD2 ASP   147      48.482  32.894  27.543  1.00  0.00           O  
ATOM   2127  C   ASP   147      48.461  34.642  30.222  1.00  0.00           C  
ATOM   2128  O   ASP   147      49.361  35.186  30.810  1.00  0.00           O  
ATOM   2129  N   SER   148      48.192  33.354  30.555  1.00  0.00           N  
ATOM   2130  H   SER   148      47.579  32.827  29.948  1.00  0.00           H  
ATOM   2131  CA  SER   148      49.069  32.498  31.442  1.00  0.00           C  
ATOM   2132  HA  SER   148      48.629  31.503  31.478  1.00  0.00           H  
ATOM   2133  CB  SER   148      50.472  32.330  30.834  1.00  0.00           C  
ATOM   2134  HB2 SER   148      50.960  33.300  30.766  1.00  0.00           H  
ATOM   2135  HB3 SER   148      51.038  31.693  31.510  1.00  0.00           H  
ATOM   2136  OG  SER   148      50.414  31.732  29.537  1.00  0.00           O  
ATOM   2137  HG  SER   148      49.956  32.327  28.924  1.00  0.00           H  
ATOM   2138  C   SER   148      49.169  32.863  32.951  1.00  0.00           C  
ATOM   2139  O   SER   148      50.013  32.350  33.644  1.00  0.00           O  
ATOM   2140  N   GLY   149      48.179  33.630  33.391  1.00  0.00           N  
ATOM   2141  H   GLY   149      47.516  34.051  32.755  1.00  0.00           H  
ATOM   2142  CA  GLY   149      48.012  33.986  34.811  1.00  0.00           C  
ATOM   2143  HA2 GLY   149      48.945  34.470  35.093  1.00  0.00           H  
ATOM   2144  HA3 GLY   149      47.305  34.791  34.996  1.00  0.00           H  
ATOM   2145  C   GLY   149      47.788  32.799  35.826  1.00  0.00           C  
ATOM   2146  O   GLY   149      47.684  33.005  37.054  1.00  0.00           O  
ATOM   2147  N   TYR   150      47.668  31.494  35.332  1.00  0.00           N  
ATOM   2148  H   TYR   150      47.354  31.222  34.410  1.00  0.00           H  
ATOM   2149  CA  TYR   150      47.803  30.366  36.206  1.00  0.00           C  
ATOM   2150  HA  TYR   150      47.985  30.631  37.245  1.00  0.00           H  
ATOM   2151  CB  TYR   150      46.420  29.593  36.256  1.00  0.00           C  
ATOM   2152  HB2 TYR   150      46.106  29.029  35.379  1.00  0.00           H  
ATOM   2153  HB3 TYR   150      46.566  28.848  37.036  1.00  0.00           H  
ATOM   2154  CG  TYR   150      45.293  30.425  36.620  1.00  0.00           C  
ATOM   2155  CD1 TYR   150      45.071  30.649  38.020  1.00  0.00           C  
ATOM   2156  HD1 TYR   150      45.611  30.150  38.815  1.00  0.00           H  
ATOM   2157  CE1 TYR   150      44.169  31.636  38.446  1.00  0.00           C  
ATOM   2158  HE1 TYR   150      44.180  31.959  39.480  1.00  0.00           H  
ATOM   2159  CZ  TYR   150      43.456  32.361  37.484  1.00  0.00           C  
ATOM   2160  OH  TYR   150      42.457  33.260  37.827  1.00  0.00           O  
ATOM   2161  HH  TYR   150      41.964  33.573  37.053  1.00  0.00           H  
ATOM   2162  CE2 TYR   150      43.661  32.110  36.144  1.00  0.00           C  
ATOM   2163  HE2 TYR   150      43.083  32.710  35.452  1.00  0.00           H  
ATOM   2164  CD2 TYR   150      44.591  31.175  35.688  1.00  0.00           C  
ATOM   2165  HD2 TYR   150      44.724  31.116  34.615  1.00  0.00           H  
ATOM   2166  C   TYR   150      49.032  29.544  35.812  1.00  0.00           C  
ATOM   2167  O   TYR   150      49.678  29.010  36.722  1.00  0.00           O  
ATOM   2168  N   GLU   151      49.414  29.483  34.480  1.00  0.00           N  
ATOM   2169  H   GLU   151      48.871  30.008  33.808  1.00  0.00           H  
ATOM   2170  CA  GLU   151      50.710  28.911  34.182  1.00  0.00           C  
ATOM   2171  HA  GLU   151      50.635  27.877  34.511  1.00  0.00           H  
ATOM   2172  CB  GLU   151      51.024  29.045  32.713  1.00  0.00           C  
ATOM   2173  HB2 GLU   151      50.244  29.593  32.189  1.00  0.00           H  
ATOM   2174  HB3 GLU   151      51.943  29.614  32.584  1.00  0.00           H  
ATOM   2175  CG  GLU   151      51.023  27.712  31.969  1.00  0.00           C  
ATOM   2176  HG2 GLU   151      51.143  27.991  30.924  1.00  0.00           H  
ATOM   2177  HG3 GLU   151      51.881  27.088  32.213  1.00  0.00           H  
ATOM   2178  CD  GLU   151      49.757  26.932  32.011  1.00  0.00           C  
ATOM   2179  OE1 GLU   151      49.342  26.401  33.125  1.00  0.00           O  
ATOM   2180  OE2 GLU   151      49.104  26.826  30.951  1.00  0.00           O  
ATOM   2181  C   GLU   151      51.917  29.526  34.935  1.00  0.00           C  
ATOM   2182  O   GLU   151      52.906  28.861  35.071  1.00  0.00           O  
ATOM   2183  N   VAL   152      51.774  30.824  35.455  1.00  0.00           N  
ATOM   2184  H   VAL   152      50.994  31.403  35.175  1.00  0.00           H  
ATOM   2185  CA  VAL   152      52.832  31.449  36.159  1.00  0.00           C  
ATOM   2186  HA  VAL   152      53.719  31.459  35.528  1.00  0.00           H  
ATOM   2187  CB  VAL   152      52.423  32.940  36.415  1.00  0.00           C  
ATOM   2188  HB  VAL   152      52.312  33.444  35.457  1.00  0.00           H  
ATOM   2189  CG1 VAL   152      51.103  33.055  37.311  1.00  0.00           C  
ATOM   2190 HG11 VAL   152      50.816  34.101  37.395  1.00  0.00           H  
ATOM   2191 HG12 VAL   152      50.260  32.547  36.847  1.00  0.00           H  
ATOM   2192 HG13 VAL   152      51.223  32.620  38.301  1.00  0.00           H  
ATOM   2193  CG2 VAL   152      53.472  33.749  37.154  1.00  0.00           C  
ATOM   2194 HG21 VAL   152      53.550  33.645  38.235  1.00  0.00           H  
ATOM   2195 HG22 VAL   152      54.368  33.576  36.561  1.00  0.00           H  
ATOM   2196 HG23 VAL   152      53.302  34.791  36.893  1.00  0.00           H  
ATOM   2197  C   VAL   152      53.086  30.741  37.418  1.00  0.00           C  
ATOM   2198  O   VAL   152      54.087  30.969  38.077  1.00  0.00           O  
ATOM   2199  N   HIE   153      52.200  29.717  37.868  1.00  0.00           N  
ATOM   2200  H   HIE   153      51.339  29.538  37.369  1.00  0.00           H  
ATOM   2201  CA  HIE   153      52.600  28.881  38.989  1.00  0.00           C  
ATOM   2202  HA  HIE   153      52.741  29.587  39.805  1.00  0.00           H  
ATOM   2203  CB  HIE   153      51.462  27.840  39.292  1.00  0.00           C  
ATOM   2204  HB2 HIE   153      51.535  27.103  38.494  1.00  0.00           H  
ATOM   2205  HB3 HIE   153      51.702  27.271  40.188  1.00  0.00           H  
ATOM   2206  CG  HIE   153      50.004  28.221  39.458  1.00  0.00           C  
ATOM   2207  ND1 HIE   153      49.039  27.258  39.728  1.00  0.00           N  
ATOM   2208  CE1 HIE   153      47.913  27.897  40.000  1.00  0.00           C  
ATOM   2209  HE1 HIE   153      46.988  27.408  40.263  1.00  0.00           H  
ATOM   2210  NE2 HIE   153      48.072  29.232  39.844  1.00  0.00           N  
ATOM   2211  HE2 HIE   153      47.385  29.963  40.058  1.00  0.00           H  
ATOM   2212  CD2 HIE   153      49.426  29.492  39.493  1.00  0.00           C  
ATOM   2213  HD2 HIE   153      50.011  30.393  39.406  1.00  0.00           H  
ATOM   2214  C   HIE   153      53.932  28.093  38.632  1.00  0.00           C  
ATOM   2215  O   HIE   153      54.752  27.653  39.531  1.00  0.00           O  
ATOM   2216  N   HIE   154      54.159  27.762  37.314  1.00  0.00           N  
ATOM   2217  H   HIE   154      53.545  28.187  36.633  1.00  0.00           H  
ATOM   2218  CA  HIE   154      55.071  26.665  36.944  1.00  0.00           C  
ATOM   2219  HA  HIE   154      55.838  26.615  37.714  1.00  0.00           H  
ATOM   2220  CB  HIE   154      54.275  25.343  37.005  1.00  0.00           C  
ATOM   2221  HB2 HIE   154      55.045  24.599  36.812  1.00  0.00           H  
ATOM   2222  HB3 HIE   154      53.993  25.338  38.057  1.00  0.00           H  
ATOM   2223  CG  HIE   154      53.135  25.216  36.097  1.00  0.00           C  
ATOM   2224  ND1 HIE   154      53.238  24.938  34.711  1.00  0.00           N  
ATOM   2225  CE1 HIE   154      52.001  24.858  34.248  1.00  0.00           C  
ATOM   2226  HE1 HIE   154      51.784  24.797  33.194  1.00  0.00           H  
ATOM   2227  NE2 HIE   154      51.102  25.164  35.205  1.00  0.00           N  
ATOM   2228  HE2 HIE   154      50.083  25.241  35.115  1.00  0.00           H  
ATOM   2229  CD2 HIE   154      51.783  25.321  36.368  1.00  0.00           C  
ATOM   2230  HD2 HIE   154      51.320  25.468  37.330  1.00  0.00           H  
ATOM   2231  C   HIE   154      55.847  26.757  35.623  1.00  0.00           C  
ATOM   2232  O   HIE   154      56.703  25.887  35.278  1.00  0.00           O  
ATOM   2233  N   GLN   155      55.466  27.791  34.750  1.00  0.00           N  
ATOM   2234  H   GLN   155      54.526  28.140  34.880  1.00  0.00           H  
ATOM   2235  CA  GLN   155      56.275  28.390  33.717  1.00  0.00           C  
ATOM   2236  HA  GLN   155      56.774  27.566  33.211  1.00  0.00           H  
ATOM   2237  CB  GLN   155      55.434  29.068  32.700  1.00  0.00           C  
ATOM   2238  HB2 GLN   155      54.725  29.661  33.274  1.00  0.00           H  
ATOM   2239  HB3 GLN   155      56.081  29.721  32.117  1.00  0.00           H  
ATOM   2240  CG  GLN   155      54.677  28.123  31.724  1.00  0.00           C  
ATOM   2241  HG2 GLN   155      54.219  27.320  32.298  1.00  0.00           H  
ATOM   2242  HG3 GLN   155      53.858  28.712  31.318  1.00  0.00           H  
ATOM   2243  CD  GLN   155      55.463  27.496  30.607  1.00  0.00           C  
ATOM   2244  OE1 GLN   155      55.563  27.981  29.487  1.00  0.00           O  
ATOM   2245  NE2 GLN   155      56.010  26.292  30.816  1.00  0.00           N  
ATOM   2246 HE21 GLN   155      56.157  25.761  29.968  1.00  0.00           H  
ATOM   2247 HE22 GLN   155      55.814  25.742  31.642  1.00  0.00           H  
ATOM   2248  C   GLN   155      57.380  29.273  34.372  1.00  0.00           C  
ATOM   2249  O   GLN   155      57.265  29.530  35.529  1.00  0.00           O  
ATOM   2250  N   LYS   156      58.473  29.743  33.722  1.00  0.00           N  
ATOM   2251  H   LYS   156      58.658  29.402  32.788  1.00  0.00           H  
ATOM   2252  CA  LYS   156      59.330  30.903  34.100  1.00  0.00           C  
ATOM   2253  HA  LYS   156      59.578  30.739  35.147  1.00  0.00           H  
ATOM   2254  CB  LYS   156      60.537  30.941  33.241  1.00  0.00           C  
ATOM   2255  HB2 LYS   156      60.146  30.911  32.226  1.00  0.00           H  
ATOM   2256  HB3 LYS   156      61.105  31.857  33.392  1.00  0.00           H  
ATOM   2257  CG  LYS   156      61.507  29.824  33.411  1.00  0.00           C  
ATOM   2258  HG2 LYS   156      62.167  29.974  34.264  1.00  0.00           H  
ATOM   2259  HG3 LYS   156      61.025  28.849  33.419  1.00  0.00           H  
ATOM   2260  CD  LYS   156      62.558  29.714  32.288  1.00  0.00           C  
ATOM   2261  HD2 LYS   156      63.005  28.730  32.417  1.00  0.00           H  
ATOM   2262  HD3 LYS   156      62.144  29.806  31.286  1.00  0.00           H  
ATOM   2263  CE  LYS   156      63.715  30.673  32.498  1.00  0.00           C  
ATOM   2264  HE2 LYS   156      63.404  31.714  32.437  1.00  0.00           H  
ATOM   2265  HE3 LYS   156      64.078  30.617  33.521  1.00  0.00           H  
ATOM   2266  NZ  LYS   156      64.836  30.530  31.507  1.00  0.00           N  
ATOM   2267  HZ1 LYS   156      65.342  29.656  31.735  1.00  0.00           H  
ATOM   2268  HZ2 LYS   156      64.476  30.344  30.554  1.00  0.00           H  
ATOM   2269  HZ3 LYS   156      65.471  31.338  31.634  1.00  0.00           H  
ATOM   2270  C   LYS   156      58.565  32.206  33.847  1.00  0.00           C  
ATOM   2271  O   LYS   156      57.882  32.405  32.900  1.00  0.00           O  
ATOM   2272  N   LEU   157      58.854  33.191  34.722  1.00  0.00           N  
ATOM   2273  H   LEU   157      59.243  32.982  35.631  1.00  0.00           H  
ATOM   2274  CA  LEU   157      58.608  34.649  34.497  1.00  0.00           C  
ATOM   2275  HA  LEU   157      58.185  34.813  33.508  1.00  0.00           H  
ATOM   2276  CB  LEU   157      57.473  35.113  35.403  1.00  0.00           C  
ATOM   2277  HB2 LEU   157      56.546  34.730  34.981  1.00  0.00           H  
ATOM   2278  HB3 LEU   157      57.585  34.655  36.384  1.00  0.00           H  
ATOM   2279  CG  LEU   157      57.202  36.649  35.613  1.00  0.00           C  
ATOM   2280  HG  LEU   157      57.510  37.256  34.764  1.00  0.00           H  
ATOM   2281  CD1 LEU   157      55.689  36.997  35.623  1.00  0.00           C  
ATOM   2282 HD11 LEU   157      55.617  38.083  35.618  1.00  0.00           H  
ATOM   2283 HD12 LEU   157      55.009  36.548  34.901  1.00  0.00           H  
ATOM   2284 HD13 LEU   157      55.322  36.688  36.599  1.00  0.00           H  
ATOM   2285  CD2 LEU   157      57.896  37.098  36.846  1.00  0.00           C  
ATOM   2286 HD21 LEU   157      57.708  36.396  37.656  1.00  0.00           H  
ATOM   2287 HD22 LEU   157      58.979  37.040  36.757  1.00  0.00           H  
ATOM   2288 HD23 LEU   157      57.526  38.089  37.102  1.00  0.00           H  
ATOM   2289  C   LEU   157      59.849  35.529  34.713  1.00  0.00           C  
ATOM   2290  O   LEU   157      60.698  35.221  35.550  1.00  0.00           O  
ATOM   2291  N   VAL   158      60.037  36.630  33.940  1.00  0.00           N  
ATOM   2292  H   VAL   158      59.503  36.638  33.082  1.00  0.00           H  
ATOM   2293  CA  VAL   158      61.089  37.619  34.085  1.00  0.00           C  
ATOM   2294  HA  VAL   158      61.537  37.311  35.027  1.00  0.00           H  
ATOM   2295  CB  VAL   158      62.097  37.508  32.942  1.00  0.00           C  
ATOM   2296  HB  VAL   158      62.771  38.362  32.913  1.00  0.00           H  
ATOM   2297  CG1 VAL   158      62.794  36.225  32.989  1.00  0.00           C  
ATOM   2298 HG11 VAL   158      63.131  36.005  34.000  1.00  0.00           H  
ATOM   2299 HG12 VAL   158      62.212  35.339  32.746  1.00  0.00           H  
ATOM   2300 HG13 VAL   158      63.646  36.229  32.311  1.00  0.00           H  
ATOM   2301  CG2 VAL   158      61.377  37.461  31.574  1.00  0.00           C  
ATOM   2302 HG21 VAL   158      60.893  36.533  31.276  1.00  0.00           H  
ATOM   2303 HG22 VAL   158      60.723  38.328  31.513  1.00  0.00           H  
ATOM   2304 HG23 VAL   158      62.234  37.621  30.924  1.00  0.00           H  
ATOM   2305  C   VAL   158      60.449  38.996  34.508  1.00  0.00           C  
ATOM   2306  O   VAL   158      59.425  39.359  34.044  1.00  0.00           O  
ATOM   2307  N   PHE   159      61.211  39.731  35.407  1.00  0.00           N  
ATOM   2308  H   PHE   159      62.217  39.650  35.466  1.00  0.00           H  
ATOM   2309  CA  PHE   159      60.649  40.766  36.122  1.00  0.00           C  
ATOM   2310  HA  PHE   159      59.573  40.709  35.977  1.00  0.00           H  
ATOM   2311  CB  PHE   159      60.924  40.687  37.609  1.00  0.00           C  
ATOM   2312  HB2 PHE   159      60.920  41.727  37.929  1.00  0.00           H  
ATOM   2313  HB3 PHE   159      60.077  40.147  38.027  1.00  0.00           H  
ATOM   2314  CG  PHE   159      62.189  40.130  38.081  1.00  0.00           C  
ATOM   2315  CD1 PHE   159      63.261  40.907  38.379  1.00  0.00           C  
ATOM   2316  HD1 PHE   159      63.150  41.979  38.266  1.00  0.00           H  
ATOM   2317  CE1 PHE   159      64.508  40.294  38.867  1.00  0.00           C  
ATOM   2318  HE1 PHE   159      65.346  40.793  39.341  1.00  0.00           H  
ATOM   2319  CZ  PHE   159      64.565  38.902  39.040  1.00  0.00           C  
ATOM   2320  HZ  PHE   159      65.435  38.371  39.408  1.00  0.00           H  
ATOM   2321  CE2 PHE   159      63.438  38.140  38.718  1.00  0.00           C  
ATOM   2322  HE2 PHE   159      63.404  37.087  38.972  1.00  0.00           H  
ATOM   2323  CD2 PHE   159      62.278  38.718  38.242  1.00  0.00           C  
ATOM   2324  HD2 PHE   159      61.438  38.076  38.005  1.00  0.00           H  
ATOM   2325  C   PHE   159      61.117  42.104  35.571  1.00  0.00           C  
ATOM   2326  O   PHE   159      62.287  42.393  35.373  1.00  0.00           O  
ATOM   2327  N   PHE   160      60.136  43.046  35.477  1.00  0.00           N  
ATOM   2328  H   PHE   160      59.205  42.852  35.822  1.00  0.00           H  
ATOM   2329  CA  PHE   160      60.400  44.409  34.999  1.00  0.00           C  
ATOM   2330  HA  PHE   160      61.187  44.368  34.249  1.00  0.00           H  
ATOM   2331  CB  PHE   160      59.149  44.979  34.408  1.00  0.00           C  
ATOM   2332  HB2 PHE   160      58.349  44.911  35.142  1.00  0.00           H  
ATOM   2333  HB3 PHE   160      59.212  46.050  34.227  1.00  0.00           H  
ATOM   2334  CG  PHE   160      58.654  44.237  33.252  1.00  0.00           C  
ATOM   2335  CD1 PHE   160      57.260  44.496  32.883  1.00  0.00           C  
ATOM   2336  HD1 PHE   160      56.675  45.132  33.537  1.00  0.00           H  
ATOM   2337  CE1 PHE   160      56.597  43.823  31.843  1.00  0.00           C  
ATOM   2338  HE1 PHE   160      55.537  43.983  31.684  1.00  0.00           H  
ATOM   2339  CZ  PHE   160      57.311  42.841  31.203  1.00  0.00           C  
ATOM   2340  HZ  PHE   160      56.789  42.247  30.462  1.00  0.00           H  
ATOM   2341  CE2 PHE   160      58.621  42.460  31.559  1.00  0.00           C  
ATOM   2342  HE2 PHE   160      59.057  41.581  31.099  1.00  0.00           H  
ATOM   2343  CD2 PHE   160      59.291  43.197  32.481  1.00  0.00           C  
ATOM   2344  HD2 PHE   160      60.318  42.900  32.658  1.00  0.00           H  
ATOM   2345  C   PHE   160      61.003  45.190  36.169  1.00  0.00           C  
ATOM   2346  O   PHE   160      60.194  45.762  36.912  1.00  0.00           O  
ATOM   2347  N   ALA   161      62.316  45.230  36.269  1.00  0.00           N  
ATOM   2348  H   ALA   161      62.834  44.523  35.765  1.00  0.00           H  
ATOM   2349  CA  ALA   161      63.029  45.994  37.256  1.00  0.00           C  
ATOM   2350  HA  ALA   161      62.589  46.988  37.256  1.00  0.00           H  
ATOM   2351  CB  ALA   161      63.024  45.417  38.690  1.00  0.00           C  
ATOM   2352  HB1 ALA   161      62.032  45.273  39.115  1.00  0.00           H  
ATOM   2353  HB2 ALA   161      63.556  44.475  38.575  1.00  0.00           H  
ATOM   2354  HB3 ALA   161      63.634  46.057  39.325  1.00  0.00           H  
ATOM   2355  C   ALA   161      64.470  46.262  36.721  1.00  0.00           C  
ATOM   2356  O   ALA   161      65.095  45.443  35.983  1.00  0.00           O  
ATOM   2357  N   GLU   162      65.048  47.436  37.071  1.00  0.00           N  
ATOM   2358  H   GLU   162      64.469  48.241  37.267  1.00  0.00           H  
ATOM   2359  CA  GLU   162      66.359  47.860  36.653  1.00  0.00           C  
ATOM   2360  HA  GLU   162      66.949  47.081  36.176  1.00  0.00           H  
ATOM   2361  CB  GLU   162      66.319  48.846  35.490  1.00  0.00           C  
ATOM   2362  HB2 GLU   162      67.157  49.538  35.547  1.00  0.00           H  
ATOM   2363  HB3 GLU   162      66.524  48.428  34.507  1.00  0.00           H  
ATOM   2364  CG  GLU   162      65.060  49.660  35.482  1.00  0.00           C  
ATOM   2365  HG2 GLU   162      65.039  50.212  34.544  1.00  0.00           H  
ATOM   2366  HG3 GLU   162      64.187  49.019  35.379  1.00  0.00           H  
ATOM   2367  CD  GLU   162      65.046  50.548  36.733  1.00  0.00           C  
ATOM   2368  OE1 GLU   162      65.777  51.566  36.814  1.00  0.00           O  
ATOM   2369  OE2 GLU   162      64.341  50.167  37.737  1.00  0.00           O  
ATOM   2370  C   GLU   162      67.294  48.455  37.721  1.00  0.00           C  
ATOM   2371  O   GLU   162      68.497  48.361  37.594  1.00  0.00           O  
ATOM   2372  N   ASP   163      66.707  48.963  38.866  1.00  0.00           N  
ATOM   2373  H   ASP   163      65.718  49.169  38.856  1.00  0.00           H  
ATOM   2374  CA  ASP   163      67.509  49.344  39.992  1.00  0.00           C  
ATOM   2375  HA  ASP   163      68.472  49.739  39.678  1.00  0.00           H  
ATOM   2376  CB  ASP   163      66.751  50.408  40.794  1.00  0.00           C  
ATOM   2377  HB2 ASP   163      66.536  51.266  40.160  1.00  0.00           H  
ATOM   2378  HB3 ASP   163      65.824  49.991  41.181  1.00  0.00           H  
ATOM   2379  CG  ASP   163      67.530  51.002  41.891  1.00  0.00           C  
ATOM   2380  OD1 ASP   163      66.939  51.289  42.981  1.00  0.00           O  
ATOM   2381  OD2 ASP   163      68.796  51.171  41.735  1.00  0.00           O  
ATOM   2382  C   ASP   163      67.791  48.146  40.905  1.00  0.00           C  
ATOM   2383  O   ASP   163      67.302  47.844  41.972  1.00  0.00           O  
ATOM   2384  N   VAL   164      68.747  47.296  40.384  1.00  0.00           N  
ATOM   2385  H   VAL   164      69.346  47.630  39.641  1.00  0.00           H  
ATOM   2386  CA  VAL   164      68.966  45.883  40.874  1.00  0.00           C  
ATOM   2387  HA  VAL   164      68.417  45.715  41.797  1.00  0.00           H  
ATOM   2388  CB  VAL   164      68.422  44.950  39.916  1.00  0.00           C  
ATOM   2389  HB  VAL   164      68.629  44.015  40.432  1.00  0.00           H  
ATOM   2390  CG1 VAL   164      66.957  45.054  39.530  1.00  0.00           C  
ATOM   2391 HG11 VAL   164      66.815  45.961  38.945  1.00  0.00           H  
ATOM   2392 HG12 VAL   164      66.644  44.209  38.920  1.00  0.00           H  
ATOM   2393 HG13 VAL   164      66.236  45.115  40.343  1.00  0.00           H  
ATOM   2394  CG2 VAL   164      69.118  44.823  38.556  1.00  0.00           C  
ATOM   2395 HG21 VAL   164      68.802  45.626  37.893  1.00  0.00           H  
ATOM   2396 HG22 VAL   164      70.158  44.535  38.703  1.00  0.00           H  
ATOM   2397 HG23 VAL   164      68.650  44.065  37.931  1.00  0.00           H  
ATOM   2398  C   VAL   164      70.450  45.722  41.116  1.00  0.00           C  
ATOM   2399  O   VAL   164      71.237  46.544  40.649  1.00  0.00           O  
ATOM   2400  N   GLY   165      70.844  44.623  41.741  1.00  0.00           N  
ATOM   2401  H   GLY   165      70.192  43.888  41.980  1.00  0.00           H  
ATOM   2402  CA  GLY   165      72.143  44.572  42.350  1.00  0.00           C  
ATOM   2403  HA2 GLY   165      72.750  43.764  41.947  1.00  0.00           H  
ATOM   2404  HA3 GLY   165      72.652  45.530  42.264  1.00  0.00           H  
ATOM   2405  C   GLY   165      71.921  44.321  43.852  1.00  0.00           C  
ATOM   2406  O   GLY   165      72.921  44.556  44.559  1.00  0.00           O  
ATOM   2407  N   SER   166      70.688  44.045  44.295  1.00  0.00           N  
ATOM   2408  H   SER   166      69.944  43.734  43.686  1.00  0.00           H  
ATOM   2409  CA  SER   166      70.450  43.841  45.696  1.00  0.00           C  
ATOM   2410  HA  SER   166      71.396  43.489  46.102  1.00  0.00           H  
ATOM   2411  CB  SER   166      70.222  45.166  46.459  1.00  0.00           C  
ATOM   2412  HB2 SER   166      70.105  44.893  47.505  1.00  0.00           H  
ATOM   2413  HB3 SER   166      71.121  45.776  46.488  1.00  0.00           H  
ATOM   2414  OG  SER   166      69.134  45.974  46.002  1.00  0.00           O  
ATOM   2415  HG  SER   166      69.404  46.040  45.073  1.00  0.00           H  
ATOM   2416  C   SER   166      69.251  42.908  45.938  1.00  0.00           C  
ATOM   2417  O   SER   166      68.552  43.073  46.894  1.00  0.00           O  
ATOM   2418  N   ASN   167      69.020  41.870  45.028  1.00  0.00           N  
ATOM   2419  H   ASN   167      69.528  41.682  44.174  1.00  0.00           H  
ATOM   2420  CA  ASN   167      67.692  41.338  44.980  1.00  0.00           C  
ATOM   2421  HA  ASN   167      67.319  41.152  45.984  1.00  0.00           H  
ATOM   2422  CB  ASN   167      66.700  42.228  44.204  1.00  0.00           C  
ATOM   2423  HB2 ASN   167      65.736  41.725  44.256  1.00  0.00           H  
ATOM   2424  HB3 ASN   167      66.567  43.163  44.744  1.00  0.00           H  
ATOM   2425  CG  ASN   167      67.206  42.769  42.907  1.00  0.00           C  
ATOM   2426  OD1 ASN   167      68.139  43.574  42.701  1.00  0.00           O  
ATOM   2427  ND2 ASN   167      66.609  42.334  41.785  1.00  0.00           N  
ATOM   2428 HD21 ASN   167      67.014  42.579  40.892  1.00  0.00           H  
ATOM   2429 HD22 ASN   167      65.777  41.760  41.776  1.00  0.00           H  
ATOM   2430  C   ASN   167      67.846  39.938  44.241  1.00  0.00           C  
ATOM   2431  O   ASN   167      68.758  39.720  43.437  1.00  0.00           O  
ATOM   2432  N   LYS   168      66.948  38.995  44.518  1.00  0.00           N  
ATOM   2433  H   LYS   168      66.417  39.045  45.377  1.00  0.00           H  
ATOM   2434  CA  LYS   168      66.912  37.712  43.817  1.00  0.00           C  
ATOM   2435  HA  LYS   168      67.531  37.756  42.923  1.00  0.00           H  
ATOM   2436  CB  LYS   168      67.583  36.675  44.727  1.00  0.00           C  
ATOM   2437  HB2 LYS   168      68.585  37.052  44.921  1.00  0.00           H  
ATOM   2438  HB3 LYS   168      67.056  36.570  45.673  1.00  0.00           H  
ATOM   2439  CG  LYS   168      67.780  35.427  43.999  1.00  0.00           C  
ATOM   2440  HG2 LYS   168      66.967  35.103  43.352  1.00  0.00           H  
ATOM   2441  HG3 LYS   168      68.727  35.478  43.467  1.00  0.00           H  
ATOM   2442  CD  LYS   168      68.056  34.228  44.848  1.00  0.00           C  
ATOM   2443  HD2 LYS   168      68.371  33.457  44.148  1.00  0.00           H  
ATOM   2444  HD3 LYS   168      68.774  34.591  45.581  1.00  0.00           H  
ATOM   2445  CE  LYS   168      66.759  33.757  45.548  1.00  0.00           C  
ATOM   2446  HE2 LYS   168      66.394  34.446  46.306  1.00  0.00           H  
ATOM   2447  HE3 LYS   168      66.019  33.714  44.751  1.00  0.00           H  
ATOM   2448  NZ  LYS   168      67.050  32.465  46.111  1.00  0.00           N  
ATOM   2449  HZ1 LYS   168      67.715  32.530  46.902  1.00  0.00           H  
ATOM   2450  HZ2 LYS   168      66.216  32.029  46.543  1.00  0.00           H  
ATOM   2451  HZ3 LYS   168      67.491  31.962  45.320  1.00  0.00           H  
ATOM   2452  C   LYS   168      65.477  37.357  43.438  1.00  0.00           C  
ATOM   2453  O   LYS   168      64.770  36.789  44.313  1.00  0.00           O  
ATOM   2454  N   GLY   169      64.979  37.965  42.365  1.00  0.00           N  
ATOM   2455  H   GLY   169      65.636  38.479  41.793  1.00  0.00           H  
ATOM   2456  CA  GLY   169      63.595  38.299  42.219  1.00  0.00           C  
ATOM   2457  HA2 GLY   169      63.303  37.926  41.240  1.00  0.00           H  
ATOM   2458  HA3 GLY   169      63.062  37.778  43.012  1.00  0.00           H  
ATOM   2459  C   GLY   169      63.451  39.823  42.371  1.00  0.00           C  
ATOM   2460  O   GLY   169      64.249  40.645  42.136  1.00  0.00           O  
ATOM   2461  N   ALA   170      62.211  40.182  42.678  1.00  0.00           N  
ATOM   2462  H   ALA   170      61.515  39.516  42.983  1.00  0.00           H  
ATOM   2463  CA  ALA   170      61.838  41.593  42.788  1.00  0.00           C  
ATOM   2464  HA  ALA   170      62.644  42.146  43.265  1.00  0.00           H  
ATOM   2465  CB  ALA   170      61.505  42.042  41.398  1.00  0.00           C  
ATOM   2466  HB1 ALA   170      60.646  41.558  40.938  1.00  0.00           H  
ATOM   2467  HB2 ALA   170      61.099  43.048  41.324  1.00  0.00           H  
ATOM   2468  HB3 ALA   170      62.355  41.987  40.720  1.00  0.00           H  
ATOM   2469  C   ALA   170      60.609  41.766  43.667  1.00  0.00           C  
ATOM   2470  O   ALA   170      59.856  40.819  43.893  1.00  0.00           O  
ATOM   2471  N   ILE   171      60.325  43.005  44.071  1.00  0.00           N  
ATOM   2472  H   ILE   171      60.662  43.763  43.493  1.00  0.00           H  
ATOM   2473  CA  ILE   171      59.414  43.262  45.150  1.00  0.00           C  
ATOM   2474  HA  ILE   171      58.744  42.421  45.315  1.00  0.00           H  
ATOM   2475  CB  ILE   171      60.112  43.523  46.539  1.00  0.00           C  
ATOM   2476  HB  ILE   171      59.280  43.813  47.178  1.00  0.00           H  
ATOM   2477  CG2 ILE   171      60.884  42.240  46.865  1.00  0.00           C  
ATOM   2478 HG21 ILE   171      60.315  41.321  46.740  1.00  0.00           H  
ATOM   2479 HG22 ILE   171      61.659  42.096  46.115  1.00  0.00           H  
ATOM   2480 HG23 ILE   171      61.261  42.372  47.877  1.00  0.00           H  
ATOM   2481  CG1 ILE   171      60.943  44.771  46.554  1.00  0.00           C  
ATOM   2482 HG12 ILE   171      61.621  44.668  45.710  1.00  0.00           H  
ATOM   2483 HG13 ILE   171      60.318  45.661  46.581  1.00  0.00           H  
ATOM   2484  CD1 ILE   171      61.831  45.125  47.734  1.00  0.00           C  
ATOM   2485 HD11 ILE   171      61.216  45.000  48.623  1.00  0.00           H  
ATOM   2486 HD12 ILE   171      62.681  44.462  47.884  1.00  0.00           H  
ATOM   2487 HD13 ILE   171      62.212  46.144  47.753  1.00  0.00           H  
ATOM   2488  C   ILE   171      58.613  44.479  44.680  1.00  0.00           C  
ATOM   2489  O   ILE   171      59.133  45.356  43.996  1.00  0.00           O  
ATOM   2490  N   ILE   172      57.331  44.568  45.253  1.00  0.00           N  
ATOM   2491  H   ILE   172      57.021  43.916  45.961  1.00  0.00           H  
ATOM   2492  CA  ILE   172      56.338  45.557  44.801  1.00  0.00           C  
ATOM   2493  HA  ILE   172      55.944  45.254  43.833  1.00  0.00           H  
ATOM   2494  CB  ILE   172      55.125  45.689  45.671  1.00  0.00           C  
ATOM   2495  HB  ILE   172      55.401  46.101  46.640  1.00  0.00           H  
ATOM   2496  CG2 ILE   172      54.052  46.585  45.005  1.00  0.00           C  
ATOM   2497 HG21 ILE   172      54.216  47.657  45.096  1.00  0.00           H  
ATOM   2498 HG22 ILE   172      53.930  46.318  43.957  1.00  0.00           H  
ATOM   2499 HG23 ILE   172      53.091  46.421  45.487  1.00  0.00           H  
ATOM   2500  CG1 ILE   172      54.467  44.311  46.006  1.00  0.00           C  
ATOM   2501 HG12 ILE   172      55.244  43.707  46.471  1.00  0.00           H  
ATOM   2502 HG13 ILE   172      53.720  44.462  46.783  1.00  0.00           H  
ATOM   2503  CD1 ILE   172      53.869  43.471  44.801  1.00  0.00           C  
ATOM   2504 HD11 ILE   172      54.559  43.187  44.009  1.00  0.00           H  
ATOM   2505 HD12 ILE   172      53.531  42.476  45.083  1.00  0.00           H  
ATOM   2506 HD13 ILE   172      53.101  43.994  44.234  1.00  0.00           H  
ATOM   2507  C   ILE   172      56.944  46.931  44.572  1.00  0.00           C  
ATOM   2508  O   ILE   172      56.735  47.533  43.531  1.00  0.00           O  
ATOM   2509  N   GLY   173      57.752  47.445  45.592  1.00  0.00           N  
ATOM   2510  H   GLY   173      57.900  46.877  46.415  1.00  0.00           H  
ATOM   2511  CA  GLY   173      58.209  48.843  45.540  1.00  0.00           C  
ATOM   2512  HA2 GLY   173      57.350  49.508  45.488  1.00  0.00           H  
ATOM   2513  HA3 GLY   173      58.650  49.067  46.509  1.00  0.00           H  
ATOM   2514  C   GLY   173      59.214  49.149  44.377  1.00  0.00           C  
ATOM   2515  O   GLY   173      59.628  50.329  44.209  1.00  0.00           O  
ATOM   2516  N   LEU   174      59.480  48.198  43.467  1.00  0.00           N  
ATOM   2517  H   LEU   174      58.886  47.380  43.499  1.00  0.00           H  
ATOM   2518  CA  LEU   174      60.393  48.387  42.331  1.00  0.00           C  
ATOM   2519  HA  LEU   174      60.130  49.360  41.922  1.00  0.00           H  
ATOM   2520  CB  LEU   174      61.889  48.460  42.598  1.00  0.00           C  
ATOM   2521  HB2 LEU   174      62.305  48.666  41.614  1.00  0.00           H  
ATOM   2522  HB3 LEU   174      62.061  49.328  43.231  1.00  0.00           H  
ATOM   2523  CG  LEU   174      62.515  47.159  43.183  1.00  0.00           C  
ATOM   2524  HG  LEU   174      61.912  46.321  42.838  1.00  0.00           H  
ATOM   2525  CD1 LEU   174      63.971  47.003  42.700  1.00  0.00           C  
ATOM   2526 HD11 LEU   174      63.915  46.803  41.632  1.00  0.00           H  
ATOM   2527 HD12 LEU   174      64.626  47.826  42.981  1.00  0.00           H  
ATOM   2528 HD13 LEU   174      64.358  46.102  43.171  1.00  0.00           H  
ATOM   2529  CD2 LEU   174      62.547  47.025  44.716  1.00  0.00           C  
ATOM   2530 HD21 LEU   174      61.553  46.934  45.147  1.00  0.00           H  
ATOM   2531 HD22 LEU   174      63.164  46.267  45.194  1.00  0.00           H  
ATOM   2532 HD23 LEU   174      62.868  47.987  45.110  1.00  0.00           H  
ATOM   2533  C   LEU   174      59.992  47.551  41.047  1.00  0.00           C  
ATOM   2534  O   LEU   174      59.894  48.102  39.967  1.00  0.00           O  
ATOM   2535  N   MET   175      59.695  46.264  41.265  1.00  0.00           N  
ATOM   2536  H   MET   175      59.839  45.895  42.195  1.00  0.00           H  
ATOM   2537  CA  MET   175      58.999  45.438  40.337  1.00  0.00           C  
ATOM   2538  HA  MET   175      59.686  45.284  39.508  1.00  0.00           H  
ATOM   2539  CB  MET   175      58.566  44.171  41.006  1.00  0.00           C  
ATOM   2540  HB2 MET   175      59.269  43.919  41.798  1.00  0.00           H  
ATOM   2541  HB3 MET   175      57.736  44.280  41.702  1.00  0.00           H  
ATOM   2542  CG  MET   175      58.268  42.992  39.991  1.00  0.00           C  
ATOM   2543  HG2 MET   175      57.501  43.309  39.289  1.00  0.00           H  
ATOM   2544  HG3 MET   175      59.125  42.810  39.346  1.00  0.00           H  
ATOM   2545  SD  MET   175      57.901  41.386  40.810  1.00  0.00           S  
ATOM   2546  CE  MET   175      56.720  41.812  42.133  1.00  0.00           C  
ATOM   2547  HE1 MET   175      56.307  40.913  42.587  1.00  0.00           H  
ATOM   2548  HE2 MET   175      57.252  42.418  42.863  1.00  0.00           H  
ATOM   2549  HE3 MET   175      55.958  42.338  41.564  1.00  0.00           H  
ATOM   2550  C   MET   175      57.791  46.032  39.705  1.00  0.00           C  
ATOM   2551  O   MET   175      56.750  46.206  40.299  1.00  0.00           O  
ATOM   2552  N   VAL   176      57.872  46.315  38.371  1.00  0.00           N  
ATOM   2553  H   VAL   176      58.716  46.319  37.814  1.00  0.00           H  
ATOM   2554  CA  VAL   176      56.723  46.998  37.805  1.00  0.00           C  
ATOM   2555  HA  VAL   176      56.288  47.581  38.614  1.00  0.00           H  
ATOM   2556  CB  VAL   176      57.136  47.882  36.680  1.00  0.00           C  
ATOM   2557  HB  VAL   176      57.864  47.406  36.026  1.00  0.00           H  
ATOM   2558  CG1 VAL   176      55.988  48.381  35.835  1.00  0.00           C  
ATOM   2559 HG11 VAL   176      56.343  49.017  35.027  1.00  0.00           H  
ATOM   2560 HG12 VAL   176      55.517  47.550  35.314  1.00  0.00           H  
ATOM   2561 HG13 VAL   176      55.300  49.020  36.386  1.00  0.00           H  
ATOM   2562  CG2 VAL   176      58.011  49.016  37.238  1.00  0.00           C  
ATOM   2563 HG21 VAL   176      57.444  49.482  38.041  1.00  0.00           H  
ATOM   2564 HG22 VAL   176      59.025  48.691  37.465  1.00  0.00           H  
ATOM   2565 HG23 VAL   176      58.135  49.919  36.644  1.00  0.00           H  
ATOM   2566  C   VAL   176      55.707  45.921  37.390  1.00  0.00           C  
ATOM   2567  O   VAL   176      54.492  46.106  37.358  1.00  0.00           O  
ATOM   2568  N   GLY   177      56.176  44.665  37.233  1.00  0.00           N  
ATOM   2569  H   GLY   177      57.154  44.435  37.343  1.00  0.00           H  
ATOM   2570  CA  GLY   177      55.345  43.624  36.652  1.00  0.00           C  
ATOM   2571  HA2 GLY   177      54.634  43.147  37.322  1.00  0.00           H  
ATOM   2572  HA3 GLY   177      54.730  44.061  35.869  1.00  0.00           H  
ATOM   2573  C   GLY   177      56.353  42.555  36.128  1.00  0.00           C  
ATOM   2574  O   GLY   177      57.569  42.649  36.260  1.00  0.00           O  
ATOM   2575  N   GLY   178      55.907  41.518  35.338  1.00  0.00           N  
ATOM   2576  H   GLY   178      54.950  41.597  35.020  1.00  0.00           H  
ATOM   2577  CA  GLY   178      56.811  40.636  34.613  1.00  0.00           C  
ATOM   2578  HA2 GLY   178      57.683  41.158  34.226  1.00  0.00           H  
ATOM   2579  HA3 GLY   178      57.111  39.787  35.223  1.00  0.00           H  
ATOM   2580  C   GLY   178      56.162  40.182  33.323  1.00  0.00           C  
ATOM   2581  O   GLY   178      55.105  40.662  32.889  1.00  0.00           O  
ATOM   2582  N   VAL   179      56.779  39.155  32.672  1.00  0.00           N  
ATOM   2583  H   VAL   179      57.696  38.825  32.940  1.00  0.00           H  
ATOM   2584  CA  VAL   179      56.306  38.448  31.493  1.00  0.00           C  
ATOM   2585  HA  VAL   179      55.227  38.591  31.493  1.00  0.00           H  
ATOM   2586  CB  VAL   179      56.655  39.038  30.141  1.00  0.00           C  
ATOM   2587  HB  VAL   179      56.442  40.105  30.164  1.00  0.00           H  
ATOM   2588  CG1 VAL   179      58.068  38.874  29.760  1.00  0.00           C  
ATOM   2589 HG11 VAL   179      58.107  37.994  29.121  1.00  0.00           H  
ATOM   2590 HG12 VAL   179      58.323  39.639  29.030  1.00  0.00           H  
ATOM   2591 HG13 VAL   179      58.750  38.946  30.605  1.00  0.00           H  
ATOM   2592  CG2 VAL   179      55.762  38.538  29.077  1.00  0.00           C  
ATOM   2593 HG21 VAL   179      55.847  37.460  28.953  1.00  0.00           H  
ATOM   2594 HG22 VAL   179      54.718  38.755  29.296  1.00  0.00           H  
ATOM   2595 HG23 VAL   179      55.885  39.011  28.105  1.00  0.00           H  
ATOM   2596  C   VAL   179      56.523  36.937  31.707  1.00  0.00           C  
ATOM   2597  O   VAL   179      57.627  36.563  32.146  1.00  0.00           O  
ATOM   2598  N   VAL   180      55.471  36.168  31.516  1.00  0.00           N  
ATOM   2599  H   VAL   180      54.575  36.595  31.321  1.00  0.00           H  
ATOM   2600  CA  VAL   180      55.619  34.723  31.644  1.00  0.00           C  
ATOM   2601  HA  VAL   180      56.319  34.503  32.446  1.00  0.00           H  
ATOM   2602  CB  VAL   180      54.312  34.042  31.965  1.00  0.00           C  
ATOM   2603  HB  VAL   180      53.678  34.188  31.093  1.00  0.00           H  
ATOM   2604  CG1 VAL   180      54.384  32.576  32.185  1.00  0.00           C  
ATOM   2605 HG11 VAL   180      53.427  32.228  32.570  1.00  0.00           H  
ATOM   2606 HG12 VAL   180      54.533  31.920  31.330  1.00  0.00           H  
ATOM   2607 HG13 VAL   180      55.126  32.337  32.944  1.00  0.00           H  
ATOM   2608  CG2 VAL   180      53.571  34.632  33.187  1.00  0.00           C  
ATOM   2609 HG21 VAL   180      52.629  34.091  33.133  1.00  0.00           H  
ATOM   2610 HG22 VAL   180      54.026  34.432  34.155  1.00  0.00           H  
ATOM   2611 HG23 VAL   180      53.577  35.710  33.033  1.00  0.00           H  
ATOM   2612  C   VAL   180      56.132  34.201  30.322  1.00  0.00           C  
ATOM   2613  O   VAL   180      55.570  34.548  29.283  1.00  0.00           O  
ATOM   2614  N   ILE   181      57.245  33.412  30.366  1.00  0.00           N  
ATOM   2615  H   ILE   181      57.593  33.072  31.252  1.00  0.00           H  
ATOM   2616  CA  ILE   181      58.050  33.076  29.209  1.00  0.00           C  
ATOM   2617  HA  ILE   181      57.300  33.287  28.451  1.00  0.00           H  
ATOM   2618  CB  ILE   181      59.317  34.020  28.992  1.00  0.00           C  
ATOM   2619  HB  ILE   181      59.734  33.828  28.006  1.00  0.00           H  
ATOM   2620  CG2 ILE   181      58.990  35.491  28.954  1.00  0.00           C  
ATOM   2621 HG21 ILE   181      59.831  36.133  28.700  1.00  0.00           H  
ATOM   2622 HG22 ILE   181      58.081  35.673  28.385  1.00  0.00           H  
ATOM   2623 HG23 ILE   181      58.784  35.791  29.980  1.00  0.00           H  
ATOM   2624  CG1 ILE   181      60.414  33.718  30.067  1.00  0.00           C  
ATOM   2625 HG12 ILE   181      60.914  34.655  30.300  1.00  0.00           H  
ATOM   2626 HG13 ILE   181      59.869  33.371  30.943  1.00  0.00           H  
ATOM   2627  CD1 ILE   181      61.466  32.670  29.681  1.00  0.00           C  
ATOM   2628 HD11 ILE   181      62.284  32.762  30.393  1.00  0.00           H  
ATOM   2629 HD12 ILE   181      60.959  31.707  29.659  1.00  0.00           H  
ATOM   2630 HD13 ILE   181      61.972  32.925  28.752  1.00  0.00           H  
ATOM   2631  C   ILE   181      58.403  31.548  29.169  1.00  0.00           C  
ATOM   2632  O   ILE   181      58.297  30.855  30.189  1.00  0.00           O  
ATOM   2633  N   ALA   182      59.004  31.121  28.036  1.00  0.00           N  
ATOM   2634  H   ALA   182      59.110  31.820  27.313  1.00  0.00           H  
ATOM   2635  CA  ALA   182      59.314  29.725  27.657  1.00  0.00           C  
ATOM   2636  HA  ALA   182      59.287  29.053  28.512  1.00  0.00           H  
ATOM   2637  CB  ALA   182      58.326  29.290  26.626  1.00  0.00           C  
ATOM   2638  HB1 ALA   182      58.316  30.053  25.850  1.00  0.00           H  
ATOM   2639  HB2 ALA   182      58.557  28.299  26.241  1.00  0.00           H  
ATOM   2640  HB3 ALA   182      57.387  29.118  27.149  1.00  0.00           H  
ATOM   2641  C   ALA   182      60.715  29.792  27.001  1.00  0.00           C  
ATOM   2642  O   ALA   182      61.630  29.194  27.626  1.00  0.00           O  
ATOM   2643  OXT ALA   182      60.993  30.537  26.002  1.00  0.00           O  
TER    2644      ALA   182 
END   
