# Supplementary material for: Exploring Structural Insights of Aβ42 and α-Synuclein Monomers and Heterodimer: A Comparative Study Using Implicit and Explicit Solvent Simulations
Source: J Phys Chem B. 2024 May 3;128(19):4655–69. doi: 10.1021/acs.jpcb.4c00503 (PMC11103699; doi:10.1021/acs.jpcb.4c00503)
Supplement: Supplementary file 3 — jp4c00503_si_003.zip [file jp4c00503_si_003.zip › rep/6_asyn_abeta_FINAL3.pdb]

CRYST1   93.428   93.428   93.428 109.47 109.47 109.47               1
ATOM      1  N   MET     1      42.432  51.255  35.757  1.00  0.00           N  
ATOM      2  H1  MET     1      41.873  51.011  36.595  1.00  0.00           H  
ATOM      3  H2  MET     1      41.881  51.651  34.974  1.00  0.00           H  
ATOM      4  H3  MET     1      43.118  52.008  35.941  1.00  0.00           H  
ATOM      5  CA  MET     1      43.134  50.071  35.231  1.00  0.00           C  
ATOM      6  HA  MET     1      43.889  50.402  34.522  1.00  0.00           H  
ATOM      7  CB  MET     1      43.896  49.420  36.383  1.00  0.00           C  
ATOM      8  HB2 MET     1      44.285  50.231  36.996  1.00  0.00           H  
ATOM      9  HB3 MET     1      43.230  48.892  37.062  1.00  0.00           H  
ATOM     10  CG  MET     1      45.032  48.502  35.940  1.00  0.00           C  
ATOM     11  HG2 MET     1      44.508  47.765  35.335  1.00  0.00           H  
ATOM     12  HG3 MET     1      45.852  48.992  35.420  1.00  0.00           H  
ATOM     13  SD  MET     1      45.770  47.572  37.353  1.00  0.00           S  
ATOM     14  CE  MET     1      46.696  48.827  38.332  1.00  0.00           C  
ATOM     15  HE1 MET     1      47.437  48.351  38.969  1.00  0.00           H  
ATOM     16  HE2 MET     1      47.209  49.449  37.602  1.00  0.00           H  
ATOM     17  HE3 MET     1      46.043  49.469  38.918  1.00  0.00           H  
ATOM     18  C   MET     1      42.118  49.120  34.411  1.00  0.00           C  
ATOM     19  O   MET     1      41.107  48.709  34.922  1.00  0.00           O  
ATOM     20  N   ASP     2      42.448  48.760  33.113  1.00  0.00           N  
ATOM     21  H   ASP     2      43.008  49.336  32.499  1.00  0.00           H  
ATOM     22  CA  ASP     2      41.764  47.571  32.449  1.00  0.00           C  
ATOM     23  HA  ASP     2      40.699  47.640  32.657  1.00  0.00           H  
ATOM     24  CB  ASP     2      41.897  47.732  30.936  1.00  0.00           C  
ATOM     25  HB2 ASP     2      42.903  47.397  30.691  1.00  0.00           H  
ATOM     26  HB3 ASP     2      41.255  47.014  30.430  1.00  0.00           H  
ATOM     27  CG  ASP     2      41.551  49.166  30.451  1.00  0.00           C  
ATOM     28  OD1 ASP     2      40.453  49.342  29.920  1.00  0.00           O  
ATOM     29  OD2 ASP     2      42.479  50.015  30.375  1.00  0.00           O  
ATOM     30  C   ASP     2      42.249  46.210  32.999  1.00  0.00           C  
ATOM     31  O   ASP     2      43.381  45.852  32.916  1.00  0.00           O  
ATOM     32  N   VAL     3      41.279  45.522  33.666  1.00  0.00           N  
ATOM     33  H   VAL     3      40.317  45.812  33.549  1.00  0.00           H  
ATOM     34  CA  VAL     3      41.546  44.326  34.509  1.00  0.00           C  
ATOM     35  HA  VAL     3      42.613  44.126  34.449  1.00  0.00           H  
ATOM     36  CB  VAL     3      41.126  44.464  35.981  1.00  0.00           C  
ATOM     37  HB  VAL     3      40.064  44.699  35.956  1.00  0.00           H  
ATOM     38  CG1 VAL     3      41.325  43.219  36.837  1.00  0.00           C  
ATOM     39 HG11 VAL     3      41.111  43.664  37.807  1.00  0.00           H  
ATOM     40 HG12 VAL     3      42.392  43.041  36.721  1.00  0.00           H  
ATOM     41 HG13 VAL     3      40.634  42.398  36.656  1.00  0.00           H  
ATOM     42  CG2 VAL     3      41.897  45.626  36.655  1.00  0.00           C  
ATOM     43 HG21 VAL     3      41.290  45.901  37.515  1.00  0.00           H  
ATOM     44 HG22 VAL     3      41.980  46.446  35.944  1.00  0.00           H  
ATOM     45 HG23 VAL     3      42.884  45.296  36.974  1.00  0.00           H  
ATOM     46  C   VAL     3      40.744  43.213  33.825  1.00  0.00           C  
ATOM     47  O   VAL     3      39.550  43.449  33.476  1.00  0.00           O  
ATOM     48  N   PHE     4      41.385  42.026  33.716  1.00  0.00           N  
ATOM     49  H   PHE     4      42.381  41.979  33.884  1.00  0.00           H  
ATOM     50  CA  PHE     4      40.814  40.892  32.965  1.00  0.00           C  
ATOM     51  HA  PHE     4      39.829  41.211  32.632  1.00  0.00           H  
ATOM     52  CB  PHE     4      41.678  40.566  31.719  1.00  0.00           C  
ATOM     53  HB2 PHE     4      42.692  40.275  31.986  1.00  0.00           H  
ATOM     54  HB3 PHE     4      41.374  39.694  31.145  1.00  0.00           H  
ATOM     55  CG  PHE     4      41.835  41.768  30.851  1.00  0.00           C  
ATOM     56  CD1 PHE     4      42.980  42.471  30.812  1.00  0.00           C  
ATOM     57  HD1 PHE     4      43.844  42.047  31.310  1.00  0.00           H  
ATOM     58  CE1 PHE     4      43.217  43.586  30.077  1.00  0.00           C  
ATOM     59  HE1 PHE     4      44.235  43.952  30.011  1.00  0.00           H  
ATOM     60  CZ  PHE     4      42.155  44.069  29.372  1.00  0.00           C  
ATOM     61  HZ  PHE     4      42.234  44.946  28.742  1.00  0.00           H  
ATOM     62  CE2 PHE     4      41.001  43.229  29.193  1.00  0.00           C  
ATOM     63  HE2 PHE     4      40.360  43.535  28.375  1.00  0.00           H  
ATOM     64  CD2 PHE     4      40.855  42.089  29.907  1.00  0.00           C  
ATOM     65  HD2 PHE     4      39.919  41.552  29.805  1.00  0.00           H  
ATOM     66  C   PHE     4      40.618  39.590  33.786  1.00  0.00           C  
ATOM     67  O   PHE     4      40.095  38.594  33.282  1.00  0.00           O  
ATOM     68  N   MET     5      41.078  39.586  35.079  1.00  0.00           N  
ATOM     69  H   MET     5      41.428  40.413  35.543  1.00  0.00           H  
ATOM     70  CA  MET     5      40.940  38.438  35.950  1.00  0.00           C  
ATOM     71  HA  MET     5      39.897  38.138  36.021  1.00  0.00           H  
ATOM     72  CB  MET     5      41.922  37.283  35.567  1.00  0.00           C  
ATOM     73  HB2 MET     5      41.842  37.073  34.502  1.00  0.00           H  
ATOM     74  HB3 MET     5      42.953  37.618  35.656  1.00  0.00           H  
ATOM     75  CG  MET     5      41.835  36.007  36.349  1.00  0.00           C  
ATOM     76  HG2 MET     5      42.461  35.268  35.853  1.00  0.00           H  
ATOM     77  HG3 MET     5      42.211  36.225  37.346  1.00  0.00           H  
ATOM     78  SD  MET     5      40.106  35.419  36.427  1.00  0.00           S  
ATOM     79  CE  MET     5      40.110  34.133  35.105  1.00  0.00           C  
ATOM     80  HE1 MET     5      40.958  33.465  35.239  1.00  0.00           H  
ATOM     81  HE2 MET     5      39.129  33.665  35.111  1.00  0.00           H  
ATOM     82  HE3 MET     5      40.230  34.588  34.124  1.00  0.00           H  
ATOM     83  C   MET     5      41.326  38.901  37.312  1.00  0.00           C  
ATOM     84  O   MET     5      42.259  39.689  37.461  1.00  0.00           O  
ATOM     85  N   LYS     6      40.650  38.284  38.324  1.00  0.00           N  
ATOM     86  H   LYS     6      39.944  37.587  38.126  1.00  0.00           H  
ATOM     87  CA  LYS     6      41.049  38.341  39.717  1.00  0.00           C  
ATOM     88  HA  LYS     6      42.088  38.660  39.728  1.00  0.00           H  
ATOM     89  CB  LYS     6      40.211  39.317  40.468  1.00  0.00           C  
ATOM     90  HB2 LYS     6      39.195  38.932  40.539  1.00  0.00           H  
ATOM     91  HB3 LYS     6      40.546  39.278  41.502  1.00  0.00           H  
ATOM     92  CG  LYS     6      40.196  40.770  40.111  1.00  0.00           C  
ATOM     93  HG2 LYS     6      41.260  40.932  39.953  1.00  0.00           H  
ATOM     94  HG3 LYS     6      39.625  40.815  39.185  1.00  0.00           H  
ATOM     95  CD  LYS     6      39.508  41.595  41.165  1.00  0.00           C  
ATOM     96  HD2 LYS     6      38.465  41.634  40.855  1.00  0.00           H  
ATOM     97  HD3 LYS     6      39.617  41.240  42.188  1.00  0.00           H  
ATOM     98  CE  LYS     6      40.130  43.005  41.011  1.00  0.00           C  
ATOM     99  HE2 LYS     6      41.215  42.947  41.065  1.00  0.00           H  
ATOM    100  HE3 LYS     6      39.962  43.401  40.012  1.00  0.00           H  
ATOM    101  NZ  LYS     6      39.600  43.954  42.002  1.00  0.00           N  
ATOM    102  HZ1 LYS     6      39.899  43.498  42.883  1.00  0.00           H  
ATOM    103  HZ2 LYS     6      39.974  44.901  41.813  1.00  0.00           H  
ATOM    104  HZ3 LYS     6      38.571  44.028  41.902  1.00  0.00           H  
ATOM    105  C   LYS     6      41.022  36.992  40.321  1.00  0.00           C  
ATOM    106  O   LYS     6      40.354  36.085  39.813  1.00  0.00           O  
ATOM    107  N   GLY     7      41.562  36.892  41.489  1.00  0.00           N  
ATOM    108  H   GLY     7      42.119  37.657  41.844  1.00  0.00           H  
ATOM    109  CA  GLY     7      41.224  35.904  42.506  1.00  0.00           C  
ATOM    110  HA2 GLY     7      40.943  36.378  43.444  1.00  0.00           H  
ATOM    111  HA3 GLY     7      40.302  35.443  42.159  1.00  0.00           H  
ATOM    112  C   GLY     7      42.298  34.848  42.705  1.00  0.00           C  
ATOM    113  O   GLY     7      42.112  33.864  43.369  1.00  0.00           O  
ATOM    114  N   LEU     8      43.532  34.971  42.071  1.00  0.00           N  
ATOM    115  H   LEU     8      43.842  35.823  41.625  1.00  0.00           H  
ATOM    116  CA  LEU     8      44.462  33.830  41.856  1.00  0.00           C  
ATOM    117  HA  LEU     8      43.821  33.053  41.444  1.00  0.00           H  
ATOM    118  CB  LEU     8      45.539  34.200  40.825  1.00  0.00           C  
ATOM    119  HB2 LEU     8      46.156  35.018  41.191  1.00  0.00           H  
ATOM    120  HB3 LEU     8      46.166  33.321  40.689  1.00  0.00           H  
ATOM    121  CG  LEU     8      45.057  34.674  39.425  1.00  0.00           C  
ATOM    122  HG  LEU     8      44.502  35.609  39.460  1.00  0.00           H  
ATOM    123  CD1 LEU     8      44.140  33.645  38.787  1.00  0.00           C  
ATOM    124 HD11 LEU     8      44.634  32.703  38.557  1.00  0.00           H  
ATOM    125 HD12 LEU     8      43.927  34.096  37.819  1.00  0.00           H  
ATOM    126 HD13 LEU     8      43.222  33.444  39.335  1.00  0.00           H  
ATOM    127  CD2 LEU     8      46.161  34.883  38.399  1.00  0.00           C  
ATOM    128 HD21 LEU     8      45.762  35.270  37.464  1.00  0.00           H  
ATOM    129 HD22 LEU     8      46.605  33.946  38.068  1.00  0.00           H  
ATOM    130 HD23 LEU     8      46.819  35.680  38.740  1.00  0.00           H  
ATOM    131  C   LEU     8      45.176  33.415  43.158  1.00  0.00           C  
ATOM    132  O   LEU     8      45.434  32.254  43.353  1.00  0.00           O  
ATOM    133  N   SER     9      45.300  34.335  44.159  1.00  0.00           N  
ATOM    134  H   SER     9      44.975  35.274  43.972  1.00  0.00           H  
ATOM    135  CA  SER     9      45.959  33.969  45.428  1.00  0.00           C  
ATOM    136  HA  SER     9      46.766  33.279  45.192  1.00  0.00           H  
ATOM    137  CB  SER     9      46.525  35.184  46.201  1.00  0.00           C  
ATOM    138  HB2 SER     9      47.291  34.811  46.878  1.00  0.00           H  
ATOM    139  HB3 SER     9      46.936  35.914  45.508  1.00  0.00           H  
ATOM    140  OG  SER     9      45.596  35.929  46.919  1.00  0.00           O  
ATOM    141  HG  SER     9      45.516  35.630  47.837  1.00  0.00           H  
ATOM    142  C   SER     9      45.058  33.170  46.269  1.00  0.00           C  
ATOM    143  O   SER     9      45.452  32.599  47.271  1.00  0.00           O  
ATOM    144  N   LYS    10      43.710  33.096  46.020  1.00  0.00           N  
ATOM    145  H   LYS    10      43.349  33.922  45.562  1.00  0.00           H  
ATOM    146  CA  LYS    10      42.776  32.173  46.651  1.00  0.00           C  
ATOM    147  HA  LYS    10      42.936  32.170  47.727  1.00  0.00           H  
ATOM    148  CB  LYS    10      41.350  32.631  46.352  1.00  0.00           C  
ATOM    149  HB2 LYS    10      41.254  33.626  45.922  1.00  0.00           H  
ATOM    150  HB3 LYS    10      40.955  31.884  45.667  1.00  0.00           H  
ATOM    151  CG  LYS    10      40.471  32.617  47.614  1.00  0.00           C  
ATOM    152  HG2 LYS    10      40.445  31.603  48.009  1.00  0.00           H  
ATOM    153  HG3 LYS    10      40.794  33.358  48.343  1.00  0.00           H  
ATOM    154  CD  LYS    10      38.969  32.758  47.367  1.00  0.00           C  
ATOM    155  HD2 LYS    10      38.806  33.720  46.886  1.00  0.00           H  
ATOM    156  HD3 LYS    10      38.731  32.098  46.536  1.00  0.00           H  
ATOM    157  CE  LYS    10      38.071  32.689  48.695  1.00  0.00           C  
ATOM    158  HE2 LYS    10      38.211  31.698  49.121  1.00  0.00           H  
ATOM    159  HE3 LYS    10      38.405  33.481  49.360  1.00  0.00           H  
ATOM    160  NZ  LYS    10      36.614  32.805  48.363  1.00  0.00           N  
ATOM    161  HZ1 LYS    10      36.179  32.578  49.275  1.00  0.00           H  
ATOM    162  HZ2 LYS    10      36.403  33.765  48.035  1.00  0.00           H  
ATOM    163  HZ3 LYS    10      36.425  32.145  47.587  1.00  0.00           H  
ATOM    164  C   LYS    10      43.005  30.730  46.239  1.00  0.00           C  
ATOM    165  O   LYS    10      42.464  29.844  46.860  1.00  0.00           O  
ATOM    166  N   ALA    11      43.801  30.543  45.152  1.00  0.00           N  
ATOM    167  H   ALA    11      44.139  31.389  44.712  1.00  0.00           H  
ATOM    168  CA  ALA    11      44.316  29.287  44.704  1.00  0.00           C  
ATOM    169  HA  ALA    11      43.795  28.542  45.301  1.00  0.00           H  
ATOM    170  CB  ALA    11      43.934  29.092  43.266  1.00  0.00           C  
ATOM    171  HB1 ALA    11      42.848  29.138  43.221  1.00  0.00           H  
ATOM    172  HB2 ALA    11      44.410  29.838  42.633  1.00  0.00           H  
ATOM    173  HB3 ALA    11      44.226  28.093  42.949  1.00  0.00           H  
ATOM    174  C   ALA    11      45.882  29.187  44.947  1.00  0.00           C  
ATOM    175  O   ALA    11      46.588  30.138  45.268  1.00  0.00           O  
ATOM    176  N   LYS    12      46.364  27.946  44.827  1.00  0.00           N  
ATOM    177  H   LYS    12      45.611  27.298  44.637  1.00  0.00           H  
ATOM    178  CA  LYS    12      47.601  27.587  45.460  1.00  0.00           C  
ATOM    179  HA  LYS    12      47.625  28.132  46.401  1.00  0.00           H  
ATOM    180  CB  LYS    12      47.706  26.090  45.650  1.00  0.00           C  
ATOM    181  HB2 LYS    12      47.695  25.654  44.653  1.00  0.00           H  
ATOM    182  HB3 LYS    12      48.648  25.852  46.139  1.00  0.00           H  
ATOM    183  CG  LYS    12      46.656  25.397  46.514  1.00  0.00           C  
ATOM    184  HG2 LYS    12      46.692  25.756  47.541  1.00  0.00           H  
ATOM    185  HG3 LYS    12      45.632  25.636  46.235  1.00  0.00           H  
ATOM    186  CD  LYS    12      46.596  23.883  46.410  1.00  0.00           C  
ATOM    187  HD2 LYS    12      45.699  23.471  46.869  1.00  0.00           H  
ATOM    188  HD3 LYS    12      46.594  23.532  45.380  1.00  0.00           H  
ATOM    189  CE  LYS    12      47.868  23.276  47.014  1.00  0.00           C  
ATOM    190  HE2 LYS    12      48.734  23.702  46.514  1.00  0.00           H  
ATOM    191  HE3 LYS    12      48.047  23.569  48.046  1.00  0.00           H  
ATOM    192  NZ  LYS    12      47.915  21.827  46.901  1.00  0.00           N  
ATOM    193  HZ1 LYS    12      47.188  21.299  47.415  1.00  0.00           H  
ATOM    194  HZ2 LYS    12      47.781  21.600  45.899  1.00  0.00           H  
ATOM    195  HZ3 LYS    12      48.829  21.496  47.258  1.00  0.00           H  
ATOM    196  C   LYS    12      48.750  28.094  44.673  1.00  0.00           C  
ATOM    197  O   LYS    12      49.663  28.698  45.283  1.00  0.00           O  
ATOM    198  N   GLU    13      48.635  27.989  43.351  1.00  0.00           N  
ATOM    199  H   GLU    13      47.710  27.729  43.037  1.00  0.00           H  
ATOM    200  CA  GLU    13      49.780  28.206  42.484  1.00  0.00           C  
ATOM    201  HA  GLU    13      50.634  27.740  42.971  1.00  0.00           H  
ATOM    202  CB  GLU    13      49.733  27.449  41.205  1.00  0.00           C  
ATOM    203  HB2 GLU    13      50.748  27.473  40.815  1.00  0.00           H  
ATOM    204  HB3 GLU    13      49.587  26.384  41.377  1.00  0.00           H  
ATOM    205  CG  GLU    13      48.732  27.847  40.079  1.00  0.00           C  
ATOM    206  HG2 GLU    13      48.617  28.928  40.025  1.00  0.00           H  
ATOM    207  HG3 GLU    13      49.123  27.626  39.088  1.00  0.00           H  
ATOM    208  CD  GLU    13      47.287  27.337  40.307  1.00  0.00           C  
ATOM    209  OE1 GLU    13      46.665  27.744  41.317  1.00  0.00           O  
ATOM    210  OE2 GLU    13      46.705  26.757  39.319  1.00  0.00           O  
ATOM    211  C   GLU    13      49.983  29.722  42.279  1.00  0.00           C  
ATOM    212  O   GLU    13      51.115  30.075  41.854  1.00  0.00           O  
ATOM    213  N   GLY    14      49.030  30.594  42.658  1.00  0.00           N  
ATOM    214  H   GLY    14      48.115  30.213  42.858  1.00  0.00           H  
ATOM    215  CA  GLY    14      49.220  32.049  42.650  1.00  0.00           C  
ATOM    216  HA2 GLY    14      49.715  32.305  41.716  1.00  0.00           H  
ATOM    217  HA3 GLY    14      48.233  32.504  42.601  1.00  0.00           H  
ATOM    218  C   GLY    14      50.035  32.585  43.877  1.00  0.00           C  
ATOM    219  O   GLY    14      50.557  33.615  43.779  1.00  0.00           O  
ATOM    220  N   VAL    15      50.265  31.825  45.005  1.00  0.00           N  
ATOM    221  H   VAL    15      49.946  30.868  44.937  1.00  0.00           H  
ATOM    222  CA  VAL    15      51.141  32.172  46.130  1.00  0.00           C  
ATOM    223  HA  VAL    15      50.968  33.236  46.272  1.00  0.00           H  
ATOM    224  CB  VAL    15      50.958  31.418  47.432  1.00  0.00           C  
ATOM    225  HB  VAL    15      51.249  30.406  47.159  1.00  0.00           H  
ATOM    226  CG1 VAL    15      51.864  31.933  48.523  1.00  0.00           C  
ATOM    227 HG11 VAL    15      51.575  31.598  49.517  1.00  0.00           H  
ATOM    228 HG12 VAL    15      51.809  33.016  48.611  1.00  0.00           H  
ATOM    229 HG13 VAL    15      52.910  31.652  48.417  1.00  0.00           H  
ATOM    230  CG2 VAL    15      49.471  31.471  47.937  1.00  0.00           C  
ATOM    231 HG21 VAL    15      48.737  31.360  47.141  1.00  0.00           H  
ATOM    232 HG22 VAL    15      49.266  32.350  48.545  1.00  0.00           H  
ATOM    233 HG23 VAL    15      49.386  30.671  48.669  1.00  0.00           H  
ATOM    234  C   VAL    15      52.593  31.871  45.651  1.00  0.00           C  
ATOM    235  O   VAL    15      53.553  32.691  45.799  1.00  0.00           O  
ATOM    236  N   VAL    16      52.695  30.677  44.930  1.00  0.00           N  
ATOM    237  H   VAL    16      51.865  30.102  44.880  1.00  0.00           H  
ATOM    238  CA  VAL    16      54.035  30.120  44.549  1.00  0.00           C  
ATOM    239  HA  VAL    16      54.591  30.186  45.481  1.00  0.00           H  
ATOM    240  CB  VAL    16      53.870  28.671  43.934  1.00  0.00           C  
ATOM    241  HB  VAL    16      53.256  28.675  43.035  1.00  0.00           H  
ATOM    242  CG1 VAL    16      53.168  27.753  44.961  1.00  0.00           C  
ATOM    243 HG11 VAL    16      53.573  27.879  45.963  1.00  0.00           H  
ATOM    244 HG12 VAL    16      53.329  26.699  44.745  1.00  0.00           H  
ATOM    245 HG13 VAL    16      52.080  27.754  44.951  1.00  0.00           H  
ATOM    246  CG2 VAL    16      55.235  28.079  43.454  1.00  0.00           C  
ATOM    247 HG21 VAL    16      55.604  28.617  42.584  1.00  0.00           H  
ATOM    248 HG22 VAL    16      55.103  27.038  43.165  1.00  0.00           H  
ATOM    249 HG23 VAL    16      55.944  28.133  44.278  1.00  0.00           H  
ATOM    250  C   VAL    16      54.626  31.006  43.443  1.00  0.00           C  
ATOM    251  O   VAL    16      55.885  31.181  43.453  1.00  0.00           O  
ATOM    252  N   ALA    17      53.732  31.540  42.568  1.00  0.00           N  
ATOM    253  H   ALA    17      52.769  31.245  42.657  1.00  0.00           H  
ATOM    254  CA  ALA    17      54.165  32.352  41.486  1.00  0.00           C  
ATOM    255  HA  ALA    17      54.841  31.762  40.871  1.00  0.00           H  
ATOM    256  CB  ALA    17      52.936  32.856  40.772  1.00  0.00           C  
ATOM    257  HB1 ALA    17      53.268  33.662  40.121  1.00  0.00           H  
ATOM    258  HB2 ALA    17      52.401  32.165  40.124  1.00  0.00           H  
ATOM    259  HB3 ALA    17      52.155  33.232  41.430  1.00  0.00           H  
ATOM    260  C   ALA    17      54.931  33.616  42.010  1.00  0.00           C  
ATOM    261  O   ALA    17      55.507  34.319  41.168  1.00  0.00           O  
ATOM    262  N   ALA    18      54.954  33.982  43.303  1.00  0.00           N  
ATOM    263  H   ALA    18      54.249  33.530  43.869  1.00  0.00           H  
ATOM    264  CA  ALA    18      55.729  35.103  43.833  1.00  0.00           C  
ATOM    265  HA  ALA    18      56.485  35.381  43.103  1.00  0.00           H  
ATOM    266  CB  ALA    18      54.781  36.284  44.198  1.00  0.00           C  
ATOM    267  HB1 ALA    18      54.081  36.104  45.011  1.00  0.00           H  
ATOM    268  HB2 ALA    18      55.373  37.112  44.584  1.00  0.00           H  
ATOM    269  HB3 ALA    18      54.209  36.629  43.339  1.00  0.00           H  
ATOM    270  C   ALA    18      56.532  34.639  45.049  1.00  0.00           C  
ATOM    271  O   ALA    18      57.251  35.430  45.680  1.00  0.00           O  
ATOM    272  N   ALA    19      56.390  33.367  45.420  1.00  0.00           N  
ATOM    273  H   ALA    19      55.858  32.779  44.792  1.00  0.00           H  
ATOM    274  CA  ALA    19      57.276  32.714  46.411  1.00  0.00           C  
ATOM    275  HA  ALA    19      57.547  33.407  47.204  1.00  0.00           H  
ATOM    276  CB  ALA    19      56.549  31.500  46.994  1.00  0.00           C  
ATOM    277  HB1 ALA    19      56.864  31.321  48.020  1.00  0.00           H  
ATOM    278  HB2 ALA    19      55.501  31.737  47.167  1.00  0.00           H  
ATOM    279  HB3 ALA    19      56.676  30.627  46.357  1.00  0.00           H  
ATOM    280  C   ALA    19      58.641  32.187  45.699  1.00  0.00           C  
ATOM    281  O   ALA    19      59.600  32.026  46.390  1.00  0.00           O  
ATOM    282  N   GLU    20      58.596  31.821  44.385  1.00  0.00           N  
ATOM    283  H   GLU    20      57.665  31.818  43.988  1.00  0.00           H  
ATOM    284  CA  GLU    20      59.624  31.120  43.770  1.00  0.00           C  
ATOM    285  HA  GLU    20      60.111  30.499  44.519  1.00  0.00           H  
ATOM    286  CB  GLU    20      58.917  30.193  42.848  1.00  0.00           C  
ATOM    287  HB2 GLU    20      58.131  29.590  43.299  1.00  0.00           H  
ATOM    288  HB3 GLU    20      58.482  30.941  42.187  1.00  0.00           H  
ATOM    289  CG  GLU    20      59.774  29.247  42.050  1.00  0.00           C  
ATOM    290  HG2 GLU    20      59.099  28.757  41.351  1.00  0.00           H  
ATOM    291  HG3 GLU    20      60.548  29.805  41.526  1.00  0.00           H  
ATOM    292  CD  GLU    20      60.487  28.154  42.937  1.00  0.00           C  
ATOM    293  OE1 GLU    20      59.741  27.574  43.759  1.00  0.00           O  
ATOM    294  OE2 GLU    20      61.728  27.926  42.873  1.00  0.00           O  
ATOM    295  C   GLU    20      60.708  31.920  43.104  1.00  0.00           C  
ATOM    296  O   GLU    20      61.830  31.697  43.280  1.00  0.00           O  
ATOM    297  N   LYS    21      60.296  32.868  42.241  1.00  0.00           N  
ATOM    298  H   LYS    21      59.290  32.971  42.255  1.00  0.00           H  
ATOM    299  CA  LYS    21      61.075  33.955  41.839  1.00  0.00           C  
ATOM    300  HA  LYS    21      62.094  33.848  42.204  1.00  0.00           H  
ATOM    301  CB  LYS    21      61.137  33.947  40.327  1.00  0.00           C  
ATOM    302  HB2 LYS    21      60.133  34.094  39.936  1.00  0.00           H  
ATOM    303  HB3 LYS    21      61.665  34.859  40.054  1.00  0.00           H  
ATOM    304  CG  LYS    21      61.779  32.711  39.752  1.00  0.00           C  
ATOM    305  HG2 LYS    21      62.761  32.582  40.201  1.00  0.00           H  
ATOM    306  HG3 LYS    21      61.176  31.820  39.922  1.00  0.00           H  
ATOM    307  CD  LYS    21      62.195  32.863  38.305  1.00  0.00           C  
ATOM    308  HD2 LYS    21      61.324  32.781  37.657  1.00  0.00           H  
ATOM    309  HD3 LYS    21      62.536  33.867  38.062  1.00  0.00           H  
ATOM    310  CE  LYS    21      63.209  31.775  37.811  1.00  0.00           C  
ATOM    311  HE2 LYS    21      64.211  32.062  38.120  1.00  0.00           H  
ATOM    312  HE3 LYS    21      62.883  30.878  38.331  1.00  0.00           H  
ATOM    313  NZ  LYS    21      63.148  31.632  36.378  1.00  0.00           N  
ATOM    314  HZ1 LYS    21      62.159  31.448  36.133  1.00  0.00           H  
ATOM    315  HZ2 LYS    21      63.373  32.563  35.984  1.00  0.00           H  
ATOM    316  HZ3 LYS    21      63.886  31.020  35.986  1.00  0.00           H  
ATOM    317  C   LYS    21      60.436  35.286  42.332  1.00  0.00           C  
ATOM    318  O   LYS    21      59.276  35.326  42.668  1.00  0.00           O  
ATOM    319  N   THR    22      61.282  36.278  42.193  1.00  0.00           N  
ATOM    320  H   THR    22      62.237  36.064  41.940  1.00  0.00           H  
ATOM    321  CA  THR    22      60.945  37.681  42.517  1.00  0.00           C  
ATOM    322  HA  THR    22      60.084  37.880  41.881  1.00  0.00           H  
ATOM    323  CB  THR    22      60.642  37.729  44.059  1.00  0.00           C  
ATOM    324  HB  THR    22      59.780  37.085  44.218  1.00  0.00           H  
ATOM    325  CG2 THR    22      60.315  39.184  44.320  1.00  0.00           C  
ATOM    326 HG21 THR    22      59.777  39.348  45.252  1.00  0.00           H  
ATOM    327 HG22 THR    22      59.613  39.605  43.603  1.00  0.00           H  
ATOM    328 HG23 THR    22      61.166  39.852  44.202  1.00  0.00           H  
ATOM    329  OG1 THR    22      61.717  37.253  44.837  1.00  0.00           O  
ATOM    330  HG1 THR    22      61.247  36.594  45.370  1.00  0.00           H  
ATOM    331  C   THR    22      62.185  38.484  42.131  1.00  0.00           C  
ATOM    332  O   THR    22      62.177  39.427  41.339  1.00  0.00           O  
ATOM    333  N   LYS    23      63.353  38.135  42.748  1.00  0.00           N  
ATOM    334  H   LYS    23      63.333  37.410  43.452  1.00  0.00           H  
ATOM    335  CA  LYS    23      64.652  38.734  42.421  1.00  0.00           C  
ATOM    336  HA  LYS    23      64.449  39.803  42.453  1.00  0.00           H  
ATOM    337  CB  LYS    23      65.658  38.459  43.471  1.00  0.00           C  
ATOM    338  HB2 LYS    23      65.221  38.823  44.399  1.00  0.00           H  
ATOM    339  HB3 LYS    23      65.779  37.390  43.630  1.00  0.00           H  
ATOM    340  CG  LYS    23      66.994  39.091  43.392  1.00  0.00           C  
ATOM    341  HG2 LYS    23      67.560  38.685  42.555  1.00  0.00           H  
ATOM    342  HG3 LYS    23      66.932  40.177  43.370  1.00  0.00           H  
ATOM    343  CD  LYS    23      67.733  38.869  44.745  1.00  0.00           C  
ATOM    344  HD2 LYS    23      67.199  39.478  45.472  1.00  0.00           H  
ATOM    345  HD3 LYS    23      67.856  37.828  45.035  1.00  0.00           H  
ATOM    346  CE  LYS    23      69.116  39.468  44.676  1.00  0.00           C  
ATOM    347  HE2 LYS    23      69.014  40.548  44.612  1.00  0.00           H  
ATOM    348  HE3 LYS    23      69.631  39.186  45.591  1.00  0.00           H  
ATOM    349  NZ  LYS    23      69.908  38.997  43.526  1.00  0.00           N  
ATOM    350  HZ1 LYS    23      70.715  39.627  43.371  1.00  0.00           H  
ATOM    351  HZ2 LYS    23      70.222  38.027  43.710  1.00  0.00           H  
ATOM    352  HZ3 LYS    23      69.349  38.931  42.657  1.00  0.00           H  
ATOM    353  C   LYS    23      65.134  38.281  41.039  1.00  0.00           C  
ATOM    354  O   LYS    23      65.406  39.158  40.238  1.00  0.00           O  
ATOM    355  N   GLN    24      65.164  36.968  40.805  1.00  0.00           N  
ATOM    356  H   GLN    24      64.893  36.453  41.632  1.00  0.00           H  
ATOM    357  CA  GLN    24      65.823  36.311  39.694  1.00  0.00           C  
ATOM    358  HA  GLN    24      66.815  36.755  39.702  1.00  0.00           H  
ATOM    359  CB  GLN    24      65.966  34.790  39.949  1.00  0.00           C  
ATOM    360  HB2 GLN    24      66.447  34.601  40.907  1.00  0.00           H  
ATOM    361  HB3 GLN    24      65.027  34.248  40.040  1.00  0.00           H  
ATOM    362  CG  GLN    24      66.920  34.018  39.018  1.00  0.00           C  
ATOM    363  HG2 GLN    24      66.729  34.367  38.005  1.00  0.00           H  
ATOM    364  HG3 GLN    24      67.932  34.387  39.175  1.00  0.00           H  
ATOM    365  CD  GLN    24      66.864  32.510  39.188  1.00  0.00           C  
ATOM    366  OE1 GLN    24      66.251  31.942  40.152  1.00  0.00           O  
ATOM    367  NE2 GLN    24      67.552  31.741  38.370  1.00  0.00           N  
ATOM    368 HE21 GLN    24      67.943  32.143  37.529  1.00  0.00           H  
ATOM    369 HE22 GLN    24      67.526  30.736  38.483  1.00  0.00           H  
ATOM    370  C   GLN    24      65.082  36.671  38.375  1.00  0.00           C  
ATOM    371  O   GLN    24      64.169  36.003  38.089  1.00  0.00           O  
ATOM    372  N   GLY    25      65.548  37.696  37.557  1.00  0.00           N  
ATOM    373  H   GLY    25      66.363  38.226  37.835  1.00  0.00           H  
ATOM    374  CA  GLY    25      64.684  38.120  36.431  1.00  0.00           C  
ATOM    375  HA2 GLY    25      64.371  37.260  35.843  1.00  0.00           H  
ATOM    376  HA3 GLY    25      63.754  38.613  36.707  1.00  0.00           H  
ATOM    377  C   GLY    25      65.424  39.116  35.481  1.00  0.00           C  
ATOM    378  O   GLY    25      66.621  39.188  35.580  1.00  0.00           O  
ATOM    379  N   VAL    26      64.726  39.750  34.579  1.00  0.00           N  
ATOM    380  H   VAL    26      63.796  39.412  34.368  1.00  0.00           H  
ATOM    381  CA  VAL    26      65.330  40.839  33.878  1.00  0.00           C  
ATOM    382  HA  VAL    26      66.228  41.191  34.382  1.00  0.00           H  
ATOM    383  CB  VAL    26      65.669  40.339  32.437  1.00  0.00           C  
ATOM    384  HB  VAL    26      66.432  39.582  32.607  1.00  0.00           H  
ATOM    385  CG1 VAL    26      64.534  39.920  31.497  1.00  0.00           C  
ATOM    386 HG11 VAL    26      63.810  40.706  31.293  1.00  0.00           H  
ATOM    387 HG12 VAL    26      63.976  39.090  31.926  1.00  0.00           H  
ATOM    388 HG13 VAL    26      65.022  39.457  30.642  1.00  0.00           H  
ATOM    389  CG2 VAL    26      66.423  41.355  31.688  1.00  0.00           C  
ATOM    390 HG21 VAL    26      67.029  42.022  32.298  1.00  0.00           H  
ATOM    391 HG22 VAL    26      65.843  42.123  31.181  1.00  0.00           H  
ATOM    392 HG23 VAL    26      67.090  40.895  30.962  1.00  0.00           H  
ATOM    393  C   VAL    26      64.293  41.932  33.869  1.00  0.00           C  
ATOM    394  O   VAL    26      63.090  41.722  34.099  1.00  0.00           O  
ATOM    395  N   ALA    27      64.762  43.168  33.650  1.00  0.00           N  
ATOM    396  H   ALA    27      65.729  43.124  33.357  1.00  0.00           H  
ATOM    397  CA  ALA    27      63.927  44.346  33.656  1.00  0.00           C  
ATOM    398  HA  ALA    27      63.025  44.086  34.206  1.00  0.00           H  
ATOM    399  CB  ALA    27      64.525  45.445  34.496  1.00  0.00           C  
ATOM    400  HB1 ALA    27      65.603  45.567  34.410  1.00  0.00           H  
ATOM    401  HB2 ALA    27      64.105  46.437  34.342  1.00  0.00           H  
ATOM    402  HB3 ALA    27      64.266  45.166  35.515  1.00  0.00           H  
ATOM    403  C   ALA    27      63.544  44.674  32.238  1.00  0.00           C  
ATOM    404  O   ALA    27      64.211  44.250  31.254  1.00  0.00           O  
ATOM    405  N   GLU    28      62.488  45.506  32.132  1.00  0.00           N  
ATOM    406  H   GLU    28      62.015  45.636  33.016  1.00  0.00           H  
ATOM    407  CA  GLU    28      61.898  45.771  30.858  1.00  0.00           C  
ATOM    408  HA  GLU    28      62.607  46.090  30.098  1.00  0.00           H  
ATOM    409  CB  GLU    28      61.138  44.517  30.355  1.00  0.00           C  
ATOM    410  HB2 GLU    28      61.842  43.688  30.331  1.00  0.00           H  
ATOM    411  HB3 GLU    28      60.455  44.136  31.112  1.00  0.00           H  
ATOM    412  CG  GLU    28      60.578  44.652  28.925  1.00  0.00           C  
ATOM    413  HG2 GLU    28      60.241  43.641  28.707  1.00  0.00           H  
ATOM    414  HG3 GLU    28      59.645  45.212  28.927  1.00  0.00           H  
ATOM    415  CD  GLU    28      61.598  45.198  27.982  1.00  0.00           C  
ATOM    416  OE1 GLU    28      61.423  46.323  27.442  1.00  0.00           O  
ATOM    417  OE2 GLU    28      62.630  44.551  27.795  1.00  0.00           O  
ATOM    418  C   GLU    28      60.987  47.032  31.101  1.00  0.00           C  
ATOM    419  O   GLU    28      60.651  47.535  32.198  1.00  0.00           O  
ATOM    420  N   ALA    29      60.525  47.519  29.905  1.00  0.00           N  
ATOM    421  H   ALA    29      60.748  47.000  29.066  1.00  0.00           H  
ATOM    422  CA  ALA    29      59.808  48.806  29.779  1.00  0.00           C  
ATOM    423  HA  ALA    29      60.176  49.275  30.688  1.00  0.00           H  
ATOM    424  CB  ALA    29      60.262  49.626  28.656  1.00  0.00           C  
ATOM    425  HB1 ALA    29      60.379  49.071  27.727  1.00  0.00           H  
ATOM    426  HB2 ALA    29      59.598  50.488  28.689  1.00  0.00           H  
ATOM    427  HB3 ALA    29      61.265  50.031  28.779  1.00  0.00           H  
ATOM    428  C   ALA    29      58.261  48.565  29.946  1.00  0.00           C  
ATOM    429  O   ALA    29      57.688  47.510  29.567  1.00  0.00           O  
ATOM    430  N   ALA    30      57.590  49.540  30.537  1.00  0.00           N  
ATOM    431  H   ALA    30      58.088  50.418  30.600  1.00  0.00           H  
ATOM    432  CA  ALA    30      56.184  49.605  30.489  1.00  0.00           C  
ATOM    433  HA  ALA    30      55.757  48.658  30.811  1.00  0.00           H  
ATOM    434  CB  ALA    30      55.793  50.720  31.422  1.00  0.00           C  
ATOM    435  HB1 ALA    30      56.260  50.479  32.375  1.00  0.00           H  
ATOM    436  HB2 ALA    30      56.176  51.695  31.128  1.00  0.00           H  
ATOM    437  HB3 ALA    30      54.707  50.653  31.423  1.00  0.00           H  
ATOM    438  C   ALA    30      55.779  49.890  29.032  1.00  0.00           C  
ATOM    439  O   ALA    30      56.444  50.538  28.235  1.00  0.00           O  
ATOM    440  N   GLY    31      54.672  49.193  28.729  1.00  0.00           N  
ATOM    441  H   GLY    31      54.106  48.798  29.468  1.00  0.00           H  
ATOM    442  CA  GLY    31      53.985  49.369  27.482  1.00  0.00           C  
ATOM    443  HA2 GLY    31      53.031  48.847  27.484  1.00  0.00           H  
ATOM    444  HA3 GLY    31      53.800  50.434  27.359  1.00  0.00           H  
ATOM    445  C   GLY    31      54.643  48.720  26.284  1.00  0.00           C  
ATOM    446  O   GLY    31      54.581  49.163  25.149  1.00  0.00           O  
ATOM    447  N   LYS    32      55.492  47.660  26.538  1.00  0.00           N  
ATOM    448  H   LYS    32      55.608  47.369  27.499  1.00  0.00           H  
ATOM    449  CA  LYS    32      56.054  46.824  25.597  1.00  0.00           C  
ATOM    450  HA  LYS    32      56.303  47.401  24.709  1.00  0.00           H  
ATOM    451  CB  LYS    32      57.401  46.305  26.030  1.00  0.00           C  
ATOM    452  HB2 LYS    32      57.269  45.770  26.969  1.00  0.00           H  
ATOM    453  HB3 LYS    32      57.708  45.499  25.366  1.00  0.00           H  
ATOM    454  CG  LYS    32      58.490  47.349  26.168  1.00  0.00           C  
ATOM    455  HG2 LYS    32      58.125  48.231  26.691  1.00  0.00           H  
ATOM    456  HG3 LYS    32      59.383  47.024  26.698  1.00  0.00           H  
ATOM    457  CD  LYS    32      58.972  47.779  24.724  1.00  0.00           C  
ATOM    458  HD2 LYS    32      59.301  46.983  24.058  1.00  0.00           H  
ATOM    459  HD3 LYS    32      58.145  48.352  24.312  1.00  0.00           H  
ATOM    460  CE  LYS    32      60.188  48.677  24.909  1.00  0.00           C  
ATOM    461  HE2 LYS    32      60.347  49.231  23.987  1.00  0.00           H  
ATOM    462  HE3 LYS    32      60.082  49.440  25.677  1.00  0.00           H  
ATOM    463  NZ  LYS    32      61.511  47.909  25.152  1.00  0.00           N  
ATOM    464  HZ1 LYS    32      62.318  48.554  25.238  1.00  0.00           H  
ATOM    465  HZ2 LYS    32      61.332  47.263  25.941  1.00  0.00           H  
ATOM    466  HZ3 LYS    32      61.695  47.252  24.373  1.00  0.00           H  
ATOM    467  C   LYS    32      55.009  45.757  25.296  1.00  0.00           C  
ATOM    468  O   LYS    32      54.809  45.358  24.135  1.00  0.00           O  
ATOM    469  N   THR    33      54.327  45.243  26.363  1.00  0.00           N  
ATOM    470  H   THR    33      54.545  45.517  27.312  1.00  0.00           H  
ATOM    471  CA  THR    33      53.364  44.110  26.366  1.00  0.00           C  
ATOM    472  HA  THR    33      53.316  43.698  25.361  1.00  0.00           H  
ATOM    473  CB  THR    33      53.818  43.015  27.304  1.00  0.00           C  
ATOM    474  HB  THR    33      54.066  43.552  28.217  1.00  0.00           H  
ATOM    475  CG2 THR    33      55.115  42.408  26.766  1.00  0.00           C  
ATOM    476 HG21 THR    33      55.126  42.158  25.707  1.00  0.00           H  
ATOM    477 HG22 THR    33      55.357  41.503  27.319  1.00  0.00           H  
ATOM    478 HG23 THR    33      56.021  42.994  26.904  1.00  0.00           H  
ATOM    479  OG1 THR    33      52.955  41.965  27.387  1.00  0.00           O  
ATOM    480  HG1 THR    33      52.237  42.168  28.006  1.00  0.00           H  
ATOM    481  C   THR    33      52.064  44.756  26.741  1.00  0.00           C  
ATOM    482  O   THR    33      52.011  45.499  27.730  1.00  0.00           O  
ATOM    483  N   LYS    34      50.939  44.472  25.949  1.00  0.00           N  
ATOM    484  H   LYS    34      51.143  44.147  25.014  1.00  0.00           H  
ATOM    485  CA  LYS    34      49.734  45.285  26.185  1.00  0.00           C  
ATOM    486  HA  LYS    34      50.063  46.292  26.434  1.00  0.00           H  
ATOM    487  CB  LYS    34      48.880  45.218  24.924  1.00  0.00           C  
ATOM    488  HB2 LYS    34      48.612  44.173  24.778  1.00  0.00           H  
ATOM    489  HB3 LYS    34      48.026  45.826  25.215  1.00  0.00           H  
ATOM    490  CG  LYS    34      49.501  45.824  23.669  1.00  0.00           C  
ATOM    491  HG2 LYS    34      50.080  46.716  23.901  1.00  0.00           H  
ATOM    492  HG3 LYS    34      50.134  45.108  23.149  1.00  0.00           H  
ATOM    493  CD  LYS    34      48.530  46.370  22.682  1.00  0.00           C  
ATOM    494  HD2 LYS    34      47.984  45.500  22.322  1.00  0.00           H  
ATOM    495  HD3 LYS    34      47.785  47.017  23.139  1.00  0.00           H  
ATOM    496  CE  LYS    34      49.122  47.104  21.518  1.00  0.00           C  
ATOM    497  HE2 LYS    34      49.559  48.005  21.943  1.00  0.00           H  
ATOM    498  HE3 LYS    34      49.901  46.547  21.003  1.00  0.00           H  
ATOM    499  NZ  LYS    34      48.082  47.462  20.464  1.00  0.00           N  
ATOM    500  HZ1 LYS    34      47.625  46.625  20.061  1.00  0.00           H  
ATOM    501  HZ2 LYS    34      47.278  47.977  20.864  1.00  0.00           H  
ATOM    502  HZ3 LYS    34      48.565  47.938  19.681  1.00  0.00           H  
ATOM    503  C   LYS    34      49.114  44.926  27.478  1.00  0.00           C  
ATOM    504  O   LYS    34      48.728  45.774  28.309  1.00  0.00           O  
ATOM    505  N   GLU    35      49.032  43.602  27.711  1.00  0.00           N  
ATOM    506  H   GLU    35      49.500  42.969  27.076  1.00  0.00           H  
ATOM    507  CA  GLU    35      48.600  43.040  29.057  1.00  0.00           C  
ATOM    508  HA  GLU    35      48.424  43.893  29.710  1.00  0.00           H  
ATOM    509  CB  GLU    35      47.431  42.052  28.796  1.00  0.00           C  
ATOM    510  HB2 GLU    35      47.751  41.439  27.956  1.00  0.00           H  
ATOM    511  HB3 GLU    35      47.282  41.403  29.657  1.00  0.00           H  
ATOM    512  CG  GLU    35      46.094  42.611  28.386  1.00  0.00           C  
ATOM    513  HG2 GLU    35      45.315  41.891  28.627  1.00  0.00           H  
ATOM    514  HG3 GLU    35      46.004  43.550  28.928  1.00  0.00           H  
ATOM    515  CD  GLU    35      45.943  42.873  26.908  1.00  0.00           C  
ATOM    516  OE1 GLU    35      46.200  44.024  26.486  1.00  0.00           O  
ATOM    517  OE2 GLU    35      45.548  41.988  26.137  1.00  0.00           O  
ATOM    518  C   GLU    35      49.820  42.353  29.722  1.00  0.00           C  
ATOM    519  O   GLU    35      50.790  42.031  29.081  1.00  0.00           O  
ATOM    520  N   GLY    36      49.658  42.194  31.025  1.00  0.00           N  
ATOM    521  H   GLY    36      48.838  42.581  31.472  1.00  0.00           H  
ATOM    522  CA  GLY    36      50.586  41.531  31.895  1.00  0.00           C  
ATOM    523  HA2 GLY    36      50.928  40.626  31.397  1.00  0.00           H  
ATOM    524  HA3 GLY    36      51.485  42.103  32.116  1.00  0.00           H  
ATOM    525  C   GLY    36      49.845  41.259  33.186  1.00  0.00           C  
ATOM    526  O   GLY    36      48.631  41.263  33.249  1.00  0.00           O  
ATOM    527  N   VAL    37      50.616  40.858  34.189  1.00  0.00           N  
ATOM    528  H   VAL    37      51.616  40.965  34.082  1.00  0.00           H  
ATOM    529  CA  VAL    37      50.100  40.372  35.443  1.00  0.00           C  
ATOM    530  HA  VAL    37      49.121  39.902  35.388  1.00  0.00           H  
ATOM    531  CB  VAL    37      51.055  39.320  36.046  1.00  0.00           C  
ATOM    532  HB  VAL    37      52.075  39.658  35.871  1.00  0.00           H  
ATOM    533  CG1 VAL    37      50.704  38.879  37.462  1.00  0.00           C  
ATOM    534 HG11 VAL    37      51.575  38.307  37.775  1.00  0.00           H  
ATOM    535 HG12 VAL    37      49.764  38.333  37.504  1.00  0.00           H  
ATOM    536 HG13 VAL    37      50.827  39.700  38.167  1.00  0.00           H  
ATOM    537  CG2 VAL    37      50.879  38.083  35.194  1.00  0.00           C  
ATOM    538 HG21 VAL    37      50.919  38.285  34.125  1.00  0.00           H  
ATOM    539 HG22 VAL    37      49.965  37.536  35.413  1.00  0.00           H  
ATOM    540 HG23 VAL    37      51.744  37.440  35.344  1.00  0.00           H  
ATOM    541  C   VAL    37      49.952  41.515  36.344  1.00  0.00           C  
ATOM    542  O   VAL    37      50.473  42.616  36.264  1.00  0.00           O  
ATOM    543  N   LEU    38      49.083  41.241  37.315  1.00  0.00           N  
ATOM    544  H   LEU    38      48.671  40.318  37.345  1.00  0.00           H  
ATOM    545  CA  LEU    38      48.655  42.147  38.316  1.00  0.00           C  
ATOM    546  HA  LEU    38      49.304  43.009  38.453  1.00  0.00           H  
ATOM    547  CB  LEU    38      47.214  42.574  37.904  1.00  0.00           C  
ATOM    548  HB2 LEU    38      47.223  43.172  36.994  1.00  0.00           H  
ATOM    549  HB3 LEU    38      46.693  41.671  37.594  1.00  0.00           H  
ATOM    550  CG  LEU    38      46.370  43.406  38.884  1.00  0.00           C  
ATOM    551  HG  LEU    38      46.309  42.911  39.851  1.00  0.00           H  
ATOM    552  CD1 LEU    38      45.070  43.603  38.190  1.00  0.00           C  
ATOM    553 HD11 LEU    38      45.072  44.400  37.449  1.00  0.00           H  
ATOM    554 HD12 LEU    38      44.306  43.912  38.902  1.00  0.00           H  
ATOM    555 HD13 LEU    38      44.820  42.644  37.741  1.00  0.00           H  
ATOM    556  CD2 LEU    38      46.952  44.763  39.106  1.00  0.00           C  
ATOM    557 HD21 LEU    38      47.271  45.236  38.179  1.00  0.00           H  
ATOM    558 HD22 LEU    38      47.830  44.730  39.748  1.00  0.00           H  
ATOM    559 HD23 LEU    38      46.216  45.435  39.542  1.00  0.00           H  
ATOM    560  C   LEU    38      48.639  41.462  39.669  1.00  0.00           C  
ATOM    561  O   LEU    38      48.521  40.236  39.706  1.00  0.00           O  
ATOM    562  N   TYR    39      48.876  42.274  40.761  1.00  0.00           N  
ATOM    563  H   TYR    39      48.995  43.250  40.524  1.00  0.00           H  
ATOM    564  CA  TYR    39      49.541  41.843  41.965  1.00  0.00           C  
ATOM    565  HA  TYR    39      49.579  40.763  42.089  1.00  0.00           H  
ATOM    566  CB  TYR    39      51.016  42.242  41.790  1.00  0.00           C  
ATOM    567  HB2 TYR    39      51.008  43.312  41.590  1.00  0.00           H  
ATOM    568  HB3 TYR    39      51.509  42.131  42.754  1.00  0.00           H  
ATOM    569  CG  TYR    39      51.840  41.460  40.752  1.00  0.00           C  
ATOM    570  CD1 TYR    39      52.669  40.365  41.123  1.00  0.00           C  
ATOM    571  HD1 TYR    39      52.757  40.042  42.154  1.00  0.00           H  
ATOM    572  CE1 TYR    39      53.527  39.781  40.186  1.00  0.00           C  
ATOM    573  HE1 TYR    39      54.040  38.847  40.383  1.00  0.00           H  
ATOM    574  CZ  TYR    39      53.680  40.330  38.907  1.00  0.00           C  
ATOM    575  OH  TYR    39      54.479  39.749  37.991  1.00  0.00           O  
ATOM    576  HH  TYR    39      54.959  38.999  38.373  1.00  0.00           H  
ATOM    577  CE2 TYR    39      52.864  41.389  38.611  1.00  0.00           C  
ATOM    578  HE2 TYR    39      52.919  41.861  37.637  1.00  0.00           H  
ATOM    579  CD2 TYR    39      51.899  41.977  39.490  1.00  0.00           C  
ATOM    580  HD2 TYR    39      51.400  42.875  39.144  1.00  0.00           H  
ATOM    581  C   TYR    39      48.884  42.541  43.216  1.00  0.00           C  
ATOM    582  O   TYR    39      48.067  43.452  43.106  1.00  0.00           O  
ATOM    583  N   VAL    40      49.286  42.084  44.405  1.00  0.00           N  
ATOM    584  H   VAL    40      49.959  41.337  44.298  1.00  0.00           H  
ATOM    585  CA  VAL    40      49.043  42.642  45.692  1.00  0.00           C  
ATOM    586  HA  VAL    40      49.008  43.712  45.499  1.00  0.00           H  
ATOM    587  CB  VAL    40      47.743  42.040  46.402  1.00  0.00           C  
ATOM    588  HB  VAL    40      47.870  40.983  46.623  1.00  0.00           H  
ATOM    589  CG1 VAL    40      46.524  42.332  45.502  1.00  0.00           C  
ATOM    590 HG11 VAL    40      46.319  43.373  45.258  1.00  0.00           H  
ATOM    591 HG12 VAL    40      45.655  41.895  45.988  1.00  0.00           H  
ATOM    592 HG13 VAL    40      46.539  41.718  44.604  1.00  0.00           H  
ATOM    593  CG2 VAL    40      47.519  42.648  47.745  1.00  0.00           C  
ATOM    594 HG21 VAL    40      46.516  42.649  48.166  1.00  0.00           H  
ATOM    595 HG22 VAL    40      47.675  43.717  47.611  1.00  0.00           H  
ATOM    596 HG23 VAL    40      48.247  42.350  48.497  1.00  0.00           H  
ATOM    597  C   VAL    40      50.327  42.409  46.554  1.00  0.00           C  
ATOM    598  O   VAL    40      50.923  41.335  46.546  1.00  0.00           O  
ATOM    599  N   GLY    41      50.698  43.424  47.379  1.00  0.00           N  
ATOM    600  H   GLY    41      50.209  44.289  47.567  1.00  0.00           H  
ATOM    601  CA  GLY    41      51.784  43.268  48.341  1.00  0.00           C  
ATOM    602  HA2 GLY    41      51.356  42.709  49.170  1.00  0.00           H  
ATOM    603  HA3 GLY    41      52.679  42.784  47.957  1.00  0.00           H  
ATOM    604  C   GLY    41      52.151  44.647  48.912  1.00  0.00           C  
ATOM    605  O   GLY    41      51.188  45.342  49.294  1.00  0.00           O  
ATOM    606  N   SER    42      53.448  45.034  49.144  1.00  0.00           N  
ATOM    607  H   SER    42      54.209  44.413  48.905  1.00  0.00           H  
ATOM    608  CA  SER    42      53.686  46.362  49.638  1.00  0.00           C  
ATOM    609  HA  SER    42      52.860  47.000  49.331  1.00  0.00           H  
ATOM    610  CB  SER    42      53.758  46.420  51.211  1.00  0.00           C  
ATOM    611  HB2 SER    42      53.899  47.433  51.580  1.00  0.00           H  
ATOM    612  HB3 SER    42      52.919  45.947  51.716  1.00  0.00           H  
ATOM    613  OG  SER    42      54.925  45.672  51.519  1.00  0.00           O  
ATOM    614  HG  SER    42      54.841  45.544  52.477  1.00  0.00           H  
ATOM    615  C   SER    42      54.879  46.917  48.776  1.00  0.00           C  
ATOM    616  O   SER    42      55.067  46.512  47.597  1.00  0.00           O  
ATOM    617  N   LYS    43      55.662  47.823  49.440  1.00  0.00           N  
ATOM    618  H   LYS    43      55.568  47.966  50.437  1.00  0.00           H  
ATOM    619  CA  LYS    43      56.963  48.149  48.880  1.00  0.00           C  
ATOM    620  HA  LYS    43      56.825  48.044  47.806  1.00  0.00           H  
ATOM    621  CB  LYS    43      57.160  49.627  49.232  1.00  0.00           C  
ATOM    622  HB2 LYS    43      56.208  50.146  49.321  1.00  0.00           H  
ATOM    623  HB3 LYS    43      57.765  49.825  50.115  1.00  0.00           H  
ATOM    624  CG  LYS    43      57.920  50.391  48.173  1.00  0.00           C  
ATOM    625  HG2 LYS    43      58.915  49.953  48.181  1.00  0.00           H  
ATOM    626  HG3 LYS    43      57.352  50.378  47.245  1.00  0.00           H  
ATOM    627  CD  LYS    43      58.132  51.799  48.732  1.00  0.00           C  
ATOM    628  HD2 LYS    43      57.113  52.105  48.959  1.00  0.00           H  
ATOM    629  HD3 LYS    43      58.624  51.848  49.701  1.00  0.00           H  
ATOM    630  CE  LYS    43      58.668  52.754  47.712  1.00  0.00           C  
ATOM    631  HE2 LYS    43      59.733  52.547  47.645  1.00  0.00           H  
ATOM    632  HE3 LYS    43      58.156  52.648  46.759  1.00  0.00           H  
ATOM    633  NZ  LYS    43      58.685  54.177  48.176  1.00  0.00           N  
ATOM    634  HZ1 LYS    43      59.287  54.380  48.994  1.00  0.00           H  
ATOM    635  HZ2 LYS    43      59.048  54.817  47.447  1.00  0.00           H  
ATOM    636  HZ3 LYS    43      57.741  54.574  48.332  1.00  0.00           H  
ATOM    637  C   LYS    43      58.068  47.239  49.423  1.00  0.00           C  
ATOM    638  O   LYS    43      59.223  47.452  49.138  1.00  0.00           O  
ATOM    639  N   THR    44      57.686  46.122  50.141  1.00  0.00           N  
ATOM    640  H   THR    44      56.700  45.904  50.179  1.00  0.00           H  
ATOM    641  CA  THR    44      58.767  45.365  50.761  1.00  0.00           C  
ATOM    642  HA  THR    44      59.733  45.497  50.279  1.00  0.00           H  
ATOM    643  CB  THR    44      59.077  46.006  52.166  1.00  0.00           C  
ATOM    644  HB  THR    44      59.524  46.987  52.027  1.00  0.00           H  
ATOM    645  CG2 THR    44      60.004  45.109  52.968  1.00  0.00           C  
ATOM    646 HG21 THR    44      59.549  44.177  53.299  1.00  0.00           H  
ATOM    647 HG22 THR    44      60.412  45.687  53.795  1.00  0.00           H  
ATOM    648 HG23 THR    44      60.856  44.854  52.342  1.00  0.00           H  
ATOM    649  OG1 THR    44      57.915  46.018  52.972  1.00  0.00           O  
ATOM    650  HG1 THR    44      57.397  46.766  52.635  1.00  0.00           H  
ATOM    651  C   THR    44      58.447  43.896  50.842  1.00  0.00           C  
ATOM    652  O   THR    44      59.279  43.041  50.545  1.00  0.00           O  
ATOM    653  N   LYS    45      57.162  43.515  51.259  1.00  0.00           N  
ATOM    654  H   LYS    45      56.491  44.267  51.343  1.00  0.00           H  
ATOM    655  CA  LYS    45      56.632  42.183  50.994  1.00  0.00           C  
ATOM    656  HA  LYS    45      57.372  41.538  51.462  1.00  0.00           H  
ATOM    657  CB  LYS    45      55.223  41.984  51.519  1.00  0.00           C  
ATOM    658  HB2 LYS    45      55.181  42.463  52.496  1.00  0.00           H  
ATOM    659  HB3 LYS    45      54.547  42.539  50.872  1.00  0.00           H  
ATOM    660  CG  LYS    45      54.724  40.561  51.814  1.00  0.00           C  
ATOM    661  HG2 LYS    45      54.283  40.203  50.885  1.00  0.00           H  
ATOM    662  HG3 LYS    45      55.545  39.895  52.068  1.00  0.00           H  
ATOM    663  CD  LYS    45      53.687  40.530  52.878  1.00  0.00           C  
ATOM    664  HD2 LYS    45      53.975  41.098  53.760  1.00  0.00           H  
ATOM    665  HD3 LYS    45      52.840  41.068  52.454  1.00  0.00           H  
ATOM    666  CE  LYS    45      53.492  39.093  53.342  1.00  0.00           C  
ATOM    667  HE2 LYS    45      53.162  38.446  52.533  1.00  0.00           H  
ATOM    668  HE3 LYS    45      54.393  38.722  53.824  1.00  0.00           H  
ATOM    669  NZ  LYS    45      52.400  38.982  54.262  1.00  0.00           N  
ATOM    670  HZ1 LYS    45      52.085  38.003  54.386  1.00  0.00           H  
ATOM    671  HZ2 LYS    45      52.667  39.445  55.149  1.00  0.00           H  
ATOM    672  HZ3 LYS    45      51.486  39.410  54.030  1.00  0.00           H  
ATOM    673  C   LYS    45      56.702  41.899  49.521  1.00  0.00           C  
ATOM    674  O   LYS    45      56.279  42.701  48.711  1.00  0.00           O  
ATOM    675  N   GLU    46      57.075  40.639  49.179  1.00  0.00           N  
ATOM    676  H   GLU    46      57.603  40.079  49.835  1.00  0.00           H  
ATOM    677  CA  GLU    46      57.248  40.244  47.773  1.00  0.00           C  
ATOM    678  HA  GLU    46      57.880  40.866  47.143  1.00  0.00           H  
ATOM    679  CB  GLU    46      57.747  38.864  47.728  1.00  0.00           C  
ATOM    680  HB2 GLU    46      57.115  38.136  48.232  1.00  0.00           H  
ATOM    681  HB3 GLU    46      57.634  38.547  46.693  1.00  0.00           H  
ATOM    682  CG  GLU    46      59.211  38.722  48.185  1.00  0.00           C  
ATOM    683  HG2 GLU    46      59.495  37.702  47.932  1.00  0.00           H  
ATOM    684  HG3 GLU    46      59.809  39.495  47.705  1.00  0.00           H  
ATOM    685  CD  GLU    46      59.341  38.813  49.677  1.00  0.00           C  
ATOM    686  OE1 GLU    46      60.446  39.175  50.158  1.00  0.00           O  
ATOM    687  OE2 GLU    46      58.422  38.481  50.432  1.00  0.00           O  
ATOM    688  C   GLU    46      55.909  40.217  47.052  1.00  0.00           C  
ATOM    689  O   GLU    46      55.896  40.580  45.889  1.00  0.00           O  
ATOM    690  N   GLY    47      54.820  39.891  47.803  1.00  0.00           N  
ATOM    691  H   GLY    47      54.996  39.504  48.721  1.00  0.00           H  
ATOM    692  CA  GLY    47      53.461  39.933  47.393  1.00  0.00           C  
ATOM    693  HA2 GLY    47      52.851  40.127  48.272  1.00  0.00           H  
ATOM    694  HA3 GLY    47      53.353  40.662  46.593  1.00  0.00           H  
ATOM    695  C   GLY    47      53.001  38.615  46.815  1.00  0.00           C  
ATOM    696  O   GLY    47      53.625  37.540  47.040  1.00  0.00           O  
ATOM    697  N   VAL    48      51.805  38.672  46.224  1.00  0.00           N  
ATOM    698  H   VAL    48      51.366  39.579  46.140  1.00  0.00           H  
ATOM    699  CA  VAL    48      51.180  37.549  45.536  1.00  0.00           C  
ATOM    700  HA  VAL    48      51.968  36.814  45.390  1.00  0.00           H  
ATOM    701  CB  VAL    48      49.990  36.832  46.253  1.00  0.00           C  
ATOM    702  HB  VAL    48      49.637  36.030  45.608  1.00  0.00           H  
ATOM    703  CG1 VAL    48      48.760  37.778  46.569  1.00  0.00           C  
ATOM    704 HG11 VAL    48      47.859  37.301  46.948  1.00  0.00           H  
ATOM    705 HG12 VAL    48      48.340  38.226  45.671  1.00  0.00           H  
ATOM    706 HG13 VAL    48      49.055  38.577  47.246  1.00  0.00           H  
ATOM    707  CG2 VAL    48      50.398  36.099  47.493  1.00  0.00           C  
ATOM    708 HG21 VAL    48      51.060  35.323  47.113  1.00  0.00           H  
ATOM    709 HG22 VAL    48      49.539  35.693  48.025  1.00  0.00           H  
ATOM    710 HG23 VAL    48      50.914  36.742  48.203  1.00  0.00           H  
ATOM    711  C   VAL    48      50.685  38.052  44.180  1.00  0.00           C  
ATOM    712  O   VAL    48      50.615  39.272  43.877  1.00  0.00           O  
ATOM    713  N   VAL    49      50.269  37.164  43.239  1.00  0.00           N  
ATOM    714  H   VAL    49      50.195  36.170  43.408  1.00  0.00           H  
ATOM    715  CA  VAL    49      49.658  37.590  42.002  1.00  0.00           C  
ATOM    716  HA  VAL    49      50.041  38.562  41.698  1.00  0.00           H  
ATOM    717  CB  VAL    49      49.976  36.576  40.866  1.00  0.00           C  
ATOM    718  HB  VAL    49      49.800  37.084  39.920  1.00  0.00           H  
ATOM    719  CG1 VAL    49      49.250  35.288  40.801  1.00  0.00           C  
ATOM    720 HG11 VAL    49      49.258  34.744  41.743  1.00  0.00           H  
ATOM    721 HG12 VAL    49      49.702  34.638  40.055  1.00  0.00           H  
ATOM    722 HG13 VAL    49      48.266  35.419  40.355  1.00  0.00           H  
ATOM    723  CG2 VAL    49      51.462  36.399  40.803  1.00  0.00           C  
ATOM    724 HG21 VAL    49      51.800  35.954  41.737  1.00  0.00           H  
ATOM    725 HG22 VAL    49      52.076  37.297  40.844  1.00  0.00           H  
ATOM    726 HG23 VAL    49      51.807  35.768  39.986  1.00  0.00           H  
ATOM    727  C   VAL    49      48.141  37.457  42.161  1.00  0.00           C  
ATOM    728  O   VAL    49      47.604  36.585  42.893  1.00  0.00           O  
ATOM    729  N   HIE    50      47.423  38.535  41.693  1.00  0.00           N  
ATOM    730  H   HIE    50      47.903  39.218  41.124  1.00  0.00           H  
ATOM    731  CA  HIE    50      45.945  38.625  41.839  1.00  0.00           C  
ATOM    732  HA  HIE    50      45.481  37.887  42.489  1.00  0.00           H  
ATOM    733  CB  HIE    50      45.634  39.953  42.503  1.00  0.00           C  
ATOM    734  HB2 HIE    50      46.336  40.100  43.321  1.00  0.00           H  
ATOM    735  HB3 HIE    50      45.917  40.796  41.876  1.00  0.00           H  
ATOM    736  CG  HIE    50      44.238  40.213  42.952  1.00  0.00           C  
ATOM    737  ND1 HIE    50      43.248  39.238  43.258  1.00  0.00           N  
ATOM    738  CE1 HIE    50      42.215  40.026  43.647  1.00  0.00           C  
ATOM    739  HE1 HIE    50      41.292  39.590  43.997  1.00  0.00           H  
ATOM    740  NE2 HIE    50      42.488  41.362  43.574  1.00  0.00           N  
ATOM    741  HE2 HIE    50      41.874  42.147  43.817  1.00  0.00           H  
ATOM    742  CD2 HIE    50      43.810  41.481  43.197  1.00  0.00           C  
ATOM    743  HD2 HIE    50      44.323  42.414  43.037  1.00  0.00           H  
ATOM    744  C   HIE    50      45.312  38.307  40.563  1.00  0.00           C  
ATOM    745  O   HIE    50      44.282  37.679  40.519  1.00  0.00           O  
ATOM    746  N   GLY    51      45.879  38.785  39.440  1.00  0.00           N  
ATOM    747  H   GLY    51      46.778  39.248  39.448  1.00  0.00           H  
ATOM    748  CA  GLY    51      45.014  38.931  38.217  1.00  0.00           C  
ATOM    749  HA2 GLY    51      44.408  38.040  38.068  1.00  0.00           H  
ATOM    750  HA3 GLY    51      44.373  39.793  38.386  1.00  0.00           H  
ATOM    751  C   GLY    51      45.942  39.135  37.037  1.00  0.00           C  
ATOM    752  O   GLY    51      47.160  39.074  37.130  1.00  0.00           O  
ATOM    753  N   VAL    52      45.257  39.602  35.945  1.00  0.00           N  
ATOM    754  H   VAL    52      44.301  39.883  36.116  1.00  0.00           H  
ATOM    755  CA  VAL    52      45.837  39.861  34.573  1.00  0.00           C  
ATOM    756  HA  VAL    52      46.883  40.155  34.615  1.00  0.00           H  
ATOM    757  CB  VAL    52      45.699  38.625  33.741  1.00  0.00           C  
ATOM    758  HB  VAL    52      44.685  38.238  33.816  1.00  0.00           H  
ATOM    759  CG1 VAL    52      46.636  37.414  34.045  1.00  0.00           C  
ATOM    760 HG11 VAL    52      47.651  37.617  33.708  1.00  0.00           H  
ATOM    761 HG12 VAL    52      46.330  36.585  33.409  1.00  0.00           H  
ATOM    762 HG13 VAL    52      46.498  37.024  35.051  1.00  0.00           H  
ATOM    763  CG2 VAL    52      45.981  38.914  32.249  1.00  0.00           C  
ATOM    764 HG21 VAL    52      45.121  39.320  31.721  1.00  0.00           H  
ATOM    765 HG22 VAL    52      46.335  38.044  31.699  1.00  0.00           H  
ATOM    766 HG23 VAL    52      46.747  39.678  32.132  1.00  0.00           H  
ATOM    767  C   VAL    52      45.128  41.075  34.026  1.00  0.00           C  
ATOM    768  O   VAL    52      43.924  41.202  34.282  1.00  0.00           O  
ATOM    769  N   ALA    53      45.893  42.025  33.496  1.00  0.00           N  
ATOM    770  H   ALA    53      46.846  41.703  33.391  1.00  0.00           H  
ATOM    771  CA  ALA    53      45.570  43.432  33.350  1.00  0.00           C  
ATOM    772  HA  ALA    53      44.526  43.371  33.051  1.00  0.00           H  
ATOM    773  CB  ALA    53      45.626  44.079  34.687  1.00  0.00           C  
ATOM    774  HB1 ALA    53      46.588  44.155  35.190  1.00  0.00           H  
ATOM    775  HB2 ALA    53      45.223  45.088  34.747  1.00  0.00           H  
ATOM    776  HB3 ALA    53      44.991  43.534  35.382  1.00  0.00           H  
ATOM    777  C   ALA    53      46.372  44.082  32.239  1.00  0.00           C  
ATOM    778  O   ALA    53      47.290  43.502  31.696  1.00  0.00           O  
ATOM    779  N   THR    54      46.081  45.330  31.970  1.00  0.00           N  
ATOM    780  H   THR    54      45.267  45.789  32.355  1.00  0.00           H  
ATOM    781  CA  THR    54      47.047  46.200  31.350  1.00  0.00           C  
ATOM    782  HA  THR    54      47.184  45.727  30.380  1.00  0.00           H  
ATOM    783  CB  THR    54      46.452  47.566  31.217  1.00  0.00           C  
ATOM    784  HB  THR    54      45.488  47.441  30.729  1.00  0.00           H  
ATOM    785  CG2 THR    54      46.178  48.256  32.463  1.00  0.00           C  
ATOM    786 HG21 THR    54      47.074  48.678  32.913  1.00  0.00           H  
ATOM    787 HG22 THR    54      45.648  47.646  33.193  1.00  0.00           H  
ATOM    788 HG23 THR    54      45.534  49.102  32.232  1.00  0.00           H  
ATOM    789  OG1 THR    54      47.209  48.386  30.381  1.00  0.00           O  
ATOM    790  HG1 THR    54      46.561  48.988  29.985  1.00  0.00           H  
ATOM    791  C   THR    54      48.357  46.237  32.211  1.00  0.00           C  
ATOM    792  O   THR    54      48.371  46.150  33.445  1.00  0.00           O  
ATOM    793  N   VAL    55      49.501  46.482  31.453  1.00  0.00           N  
ATOM    794  H   VAL    55      49.597  46.402  30.450  1.00  0.00           H  
ATOM    795  CA  VAL    55      50.739  46.922  32.023  1.00  0.00           C  
ATOM    796  HA  VAL    55      50.551  47.281  33.032  1.00  0.00           H  
ATOM    797  CB  VAL    55      51.672  45.682  32.112  1.00  0.00           C  
ATOM    798  HB  VAL    55      52.618  46.065  32.491  1.00  0.00           H  
ATOM    799  CG1 VAL    55      51.933  45.115  30.694  1.00  0.00           C  
ATOM    800 HG11 VAL    55      52.530  45.874  30.193  1.00  0.00           H  
ATOM    801 HG12 VAL    55      51.000  44.870  30.191  1.00  0.00           H  
ATOM    802 HG13 VAL    55      52.427  44.152  30.815  1.00  0.00           H  
ATOM    803  CG2 VAL    55      51.144  44.665  33.156  1.00  0.00           C  
ATOM    804 HG21 VAL    55      50.950  45.077  34.145  1.00  0.00           H  
ATOM    805 HG22 VAL    55      51.965  43.974  33.337  1.00  0.00           H  
ATOM    806 HG23 VAL    55      50.235  44.212  32.767  1.00  0.00           H  
ATOM    807  C   VAL    55      51.305  48.026  31.110  1.00  0.00           C  
ATOM    808  O   VAL    55      52.505  48.169  30.897  1.00  0.00           O  
ATOM    809  N   ALA    56      50.408  48.868  30.552  1.00  0.00           N  
ATOM    810  H   ALA    56      49.413  48.854  30.735  1.00  0.00           H  
ATOM    811  CA  ALA    56      50.691  49.717  29.417  1.00  0.00           C  
ATOM    812  HA  ALA    56      51.713  50.080  29.505  1.00  0.00           H  
ATOM    813  CB  ALA    56      50.561  48.818  28.207  1.00  0.00           C  
ATOM    814  HB1 ALA    56      49.507  48.603  28.044  1.00  0.00           H  
ATOM    815  HB2 ALA    56      50.824  49.314  27.275  1.00  0.00           H  
ATOM    816  HB3 ALA    56      51.142  47.898  28.239  1.00  0.00           H  
ATOM    817  C   ALA    56      49.863  50.972  29.371  1.00  0.00           C  
ATOM    818  O   ALA    56      49.684  51.704  28.427  1.00  0.00           O  
ATOM    819  N   GLU    57      49.342  51.320  30.632  1.00  0.00           N  
ATOM    820  H   GLU    57      49.605  50.836  31.479  1.00  0.00           H  
ATOM    821  CA  GLU    57      48.530  52.511  30.772  1.00  0.00           C  
ATOM    822  HA  GLU    57      48.882  53.326  30.144  1.00  0.00           H  
ATOM    823  CB  GLU    57      47.108  52.139  30.413  1.00  0.00           C  
ATOM    824  HB2 GLU    57      46.962  51.571  29.496  1.00  0.00           H  
ATOM    825  HB3 GLU    57      46.494  51.690  31.191  1.00  0.00           H  
ATOM    826  CG  GLU    57      46.238  53.375  30.242  1.00  0.00           C  
ATOM    827  HG2 GLU    57      45.267  52.997  29.927  1.00  0.00           H  
ATOM    828  HG3 GLU    57      45.974  53.915  31.148  1.00  0.00           H  
ATOM    829  CD  GLU    57      46.806  54.467  29.311  1.00  0.00           C  
ATOM    830  OE1 GLU    57      47.484  55.362  29.877  1.00  0.00           O  
ATOM    831  OE2 GLU    57      46.624  54.324  28.068  1.00  0.00           O  
ATOM    832  C   GLU    57      48.727  53.123  32.152  1.00  0.00           C  
ATOM    833  O   GLU    57      48.887  52.365  33.088  1.00  0.00           O  
ATOM    834  N   LYS    58      48.614  54.440  32.268  1.00  0.00           N  
ATOM    835  H   LYS    58      48.284  54.955  31.463  1.00  0.00           H  
ATOM    836  CA  LYS    58      48.941  55.306  33.423  1.00  0.00           C  
ATOM    837  HA  LYS    58      49.237  56.199  32.877  1.00  0.00           H  
ATOM    838  CB  LYS    58      47.568  55.533  34.099  1.00  0.00           C  
ATOM    839  HB2 LYS    58      46.757  55.418  33.382  1.00  0.00           H  
ATOM    840  HB3 LYS    58      47.368  54.683  34.749  1.00  0.00           H  
ATOM    841  CG  LYS    58      47.474  56.797  35.049  1.00  0.00           C  
ATOM    842  HG2 LYS    58      48.137  56.752  35.911  1.00  0.00           H  
ATOM    843  HG3 LYS    58      47.799  57.644  34.449  1.00  0.00           H  
ATOM    844  CD  LYS    58      46.038  57.140  35.461  1.00  0.00           C  
ATOM    845  HD2 LYS    58      46.114  58.119  35.930  1.00  0.00           H  
ATOM    846  HD3 LYS    58      45.331  57.271  34.644  1.00  0.00           H  
ATOM    847  CE  LYS    58      45.482  56.204  36.449  1.00  0.00           C  
ATOM    848  HE2 LYS    58      46.235  55.843  37.145  1.00  0.00           H  
ATOM    849  HE3 LYS    58      44.711  56.764  36.974  1.00  0.00           H  
ATOM    850  NZ  LYS    58      44.713  55.040  35.883  1.00  0.00           N  
ATOM    851  HZ1 LYS    58      45.282  54.322  35.401  1.00  0.00           H  
ATOM    852  HZ2 LYS    58      44.268  54.456  36.614  1.00  0.00           H  
ATOM    853  HZ3 LYS    58      44.068  55.272  35.106  1.00  0.00           H  
ATOM    854  C   LYS    58      50.049  54.690  34.237  1.00  0.00           C  
ATOM    855  O   LYS    58      49.797  54.318  35.409  1.00  0.00           O  
ATOM    856  N   THR    59      51.272  54.495  33.654  1.00  0.00           N  
ATOM    857  H   THR    59      51.313  54.685  32.661  1.00  0.00           H  
ATOM    858  CA  THR    59      52.173  53.459  34.183  1.00  0.00           C  
ATOM    859  HA  THR    59      51.552  52.605  34.442  1.00  0.00           H  
ATOM    860  CB  THR    59      53.147  52.885  33.063  1.00  0.00           C  
ATOM    861  HB  THR    59      53.952  52.326  33.534  1.00  0.00           H  
ATOM    862  CG2 THR    59      53.875  53.954  32.250  1.00  0.00           C  
ATOM    863 HG21 THR    59      53.353  54.383  31.397  1.00  0.00           H  
ATOM    864 HG22 THR    59      54.864  53.638  31.927  1.00  0.00           H  
ATOM    865 HG23 THR    59      54.137  54.812  32.866  1.00  0.00           H  
ATOM    866  OG1 THR    59      52.420  52.157  32.112  1.00  0.00           O  
ATOM    867  HG1 THR    59      51.885  51.535  32.628  1.00  0.00           H  
ATOM    868  C   THR    59      52.894  53.979  35.417  1.00  0.00           C  
ATOM    869  O   THR    59      53.373  53.135  36.177  1.00  0.00           O  
ATOM    870  N   LYS    60      53.153  55.315  35.746  1.00  0.00           N  
ATOM    871  H   LYS    60      52.765  56.051  35.171  1.00  0.00           H  
ATOM    872  CA  LYS    60      53.586  55.786  37.050  1.00  0.00           C  
ATOM    873  HA  LYS    60      54.550  55.305  37.199  1.00  0.00           H  
ATOM    874  CB  LYS    60      53.861  57.307  37.028  1.00  0.00           C  
ATOM    875  HB2 LYS    60      52.958  57.820  36.704  1.00  0.00           H  
ATOM    876  HB3 LYS    60      54.103  57.667  38.026  1.00  0.00           H  
ATOM    877  CG  LYS    60      54.973  57.644  35.987  1.00  0.00           C  
ATOM    878  HG2 LYS    60      55.765  56.968  36.305  1.00  0.00           H  
ATOM    879  HG3 LYS    60      54.733  57.253  35.001  1.00  0.00           H  
ATOM    880  CD  LYS    60      55.354  59.055  35.677  1.00  0.00           C  
ATOM    881  HD2 LYS    60      54.586  59.598  35.130  1.00  0.00           H  
ATOM    882  HD3 LYS    60      55.623  59.615  36.570  1.00  0.00           H  
ATOM    883  CE  LYS    60      56.702  59.040  34.898  1.00  0.00           C  
ATOM    884  HE2 LYS    60      57.092  60.033  34.687  1.00  0.00           H  
ATOM    885  HE3 LYS    60      57.399  58.477  35.513  1.00  0.00           H  
ATOM    886  NZ  LYS    60      56.541  58.447  33.562  1.00  0.00           N  
ATOM    887  HZ1 LYS    60      55.819  58.892  32.967  1.00  0.00           H  
ATOM    888  HZ2 LYS    60      57.435  58.422  33.039  1.00  0.00           H  
ATOM    889  HZ3 LYS    60      56.401  57.421  33.532  1.00  0.00           H  
ATOM    890  C   LYS    60      52.687  55.429  38.204  1.00  0.00           C  
ATOM    891  O   LYS    60      53.132  55.395  39.311  1.00  0.00           O  
ATOM    892  N   GLU    61      51.390  55.026  37.910  1.00  0.00           N  
ATOM    893  H   GLU    61      51.038  55.066  36.963  1.00  0.00           H  
ATOM    894  CA  GLU    61      50.537  54.762  39.008  1.00  0.00           C  
ATOM    895  HA  GLU    61      50.792  55.190  39.974  1.00  0.00           H  
ATOM    896  CB  GLU    61      49.131  55.272  38.662  1.00  0.00           C  
ATOM    897  HB2 GLU    61      48.921  55.110  37.607  1.00  0.00           H  
ATOM    898  HB3 GLU    61      48.424  54.715  39.274  1.00  0.00           H  
ATOM    899  CG  GLU    61      48.995  56.741  38.982  1.00  0.00           C  
ATOM    900  HG2 GLU    61      48.012  57.121  38.710  1.00  0.00           H  
ATOM    901  HG3 GLU    61      49.019  56.869  40.062  1.00  0.00           H  
ATOM    902  CD  GLU    61      49.970  57.648  38.326  1.00  0.00           C  
ATOM    903  OE1 GLU    61      50.860  58.141  39.109  1.00  0.00           O  
ATOM    904  OE2 GLU    61      49.816  57.963  37.178  1.00  0.00           O  
ATOM    905  C   GLU    61      50.528  53.299  39.229  1.00  0.00           C  
ATOM    906  O   GLU    61      50.549  52.820  40.387  1.00  0.00           O  
ATOM    907  N   GLN    62      50.720  52.480  38.124  1.00  0.00           N  
ATOM    908  H   GLN    62      50.347  52.873  37.270  1.00  0.00           H  
ATOM    909  CA  GLN    62      50.918  51.078  38.384  1.00  0.00           C  
ATOM    910  HA  GLN    62      50.132  50.744  39.058  1.00  0.00           H  
ATOM    911  CB  GLN    62      50.710  50.338  37.052  1.00  0.00           C  
ATOM    912  HB2 GLN    62      49.970  50.863  36.451  1.00  0.00           H  
ATOM    913  HB3 GLN    62      51.659  50.332  36.521  1.00  0.00           H  
ATOM    914  CG  GLN    62      50.195  48.864  37.186  1.00  0.00           C  
ATOM    915  HG2 GLN    62      51.037  48.182  37.284  1.00  0.00           H  
ATOM    916  HG3 GLN    62      49.704  48.716  38.146  1.00  0.00           H  
ATOM    917  CD  GLN    62      49.452  48.303  36.029  1.00  0.00           C  
ATOM    918  OE1 GLN    62      49.235  48.953  35.043  1.00  0.00           O  
ATOM    919  NE2 GLN    62      48.920  47.100  36.103  1.00  0.00           N  
ATOM    920 HE21 GLN    62      49.223  46.349  36.709  1.00  0.00           H  
ATOM    921 HE22 GLN    62      48.548  46.700  35.252  1.00  0.00           H  
ATOM    922  C   GLN    62      52.337  50.763  39.013  1.00  0.00           C  
ATOM    923  O   GLN    62      52.524  49.679  39.556  1.00  0.00           O  
ATOM    924  N   VAL    63      53.317  51.709  38.977  1.00  0.00           N  
ATOM    925  H   VAL    63      53.193  52.578  38.476  1.00  0.00           H  
ATOM    926  CA  VAL    63      54.361  51.555  39.941  1.00  0.00           C  
ATOM    927  HA  VAL    63      54.813  50.571  39.841  1.00  0.00           H  
ATOM    928  CB  VAL    63      55.488  52.566  39.764  1.00  0.00           C  
ATOM    929  HB  VAL    63      55.043  53.556  39.840  1.00  0.00           H  
ATOM    930  CG1 VAL    63      56.058  52.486  38.317  1.00  0.00           C  
ATOM    931 HG11 VAL    63      55.440  53.101  37.666  1.00  0.00           H  
ATOM    932 HG12 VAL    63      56.152  51.450  37.997  1.00  0.00           H  
ATOM    933 HG13 VAL    63      57.024  52.974  38.209  1.00  0.00           H  
ATOM    934  CG2 VAL    63      56.704  52.563  40.772  1.00  0.00           C  
ATOM    935 HG21 VAL    63      57.326  51.677  40.658  1.00  0.00           H  
ATOM    936 HG22 VAL    63      56.284  52.737  41.761  1.00  0.00           H  
ATOM    937 HG23 VAL    63      57.272  53.487  40.686  1.00  0.00           H  
ATOM    938  C   VAL    63      53.920  51.638  41.449  1.00  0.00           C  
ATOM    939  O   VAL    63      53.891  50.618  42.140  1.00  0.00           O  
ATOM    940  N   THR    64      53.310  52.776  41.725  1.00  0.00           N  
ATOM    941  H   THR    64      53.273  53.591  41.128  1.00  0.00           H  
ATOM    942  CA  THR    64      52.949  53.032  43.168  1.00  0.00           C  
ATOM    943  HA  THR    64      53.799  52.689  43.753  1.00  0.00           H  
ATOM    944  CB  THR    64      52.721  54.493  43.327  1.00  0.00           C  
ATOM    945  HB  THR    64      52.182  54.751  44.236  1.00  0.00           H  
ATOM    946  CG2 THR    64      53.982  55.268  43.149  1.00  0.00           C  
ATOM    947 HG21 THR    64      54.236  55.254  42.091  1.00  0.00           H  
ATOM    948 HG22 THR    64      54.837  54.808  43.641  1.00  0.00           H  
ATOM    949 HG23 THR    64      53.772  56.263  43.535  1.00  0.00           H  
ATOM    950  OG1 THR    64      51.939  55.094  42.332  1.00  0.00           O  
ATOM    951  HG1 THR    64      51.057  54.692  42.370  1.00  0.00           H  
ATOM    952  C   THR    64      51.743  52.211  43.706  1.00  0.00           C  
ATOM    953  O   THR    64      51.475  52.311  44.878  1.00  0.00           O  
ATOM    954  N   ASN    65      51.072  51.503  42.793  1.00  0.00           N  
ATOM    955  H   ASN    65      51.259  51.529  41.800  1.00  0.00           H  
ATOM    956  CA  ASN    65      49.927  50.655  43.148  1.00  0.00           C  
ATOM    957  HA  ASN    65      49.411  51.223  43.919  1.00  0.00           H  
ATOM    958  CB  ASN    65      49.023  50.396  41.887  1.00  0.00           C  
ATOM    959  HB2 ASN    65      48.608  51.323  41.498  1.00  0.00           H  
ATOM    960  HB3 ASN    65      49.545  49.864  41.094  1.00  0.00           H  
ATOM    961  CG  ASN    65      47.874  49.572  42.260  1.00  0.00           C  
ATOM    962  OD1 ASN    65      47.842  48.363  42.378  1.00  0.00           O  
ATOM    963  ND2 ASN    65      46.747  50.128  42.393  1.00  0.00           N  
ATOM    964 HD21 ASN    65      46.761  51.127  42.550  1.00  0.00           H  
ATOM    965 HD22 ASN    65      45.977  49.513  42.617  1.00  0.00           H  
ATOM    966  C   ASN    65      50.483  49.327  43.646  1.00  0.00           C  
ATOM    967  O   ASN    65      51.339  48.679  43.001  1.00  0.00           O  
ATOM    968  N   VAL    66      50.028  48.888  44.825  1.00  0.00           N  
ATOM    969  H   VAL    66      49.369  49.507  45.278  1.00  0.00           H  
ATOM    970  CA  VAL    66      50.446  47.647  45.505  1.00  0.00           C  
ATOM    971  HA  VAL    66      50.989  47.025  44.797  1.00  0.00           H  
ATOM    972  CB  VAL    66      51.429  47.998  46.694  1.00  0.00           C  
ATOM    973  HB  VAL    66      51.875  47.078  47.067  1.00  0.00           H  
ATOM    974  CG1 VAL    66      52.513  48.930  46.273  1.00  0.00           C  
ATOM    975 HG11 VAL    66      52.892  48.498  45.349  1.00  0.00           H  
ATOM    976 HG12 VAL    66      53.180  49.053  47.124  1.00  0.00           H  
ATOM    977 HG13 VAL    66      52.063  49.910  46.127  1.00  0.00           H  
ATOM    978  CG2 VAL    66      50.740  48.561  47.912  1.00  0.00           C  
ATOM    979 HG21 VAL    66      50.842  49.644  47.872  1.00  0.00           H  
ATOM    980 HG22 VAL    66      51.332  48.336  48.798  1.00  0.00           H  
ATOM    981 HG23 VAL    66      49.719  48.268  48.146  1.00  0.00           H  
ATOM    982  C   VAL    66      49.239  46.855  45.942  1.00  0.00           C  
ATOM    983  O   VAL    66      49.216  45.808  46.537  1.00  0.00           O  
ATOM    984  N   GLY    67      48.006  47.366  45.662  1.00  0.00           N  
ATOM    985  H   GLY    67      47.843  48.199  45.113  1.00  0.00           H  
ATOM    986  CA  GLY    67      46.775  46.570  45.869  1.00  0.00           C  
ATOM    987  HA2 GLY    67      46.136  47.030  45.118  1.00  0.00           H  
ATOM    988  HA3 GLY    67      47.005  45.520  45.708  1.00  0.00           H  
ATOM    989  C   GLY    67      46.214  46.712  47.267  1.00  0.00           C  
ATOM    990  O   GLY    67      46.632  47.559  48.137  1.00  0.00           O  
ATOM    991  N   GLY    68      45.190  45.820  47.489  1.00  0.00           N  
ATOM    992  H   GLY    68      44.730  45.328  46.735  1.00  0.00           H  
ATOM    993  CA  GLY    68      44.311  45.863  48.609  1.00  0.00           C  
ATOM    994  HA2 GLY    68      44.693  45.283  49.446  1.00  0.00           H  
ATOM    995  HA3 GLY    68      44.307  46.895  48.952  1.00  0.00           H  
ATOM    996  C   GLY    68      42.927  45.522  48.358  1.00  0.00           C  
ATOM    997  O   GLY    68      42.669  44.673  47.535  1.00  0.00           O  
ATOM    998  N   ALA    69      41.986  45.944  49.286  1.00  0.00           N  
ATOM    999  H   ALA    69      42.235  46.617  49.999  1.00  0.00           H  
ATOM   1000  CA  ALA    69      40.615  45.448  49.098  1.00  0.00           C  
ATOM   1001  HA  ALA    69      40.685  44.456  48.658  1.00  0.00           H  
ATOM   1002  CB  ALA    69      39.960  45.420  50.449  1.00  0.00           C  
ATOM   1003  HB1 ALA    69      40.572  44.989  51.238  1.00  0.00           H  
ATOM   1004  HB2 ALA    69      39.718  46.408  50.837  1.00  0.00           H  
ATOM   1005  HB3 ALA    69      39.043  44.837  50.398  1.00  0.00           H  
ATOM   1006  C   ALA    69      39.799  46.399  48.214  1.00  0.00           C  
ATOM   1007  O   ALA    69      40.191  47.522  47.961  1.00  0.00           O  
ATOM   1008  N   VAL    70      38.576  45.972  47.793  1.00  0.00           N  
ATOM   1009  H   VAL    70      38.375  45.048  48.153  1.00  0.00           H  
ATOM   1010  CA  VAL    70      37.548  46.809  47.265  1.00  0.00           C  
ATOM   1011  HA  VAL    70      37.803  47.866  47.286  1.00  0.00           H  
ATOM   1012  CB  VAL    70      37.356  46.592  45.723  1.00  0.00           C  
ATOM   1013  HB  VAL    70      36.917  45.631  45.462  1.00  0.00           H  
ATOM   1014  CG1 VAL    70      38.649  46.787  44.895  1.00  0.00           C  
ATOM   1015 HG11 VAL    70      38.522  47.030  43.842  1.00  0.00           H  
ATOM   1016 HG12 VAL    70      39.357  45.962  44.933  1.00  0.00           H  
ATOM   1017 HG13 VAL    70      39.248  47.639  45.211  1.00  0.00           H  
ATOM   1018  CG2 VAL    70      36.339  47.512  45.028  1.00  0.00           C  
ATOM   1019 HG21 VAL    70      36.167  47.203  43.999  1.00  0.00           H  
ATOM   1020 HG22 VAL    70      36.649  48.555  45.030  1.00  0.00           H  
ATOM   1021 HG23 VAL    70      35.441  47.204  45.562  1.00  0.00           H  
ATOM   1022  C   VAL    70      36.240  46.528  48.058  1.00  0.00           C  
ATOM   1023  O   VAL    70      35.914  45.413  48.394  1.00  0.00           O  
ATOM   1024  N   VAL    71      35.362  47.619  48.077  1.00  0.00           N  
ATOM   1025  H   VAL    71      35.637  48.463  47.594  1.00  0.00           H  
ATOM   1026  CA  VAL    71      34.044  47.513  48.642  1.00  0.00           C  
ATOM   1027  HA  VAL    71      33.858  46.467  48.874  1.00  0.00           H  
ATOM   1028  CB  VAL    71      33.992  48.339  49.931  1.00  0.00           C  
ATOM   1029  HB  VAL    71      34.539  49.269  49.793  1.00  0.00           H  
ATOM   1030  CG1 VAL    71      34.837  47.684  50.993  1.00  0.00           C  
ATOM   1031 HG11 VAL    71      35.006  48.357  51.831  1.00  0.00           H  
ATOM   1032 HG12 VAL    71      35.849  47.465  50.655  1.00  0.00           H  
ATOM   1033 HG13 VAL    71      34.389  46.786  51.414  1.00  0.00           H  
ATOM   1034  CG2 VAL    71      32.594  48.703  50.345  1.00  0.00           C  
ATOM   1035 HG21 VAL    71      32.800  49.110  51.333  1.00  0.00           H  
ATOM   1036 HG22 VAL    71      31.953  47.825  50.303  1.00  0.00           H  
ATOM   1037 HG23 VAL    71      32.137  49.533  49.810  1.00  0.00           H  
ATOM   1038  C   VAL    71      33.011  48.129  47.644  1.00  0.00           C  
ATOM   1039  O   VAL    71      33.268  49.217  47.079  1.00  0.00           O  
ATOM   1040  N   THR    72      31.805  47.515  47.503  1.00  0.00           N  
ATOM   1041  H   THR    72      31.685  46.770  48.177  1.00  0.00           H  
ATOM   1042  CA  THR    72      30.684  47.695  46.528  1.00  0.00           C  
ATOM   1043  HA  THR    72      30.296  46.695  46.347  1.00  0.00           H  
ATOM   1044  CB  THR    72      29.595  48.533  47.102  1.00  0.00           C  
ATOM   1045  HB  THR    72      29.123  48.124  47.992  1.00  0.00           H  
ATOM   1046  CG2 THR    72      29.915  50.023  47.242  1.00  0.00           C  
ATOM   1047 HG21 THR    72      29.444  50.280  48.189  1.00  0.00           H  
ATOM   1048 HG22 THR    72      29.586  50.543  46.344  1.00  0.00           H  
ATOM   1049 HG23 THR    72      30.969  50.276  47.330  1.00  0.00           H  
ATOM   1050  OG1 THR    72      28.372  48.537  46.330  1.00  0.00           O  
ATOM   1051  HG1 THR    72      27.676  48.119  46.860  1.00  0.00           H  
ATOM   1052  C   THR    72      31.226  48.190  45.130  1.00  0.00           C  
ATOM   1053  O   THR    72      30.596  48.894  44.411  1.00  0.00           O  
ATOM   1054  N   GLY    73      32.499  47.805  44.812  1.00  0.00           N  
ATOM   1055  H   GLY    73      33.123  47.375  45.481  1.00  0.00           H  
ATOM   1056  CA  GLY    73      33.057  48.183  43.493  1.00  0.00           C  
ATOM   1057  HA2 GLY    73      33.923  47.584  43.220  1.00  0.00           H  
ATOM   1058  HA3 GLY    73      32.283  48.033  42.744  1.00  0.00           H  
ATOM   1059  C   GLY    73      33.600  49.621  43.421  1.00  0.00           C  
ATOM   1060  O   GLY    73      34.619  49.815  42.756  1.00  0.00           O  
ATOM   1061  N   VAL    74      33.183  50.481  44.373  1.00  0.00           N  
ATOM   1062  H   VAL    74      32.621  50.245  45.180  1.00  0.00           H  
ATOM   1063  CA  VAL    74      33.523  51.939  44.274  1.00  0.00           C  
ATOM   1064  HA  VAL    74      34.311  52.052  43.533  1.00  0.00           H  
ATOM   1065  CB  VAL    74      32.282  52.799  43.936  1.00  0.00           C  
ATOM   1066  HB  VAL    74      32.603  53.833  43.822  1.00  0.00           H  
ATOM   1067  CG1 VAL    74      31.779  52.442  42.520  1.00  0.00           C  
ATOM   1068 HG11 VAL    74      30.874  52.957  42.204  1.00  0.00           H  
ATOM   1069 HG12 VAL    74      31.548  51.380  42.469  1.00  0.00           H  
ATOM   1070 HG13 VAL    74      32.593  52.666  41.833  1.00  0.00           H  
ATOM   1071  CG2 VAL    74      31.041  52.651  44.788  1.00  0.00           C  
ATOM   1072 HG21 VAL    74      30.187  53.208  44.408  1.00  0.00           H  
ATOM   1073 HG22 VAL    74      31.105  53.086  45.783  1.00  0.00           H  
ATOM   1074 HG23 VAL    74      30.836  51.585  44.866  1.00  0.00           H  
ATOM   1075  C   VAL    74      34.186  52.607  45.474  1.00  0.00           C  
ATOM   1076  O   VAL    74      34.510  53.819  45.465  1.00  0.00           O  
ATOM   1077  N   THR    75      34.512  51.787  46.551  1.00  0.00           N  
ATOM   1078  H   THR    75      34.227  50.830  46.707  1.00  0.00           H  
ATOM   1079  CA  THR    75      35.552  52.222  47.471  1.00  0.00           C  
ATOM   1080  HA  THR    75      36.072  53.095  47.084  1.00  0.00           H  
ATOM   1081  CB  THR    75      35.028  52.527  48.890  1.00  0.00           C  
ATOM   1082  HB  THR    75      34.788  51.531  49.254  1.00  0.00           H  
ATOM   1083  CG2 THR    75      33.875  53.465  48.743  1.00  0.00           C  
ATOM   1084 HG21 THR    75      34.090  54.335  48.126  1.00  0.00           H  
ATOM   1085 HG22 THR    75      33.435  53.957  49.608  1.00  0.00           H  
ATOM   1086 HG23 THR    75      32.986  53.125  48.215  1.00  0.00           H  
ATOM   1087  OG1 THR    75      35.947  53.180  49.730  1.00  0.00           O  
ATOM   1088  HG1 THR    75      35.550  53.399  50.587  1.00  0.00           H  
ATOM   1089  C   THR    75      36.537  51.040  47.547  1.00  0.00           C  
ATOM   1090  O   THR    75      36.446  50.004  46.918  1.00  0.00           O  
ATOM   1091  N   ALA    76      37.530  51.354  48.404  1.00  0.00           N  
ATOM   1092  H   ALA    76      37.532  52.290  48.786  1.00  0.00           H  
ATOM   1093  CA  ALA    76      38.635  50.454  48.746  1.00  0.00           C  
ATOM   1094  HA  ALA    76      38.244  49.440  48.742  1.00  0.00           H  
ATOM   1095  CB  ALA    76      39.872  50.554  47.772  1.00  0.00           C  
ATOM   1096  HB1 ALA    76      39.484  50.325  46.782  1.00  0.00           H  
ATOM   1097  HB2 ALA    76      40.147  51.595  47.612  1.00  0.00           H  
ATOM   1098  HB3 ALA    76      40.686  49.904  48.088  1.00  0.00           H  
ATOM   1099  C   ALA    76      39.094  50.708  50.210  1.00  0.00           C  
ATOM   1100  O   ALA    76      38.830  51.727  50.848  1.00  0.00           O  
ATOM   1101  N   VAL    77      39.946  49.792  50.642  1.00  0.00           N  
ATOM   1102  H   VAL    77      40.066  49.079  49.935  1.00  0.00           H  
ATOM   1103  CA  VAL    77      41.022  50.048  51.573  1.00  0.00           C  
ATOM   1104  HA  VAL    77      41.099  51.121  51.732  1.00  0.00           H  
ATOM   1105  CB  VAL    77      40.792  49.342  52.919  1.00  0.00           C  
ATOM   1106  HB  VAL    77      40.892  48.280  52.701  1.00  0.00           H  
ATOM   1107  CG1 VAL    77      41.882  49.652  53.884  1.00  0.00           C  
ATOM   1108 HG11 VAL    77      42.893  49.516  53.506  1.00  0.00           H  
ATOM   1109 HG12 VAL    77      41.895  48.904  54.674  1.00  0.00           H  
ATOM   1110 HG13 VAL    77      41.810  50.651  54.311  1.00  0.00           H  
ATOM   1111  CG2 VAL    77      39.521  49.623  53.663  1.00  0.00           C  
ATOM   1112 HG21 VAL    77      38.708  49.379  52.982  1.00  0.00           H  
ATOM   1113 HG22 VAL    77      39.434  50.687  53.874  1.00  0.00           H  
ATOM   1114 HG23 VAL    77      39.371  49.064  54.584  1.00  0.00           H  
ATOM   1115  C   VAL    77      42.196  49.588  50.857  1.00  0.00           C  
ATOM   1116  O   VAL    77      42.373  48.365  50.628  1.00  0.00           O  
ATOM   1117  N   ALA    78      43.097  50.483  50.404  1.00  0.00           N  
ATOM   1118  H   ALA    78      42.853  51.439  50.622  1.00  0.00           H  
ATOM   1119  CA  ALA    78      44.318  50.162  49.849  1.00  0.00           C  
ATOM   1120  HA  ALA    78      44.531  49.121  50.083  1.00  0.00           H  
ATOM   1121  CB  ALA    78      44.374  50.068  48.344  1.00  0.00           C  
ATOM   1122  HB1 ALA    78      45.276  49.520  48.079  1.00  0.00           H  
ATOM   1123  HB2 ALA    78      43.507  49.552  47.937  1.00  0.00           H  
ATOM   1124  HB3 ALA    78      44.387  51.028  47.832  1.00  0.00           H  
ATOM   1125  C   ALA    78      45.361  51.161  50.345  1.00  0.00           C  
ATOM   1126  O   ALA    78      45.255  52.062  51.204  1.00  0.00           O  
ATOM   1127  N   GLN    79      46.530  50.940  49.737  1.00  0.00           N  
ATOM   1128  H   GLN    79      46.603  50.190  49.063  1.00  0.00           H  
ATOM   1129  CA  GLN    79      47.792  51.578  50.084  1.00  0.00           C  
ATOM   1130  HA  GLN    79      47.453  52.464  50.618  1.00  0.00           H  
ATOM   1131  CB  GLN    79      48.558  50.691  51.060  1.00  0.00           C  
ATOM   1132  HB2 GLN    79      49.584  51.056  51.055  1.00  0.00           H  
ATOM   1133  HB3 GLN    79      48.210  50.865  52.076  1.00  0.00           H  
ATOM   1134  CG  GLN    79      48.459  49.222  50.722  1.00  0.00           C  
ATOM   1135  HG2 GLN    79      48.250  48.972  49.683  1.00  0.00           H  
ATOM   1136  HG3 GLN    79      49.373  48.735  51.055  1.00  0.00           H  
ATOM   1137  CD  GLN    79      47.293  48.493  51.532  1.00  0.00           C  
ATOM   1138  OE1 GLN    79      46.758  48.915  52.509  1.00  0.00           O  
ATOM   1139  NE2 GLN    79      46.888  47.322  51.078  1.00  0.00           N  
ATOM   1140 HE21 GLN    79      47.387  46.950  50.281  1.00  0.00           H  
ATOM   1141 HE22 GLN    79      46.033  46.936  51.455  1.00  0.00           H  
ATOM   1142  C   GLN    79      48.658  51.935  48.852  1.00  0.00           C  
ATOM   1143  O   GLN    79      48.627  51.287  47.886  1.00  0.00           O  
ATOM   1144  N   LYS    80      49.441  53.010  48.964  1.00  0.00           N  
ATOM   1145  H   LYS    80      49.443  53.390  49.901  1.00  0.00           H  
ATOM   1146  CA  LYS    80      49.782  53.730  47.752  1.00  0.00           C  
ATOM   1147  HA  LYS    80      49.924  52.980  46.976  1.00  0.00           H  
ATOM   1148  CB  LYS    80      48.691  54.747  47.389  1.00  0.00           C  
ATOM   1149  HB2 LYS    80      47.750  54.224  47.230  1.00  0.00           H  
ATOM   1150  HB3 LYS    80      48.568  55.514  48.151  1.00  0.00           H  
ATOM   1151  CG  LYS    80      49.036  55.479  46.094  1.00  0.00           C  
ATOM   1152  HG2 LYS    80      49.560  56.395  46.357  1.00  0.00           H  
ATOM   1153  HG3 LYS    80      49.670  54.881  45.443  1.00  0.00           H  
ATOM   1154  CD  LYS    80      47.724  55.755  45.365  1.00  0.00           C  
ATOM   1155  HD2 LYS    80      47.274  54.855  44.950  1.00  0.00           H  
ATOM   1156  HD3 LYS    80      47.044  56.339  45.982  1.00  0.00           H  
ATOM   1157  CE  LYS    80      48.000  56.645  44.215  1.00  0.00           C  
ATOM   1158  HE2 LYS    80      48.373  57.628  44.491  1.00  0.00           H  
ATOM   1159  HE3 LYS    80      48.716  56.167  43.551  1.00  0.00           H  
ATOM   1160  NZ  LYS    80      46.712  56.901  43.524  1.00  0.00           N  
ATOM   1161  HZ1 LYS    80      46.037  57.269  44.218  1.00  0.00           H  
ATOM   1162  HZ2 LYS    80      46.841  57.473  42.670  1.00  0.00           H  
ATOM   1163  HZ3 LYS    80      46.321  56.029  43.124  1.00  0.00           H  
ATOM   1164  C   LYS    80      51.087  54.430  48.031  1.00  0.00           C  
ATOM   1165  O   LYS    80      51.257  55.248  48.906  1.00  0.00           O  
ATOM   1166  N   THR    81      52.104  54.034  47.172  1.00  0.00           N  
ATOM   1167  H   THR    81      51.871  53.231  46.603  1.00  0.00           H  
ATOM   1168  CA  THR    81      53.449  54.547  47.304  1.00  0.00           C  
ATOM   1169  HA  THR    81      53.704  54.485  48.360  1.00  0.00           H  
ATOM   1170  CB  THR    81      54.445  53.757  46.562  1.00  0.00           C  
ATOM   1171  HB  THR    81      54.307  53.908  45.494  1.00  0.00           H  
ATOM   1172  CG2 THR    81      54.434  52.261  46.970  1.00  0.00           C  
ATOM   1173 HG21 THR    81      55.255  51.698  46.531  1.00  0.00           H  
ATOM   1174 HG22 THR    81      53.475  51.800  46.741  1.00  0.00           H  
ATOM   1175 HG23 THR    81      54.661  52.327  48.032  1.00  0.00           H  
ATOM   1176  OG1 THR    81      55.786  54.129  46.947  1.00  0.00           O  
ATOM   1177  HG1 THR    81      55.780  54.409  47.875  1.00  0.00           H  
ATOM   1178  C   THR    81      53.605  56.028  46.908  1.00  0.00           C  
ATOM   1179  O   THR    81      52.875  56.459  45.999  1.00  0.00           O  
ATOM   1180  N   VAL    82      54.393  56.806  47.710  1.00  0.00           N  
ATOM   1181  H   VAL    82      55.032  56.324  48.328  1.00  0.00           H  
ATOM   1182  CA  VAL    82      54.663  58.216  47.439  1.00  0.00           C  
ATOM   1183  HA  VAL    82      54.394  58.482  46.419  1.00  0.00           H  
ATOM   1184  CB  VAL    82      53.987  59.204  48.427  1.00  0.00           C  
ATOM   1185  HB  VAL    82      54.468  59.043  49.389  1.00  0.00           H  
ATOM   1186  CG1 VAL    82      54.320  60.604  47.917  1.00  0.00           C  
ATOM   1187 HG11 VAL    82      55.392  60.724  48.065  1.00  0.00           H  
ATOM   1188 HG12 VAL    82      53.760  61.277  48.563  1.00  0.00           H  
ATOM   1189 HG13 VAL    82      54.038  60.834  46.892  1.00  0.00           H  
ATOM   1190  CG2 VAL    82      52.486  59.026  48.506  1.00  0.00           C  
ATOM   1191 HG21 VAL    82      52.189  59.591  49.387  1.00  0.00           H  
ATOM   1192 HG22 VAL    82      52.402  57.944  48.588  1.00  0.00           H  
ATOM   1193 HG23 VAL    82      51.880  59.359  47.666  1.00  0.00           H  
ATOM   1194  C   VAL    82      56.227  58.254  47.479  1.00  0.00           C  
ATOM   1195  O   VAL    82      56.853  57.479  48.242  1.00  0.00           O  
ATOM   1196  N   GLU    83      56.855  59.180  46.822  1.00  0.00           N  
ATOM   1197  H   GLU    83      56.336  59.728  46.149  1.00  0.00           H  
ATOM   1198  CA  GLU    83      58.302  59.442  46.817  1.00  0.00           C  
ATOM   1199  HA  GLU    83      58.757  58.457  46.889  1.00  0.00           H  
ATOM   1200  CB  GLU    83      58.631  60.183  45.494  1.00  0.00           C  
ATOM   1201  HB2 GLU    83      59.687  60.182  45.231  1.00  0.00           H  
ATOM   1202  HB3 GLU    83      58.091  59.686  44.690  1.00  0.00           H  
ATOM   1203  CG  GLU    83      58.298  61.668  45.404  1.00  0.00           C  
ATOM   1204  HG2 GLU    83      57.528  61.879  46.143  1.00  0.00           H  
ATOM   1205  HG3 GLU    83      59.147  62.306  45.643  1.00  0.00           H  
ATOM   1206  CD  GLU    83      57.836  62.042  44.045  1.00  0.00           C  
ATOM   1207  OE1 GLU    83      56.737  61.685  43.542  1.00  0.00           O  
ATOM   1208  OE2 GLU    83      58.675  62.719  43.346  1.00  0.00           O  
ATOM   1209  C   GLU    83      58.757  60.234  48.058  1.00  0.00           C  
ATOM   1210  O   GLU    83      59.869  60.727  48.032  1.00  0.00           O  
ATOM   1211  N   GLY    84      57.910  60.353  49.128  1.00  0.00           N  
ATOM   1212  H   GLY    84      57.255  59.630  49.393  1.00  0.00           H  
ATOM   1213  CA  GLY    84      58.178  61.227  50.290  1.00  0.00           C  
ATOM   1214  HA2 GLY    84      58.487  62.162  49.829  1.00  0.00           H  
ATOM   1215  HA3 GLY    84      57.263  61.303  50.873  1.00  0.00           H  
ATOM   1216  C   GLY    84      59.311  60.616  51.152  1.00  0.00           C  
ATOM   1217  O   GLY    84      59.731  61.299  52.116  1.00  0.00           O  
ATOM   1218  N   ALA    85      59.835  59.400  51.005  1.00  0.00           N  
ATOM   1219  H   ALA    85      59.437  58.854  50.253  1.00  0.00           H  
ATOM   1220  CA  ALA    85      60.622  58.785  52.050  1.00  0.00           C  
ATOM   1221  HA  ALA    85      60.580  57.699  52.005  1.00  0.00           H  
ATOM   1222  CB  ALA    85      62.073  59.277  52.065  1.00  0.00           C  
ATOM   1223  HB1 ALA    85      62.700  58.771  52.796  1.00  0.00           H  
ATOM   1224  HB2 ALA    85      62.516  59.060  51.095  1.00  0.00           H  
ATOM   1225  HB3 ALA    85      62.125  60.316  52.386  1.00  0.00           H  
ATOM   1226  C   ALA    85      59.847  58.822  53.430  1.00  0.00           C  
ATOM   1227  O   ALA    85      60.449  58.804  54.512  1.00  0.00           O  
ATOM   1228  N   GLY    86      58.440  58.713  53.398  1.00  0.00           N  
ATOM   1229  H   GLY    86      57.969  58.618  52.509  1.00  0.00           H  
ATOM   1230  CA  GLY    86      57.710  59.020  54.575  1.00  0.00           C  
ATOM   1231  HA2 GLY    86      58.206  58.445  55.355  1.00  0.00           H  
ATOM   1232  HA3 GLY    86      57.760  60.081  54.807  1.00  0.00           H  
ATOM   1233  C   GLY    86      56.273  58.569  54.491  1.00  0.00           C  
ATOM   1234  O   GLY    86      55.808  58.057  53.448  1.00  0.00           O  
ATOM   1235  N   SER    87      55.594  58.826  55.598  1.00  0.00           N  
ATOM   1236  H   SER    87      56.092  59.302  56.338  1.00  0.00           H  
ATOM   1237  CA  SER    87      54.161  58.563  55.774  1.00  0.00           C  
ATOM   1238  HA  SER    87      53.722  57.914  55.021  1.00  0.00           H  
ATOM   1239  CB  SER    87      53.985  57.874  57.108  1.00  0.00           C  
ATOM   1240  HB2 SER    87      54.620  56.991  57.088  1.00  0.00           H  
ATOM   1241  HB3 SER    87      54.408  58.396  57.963  1.00  0.00           H  
ATOM   1242  OG  SER    87      52.663  57.550  57.321  1.00  0.00           O  
ATOM   1243  HG  SER    87      52.530  56.833  56.683  1.00  0.00           H  
ATOM   1244  C   SER    87      53.487  59.876  55.731  1.00  0.00           C  
ATOM   1245  O   SER    87      53.582  60.646  56.680  1.00  0.00           O  
ATOM   1246  N   ILE    88      52.996  60.206  54.544  1.00  0.00           N  
ATOM   1247  H   ILE    88      52.762  59.522  53.837  1.00  0.00           H  
ATOM   1248  CA  ILE    88      52.416  61.484  54.230  1.00  0.00           C  
ATOM   1249  HA  ILE    88      53.233  62.191  54.352  1.00  0.00           H  
ATOM   1250  CB  ILE    88      52.015  61.524  52.744  1.00  0.00           C  
ATOM   1251  HB  ILE    88      51.794  60.514  52.405  1.00  0.00           H  
ATOM   1252  CG2 ILE    88      50.652  62.280  52.480  1.00  0.00           C  
ATOM   1253 HG21 ILE    88      50.435  62.107  51.428  1.00  0.00           H  
ATOM   1254 HG22 ILE    88      50.700  63.322  52.789  1.00  0.00           H  
ATOM   1255 HG23 ILE    88      49.843  61.887  53.092  1.00  0.00           H  
ATOM   1256  CG1 ILE    88      53.041  62.147  51.786  1.00  0.00           C  
ATOM   1257 HG12 ILE    88      52.620  62.248  50.788  1.00  0.00           H  
ATOM   1258 HG13 ILE    88      53.386  63.118  52.138  1.00  0.00           H  
ATOM   1259  CD1 ILE    88      54.256  61.301  51.708  1.00  0.00           C  
ATOM   1260 HD11 ILE    88      54.825  61.403  52.631  1.00  0.00           H  
ATOM   1261 HD12 ILE    88      55.011  61.547  50.964  1.00  0.00           H  
ATOM   1262 HD13 ILE    88      54.106  60.239  51.522  1.00  0.00           H  
ATOM   1263  C   ILE    88      51.333  61.951  55.302  1.00  0.00           C  
ATOM   1264  O   ILE    88      51.337  63.105  55.670  1.00  0.00           O  
ATOM   1265  N   ALA    89      50.453  60.997  55.754  1.00  0.00           N  
ATOM   1266  H   ALA    89      50.412  60.058  55.380  1.00  0.00           H  
ATOM   1267  CA  ALA    89      49.355  61.339  56.607  1.00  0.00           C  
ATOM   1268  HA  ALA    89      49.622  62.228  57.173  1.00  0.00           H  
ATOM   1269  CB  ALA    89      48.164  61.607  55.702  1.00  0.00           C  
ATOM   1270  HB1 ALA    89      47.846  60.735  55.134  1.00  0.00           H  
ATOM   1271  HB2 ALA    89      47.312  61.949  56.287  1.00  0.00           H  
ATOM   1272  HB3 ALA    89      48.498  62.334  54.964  1.00  0.00           H  
ATOM   1273  C   ALA    89      49.135  60.177  57.711  1.00  0.00           C  
ATOM   1274  O   ALA    89      49.636  59.032  57.679  1.00  0.00           O  
ATOM   1275  N   ALA    90      48.272  60.546  58.717  1.00  0.00           N  
ATOM   1276  H   ALA    90      47.852  61.464  58.653  1.00  0.00           H  
ATOM   1277  CA  ALA    90      47.788  59.642  59.717  1.00  0.00           C  
ATOM   1278  HA  ALA    90      48.669  59.214  60.190  1.00  0.00           H  
ATOM   1279  CB  ALA    90      47.035  60.333  60.787  1.00  0.00           C  
ATOM   1280  HB1 ALA    90      47.745  60.989  61.287  1.00  0.00           H  
ATOM   1281  HB2 ALA    90      46.265  61.039  60.482  1.00  0.00           H  
ATOM   1282  HB3 ALA    90      46.702  59.605  61.523  1.00  0.00           H  
ATOM   1283  C   ALA    90      46.955  58.552  59.060  1.00  0.00           C  
ATOM   1284  O   ALA    90      46.456  58.695  57.942  1.00  0.00           O  
ATOM   1285  N   ALA    91      46.932  57.321  59.706  1.00  0.00           N  
ATOM   1286  H   ALA    91      47.596  57.058  60.422  1.00  0.00           H  
ATOM   1287  CA  ALA    91      46.152  56.198  59.127  1.00  0.00           C  
ATOM   1288  HA  ALA    91      45.269  56.605  58.639  1.00  0.00           H  
ATOM   1289  CB  ALA    91      47.015  55.490  58.070  1.00  0.00           C  
ATOM   1290  HB1 ALA    91      47.296  56.182  57.279  1.00  0.00           H  
ATOM   1291  HB2 ALA    91      47.760  54.845  58.533  1.00  0.00           H  
ATOM   1292  HB3 ALA    91      46.408  54.788  57.502  1.00  0.00           H  
ATOM   1293  C   ALA    91      45.646  55.169  60.162  1.00  0.00           C  
ATOM   1294  O   ALA    91      45.692  55.438  61.380  1.00  0.00           O  
ATOM   1295  N   THR    92      44.978  54.088  59.675  1.00  0.00           N  
ATOM   1296  H   THR    92      44.829  53.856  58.702  1.00  0.00           H  
ATOM   1297  CA  THR    92      44.622  52.943  60.596  1.00  0.00           C  
ATOM   1298  HA  THR    92      45.358  52.827  61.388  1.00  0.00           H  
ATOM   1299  CB  THR    92      43.296  53.192  61.271  1.00  0.00           C  
ATOM   1300  HB  THR    92      43.099  52.329  61.902  1.00  0.00           H  
ATOM   1301  CG2 THR    92      42.074  53.138  60.413  1.00  0.00           C  
ATOM   1302 HG21 THR    92      41.209  53.447  60.996  1.00  0.00           H  
ATOM   1303 HG22 THR    92      41.810  52.152  60.036  1.00  0.00           H  
ATOM   1304 HG23 THR    92      42.133  53.865  59.606  1.00  0.00           H  
ATOM   1305  OG1 THR    92      43.332  54.349  62.007  1.00  0.00           O  
ATOM   1306  HG1 THR    92      43.964  54.977  61.624  1.00  0.00           H  
ATOM   1307  C   THR    92      44.667  51.608  59.864  1.00  0.00           C  
ATOM   1308  O   THR    92      44.703  51.569  58.600  1.00  0.00           O  
ATOM   1309  N   GLY    93      44.661  50.480  60.640  1.00  0.00           N  
ATOM   1310  H   GLY    93      45.045  50.576  61.571  1.00  0.00           H  
ATOM   1311  CA  GLY    93      44.676  49.176  59.967  1.00  0.00           C  
ATOM   1312  HA2 GLY    93      45.433  48.984  59.209  1.00  0.00           H  
ATOM   1313  HA3 GLY    93      44.886  48.377  60.674  1.00  0.00           H  
ATOM   1314  C   GLY    93      43.270  48.805  59.344  1.00  0.00           C  
ATOM   1315  O   GLY    93      42.442  49.684  59.368  1.00  0.00           O  
ATOM   1316  N   PHE    94      43.145  47.623  58.709  1.00  0.00           N  
ATOM   1317  H   PHE    94      43.932  46.996  58.606  1.00  0.00           H  
ATOM   1318  CA  PHE    94      41.943  47.152  58.012  1.00  0.00           C  
ATOM   1319  HA  PHE    94      41.639  47.872  57.256  1.00  0.00           H  
ATOM   1320  CB  PHE    94      42.217  45.809  57.350  1.00  0.00           C  
ATOM   1321  HB2 PHE    94      43.127  45.835  56.753  1.00  0.00           H  
ATOM   1322  HB3 PHE    94      42.292  45.204  58.251  1.00  0.00           H  
ATOM   1323  CG  PHE    94      41.115  45.297  56.473  1.00  0.00           C  
ATOM   1324  CD1 PHE    94      40.020  44.542  56.886  1.00  0.00           C  
ATOM   1325  HD1 PHE    94      40.058  44.023  57.836  1.00  0.00           H  
ATOM   1326  CE1 PHE    94      39.012  44.125  55.989  1.00  0.00           C  
ATOM   1327  HE1 PHE    94      38.128  43.548  56.236  1.00  0.00           H  
ATOM   1328  CZ  PHE    94      39.070  44.585  54.656  1.00  0.00           C  
ATOM   1329  HZ  PHE    94      38.199  44.367  54.050  1.00  0.00           H  
ATOM   1330  CE2 PHE    94      39.996  45.520  54.327  1.00  0.00           C  
ATOM   1331  HE2 PHE    94      39.942  46.132  53.435  1.00  0.00           H  
ATOM   1332  CD2 PHE    94      41.010  45.804  55.174  1.00  0.00           C  
ATOM   1333  HD2 PHE    94      41.669  46.578  54.799  1.00  0.00           H  
ATOM   1334  C   PHE    94      40.755  46.941  58.981  1.00  0.00           C  
ATOM   1335  O   PHE    94      39.674  47.466  58.851  1.00  0.00           O  
ATOM   1336  N   VAL    95      40.949  46.385  60.169  1.00  0.00           N  
ATOM   1337  H   VAL    95      41.874  46.103  60.464  1.00  0.00           H  
ATOM   1338  CA  VAL    95      39.782  46.071  61.007  1.00  0.00           C  
ATOM   1339  HA  VAL    95      38.891  45.778  60.456  1.00  0.00           H  
ATOM   1340  CB  VAL    95      40.013  44.907  62.012  1.00  0.00           C  
ATOM   1341  HB  VAL    95      39.115  44.815  62.619  1.00  0.00           H  
ATOM   1342  CG1 VAL    95      41.131  45.097  63.050  1.00  0.00           C  
ATOM   1343 HG11 VAL    95      41.136  44.225  63.700  1.00  0.00           H  
ATOM   1344 HG12 VAL    95      40.952  45.989  63.647  1.00  0.00           H  
ATOM   1345 HG13 VAL    95      42.146  45.174  62.666  1.00  0.00           H  
ATOM   1346  CG2 VAL    95      40.281  43.651  61.240  1.00  0.00           C  
ATOM   1347 HG21 VAL    95      41.299  43.665  60.855  1.00  0.00           H  
ATOM   1348 HG22 VAL    95      39.522  43.415  60.498  1.00  0.00           H  
ATOM   1349 HG23 VAL    95      40.230  42.800  61.917  1.00  0.00           H  
ATOM   1350  C   VAL    95      39.272  47.236  61.813  1.00  0.00           C  
ATOM   1351  O   VAL    95      38.070  47.416  61.965  1.00  0.00           O  
ATOM   1352  N   LYS    96      40.128  48.191  62.216  1.00  0.00           N  
ATOM   1353  H   LYS    96      41.124  48.101  62.064  1.00  0.00           H  
ATOM   1354  CA  LYS    96      39.794  49.518  62.723  1.00  0.00           C  
ATOM   1355  HA  LYS    96      39.228  49.283  63.621  1.00  0.00           H  
ATOM   1356  CB  LYS    96      41.090  50.300  63.073  1.00  0.00           C  
ATOM   1357  HB2 LYS    96      41.796  49.632  63.563  1.00  0.00           H  
ATOM   1358  HB3 LYS    96      41.595  50.504  62.131  1.00  0.00           H  
ATOM   1359  CG  LYS    96      40.915  51.568  63.936  1.00  0.00           C  
ATOM   1360  HG2 LYS    96      41.849  51.766  64.458  1.00  0.00           H  
ATOM   1361  HG3 LYS    96      40.697  52.386  63.252  1.00  0.00           H  
ATOM   1362  CD  LYS    96      39.914  51.530  65.109  1.00  0.00           C  
ATOM   1363  HD2 LYS    96      38.918  51.126  64.938  1.00  0.00           H  
ATOM   1364  HD3 LYS    96      40.310  50.831  65.844  1.00  0.00           H  
ATOM   1365  CE  LYS    96      39.655  52.892  65.787  1.00  0.00           C  
ATOM   1366  HE2 LYS    96      40.547  53.473  66.008  1.00  0.00           H  
ATOM   1367  HE3 LYS    96      39.037  53.437  65.078  1.00  0.00           H  
ATOM   1368  NZ  LYS    96      38.944  52.753  67.111  1.00  0.00           N  
ATOM   1369  HZ1 LYS    96      37.956  52.548  66.874  1.00  0.00           H  
ATOM   1370  HZ2 LYS    96      39.335  52.034  67.747  1.00  0.00           H  
ATOM   1371  HZ3 LYS    96      38.974  53.599  67.707  1.00  0.00           H  
ATOM   1372  C   LYS    96      39.037  50.376  61.721  1.00  0.00           C  
ATOM   1373  O   LYS    96      38.162  51.101  62.167  1.00  0.00           O  
ATOM   1374  N   LYS    97      39.421  50.312  60.385  1.00  0.00           N  
ATOM   1375  H   LYS    97      40.194  49.748  60.061  1.00  0.00           H  
ATOM   1376  CA  LYS    97      38.728  51.031  59.351  1.00  0.00           C  
ATOM   1377  HA  LYS    97      38.701  52.058  59.709  1.00  0.00           H  
ATOM   1378  CB  LYS    97      39.542  50.927  58.045  1.00  0.00           C  
ATOM   1379  HB2 LYS    97      40.597  51.168  58.161  1.00  0.00           H  
ATOM   1380  HB3 LYS    97      39.506  49.911  57.657  1.00  0.00           H  
ATOM   1381  CG  LYS    97      39.046  51.828  56.905  1.00  0.00           C  
ATOM   1382  HG2 LYS    97      39.661  51.656  56.024  1.00  0.00           H  
ATOM   1383  HG3 LYS    97      38.029  51.520  56.669  1.00  0.00           H  
ATOM   1384  CD  LYS    97      38.897  53.285  57.084  1.00  0.00           C  
ATOM   1385  HD2 LYS    97      38.153  53.442  57.863  1.00  0.00           H  
ATOM   1386  HD3 LYS    97      39.822  53.676  57.503  1.00  0.00           H  
ATOM   1387  CE  LYS    97      38.599  53.922  55.755  1.00  0.00           C  
ATOM   1388  HE2 LYS    97      38.998  54.913  55.954  1.00  0.00           H  
ATOM   1389  HE3 LYS    97      39.238  53.529  54.968  1.00  0.00           H  
ATOM   1390  NZ  LYS    97      37.155  53.898  55.345  1.00  0.00           N  
ATOM   1391  HZ1 LYS    97      36.878  54.830  54.989  1.00  0.00           H  
ATOM   1392  HZ2 LYS    97      36.976  53.130  54.673  1.00  0.00           H  
ATOM   1393  HZ3 LYS    97      36.466  53.767  56.108  1.00  0.00           H  
ATOM   1394  C   LYS    97      37.272  50.567  59.175  1.00  0.00           C  
ATOM   1395  O   LYS    97      36.318  51.293  58.859  1.00  0.00           O  
ATOM   1396  N   ASP    98      37.110  49.194  59.314  1.00  0.00           N  
ATOM   1397  H   ASP    98      37.714  48.383  59.336  1.00  0.00           H  
ATOM   1398  CA  ASP    98      35.816  48.588  59.321  1.00  0.00           C  
ATOM   1399  HA  ASP    98      35.363  48.796  58.355  1.00  0.00           H  
ATOM   1400  CB  ASP    98      36.091  47.044  59.345  1.00  0.00           C  
ATOM   1401  HB2 ASP    98      36.848  46.782  58.609  1.00  0.00           H  
ATOM   1402  HB3 ASP    98      36.566  46.826  60.299  1.00  0.00           H  
ATOM   1403  CG  ASP    98      34.851  46.177  59.177  1.00  0.00           C  
ATOM   1404  OD1 ASP    98      34.245  46.182  58.069  1.00  0.00           O  
ATOM   1405  OD2 ASP    98      34.460  45.486  60.105  1.00  0.00           O  
ATOM   1406  C   ASP    98      35.104  49.010  60.562  1.00  0.00           C  
ATOM   1407  O   ASP    98      33.880  49.106  60.477  1.00  0.00           O  
ATOM   1408  N   GLN    99      35.732  49.217  61.734  1.00  0.00           N  
ATOM   1409  H   GLN    99      36.727  49.034  61.725  1.00  0.00           H  
ATOM   1410  CA  GLN    99      35.062  49.490  62.937  1.00  0.00           C  
ATOM   1411  HA  GLN    99      34.262  48.764  63.052  1.00  0.00           H  
ATOM   1412  CB  GLN    99      36.015  49.236  64.058  1.00  0.00           C  
ATOM   1413  HB2 GLN    99      36.657  48.392  63.814  1.00  0.00           H  
ATOM   1414  HB3 GLN    99      36.568  50.173  64.068  1.00  0.00           H  
ATOM   1415  CG  GLN    99      35.340  49.059  65.446  1.00  0.00           C  
ATOM   1416  HG2 GLN    99      34.612  49.835  65.676  1.00  0.00           H  
ATOM   1417  HG3 GLN    99      34.787  48.123  65.483  1.00  0.00           H  
ATOM   1418  CD  GLN    99      36.336  48.978  66.584  1.00  0.00           C  
ATOM   1419  OE1 GLN    99      37.510  48.903  66.417  1.00  0.00           O  
ATOM   1420  NE2 GLN    99      35.919  49.121  67.803  1.00  0.00           N  
ATOM   1421 HE21 GLN    99      34.925  49.227  67.956  1.00  0.00           H  
ATOM   1422 HE22 GLN    99      36.476  48.813  68.589  1.00  0.00           H  
ATOM   1423  C   GLN    99      34.502  50.926  62.965  1.00  0.00           C  
ATOM   1424  O   GLN    99      33.491  51.184  63.589  1.00  0.00           O  
ATOM   1425  N   LEU   100      35.051  51.811  62.138  1.00  0.00           N  
ATOM   1426  H   LEU   100      35.888  51.554  61.632  1.00  0.00           H  
ATOM   1427  CA  LEU   100      34.569  53.120  61.823  1.00  0.00           C  
ATOM   1428  HA  LEU   100      34.218  53.512  62.775  1.00  0.00           H  
ATOM   1429  CB  LEU   100      35.738  53.979  61.377  1.00  0.00           C  
ATOM   1430  HB2 LEU   100      36.297  53.529  60.558  1.00  0.00           H  
ATOM   1431  HB3 LEU   100      35.289  54.942  61.145  1.00  0.00           H  
ATOM   1432  CG  LEU   100      36.780  54.218  62.479  1.00  0.00           C  
ATOM   1433  HG  LEU   100      36.725  53.444  63.242  1.00  0.00           H  
ATOM   1434  CD1 LEU   100      36.601  55.450  63.279  1.00  0.00           C  
ATOM   1435 HD11 LEU   100      35.682  55.536  63.855  1.00  0.00           H  
ATOM   1436 HD12 LEU   100      36.819  56.320  62.662  1.00  0.00           H  
ATOM   1437 HD13 LEU   100      37.304  55.526  64.105  1.00  0.00           H  
ATOM   1438  CD2 LEU   100      38.230  54.418  61.915  1.00  0.00           C  
ATOM   1439 HD21 LEU   100      38.530  53.471  61.471  1.00  0.00           H  
ATOM   1440 HD22 LEU   100      39.018  54.723  62.601  1.00  0.00           H  
ATOM   1441 HD23 LEU   100      38.177  55.214  61.175  1.00  0.00           H  
ATOM   1442  C   LEU   100      33.487  53.105  60.710  1.00  0.00           C  
ATOM   1443  O   LEU   100      32.555  53.905  60.743  1.00  0.00           O  
ATOM   1444  N   GLY   101      33.415  52.062  59.838  1.00  0.00           N  
ATOM   1445  H   GLY   101      34.130  51.347  59.826  1.00  0.00           H  
ATOM   1446  CA  GLY   101      32.483  52.014  58.748  1.00  0.00           C  
ATOM   1447  HA2 GLY   101      32.326  53.012  58.345  1.00  0.00           H  
ATOM   1448  HA3 GLY   101      32.937  51.442  57.943  1.00  0.00           H  
ATOM   1449  C   GLY   101      31.078  51.401  59.163  1.00  0.00           C  
ATOM   1450  O   GLY   101      30.498  50.543  58.508  1.00  0.00           O  
ATOM   1451  N   LYS   102      30.613  51.878  60.295  1.00  0.00           N  
ATOM   1452  H   LYS   102      31.114  52.687  60.638  1.00  0.00           H  
ATOM   1453  CA  LYS   102      29.362  51.572  60.906  1.00  0.00           C  
ATOM   1454  HA  LYS   102      28.728  50.930  60.299  1.00  0.00           H  
ATOM   1455  CB  LYS   102      29.644  50.933  62.253  1.00  0.00           C  
ATOM   1456  HB2 LYS   102      30.287  51.589  62.837  1.00  0.00           H  
ATOM   1457  HB3 LYS   102      28.678  50.695  62.694  1.00  0.00           H  
ATOM   1458  CG  LYS   102      30.455  49.596  62.289  1.00  0.00           C  
ATOM   1459  HG2 LYS   102      31.460  49.808  61.931  1.00  0.00           H  
ATOM   1460  HG3 LYS   102      30.603  49.282  63.320  1.00  0.00           H  
ATOM   1461  CD  LYS   102      29.727  48.465  61.480  1.00  0.00           C  
ATOM   1462  HD2 LYS   102      28.836  48.129  62.006  1.00  0.00           H  
ATOM   1463  HD3 LYS   102      29.520  48.693  60.436  1.00  0.00           H  
ATOM   1464  CE  LYS   102      30.568  47.209  61.251  1.00  0.00           C  
ATOM   1465  HE2 LYS   102      30.993  46.795  62.162  1.00  0.00           H  
ATOM   1466  HE3 LYS   102      29.975  46.402  60.826  1.00  0.00           H  
ATOM   1467  NZ  LYS   102      31.706  47.458  60.351  1.00  0.00           N  
ATOM   1468  HZ1 LYS   102      32.357  48.135  60.788  1.00  0.00           H  
ATOM   1469  HZ2 LYS   102      32.088  46.503  60.226  1.00  0.00           H  
ATOM   1470  HZ3 LYS   102      31.484  47.722  59.375  1.00  0.00           H  
ATOM   1471  C   LYS   102      28.555  52.801  61.101  1.00  0.00           C  
ATOM   1472  O   LYS   102      29.149  53.878  61.251  1.00  0.00           O  
ATOM   1473  N   ASN   103      27.224  52.725  60.998  1.00  0.00           N  
ATOM   1474  H   ASN   103      26.757  51.923  60.597  1.00  0.00           H  
ATOM   1475  CA  ASN   103      26.359  53.763  61.632  1.00  0.00           C  
ATOM   1476  HA  ASN   103      26.503  54.721  61.138  1.00  0.00           H  
ATOM   1477  CB  ASN   103      24.910  53.467  61.506  1.00  0.00           C  
ATOM   1478  HB2 ASN   103      24.765  53.107  60.490  1.00  0.00           H  
ATOM   1479  HB3 ASN   103      24.633  52.634  62.149  1.00  0.00           H  
ATOM   1480  CG  ASN   103      23.983  54.669  61.631  1.00  0.00           C  
ATOM   1481  OD1 ASN   103      24.352  55.753  62.085  1.00  0.00           O  
ATOM   1482  ND2 ASN   103      22.811  54.626  61.090  1.00  0.00           N  
ATOM   1483 HD21 ASN   103      22.278  55.485  61.123  1.00  0.00           H  
ATOM   1484 HD22 ASN   103      22.284  53.819  60.783  1.00  0.00           H  
ATOM   1485  C   ASN   103      26.760  53.993  63.078  1.00  0.00           C  
ATOM   1486  O   ASN   103      27.209  53.106  63.824  1.00  0.00           O  
ATOM   1487  N   GLU   104      26.548  55.231  63.522  1.00  0.00           N  
ATOM   1488  H   GLU   104      25.910  55.756  62.938  1.00  0.00           H  
ATOM   1489  CA  GLU   104      26.331  55.633  64.926  1.00  0.00           C  
ATOM   1490  HA  GLU   104      25.982  54.761  65.476  1.00  0.00           H  
ATOM   1491  CB  GLU   104      27.696  56.046  65.435  1.00  0.00           C  
ATOM   1492  HB2 GLU   104      28.498  55.333  65.257  1.00  0.00           H  
ATOM   1493  HB3 GLU   104      28.035  56.969  64.969  1.00  0.00           H  
ATOM   1494  CG  GLU   104      27.624  56.064  66.901  1.00  0.00           C  
ATOM   1495  HG2 GLU   104      28.556  56.508  67.244  1.00  0.00           H  
ATOM   1496  HG3 GLU   104      26.848  56.776  67.176  1.00  0.00           H  
ATOM   1497  CD  GLU   104      27.602  54.720  67.673  1.00  0.00           C  
ATOM   1498  OE1 GLU   104      26.452  54.360  68.073  1.00  0.00           O  
ATOM   1499  OE2 GLU   104      28.589  53.920  67.590  1.00  0.00           O  
ATOM   1500  C   GLU   104      25.202  56.673  65.097  1.00  0.00           C  
ATOM   1501  O   GLU   104      25.448  57.761  65.606  1.00  0.00           O  
ATOM   1502  N   GLU   105      23.956  56.314  64.703  1.00  0.00           N  
ATOM   1503  H   GLU   105      23.947  55.350  64.397  1.00  0.00           H  
ATOM   1504  CA  GLU   105      22.763  57.149  64.660  1.00  0.00           C  
ATOM   1505  HA  GLU   105      22.098  56.592  64.003  1.00  0.00           H  
ATOM   1506  CB  GLU   105      22.160  57.265  66.086  1.00  0.00           C  
ATOM   1507  HB2 GLU   105      22.331  56.335  66.624  1.00  0.00           H  
ATOM   1508  HB3 GLU   105      22.759  57.921  66.716  1.00  0.00           H  
ATOM   1509  CG  GLU   105      20.725  57.801  66.238  1.00  0.00           C  
ATOM   1510  HG2 GLU   105      20.269  57.367  67.125  1.00  0.00           H  
ATOM   1511  HG3 GLU   105      20.672  58.884  66.324  1.00  0.00           H  
ATOM   1512  CD  GLU   105      19.863  57.360  65.014  1.00  0.00           C  
ATOM   1513  OE1 GLU   105      19.662  58.278  64.144  1.00  0.00           O  
ATOM   1514  OE2 GLU   105      19.517  56.144  64.901  1.00  0.00           O  
ATOM   1515  C   GLU   105      22.871  58.503  63.978  1.00  0.00           C  
ATOM   1516  O   GLU   105      22.506  59.590  64.414  1.00  0.00           O  
ATOM   1517  N   GLY   106      23.423  58.330  62.726  1.00  0.00           N  
ATOM   1518  H   GLY   106      23.801  57.452  62.397  1.00  0.00           H  
ATOM   1519  CA  GLY   106      23.584  59.326  61.669  1.00  0.00           C  
ATOM   1520  HA2 GLY   106      23.092  58.827  60.838  1.00  0.00           H  
ATOM   1521  HA3 GLY   106      23.173  60.268  62.025  1.00  0.00           H  
ATOM   1522  C   GLY   106      24.977  59.444  61.057  1.00  0.00           C  
ATOM   1523  O   GLY   106      25.175  60.223  60.086  1.00  0.00           O  
ATOM   1524  N   ALA   107      26.014  58.775  61.633  1.00  0.00           N  
ATOM   1525  H   ALA   107      25.843  58.273  62.495  1.00  0.00           H  
ATOM   1526  CA  ALA   107      27.250  58.565  60.911  1.00  0.00           C  
ATOM   1527  HA  ALA   107      27.647  59.566  60.756  1.00  0.00           H  
ATOM   1528  CB  ALA   107      28.233  57.789  61.803  1.00  0.00           C  
ATOM   1529  HB1 ALA   107      27.916  56.750  61.875  1.00  0.00           H  
ATOM   1530  HB2 ALA   107      29.171  57.746  61.254  1.00  0.00           H  
ATOM   1531  HB3 ALA   107      28.429  58.352  62.713  1.00  0.00           H  
ATOM   1532  C   ALA   107      27.002  57.800  59.539  1.00  0.00           C  
ATOM   1533  O   ALA   107      26.028  57.105  59.387  1.00  0.00           O  
ATOM   1534  N   PRO   108      27.921  58.000  58.545  1.00  0.00           N  
ATOM   1535  CD  PRO   108      28.976  59.025  58.481  1.00  0.00           C  
ATOM   1536  HD2 PRO   108      29.581  59.034  59.385  1.00  0.00           H  
ATOM   1537  HD3 PRO   108      28.409  59.943  58.345  1.00  0.00           H  
ATOM   1538  CG  PRO   108      29.733  58.740  57.147  1.00  0.00           C  
ATOM   1539  HG2 PRO   108      30.520  58.036  57.410  1.00  0.00           H  
ATOM   1540  HG3 PRO   108      30.141  59.638  56.688  1.00  0.00           H  
ATOM   1541  CB  PRO   108      28.696  58.061  56.304  1.00  0.00           C  
ATOM   1542  HB2 PRO   108      29.228  57.445  55.582  1.00  0.00           H  
ATOM   1543  HB3 PRO   108      28.185  58.917  55.866  1.00  0.00           H  
ATOM   1544  CA  PRO   108      27.800  57.297  57.274  1.00  0.00           C  
ATOM   1545  HA  PRO   108      26.773  57.337  56.917  1.00  0.00           H  
ATOM   1546  C   PRO   108      28.213  55.801  57.310  1.00  0.00           C  
ATOM   1547  O   PRO   108      28.754  55.397  58.308  1.00  0.00           O  
ATOM   1548  N   GLN   109      27.994  55.111  56.155  1.00  0.00           N  
ATOM   1549  H   GLN   109      27.473  55.483  55.373  1.00  0.00           H  
ATOM   1550  CA  GLN   109      28.395  53.764  55.957  1.00  0.00           C  
ATOM   1551  HA  GLN   109      29.041  53.413  56.758  1.00  0.00           H  
ATOM   1552  CB  GLN   109      27.152  52.828  56.016  1.00  0.00           C  
ATOM   1553  HB2 GLN   109      26.627  52.989  55.077  1.00  0.00           H  
ATOM   1554  HB3 GLN   109      27.415  51.787  56.191  1.00  0.00           H  
ATOM   1555  CG  GLN   109      26.174  53.255  57.141  1.00  0.00           C  
ATOM   1556  HG2 GLN   109      26.757  53.394  58.049  1.00  0.00           H  
ATOM   1557  HG3 GLN   109      25.704  54.222  56.974  1.00  0.00           H  
ATOM   1558  CD  GLN   109      24.992  52.351  57.469  1.00  0.00           C  
ATOM   1559  OE1 GLN   109      24.983  51.168  57.182  1.00  0.00           O  
ATOM   1560  NE2 GLN   109      23.927  52.901  58.062  1.00  0.00           N  
ATOM   1561 HE21 GLN   109      23.809  53.899  58.174  1.00  0.00           H  
ATOM   1562 HE22 GLN   109      23.126  52.316  58.263  1.00  0.00           H  
ATOM   1563  C   GLN   109      29.039  53.694  54.541  1.00  0.00           C  
ATOM   1564  O   GLN   109      29.008  54.668  53.793  1.00  0.00           O  
ATOM   1565  N   GLU   110      29.742  52.539  54.296  1.00  0.00           N  
ATOM   1566  H   GLU   110      29.655  51.713  54.873  1.00  0.00           H  
ATOM   1567  CA  GLU   110      30.496  52.302  53.076  1.00  0.00           C  
ATOM   1568  HA  GLU   110      30.571  53.271  52.587  1.00  0.00           H  
ATOM   1569  CB  GLU   110      31.885  51.827  53.422  1.00  0.00           C  
ATOM   1570  HB2 GLU   110      32.148  52.409  54.303  1.00  0.00           H  
ATOM   1571  HB3 GLU   110      31.889  50.770  53.681  1.00  0.00           H  
ATOM   1572  CG  GLU   110      32.847  51.986  52.220  1.00  0.00           C  
ATOM   1573  HG2 GLU   110      33.384  51.052  52.069  1.00  0.00           H  
ATOM   1574  HG3 GLU   110      32.237  52.186  51.341  1.00  0.00           H  
ATOM   1575  CD  GLU   110      33.845  53.155  52.459  1.00  0.00           C  
ATOM   1576  OE1 GLU   110      35.088  53.056  52.144  1.00  0.00           O  
ATOM   1577  OE2 GLU   110      33.570  54.191  53.061  1.00  0.00           O  
ATOM   1578  C   GLU   110      29.795  51.351  52.098  1.00  0.00           C  
ATOM   1579  O   GLU   110      29.502  51.724  50.966  1.00  0.00           O  
ATOM   1580  N   GLY   111      29.504  50.128  52.537  1.00  0.00           N  
ATOM   1581  H   GLY   111      29.598  49.823  53.497  1.00  0.00           H  
ATOM   1582  CA  GLY   111      29.354  49.017  51.594  1.00  0.00           C  
ATOM   1583  HA2 GLY   111      28.342  48.865  51.225  1.00  0.00           H  
ATOM   1584  HA3 GLY   111      29.974  49.335  50.759  1.00  0.00           H  
ATOM   1585  C   GLY   111      29.828  47.647  52.044  1.00  0.00           C  
ATOM   1586  O   GLY   111      30.632  47.457  53.016  1.00  0.00           O  
ATOM   1587  N   ILE   112      29.486  46.619  51.299  1.00  0.00           N  
ATOM   1588  H   ILE   112      28.854  46.818  50.536  1.00  0.00           H  
ATOM   1589  CA  ILE   112      29.953  45.235  51.417  1.00  0.00           C  
ATOM   1590  HA  ILE   112      30.265  45.044  52.441  1.00  0.00           H  
ATOM   1591  CB  ILE   112      28.890  44.192  51.261  1.00  0.00           C  
ATOM   1592  HB  ILE   112      29.418  43.242  51.208  1.00  0.00           H  
ATOM   1593  CG2 ILE   112      28.005  44.493  50.090  1.00  0.00           C  
ATOM   1594 HG21 ILE   112      27.269  43.742  49.809  1.00  0.00           H  
ATOM   1595 HG22 ILE   112      28.537  44.682  49.160  1.00  0.00           H  
ATOM   1596 HG23 ILE   112      27.381  45.348  50.343  1.00  0.00           H  
ATOM   1597  CG1 ILE   112      28.062  44.041  52.577  1.00  0.00           C  
ATOM   1598 HG12 ILE   112      28.666  43.497  53.300  1.00  0.00           H  
ATOM   1599 HG13 ILE   112      27.759  45.026  52.929  1.00  0.00           H  
ATOM   1600  CD1 ILE   112      26.768  43.317  52.448  1.00  0.00           C  
ATOM   1601 HD11 ILE   112      26.912  42.519  51.723  1.00  0.00           H  
ATOM   1602 HD12 ILE   112      25.950  43.890  52.014  1.00  0.00           H  
ATOM   1603 HD13 ILE   112      26.497  42.956  53.438  1.00  0.00           H  
ATOM   1604  C   ILE   112      31.130  45.012  50.518  1.00  0.00           C  
ATOM   1605  O   ILE   112      31.253  45.625  49.516  1.00  0.00           O  
ATOM   1606  N   LEU   113      32.021  44.126  50.951  1.00  0.00           N  
ATOM   1607  H   LEU   113      31.940  43.795  51.903  1.00  0.00           H  
ATOM   1608  CA  LEU   113      33.188  43.742  50.236  1.00  0.00           C  
ATOM   1609  HA  LEU   113      33.743  44.675  50.168  1.00  0.00           H  
ATOM   1610  CB  LEU   113      33.998  42.605  50.917  1.00  0.00           C  
ATOM   1611  HB2 LEU   113      33.299  41.778  51.027  1.00  0.00           H  
ATOM   1612  HB3 LEU   113      34.847  42.306  50.306  1.00  0.00           H  
ATOM   1613  CG  LEU   113      34.531  42.935  52.284  1.00  0.00           C  
ATOM   1614  HG  LEU   113      33.749  43.229  52.981  1.00  0.00           H  
ATOM   1615  CD1 LEU   113      35.689  43.951  52.308  1.00  0.00           C  
ATOM   1616 HD11 LEU   113      36.037  44.221  53.303  1.00  0.00           H  
ATOM   1617 HD12 LEU   113      35.315  44.818  51.767  1.00  0.00           H  
ATOM   1618 HD13 LEU   113      36.646  43.610  51.917  1.00  0.00           H  
ATOM   1619  CD2 LEU   113      35.127  41.679  52.946  1.00  0.00           C  
ATOM   1620 HD21 LEU   113      34.381  40.888  52.972  1.00  0.00           H  
ATOM   1621 HD22 LEU   113      35.385  41.900  53.979  1.00  0.00           H  
ATOM   1622 HD23 LEU   113      36.048  41.293  52.511  1.00  0.00           H  
ATOM   1623  C   LEU   113      32.873  43.347  48.797  1.00  0.00           C  
ATOM   1624  O   LEU   113      31.992  42.509  48.565  1.00  0.00           O  
ATOM   1625  N   GLU   114      33.561  43.980  47.751  1.00  0.00           N  
ATOM   1626  H   GLU   114      34.233  44.733  47.822  1.00  0.00           H  
ATOM   1627  CA  GLU   114      33.575  43.414  46.396  1.00  0.00           C  
ATOM   1628  HA  GLU   114      32.806  42.668  46.207  1.00  0.00           H  
ATOM   1629  CB  GLU   114      33.457  44.622  45.388  1.00  0.00           C  
ATOM   1630  HB2 GLU   114      32.611  45.272  45.599  1.00  0.00           H  
ATOM   1631  HB3 GLU   114      34.281  45.331  45.450  1.00  0.00           H  
ATOM   1632  CG  GLU   114      33.455  44.171  43.977  1.00  0.00           C  
ATOM   1633  HG2 GLU   114      33.367  45.057  43.351  1.00  0.00           H  
ATOM   1634  HG3 GLU   114      34.364  43.615  43.756  1.00  0.00           H  
ATOM   1635  CD  GLU   114      32.224  43.320  43.678  1.00  0.00           C  
ATOM   1636  OE1 GLU   114      31.180  43.383  44.412  1.00  0.00           O  
ATOM   1637  OE2 GLU   114      32.334  42.439  42.802  1.00  0.00           O  
ATOM   1638  C   GLU   114      34.924  42.667  46.132  1.00  0.00           C  
ATOM   1639  O   GLU   114      34.812  41.643  45.475  1.00  0.00           O  
ATOM   1640  N   ASP   115      36.048  43.121  46.659  1.00  0.00           N  
ATOM   1641  H   ASP   115      36.213  43.865  47.323  1.00  0.00           H  
ATOM   1642  CA  ASP   115      37.217  42.328  46.486  1.00  0.00           C  
ATOM   1643  HA  ASP   115      37.066  41.289  46.202  1.00  0.00           H  
ATOM   1644  CB  ASP   115      38.076  42.928  45.320  1.00  0.00           C  
ATOM   1645  HB2 ASP   115      37.440  42.983  44.439  1.00  0.00           H  
ATOM   1646  HB3 ASP   115      38.394  43.958  45.466  1.00  0.00           H  
ATOM   1647  CG  ASP   115      39.337  42.074  45.067  1.00  0.00           C  
ATOM   1648  OD1 ASP   115      39.480  40.813  45.324  1.00  0.00           O  
ATOM   1649  OD2 ASP   115      40.238  42.783  44.439  1.00  0.00           O  
ATOM   1650  C   ASP   115      37.974  42.210  47.814  1.00  0.00           C  
ATOM   1651  O   ASP   115      38.158  43.201  48.498  1.00  0.00           O  
ATOM   1652  N   MET   116      38.535  40.972  48.090  1.00  0.00           N  
ATOM   1653  H   MET   116      38.521  40.270  47.362  1.00  0.00           H  
ATOM   1654  CA  MET   116      39.272  40.738  49.303  1.00  0.00           C  
ATOM   1655  HA  MET   116      39.659  41.723  49.554  1.00  0.00           H  
ATOM   1656  CB  MET   116      38.343  40.510  50.442  1.00  0.00           C  
ATOM   1657  HB2 MET   116      37.668  41.362  50.496  1.00  0.00           H  
ATOM   1658  HB3 MET   116      37.787  39.583  50.313  1.00  0.00           H  
ATOM   1659  CG  MET   116      38.926  40.348  51.792  1.00  0.00           C  
ATOM   1660  HG2 MET   116      38.193  40.431  52.591  1.00  0.00           H  
ATOM   1661  HG3 MET   116      39.211  39.298  51.799  1.00  0.00           H  
ATOM   1662  SD  MET   116      40.359  41.273  52.248  1.00  0.00           S  
ATOM   1663  CE  MET   116      40.333  41.042  54.116  1.00  0.00           C  
ATOM   1664  HE1 MET   116      40.650  41.972  54.581  1.00  0.00           H  
ATOM   1665  HE2 MET   116      39.340  40.714  54.414  1.00  0.00           H  
ATOM   1666  HE3 MET   116      40.970  40.187  54.333  1.00  0.00           H  
ATOM   1667  C   MET   116      40.446  39.696  49.191  1.00  0.00           C  
ATOM   1668  O   MET   116      40.302  38.507  49.420  1.00  0.00           O  
ATOM   1669  N   PRO   117      41.655  40.129  48.781  1.00  0.00           N  
ATOM   1670  CD  PRO   117      42.094  41.504  48.765  1.00  0.00           C  
ATOM   1671  HD2 PRO   117      42.209  41.932  49.758  1.00  0.00           H  
ATOM   1672  HD3 PRO   117      41.462  42.110  48.120  1.00  0.00           H  
ATOM   1673  CG  PRO   117      43.490  41.447  48.158  1.00  0.00           C  
ATOM   1674  HG2 PRO   117      44.281  41.422  48.905  1.00  0.00           H  
ATOM   1675  HG3 PRO   117      43.621  42.256  47.444  1.00  0.00           H  
ATOM   1676  CB  PRO   117      43.427  40.169  47.294  1.00  0.00           C  
ATOM   1677  HB2 PRO   117      44.367  39.671  47.067  1.00  0.00           H  
ATOM   1678  HB3 PRO   117      42.873  40.342  46.374  1.00  0.00           H  
ATOM   1679  CA  PRO   117      42.664  39.295  48.175  1.00  0.00           C  
ATOM   1680  HA  PRO   117      42.265  38.448  47.621  1.00  0.00           H  
ATOM   1681  C   PRO   117      43.426  38.677  49.322  1.00  0.00           C  
ATOM   1682  O   PRO   117      44.179  37.776  49.056  1.00  0.00           O  
ATOM   1683  N   VAL   118      43.346  39.158  50.556  1.00  0.00           N  
ATOM   1684  H   VAL   118      42.628  39.804  50.858  1.00  0.00           H  
ATOM   1685  CA  VAL   118      44.236  38.659  51.584  1.00  0.00           C  
ATOM   1686  HA  VAL   118      44.670  37.680  51.394  1.00  0.00           H  
ATOM   1687  CB  VAL   118      45.323  39.673  51.839  1.00  0.00           C  
ATOM   1688  HB  VAL   118      45.995  39.381  52.644  1.00  0.00           H  
ATOM   1689  CG1 VAL   118      44.748  41.038  52.159  1.00  0.00           C  
ATOM   1690 HG11 VAL   118      45.591  41.688  52.387  1.00  0.00           H  
ATOM   1691 HG12 VAL   118      44.075  41.046  53.015  1.00  0.00           H  
ATOM   1692 HG13 VAL   118      44.156  41.466  51.352  1.00  0.00           H  
ATOM   1693  CG2 VAL   118      46.233  39.760  50.606  1.00  0.00           C  
ATOM   1694 HG21 VAL   118      47.096  40.387  50.821  1.00  0.00           H  
ATOM   1695 HG22 VAL   118      45.687  40.115  49.734  1.00  0.00           H  
ATOM   1696 HG23 VAL   118      46.677  38.779  50.452  1.00  0.00           H  
ATOM   1697  C   VAL   118      43.293  38.463  52.800  1.00  0.00           C  
ATOM   1698  O   VAL   118      42.124  38.388  52.697  1.00  0.00           O  
ATOM   1699  N   ASP   119      43.994  38.458  53.965  1.00  0.00           N  
ATOM   1700  H   ASP   119      44.994  38.589  54.037  1.00  0.00           H  
ATOM   1701  CA  ASP   119      43.317  38.479  55.241  1.00  0.00           C  
ATOM   1702  HA  ASP   119      42.259  38.548  54.998  1.00  0.00           H  
ATOM   1703  CB  ASP   119      43.776  37.249  56.011  1.00  0.00           C  
ATOM   1704  HB2 ASP   119      44.825  37.228  56.300  1.00  0.00           H  
ATOM   1705  HB3 ASP   119      43.335  37.346  57.001  1.00  0.00           H  
ATOM   1706  CG  ASP   119      43.310  35.894  55.387  1.00  0.00           C  
ATOM   1707  OD1 ASP   119      42.045  35.723  55.263  1.00  0.00           O  
ATOM   1708  OD2 ASP   119      44.115  34.940  55.241  1.00  0.00           O  
ATOM   1709  C   ASP   119      43.716  39.814  55.990  1.00  0.00           C  
ATOM   1710  O   ASP   119      44.886  40.218  55.873  1.00  0.00           O  
ATOM   1711  N   PRO   120      42.902  40.367  56.923  1.00  0.00           N  
ATOM   1712  CD  PRO   120      41.576  39.964  57.255  1.00  0.00           C  
ATOM   1713  HD2 PRO   120      41.633  39.139  57.962  1.00  0.00           H  
ATOM   1714  HD3 PRO   120      41.043  39.729  56.337  1.00  0.00           H  
ATOM   1715  CG  PRO   120      40.934  41.205  57.798  1.00  0.00           C  
ATOM   1716  HG2 PRO   120      40.184  40.746  58.438  1.00  0.00           H  
ATOM   1717  HG3 PRO   120      40.488  41.704  56.939  1.00  0.00           H  
ATOM   1718  CB  PRO   120      42.024  42.017  58.474  1.00  0.00           C  
ATOM   1719  HB2 PRO   120      42.273  41.542  59.421  1.00  0.00           H  
ATOM   1720  HB3 PRO   120      41.817  43.052  58.736  1.00  0.00           H  
ATOM   1721  CA  PRO   120      43.118  41.702  57.490  1.00  0.00           C  
ATOM   1722  HA  PRO   120      43.084  42.441  56.693  1.00  0.00           H  
ATOM   1723  C   PRO   120      44.454  41.964  58.208  1.00  0.00           C  
ATOM   1724  O   PRO   120      44.963  43.097  58.324  1.00  0.00           O  
ATOM   1725  N   ASP   121      45.107  40.912  58.718  1.00  0.00           N  
ATOM   1726  H   ASP   121      44.834  39.954  58.544  1.00  0.00           H  
ATOM   1727  CA  ASP   121      46.345  40.982  59.506  1.00  0.00           C  
ATOM   1728  HA  ASP   121      46.564  42.013  59.775  1.00  0.00           H  
ATOM   1729  CB  ASP   121      46.415  40.141  60.755  1.00  0.00           C  
ATOM   1730  HB2 ASP   121      47.340  40.388  61.272  1.00  0.00           H  
ATOM   1731  HB3 ASP   121      45.520  40.513  61.251  1.00  0.00           H  
ATOM   1732  CG  ASP   121      46.316  38.673  60.502  1.00  0.00           C  
ATOM   1733  OD1 ASP   121      46.453  37.855  61.441  1.00  0.00           O  
ATOM   1734  OD2 ASP   121      45.963  38.178  59.416  1.00  0.00           O  
ATOM   1735  C   ASP   121      47.563  40.598  58.615  1.00  0.00           C  
ATOM   1736  O   ASP   121      48.715  40.591  59.027  1.00  0.00           O  
ATOM   1737  N   ASN   122      47.280  40.350  57.293  1.00  0.00           N  
ATOM   1738  H   ASN   122      46.383  40.454  56.840  1.00  0.00           H  
ATOM   1739  CA  ASN   122      48.412  40.518  56.348  1.00  0.00           C  
ATOM   1740  HA  ASN   122      49.206  39.816  56.590  1.00  0.00           H  
ATOM   1741  CB  ASN   122      47.907  40.165  54.937  1.00  0.00           C  
ATOM   1742  HB2 ASN   122      47.424  39.202  54.786  1.00  0.00           H  
ATOM   1743  HB3 ASN   122      47.330  40.984  54.513  1.00  0.00           H  
ATOM   1744  CG  ASN   122      49.104  39.972  53.992  1.00  0.00           C  
ATOM   1745  OD1 ASN   122      50.082  40.649  54.077  1.00  0.00           O  
ATOM   1746  ND2 ASN   122      48.865  39.175  52.962  1.00  0.00           N  
ATOM   1747 HD21 ASN   122      48.157  38.454  52.998  1.00  0.00           H  
ATOM   1748 HD22 ASN   122      49.565  38.974  52.261  1.00  0.00           H  
ATOM   1749  C   ASN   122      48.915  42.012  56.509  1.00  0.00           C  
ATOM   1750  O   ASN   122      48.213  43.002  56.461  1.00  0.00           O  
ATOM   1751  N   GLU   123      50.202  42.163  56.620  1.00  0.00           N  
ATOM   1752  H   GLU   123      50.821  41.369  56.532  1.00  0.00           H  
ATOM   1753  CA  GLU   123      50.875  43.364  57.116  1.00  0.00           C  
ATOM   1754  HA  GLU   123      50.219  43.853  57.831  1.00  0.00           H  
ATOM   1755  CB  GLU   123      52.022  43.040  57.945  1.00  0.00           C  
ATOM   1756  HB2 GLU   123      52.282  43.871  58.597  1.00  0.00           H  
ATOM   1757  HB3 GLU   123      51.678  42.255  58.617  1.00  0.00           H  
ATOM   1758  CG  GLU   123      53.326  42.497  57.289  1.00  0.00           C  
ATOM   1759  HG2 GLU   123      53.626  43.111  56.442  1.00  0.00           H  
ATOM   1760  HG3 GLU   123      54.139  42.645  57.996  1.00  0.00           H  
ATOM   1761  CD  GLU   123      53.445  41.029  56.882  1.00  0.00           C  
ATOM   1762  OE1 GLU   123      52.419  40.385  56.697  1.00  0.00           O  
ATOM   1763  OE2 GLU   123      54.627  40.563  56.628  1.00  0.00           O  
ATOM   1764  C   GLU   123      51.092  44.436  56.119  1.00  0.00           C  
ATOM   1765  O   GLU   123      51.618  45.453  56.426  1.00  0.00           O  
ATOM   1766  N   ALA   124      50.590  44.259  54.869  1.00  0.00           N  
ATOM   1767  H   ALA   124      49.935  43.496  54.764  1.00  0.00           H  
ATOM   1768  CA  ALA   124      50.597  45.373  53.917  1.00  0.00           C  
ATOM   1769  HA  ALA   124      51.500  45.977  53.958  1.00  0.00           H  
ATOM   1770  CB  ALA   124      50.293  44.865  52.451  1.00  0.00           C  
ATOM   1771  HB1 ALA   124      49.249  44.560  52.404  1.00  0.00           H  
ATOM   1772  HB2 ALA   124      50.352  45.666  51.717  1.00  0.00           H  
ATOM   1773  HB3 ALA   124      50.947  44.027  52.222  1.00  0.00           H  
ATOM   1774  C   ALA   124      49.452  46.366  54.150  1.00  0.00           C  
ATOM   1775  O   ALA   124      49.522  47.446  53.674  1.00  0.00           O  
ATOM   1776  N   TYR   125      48.368  46.011  54.995  1.00  0.00           N  
ATOM   1777  H   TYR   125      48.251  45.136  55.489  1.00  0.00           H  
ATOM   1778  CA  TYR   125      47.442  47.001  55.392  1.00  0.00           C  
ATOM   1779  HA  TYR   125      47.104  47.657  54.593  1.00  0.00           H  
ATOM   1780  CB  TYR   125      46.204  46.320  55.942  1.00  0.00           C  
ATOM   1781  HB2 TYR   125      46.482  45.591  56.700  1.00  0.00           H  
ATOM   1782  HB3 TYR   125      45.595  47.022  56.507  1.00  0.00           H  
ATOM   1783  CG  TYR   125      45.307  45.745  54.877  1.00  0.00           C  
ATOM   1784  CD1 TYR   125      44.947  46.472  53.770  1.00  0.00           C  
ATOM   1785  HD1 TYR   125      45.359  47.472  53.705  1.00  0.00           H  
ATOM   1786  CE1 TYR   125      44.208  45.940  52.727  1.00  0.00           C  
ATOM   1787  HE1 TYR   125      43.778  46.591  51.976  1.00  0.00           H  
ATOM   1788  CZ  TYR   125      43.678  44.670  52.844  1.00  0.00           C  
ATOM   1789  OH  TYR   125      42.805  44.154  51.946  1.00  0.00           O  
ATOM   1790  HH  TYR   125      42.342  43.336  52.182  1.00  0.00           H  
ATOM   1791  CE2 TYR   125      44.044  43.881  53.949  1.00  0.00           C  
ATOM   1792  HE2 TYR   125      43.629  42.884  54.031  1.00  0.00           H  
ATOM   1793  CD2 TYR   125      44.872  44.388  54.914  1.00  0.00           C  
ATOM   1794  HD2 TYR   125      45.084  43.692  55.718  1.00  0.00           H  
ATOM   1795  C   TYR   125      47.976  47.972  56.380  1.00  0.00           C  
ATOM   1796  O   TYR   125      47.578  49.144  56.495  1.00  0.00           O  
ATOM   1797  N   GLU   126      49.157  47.623  57.010  1.00  0.00           N  
ATOM   1798  H   GLU   126      49.696  46.817  56.726  1.00  0.00           H  
ATOM   1799  CA  GLU   126      49.936  48.581  57.783  1.00  0.00           C  
ATOM   1800  HA  GLU   126      49.232  49.353  58.083  1.00  0.00           H  
ATOM   1801  CB  GLU   126      50.429  48.054  59.115  1.00  0.00           C  
ATOM   1802  HB2 GLU   126      49.938  47.114  59.359  1.00  0.00           H  
ATOM   1803  HB3 GLU   126      51.495  47.842  59.062  1.00  0.00           H  
ATOM   1804  CG  GLU   126      50.279  49.035  60.302  1.00  0.00           C  
ATOM   1805  HG2 GLU   126      50.954  48.682  61.078  1.00  0.00           H  
ATOM   1806  HG3 GLU   126      50.634  50.008  59.968  1.00  0.00           H  
ATOM   1807  CD  GLU   126      48.794  49.253  60.801  1.00  0.00           C  
ATOM   1808  OE1 GLU   126      48.358  50.238  61.402  1.00  0.00           O  
ATOM   1809  OE2 GLU   126      48.021  48.274  60.651  1.00  0.00           O  
ATOM   1810  C   GLU   126      51.014  49.321  57.048  1.00  0.00           C  
ATOM   1811  O   GLU   126      51.597  50.203  57.598  1.00  0.00           O  
ATOM   1812  N   MET   127      51.040  49.248  55.666  1.00  0.00           N  
ATOM   1813  H   MET   127      50.490  48.535  55.206  1.00  0.00           H  
ATOM   1814  CA  MET   127      51.996  49.980  54.759  1.00  0.00           C  
ATOM   1815  HA  MET   127      52.903  49.761  55.317  1.00  0.00           H  
ATOM   1816  CB  MET   127      51.937  49.557  53.326  1.00  0.00           C  
ATOM   1817  HB2 MET   127      52.243  48.514  53.283  1.00  0.00           H  
ATOM   1818  HB3 MET   127      50.909  49.630  52.976  1.00  0.00           H  
ATOM   1819  CG  MET   127      52.810  50.431  52.371  1.00  0.00           C  
ATOM   1820  HG2 MET   127      52.588  51.490  52.256  1.00  0.00           H  
ATOM   1821  HG3 MET   127      53.835  50.442  52.733  1.00  0.00           H  
ATOM   1822  SD  MET   127      52.882  49.810  50.681  1.00  0.00           S  
ATOM   1823  CE  MET   127      52.179  51.116  49.682  1.00  0.00           C  
ATOM   1824  HE1 MET   127      51.156  50.861  49.414  1.00  0.00           H  
ATOM   1825  HE2 MET   127      52.319  52.033  50.250  1.00  0.00           H  
ATOM   1826  HE3 MET   127      52.710  51.094  48.733  1.00  0.00           H  
ATOM   1827  C   MET   127      51.799  51.548  54.975  1.00  0.00           C  
ATOM   1828  O   MET   127      52.780  52.261  55.116  1.00  0.00           O  
ATOM   1829  N   PRO   128      50.584  52.089  55.077  1.00  0.00           N  
ATOM   1830  CD  PRO   128      49.341  51.455  54.655  1.00  0.00           C  
ATOM   1831  HD2 PRO   128      49.063  50.811  55.486  1.00  0.00           H  
ATOM   1832  HD3 PRO   128      49.315  50.796  53.790  1.00  0.00           H  
ATOM   1833  CG  PRO   128      48.344  52.619  54.496  1.00  0.00           C  
ATOM   1834  HG2 PRO   128      47.336  52.329  54.786  1.00  0.00           H  
ATOM   1835  HG3 PRO   128      48.304  52.854  53.434  1.00  0.00           H  
ATOM   1836  CB  PRO   128      48.830  53.711  55.377  1.00  0.00           C  
ATOM   1837  HB2 PRO   128      48.455  53.595  56.392  1.00  0.00           H  
ATOM   1838  HB3 PRO   128      48.488  54.706  55.101  1.00  0.00           H  
ATOM   1839  CA  PRO   128      50.360  53.470  55.323  1.00  0.00           C  
ATOM   1840  HA  PRO   128      50.680  54.111  54.504  1.00  0.00           H  
ATOM   1841  C   PRO   128      50.953  54.035  56.560  1.00  0.00           C  
ATOM   1842  O   PRO   128      51.179  55.241  56.646  1.00  0.00           O  
ATOM   1843  N   SER   129      51.431  53.201  57.548  1.00  0.00           N  
ATOM   1844  H   SER   129      51.350  52.203  57.411  1.00  0.00           H  
ATOM   1845  CA  SER   129      52.158  53.723  58.671  1.00  0.00           C  
ATOM   1846  HA  SER   129      51.724  54.679  58.957  1.00  0.00           H  
ATOM   1847  CB  SER   129      52.166  52.722  59.802  1.00  0.00           C  
ATOM   1848  HB2 SER   129      52.655  53.193  60.652  1.00  0.00           H  
ATOM   1849  HB3 SER   129      51.146  52.481  60.091  1.00  0.00           H  
ATOM   1850  OG  SER   129      52.790  51.503  59.566  1.00  0.00           O  
ATOM   1851  HG  SER   129      52.332  50.989  58.883  1.00  0.00           H  
ATOM   1852  C   SER   129      53.663  54.034  58.414  1.00  0.00           C  
ATOM   1853  O   SER   129      54.242  54.763  59.225  1.00  0.00           O  
ATOM   1854  N   GLU   130      54.271  53.560  57.327  1.00  0.00           N  
ATOM   1855  H   GLU   130      53.785  52.906  56.728  1.00  0.00           H  
ATOM   1856  CA  GLU   130      55.599  53.877  57.017  1.00  0.00           C  
ATOM   1857  HA  GLU   130      56.046  54.592  57.704  1.00  0.00           H  
ATOM   1858  CB  GLU   130      56.418  52.571  57.113  1.00  0.00           C  
ATOM   1859  HB2 GLU   130      57.478  52.815  57.121  1.00  0.00           H  
ATOM   1860  HB3 GLU   130      56.135  51.992  57.990  1.00  0.00           H  
ATOM   1861  CG  GLU   130      56.457  51.602  55.954  1.00  0.00           C  
ATOM   1862  HG2 GLU   130      55.484  51.289  55.581  1.00  0.00           H  
ATOM   1863  HG3 GLU   130      56.902  52.136  55.117  1.00  0.00           H  
ATOM   1864  CD  GLU   130      57.268  50.350  56.142  1.00  0.00           C  
ATOM   1865  OE1 GLU   130      58.502  50.390  56.295  1.00  0.00           O  
ATOM   1866  OE2 GLU   130      56.558  49.277  56.281  1.00  0.00           O  
ATOM   1867  C   GLU   130      55.857  54.611  55.684  1.00  0.00           C  
ATOM   1868  O   GLU   130      56.967  55.068  55.402  1.00  0.00           O  
ATOM   1869  N   GLU   131      54.815  54.801  54.835  1.00  0.00           N  
ATOM   1870  H   GLU   131      53.949  54.369  55.129  1.00  0.00           H  
ATOM   1871  CA  GLU   131      54.995  54.855  53.413  1.00  0.00           C  
ATOM   1872  HA  GLU   131      55.714  55.650  53.229  1.00  0.00           H  
ATOM   1873  CB  GLU   131      55.433  53.528  52.894  1.00  0.00           C  
ATOM   1874  HB2 GLU   131      56.460  53.322  53.188  1.00  0.00           H  
ATOM   1875  HB3 GLU   131      54.727  52.744  53.162  1.00  0.00           H  
ATOM   1876  CG  GLU   131      55.486  53.471  51.372  1.00  0.00           C  
ATOM   1877  HG2 GLU   131      55.989  52.535  51.139  1.00  0.00           H  
ATOM   1878  HG3 GLU   131      54.538  53.287  50.872  1.00  0.00           H  
ATOM   1879  CD  GLU   131      56.291  54.557  50.660  1.00  0.00           C  
ATOM   1880  OE1 GLU   131      57.297  55.061  51.228  1.00  0.00           O  
ATOM   1881  OE2 GLU   131      55.973  54.715  49.458  1.00  0.00           O  
ATOM   1882  C   GLU   131      53.660  55.307  52.829  1.00  0.00           C  
ATOM   1883  O   GLU   131      52.691  54.538  52.652  1.00  0.00           O  
ATOM   1884  N   GLY   132      53.655  56.560  52.303  1.00  0.00           N  
ATOM   1885  H   GLY   132      54.539  57.046  52.370  1.00  0.00           H  
ATOM   1886  CA  GLY   132      52.664  56.956  51.354  1.00  0.00           C  
ATOM   1887  HA2 GLY   132      53.001  57.820  50.785  1.00  0.00           H  
ATOM   1888  HA3 GLY   132      52.408  56.132  50.693  1.00  0.00           H  
ATOM   1889  C   GLY   132      51.391  57.267  52.168  1.00  0.00           C  
ATOM   1890  O   GLY   132      51.473  57.825  53.260  1.00  0.00           O  
ATOM   1891  N   TYR   133      50.238  56.957  51.589  1.00  0.00           N  
ATOM   1892  H   TYR   133      50.205  56.355  50.777  1.00  0.00           H  
ATOM   1893  CA  TYR   133      48.987  57.222  52.355  1.00  0.00           C  
ATOM   1894  HA  TYR   133      49.113  57.179  53.434  1.00  0.00           H  
ATOM   1895  CB  TYR   133      48.440  58.571  51.923  1.00  0.00           C  
ATOM   1896  HB2 TYR   133      47.509  58.836  52.419  1.00  0.00           H  
ATOM   1897  HB3 TYR   133      49.220  59.270  52.219  1.00  0.00           H  
ATOM   1898  CG  TYR   133      48.245  58.655  50.471  1.00  0.00           C  
ATOM   1899  CD1 TYR   133      47.185  57.941  49.847  1.00  0.00           C  
ATOM   1900  HD1 TYR   133      46.447  57.387  50.416  1.00  0.00           H  
ATOM   1901  CE1 TYR   133      47.039  58.031  48.488  1.00  0.00           C  
ATOM   1902  HE1 TYR   133      46.240  57.590  47.904  1.00  0.00           H  
ATOM   1903  CZ  TYR   133      47.954  58.813  47.787  1.00  0.00           C  
ATOM   1904  OH  TYR   133      47.714  58.883  46.413  1.00  0.00           O  
ATOM   1905  HH  TYR   133      48.426  59.373  45.974  1.00  0.00           H  
ATOM   1906  CE2 TYR   133      49.084  59.490  48.379  1.00  0.00           C  
ATOM   1907  HE2 TYR   133      49.806  60.018  47.767  1.00  0.00           H  
ATOM   1908  CD2 TYR   133      49.227  59.383  49.733  1.00  0.00           C  
ATOM   1909  HD2 TYR   133      50.092  59.830  50.208  1.00  0.00           H  
ATOM   1910  C   TYR   133      48.105  56.044  52.137  1.00  0.00           C  
ATOM   1911  O   TYR   133      48.434  55.003  51.466  1.00  0.00           O  
ATOM   1912  N   GLN   134      46.935  56.071  52.734  1.00  0.00           N  
ATOM   1913  H   GLN   134      46.689  56.926  53.216  1.00  0.00           H  
ATOM   1914  CA  GLN   134      45.847  55.097  52.661  1.00  0.00           C  
ATOM   1915  HA  GLN   134      46.238  54.142  52.317  1.00  0.00           H  
ATOM   1916  CB  GLN   134      45.296  55.004  54.108  1.00  0.00           C  
ATOM   1917  HB2 GLN   134      46.185  55.025  54.734  1.00  0.00           H  
ATOM   1918  HB3 GLN   134      44.632  55.803  54.433  1.00  0.00           H  
ATOM   1919  CG  GLN   134      44.480  53.650  54.261  1.00  0.00           C  
ATOM   1920  HG2 GLN   134      43.535  53.771  53.735  1.00  0.00           H  
ATOM   1921  HG3 GLN   134      44.911  52.792  53.748  1.00  0.00           H  
ATOM   1922  CD  GLN   134      44.098  53.287  55.620  1.00  0.00           C  
ATOM   1923  OE1 GLN   134      44.191  54.022  56.567  1.00  0.00           O  
ATOM   1924  NE2 GLN   134      43.836  52.113  55.875  1.00  0.00           N  
ATOM   1925 HE21 GLN   134      43.771  51.926  56.867  1.00  0.00           H  
ATOM   1926 HE22 GLN   134      44.312  51.428  55.304  1.00  0.00           H  
ATOM   1927  C   GLN   134      44.795  55.678  51.777  1.00  0.00           C  
ATOM   1928  O   GLN   134      44.581  56.862  51.617  1.00  0.00           O  
ATOM   1929  N   ASP   135      44.138  54.698  51.088  1.00  0.00           N  
ATOM   1930  H   ASP   135      44.191  53.702  51.250  1.00  0.00           H  
ATOM   1931  CA  ASP   135      43.595  54.947  49.785  1.00  0.00           C  
ATOM   1932  HA  ASP   135      43.389  56.011  49.694  1.00  0.00           H  
ATOM   1933  CB  ASP   135      44.573  54.380  48.727  1.00  0.00           C  
ATOM   1934  HB2 ASP   135      45.543  54.790  49.000  1.00  0.00           H  
ATOM   1935  HB3 ASP   135      44.753  53.325  48.927  1.00  0.00           H  
ATOM   1936  CG  ASP   135      44.437  54.758  47.265  1.00  0.00           C  
ATOM   1937  OD1 ASP   135      43.627  55.679  47.011  1.00  0.00           O  
ATOM   1938  OD2 ASP   135      45.184  54.319  46.402  1.00  0.00           O  
ATOM   1939  C   ASP   135      42.238  54.236  49.655  1.00  0.00           C  
ATOM   1940  O   ASP   135      42.071  53.129  50.040  1.00  0.00           O  
ATOM   1941  N   TYR   136      41.245  54.919  48.966  1.00  0.00           N  
ATOM   1942  H   TYR   136      41.472  55.847  48.635  1.00  0.00           H  
ATOM   1943  CA  TYR   136      39.875  54.431  48.943  1.00  0.00           C  
ATOM   1944  HA  TYR   136      39.934  53.402  49.292  1.00  0.00           H  
ATOM   1945  CB  TYR   136      39.048  55.236  49.937  1.00  0.00           C  
ATOM   1946  HB2 TYR   136      38.874  56.195  49.453  1.00  0.00           H  
ATOM   1947  HB3 TYR   136      38.114  54.700  50.095  1.00  0.00           H  
ATOM   1948  CG  TYR   136      39.629  55.492  51.302  1.00  0.00           C  
ATOM   1949  CD1 TYR   136      39.554  56.850  51.800  1.00  0.00           C  
ATOM   1950  HD1 TYR   136      39.133  57.602  51.143  1.00  0.00           H  
ATOM   1951  CE1 TYR   136      40.126  57.159  53.036  1.00  0.00           C  
ATOM   1952  HE1 TYR   136      40.047  58.193  53.352  1.00  0.00           H  
ATOM   1953  CZ  TYR   136      40.812  56.170  53.736  1.00  0.00           C  
ATOM   1954  OH  TYR   136      41.322  56.484  54.949  1.00  0.00           O  
ATOM   1955  HH  TYR   136      41.016  57.370  55.197  1.00  0.00           H  
ATOM   1956  CE2 TYR   136      40.803  54.898  53.325  1.00  0.00           C  
ATOM   1957  HE2 TYR   136      41.364  54.209  53.945  1.00  0.00           H  
ATOM   1958  CD2 TYR   136      40.213  54.521  52.143  1.00  0.00           C  
ATOM   1959  HD2 TYR   136      40.341  53.481  51.868  1.00  0.00           H  
ATOM   1960  C   TYR   136      39.353  54.402  47.508  1.00  0.00           C  
ATOM   1961  O   TYR   136      38.204  54.109  47.267  1.00  0.00           O  
ATOM   1962  N   GLU   137      40.223  54.692  46.569  1.00  0.00           N  
ATOM   1963  H   GLU   137      41.157  55.048  46.725  1.00  0.00           H  
ATOM   1964  CA  GLU   137      39.762  54.791  45.225  1.00  0.00           C  
ATOM   1965  HA  GLU   137      38.696  55.010  45.249  1.00  0.00           H  
ATOM   1966  CB  GLU   137      40.455  56.036  44.536  1.00  0.00           C  
ATOM   1967  HB2 GLU   137      40.213  56.823  45.248  1.00  0.00           H  
ATOM   1968  HB3 GLU   137      41.540  55.963  44.567  1.00  0.00           H  
ATOM   1969  CG  GLU   137      39.824  56.412  43.190  1.00  0.00           C  
ATOM   1970  HG2 GLU   137      40.422  56.154  42.319  1.00  0.00           H  
ATOM   1971  HG3 GLU   137      38.871  55.899  43.079  1.00  0.00           H  
ATOM   1972  CD  GLU   137      39.700  57.918  42.924  1.00  0.00           C  
ATOM   1973  OE1 GLU   137      40.385  58.734  43.641  1.00  0.00           O  
ATOM   1974  OE2 GLU   137      38.815  58.352  42.109  1.00  0.00           O  
ATOM   1975  C   GLU   137      40.100  53.442  44.461  1.00  0.00           C  
ATOM   1976  O   GLU   137      41.263  53.081  44.347  1.00  0.00           O  
ATOM   1977  N   PRO   138      39.216  52.780  43.765  1.00  0.00           N  
ATOM   1978  CD  PRO   138      37.774  52.958  43.860  1.00  0.00           C  
ATOM   1979  HD2 PRO   138      37.462  53.936  43.502  1.00  0.00           H  
ATOM   1980  HD3 PRO   138      37.568  52.950  44.928  1.00  0.00           H  
ATOM   1981  CG  PRO   138      37.235  51.781  43.105  1.00  0.00           C  
ATOM   1982  HG2 PRO   138      37.080  52.087  42.072  1.00  0.00           H  
ATOM   1983  HG3 PRO   138      36.302  51.343  43.454  1.00  0.00           H  
ATOM   1984  CB  PRO   138      38.243  50.645  43.265  1.00  0.00           C  
ATOM   1985  HB2 PRO   138      38.196  49.884  42.488  1.00  0.00           H  
ATOM   1986  HB3 PRO   138      38.209  50.236  44.273  1.00  0.00           H  
ATOM   1987  CA  PRO   138      39.556  51.405  43.243  1.00  0.00           C  
ATOM   1988  HA  PRO   138      40.258  50.803  43.815  1.00  0.00           H  
ATOM   1989  C   PRO   138      40.156  51.573  41.809  1.00  0.00           C  
ATOM   1990  O   PRO   138      39.539  51.843  40.802  1.00  0.00           O  
ATOM   1991  N   GLU   139      41.509  51.546  41.740  1.00  0.00           N  
ATOM   1992  H   GLU   139      42.106  51.538  42.556  1.00  0.00           H  
ATOM   1993  CA  GLU   139      42.227  51.619  40.464  1.00  0.00           C  
ATOM   1994  HA  GLU   139      41.829  52.422  39.848  1.00  0.00           H  
ATOM   1995  CB  GLU   139      43.637  51.923  40.814  1.00  0.00           C  
ATOM   1996  HB2 GLU   139      43.776  52.754  41.503  1.00  0.00           H  
ATOM   1997  HB3 GLU   139      43.972  51.068  41.399  1.00  0.00           H  
ATOM   1998  CG  GLU   139      44.538  52.159  39.537  1.00  0.00           C  
ATOM   1999  HG2 GLU   139      45.571  52.283  39.856  1.00  0.00           H  
ATOM   2000  HG3 GLU   139      44.490  51.254  38.934  1.00  0.00           H  
ATOM   2001  CD  GLU   139      44.156  53.421  38.564  1.00  0.00           C  
ATOM   2002  OE1 GLU   139      43.348  53.306  37.592  1.00  0.00           O  
ATOM   2003  OE2 GLU   139      44.691  54.538  38.807  1.00  0.00           O  
ATOM   2004  C   GLU   139      41.933  50.314  39.588  1.00  0.00           C  
ATOM   2005  O   GLU   139      41.937  50.309  38.340  1.00  0.00           O  
ATOM   2006  N   ALA   140      41.883  49.153  40.260  1.00  0.00           N  
ATOM   2007  H   ALA   140      41.977  49.021  41.258  1.00  0.00           H  
ATOM   2008  CA  ALA   140      41.644  47.880  39.526  1.00  0.00           C  
ATOM   2009  HA  ALA   140      41.514  48.033  38.457  1.00  0.00           H  
ATOM   2010  CB  ALA   140      42.980  47.068  39.716  1.00  0.00           C  
ATOM   2011  HB1 ALA   140      42.887  46.033  39.391  1.00  0.00           H  
ATOM   2012  HB2 ALA   140      43.792  47.595  39.219  1.00  0.00           H  
ATOM   2013  HB3 ALA   140      43.225  46.976  40.772  1.00  0.00           H  
ATOM   2014  C   ALA   140      40.429  47.232  40.135  1.00  0.00           C  
ATOM   2015  O   ALA   140      40.619  46.334  41.052  1.00  0.00           O  
ATOM   2016  OXT ALA   140      39.348  47.485  39.531  1.00  0.00           O  
TER    2017      ALA   140 
ATOM   2017  N   ASP   141      49.513  36.667  24.849  1.00  0.00           N  
ATOM   2018  H1  ASP   141      50.024  37.549  24.668  1.00  0.00           H  
ATOM   2019  H2  ASP   141      49.759  36.303  25.787  1.00  0.00           H  
ATOM   2020  H3  ASP   141      48.487  36.807  24.843  1.00  0.00           H  
ATOM   2021  CA  ASP   141      49.968  35.662  23.851  1.00  0.00           C  
ATOM   2022  HA  ASP   141      49.558  34.733  24.240  1.00  0.00           H  
ATOM   2023  CB  ASP   141      49.425  35.894  22.392  1.00  0.00           C  
ATOM   2024  HB2 ASP   141      49.870  35.081  21.821  1.00  0.00           H  
ATOM   2025  HB3 ASP   141      48.351  35.722  22.381  1.00  0.00           H  
ATOM   2026  CG  ASP   141      49.691  37.148  21.674  1.00  0.00           C  
ATOM   2027  OD1 ASP   141      50.436  37.971  22.251  1.00  0.00           O  
ATOM   2028  OD2 ASP   141      49.281  37.382  20.537  1.00  0.00           O  
ATOM   2029  C   ASP   141      51.535  35.593  23.925  1.00  0.00           C  
ATOM   2030  O   ASP   141      52.234  36.509  24.255  1.00  0.00           O  
ATOM   2031  N   ALA   142      52.017  34.318  23.803  1.00  0.00           N  
ATOM   2032  H   ALA   142      51.401  33.530  23.657  1.00  0.00           H  
ATOM   2033  CA  ALA   142      53.453  33.878  24.013  1.00  0.00           C  
ATOM   2034  HA  ALA   142      53.498  32.796  24.118  1.00  0.00           H  
ATOM   2035  CB  ALA   142      54.294  34.167  22.713  1.00  0.00           C  
ATOM   2036  HB1 ALA   142      54.201  35.222  22.464  1.00  0.00           H  
ATOM   2037  HB2 ALA   142      55.348  33.998  22.922  1.00  0.00           H  
ATOM   2038  HB3 ALA   142      53.852  33.626  21.879  1.00  0.00           H  
ATOM   2039  C   ALA   142      53.940  34.462  25.342  1.00  0.00           C  
ATOM   2040  O   ALA   142      55.001  35.032  25.452  1.00  0.00           O  
ATOM   2041  N   GLU   143      53.094  34.412  26.319  1.00  0.00           N  
ATOM   2042  H   GLU   143      52.238  33.905  26.141  1.00  0.00           H  
ATOM   2043  CA  GLU   143      53.508  34.416  27.705  1.00  0.00           C  
ATOM   2044  HA  GLU   143      54.553  34.119  27.760  1.00  0.00           H  
ATOM   2045  CB  GLU   143      53.549  35.915  28.181  1.00  0.00           C  
ATOM   2046  HB2 GLU   143      54.192  35.952  29.057  1.00  0.00           H  
ATOM   2047  HB3 GLU   143      54.132  36.516  27.486  1.00  0.00           H  
ATOM   2048  CG  GLU   143      52.255  36.637  28.545  1.00  0.00           C  
ATOM   2049  HG2 GLU   143      51.723  36.107  29.332  1.00  0.00           H  
ATOM   2050  HG3 GLU   143      52.400  37.580  29.067  1.00  0.00           H  
ATOM   2051  CD  GLU   143      51.306  36.733  27.382  1.00  0.00           C  
ATOM   2052  OE1 GLU   143      50.697  35.703  27.049  1.00  0.00           O  
ATOM   2053  OE2 GLU   143      51.089  37.892  26.932  1.00  0.00           O  
ATOM   2054  C   GLU   143      52.681  33.565  28.689  1.00  0.00           C  
ATOM   2055  O   GLU   143      51.720  32.899  28.360  1.00  0.00           O  
ATOM   2056  N   PHE   144      53.176  33.522  29.918  1.00  0.00           N  
ATOM   2057  H   PHE   144      53.991  34.106  30.051  1.00  0.00           H  
ATOM   2058  CA  PHE   144      52.553  32.746  31.078  1.00  0.00           C  
ATOM   2059  HA  PHE   144      51.662  32.249  30.702  1.00  0.00           H  
ATOM   2060  CB  PHE   144      53.546  31.764  31.654  1.00  0.00           C  
ATOM   2061  HB2 PHE   144      54.418  32.273  32.060  1.00  0.00           H  
ATOM   2062  HB3 PHE   144      53.176  31.195  32.504  1.00  0.00           H  
ATOM   2063  CG  PHE   144      53.977  30.824  30.606  1.00  0.00           C  
ATOM   2064  CD1 PHE   144      55.325  30.829  30.251  1.00  0.00           C  
ATOM   2065  HD1 PHE   144      55.955  31.643  30.587  1.00  0.00           H  
ATOM   2066  CE1 PHE   144      55.805  29.789  29.443  1.00  0.00           C  
ATOM   2067  HE1 PHE   144      56.854  29.839  29.177  1.00  0.00           H  
ATOM   2068  CZ  PHE   144      55.003  28.769  29.018  1.00  0.00           C  
ATOM   2069  HZ  PHE   144      55.441  28.132  28.258  1.00  0.00           H  
ATOM   2070  CE2 PHE   144      53.629  28.871  29.161  1.00  0.00           C  
ATOM   2071  HE2 PHE   144      52.960  28.174  28.671  1.00  0.00           H  
ATOM   2072  CD2 PHE   144      53.144  29.866  30.084  1.00  0.00           C  
ATOM   2073  HD2 PHE   144      52.084  29.951  30.291  1.00  0.00           H  
ATOM   2074  C   PHE   144      52.177  33.812  32.111  1.00  0.00           C  
ATOM   2075  O   PHE   144      52.997  34.666  32.384  1.00  0.00           O  
ATOM   2076  N   ARG   145      50.892  33.747  32.589  1.00  0.00           N  
ATOM   2077  H   ARG   145      50.366  33.000  32.156  1.00  0.00           H  
ATOM   2078  CA  ARG   145      50.351  34.859  33.313  1.00  0.00           C  
ATOM   2079  HA  ARG   145      51.164  35.258  33.917  1.00  0.00           H  
ATOM   2080  CB  ARG   145      49.823  35.957  32.347  1.00  0.00           C  
ATOM   2081  HB2 ARG   145      49.596  36.815  32.978  1.00  0.00           H  
ATOM   2082  HB3 ARG   145      50.663  36.153  31.683  1.00  0.00           H  
ATOM   2083  CG  ARG   145      48.553  35.518  31.530  1.00  0.00           C  
ATOM   2084  HG2 ARG   145      48.659  34.480  31.220  1.00  0.00           H  
ATOM   2085  HG3 ARG   145      47.640  35.665  32.104  1.00  0.00           H  
ATOM   2086  CD  ARG   145      48.659  36.405  30.287  1.00  0.00           C  
ATOM   2087  HD2 ARG   145      48.649  37.465  30.530  1.00  0.00           H  
ATOM   2088  HD3 ARG   145      49.550  36.167  29.709  1.00  0.00           H  
ATOM   2089  NE  ARG   145      47.393  36.348  29.562  1.00  0.00           N  
ATOM   2090  HE  ARG   145      46.812  35.522  29.711  1.00  0.00           H  
ATOM   2091  CZ  ARG   145      46.836  37.309  28.862  1.00  0.00           C  
ATOM   2092  NH1 ARG   145      47.305  38.526  28.775  1.00  0.00           N  
ATOM   2093 HH11 ARG   145      48.304  38.698  28.900  1.00  0.00           H  
ATOM   2094 HH12 ARG   145      46.967  39.159  28.049  1.00  0.00           H  
ATOM   2095  NH2 ARG   145      45.639  37.074  28.465  1.00  0.00           N  
ATOM   2096 HH21 ARG   145      45.192  36.214  28.784  1.00  0.00           H  
ATOM   2097 HH22 ARG   145      45.117  37.663  27.814  1.00  0.00           H  
ATOM   2098  C   ARG   145      49.313  34.507  34.352  1.00  0.00           C  
ATOM   2099  O   ARG   145      49.058  35.360  35.233  1.00  0.00           O  
ATOM   2100  N   HIE   146      48.570  33.405  34.094  1.00  0.00           N  
ATOM   2101  H   HIE   146      48.883  32.824  33.328  1.00  0.00           H  
ATOM   2102  CA  HIE   146      47.463  33.025  35.068  1.00  0.00           C  
ATOM   2103  HA  HIE   146      47.487  33.655  35.954  1.00  0.00           H  
ATOM   2104  CB  HIE   146      46.087  33.239  34.379  1.00  0.00           C  
ATOM   2105  HB2 HIE   146      45.293  33.118  35.113  1.00  0.00           H  
ATOM   2106  HB3 HIE   146      45.998  34.236  33.952  1.00  0.00           H  
ATOM   2107  CG  HIE   146      45.906  32.347  33.177  1.00  0.00           C  
ATOM   2108  ND1 HIE   146      46.273  32.886  31.945  1.00  0.00           N  
ATOM   2109  CE1 HIE   146      45.931  31.982  31.034  1.00  0.00           C  
ATOM   2110  HE1 HIE   146      45.761  32.198  29.991  1.00  0.00           H  
ATOM   2111  NE2 HIE   146      45.468  30.916  31.652  1.00  0.00           N  
ATOM   2112  HE2 HIE   146      45.112  30.134  31.090  1.00  0.00           H  
ATOM   2113  CD2 HIE   146      45.457  31.095  33.017  1.00  0.00           C  
ATOM   2114  HD2 HIE   146      45.139  30.433  33.806  1.00  0.00           H  
ATOM   2115  C   HIE   146      47.601  31.665  35.718  1.00  0.00           C  
ATOM   2116  O   HIE   146      47.021  31.413  36.768  1.00  0.00           O  
ATOM   2117  N   ASP   147      48.503  30.842  35.149  1.00  0.00           N  
ATOM   2118  H   ASP   147      48.885  31.074  34.242  1.00  0.00           H  
ATOM   2119  CA  ASP   147      49.016  29.591  35.735  1.00  0.00           C  
ATOM   2120  HA  ASP   147      48.926  29.669  36.816  1.00  0.00           H  
ATOM   2121  CB  ASP   147      48.208  28.445  35.250  1.00  0.00           C  
ATOM   2122  HB2 ASP   147      48.670  27.568  35.699  1.00  0.00           H  
ATOM   2123  HB3 ASP   147      47.202  28.526  35.658  1.00  0.00           H  
ATOM   2124  CG  ASP   147      48.290  28.254  33.778  1.00  0.00           C  
ATOM   2125  OD1 ASP   147      47.441  27.438  33.259  1.00  0.00           O  
ATOM   2126  OD2 ASP   147      49.018  28.977  32.995  1.00  0.00           O  
ATOM   2127  C   ASP   147      50.596  29.524  35.597  1.00  0.00           C  
ATOM   2128  O   ASP   147      51.199  28.521  35.384  1.00  0.00           O  
ATOM   2129  N   SER   148      51.321  30.640  35.935  1.00  0.00           N  
ATOM   2130  H   SER   148      50.755  31.447  36.162  1.00  0.00           H  
ATOM   2131  CA  SER   148      52.757  30.672  35.767  1.00  0.00           C  
ATOM   2132  HA  SER   148      53.106  30.528  34.748  1.00  0.00           H  
ATOM   2133  CB  SER   148      53.252  32.028  36.046  1.00  0.00           C  
ATOM   2134  HB2 SER   148      54.296  32.071  35.744  1.00  0.00           H  
ATOM   2135  HB3 SER   148      52.769  32.771  35.416  1.00  0.00           H  
ATOM   2136  OG  SER   148      53.212  32.456  37.407  1.00  0.00           O  
ATOM   2137  HG  SER   148      52.273  32.588  37.611  1.00  0.00           H  
ATOM   2138  C   SER   148      53.454  29.784  36.804  1.00  0.00           C  
ATOM   2139  O   SER   148      54.601  29.327  36.584  1.00  0.00           O  
ATOM   2140  N   GLY   149      52.730  29.558  37.965  1.00  0.00           N  
ATOM   2141  H   GLY   149      51.749  29.801  37.928  1.00  0.00           H  
ATOM   2142  CA  GLY   149      53.265  29.067  39.230  1.00  0.00           C  
ATOM   2143  HA2 GLY   149      54.002  29.785  39.582  1.00  0.00           H  
ATOM   2144  HA3 GLY   149      52.468  28.948  39.960  1.00  0.00           H  
ATOM   2145  C   GLY   149      53.872  27.655  39.009  1.00  0.00           C  
ATOM   2146  O   GLY   149      54.538  27.118  39.848  1.00  0.00           O  
ATOM   2147  N   TYR   150      53.438  26.964  37.888  1.00  0.00           N  
ATOM   2148  H   TYR   150      52.700  27.348  37.314  1.00  0.00           H  
ATOM   2149  CA  TYR   150      53.916  25.609  37.511  1.00  0.00           C  
ATOM   2150  HA  TYR   150      54.109  25.211  38.505  1.00  0.00           H  
ATOM   2151  CB  TYR   150      52.775  24.766  36.882  1.00  0.00           C  
ATOM   2152  HB2 TYR   150      52.576  25.320  35.966  1.00  0.00           H  
ATOM   2153  HB3 TYR   150      53.155  23.780  36.624  1.00  0.00           H  
ATOM   2154  CG  TYR   150      51.540  24.620  37.714  1.00  0.00           C  
ATOM   2155  CD1 TYR   150      50.537  25.479  37.431  1.00  0.00           C  
ATOM   2156  HD1 TYR   150      50.624  26.220  36.645  1.00  0.00           H  
ATOM   2157  CE1 TYR   150      49.336  25.397  38.056  1.00  0.00           C  
ATOM   2158  HE1 TYR   150      48.524  26.054  37.772  1.00  0.00           H  
ATOM   2159  CZ  TYR   150      49.166  24.462  39.078  1.00  0.00           C  
ATOM   2160  OH  TYR   150      48.054  24.426  39.834  1.00  0.00           O  
ATOM   2161  HH  TYR   150      47.472  25.135  39.519  1.00  0.00           H  
ATOM   2162  CE2 TYR   150      50.173  23.594  39.435  1.00  0.00           C  
ATOM   2163  HE2 TYR   150      49.932  22.905  40.235  1.00  0.00           H  
ATOM   2164  CD2 TYR   150      51.379  23.734  38.805  1.00  0.00           C  
ATOM   2165  HD2 TYR   150      52.107  22.998  39.120  1.00  0.00           H  
ATOM   2166  C   TYR   150      55.150  25.605  36.635  1.00  0.00           C  
ATOM   2167  O   TYR   150      55.622  24.537  36.172  1.00  0.00           O  
ATOM   2168  N   GLU   151      55.739  26.780  36.387  1.00  0.00           N  
ATOM   2169  H   GLU   151      55.327  27.635  36.738  1.00  0.00           H  
ATOM   2170  CA  GLU   151      56.729  26.995  35.288  1.00  0.00           C  
ATOM   2171  HA  GLU   151      57.190  26.020  35.150  1.00  0.00           H  
ATOM   2172  CB  GLU   151      55.969  27.432  33.983  1.00  0.00           C  
ATOM   2173  HB2 GLU   151      55.475  28.393  34.116  1.00  0.00           H  
ATOM   2174  HB3 GLU   151      56.748  27.671  33.261  1.00  0.00           H  
ATOM   2175  CG  GLU   151      55.040  26.449  33.326  1.00  0.00           C  
ATOM   2176  HG2 GLU   151      54.128  26.340  33.910  1.00  0.00           H  
ATOM   2177  HG3 GLU   151      54.746  26.919  32.390  1.00  0.00           H  
ATOM   2178  CD  GLU   151      55.589  25.062  32.980  1.00  0.00           C  
ATOM   2179  OE1 GLU   151      54.772  24.090  33.109  1.00  0.00           O  
ATOM   2180  OE2 GLU   151      56.716  24.991  32.414  1.00  0.00           O  
ATOM   2181  C   GLU   151      57.726  28.104  35.632  1.00  0.00           C  
ATOM   2182  O   GLU   151      58.777  28.199  34.969  1.00  0.00           O  
ATOM   2183  N   VAL   152      57.415  28.928  36.605  1.00  0.00           N  
ATOM   2184  H   VAL   152      56.430  28.924  36.836  1.00  0.00           H  
ATOM   2185  CA  VAL   152      58.232  30.028  36.999  1.00  0.00           C  
ATOM   2186  HA  VAL   152      58.571  30.485  36.072  1.00  0.00           H  
ATOM   2187  CB  VAL   152      57.472  31.122  37.780  1.00  0.00           C  
ATOM   2188  HB  VAL   152      56.618  31.401  37.167  1.00  0.00           H  
ATOM   2189  CG1 VAL   152      56.991  30.554  39.113  1.00  0.00           C  
ATOM   2190 HG11 VAL   152      57.794  30.343  39.815  1.00  0.00           H  
ATOM   2191 HG12 VAL   152      56.292  31.248  39.576  1.00  0.00           H  
ATOM   2192 HG13 VAL   152      56.493  29.610  38.899  1.00  0.00           H  
ATOM   2193  CG2 VAL   152      58.330  32.410  38.092  1.00  0.00           C  
ATOM   2194 HG21 VAL   152      58.360  33.024  37.194  1.00  0.00           H  
ATOM   2195 HG22 VAL   152      57.834  32.902  38.926  1.00  0.00           H  
ATOM   2196 HG23 VAL   152      59.334  32.215  38.464  1.00  0.00           H  
ATOM   2197  C   VAL   152      59.620  29.598  37.576  1.00  0.00           C  
ATOM   2198  O   VAL   152      60.559  30.386  37.532  1.00  0.00           O  
ATOM   2199  N   HIE   153      59.787  28.286  38.071  1.00  0.00           N  
ATOM   2200  H   HIE   153      59.112  27.533  38.053  1.00  0.00           H  
ATOM   2201  CA  HIE   153      61.033  27.796  38.524  1.00  0.00           C  
ATOM   2202  HA  HIE   153      61.521  28.554  39.133  1.00  0.00           H  
ATOM   2203  CB  HIE   153      60.853  26.556  39.237  1.00  0.00           C  
ATOM   2204  HB2 HIE   153      61.700  26.458  39.914  1.00  0.00           H  
ATOM   2205  HB3 HIE   153      60.061  26.722  39.964  1.00  0.00           H  
ATOM   2206  CG  HIE   153      60.482  25.394  38.405  1.00  0.00           C  
ATOM   2207  ND1 HIE   153      59.188  25.151  38.043  1.00  0.00           N  
ATOM   2208  CE1 HIE   153      59.201  23.972  37.402  1.00  0.00           C  
ATOM   2209  HE1 HIE   153      58.304  23.552  36.975  1.00  0.00           H  
ATOM   2210  NE2 HIE   153      60.467  23.497  37.321  1.00  0.00           N  
ATOM   2211  HE2 HIE   153      60.884  22.724  36.791  1.00  0.00           H  
ATOM   2212  CD2 HIE   153      61.282  24.319  38.005  1.00  0.00           C  
ATOM   2213  HD2 HIE   153      62.344  24.269  38.185  1.00  0.00           H  
ATOM   2214  C   HIE   153      62.150  27.694  37.464  1.00  0.00           C  
ATOM   2215  O   HIE   153      63.331  27.464  37.870  1.00  0.00           O  
ATOM   2216  N   HIE   154      61.725  27.692  36.154  1.00  0.00           N  
ATOM   2217  H   HIE   154      60.742  27.847  35.973  1.00  0.00           H  
ATOM   2218  CA  HIE   154      62.613  27.451  35.057  1.00  0.00           C  
ATOM   2219  HA  HIE   154      63.624  27.608  35.426  1.00  0.00           H  
ATOM   2220  CB  HIE   154      62.598  25.931  34.696  1.00  0.00           C  
ATOM   2221  HB2 HIE   154      63.465  25.658  34.099  1.00  0.00           H  
ATOM   2222  HB3 HIE   154      62.661  25.197  35.497  1.00  0.00           H  
ATOM   2223  CG  HIE   154      61.362  25.643  33.906  1.00  0.00           C  
ATOM   2224  ND1 HIE   154      61.358  25.242  32.554  1.00  0.00           N  
ATOM   2225  CE1 HIE   154      60.150  24.870  32.235  1.00  0.00           C  
ATOM   2226  HE1 HIE   154      59.725  24.836  31.244  1.00  0.00           H  
ATOM   2227  NE2 HIE   154      59.383  25.041  33.308  1.00  0.00           N  
ATOM   2228  HE2 HIE   154      58.374  24.886  33.208  1.00  0.00           H  
ATOM   2229  CD2 HIE   154      60.103  25.480  34.405  1.00  0.00           C  
ATOM   2230  HD2 HIE   154      59.721  25.529  35.412  1.00  0.00           H  
ATOM   2231  C   HIE   154      62.290  28.291  33.778  1.00  0.00           C  
ATOM   2232  O   HIE   154      63.145  28.384  32.917  1.00  0.00           O  
ATOM   2233  N   GLN   155      61.201  29.021  33.660  1.00  0.00           N  
ATOM   2234  H   GLN   155      60.411  28.836  34.263  1.00  0.00           H  
ATOM   2235  CA  GLN   155      60.943  30.056  32.634  1.00  0.00           C  
ATOM   2236  HA  GLN   155      61.634  29.942  31.802  1.00  0.00           H  
ATOM   2237  CB  GLN   155      59.555  29.894  32.182  1.00  0.00           C  
ATOM   2238  HB2 GLN   155      58.973  30.207  33.047  1.00  0.00           H  
ATOM   2239  HB3 GLN   155      59.387  30.628  31.396  1.00  0.00           H  
ATOM   2240  CG  GLN   155      59.128  28.540  31.656  1.00  0.00           C  
ATOM   2241  HG2 GLN   155      59.449  27.830  32.416  1.00  0.00           H  
ATOM   2242  HG3 GLN   155      58.052  28.384  31.624  1.00  0.00           H  
ATOM   2243  CD  GLN   155      59.814  27.973  30.378  1.00  0.00           C  
ATOM   2244  OE1 GLN   155      60.866  28.443  30.023  1.00  0.00           O  
ATOM   2245  NE2 GLN   155      59.268  26.911  29.698  1.00  0.00           N  
ATOM   2246 HE21 GLN   155      59.595  26.695  28.766  1.00  0.00           H  
ATOM   2247 HE22 GLN   155      58.309  26.712  29.951  1.00  0.00           H  
ATOM   2248  C   GLN   155      61.180  31.461  33.215  1.00  0.00           C  
ATOM   2249  O   GLN   155      61.207  31.699  34.441  1.00  0.00           O  
ATOM   2250  N   LYS   156      61.303  32.411  32.305  1.00  0.00           N  
ATOM   2251  H   LYS   156      61.123  32.280  31.319  1.00  0.00           H  
ATOM   2252  CA  LYS   156      62.029  33.606  32.610  1.00  0.00           C  
ATOM   2253  HA  LYS   156      62.761  33.316  33.361  1.00  0.00           H  
ATOM   2254  CB  LYS   156      62.768  34.072  31.356  1.00  0.00           C  
ATOM   2255  HB2 LYS   156      63.395  33.311  30.897  1.00  0.00           H  
ATOM   2256  HB3 LYS   156      61.995  34.304  30.626  1.00  0.00           H  
ATOM   2257  CG  LYS   156      63.648  35.282  31.674  1.00  0.00           C  
ATOM   2258  HG2 LYS   156      63.032  36.179  31.675  1.00  0.00           H  
ATOM   2259  HG3 LYS   156      64.172  35.204  32.624  1.00  0.00           H  
ATOM   2260  CD  LYS   156      64.568  35.592  30.500  1.00  0.00           C  
ATOM   2261  HD2 LYS   156      65.242  36.439  30.611  1.00  0.00           H  
ATOM   2262  HD3 LYS   156      65.193  34.705  30.419  1.00  0.00           H  
ATOM   2263  CE  LYS   156      63.779  36.016  29.244  1.00  0.00           C  
ATOM   2264  HE2 LYS   156      62.961  35.317  29.087  1.00  0.00           H  
ATOM   2265  HE3 LYS   156      63.405  37.015  29.455  1.00  0.00           H  
ATOM   2266  NZ  LYS   156      64.670  35.925  28.059  1.00  0.00           N  
ATOM   2267  HZ1 LYS   156      64.856  34.910  27.975  1.00  0.00           H  
ATOM   2268  HZ2 LYS   156      64.091  36.264  27.270  1.00  0.00           H  
ATOM   2269  HZ3 LYS   156      65.481  36.550  28.215  1.00  0.00           H  
ATOM   2270  C   LYS   156      61.031  34.644  33.046  1.00  0.00           C  
ATOM   2271  O   LYS   156      60.095  35.006  32.350  1.00  0.00           O  
ATOM   2272  N   LEU   157      61.325  35.169  34.272  1.00  0.00           N  
ATOM   2273  H   LEU   157      62.125  34.830  34.789  1.00  0.00           H  
ATOM   2274  CA  LEU   157      60.593  36.322  34.751  1.00  0.00           C  
ATOM   2275  HA  LEU   157      59.547  36.110  34.540  1.00  0.00           H  
ATOM   2276  CB  LEU   157      60.824  36.510  36.336  1.00  0.00           C  
ATOM   2277  HB2 LEU   157      60.587  35.533  36.752  1.00  0.00           H  
ATOM   2278  HB3 LEU   157      61.893  36.660  36.473  1.00  0.00           H  
ATOM   2279  CG  LEU   157      60.072  37.606  36.939  1.00  0.00           C  
ATOM   2280  HG  LEU   157      60.293  38.584  36.516  1.00  0.00           H  
ATOM   2281  CD1 LEU   157      58.631  37.512  36.844  1.00  0.00           C  
ATOM   2282 HD11 LEU   157      58.221  36.559  37.173  1.00  0.00           H  
ATOM   2283 HD12 LEU   157      58.118  38.384  37.245  1.00  0.00           H  
ATOM   2284 HD13 LEU   157      58.250  37.440  35.827  1.00  0.00           H  
ATOM   2285  CD2 LEU   157      60.431  37.711  38.376  1.00  0.00           C  
ATOM   2286 HD21 LEU   157      59.953  36.874  38.881  1.00  0.00           H  
ATOM   2287 HD22 LEU   157      61.515  37.655  38.454  1.00  0.00           H  
ATOM   2288 HD23 LEU   157      60.169  38.697  38.753  1.00  0.00           H  
ATOM   2289  C   LEU   157      61.122  37.568  34.016  1.00  0.00           C  
ATOM   2290  O   LEU   157      62.358  37.777  33.911  1.00  0.00           O  
ATOM   2291  N   VAL   158      60.122  38.346  33.516  1.00  0.00           N  
ATOM   2292  H   VAL   158      59.156  38.204  33.776  1.00  0.00           H  
ATOM   2293  CA  VAL   158      60.414  39.658  32.891  1.00  0.00           C  
ATOM   2294  HA  VAL   158      61.470  39.839  33.079  1.00  0.00           H  
ATOM   2295  CB  VAL   158      60.177  39.666  31.303  1.00  0.00           C  
ATOM   2296  HB  VAL   158      59.144  39.410  31.080  1.00  0.00           H  
ATOM   2297  CG1 VAL   158      60.398  41.083  30.799  1.00  0.00           C  
ATOM   2298 HG11 VAL   158      61.257  41.614  31.205  1.00  0.00           H  
ATOM   2299 HG12 VAL   158      60.640  40.958  29.745  1.00  0.00           H  
ATOM   2300 HG13 VAL   158      59.510  41.692  30.955  1.00  0.00           H  
ATOM   2301  CG2 VAL   158      61.043  38.583  30.548  1.00  0.00           C  
ATOM   2302 HG21 VAL   158      62.072  38.626  30.900  1.00  0.00           H  
ATOM   2303 HG22 VAL   158      60.785  37.601  30.941  1.00  0.00           H  
ATOM   2304 HG23 VAL   158      60.940  38.675  29.469  1.00  0.00           H  
ATOM   2305  C   VAL   158      59.574  40.665  33.567  1.00  0.00           C  
ATOM   2306  O   VAL   158      58.328  40.503  33.544  1.00  0.00           O  
ATOM   2307  N   PHE   159      60.209  41.589  34.213  1.00  0.00           N  
ATOM   2308  H   PHE   159      61.218  41.634  34.177  1.00  0.00           H  
ATOM   2309  CA  PHE   159      59.529  42.504  35.140  1.00  0.00           C  
ATOM   2310  HA  PHE   159      58.455  42.459  34.980  1.00  0.00           H  
ATOM   2311  CB  PHE   159      59.885  42.242  36.617  1.00  0.00           C  
ATOM   2312  HB2 PHE   159      59.377  42.885  37.334  1.00  0.00           H  
ATOM   2313  HB3 PHE   159      59.502  41.238  36.785  1.00  0.00           H  
ATOM   2314  CG  PHE   159      61.386  42.344  36.966  1.00  0.00           C  
ATOM   2315  CD1 PHE   159      62.210  41.182  37.019  1.00  0.00           C  
ATOM   2316  HD1 PHE   159      61.780  40.216  36.780  1.00  0.00           H  
ATOM   2317  CE1 PHE   159      63.548  41.256  37.434  1.00  0.00           C  
ATOM   2318  HE1 PHE   159      64.173  40.377  37.540  1.00  0.00           H  
ATOM   2319  CZ  PHE   159      64.053  42.453  37.930  1.00  0.00           C  
ATOM   2320  HZ  PHE   159      65.089  42.527  38.241  1.00  0.00           H  
ATOM   2321  CE2 PHE   159      63.176  43.549  37.984  1.00  0.00           C  
ATOM   2322  HE2 PHE   159      63.465  44.487  38.445  1.00  0.00           H  
ATOM   2323  CD2 PHE   159      61.929  43.521  37.462  1.00  0.00           C  
ATOM   2324  HD2 PHE   159      61.306  44.386  37.660  1.00  0.00           H  
ATOM   2325  C   PHE   159      59.697  43.919  34.663  1.00  0.00           C  
ATOM   2326  O   PHE   159      60.613  44.302  33.976  1.00  0.00           O  
ATOM   2327  N   PHE   160      58.803  44.717  35.190  1.00  0.00           N  
ATOM   2328  H   PHE   160      58.045  44.213  35.630  1.00  0.00           H  
ATOM   2329  CA  PHE   160      58.558  46.085  34.692  1.00  0.00           C  
ATOM   2330  HA  PHE   160      59.215  46.291  33.850  1.00  0.00           H  
ATOM   2331  CB  PHE   160      57.078  46.222  34.212  1.00  0.00           C  
ATOM   2332  HB2 PHE   160      56.368  46.107  35.028  1.00  0.00           H  
ATOM   2333  HB3 PHE   160      56.945  47.254  33.895  1.00  0.00           H  
ATOM   2334  CG  PHE   160      56.728  45.233  33.156  1.00  0.00           C  
ATOM   2335  CD1 PHE   160      55.501  44.626  33.249  1.00  0.00           C  
ATOM   2336  HD1 PHE   160      54.840  44.839  34.081  1.00  0.00           H  
ATOM   2337  CE1 PHE   160      55.151  43.713  32.336  1.00  0.00           C  
ATOM   2338  HE1 PHE   160      54.213  43.184  32.454  1.00  0.00           H  
ATOM   2339  CZ  PHE   160      56.004  43.252  31.342  1.00  0.00           C  
ATOM   2340  HZ  PHE   160      55.723  42.337  30.834  1.00  0.00           H  
ATOM   2341  CE2 PHE   160      57.209  43.873  31.190  1.00  0.00           C  
ATOM   2342  HE2 PHE   160      57.876  43.533  30.406  1.00  0.00           H  
ATOM   2343  CD2 PHE   160      57.653  44.864  32.102  1.00  0.00           C  
ATOM   2344  HD2 PHE   160      58.568  45.398  31.871  1.00  0.00           H  
ATOM   2345  C   PHE   160      58.924  47.190  35.692  1.00  0.00           C  
ATOM   2346  O   PHE   160      58.056  47.546  36.494  1.00  0.00           O  
ATOM   2347  N   ALA   161      60.178  47.643  35.730  1.00  0.00           N  
ATOM   2348  H   ALA   161      60.758  47.298  34.977  1.00  0.00           H  
ATOM   2349  CA  ALA   161      60.782  48.509  36.803  1.00  0.00           C  
ATOM   2350  HA  ALA   161      59.999  49.212  37.078  1.00  0.00           H  
ATOM   2351  CB  ALA   161      61.203  47.593  38.026  1.00  0.00           C  
ATOM   2352  HB1 ALA   161      61.693  46.654  37.775  1.00  0.00           H  
ATOM   2353  HB2 ALA   161      61.814  48.131  38.748  1.00  0.00           H  
ATOM   2354  HB3 ALA   161      60.285  47.318  38.540  1.00  0.00           H  
ATOM   2355  C   ALA   161      62.006  49.250  36.277  1.00  0.00           C  
ATOM   2356  O   ALA   161      62.731  48.767  35.404  1.00  0.00           O  
ATOM   2357  N   GLU   162      62.321  50.345  36.949  1.00  0.00           N  
ATOM   2358  H   GLU   162      61.587  50.749  37.514  1.00  0.00           H  
ATOM   2359  CA  GLU   162      63.612  51.089  36.907  1.00  0.00           C  
ATOM   2360  HA  GLU   162      63.751  51.287  35.846  1.00  0.00           H  
ATOM   2361  CB  GLU   162      63.703  52.352  37.685  1.00  0.00           C  
ATOM   2362  HB2 GLU   162      62.824  52.917  37.381  1.00  0.00           H  
ATOM   2363  HB3 GLU   162      63.620  52.208  38.761  1.00  0.00           H  
ATOM   2364  CG  GLU   162      64.912  53.171  37.322  1.00  0.00           C  
ATOM   2365  HG2 GLU   162      64.839  54.061  37.944  1.00  0.00           H  
ATOM   2366  HG3 GLU   162      65.805  52.609  37.587  1.00  0.00           H  
ATOM   2367  CD  GLU   162      65.004  53.724  35.882  1.00  0.00           C  
ATOM   2368  OE1 GLU   162      64.047  54.412  35.388  1.00  0.00           O  
ATOM   2369  OE2 GLU   162      65.931  53.370  35.138  1.00  0.00           O  
ATOM   2370  C   GLU   162      64.703  50.090  37.378  1.00  0.00           C  
ATOM   2371  O   GLU   162      64.647  49.539  38.411  1.00  0.00           O  
ATOM   2372  N   ASP   163      65.826  49.967  36.598  1.00  0.00           N  
ATOM   2373  H   ASP   163      65.935  50.528  35.764  1.00  0.00           H  
ATOM   2374  CA  ASP   163      66.716  48.805  36.927  1.00  0.00           C  
ATOM   2375  HA  ASP   163      66.136  47.971  37.313  1.00  0.00           H  
ATOM   2376  CB  ASP   163      67.601  48.422  35.704  1.00  0.00           C  
ATOM   2377  HB2 ASP   163      68.388  47.701  35.917  1.00  0.00           H  
ATOM   2378  HB3 ASP   163      66.970  47.950  34.954  1.00  0.00           H  
ATOM   2379  CG  ASP   163      68.376  49.620  35.229  1.00  0.00           C  
ATOM   2380  OD1 ASP   163      68.120  50.196  34.141  1.00  0.00           O  
ATOM   2381  OD2 ASP   163      69.465  49.940  35.772  1.00  0.00           O  
ATOM   2382  C   ASP   163      67.783  49.085  38.033  1.00  0.00           C  
ATOM   2383  O   ASP   163      68.543  48.208  38.463  1.00  0.00           O  
ATOM   2384  N   VAL   164      67.652  50.308  38.617  1.00  0.00           N  
ATOM   2385  H   VAL   164      66.937  50.971  38.349  1.00  0.00           H  
ATOM   2386  CA  VAL   164      68.139  50.529  39.975  1.00  0.00           C  
ATOM   2387  HA  VAL   164      69.214  50.383  40.051  1.00  0.00           H  
ATOM   2388  CB  VAL   164      67.903  51.964  40.541  1.00  0.00           C  
ATOM   2389  HB  VAL   164      68.278  52.010  41.561  1.00  0.00           H  
ATOM   2390  CG1 VAL   164      68.671  52.980  39.595  1.00  0.00           C  
ATOM   2391 HG11 VAL   164      69.706  52.727  39.377  1.00  0.00           H  
ATOM   2392 HG12 VAL   164      68.214  52.976  38.607  1.00  0.00           H  
ATOM   2393 HG13 VAL   164      68.687  54.006  39.957  1.00  0.00           H  
ATOM   2394  CG2 VAL   164      66.450  52.487  40.803  1.00  0.00           C  
ATOM   2395 HG21 VAL   164      65.835  51.867  41.453  1.00  0.00           H  
ATOM   2396 HG22 VAL   164      66.550  53.453  41.294  1.00  0.00           H  
ATOM   2397 HG23 VAL   164      65.914  52.569  39.860  1.00  0.00           H  
ATOM   2398  C   VAL   164      67.672  49.475  40.971  1.00  0.00           C  
ATOM   2399  O   VAL   164      68.403  48.960  41.799  1.00  0.00           O  
ATOM   2400  N   GLY   165      66.363  49.128  40.957  1.00  0.00           N  
ATOM   2401  H   GLY   165      65.648  49.663  40.482  1.00  0.00           H  
ATOM   2402  CA  GLY   165      65.841  48.254  41.956  1.00  0.00           C  
ATOM   2403  HA2 GLY   165      66.353  48.240  42.915  1.00  0.00           H  
ATOM   2404  HA3 GLY   165      64.849  48.601  42.235  1.00  0.00           H  
ATOM   2405  C   GLY   165      65.803  46.812  41.421  1.00  0.00           C  
ATOM   2406  O   GLY   165      65.079  46.030  42.045  1.00  0.00           O  
ATOM   2407  N   SER   166      66.561  46.525  40.358  1.00  0.00           N  
ATOM   2408  H   SER   166      67.135  47.230  39.915  1.00  0.00           H  
ATOM   2409  CA  SER   166      66.513  45.201  39.746  1.00  0.00           C  
ATOM   2410  HA  SER   166      65.486  44.864  39.626  1.00  0.00           H  
ATOM   2411  CB  SER   166      67.185  45.034  38.394  1.00  0.00           C  
ATOM   2412  HB2 SER   166      67.198  43.980  38.126  1.00  0.00           H  
ATOM   2413  HB3 SER   166      66.715  45.670  37.647  1.00  0.00           H  
ATOM   2414  OG  SER   166      68.521  45.540  38.465  1.00  0.00           O  
ATOM   2415  HG  SER   166      68.549  46.509  38.466  1.00  0.00           H  
ATOM   2416  C   SER   166      67.052  44.136  40.721  1.00  0.00           C  
ATOM   2417  O   SER   166      66.590  42.999  40.697  1.00  0.00           O  
ATOM   2418  N   ASN   167      68.038  44.468  41.618  1.00  0.00           N  
ATOM   2419  H   ASN   167      68.717  45.156  41.323  1.00  0.00           H  
ATOM   2420  CA  ASN   167      68.421  43.578  42.713  1.00  0.00           C  
ATOM   2421  HA  ASN   167      68.596  42.551  42.399  1.00  0.00           H  
ATOM   2422  CB  ASN   167      69.684  44.116  43.440  1.00  0.00           C  
ATOM   2423  HB2 ASN   167      69.900  43.310  44.140  1.00  0.00           H  
ATOM   2424  HB3 ASN   167      70.514  44.297  42.761  1.00  0.00           H  
ATOM   2425  CG  ASN   167      69.492  45.416  44.192  1.00  0.00           C  
ATOM   2426  OD1 ASN   167      68.494  46.081  44.022  1.00  0.00           O  
ATOM   2427  ND2 ASN   167      70.262  45.676  45.157  1.00  0.00           N  
ATOM   2428 HD21 ASN   167      69.927  46.253  45.916  1.00  0.00           H  
ATOM   2429 HD22 ASN   167      70.810  44.856  45.380  1.00  0.00           H  
ATOM   2430  C   ASN   167      67.314  43.373  43.814  1.00  0.00           C  
ATOM   2431  O   ASN   167      67.583  42.577  44.672  1.00  0.00           O  
ATOM   2432  N   LYS   168      66.182  44.024  43.782  1.00  0.00           N  
ATOM   2433  H   LYS   168      66.063  44.848  43.208  1.00  0.00           H  
ATOM   2434  CA  LYS   168      65.073  43.665  44.588  1.00  0.00           C  
ATOM   2435  HA  LYS   168      65.430  42.971  45.345  1.00  0.00           H  
ATOM   2436  CB  LYS   168      64.358  44.805  45.279  1.00  0.00           C  
ATOM   2437  HB2 LYS   168      63.790  45.507  44.672  1.00  0.00           H  
ATOM   2438  HB3 LYS   168      63.532  44.387  45.852  1.00  0.00           H  
ATOM   2439  CG  LYS   168      65.267  45.500  46.317  1.00  0.00           C  
ATOM   2440  HG2 LYS   168      65.845  44.748  46.849  1.00  0.00           H  
ATOM   2441  HG3 LYS   168      65.990  46.118  45.787  1.00  0.00           H  
ATOM   2442  CD  LYS   168      64.612  46.396  47.354  1.00  0.00           C  
ATOM   2443  HD2 LYS   168      63.974  47.114  46.843  1.00  0.00           H  
ATOM   2444  HD3 LYS   168      63.991  45.891  48.092  1.00  0.00           H  
ATOM   2445  CE  LYS   168      65.693  47.033  48.217  1.00  0.00           C  
ATOM   2446  HE2 LYS   168      66.147  46.317  48.897  1.00  0.00           H  
ATOM   2447  HE3 LYS   168      66.347  47.547  47.516  1.00  0.00           H  
ATOM   2448  NZ  LYS   168      65.204  48.090  49.139  1.00  0.00           N  
ATOM   2449  HZ1 LYS   168      64.935  48.955  48.635  1.00  0.00           H  
ATOM   2450  HZ2 LYS   168      64.359  47.744  49.628  1.00  0.00           H  
ATOM   2451  HZ3 LYS   168      65.931  48.273  49.854  1.00  0.00           H  
ATOM   2452  C   LYS   168      64.075  42.937  43.764  1.00  0.00           C  
ATOM   2453  O   LYS   168      63.376  42.093  44.317  1.00  0.00           O  
ATOM   2454  N   GLY   169      63.967  43.358  42.486  1.00  0.00           N  
ATOM   2455  H   GLY   169      64.499  44.138  42.125  1.00  0.00           H  
ATOM   2456  CA  GLY   169      63.285  42.571  41.530  1.00  0.00           C  
ATOM   2457  HA2 GLY   169      63.715  42.642  40.533  1.00  0.00           H  
ATOM   2458  HA3 GLY   169      63.305  41.518  41.800  1.00  0.00           H  
ATOM   2459  C   GLY   169      61.844  43.058  41.451  1.00  0.00           C  
ATOM   2460  O   GLY   169      61.491  44.215  41.445  1.00  0.00           O  
ATOM   2461  N   ALA   170      61.066  42.017  41.257  1.00  0.00           N  
ATOM   2462  H   ALA   170      61.478  41.093  41.264  1.00  0.00           H  
ATOM   2463  CA  ALA   170      59.621  42.230  41.108  1.00  0.00           C  
ATOM   2464  HA  ALA   170      59.528  43.154  40.542  1.00  0.00           H  
ATOM   2465  CB  ALA   170      59.159  41.014  40.331  1.00  0.00           C  
ATOM   2466  HB1 ALA   170      59.825  40.913  39.476  1.00  0.00           H  
ATOM   2467  HB2 ALA   170      59.415  40.180  40.981  1.00  0.00           H  
ATOM   2468  HB3 ALA   170      58.103  40.965  40.076  1.00  0.00           H  
ATOM   2469  C   ALA   170      58.875  42.299  42.477  1.00  0.00           C  
ATOM   2470  O   ALA   170      57.962  41.464  42.737  1.00  0.00           O  
ATOM   2471  N   ILE   171      59.246  43.320  43.340  1.00  0.00           N  
ATOM   2472  H   ILE   171      59.941  43.990  43.038  1.00  0.00           H  
ATOM   2473  CA  ILE   171      58.470  43.659  44.543  1.00  0.00           C  
ATOM   2474  HA  ILE   171      57.891  42.763  44.757  1.00  0.00           H  
ATOM   2475  CB  ILE   171      59.323  44.090  45.684  1.00  0.00           C  
ATOM   2476  HB  ILE   171      59.894  44.951  45.340  1.00  0.00           H  
ATOM   2477  CG2 ILE   171      58.610  44.525  46.951  1.00  0.00           C  
ATOM   2478 HG21 ILE   171      59.236  44.935  47.741  1.00  0.00           H  
ATOM   2479 HG22 ILE   171      58.007  45.417  46.789  1.00  0.00           H  
ATOM   2480 HG23 ILE   171      58.074  43.674  47.366  1.00  0.00           H  
ATOM   2481  CG1 ILE   171      60.291  42.932  46.028  1.00  0.00           C  
ATOM   2482 HG12 ILE   171      59.813  41.982  46.257  1.00  0.00           H  
ATOM   2483 HG13 ILE   171      60.955  42.807  45.175  1.00  0.00           H  
ATOM   2484  CD1 ILE   171      61.358  43.265  47.016  1.00  0.00           C  
ATOM   2485 HD11 ILE   171      61.659  44.301  46.873  1.00  0.00           H  
ATOM   2486 HD12 ILE   171      60.979  43.226  48.035  1.00  0.00           H  
ATOM   2487 HD13 ILE   171      62.188  42.580  46.848  1.00  0.00           H  
ATOM   2488  C   ILE   171      57.573  44.791  44.182  1.00  0.00           C  
ATOM   2489  O   ILE   171      57.943  45.691  43.424  1.00  0.00           O  
ATOM   2490  N   ILE   172      56.417  44.781  44.726  1.00  0.00           N  
ATOM   2491  H   ILE   172      56.160  44.054  45.379  1.00  0.00           H  
ATOM   2492  CA  ILE   172      55.262  45.215  43.934  1.00  0.00           C  
ATOM   2493  HA  ILE   172      55.224  44.773  42.940  1.00  0.00           H  
ATOM   2494  CB  ILE   172      53.978  44.739  44.651  1.00  0.00           C  
ATOM   2495  HB  ILE   172      53.776  45.249  45.591  1.00  0.00           H  
ATOM   2496  CG2 ILE   172      52.762  45.031  43.780  1.00  0.00           C  
ATOM   2497 HG21 ILE   172      51.863  44.569  44.183  1.00  0.00           H  
ATOM   2498 HG22 ILE   172      52.596  46.104  43.709  1.00  0.00           H  
ATOM   2499 HG23 ILE   172      53.060  44.744  42.773  1.00  0.00           H  
ATOM   2500  CG1 ILE   172      53.917  43.216  45.031  1.00  0.00           C  
ATOM   2501 HG12 ILE   172      54.475  42.959  45.930  1.00  0.00           H  
ATOM   2502 HG13 ILE   172      52.877  43.064  45.313  1.00  0.00           H  
ATOM   2503  CD1 ILE   172      54.239  42.230  43.940  1.00  0.00           C  
ATOM   2504 HD11 ILE   172      55.269  41.916  43.781  1.00  0.00           H  
ATOM   2505 HD12 ILE   172      53.669  41.377  44.304  1.00  0.00           H  
ATOM   2506 HD13 ILE   172      53.800  42.565  43.003  1.00  0.00           H  
ATOM   2507  C   ILE   172      55.277  46.816  43.788  1.00  0.00           C  
ATOM   2508  O   ILE   172      55.098  47.433  42.743  1.00  0.00           O  
ATOM   2509  N   GLY   173      55.449  47.437  44.968  1.00  0.00           N  
ATOM   2510  H   GLY   173      55.735  46.836  45.729  1.00  0.00           H  
ATOM   2511  CA  GLY   173      55.619  48.903  45.042  1.00  0.00           C  
ATOM   2512  HA2 GLY   173      54.809  49.366  44.483  1.00  0.00           H  
ATOM   2513  HA3 GLY   173      55.473  49.329  46.032  1.00  0.00           H  
ATOM   2514  C   GLY   173      56.856  49.548  44.335  1.00  0.00           C  
ATOM   2515  O   GLY   173      57.011  50.757  44.459  1.00  0.00           O  
ATOM   2516  N   LEU   174      57.761  48.718  43.662  1.00  0.00           N  
ATOM   2517  H   LEU   174      57.808  47.713  43.760  1.00  0.00           H  
ATOM   2518  CA  LEU   174      58.847  49.212  42.819  1.00  0.00           C  
ATOM   2519  HA  LEU   174      58.978  50.280  42.977  1.00  0.00           H  
ATOM   2520  CB  LEU   174      60.227  48.594  43.110  1.00  0.00           C  
ATOM   2521  HB2 LEU   174      60.248  47.558  42.777  1.00  0.00           H  
ATOM   2522  HB3 LEU   174      60.989  49.110  42.530  1.00  0.00           H  
ATOM   2523  CG  LEU   174      60.604  48.577  44.582  1.00  0.00           C  
ATOM   2524  HG  LEU   174      59.807  48.125  45.168  1.00  0.00           H  
ATOM   2525  CD1 LEU   174      61.936  47.786  44.741  1.00  0.00           C  
ATOM   2526 HD11 LEU   174      61.809  46.734  44.495  1.00  0.00           H  
ATOM   2527 HD12 LEU   174      62.746  48.280  44.207  1.00  0.00           H  
ATOM   2528 HD13 LEU   174      62.121  47.678  45.808  1.00  0.00           H  
ATOM   2529  CD2 LEU   174      60.959  49.883  45.140  1.00  0.00           C  
ATOM   2530 HD21 LEU   174      61.384  49.672  46.119  1.00  0.00           H  
ATOM   2531 HD22 LEU   174      61.712  50.334  44.496  1.00  0.00           H  
ATOM   2532 HD23 LEU   174      60.177  50.605  45.367  1.00  0.00           H  
ATOM   2533  C   LEU   174      58.507  49.010  41.289  1.00  0.00           C  
ATOM   2534  O   LEU   174      59.268  49.494  40.397  1.00  0.00           O  
ATOM   2535  N   MET   175      57.495  48.161  40.970  1.00  0.00           N  
ATOM   2536  H   MET   175      56.839  47.882  41.687  1.00  0.00           H  
ATOM   2537  CA  MET   175      57.226  47.753  39.584  1.00  0.00           C  
ATOM   2538  HA  MET   175      57.880  48.333  38.937  1.00  0.00           H  
ATOM   2539  CB  MET   175      57.600  46.281  39.459  1.00  0.00           C  
ATOM   2540  HB2 MET   175      57.582  45.969  38.417  1.00  0.00           H  
ATOM   2541  HB3 MET   175      58.621  46.119  39.801  1.00  0.00           H  
ATOM   2542  CG  MET   175      56.737  45.377  40.308  1.00  0.00           C  
ATOM   2543  HG2 MET   175      56.813  45.471  41.389  1.00  0.00           H  
ATOM   2544  HG3 MET   175      55.706  45.653  40.101  1.00  0.00           H  
ATOM   2545  SD  MET   175      56.871  43.680  39.807  1.00  0.00           S  
ATOM   2546  CE  MET   175      55.799  42.638  40.909  1.00  0.00           C  
ATOM   2547  HE1 MET   175      56.082  42.779  41.950  1.00  0.00           H  
ATOM   2548  HE2 MET   175      54.791  42.962  40.661  1.00  0.00           H  
ATOM   2549  HE3 MET   175      55.846  41.559  40.781  1.00  0.00           H  
ATOM   2550  C   MET   175      55.741  47.929  39.193  1.00  0.00           C  
ATOM   2551  O   MET   175      54.911  47.951  40.070  1.00  0.00           O  
ATOM   2552  N   VAL   176      55.566  48.079  37.903  1.00  0.00           N  
ATOM   2553  H   VAL   176      56.377  47.949  37.313  1.00  0.00           H  
ATOM   2554  CA  VAL   176      54.262  47.984  37.219  1.00  0.00           C  
ATOM   2555  HA  VAL   176      53.531  48.641  37.685  1.00  0.00           H  
ATOM   2556  CB  VAL   176      54.454  48.256  35.691  1.00  0.00           C  
ATOM   2557  HB  VAL   176      55.340  47.682  35.426  1.00  0.00           H  
ATOM   2558  CG1 VAL   176      53.159  47.838  34.912  1.00  0.00           C  
ATOM   2559 HG11 VAL   176      52.913  46.779  34.858  1.00  0.00           H  
ATOM   2560 HG12 VAL   176      52.210  48.153  35.342  1.00  0.00           H  
ATOM   2561 HG13 VAL   176      53.237  48.213  33.893  1.00  0.00           H  
ATOM   2562  CG2 VAL   176      54.737  49.738  35.530  1.00  0.00           C  
ATOM   2563 HG21 VAL   176      53.853  50.370  35.602  1.00  0.00           H  
ATOM   2564 HG22 VAL   176      55.540  49.987  36.220  1.00  0.00           H  
ATOM   2565 HG23 VAL   176      55.204  49.874  34.557  1.00  0.00           H  
ATOM   2566  C   VAL   176      53.751  46.538  37.310  1.00  0.00           C  
ATOM   2567  O   VAL   176      52.654  46.393  37.682  1.00  0.00           O  
ATOM   2568  N   GLY   177      54.662  45.495  37.146  1.00  0.00           N  
ATOM   2569  H   GLY   177      55.647  45.720  37.170  1.00  0.00           H  
ATOM   2570  CA  GLY   177      54.343  44.052  37.144  1.00  0.00           C  
ATOM   2571  HA2 GLY   177      54.297  43.697  38.171  1.00  0.00           H  
ATOM   2572  HA3 GLY   177      53.370  43.887  36.686  1.00  0.00           H  
ATOM   2573  C   GLY   177      55.352  43.330  36.258  1.00  0.00           C  
ATOM   2574  O   GLY   177      56.434  43.754  36.086  1.00  0.00           O  
ATOM   2575  N   GLY   178      54.952  42.032  35.897  1.00  0.00           N  
ATOM   2576  H   GLY   178      54.001  41.801  36.153  1.00  0.00           H  
ATOM   2577  CA  GLY   178      55.692  41.243  34.995  1.00  0.00           C  
ATOM   2578  HA2 GLY   178      56.224  41.930  34.341  1.00  0.00           H  
ATOM   2579  HA3 GLY   178      56.425  40.644  35.531  1.00  0.00           H  
ATOM   2580  C   GLY   178      54.815  40.300  34.176  1.00  0.00           C  
ATOM   2581  O   GLY   178      53.571  40.370  34.066  1.00  0.00           O  
ATOM   2582  N   VAL   179      55.595  39.499  33.336  1.00  0.00           N  
ATOM   2583  H   VAL   179      56.594  39.582  33.465  1.00  0.00           H  
ATOM   2584  CA  VAL   179      55.089  38.241  32.642  1.00  0.00           C  
ATOM   2585  HA  VAL   179      54.082  37.988  32.965  1.00  0.00           H  
ATOM   2586  CB  VAL   179      55.002  38.629  31.103  1.00  0.00           C  
ATOM   2587  HB  VAL   179      54.598  37.778  30.559  1.00  0.00           H  
ATOM   2588  CG1 VAL   179      53.983  39.678  30.768  1.00  0.00           C  
ATOM   2589 HG11 VAL   179      54.059  40.516  31.458  1.00  0.00           H  
ATOM   2590 HG12 VAL   179      54.098  40.107  29.775  1.00  0.00           H  
ATOM   2591 HG13 VAL   179      52.946  39.399  30.943  1.00  0.00           H  
ATOM   2592  CG2 VAL   179      56.421  39.039  30.648  1.00  0.00           C  
ATOM   2593 HG21 VAL   179      57.293  38.464  30.952  1.00  0.00           H  
ATOM   2594 HG22 VAL   179      56.325  38.990  29.565  1.00  0.00           H  
ATOM   2595 HG23 VAL   179      56.553  40.082  30.929  1.00  0.00           H  
ATOM   2596  C   VAL   179      56.151  37.151  32.965  1.00  0.00           C  
ATOM   2597  O   VAL   179      57.220  37.472  33.507  1.00  0.00           O  
ATOM   2598  N   VAL   180      55.859  35.889  32.583  1.00  0.00           N  
ATOM   2599  H   VAL   180      54.972  35.684  32.143  1.00  0.00           H  
ATOM   2600  CA  VAL   180      56.849  34.833  32.503  1.00  0.00           C  
ATOM   2601  HA  VAL   180      57.835  35.174  32.808  1.00  0.00           H  
ATOM   2602  CB  VAL   180      56.598  33.702  33.606  1.00  0.00           C  
ATOM   2603  HB  VAL   180      55.720  33.117  33.341  1.00  0.00           H  
ATOM   2604  CG1 VAL   180      57.716  32.702  33.620  1.00  0.00           C  
ATOM   2605 HG11 VAL   180      58.605  33.027  34.157  1.00  0.00           H  
ATOM   2606 HG12 VAL   180      57.281  31.873  34.174  1.00  0.00           H  
ATOM   2607 HG13 VAL   180      57.995  32.353  32.628  1.00  0.00           H  
ATOM   2608  CG2 VAL   180      56.482  34.267  34.994  1.00  0.00           C  
ATOM   2609 HG21 VAL   180      55.480  34.626  35.222  1.00  0.00           H  
ATOM   2610 HG22 VAL   180      56.632  33.458  35.706  1.00  0.00           H  
ATOM   2611 HG23 VAL   180      57.275  34.982  35.206  1.00  0.00           H  
ATOM   2612  C   VAL   180      56.906  34.356  31.048  1.00  0.00           C  
ATOM   2613  O   VAL   180      55.851  34.179  30.481  1.00  0.00           O  
ATOM   2614  N   ILE   181      58.132  34.279  30.450  1.00  0.00           N  
ATOM   2615  H   ILE   181      58.932  34.526  31.016  1.00  0.00           H  
ATOM   2616  CA  ILE   181      58.345  34.013  29.024  1.00  0.00           C  
ATOM   2617  HA  ILE   181      57.424  33.610  28.610  1.00  0.00           H  
ATOM   2618  CB  ILE   181      58.818  35.170  28.189  1.00  0.00           C  
ATOM   2619  HB  ILE   181      58.826  34.792  27.169  1.00  0.00           H  
ATOM   2620  CG2 ILE   181      57.756  36.325  28.220  1.00  0.00           C  
ATOM   2621 HG21 ILE   181      56.796  35.866  27.997  1.00  0.00           H  
ATOM   2622 HG22 ILE   181      57.805  36.780  29.208  1.00  0.00           H  
ATOM   2623 HG23 ILE   181      57.987  36.990  27.391  1.00  0.00           H  
ATOM   2624  CG1 ILE   181      60.248  35.710  28.450  1.00  0.00           C  
ATOM   2625 HG12 ILE   181      60.260  36.113  29.461  1.00  0.00           H  
ATOM   2626 HG13 ILE   181      60.984  34.912  28.529  1.00  0.00           H  
ATOM   2627  CD1 ILE   181      60.651  36.833  27.487  1.00  0.00           C  
ATOM   2628 HD11 ILE   181      61.686  37.154  27.592  1.00  0.00           H  
ATOM   2629 HD12 ILE   181      60.516  36.366  26.513  1.00  0.00           H  
ATOM   2630 HD13 ILE   181      60.018  37.712  27.589  1.00  0.00           H  
ATOM   2631  C   ILE   181      59.221  32.813  28.779  1.00  0.00           C  
ATOM   2632  O   ILE   181      60.124  32.537  29.598  1.00  0.00           O  
ATOM   2633  N   ALA   182      59.077  32.115  27.610  1.00  0.00           N  
ATOM   2634  H   ALA   182      58.455  32.583  26.964  1.00  0.00           H  
ATOM   2635  CA  ALA   182      60.074  31.168  27.172  1.00  0.00           C  
ATOM   2636  HA  ALA   182      60.918  31.265  27.851  1.00  0.00           H  
ATOM   2637  CB  ALA   182      59.412  29.772  27.298  1.00  0.00           C  
ATOM   2638  HB1 ALA   182      58.505  29.566  26.734  1.00  0.00           H  
ATOM   2639  HB2 ALA   182      60.076  28.985  26.945  1.00  0.00           H  
ATOM   2640  HB3 ALA   182      59.231  29.431  28.315  1.00  0.00           H  
ATOM   2641  C   ALA   182      60.533  31.365  25.720  1.00  0.00           C  
ATOM   2642  O   ALA   182      59.872  30.980  24.744  1.00  0.00           O  
ATOM   2643  OXT ALA   182      61.648  32.003  25.559  1.00  0.00           O  
TER    2644      ALA   182 
END   
