# Supplementary material for: Exploring Structural Insights of Aβ42 and α-Synuclein Monomers and Heterodimer: A Comparative Study Using Implicit and Explicit Solvent Simulations
Source: J Phys Chem B. 2024 May 3;128(19):4655–69. doi: 10.1021/acs.jpcb.4c00503 (PMC11103699; doi:10.1021/acs.jpcb.4c00503)
Supplement: Supplementary file 3 — jp4c00503_si_003.zip [file jp4c00503_si_003.zip › rep/6_asyn_abeta_FINAL4.pdb]

CRYST1   93.428   93.428   93.428 109.47 109.47 109.47               1
ATOM      1  N   MET     1      40.060  47.845  38.831  1.00  0.00           N  
ATOM      2  H1  MET     1      39.270  47.522  38.243  1.00  0.00           H  
ATOM      3  H2  MET     1      40.478  48.692  38.407  1.00  0.00           H  
ATOM      4  H3  MET     1      39.623  48.048  39.748  1.00  0.00           H  
ATOM      5  CA  MET     1      41.093  46.864  39.133  1.00  0.00           C  
ATOM      6  HA  MET     1      41.816  46.944  38.326  1.00  0.00           H  
ATOM      7  CB  MET     1      41.738  47.071  40.490  1.00  0.00           C  
ATOM      8  HB2 MET     1      41.945  48.139  40.455  1.00  0.00           H  
ATOM      9  HB3 MET     1      40.940  46.989  41.227  1.00  0.00           H  
ATOM     10  CG  MET     1      42.944  46.275  40.814  1.00  0.00           C  
ATOM     11  HG2 MET     1      43.399  46.716  41.698  1.00  0.00           H  
ATOM     12  HG3 MET     1      42.746  45.295  41.244  1.00  0.00           H  
ATOM     13  SD  MET     1      44.246  46.074  39.583  1.00  0.00           S  
ATOM     14  CE  MET     1      44.741  47.821  39.441  1.00  0.00           C  
ATOM     15  HE1 MET     1      45.663  47.699  38.877  1.00  0.00           H  
ATOM     16  HE2 MET     1      43.956  48.511  39.139  1.00  0.00           H  
ATOM     17  HE3 MET     1      44.901  48.189  40.452  1.00  0.00           H  
ATOM     18  C   MET     1      40.455  45.426  38.939  1.00  0.00           C  
ATOM     19  O   MET     1      39.777  44.953  39.827  1.00  0.00           O  
ATOM     20  N   ASP     2      40.682  44.836  37.749  1.00  0.00           N  
ATOM     21  H   ASP     2      41.376  45.122  37.071  1.00  0.00           H  
ATOM     22  CA  ASP     2      40.130  43.551  37.566  1.00  0.00           C  
ATOM     23  HA  ASP     2      39.204  43.413  38.120  1.00  0.00           H  
ATOM     24  CB  ASP     2      39.836  43.313  36.077  1.00  0.00           C  
ATOM     25  HB2 ASP     2      39.456  44.210  35.592  1.00  0.00           H  
ATOM     26  HB3 ASP     2      40.721  42.945  35.562  1.00  0.00           H  
ATOM     27  CG  ASP     2      38.721  42.269  35.847  1.00  0.00           C  
ATOM     28  OD1 ASP     2      38.299  42.065  34.659  1.00  0.00           O  
ATOM     29  OD2 ASP     2      38.326  41.579  36.842  1.00  0.00           O  
ATOM     30  C   ASP     2      41.131  42.451  38.056  1.00  0.00           C  
ATOM     31  O   ASP     2      42.187  42.301  37.488  1.00  0.00           O  
ATOM     32  N   VAL     3      40.722  41.813  39.213  1.00  0.00           N  
ATOM     33  H   VAL     3      39.783  41.921  39.572  1.00  0.00           H  
ATOM     34  CA  VAL     3      41.630  41.060  40.104  1.00  0.00           C  
ATOM     35  HA  VAL     3      42.643  41.268  39.767  1.00  0.00           H  
ATOM     36  CB  VAL     3      41.519  41.262  41.598  1.00  0.00           C  
ATOM     37  HB  VAL     3      40.538  40.916  41.916  1.00  0.00           H  
ATOM     38  CG1 VAL     3      42.566  40.468  42.337  1.00  0.00           C  
ATOM     39 HG11 VAL     3      43.558  40.332  41.912  1.00  0.00           H  
ATOM     40 HG12 VAL     3      42.148  39.496  42.591  1.00  0.00           H  
ATOM     41 HG13 VAL     3      42.767  40.934  43.300  1.00  0.00           H  
ATOM     42  CG2 VAL     3      41.747  42.770  41.896  1.00  0.00           C  
ATOM     43 HG21 VAL     3      41.417  43.115  42.874  1.00  0.00           H  
ATOM     44 HG22 VAL     3      41.272  43.429  41.172  1.00  0.00           H  
ATOM     45 HG23 VAL     3      42.821  42.932  41.832  1.00  0.00           H  
ATOM     46  C   VAL     3      41.507  39.584  39.640  1.00  0.00           C  
ATOM     47  O   VAL     3      40.738  38.838  40.207  1.00  0.00           O  
ATOM     48  N   PHE     4      42.175  39.204  38.587  1.00  0.00           N  
ATOM     49  H   PHE     4      42.770  39.860  38.100  1.00  0.00           H  
ATOM     50  CA  PHE     4      41.953  37.855  38.113  1.00  0.00           C  
ATOM     51  HA  PHE     4      40.908  37.765  37.826  1.00  0.00           H  
ATOM     52  CB  PHE     4      42.837  37.520  36.861  1.00  0.00           C  
ATOM     53  HB2 PHE     4      43.891  37.453  37.120  1.00  0.00           H  
ATOM     54  HB3 PHE     4      42.497  36.532  36.555  1.00  0.00           H  
ATOM     55  CG  PHE     4      42.797  38.565  35.735  1.00  0.00           C  
ATOM     56  CD1 PHE     4      41.650  38.701  34.969  1.00  0.00           C  
ATOM     57  HD1 PHE     4      40.788  38.077  35.173  1.00  0.00           H  
ATOM     58  CE1 PHE     4      41.579  39.677  34.021  1.00  0.00           C  
ATOM     59  HE1 PHE     4      40.786  39.845  33.302  1.00  0.00           H  
ATOM     60  CZ  PHE     4      42.612  40.523  33.829  1.00  0.00           C  
ATOM     61  HZ  PHE     4      42.590  41.331  33.107  1.00  0.00           H  
ATOM     62  CE2 PHE     4      43.781  40.375  34.566  1.00  0.00           C  
ATOM     63  HE2 PHE     4      44.581  41.086  34.400  1.00  0.00           H  
ATOM     64  CD2 PHE     4      43.824  39.505  35.635  1.00  0.00           C  
ATOM     65  HD2 PHE     4      44.593  39.593  36.393  1.00  0.00           H  
ATOM     66  C   PHE     4      42.291  36.803  39.155  1.00  0.00           C  
ATOM     67  O   PHE     4      41.721  35.708  39.079  1.00  0.00           O  
ATOM     68  N   MET     5      43.233  37.107  40.035  1.00  0.00           N  
ATOM     69  H   MET     5      43.654  38.027  40.043  1.00  0.00           H  
ATOM     70  CA  MET     5      43.585  36.280  41.156  1.00  0.00           C  
ATOM     71  HA  MET     5      42.703  35.767  41.531  1.00  0.00           H  
ATOM     72  CB  MET     5      44.612  35.206  40.661  1.00  0.00           C  
ATOM     73  HB2 MET     5      44.305  34.731  39.732  1.00  0.00           H  
ATOM     74  HB3 MET     5      45.578  35.697  40.559  1.00  0.00           H  
ATOM     75  CG  MET     5      44.849  34.096  41.710  1.00  0.00           C  
ATOM     76  HG2 MET     5      45.386  33.257  41.273  1.00  0.00           H  
ATOM     77  HG3 MET     5      45.607  34.399  42.428  1.00  0.00           H  
ATOM     78  SD  MET     5      43.370  33.554  42.525  1.00  0.00           S  
ATOM     79  CE  MET     5      44.080  32.141  43.486  1.00  0.00           C  
ATOM     80  HE1 MET     5      43.299  31.638  44.052  1.00  0.00           H  
ATOM     81  HE2 MET     5      44.394  31.493  42.670  1.00  0.00           H  
ATOM     82  HE3 MET     5      44.860  32.495  44.155  1.00  0.00           H  
ATOM     83  C   MET     5      44.224  37.177  42.182  1.00  0.00           C  
ATOM     84  O   MET     5      44.925  38.118  41.854  1.00  0.00           O  
ATOM     85  N   LYS     6      44.087  36.812  43.465  1.00  0.00           N  
ATOM     86  H   LYS     6      43.408  36.084  43.643  1.00  0.00           H  
ATOM     87  CA  LYS     6      44.876  37.380  44.557  1.00  0.00           C  
ATOM     88  HA  LYS     6      45.861  37.678  44.205  1.00  0.00           H  
ATOM     89  CB  LYS     6      44.111  38.552  45.092  1.00  0.00           C  
ATOM     90  HB2 LYS     6      44.705  39.162  45.770  1.00  0.00           H  
ATOM     91  HB3 LYS     6      43.869  39.326  44.366  1.00  0.00           H  
ATOM     92  CG  LYS     6      42.884  38.176  45.891  1.00  0.00           C  
ATOM     93  HG2 LYS     6      42.463  37.222  45.580  1.00  0.00           H  
ATOM     94  HG3 LYS     6      43.181  38.022  46.927  1.00  0.00           H  
ATOM     95  CD  LYS     6      41.775  39.240  45.858  1.00  0.00           C  
ATOM     96  HD2 LYS     6      42.201  40.142  46.294  1.00  0.00           H  
ATOM     97  HD3 LYS     6      41.543  39.414  44.809  1.00  0.00           H  
ATOM     98  CE  LYS     6      40.467  38.841  46.507  1.00  0.00           C  
ATOM     99  HE2 LYS     6      40.692  38.502  47.515  1.00  0.00           H  
ATOM    100  HE3 LYS     6      39.841  39.730  46.520  1.00  0.00           H  
ATOM    101  NZ  LYS     6      39.652  37.853  45.736  1.00  0.00           N  
ATOM    102  HZ1 LYS     6      40.184  36.964  45.726  1.00  0.00           H  
ATOM    103  HZ2 LYS     6      38.705  37.698  46.125  1.00  0.00           H  
ATOM    104  HZ3 LYS     6      39.394  38.105  44.765  1.00  0.00           H  
ATOM    105  C   LYS     6      45.084  36.329  45.687  1.00  0.00           C  
ATOM    106  O   LYS     6      44.675  35.202  45.637  1.00  0.00           O  
ATOM    107  N   GLY     7      45.824  36.744  46.770  1.00  0.00           N  
ATOM    108  H   GLY     7      46.260  37.654  46.708  1.00  0.00           H  
ATOM    109  CA  GLY     7      45.920  35.916  47.987  1.00  0.00           C  
ATOM    110  HA2 GLY     7      46.245  36.693  48.675  1.00  0.00           H  
ATOM    111  HA3 GLY     7      44.926  35.596  48.289  1.00  0.00           H  
ATOM    112  C   GLY     7      46.806  34.659  47.794  1.00  0.00           C  
ATOM    113  O   GLY     7      46.744  33.849  48.732  1.00  0.00           O  
ATOM    114  N   LEU     8      47.583  34.525  46.682  1.00  0.00           N  
ATOM    115  H   LEU     8      47.576  35.117  45.862  1.00  0.00           H  
ATOM    116  CA  LEU     8      48.555  33.485  46.620  1.00  0.00           C  
ATOM    117  HA  LEU     8      48.103  32.504  46.740  1.00  0.00           H  
ATOM    118  CB  LEU     8      49.211  33.466  45.267  1.00  0.00           C  
ATOM    119  HB2 LEU     8      49.855  34.341  45.311  1.00  0.00           H  
ATOM    120  HB3 LEU     8      49.857  32.591  45.262  1.00  0.00           H  
ATOM    121  CG  LEU     8      48.215  33.489  44.120  1.00  0.00           C  
ATOM    122  HG  LEU     8      47.582  34.374  44.143  1.00  0.00           H  
ATOM    123  CD1 LEU     8      47.520  32.134  44.112  1.00  0.00           C  
ATOM    124 HD11 LEU     8      46.728  32.080  44.857  1.00  0.00           H  
ATOM    125 HD12 LEU     8      48.296  31.374  44.170  1.00  0.00           H  
ATOM    126 HD13 LEU     8      47.023  32.051  43.147  1.00  0.00           H  
ATOM    127  CD2 LEU     8      49.105  33.656  42.860  1.00  0.00           C  
ATOM    128 HD21 LEU     8      48.503  33.464  41.974  1.00  0.00           H  
ATOM    129 HD22 LEU     8      49.885  32.897  42.848  1.00  0.00           H  
ATOM    130 HD23 LEU     8      49.559  34.637  42.731  1.00  0.00           H  
ATOM    131  C   LEU     8      49.626  33.741  47.723  1.00  0.00           C  
ATOM    132  O   LEU     8      50.170  32.729  48.155  1.00  0.00           O  
ATOM    133  N   SER     9      49.773  34.968  48.261  1.00  0.00           N  
ATOM    134  H   SER     9      49.275  35.698  47.769  1.00  0.00           H  
ATOM    135  CA  SER     9      50.961  35.210  49.105  1.00  0.00           C  
ATOM    136  HA  SER     9      51.868  35.000  48.543  1.00  0.00           H  
ATOM    137  CB  SER     9      51.150  36.630  49.533  1.00  0.00           C  
ATOM    138  HB2 SER     9      51.919  36.874  50.262  1.00  0.00           H  
ATOM    139  HB3 SER     9      51.490  37.225  48.688  1.00  0.00           H  
ATOM    140  OG  SER     9      49.908  37.177  49.928  1.00  0.00           O  
ATOM    141  HG  SER     9      49.890  38.138  49.804  1.00  0.00           H  
ATOM    142  C   SER     9      50.971  34.470  50.474  1.00  0.00           C  
ATOM    143  O   SER     9      51.904  34.493  51.185  1.00  0.00           O  
ATOM    144  N   LYS    10      49.824  33.732  50.817  1.00  0.00           N  
ATOM    145  H   LYS    10      49.075  33.695  50.140  1.00  0.00           H  
ATOM    146  CA  LYS    10      49.630  32.858  51.959  1.00  0.00           C  
ATOM    147  HA  LYS    10      49.878  33.317  52.913  1.00  0.00           H  
ATOM    148  CB  LYS    10      48.170  32.507  52.099  1.00  0.00           C  
ATOM    149  HB2 LYS    10      47.952  31.952  51.189  1.00  0.00           H  
ATOM    150  HB3 LYS    10      47.981  31.775  52.882  1.00  0.00           H  
ATOM    151  CG  LYS    10      47.156  33.611  52.186  1.00  0.00           C  
ATOM    152  HG2 LYS    10      47.236  33.968  53.211  1.00  0.00           H  
ATOM    153  HG3 LYS    10      47.479  34.327  51.432  1.00  0.00           H  
ATOM    154  CD  LYS    10      45.722  33.286  51.805  1.00  0.00           C  
ATOM    155  HD2 LYS    10      45.739  32.820  50.822  1.00  0.00           H  
ATOM    156  HD3 LYS    10      45.518  32.396  52.397  1.00  0.00           H  
ATOM    157  CE  LYS    10      44.798  34.549  51.764  1.00  0.00           C  
ATOM    158  HE2 LYS    10      44.785  35.025  52.742  1.00  0.00           H  
ATOM    159  HE3 LYS    10      45.171  35.164  50.948  1.00  0.00           H  
ATOM    160  NZ  LYS    10      43.408  34.251  51.306  1.00  0.00           N  
ATOM    161  HZ1 LYS    10      43.030  35.022  50.727  1.00  0.00           H  
ATOM    162  HZ2 LYS    10      43.433  33.339  50.816  1.00  0.00           H  
ATOM    163  HZ3 LYS    10      42.891  34.092  52.189  1.00  0.00           H  
ATOM    164  C   LYS    10      50.284  31.454  51.883  1.00  0.00           C  
ATOM    165  O   LYS    10      50.163  30.612  52.806  1.00  0.00           O  
ATOM    166  N   ALA    11      50.806  31.129  50.654  1.00  0.00           N  
ATOM    167  H   ALA    11      50.860  31.788  49.889  1.00  0.00           H  
ATOM    168  CA  ALA    11      51.113  29.767  50.360  1.00  0.00           C  
ATOM    169  HA  ALA    11      51.297  29.134  51.225  1.00  0.00           H  
ATOM    170  CB  ALA    11      50.066  29.238  49.400  1.00  0.00           C  
ATOM    171  HB1 ALA    11      50.012  29.866  48.514  1.00  0.00           H  
ATOM    172  HB2 ALA    11      50.224  28.172  49.246  1.00  0.00           H  
ATOM    173  HB3 ALA    11      49.100  29.388  49.877  1.00  0.00           H  
ATOM    174  C   ALA    11      52.532  29.650  49.704  1.00  0.00           C  
ATOM    175  O   ALA    11      53.112  30.635  49.270  1.00  0.00           O  
ATOM    176  N   LYS    12      53.045  28.415  49.517  1.00  0.00           N  
ATOM    177  H   LYS    12      52.366  27.666  49.496  1.00  0.00           H  
ATOM    178  CA  LYS    12      54.425  28.036  49.056  1.00  0.00           C  
ATOM    179  HA  LYS    12      55.160  28.510  49.702  1.00  0.00           H  
ATOM    180  CB  LYS    12      54.588  26.576  49.120  1.00  0.00           C  
ATOM    181  HB2 LYS    12      54.341  26.281  50.138  1.00  0.00           H  
ATOM    182  HB3 LYS    12      53.940  26.012  48.452  1.00  0.00           H  
ATOM    183  CG  LYS    12      56.031  26.080  48.859  1.00  0.00           C  
ATOM    184  HG2 LYS    12      56.071  25.004  49.018  1.00  0.00           H  
ATOM    185  HG3 LYS    12      56.102  26.312  47.798  1.00  0.00           H  
ATOM    186  CD  LYS    12      57.150  26.807  49.606  1.00  0.00           C  
ATOM    187  HD2 LYS    12      57.243  27.827  49.237  1.00  0.00           H  
ATOM    188  HD3 LYS    12      57.023  26.890  50.683  1.00  0.00           H  
ATOM    189  CE  LYS    12      58.428  26.040  49.377  1.00  0.00           C  
ATOM    190  HE2 LYS    12      58.228  25.037  49.747  1.00  0.00           H  
ATOM    191  HE3 LYS    12      58.745  26.052  48.337  1.00  0.00           H  
ATOM    192  NZ  LYS    12      59.484  26.595  50.243  1.00  0.00           N  
ATOM    193  HZ1 LYS    12      59.708  27.580  50.013  1.00  0.00           H  
ATOM    194  HZ2 LYS    12      59.110  26.355  51.178  1.00  0.00           H  
ATOM    195  HZ3 LYS    12      60.334  26.036  50.047  1.00  0.00           H  
ATOM    196  C   LYS    12      54.435  28.459  47.589  1.00  0.00           C  
ATOM    197  O   LYS    12      55.406  29.043  47.158  1.00  0.00           O  
ATOM    198  N   GLU    13      53.276  28.322  46.889  1.00  0.00           N  
ATOM    199  H   GLU    13      52.395  28.078  47.322  1.00  0.00           H  
ATOM    200  CA  GLU    13      53.265  28.463  45.455  1.00  0.00           C  
ATOM    201  HA  GLU    13      54.030  27.800  45.058  1.00  0.00           H  
ATOM    202  CB  GLU    13      51.965  28.134  44.855  1.00  0.00           C  
ATOM    203  HB2 GLU    13      51.119  28.582  45.372  1.00  0.00           H  
ATOM    204  HB3 GLU    13      51.895  28.488  43.829  1.00  0.00           H  
ATOM    205  CG  GLU    13      51.690  26.669  44.948  1.00  0.00           C  
ATOM    206  HG2 GLU    13      50.752  26.477  44.432  1.00  0.00           H  
ATOM    207  HG3 GLU    13      52.562  26.165  44.537  1.00  0.00           H  
ATOM    208  CD  GLU    13      51.503  26.086  46.338  1.00  0.00           C  
ATOM    209  OE1 GLU    13      50.709  26.525  47.158  1.00  0.00           O  
ATOM    210  OE2 GLU    13      52.171  25.001  46.617  1.00  0.00           O  
ATOM    211  C   GLU    13      53.588  29.943  45.082  1.00  0.00           C  
ATOM    212  O   GLU    13      54.141  30.252  44.076  1.00  0.00           O  
ATOM    213  N   GLY    14      53.236  30.891  46.019  1.00  0.00           N  
ATOM    214  H   GLY    14      52.661  30.583  46.792  1.00  0.00           H  
ATOM    215  CA  GLY    14      53.413  32.287  45.826  1.00  0.00           C  
ATOM    216  HA2 GLY    14      52.962  32.606  44.889  1.00  0.00           H  
ATOM    217  HA3 GLY    14      52.876  32.725  46.665  1.00  0.00           H  
ATOM    218  C   GLY    14      54.848  32.746  45.834  1.00  0.00           C  
ATOM    219  O   GLY    14      55.230  33.738  45.208  1.00  0.00           O  
ATOM    220  N   VAL    15      55.702  31.960  46.516  1.00  0.00           N  
ATOM    221  H   VAL    15      55.457  31.148  47.067  1.00  0.00           H  
ATOM    222  CA  VAL    15      57.154  32.208  46.556  1.00  0.00           C  
ATOM    223  HA  VAL    15      57.243  33.257  46.284  1.00  0.00           H  
ATOM    224  CB  VAL    15      57.714  31.914  47.918  1.00  0.00           C  
ATOM    225  HB  VAL    15      58.799  32.001  47.933  1.00  0.00           H  
ATOM    226  CG1 VAL    15      57.047  32.855  48.881  1.00  0.00           C  
ATOM    227 HG11 VAL    15      56.024  32.491  48.961  1.00  0.00           H  
ATOM    228 HG12 VAL    15      57.274  33.884  48.609  1.00  0.00           H  
ATOM    229 HG13 VAL    15      57.536  32.746  49.846  1.00  0.00           H  
ATOM    230  CG2 VAL    15      57.740  30.540  48.518  1.00  0.00           C  
ATOM    231 HG21 VAL    15      58.477  30.497  49.318  1.00  0.00           H  
ATOM    232 HG22 VAL    15      57.958  29.773  47.778  1.00  0.00           H  
ATOM    233 HG23 VAL    15      56.726  30.373  48.875  1.00  0.00           H  
ATOM    234  C   VAL    15      57.926  31.391  45.503  1.00  0.00           C  
ATOM    235  O   VAL    15      59.009  31.754  44.993  1.00  0.00           O  
ATOM    236  N   VAL    16      57.290  30.269  45.077  1.00  0.00           N  
ATOM    237  H   VAL    16      56.399  30.092  45.520  1.00  0.00           H  
ATOM    238  CA  VAL    16      57.850  29.452  44.025  1.00  0.00           C  
ATOM    239  HA  VAL    16      58.935  29.371  44.039  1.00  0.00           H  
ATOM    240  CB  VAL    16      57.342  27.998  44.107  1.00  0.00           C  
ATOM    241  HB  VAL    16      56.289  28.131  44.348  1.00  0.00           H  
ATOM    242  CG1 VAL    16      58.013  27.294  45.290  1.00  0.00           C  
ATOM    243 HG11 VAL    16      57.802  27.975  46.112  1.00  0.00           H  
ATOM    244 HG12 VAL    16      59.090  27.209  45.163  1.00  0.00           H  
ATOM    245 HG13 VAL    16      57.516  26.341  45.464  1.00  0.00           H  
ATOM    246  CG2 VAL    16      57.475  27.190  42.849  1.00  0.00           C  
ATOM    247 HG21 VAL    16      56.789  27.469  42.053  1.00  0.00           H  
ATOM    248 HG22 VAL    16      57.082  26.187  43.007  1.00  0.00           H  
ATOM    249 HG23 VAL    16      58.449  27.262  42.368  1.00  0.00           H  
ATOM    250  C   VAL    16      57.546  30.056  42.575  1.00  0.00           C  
ATOM    251  O   VAL    16      58.297  29.808  41.652  1.00  0.00           O  
ATOM    252  N   ALA    17      56.553  30.983  42.522  1.00  0.00           N  
ATOM    253  H   ALA    17      55.851  31.043  43.247  1.00  0.00           H  
ATOM    254  CA  ALA    17      56.311  31.810  41.368  1.00  0.00           C  
ATOM    255  HA  ALA    17      56.547  31.348  40.412  1.00  0.00           H  
ATOM    256  CB  ALA    17      54.864  32.096  41.424  1.00  0.00           C  
ATOM    257  HB1 ALA    17      54.300  31.166  41.377  1.00  0.00           H  
ATOM    258  HB2 ALA    17      54.602  32.481  42.408  1.00  0.00           H  
ATOM    259  HB3 ALA    17      54.530  32.847  40.712  1.00  0.00           H  
ATOM    260  C   ALA    17      57.139  33.069  41.369  1.00  0.00           C  
ATOM    261  O   ALA    17      57.468  33.673  40.331  1.00  0.00           O  
ATOM    262  N   ALA    18      57.319  33.641  42.619  1.00  0.00           N  
ATOM    263  H   ALA    18      56.892  33.260  43.452  1.00  0.00           H  
ATOM    264  CA  ALA    18      58.223  34.735  42.819  1.00  0.00           C  
ATOM    265  HA  ALA    18      57.775  35.614  42.361  1.00  0.00           H  
ATOM    266  CB  ALA    18      58.234  35.031  44.298  1.00  0.00           C  
ATOM    267  HB1 ALA    18      58.633  34.159  44.812  1.00  0.00           H  
ATOM    268  HB2 ALA    18      58.915  35.851  44.517  1.00  0.00           H  
ATOM    269  HB3 ALA    18      57.225  35.305  44.600  1.00  0.00           H  
ATOM    270  C   ALA    18      59.644  34.434  42.292  1.00  0.00           C  
ATOM    271  O   ALA    18      60.213  35.195  41.570  1.00  0.00           O  
ATOM    272  N   ALA    19      60.096  33.184  42.559  1.00  0.00           N  
ATOM    273  H   ALA    19      59.613  32.575  43.206  1.00  0.00           H  
ATOM    274  CA  ALA    19      61.356  32.575  42.078  1.00  0.00           C  
ATOM    275  HA  ALA    19      61.703  31.746  42.691  1.00  0.00           H  
ATOM    276  CB  ALA    19      61.150  31.941  40.750  1.00  0.00           C  
ATOM    277  HB1 ALA    19      62.018  31.450  40.315  1.00  0.00           H  
ATOM    278  HB2 ALA    19      60.342  31.213  40.791  1.00  0.00           H  
ATOM    279  HB3 ALA    19      60.933  32.762  40.069  1.00  0.00           H  
ATOM    280  C   ALA    19      62.519  33.618  42.056  1.00  0.00           C  
ATOM    281  O   ALA    19      63.418  33.529  41.112  1.00  0.00           O  
ATOM    282  N   GLU    20      62.682  34.415  43.169  1.00  0.00           N  
ATOM    283  H   GLU    20      61.942  34.249  43.839  1.00  0.00           H  
ATOM    284  CA  GLU    20      63.439  35.664  43.280  1.00  0.00           C  
ATOM    285  HA  GLU    20      62.812  36.377  43.812  1.00  0.00           H  
ATOM    286  CB  GLU    20      64.730  35.342  44.063  1.00  0.00           C  
ATOM    287  HB2 GLU    20      65.235  34.532  43.541  1.00  0.00           H  
ATOM    288  HB3 GLU    20      65.407  36.189  43.976  1.00  0.00           H  
ATOM    289  CG  GLU    20      64.586  35.109  45.578  1.00  0.00           C  
ATOM    290  HG2 GLU    20      63.941  34.262  45.806  1.00  0.00           H  
ATOM    291  HG3 GLU    20      65.595  34.975  45.964  1.00  0.00           H  
ATOM    292  CD  GLU    20      64.160  36.390  46.277  1.00  0.00           C  
ATOM    293  OE1 GLU    20      62.942  36.655  46.478  1.00  0.00           O  
ATOM    294  OE2 GLU    20      65.068  37.141  46.690  1.00  0.00           O  
ATOM    295  C   GLU    20      63.696  36.341  41.904  1.00  0.00           C  
ATOM    296  O   GLU    20      64.781  36.820  41.630  1.00  0.00           O  
ATOM    297  N   LYS    21      62.578  36.558  41.088  1.00  0.00           N  
ATOM    298  H   LYS    21      61.663  36.303  41.434  1.00  0.00           H  
ATOM    299  CA  LYS    21      62.606  37.213  39.780  1.00  0.00           C  
ATOM    300  HA  LYS    21      63.357  36.696  39.188  1.00  0.00           H  
ATOM    301  CB  LYS    21      61.292  36.962  39.024  1.00  0.00           C  
ATOM    302  HB2 LYS    21      60.432  37.205  39.644  1.00  0.00           H  
ATOM    303  HB3 LYS    21      61.229  37.571  38.125  1.00  0.00           H  
ATOM    304  CG  LYS    21      61.207  35.486  38.545  1.00  0.00           C  
ATOM    305  HG2 LYS    21      62.002  35.296  37.826  1.00  0.00           H  
ATOM    306  HG3 LYS    21      61.295  34.847  39.421  1.00  0.00           H  
ATOM    307  CD  LYS    21      59.925  35.226  37.822  1.00  0.00           C  
ATOM    308  HD2 LYS    21      59.134  35.613  38.462  1.00  0.00           H  
ATOM    309  HD3 LYS    21      59.918  35.744  36.864  1.00  0.00           H  
ATOM    310  CE  LYS    21      59.569  33.813  37.695  1.00  0.00           C  
ATOM    311  HE2 LYS    21      59.684  33.443  38.711  1.00  0.00           H  
ATOM    312  HE3 LYS    21      58.510  33.719  37.463  1.00  0.00           H  
ATOM    313  NZ  LYS    21      60.307  33.013  36.668  1.00  0.00           N  
ATOM    314  HZ1 LYS    21      59.987  32.032  36.575  1.00  0.00           H  
ATOM    315  HZ2 LYS    21      60.189  33.422  35.723  1.00  0.00           H  
ATOM    316  HZ3 LYS    21      61.324  32.922  36.843  1.00  0.00           H  
ATOM    317  C   LYS    21      63.028  38.677  39.926  1.00  0.00           C  
ATOM    318  O   LYS    21      63.249  39.374  38.904  1.00  0.00           O  
ATOM    319  N   THR    22      63.262  39.195  41.165  1.00  0.00           N  
ATOM    320  H   THR    22      63.335  38.439  41.832  1.00  0.00           H  
ATOM    321  CA  THR    22      63.870  40.487  41.475  1.00  0.00           C  
ATOM    322  HA  THR    22      63.317  41.266  40.955  1.00  0.00           H  
ATOM    323  CB  THR    22      63.785  40.713  42.994  1.00  0.00           C  
ATOM    324  HB  THR    22      62.753  40.947  43.246  1.00  0.00           H  
ATOM    325  CG2 THR    22      64.615  41.911  43.404  1.00  0.00           C  
ATOM    326 HG21 THR    22      65.661  41.664  43.235  1.00  0.00           H  
ATOM    327 HG22 THR    22      64.422  42.133  44.452  1.00  0.00           H  
ATOM    328 HG23 THR    22      64.406  42.772  42.772  1.00  0.00           H  
ATOM    329  OG1 THR    22      64.122  39.574  43.794  1.00  0.00           O  
ATOM    330  HG1 THR    22      63.327  39.394  44.318  1.00  0.00           H  
ATOM    331  C   THR    22      65.331  40.417  40.922  1.00  0.00           C  
ATOM    332  O   THR    22      65.701  41.271  40.132  1.00  0.00           O  
ATOM    333  N   LYS    23      66.094  39.386  41.255  1.00  0.00           N  
ATOM    334  H   LYS    23      65.691  38.620  41.776  1.00  0.00           H  
ATOM    335  CA  LYS    23      67.490  39.499  41.092  1.00  0.00           C  
ATOM    336  HA  LYS    23      67.803  40.431  40.625  1.00  0.00           H  
ATOM    337  CB  LYS    23      68.092  39.482  42.477  1.00  0.00           C  
ATOM    338  HB2 LYS    23      67.580  40.204  43.109  1.00  0.00           H  
ATOM    339  HB3 LYS    23      67.799  38.564  42.982  1.00  0.00           H  
ATOM    340  CG  LYS    23      69.591  39.647  42.647  1.00  0.00           C  
ATOM    341  HG2 LYS    23      69.942  39.752  43.671  1.00  0.00           H  
ATOM    342  HG3 LYS    23      70.026  38.731  42.253  1.00  0.00           H  
ATOM    343  CD  LYS    23      70.153  40.879  41.945  1.00  0.00           C  
ATOM    344  HD2 LYS    23      69.744  40.982  40.942  1.00  0.00           H  
ATOM    345  HD3 LYS    23      69.747  41.769  42.421  1.00  0.00           H  
ATOM    346  CE  LYS    23      71.684  40.972  41.844  1.00  0.00           C  
ATOM    347  HE2 LYS    23      72.019  40.180  41.178  1.00  0.00           H  
ATOM    348  HE3 LYS    23      71.917  41.960  41.453  1.00  0.00           H  
ATOM    349  NZ  LYS    23      72.341  40.977  43.181  1.00  0.00           N  
ATOM    350  HZ1 LYS    23      72.059  41.810  43.730  1.00  0.00           H  
ATOM    351  HZ2 LYS    23      72.225  40.048  43.624  1.00  0.00           H  
ATOM    352  HZ3 LYS    23      73.334  41.176  42.963  1.00  0.00           H  
ATOM    353  C   LYS    23      68.002  38.312  40.322  1.00  0.00           C  
ATOM    354  O   LYS    23      69.039  38.363  39.691  1.00  0.00           O  
ATOM    355  N   GLN    24      67.205  37.186  40.328  1.00  0.00           N  
ATOM    356  H   GLN    24      66.349  37.273  40.859  1.00  0.00           H  
ATOM    357  CA  GLN    24      67.505  35.950  39.653  1.00  0.00           C  
ATOM    358  HA  GLN    24      68.533  36.059  39.316  1.00  0.00           H  
ATOM    359  CB  GLN    24      67.361  34.704  40.542  1.00  0.00           C  
ATOM    360  HB2 GLN    24      66.303  34.462  40.614  1.00  0.00           H  
ATOM    361  HB3 GLN    24      67.774  33.874  39.972  1.00  0.00           H  
ATOM    362  CG  GLN    24      67.878  34.826  41.884  1.00  0.00           C  
ATOM    363  HG2 GLN    24      67.476  35.703  42.388  1.00  0.00           H  
ATOM    364  HG3 GLN    24      67.646  33.901  42.410  1.00  0.00           H  
ATOM    365  CD  GLN    24      69.418  34.914  41.838  1.00  0.00           C  
ATOM    366  OE1 GLN    24      70.170  34.246  41.135  1.00  0.00           O  
ATOM    367  NE2 GLN    24      69.962  35.867  42.610  1.00  0.00           N  
ATOM    368 HE21 GLN    24      69.554  36.185  43.479  1.00  0.00           H  
ATOM    369 HE22 GLN    24      70.946  36.076  42.501  1.00  0.00           H  
ATOM    370  C   GLN    24      66.658  35.918  38.357  1.00  0.00           C  
ATOM    371  O   GLN    24      65.529  36.452  38.259  1.00  0.00           O  
ATOM    372  N   GLY    25      67.280  35.314  37.339  1.00  0.00           N  
ATOM    373  H   GLY    25      68.208  34.921  37.427  1.00  0.00           H  
ATOM    374  CA  GLY    25      66.574  34.988  36.129  1.00  0.00           C  
ATOM    375  HA2 GLY    25      66.937  34.043  35.732  1.00  0.00           H  
ATOM    376  HA3 GLY    25      65.503  34.854  36.268  1.00  0.00           H  
ATOM    377  C   GLY    25      66.764  36.187  35.129  1.00  0.00           C  
ATOM    378  O   GLY    25      67.453  37.181  35.368  1.00  0.00           O  
ATOM    379  N   VAL    26      65.880  36.168  34.088  1.00  0.00           N  
ATOM    380  H   VAL    26      65.124  35.499  34.145  1.00  0.00           H  
ATOM    381  CA  VAL    26      66.019  37.001  32.855  1.00  0.00           C  
ATOM    382  HA  VAL    26      66.720  37.803  33.073  1.00  0.00           H  
ATOM    383  CB  VAL    26      66.551  36.072  31.723  1.00  0.00           C  
ATOM    384  HB  VAL    26      65.871  35.241  31.547  1.00  0.00           H  
ATOM    385  CG1 VAL    26      66.620  36.796  30.389  1.00  0.00           C  
ATOM    386 HG11 VAL    26      67.068  36.168  29.622  1.00  0.00           H  
ATOM    387 HG12 VAL    26      67.296  37.649  30.361  1.00  0.00           H  
ATOM    388 HG13 VAL    26      65.590  37.064  30.161  1.00  0.00           H  
ATOM    389  CG2 VAL    26      67.986  35.506  32.076  1.00  0.00           C  
ATOM    390 HG21 VAL    26      68.276  34.885  31.230  1.00  0.00           H  
ATOM    391 HG22 VAL    26      68.110  34.892  32.966  1.00  0.00           H  
ATOM    392 HG23 VAL    26      68.658  36.362  32.089  1.00  0.00           H  
ATOM    393  C   VAL    26      64.673  37.573  32.533  1.00  0.00           C  
ATOM    394  O   VAL    26      63.617  36.891  32.618  1.00  0.00           O  
ATOM    395  N   ALA    27      64.659  38.789  32.064  1.00  0.00           N  
ATOM    396  H   ALA    27      65.558  39.251  32.024  1.00  0.00           H  
ATOM    397  CA  ALA    27      63.456  39.470  31.783  1.00  0.00           C  
ATOM    398  HA  ALA    27      62.638  38.761  31.675  1.00  0.00           H  
ATOM    399  CB  ALA    27      63.334  40.515  32.852  1.00  0.00           C  
ATOM    400  HB1 ALA    27      63.133  40.073  33.826  1.00  0.00           H  
ATOM    401  HB2 ALA    27      64.139  41.247  32.887  1.00  0.00           H  
ATOM    402  HB3 ALA    27      62.495  41.174  32.637  1.00  0.00           H  
ATOM    403  C   ALA    27      63.620  40.036  30.353  1.00  0.00           C  
ATOM    404  O   ALA    27      64.117  39.382  29.476  1.00  0.00           O  
ATOM    405  N   GLU    28      63.198  41.336  30.120  1.00  0.00           N  
ATOM    406  H   GLU    28      63.039  41.960  30.899  1.00  0.00           H  
ATOM    407  CA  GLU    28      63.310  42.016  28.873  1.00  0.00           C  
ATOM    408  HA  GLU    28      64.289  41.794  28.454  1.00  0.00           H  
ATOM    409  CB  GLU    28      62.134  41.569  27.964  1.00  0.00           C  
ATOM    410  HB2 GLU    28      62.036  40.486  27.972  1.00  0.00           H  
ATOM    411  HB3 GLU    28      61.207  42.013  28.321  1.00  0.00           H  
ATOM    412  CG  GLU    28      62.361  42.105  26.466  1.00  0.00           C  
ATOM    413  HG2 GLU    28      61.445  41.839  25.943  1.00  0.00           H  
ATOM    414  HG3 GLU    28      62.451  43.184  26.361  1.00  0.00           H  
ATOM    415  CD  GLU    28      63.629  41.683  25.776  1.00  0.00           C  
ATOM    416  OE1 GLU    28      64.625  42.508  25.687  1.00  0.00           O  
ATOM    417  OE2 GLU    28      63.775  40.558  25.351  1.00  0.00           O  
ATOM    418  C   GLU    28      63.320  43.555  29.105  1.00  0.00           C  
ATOM    419  O   GLU    28      62.813  44.062  30.098  1.00  0.00           O  
ATOM    420  N   ALA    29      63.888  44.267  28.161  1.00  0.00           N  
ATOM    421  H   ALA    29      64.541  43.854  27.510  1.00  0.00           H  
ATOM    422  CA  ALA    29      64.005  45.758  28.301  1.00  0.00           C  
ATOM    423  HA  ALA    29      64.463  46.063  29.239  1.00  0.00           H  
ATOM    424  CB  ALA    29      64.868  46.404  27.171  1.00  0.00           C  
ATOM    425  HB1 ALA    29      64.336  46.324  26.225  1.00  0.00           H  
ATOM    426  HB2 ALA    29      65.165  47.426  27.397  1.00  0.00           H  
ATOM    427  HB3 ALA    29      65.792  45.891  26.911  1.00  0.00           H  
ATOM    428  C   ALA    29      62.608  46.450  28.177  1.00  0.00           C  
ATOM    429  O   ALA    29      62.408  47.673  28.357  1.00  0.00           O  
ATOM    430  N   ALA    30      61.607  45.693  27.581  1.00  0.00           N  
ATOM    431  H   ALA    30      61.757  44.712  27.388  1.00  0.00           H  
ATOM    432  CA  ALA    30      60.379  46.334  27.316  1.00  0.00           C  
ATOM    433  HA  ALA    30      60.042  46.877  28.196  1.00  0.00           H  
ATOM    434  CB  ALA    30      60.617  47.177  26.027  1.00  0.00           C  
ATOM    435  HB1 ALA    30      60.873  46.550  25.176  1.00  0.00           H  
ATOM    436  HB2 ALA    30      59.714  47.760  25.857  1.00  0.00           H  
ATOM    437  HB3 ALA    30      61.370  47.952  26.159  1.00  0.00           H  
ATOM    438  C   ALA    30      59.203  45.333  27.062  1.00  0.00           C  
ATOM    439  O   ALA    30      59.271  44.244  27.547  1.00  0.00           O  
ATOM    440  N   GLY    31      58.250  45.618  26.162  1.00  0.00           N  
ATOM    441  H   GLY    31      58.249  46.512  25.688  1.00  0.00           H  
ATOM    442  CA  GLY    31      57.108  44.741  25.963  1.00  0.00           C  
ATOM    443  HA2 GLY    31      56.511  45.007  25.093  1.00  0.00           H  
ATOM    444  HA3 GLY    31      57.486  43.724  25.899  1.00  0.00           H  
ATOM    445  C   GLY    31      56.133  44.712  27.204  1.00  0.00           C  
ATOM    446  O   GLY    31      55.640  43.608  27.606  1.00  0.00           O  
ATOM    447  N   LYS    32      56.014  45.905  27.829  1.00  0.00           N  
ATOM    448  H   LYS    32      56.216  46.723  27.271  1.00  0.00           H  
ATOM    449  CA  LYS    32      55.413  46.133  29.123  1.00  0.00           C  
ATOM    450  HA  LYS    32      55.720  45.318  29.775  1.00  0.00           H  
ATOM    451  CB  LYS    32      55.834  47.460  29.680  1.00  0.00           C  
ATOM    452  HB2 LYS    32      56.910  47.611  29.618  1.00  0.00           H  
ATOM    453  HB3 LYS    32      55.477  48.295  29.080  1.00  0.00           H  
ATOM    454  CG  LYS    32      55.433  47.766  31.110  1.00  0.00           C  
ATOM    455  HG2 LYS    32      54.423  48.163  31.188  1.00  0.00           H  
ATOM    456  HG3 LYS    32      55.436  46.794  31.598  1.00  0.00           H  
ATOM    457  CD  LYS    32      56.356  48.700  31.838  1.00  0.00           C  
ATOM    458  HD2 LYS    32      56.036  48.806  32.873  1.00  0.00           H  
ATOM    459  HD3 LYS    32      57.375  48.318  31.817  1.00  0.00           H  
ATOM    460  CE  LYS    32      56.197  50.032  31.249  1.00  0.00           C  
ATOM    461  HE2 LYS    32      56.183  49.945  30.165  1.00  0.00           H  
ATOM    462  HE3 LYS    32      55.200  50.356  31.538  1.00  0.00           H  
ATOM    463  NZ  LYS    32      57.128  50.997  31.808  1.00  0.00           N  
ATOM    464  HZ1 LYS    32      57.069  50.993  32.842  1.00  0.00           H  
ATOM    465  HZ2 LYS    32      58.060  50.767  31.420  1.00  0.00           H  
ATOM    466  HZ3 LYS    32      56.806  51.934  31.506  1.00  0.00           H  
ATOM    467  C   LYS    32      53.875  45.945  29.019  1.00  0.00           C  
ATOM    468  O   LYS    32      53.096  46.832  28.807  1.00  0.00           O  
ATOM    469  N   THR    33      53.467  44.654  29.248  1.00  0.00           N  
ATOM    470  H   THR    33      54.071  43.886  29.508  1.00  0.00           H  
ATOM    471  CA  THR    33      52.107  44.364  29.398  1.00  0.00           C  
ATOM    472  HA  THR    33      51.542  44.778  28.566  1.00  0.00           H  
ATOM    473  CB  THR    33      51.904  42.830  29.444  1.00  0.00           C  
ATOM    474  HB  THR    33      52.705  42.362  30.010  1.00  0.00           H  
ATOM    475  CG2 THR    33      51.822  42.363  28.061  1.00  0.00           C  
ATOM    476 HG21 THR    33      51.263  41.431  28.010  1.00  0.00           H  
ATOM    477 HG22 THR    33      52.818  42.261  27.636  1.00  0.00           H  
ATOM    478 HG23 THR    33      51.264  43.017  27.394  1.00  0.00           H  
ATOM    479  OG1 THR    33      50.719  42.346  30.092  1.00  0.00           O  
ATOM    480  HG1 THR    33      50.919  42.528  31.023  1.00  0.00           H  
ATOM    481  C   THR    33      51.561  44.934  30.709  1.00  0.00           C  
ATOM    482  O   THR    33      52.146  44.750  31.782  1.00  0.00           O  
ATOM    483  N   LYS    34      50.352  45.560  30.664  1.00  0.00           N  
ATOM    484  H   LYS    34      49.902  45.681  29.767  1.00  0.00           H  
ATOM    485  CA  LYS    34      49.805  46.348  31.800  1.00  0.00           C  
ATOM    486  HA  LYS    34      50.634  46.647  32.437  1.00  0.00           H  
ATOM    487  CB  LYS    34      49.091  47.660  31.288  1.00  0.00           C  
ATOM    488  HB2 LYS    34      48.185  47.360  30.765  1.00  0.00           H  
ATOM    489  HB3 LYS    34      48.862  48.219  32.194  1.00  0.00           H  
ATOM    490  CG  LYS    34      50.096  48.511  30.496  1.00  0.00           C  
ATOM    491  HG2 LYS    34      51.024  48.631  31.050  1.00  0.00           H  
ATOM    492  HG3 LYS    34      50.266  47.990  29.556  1.00  0.00           H  
ATOM    493  CD  LYS    34      49.508  49.931  30.200  1.00  0.00           C  
ATOM    494  HD2 LYS    34      49.275  50.439  31.134  1.00  0.00           H  
ATOM    495  HD3 LYS    34      50.268  50.488  29.656  1.00  0.00           H  
ATOM    496  CE  LYS    34      48.215  49.822  29.301  1.00  0.00           C  
ATOM    497  HE2 LYS    34      47.545  49.101  29.762  1.00  0.00           H  
ATOM    498  HE3 LYS    34      47.615  50.728  29.269  1.00  0.00           H  
ATOM    499  NZ  LYS    34      48.580  49.491  27.883  1.00  0.00           N  
ATOM    500  HZ1 LYS    34      49.203  50.134  27.363  1.00  0.00           H  
ATOM    501  HZ2 LYS    34      49.110  48.611  27.748  1.00  0.00           H  
ATOM    502  HZ3 LYS    34      47.715  49.558  27.317  1.00  0.00           H  
ATOM    503  C   LYS    34      48.908  45.432  32.689  1.00  0.00           C  
ATOM    504  O   LYS    34      48.762  45.662  33.879  1.00  0.00           O  
ATOM    505  N   GLU    35      48.523  44.260  32.162  1.00  0.00           N  
ATOM    506  H   GLU    35      48.895  43.980  31.265  1.00  0.00           H  
ATOM    507  CA  GLU    35      48.131  43.139  32.955  1.00  0.00           C  
ATOM    508  HA  GLU    35      47.657  43.447  33.885  1.00  0.00           H  
ATOM    509  CB  GLU    35      47.252  42.096  32.349  1.00  0.00           C  
ATOM    510  HB2 GLU    35      47.921  41.571  31.670  1.00  0.00           H  
ATOM    511  HB3 GLU    35      47.125  41.400  33.176  1.00  0.00           H  
ATOM    512  CG  GLU    35      45.956  42.591  31.644  1.00  0.00           C  
ATOM    513  HG2 GLU    35      45.305  41.739  31.459  1.00  0.00           H  
ATOM    514  HG3 GLU    35      45.393  43.349  32.185  1.00  0.00           H  
ATOM    515  CD  GLU    35      46.150  43.267  30.330  1.00  0.00           C  
ATOM    516  OE1 GLU    35      45.572  44.360  30.092  1.00  0.00           O  
ATOM    517  OE2 GLU    35      46.797  42.670  29.470  1.00  0.00           O  
ATOM    518  C   GLU    35      49.393  42.536  33.456  1.00  0.00           C  
ATOM    519  O   GLU    35      50.420  42.476  32.751  1.00  0.00           O  
ATOM    520  N   GLY    36      49.320  41.923  34.657  1.00  0.00           N  
ATOM    521  H   GLY    36      48.545  41.982  35.304  1.00  0.00           H  
ATOM    522  CA  GLY    36      50.338  41.028  35.126  1.00  0.00           C  
ATOM    523  HA2 GLY    36      50.121  40.159  34.508  1.00  0.00           H  
ATOM    524  HA3 GLY    36      51.281  41.445  34.782  1.00  0.00           H  
ATOM    525  C   GLY    36      50.300  40.879  36.610  1.00  0.00           C  
ATOM    526  O   GLY    36      49.276  41.247  37.243  1.00  0.00           O  
ATOM    527  N   VAL    37      51.398  40.256  37.161  1.00  0.00           N  
ATOM    528  H   VAL    37      52.243  40.090  36.631  1.00  0.00           H  
ATOM    529  CA  VAL    37      51.389  39.871  38.604  1.00  0.00           C  
ATOM    530  HA  VAL    37      50.450  39.366  38.821  1.00  0.00           H  
ATOM    531  CB  VAL    37      52.597  38.922  38.984  1.00  0.00           C  
ATOM    532  HB  VAL    37      52.642  38.672  40.042  1.00  0.00           H  
ATOM    533  CG1 VAL    37      52.510  37.564  38.210  1.00  0.00           C  
ATOM    534 HG11 VAL    37      51.529  37.115  38.348  1.00  0.00           H  
ATOM    535 HG12 VAL    37      53.248  36.889  38.640  1.00  0.00           H  
ATOM    536 HG13 VAL    37      52.734  37.446  37.152  1.00  0.00           H  
ATOM    537  CG2 VAL    37      53.921  39.459  38.617  1.00  0.00           C  
ATOM    538 HG21 VAL    37      54.191  40.299  39.255  1.00  0.00           H  
ATOM    539 HG22 VAL    37      53.943  39.807  37.586  1.00  0.00           H  
ATOM    540 HG23 VAL    37      54.694  38.738  38.874  1.00  0.00           H  
ATOM    541  C   VAL    37      51.425  41.078  39.553  1.00  0.00           C  
ATOM    542  O   VAL    37      52.046  42.125  39.253  1.00  0.00           O  
ATOM    543  N   LEU    38      50.678  40.994  40.701  1.00  0.00           N  
ATOM    544  H   LEU    38      50.021  40.263  40.937  1.00  0.00           H  
ATOM    545  CA  LEU    38      50.985  41.862  41.850  1.00  0.00           C  
ATOM    546  HA  LEU    38      51.209  42.861  41.482  1.00  0.00           H  
ATOM    547  CB  LEU    38      49.760  42.007  42.711  1.00  0.00           C  
ATOM    548  HB2 LEU    38      49.340  41.061  43.044  1.00  0.00           H  
ATOM    549  HB3 LEU    38      50.174  42.523  43.575  1.00  0.00           H  
ATOM    550  CG  LEU    38      48.560  42.743  42.142  1.00  0.00           C  
ATOM    551  HG  LEU    38      48.273  42.496  41.121  1.00  0.00           H  
ATOM    552  CD1 LEU    38      48.804  44.225  42.134  1.00  0.00           C  
ATOM    553 HD11 LEU    38      49.056  44.514  43.152  1.00  0.00           H  
ATOM    554 HD12 LEU    38      47.943  44.795  41.790  1.00  0.00           H  
ATOM    555 HD13 LEU    38      49.597  44.390  41.407  1.00  0.00           H  
ATOM    556  CD2 LEU    38      47.320  42.362  42.953  1.00  0.00           C  
ATOM    557 HD21 LEU    38      46.537  43.012  42.568  1.00  0.00           H  
ATOM    558 HD22 LEU    38      47.455  42.511  44.023  1.00  0.00           H  
ATOM    559 HD23 LEU    38      47.058  41.324  42.755  1.00  0.00           H  
ATOM    560  C   LEU    38      52.301  41.254  42.550  1.00  0.00           C  
ATOM    561  O   LEU    38      52.175  40.152  43.102  1.00  0.00           O  
ATOM    562  N   TYR    39      53.474  41.891  42.324  1.00  0.00           N  
ATOM    563  H   TYR    39      53.413  42.890  42.182  1.00  0.00           H  
ATOM    564  CA  TYR    39      54.692  41.401  43.016  1.00  0.00           C  
ATOM    565  HA  TYR    39      54.510  40.403  43.410  1.00  0.00           H  
ATOM    566  CB  TYR    39      55.972  41.440  42.124  1.00  0.00           C  
ATOM    567  HB2 TYR    39      55.652  41.345  41.089  1.00  0.00           H  
ATOM    568  HB3 TYR    39      56.442  42.409  42.282  1.00  0.00           H  
ATOM    569  CG  TYR    39      57.077  40.444  42.444  1.00  0.00           C  
ATOM    570  CD1 TYR    39      57.906  40.766  43.534  1.00  0.00           C  
ATOM    571  HD1 TYR    39      57.601  41.567  44.198  1.00  0.00           H  
ATOM    572  CE1 TYR    39      59.019  40.032  43.764  1.00  0.00           C  
ATOM    573  HE1 TYR    39      59.587  40.316  44.642  1.00  0.00           H  
ATOM    574  CZ  TYR    39      59.396  38.977  42.952  1.00  0.00           C  
ATOM    575  OH  TYR    39      60.473  38.079  43.134  1.00  0.00           O  
ATOM    576  HH  TYR    39      60.988  38.330  43.915  1.00  0.00           H  
ATOM    577  CE2 TYR    39      58.547  38.695  41.813  1.00  0.00           C  
ATOM    578  HE2 TYR    39      58.895  37.904  41.160  1.00  0.00           H  
ATOM    579  CD2 TYR    39      57.387  39.434  41.575  1.00  0.00           C  
ATOM    580  HD2 TYR    39      56.864  39.447  40.626  1.00  0.00           H  
ATOM    581  C   TYR    39      54.835  42.174  44.306  1.00  0.00           C  
ATOM    582  O   TYR    39      54.626  43.389  44.314  1.00  0.00           O  
ATOM    583  N   VAL    40      55.291  41.517  45.390  1.00  0.00           N  
ATOM    584  H   VAL    40      55.646  40.589  45.206  1.00  0.00           H  
ATOM    585  CA  VAL    40      55.391  42.155  46.689  1.00  0.00           C  
ATOM    586  HA  VAL    40      55.374  43.235  46.561  1.00  0.00           H  
ATOM    587  CB  VAL    40      54.193  41.665  47.591  1.00  0.00           C  
ATOM    588  HB  VAL    40      54.419  40.604  47.685  1.00  0.00           H  
ATOM    589  CG1 VAL    40      52.859  41.965  46.885  1.00  0.00           C  
ATOM    590 HG11 VAL    40      52.784  42.996  46.547  1.00  0.00           H  
ATOM    591 HG12 VAL    40      51.992  41.866  47.534  1.00  0.00           H  
ATOM    592 HG13 VAL    40      52.787  41.400  45.957  1.00  0.00           H  
ATOM    593  CG2 VAL    40      54.161  42.193  49.020  1.00  0.00           C  
ATOM    594 HG21 VAL    40      53.871  43.242  49.030  1.00  0.00           H  
ATOM    595 HG22 VAL    40      55.111  42.067  49.537  1.00  0.00           H  
ATOM    596 HG23 VAL    40      53.417  41.634  49.585  1.00  0.00           H  
ATOM    597  C   VAL    40      56.697  41.776  47.337  1.00  0.00           C  
ATOM    598  O   VAL    40      57.113  40.604  47.454  1.00  0.00           O  
ATOM    599  N   GLY    41      57.502  42.848  47.707  1.00  0.00           N  
ATOM    600  H   GLY    41      57.272  43.810  47.496  1.00  0.00           H  
ATOM    601  CA  GLY    41      58.779  42.606  48.395  1.00  0.00           C  
ATOM    602  HA2 GLY    41      59.344  41.878  47.818  1.00  0.00           H  
ATOM    603  HA3 GLY    41      59.361  43.525  48.401  1.00  0.00           H  
ATOM    604  C   GLY    41      58.471  42.258  49.862  1.00  0.00           C  
ATOM    605  O   GLY    41      57.445  42.703  50.341  1.00  0.00           O  
ATOM    606  N   SER    42      59.433  41.582  50.510  1.00  0.00           N  
ATOM    607  H   SER    42      60.248  41.277  49.996  1.00  0.00           H  
ATOM    608  CA  SER    42      59.448  41.446  51.964  1.00  0.00           C  
ATOM    609  HA  SER    42      58.667  42.040  52.432  1.00  0.00           H  
ATOM    610  CB  SER    42      59.136  39.915  52.259  1.00  0.00           C  
ATOM    611  HB2 SER    42      58.173  39.656  51.824  1.00  0.00           H  
ATOM    612  HB3 SER    42      59.813  39.297  51.674  1.00  0.00           H  
ATOM    613  OG  SER    42      59.153  39.821  53.697  1.00  0.00           O  
ATOM    614  HG  SER    42      58.355  40.279  54.003  1.00  0.00           H  
ATOM    615  C   SER    42      60.831  41.730  52.492  1.00  0.00           C  
ATOM    616  O   SER    42      61.887  41.243  51.998  1.00  0.00           O  
ATOM    617  N   LYS    43      60.824  42.580  53.546  1.00  0.00           N  
ATOM    618  H   LYS    43      59.970  42.797  54.042  1.00  0.00           H  
ATOM    619  CA  LYS    43      61.996  42.879  54.395  1.00  0.00           C  
ATOM    620  HA  LYS    43      62.790  42.708  53.671  1.00  0.00           H  
ATOM    621  CB  LYS    43      62.081  44.230  54.940  1.00  0.00           C  
ATOM    622  HB2 LYS    43      61.408  44.427  55.773  1.00  0.00           H  
ATOM    623  HB3 LYS    43      63.102  44.384  55.282  1.00  0.00           H  
ATOM    624  CG  LYS    43      61.844  45.411  53.993  1.00  0.00           C  
ATOM    625  HG2 LYS    43      62.329  45.172  53.049  1.00  0.00           H  
ATOM    626  HG3 LYS    43      60.798  45.560  53.730  1.00  0.00           H  
ATOM    627  CD  LYS    43      62.490  46.782  54.385  1.00  0.00           C  
ATOM    628  HD2 LYS    43      62.293  47.456  53.554  1.00  0.00           H  
ATOM    629  HD3 LYS    43      62.055  47.310  55.231  1.00  0.00           H  
ATOM    630  CE  LYS    43      63.993  46.607  54.484  1.00  0.00           C  
ATOM    631  HE2 LYS    43      64.212  46.084  55.412  1.00  0.00           H  
ATOM    632  HE3 LYS    43      64.312  45.844  53.778  1.00  0.00           H  
ATOM    633  NZ  LYS    43      64.647  47.937  54.202  1.00  0.00           N  
ATOM    634  HZ1 LYS    43      65.627  47.876  54.532  1.00  0.00           H  
ATOM    635  HZ2 LYS    43      64.629  48.125  53.183  1.00  0.00           H  
ATOM    636  HZ3 LYS    43      64.126  48.610  54.791  1.00  0.00           H  
ATOM    637  C   LYS    43      62.180  41.869  55.582  1.00  0.00           C  
ATOM    638  O   LYS    43      62.650  42.216  56.684  1.00  0.00           O  
ATOM    639  N   THR    44      61.783  40.583  55.327  1.00  0.00           N  
ATOM    640  H   THR    44      61.103  40.509  54.582  1.00  0.00           H  
ATOM    641  CA  THR    44      62.040  39.476  56.207  1.00  0.00           C  
ATOM    642  HA  THR    44      63.028  39.588  56.647  1.00  0.00           H  
ATOM    643  CB  THR    44      60.992  39.485  57.363  1.00  0.00           C  
ATOM    644  HB  THR    44      60.805  40.427  57.872  1.00  0.00           H  
ATOM    645  CG2 THR    44      61.412  38.663  58.515  1.00  0.00           C  
ATOM    646 HG21 THR    44      60.743  39.029  59.292  1.00  0.00           H  
ATOM    647 HG22 THR    44      62.439  38.895  58.793  1.00  0.00           H  
ATOM    648 HG23 THR    44      61.280  37.630  58.200  1.00  0.00           H  
ATOM    649  OG1 THR    44      59.743  39.036  56.908  1.00  0.00           O  
ATOM    650  HG1 THR    44      59.122  39.762  57.074  1.00  0.00           H  
ATOM    651  C   THR    44      62.093  38.081  55.539  1.00  0.00           C  
ATOM    652  O   THR    44      62.836  37.138  55.885  1.00  0.00           O  
ATOM    653  N   LYS    45      61.241  37.824  54.490  1.00  0.00           N  
ATOM    654  H   LYS    45      60.634  38.593  54.240  1.00  0.00           H  
ATOM    655  CA  LYS    45      61.281  36.630  53.674  1.00  0.00           C  
ATOM    656  HA  LYS    45      61.933  35.865  54.091  1.00  0.00           H  
ATOM    657  CB  LYS    45      59.810  36.083  53.547  1.00  0.00           C  
ATOM    658  HB2 LYS    45      59.259  36.900  53.085  1.00  0.00           H  
ATOM    659  HB3 LYS    45      59.759  35.249  52.850  1.00  0.00           H  
ATOM    660  CG  LYS    45      59.206  35.773  54.885  1.00  0.00           C  
ATOM    661  HG2 LYS    45      59.758  34.915  55.266  1.00  0.00           H  
ATOM    662  HG3 LYS    45      59.459  36.627  55.510  1.00  0.00           H  
ATOM    663  CD  LYS    45      57.658  35.697  54.992  1.00  0.00           C  
ATOM    664  HD2 LYS    45      57.296  35.010  54.230  1.00  0.00           H  
ATOM    665  HD3 LYS    45      57.320  35.240  55.920  1.00  0.00           H  
ATOM    666  CE  LYS    45      56.959  37.078  54.700  1.00  0.00           C  
ATOM    667  HE2 LYS    45      57.392  37.536  53.814  1.00  0.00           H  
ATOM    668  HE3 LYS    45      55.908  36.959  54.447  1.00  0.00           H  
ATOM    669  NZ  LYS    45      57.122  38.068  55.804  1.00  0.00           N  
ATOM    670  HZ1 LYS    45      56.539  38.896  55.586  1.00  0.00           H  
ATOM    671  HZ2 LYS    45      56.745  37.564  56.627  1.00  0.00           H  
ATOM    672  HZ3 LYS    45      58.092  38.429  55.836  1.00  0.00           H  
ATOM    673  C   LYS    45      61.753  36.926  52.228  1.00  0.00           C  
ATOM    674  O   LYS    45      62.076  38.036  51.878  1.00  0.00           O  
ATOM    675  N   GLU    46      61.839  35.826  51.488  1.00  0.00           N  
ATOM    676  H   GLU    46      61.493  34.982  51.923  1.00  0.00           H  
ATOM    677  CA  GLU    46      61.930  36.046  50.003  1.00  0.00           C  
ATOM    678  HA  GLU    46      62.821  36.648  49.840  1.00  0.00           H  
ATOM    679  CB  GLU    46      62.101  34.666  49.333  1.00  0.00           C  
ATOM    680  HB2 GLU    46      61.306  33.948  49.519  1.00  0.00           H  
ATOM    681  HB3 GLU    46      62.056  34.868  48.264  1.00  0.00           H  
ATOM    682  CG  GLU    46      63.470  34.063  49.577  1.00  0.00           C  
ATOM    683  HG2 GLU    46      63.632  33.299  48.820  1.00  0.00           H  
ATOM    684  HG3 GLU    46      64.351  34.701  49.579  1.00  0.00           H  
ATOM    685  CD  GLU    46      63.550  33.327  50.896  1.00  0.00           C  
ATOM    686  OE1 GLU    46      64.257  33.750  51.914  1.00  0.00           O  
ATOM    687  OE2 GLU    46      62.889  32.272  51.083  1.00  0.00           O  
ATOM    688  C   GLU    46      60.736  36.856  49.525  1.00  0.00           C  
ATOM    689  O   GLU    46      59.784  37.027  50.263  1.00  0.00           O  
ATOM    690  N   GLY    47      60.729  37.266  48.205  1.00  0.00           N  
ATOM    691  H   GLY    47      61.549  37.203  47.616  1.00  0.00           H  
ATOM    692  CA  GLY    47      59.589  38.048  47.712  1.00  0.00           C  
ATOM    693  HA2 GLY    47      59.317  38.734  48.511  1.00  0.00           H  
ATOM    694  HA3 GLY    47      59.844  38.609  46.816  1.00  0.00           H  
ATOM    695  C   GLY    47      58.454  37.073  47.382  1.00  0.00           C  
ATOM    696  O   GLY    47      58.625  35.862  47.328  1.00  0.00           O  
ATOM    697  N   VAL    48      57.239  37.674  47.071  1.00  0.00           N  
ATOM    698  H   VAL    48      57.096  38.642  47.326  1.00  0.00           H  
ATOM    699  CA  VAL    48      56.033  36.828  46.856  1.00  0.00           C  
ATOM    700  HA  VAL    48      56.347  35.869  46.452  1.00  0.00           H  
ATOM    701  CB  VAL    48      55.260  36.588  48.220  1.00  0.00           C  
ATOM    702  HB  VAL    48      56.092  36.581  48.922  1.00  0.00           H  
ATOM    703  CG1 VAL    48      54.535  35.327  48.203  1.00  0.00           C  
ATOM    704 HG11 VAL    48      55.097  34.472  47.835  1.00  0.00           H  
ATOM    705 HG12 VAL    48      53.698  35.335  47.508  1.00  0.00           H  
ATOM    706 HG13 VAL    48      54.179  35.072  49.199  1.00  0.00           H  
ATOM    707  CG2 VAL    48      54.319  37.756  48.627  1.00  0.00           C  
ATOM    708 HG21 VAL    48      54.827  38.716  48.554  1.00  0.00           H  
ATOM    709 HG22 VAL    48      54.048  37.531  49.657  1.00  0.00           H  
ATOM    710 HG23 VAL    48      53.480  37.786  47.935  1.00  0.00           H  
ATOM    711  C   VAL    48      55.209  37.434  45.773  1.00  0.00           C  
ATOM    712  O   VAL    48      55.108  38.674  45.672  1.00  0.00           O  
ATOM    713  N   VAL    49      54.723  36.506  44.936  1.00  0.00           N  
ATOM    714  H   VAL    49      54.896  35.521  45.085  1.00  0.00           H  
ATOM    715  CA  VAL    49      53.668  36.895  43.940  1.00  0.00           C  
ATOM    716  HA  VAL    49      53.885  37.908  43.608  1.00  0.00           H  
ATOM    717  CB  VAL    49      53.659  35.993  42.701  1.00  0.00           C  
ATOM    718  HB  VAL    49      53.717  34.944  42.985  1.00  0.00           H  
ATOM    719  CG1 VAL    49      54.781  36.403  41.776  1.00  0.00           C  
ATOM    720 HG11 VAL    49      54.725  37.441  41.454  1.00  0.00           H  
ATOM    721 HG12 VAL    49      54.950  35.763  40.912  1.00  0.00           H  
ATOM    722 HG13 VAL    49      55.747  36.243  42.250  1.00  0.00           H  
ATOM    723  CG2 VAL    49      52.426  36.132  41.897  1.00  0.00           C  
ATOM    724 HG21 VAL    49      51.630  35.539  42.343  1.00  0.00           H  
ATOM    725 HG22 VAL    49      52.505  35.717  40.894  1.00  0.00           H  
ATOM    726 HG23 VAL    49      52.166  37.186  41.824  1.00  0.00           H  
ATOM    727  C   VAL    49      52.396  36.816  44.731  1.00  0.00           C  
ATOM    728  O   VAL    49      52.111  35.797  45.409  1.00  0.00           O  
ATOM    729  N   HIE    50      51.610  37.884  44.774  1.00  0.00           N  
ATOM    730  H   HIE    50      51.831  38.718  44.247  1.00  0.00           H  
ATOM    731  CA  HIE    50      50.303  37.892  45.505  1.00  0.00           C  
ATOM    732  HA  HIE    50      50.367  37.216  46.355  1.00  0.00           H  
ATOM    733  CB  HIE    50      50.150  39.259  46.127  1.00  0.00           C  
ATOM    734  HB2 HIE    50      50.976  39.445  46.811  1.00  0.00           H  
ATOM    735  HB3 HIE    50      50.216  39.999  45.332  1.00  0.00           H  
ATOM    736  CG  HIE    50      48.921  39.410  46.823  1.00  0.00           C  
ATOM    737  ND1 HIE    50      48.829  39.314  48.213  1.00  0.00           N  
ATOM    738  CE1 HIE    50      47.595  39.648  48.566  1.00  0.00           C  
ATOM    739  HE1 HIE    50      47.186  39.634  49.564  1.00  0.00           H  
ATOM    740  NE2 HIE    50      46.898  39.993  47.477  1.00  0.00           N  
ATOM    741  HE2 HIE    50      45.933  40.340  47.443  1.00  0.00           H  
ATOM    742  CD2 HIE    50      47.688  39.890  46.392  1.00  0.00           C  
ATOM    743  HD2 HIE    50      47.411  40.052  45.364  1.00  0.00           H  
ATOM    744  C   HIE    50      49.219  37.426  44.632  1.00  0.00           C  
ATOM    745  O   HIE    50      48.259  36.846  45.090  1.00  0.00           O  
ATOM    746  N   GLY    51      49.382  37.638  43.305  1.00  0.00           N  
ATOM    747  H   GLY    51      50.273  37.961  42.951  1.00  0.00           H  
ATOM    748  CA  GLY    51      48.379  37.268  42.368  1.00  0.00           C  
ATOM    749  HA2 GLY    51      48.428  36.197  42.188  1.00  0.00           H  
ATOM    750  HA3 GLY    51      47.380  37.542  42.699  1.00  0.00           H  
ATOM    751  C   GLY    51      48.640  37.974  41.072  1.00  0.00           C  
ATOM    752  O   GLY    51      49.742  38.362  40.732  1.00  0.00           O  
ATOM    753  N   VAL    52      47.498  38.163  40.302  1.00  0.00           N  
ATOM    754  H   VAL    52      46.580  38.066  40.715  1.00  0.00           H  
ATOM    755  CA  VAL    52      47.453  38.815  39.006  1.00  0.00           C  
ATOM    756  HA  VAL    52      48.375  39.389  38.950  1.00  0.00           H  
ATOM    757  CB  VAL    52      47.380  37.801  37.820  1.00  0.00           C  
ATOM    758  HB  VAL    52      46.401  37.326  37.797  1.00  0.00           H  
ATOM    759  CG1 VAL    52      48.326  36.665  37.929  1.00  0.00           C  
ATOM    760 HG11 VAL    52      48.298  36.187  38.906  1.00  0.00           H  
ATOM    761 HG12 VAL    52      49.344  37.042  37.846  1.00  0.00           H  
ATOM    762 HG13 VAL    52      48.062  35.863  37.242  1.00  0.00           H  
ATOM    763  CG2 VAL    52      47.627  38.477  36.473  1.00  0.00           C  
ATOM    764 HG21 VAL    52      48.696  38.628  36.336  1.00  0.00           H  
ATOM    765 HG22 VAL    52      47.038  39.389  36.388  1.00  0.00           H  
ATOM    766 HG23 VAL    52      47.401  37.822  35.634  1.00  0.00           H  
ATOM    767  C   VAL    52      46.137  39.639  38.913  1.00  0.00           C  
ATOM    768  O   VAL    52      45.038  39.254  39.256  1.00  0.00           O  
ATOM    769  N   ALA    53      46.335  40.809  38.320  1.00  0.00           N  
ATOM    770  H   ALA    53      47.209  41.059  37.875  1.00  0.00           H  
ATOM    771  CA  ALA    53      45.278  41.885  38.158  1.00  0.00           C  
ATOM    772  HA  ALA    53      44.271  41.482  38.083  1.00  0.00           H  
ATOM    773  CB  ALA    53      45.255  42.669  39.498  1.00  0.00           C  
ATOM    774  HB1 ALA    53      44.395  43.336  39.511  1.00  0.00           H  
ATOM    775  HB2 ALA    53      45.337  42.094  40.418  1.00  0.00           H  
ATOM    776  HB3 ALA    53      46.182  43.230  39.399  1.00  0.00           H  
ATOM    777  C   ALA    53      45.679  42.775  36.954  1.00  0.00           C  
ATOM    778  O   ALA    53      46.752  42.677  36.350  1.00  0.00           O  
ATOM    779  N   THR    54      44.821  43.824  36.671  1.00  0.00           N  
ATOM    780  H   THR    54      43.961  43.975  37.180  1.00  0.00           H  
ATOM    781  CA  THR    54      44.983  44.836  35.676  1.00  0.00           C  
ATOM    782  HA  THR    54      45.414  44.374  34.791  1.00  0.00           H  
ATOM    783  CB  THR    54      43.627  45.431  35.329  1.00  0.00           C  
ATOM    784  HB  THR    54      43.821  46.321  34.735  1.00  0.00           H  
ATOM    785  CG2 THR    54      42.684  44.579  34.536  1.00  0.00           C  
ATOM    786 HG21 THR    54      42.700  43.548  34.883  1.00  0.00           H  
ATOM    787 HG22 THR    54      43.103  44.559  33.531  1.00  0.00           H  
ATOM    788 HG23 THR    54      41.680  44.996  34.587  1.00  0.00           H  
ATOM    789  OG1 THR    54      42.933  45.899  36.447  1.00  0.00           O  
ATOM    790  HG1 THR    54      43.325  46.763  36.648  1.00  0.00           H  
ATOM    791  C   THR    54      45.987  45.940  36.071  1.00  0.00           C  
ATOM    792  O   THR    54      45.642  47.133  36.144  1.00  0.00           O  
ATOM    793  N   VAL    55      47.178  45.535  36.591  1.00  0.00           N  
ATOM    794  H   VAL    55      47.392  44.548  36.560  1.00  0.00           H  
ATOM    795  CA  VAL    55      47.964  46.288  37.574  1.00  0.00           C  
ATOM    796  HA  VAL    55      47.354  46.550  38.435  1.00  0.00           H  
ATOM    797  CB  VAL    55      49.174  45.548  38.099  1.00  0.00           C  
ATOM    798  HB  VAL    55      49.723  46.170  38.802  1.00  0.00           H  
ATOM    799  CG1 VAL    55      50.227  45.329  37.038  1.00  0.00           C  
ATOM    800 HG11 VAL    55      49.718  44.909  36.173  1.00  0.00           H  
ATOM    801 HG12 VAL    55      50.925  44.570  37.387  1.00  0.00           H  
ATOM    802 HG13 VAL    55      50.812  46.226  36.843  1.00  0.00           H  
ATOM    803  CG2 VAL    55      48.815  44.241  38.790  1.00  0.00           C  
ATOM    804 HG21 VAL    55      48.477  43.550  38.021  1.00  0.00           H  
ATOM    805 HG22 VAL    55      48.065  44.466  39.545  1.00  0.00           H  
ATOM    806 HG23 VAL    55      49.681  43.824  39.301  1.00  0.00           H  
ATOM    807  C   VAL    55      48.338  47.719  37.178  1.00  0.00           C  
ATOM    808  O   VAL    55      48.503  48.554  38.057  1.00  0.00           O  
ATOM    809  N   ALA    56      48.354  48.058  35.885  1.00  0.00           N  
ATOM    810  H   ALA    56      48.371  47.258  35.267  1.00  0.00           H  
ATOM    811  CA  ALA    56      48.927  49.349  35.466  1.00  0.00           C  
ATOM    812  HA  ALA    56      49.092  50.055  36.277  1.00  0.00           H  
ATOM    813  CB  ALA    56      50.359  49.066  34.950  1.00  0.00           C  
ATOM    814  HB1 ALA    56      50.908  48.727  35.826  1.00  0.00           H  
ATOM    815  HB2 ALA    56      50.268  48.343  34.142  1.00  0.00           H  
ATOM    816  HB3 ALA    56      50.813  49.951  34.508  1.00  0.00           H  
ATOM    817  C   ALA    56      47.858  49.965  34.583  1.00  0.00           C  
ATOM    818  O   ALA    56      47.951  51.160  34.373  1.00  0.00           O  
ATOM    819  N   GLU    57      46.773  49.202  34.221  1.00  0.00           N  
ATOM    820  H   GLU    57      46.438  48.427  34.777  1.00  0.00           H  
ATOM    821  CA  GLU    57      45.833  49.786  33.252  1.00  0.00           C  
ATOM    822  HA  GLU    57      46.411  50.259  32.461  1.00  0.00           H  
ATOM    823  CB  GLU    57      45.000  48.695  32.605  1.00  0.00           C  
ATOM    824  HB2 GLU    57      45.629  47.861  32.302  1.00  0.00           H  
ATOM    825  HB3 GLU    57      44.275  48.349  33.340  1.00  0.00           H  
ATOM    826  CG  GLU    57      44.217  49.298  31.442  1.00  0.00           C  
ATOM    827  HG2 GLU    57      43.488  48.574  31.084  1.00  0.00           H  
ATOM    828  HG3 GLU    57      43.778  50.282  31.594  1.00  0.00           H  
ATOM    829  CD  GLU    57      45.052  49.673  30.169  1.00  0.00           C  
ATOM    830  OE1 GLU    57      45.197  50.897  29.939  1.00  0.00           O  
ATOM    831  OE2 GLU    57      45.310  48.752  29.363  1.00  0.00           O  
ATOM    832  C   GLU    57      44.902  50.844  34.002  1.00  0.00           C  
ATOM    833  O   GLU    57      44.238  50.449  34.924  1.00  0.00           O  
ATOM    834  N   LYS    58      45.060  52.156  33.686  1.00  0.00           N  
ATOM    835  H   LYS    58      45.756  52.396  32.993  1.00  0.00           H  
ATOM    836  CA  LYS    58      44.342  53.250  34.358  1.00  0.00           C  
ATOM    837  HA  LYS    58      44.775  54.147  33.921  1.00  0.00           H  
ATOM    838  CB  LYS    58      42.862  53.170  34.100  1.00  0.00           C  
ATOM    839  HB2 LYS    58      42.356  52.395  34.673  1.00  0.00           H  
ATOM    840  HB3 LYS    58      42.426  54.074  34.522  1.00  0.00           H  
ATOM    841  CG  LYS    58      42.417  53.049  32.655  1.00  0.00           C  
ATOM    842  HG2 LYS    58      43.014  52.313  32.121  1.00  0.00           H  
ATOM    843  HG3 LYS    58      41.378  52.730  32.596  1.00  0.00           H  
ATOM    844  CD  LYS    58      42.614  54.314  31.782  1.00  0.00           C  
ATOM    845  HD2 LYS    58      41.880  55.044  32.118  1.00  0.00           H  
ATOM    846  HD3 LYS    58      43.648  54.652  31.804  1.00  0.00           H  
ATOM    847  CE  LYS    58      42.403  54.007  30.280  1.00  0.00           C  
ATOM    848  HE2 LYS    58      42.371  54.904  29.665  1.00  0.00           H  
ATOM    849  HE3 LYS    58      43.213  53.406  29.875  1.00  0.00           H  
ATOM    850  NZ  LYS    58      41.207  53.118  29.994  1.00  0.00           N  
ATOM    851  HZ1 LYS    58      41.070  52.994  28.975  1.00  0.00           H  
ATOM    852  HZ2 LYS    58      41.209  52.334  30.670  1.00  0.00           H  
ATOM    853  HZ3 LYS    58      40.341  53.624  30.252  1.00  0.00           H  
ATOM    854  C   LYS    58      44.748  53.186  35.821  1.00  0.00           C  
ATOM    855  O   LYS    58      43.958  53.473  36.719  1.00  0.00           O  
ATOM    856  N   THR    59      46.034  53.024  36.101  1.00  0.00           N  
ATOM    857  H   THR    59      46.670  52.988  35.316  1.00  0.00           H  
ATOM    858  CA  THR    59      46.691  53.233  37.378  1.00  0.00           C  
ATOM    859  HA  THR    59      45.953  53.693  38.032  1.00  0.00           H  
ATOM    860  CB  THR    59      47.197  51.837  37.876  1.00  0.00           C  
ATOM    861  HB  THR    59      47.917  51.502  37.133  1.00  0.00           H  
ATOM    862  CG2 THR    59      46.219  50.795  38.209  1.00  0.00           C  
ATOM    863 HG21 THR    59      45.934  50.257  37.307  1.00  0.00           H  
ATOM    864 HG22 THR    59      45.409  51.240  38.784  1.00  0.00           H  
ATOM    865 HG23 THR    59      46.649  50.042  38.865  1.00  0.00           H  
ATOM    866  OG1 THR    59      47.923  51.995  39.114  1.00  0.00           O  
ATOM    867  HG1 THR    59      48.613  51.344  39.309  1.00  0.00           H  
ATOM    868  C   THR    59      47.874  54.117  37.405  1.00  0.00           C  
ATOM    869  O   THR    59      48.646  54.254  36.384  1.00  0.00           O  
ATOM    870  N   LYS    60      47.938  54.943  38.482  1.00  0.00           N  
ATOM    871  H   LYS    60      47.231  54.818  39.195  1.00  0.00           H  
ATOM    872  CA  LYS    60      49.024  55.899  38.622  1.00  0.00           C  
ATOM    873  HA  LYS    60      49.497  56.009  37.649  1.00  0.00           H  
ATOM    874  CB  LYS    60      48.475  57.241  38.941  1.00  0.00           C  
ATOM    875  HB2 LYS    60      47.554  57.249  38.361  1.00  0.00           H  
ATOM    876  HB3 LYS    60      48.164  57.456  39.961  1.00  0.00           H  
ATOM    877  CG  LYS    60      49.324  58.416  38.473  1.00  0.00           C  
ATOM    878  HG2 LYS    60      49.685  58.114  37.492  1.00  0.00           H  
ATOM    879  HG3 LYS    60      48.725  59.256  38.125  1.00  0.00           H  
ATOM    880  CD  LYS    60      50.381  58.866  39.489  1.00  0.00           C  
ATOM    881  HD2 LYS    60      51.103  58.082  39.709  1.00  0.00           H  
ATOM    882  HD3 LYS    60      50.877  59.697  38.991  1.00  0.00           H  
ATOM    883  CE  LYS    60      49.926  59.400  40.809  1.00  0.00           C  
ATOM    884  HE2 LYS    60      49.308  58.615  41.237  1.00  0.00           H  
ATOM    885  HE3 LYS    60      50.791  59.563  41.447  1.00  0.00           H  
ATOM    886  NZ  LYS    60      49.006  60.626  40.608  1.00  0.00           N  
ATOM    887  HZ1 LYS    60      48.911  61.156  41.493  1.00  0.00           H  
ATOM    888  HZ2 LYS    60      49.427  61.260  39.905  1.00  0.00           H  
ATOM    889  HZ3 LYS    60      48.129  60.220  40.236  1.00  0.00           H  
ATOM    890  C   LYS    60      50.010  55.442  39.686  1.00  0.00           C  
ATOM    891  O   LYS    60      50.128  55.937  40.736  1.00  0.00           O  
ATOM    892  N   GLU    61      50.668  54.285  39.199  1.00  0.00           N  
ATOM    893  H   GLU    61      50.533  54.043  38.227  1.00  0.00           H  
ATOM    894  CA  GLU    61      51.590  53.521  40.023  1.00  0.00           C  
ATOM    895  HA  GLU    61      51.870  52.628  39.469  1.00  0.00           H  
ATOM    896  CB  GLU    61      52.891  54.290  40.201  1.00  0.00           C  
ATOM    897  HB2 GLU    61      52.790  55.201  40.787  1.00  0.00           H  
ATOM    898  HB3 GLU    61      53.643  53.773  40.795  1.00  0.00           H  
ATOM    899  CG  GLU    61      53.609  54.766  38.889  1.00  0.00           C  
ATOM    900  HG2 GLU    61      53.015  55.435  38.270  1.00  0.00           H  
ATOM    901  HG3 GLU    61      54.461  55.393  39.145  1.00  0.00           H  
ATOM    902  CD  GLU    61      54.003  53.603  38.059  1.00  0.00           C  
ATOM    903  OE1 GLU    61      53.247  53.371  37.067  1.00  0.00           O  
ATOM    904  OE2 GLU    61      55.029  52.952  38.397  1.00  0.00           O  
ATOM    905  C   GLU    61      51.061  52.969  41.362  1.00  0.00           C  
ATOM    906  O   GLU    61      51.765  52.879  42.346  1.00  0.00           O  
ATOM    907  N   GLN    62      49.801  52.631  41.432  1.00  0.00           N  
ATOM    908  H   GLN    62      49.182  52.789  40.649  1.00  0.00           H  
ATOM    909  CA  GLN    62      49.116  52.546  42.709  1.00  0.00           C  
ATOM    910  HA  GLN    62      49.451  53.347  43.365  1.00  0.00           H  
ATOM    911  CB  GLN    62      47.607  52.786  42.543  1.00  0.00           C  
ATOM    912  HB2 GLN    62      47.248  52.048  41.828  1.00  0.00           H  
ATOM    913  HB3 GLN    62      47.077  52.644  43.483  1.00  0.00           H  
ATOM    914  CG  GLN    62      47.135  54.177  42.040  1.00  0.00           C  
ATOM    915  HG2 GLN    62      47.112  54.856  42.889  1.00  0.00           H  
ATOM    916  HG3 GLN    62      47.791  54.631  41.300  1.00  0.00           H  
ATOM    917  CD  GLN    62      45.813  54.325  41.397  1.00  0.00           C  
ATOM    918  OE1 GLN    62      45.377  53.563  40.578  1.00  0.00           O  
ATOM    919  NE2 GLN    62      45.177  55.422  41.613  1.00  0.00           N  
ATOM    920 HE21 GLN    62      45.487  56.003  42.381  1.00  0.00           H  
ATOM    921 HE22 GLN    62      44.195  55.453  41.375  1.00  0.00           H  
ATOM    922  C   GLN    62      49.339  51.261  43.453  1.00  0.00           C  
ATOM    923  O   GLN    62      49.643  51.266  44.666  1.00  0.00           O  
ATOM    924  N   VAL    63      49.191  50.176  42.653  1.00  0.00           N  
ATOM    925  H   VAL    63      49.217  50.290  41.648  1.00  0.00           H  
ATOM    926  CA  VAL    63      49.456  48.852  43.183  1.00  0.00           C  
ATOM    927  HA  VAL    63      49.504  48.877  44.270  1.00  0.00           H  
ATOM    928  CB  VAL    63      48.329  47.906  42.763  1.00  0.00           C  
ATOM    929  HB  VAL    63      48.489  46.885  43.104  1.00  0.00           H  
ATOM    930  CG1 VAL    63      48.231  47.795  41.223  1.00  0.00           C  
ATOM    931 HG11 VAL    63      47.892  48.745  40.814  1.00  0.00           H  
ATOM    932 HG12 VAL    63      47.560  47.008  40.884  1.00  0.00           H  
ATOM    933 HG13 VAL    63      49.214  47.636  40.786  1.00  0.00           H  
ATOM    934  CG2 VAL    63      46.944  48.154  43.378  1.00  0.00           C  
ATOM    935 HG21 VAL    63      46.165  47.572  42.889  1.00  0.00           H  
ATOM    936 HG22 VAL    63      46.642  49.200  43.389  1.00  0.00           H  
ATOM    937 HG23 VAL    63      46.869  47.740  44.381  1.00  0.00           H  
ATOM    938  C   VAL    63      50.853  48.277  42.704  1.00  0.00           C  
ATOM    939  O   VAL    63      51.065  47.103  42.698  1.00  0.00           O  
ATOM    940  N   THR    64      51.793  49.157  42.266  1.00  0.00           N  
ATOM    941  H   THR    64      51.549  50.136  42.205  1.00  0.00           H  
ATOM    942  CA  THR    64      53.100  48.696  41.757  1.00  0.00           C  
ATOM    943  HA  THR    64      53.318  47.764  42.273  1.00  0.00           H  
ATOM    944  CB  THR    64      53.121  48.478  40.240  1.00  0.00           C  
ATOM    945  HB  THR    64      54.122  48.231  39.891  1.00  0.00           H  
ATOM    946  CG2 THR    64      52.103  47.489  39.764  1.00  0.00           C  
ATOM    947 HG21 THR    64      52.228  47.293  38.701  1.00  0.00           H  
ATOM    948 HG22 THR    64      51.112  47.936  39.824  1.00  0.00           H  
ATOM    949 HG23 THR    64      52.173  46.543  40.298  1.00  0.00           H  
ATOM    950  OG1 THR    64      52.791  49.724  39.637  1.00  0.00           O  
ATOM    951  HG1 THR    64      53.587  50.241  39.832  1.00  0.00           H  
ATOM    952  C   THR    64      54.165  49.692  42.126  1.00  0.00           C  
ATOM    953  O   THR    64      54.917  50.208  41.303  1.00  0.00           O  
ATOM    954  N   ASN    65      54.151  50.027  43.402  1.00  0.00           N  
ATOM    955  H   ASN    65      53.595  49.502  44.064  1.00  0.00           H  
ATOM    956  CA  ASN    65      55.086  50.824  44.142  1.00  0.00           C  
ATOM    957  HA  ASN    65      56.075  50.465  43.868  1.00  0.00           H  
ATOM    958  CB  ASN    65      54.926  52.316  43.804  1.00  0.00           C  
ATOM    959  HB2 ASN    65      54.735  52.493  42.748  1.00  0.00           H  
ATOM    960  HB3 ASN    65      54.143  52.712  44.448  1.00  0.00           H  
ATOM    961  CG  ASN    65      56.179  53.064  44.151  1.00  0.00           C  
ATOM    962  OD1 ASN    65      57.204  52.534  44.469  1.00  0.00           O  
ATOM    963  ND2 ASN    65      56.177  54.330  44.317  1.00  0.00           N  
ATOM    964 HD21 ASN    65      57.042  54.749  44.632  1.00  0.00           H  
ATOM    965 HD22 ASN    65      55.410  54.977  44.199  1.00  0.00           H  
ATOM    966  C   ASN    65      54.968  50.422  45.558  1.00  0.00           C  
ATOM    967  O   ASN    65      54.212  49.475  45.928  1.00  0.00           O  
ATOM    968  N   VAL    66      55.774  50.980  46.473  1.00  0.00           N  
ATOM    969  H   VAL    66      56.531  51.566  46.147  1.00  0.00           H  
ATOM    970  CA  VAL    66      56.068  50.364  47.785  1.00  0.00           C  
ATOM    971  HA  VAL    66      56.430  49.348  47.639  1.00  0.00           H  
ATOM    972  CB  VAL    66      57.125  51.224  48.482  1.00  0.00           C  
ATOM    973  HB  VAL    66      57.243  50.823  49.486  1.00  0.00           H  
ATOM    974  CG1 VAL    66      58.611  50.988  48.028  1.00  0.00           C  
ATOM    975 HG11 VAL    66      58.661  51.067  46.944  1.00  0.00           H  
ATOM    976 HG12 VAL    66      58.856  49.937  48.175  1.00  0.00           H  
ATOM    977 HG13 VAL    66      59.331  51.678  48.463  1.00  0.00           H  
ATOM    978  CG2 VAL    66      56.940  52.736  48.530  1.00  0.00           C  
ATOM    979 HG21 VAL    66      55.918  52.879  48.874  1.00  0.00           H  
ATOM    980 HG22 VAL    66      57.203  53.278  47.624  1.00  0.00           H  
ATOM    981 HG23 VAL    66      57.578  53.122  49.322  1.00  0.00           H  
ATOM    982  C   VAL    66      54.802  50.225  48.671  1.00  0.00           C  
ATOM    983  O   VAL    66      54.786  49.422  49.602  1.00  0.00           O  
ATOM    984  N   GLY    67      53.686  51.012  48.470  1.00  0.00           N  
ATOM    985  H   GLY    67      53.768  51.807  47.850  1.00  0.00           H  
ATOM    986  CA  GLY    67      52.385  50.628  49.018  1.00  0.00           C  
ATOM    987  HA2 GLY    67      52.343  49.552  49.170  1.00  0.00           H  
ATOM    988  HA3 GLY    67      52.398  51.008  50.037  1.00  0.00           H  
ATOM    989  C   GLY    67      51.117  51.135  48.242  1.00  0.00           C  
ATOM    990  O   GLY    67      51.257  51.855  47.242  1.00  0.00           O  
ATOM    991  N   GLY    68      49.956  50.529  48.726  1.00  0.00           N  
ATOM    992  H   GLY    68      50.046  49.892  49.506  1.00  0.00           H  
ATOM    993  CA  GLY    68      48.715  50.491  48.028  1.00  0.00           C  
ATOM    994  HA2 GLY    68      48.201  51.382  48.382  1.00  0.00           H  
ATOM    995  HA3 GLY    68      48.882  50.525  46.954  1.00  0.00           H  
ATOM    996  C   GLY    68      47.885  49.336  48.374  1.00  0.00           C  
ATOM    997  O   GLY    68      48.187  48.457  49.181  1.00  0.00           O  
ATOM    998  N   ALA    69      46.666  49.466  47.830  1.00  0.00           N  
ATOM    999  H   ALA    69      46.435  50.369  47.438  1.00  0.00           H  
ATOM   1000  CA  ALA    69      45.533  48.625  48.210  1.00  0.00           C  
ATOM   1001  HA  ALA    69      45.853  47.614  48.450  1.00  0.00           H  
ATOM   1002  CB  ALA    69      44.978  49.142  49.561  1.00  0.00           C  
ATOM   1003  HB1 ALA    69      44.043  48.657  49.835  1.00  0.00           H  
ATOM   1004  HB2 ALA    69      45.757  49.051  50.315  1.00  0.00           H  
ATOM   1005  HB3 ALA    69      44.714  50.191  49.441  1.00  0.00           H  
ATOM   1006  C   ALA    69      44.397  48.584  47.131  1.00  0.00           C  
ATOM   1007  O   ALA    69      44.201  49.513  46.241  1.00  0.00           O  
ATOM   1008  N   VAL    70      43.523  47.575  47.306  1.00  0.00           N  
ATOM   1009  H   VAL    70      43.434  47.170  48.228  1.00  0.00           H  
ATOM   1010  CA  VAL    70      42.339  47.438  46.443  1.00  0.00           C  
ATOM   1011  HA  VAL    70      42.434  48.116  45.598  1.00  0.00           H  
ATOM   1012  CB  VAL    70      42.200  46.017  45.888  1.00  0.00           C  
ATOM   1013  HB  VAL    70      42.054  45.335  46.723  1.00  0.00           H  
ATOM   1014  CG1 VAL    70      43.412  45.518  45.133  1.00  0.00           C  
ATOM   1015 HG11 VAL    70      44.280  45.501  45.790  1.00  0.00           H  
ATOM   1016 HG12 VAL    70      43.678  46.242  44.365  1.00  0.00           H  
ATOM   1017 HG13 VAL    70      43.247  44.510  44.757  1.00  0.00           H  
ATOM   1018  CG2 VAL    70      41.024  45.987  44.896  1.00  0.00           C  
ATOM   1019 HG21 VAL    70      41.045  46.763  44.133  1.00  0.00           H  
ATOM   1020 HG22 VAL    70      40.032  45.977  45.344  1.00  0.00           H  
ATOM   1021 HG23 VAL    70      41.104  45.059  44.335  1.00  0.00           H  
ATOM   1022  C   VAL    70      41.145  47.951  47.296  1.00  0.00           C  
ATOM   1023  O   VAL    70      41.139  47.743  48.481  1.00  0.00           O  
ATOM   1024  N   VAL    71      40.119  48.705  46.779  1.00  0.00           N  
ATOM   1025  H   VAL    71      40.045  48.773  45.773  1.00  0.00           H  
ATOM   1026  CA  VAL    71      39.110  49.418  47.623  1.00  0.00           C  
ATOM   1027  HA  VAL    71      39.077  49.093  48.660  1.00  0.00           H  
ATOM   1028  CB  VAL    71      39.473  50.915  47.765  1.00  0.00           C  
ATOM   1029  HB  VAL    71      39.873  51.182  46.789  1.00  0.00           H  
ATOM   1030  CG1 VAL    71      40.723  51.115  48.685  1.00  0.00           C  
ATOM   1031 HG11 VAL    71      40.420  50.827  49.690  1.00  0.00           H  
ATOM   1032 HG12 VAL    71      40.918  52.185  48.701  1.00  0.00           H  
ATOM   1033 HG13 VAL    71      41.521  50.419  48.433  1.00  0.00           H  
ATOM   1034  CG2 VAL    71      38.247  51.767  48.284  1.00  0.00           C  
ATOM   1035 HG21 VAL    71      38.550  52.811  48.341  1.00  0.00           H  
ATOM   1036 HG22 VAL    71      37.829  51.424  49.228  1.00  0.00           H  
ATOM   1037 HG23 VAL    71      37.430  51.723  47.566  1.00  0.00           H  
ATOM   1038  C   VAL    71      37.748  49.268  46.992  1.00  0.00           C  
ATOM   1039  O   VAL    71      37.609  49.298  45.787  1.00  0.00           O  
ATOM   1040  N   THR    72      36.692  49.186  47.866  1.00  0.00           N  
ATOM   1041  H   THR    72      36.957  49.254  48.839  1.00  0.00           H  
ATOM   1042  CA  THR    72      35.282  49.067  47.606  1.00  0.00           C  
ATOM   1043  HA  THR    72      34.830  48.556  48.453  1.00  0.00           H  
ATOM   1044  CB  THR    72      34.425  50.307  47.454  1.00  0.00           C  
ATOM   1045  HB  THR    72      33.379  50.074  47.268  1.00  0.00           H  
ATOM   1046  CG2 THR    72      34.469  51.196  48.665  1.00  0.00           C  
ATOM   1047 HG21 THR    72      35.513  51.469  48.810  1.00  0.00           H  
ATOM   1048 HG22 THR    72      34.246  50.699  49.606  1.00  0.00           H  
ATOM   1049 HG23 THR    72      33.760  51.992  48.445  1.00  0.00           H  
ATOM   1050  OG1 THR    72      34.765  51.108  46.328  1.00  0.00           O  
ATOM   1051  HG1 THR    72      34.472  50.617  45.545  1.00  0.00           H  
ATOM   1052  C   THR    72      35.087  48.001  46.453  1.00  0.00           C  
ATOM   1053  O   THR    72      34.403  48.223  45.523  1.00  0.00           O  
ATOM   1054  N   GLY    73      35.896  46.940  46.599  1.00  0.00           N  
ATOM   1055  H   GLY    73      36.402  46.904  47.473  1.00  0.00           H  
ATOM   1056  CA  GLY    73      35.875  45.681  45.799  1.00  0.00           C  
ATOM   1057  HA2 GLY    73      36.350  44.900  46.389  1.00  0.00           H  
ATOM   1058  HA3 GLY    73      34.890  45.514  45.370  1.00  0.00           H  
ATOM   1059  C   GLY    73      36.642  45.798  44.510  1.00  0.00           C  
ATOM   1060  O   GLY    73      37.153  44.800  44.027  1.00  0.00           O  
ATOM   1061  N   VAL    74      36.727  47.021  43.881  1.00  0.00           N  
ATOM   1062  H   VAL    74      36.161  47.794  44.202  1.00  0.00           H  
ATOM   1063  CA  VAL    74      37.277  47.159  42.500  1.00  0.00           C  
ATOM   1064  HA  VAL    74      37.939  46.344  42.217  1.00  0.00           H  
ATOM   1065  CB  VAL    74      36.108  47.322  41.493  1.00  0.00           C  
ATOM   1066  HB  VAL    74      36.593  47.522  40.540  1.00  0.00           H  
ATOM   1067  CG1 VAL    74      35.458  45.943  41.189  1.00  0.00           C  
ATOM   1068 HG11 VAL    74      35.006  45.543  42.095  1.00  0.00           H  
ATOM   1069 HG12 VAL    74      36.283  45.289  40.914  1.00  0.00           H  
ATOM   1070 HG13 VAL    74      34.754  45.931  40.360  1.00  0.00           H  
ATOM   1071  CG2 VAL    74      35.161  48.476  41.828  1.00  0.00           C  
ATOM   1072 HG21 VAL    74      34.459  48.178  42.604  1.00  0.00           H  
ATOM   1073 HG22 VAL    74      34.534  48.743  40.979  1.00  0.00           H  
ATOM   1074 HG23 VAL    74      35.710  49.373  42.107  1.00  0.00           H  
ATOM   1075  C   VAL    74      38.132  48.463  42.290  1.00  0.00           C  
ATOM   1076  O   VAL    74      38.913  48.541  41.337  1.00  0.00           O  
ATOM   1077  N   THR    75      38.017  49.469  43.133  1.00  0.00           N  
ATOM   1078  H   THR    75      37.403  49.310  43.920  1.00  0.00           H  
ATOM   1079  CA  THR    75      38.818  50.649  43.050  1.00  0.00           C  
ATOM   1080  HA  THR    75      38.906  51.007  42.026  1.00  0.00           H  
ATOM   1081  CB  THR    75      38.281  51.697  44.068  1.00  0.00           C  
ATOM   1082  HB  THR    75      38.555  51.499  45.102  1.00  0.00           H  
ATOM   1083  CG2 THR    75      36.785  52.007  43.855  1.00  0.00           C  
ATOM   1084 HG21 THR    75      36.570  52.191  42.804  1.00  0.00           H  
ATOM   1085 HG22 THR    75      36.440  52.763  44.558  1.00  0.00           H  
ATOM   1086 HG23 THR    75      36.150  51.140  44.029  1.00  0.00           H  
ATOM   1087  OG1 THR    75      38.912  52.938  43.778  1.00  0.00           O  
ATOM   1088  HG1 THR    75      38.599  53.595  44.418  1.00  0.00           H  
ATOM   1089  C   THR    75      40.239  50.363  43.541  1.00  0.00           C  
ATOM   1090  O   THR    75      40.507  49.233  43.905  1.00  0.00           O  
ATOM   1091  N   ALA    76      41.196  51.308  43.321  1.00  0.00           N  
ATOM   1092  H   ALA    76      40.866  52.247  43.144  1.00  0.00           H  
ATOM   1093  CA  ALA    76      42.565  51.108  43.748  1.00  0.00           C  
ATOM   1094  HA  ALA    76      42.531  50.438  44.604  1.00  0.00           H  
ATOM   1095  CB  ALA    76      43.338  50.429  42.592  1.00  0.00           C  
ATOM   1096  HB1 ALA    76      42.829  49.514  42.298  1.00  0.00           H  
ATOM   1097  HB2 ALA    76      43.471  51.053  41.710  1.00  0.00           H  
ATOM   1098  HB3 ALA    76      44.344  50.236  42.960  1.00  0.00           H  
ATOM   1099  C   ALA    76      43.199  52.446  44.125  1.00  0.00           C  
ATOM   1100  O   ALA    76      42.869  53.546  43.675  1.00  0.00           O  
ATOM   1101  N   VAL    77      44.055  52.342  45.191  1.00  0.00           N  
ATOM   1102  H   VAL    77      44.092  51.392  45.536  1.00  0.00           H  
ATOM   1103  CA  VAL    77      44.693  53.478  45.850  1.00  0.00           C  
ATOM   1104  HA  VAL    77      44.630  54.379  45.245  1.00  0.00           H  
ATOM   1105  CB  VAL    77      44.011  53.718  47.173  1.00  0.00           C  
ATOM   1106  HB  VAL    77      44.610  54.520  47.601  1.00  0.00           H  
ATOM   1107  CG1 VAL    77      42.615  54.163  46.938  1.00  0.00           C  
ATOM   1108 HG11 VAL    77      42.537  55.149  46.485  1.00  0.00           H  
ATOM   1109 HG12 VAL    77      42.133  54.178  47.914  1.00  0.00           H  
ATOM   1110 HG13 VAL    77      41.970  53.549  46.313  1.00  0.00           H  
ATOM   1111  CG2 VAL    77      44.008  52.528  48.163  1.00  0.00           C  
ATOM   1112 HG21 VAL    77      43.664  52.824  49.152  1.00  0.00           H  
ATOM   1113 HG22 VAL    77      45.051  52.246  48.287  1.00  0.00           H  
ATOM   1114 HG23 VAL    77      43.423  51.704  47.759  1.00  0.00           H  
ATOM   1115  C   VAL    77      46.122  53.242  46.106  1.00  0.00           C  
ATOM   1116  O   VAL    77      46.580  52.103  46.172  1.00  0.00           O  
ATOM   1117  N   ALA    78      46.951  54.303  46.356  1.00  0.00           N  
ATOM   1118  H   ALA    78      46.512  55.205  46.230  1.00  0.00           H  
ATOM   1119  CA  ALA    78      48.342  54.122  46.650  1.00  0.00           C  
ATOM   1120  HA  ALA    78      48.721  53.173  46.278  1.00  0.00           H  
ATOM   1121  CB  ALA    78      49.101  55.313  46.099  1.00  0.00           C  
ATOM   1122  HB1 ALA    78      49.996  55.503  46.687  1.00  0.00           H  
ATOM   1123  HB2 ALA    78      49.467  55.096  45.097  1.00  0.00           H  
ATOM   1124  HB3 ALA    78      48.525  56.234  46.052  1.00  0.00           H  
ATOM   1125  C   ALA    78      48.389  54.142  48.184  1.00  0.00           C  
ATOM   1126  O   ALA    78      47.360  54.132  48.915  1.00  0.00           O  
ATOM   1127  N   GLN    79      49.557  54.226  48.888  1.00  0.00           N  
ATOM   1128  H   GLN    79      50.426  54.303  48.376  1.00  0.00           H  
ATOM   1129  CA  GLN    79      49.694  54.643  50.253  1.00  0.00           C  
ATOM   1130  HA  GLN    79      48.726  55.057  50.524  1.00  0.00           H  
ATOM   1131  CB  GLN    79      50.113  53.418  51.133  1.00  0.00           C  
ATOM   1132  HB2 GLN    79      50.884  52.727  50.796  1.00  0.00           H  
ATOM   1133  HB3 GLN    79      50.589  53.853  52.010  1.00  0.00           H  
ATOM   1134  CG  GLN    79      48.841  52.530  51.539  1.00  0.00           C  
ATOM   1135  HG2 GLN    79      48.345  52.978  52.398  1.00  0.00           H  
ATOM   1136  HG3 GLN    79      48.175  52.534  50.679  1.00  0.00           H  
ATOM   1137  CD  GLN    79      49.092  51.046  51.628  1.00  0.00           C  
ATOM   1138  OE1 GLN    79      50.247  50.594  51.577  1.00  0.00           O  
ATOM   1139  NE2 GLN    79      48.009  50.287  51.710  1.00  0.00           N  
ATOM   1140 HE21 GLN    79      47.127  50.778  51.652  1.00  0.00           H  
ATOM   1141 HE22 GLN    79      48.187  49.294  51.633  1.00  0.00           H  
ATOM   1142  C   GLN    79      50.620  55.812  50.400  1.00  0.00           C  
ATOM   1143  O   GLN    79      51.455  56.137  49.551  1.00  0.00           O  
ATOM   1144  N   LYS    80      50.344  56.526  51.548  1.00  0.00           N  
ATOM   1145  H   LYS    80      49.516  56.264  52.066  1.00  0.00           H  
ATOM   1146  CA  LYS    80      51.155  57.519  52.130  1.00  0.00           C  
ATOM   1147  HA  LYS    80      51.941  57.621  51.385  1.00  0.00           H  
ATOM   1148  CB  LYS    80      50.460  58.869  52.336  1.00  0.00           C  
ATOM   1149  HB2 LYS    80      51.134  59.719  52.426  1.00  0.00           H  
ATOM   1150  HB3 LYS    80      49.914  59.077  51.418  1.00  0.00           H  
ATOM   1151  CG  LYS    80      49.376  58.910  53.424  1.00  0.00           C  
ATOM   1152  HG2 LYS    80      48.808  57.988  53.320  1.00  0.00           H  
ATOM   1153  HG3 LYS    80      49.885  58.955  54.385  1.00  0.00           H  
ATOM   1154  CD  LYS    80      48.480  60.102  53.208  1.00  0.00           C  
ATOM   1155  HD2 LYS    80      48.058  60.146  52.206  1.00  0.00           H  
ATOM   1156  HD3 LYS    80      47.647  60.116  53.909  1.00  0.00           H  
ATOM   1157  CE  LYS    80      49.156  61.397  53.458  1.00  0.00           C  
ATOM   1158  HE2 LYS    80      49.336  61.587  54.513  1.00  0.00           H  
ATOM   1159  HE3 LYS    80      50.123  61.331  52.967  1.00  0.00           H  
ATOM   1160  NZ  LYS    80      48.415  62.567  52.898  1.00  0.00           N  
ATOM   1161  HZ1 LYS    80      48.973  63.434  52.992  1.00  0.00           H  
ATOM   1162  HZ2 LYS    80      48.144  62.509  51.900  1.00  0.00           H  
ATOM   1163  HZ3 LYS    80      47.499  62.740  53.351  1.00  0.00           H  
ATOM   1164  C   LYS    80      51.819  57.022  53.438  1.00  0.00           C  
ATOM   1165  O   LYS    80      51.181  56.416  54.302  1.00  0.00           O  
ATOM   1166  N   THR    81      53.172  57.182  53.588  1.00  0.00           N  
ATOM   1167  H   THR    81      53.672  57.731  52.902  1.00  0.00           H  
ATOM   1168  CA  THR    81      53.903  56.593  54.726  1.00  0.00           C  
ATOM   1169  HA  THR    81      53.546  55.573  54.842  1.00  0.00           H  
ATOM   1170  CB  THR    81      55.422  56.361  54.508  1.00  0.00           C  
ATOM   1171  HB  THR    81      55.811  55.672  55.253  1.00  0.00           H  
ATOM   1172  CG2 THR    81      56.203  57.692  54.409  1.00  0.00           C  
ATOM   1173 HG21 THR    81      55.655  58.375  53.763  1.00  0.00           H  
ATOM   1174 HG22 THR    81      57.158  57.645  53.889  1.00  0.00           H  
ATOM   1175 HG23 THR    81      56.502  58.206  55.320  1.00  0.00           H  
ATOM   1176  OG1 THR    81      55.602  55.827  53.210  1.00  0.00           O  
ATOM   1177  HG1 THR    81      54.996  55.110  52.970  1.00  0.00           H  
ATOM   1178  C   THR    81      53.695  57.325  56.040  1.00  0.00           C  
ATOM   1179  O   THR    81      54.376  56.996  57.038  1.00  0.00           O  
ATOM   1180  N   VAL    82      52.922  58.472  56.001  1.00  0.00           N  
ATOM   1181  H   VAL    82      52.754  58.906  55.103  1.00  0.00           H  
ATOM   1182  CA  VAL    82      52.688  59.258  57.238  1.00  0.00           C  
ATOM   1183  HA  VAL    82      52.721  58.552  58.064  1.00  0.00           H  
ATOM   1184  CB  VAL    82      53.765  60.328  57.459  1.00  0.00           C  
ATOM   1185  HB  VAL    82      53.971  60.785  56.492  1.00  0.00           H  
ATOM   1186  CG1 VAL    82      53.360  61.611  58.319  1.00  0.00           C  
ATOM   1187 HG11 VAL    82      54.023  62.465  58.191  1.00  0.00           H  
ATOM   1188 HG12 VAL    82      53.173  61.296  59.344  1.00  0.00           H  
ATOM   1189 HG13 VAL    82      52.448  62.128  58.026  1.00  0.00           H  
ATOM   1190  CG2 VAL    82      55.085  59.794  57.988  1.00  0.00           C  
ATOM   1191 HG21 VAL    82      55.603  59.257  57.196  1.00  0.00           H  
ATOM   1192 HG22 VAL    82      54.941  59.065  58.783  1.00  0.00           H  
ATOM   1193 HG23 VAL    82      55.709  60.637  58.277  1.00  0.00           H  
ATOM   1194  C   VAL    82      51.282  59.875  57.204  1.00  0.00           C  
ATOM   1195  O   VAL    82      51.049  60.668  56.322  1.00  0.00           O  
ATOM   1196  N   GLU    83      50.349  59.454  58.066  1.00  0.00           N  
ATOM   1197  H   GLU    83      50.597  58.743  58.740  1.00  0.00           H  
ATOM   1198  CA  GLU    83      49.035  60.003  58.204  1.00  0.00           C  
ATOM   1199  HA  GLU    83      49.205  61.076  58.240  1.00  0.00           H  
ATOM   1200  CB  GLU    83      48.017  59.793  57.052  1.00  0.00           C  
ATOM   1201  HB2 GLU    83      48.477  59.889  56.071  1.00  0.00           H  
ATOM   1202  HB3 GLU    83      47.740  58.745  56.957  1.00  0.00           H  
ATOM   1203  CG  GLU    83      46.820  60.765  57.134  1.00  0.00           C  
ATOM   1204  HG2 GLU    83      46.077  60.434  56.410  1.00  0.00           H  
ATOM   1205  HG3 GLU    83      46.380  60.860  58.125  1.00  0.00           H  
ATOM   1206  CD  GLU    83      47.218  62.132  56.545  1.00  0.00           C  
ATOM   1207  OE1 GLU    83      47.979  62.901  57.217  1.00  0.00           O  
ATOM   1208  OE2 GLU    83      46.629  62.617  55.516  1.00  0.00           O  
ATOM   1209  C   GLU    83      48.439  59.467  59.498  1.00  0.00           C  
ATOM   1210  O   GLU    83      48.318  58.296  59.758  1.00  0.00           O  
ATOM   1211  N   GLY    84      47.825  60.362  60.279  1.00  0.00           N  
ATOM   1212  H   GLY    84      47.768  61.335  60.012  1.00  0.00           H  
ATOM   1213  CA  GLY    84      46.994  59.930  61.424  1.00  0.00           C  
ATOM   1214  HA2 GLY    84      46.061  60.469  61.274  1.00  0.00           H  
ATOM   1215  HA3 GLY    84      46.820  58.857  61.438  1.00  0.00           H  
ATOM   1216  C   GLY    84      47.592  60.516  62.757  1.00  0.00           C  
ATOM   1217  O   GLY    84      46.740  60.924  63.629  1.00  0.00           O  
ATOM   1218  N   ALA    85      48.977  60.627  62.840  1.00  0.00           N  
ATOM   1219  H   ALA    85      49.651  60.090  62.311  1.00  0.00           H  
ATOM   1220  CA  ALA    85      49.488  61.137  64.160  1.00  0.00           C  
ATOM   1221  HA  ALA    85      49.026  60.583  64.973  1.00  0.00           H  
ATOM   1222  CB  ALA    85      50.962  60.712  64.242  1.00  0.00           C  
ATOM   1223  HB1 ALA    85      51.300  60.996  65.236  1.00  0.00           H  
ATOM   1224  HB2 ALA    85      51.059  59.628  64.206  1.00  0.00           H  
ATOM   1225  HB3 ALA    85      51.538  61.107  63.407  1.00  0.00           H  
ATOM   1226  C   ALA    85      49.415  62.676  64.241  1.00  0.00           C  
ATOM   1227  O   ALA    85      49.654  63.290  65.220  1.00  0.00           O  
ATOM   1228  N   GLY    86      49.164  63.331  63.076  1.00  0.00           N  
ATOM   1229  H   GLY    86      49.205  62.787  62.225  1.00  0.00           H  
ATOM   1230  CA  GLY    86      49.208  64.796  63.013  1.00  0.00           C  
ATOM   1231  HA2 GLY    86      49.237  65.221  64.014  1.00  0.00           H  
ATOM   1232  HA3 GLY    86      50.083  65.076  62.430  1.00  0.00           H  
ATOM   1233  C   GLY    86      48.041  65.449  62.292  1.00  0.00           C  
ATOM   1234  O   GLY    86      48.015  66.633  62.031  1.00  0.00           O  
ATOM   1235  N   SER    87      47.009  64.575  61.976  1.00  0.00           N  
ATOM   1236  H   SER    87      47.013  63.608  62.272  1.00  0.00           H  
ATOM   1237  CA  SER    87      46.023  64.929  60.940  1.00  0.00           C  
ATOM   1238  HA  SER    87      45.765  65.982  61.027  1.00  0.00           H  
ATOM   1239  CB  SER    87      46.556  64.578  59.530  1.00  0.00           C  
ATOM   1240  HB2 SER    87      45.877  64.848  58.725  1.00  0.00           H  
ATOM   1241  HB3 SER    87      47.494  65.105  59.372  1.00  0.00           H  
ATOM   1242  OG  SER    87      46.879  63.260  59.458  1.00  0.00           O  
ATOM   1243  HG  SER    87      47.335  63.130  58.612  1.00  0.00           H  
ATOM   1244  C   SER    87      44.736  64.050  61.161  1.00  0.00           C  
ATOM   1245  O   SER    87      44.696  63.332  62.143  1.00  0.00           O  
ATOM   1246  N   ILE    88      43.815  63.932  60.152  1.00  0.00           N  
ATOM   1247  H   ILE    88      43.948  64.505  59.330  1.00  0.00           H  
ATOM   1248  CA  ILE    88      42.854  62.826  60.007  1.00  0.00           C  
ATOM   1249  HA  ILE    88      42.957  62.207  60.895  1.00  0.00           H  
ATOM   1250  CB  ILE    88      41.423  63.265  59.749  1.00  0.00           C  
ATOM   1251  HB  ILE    88      41.325  63.716  58.764  1.00  0.00           H  
ATOM   1252  CG2 ILE    88      40.397  62.136  59.617  1.00  0.00           C  
ATOM   1253 HG21 ILE    88      40.441  61.475  60.480  1.00  0.00           H  
ATOM   1254 HG22 ILE    88      40.413  61.598  58.671  1.00  0.00           H  
ATOM   1255 HG23 ILE    88      39.417  62.561  59.824  1.00  0.00           H  
ATOM   1256  CG1 ILE    88      41.023  64.381  60.801  1.00  0.00           C  
ATOM   1257 HG12 ILE    88      41.696  65.228  60.688  1.00  0.00           H  
ATOM   1258 HG13 ILE    88      40.018  64.722  60.561  1.00  0.00           H  
ATOM   1259  CD1 ILE    88      41.106  64.111  62.328  1.00  0.00           C  
ATOM   1260 HD11 ILE    88      40.778  64.976  62.902  1.00  0.00           H  
ATOM   1261 HD12 ILE    88      42.115  63.836  62.628  1.00  0.00           H  
ATOM   1262 HD13 ILE    88      40.440  63.308  62.636  1.00  0.00           H  
ATOM   1263  C   ILE    88      43.406  61.934  58.909  1.00  0.00           C  
ATOM   1264  O   ILE    88      43.992  62.411  57.980  1.00  0.00           O  
ATOM   1265  N   ALA    89      43.119  60.631  59.053  1.00  0.00           N  
ATOM   1266  H   ALA    89      42.715  60.324  59.928  1.00  0.00           H  
ATOM   1267  CA  ALA    89      43.265  59.514  58.081  1.00  0.00           C  
ATOM   1268  HA  ALA    89      43.554  59.940  57.123  1.00  0.00           H  
ATOM   1269  CB  ALA    89      44.202  58.426  58.651  1.00  0.00           C  
ATOM   1270  HB1 ALA    89      43.883  58.099  59.639  1.00  0.00           H  
ATOM   1271  HB2 ALA    89      44.293  57.600  57.948  1.00  0.00           H  
ATOM   1272  HB3 ALA    89      45.241  58.679  58.854  1.00  0.00           H  
ATOM   1273  C   ALA    89      41.843  58.947  57.785  1.00  0.00           C  
ATOM   1274  O   ALA    89      41.373  58.130  58.526  1.00  0.00           O  
ATOM   1275  N   ALA    90      41.135  59.456  56.690  1.00  0.00           N  
ATOM   1276  H   ALA    90      41.563  60.131  56.071  1.00  0.00           H  
ATOM   1277  CA  ALA    90      39.910  58.787  56.195  1.00  0.00           C  
ATOM   1278  HA  ALA    90      40.033  57.719  56.359  1.00  0.00           H  
ATOM   1279  CB  ALA    90      38.813  59.143  57.161  1.00  0.00           C  
ATOM   1280  HB1 ALA    90      39.029  58.970  58.214  1.00  0.00           H  
ATOM   1281  HB2 ALA    90      38.495  60.179  57.070  1.00  0.00           H  
ATOM   1282  HB3 ALA    90      37.901  58.592  56.942  1.00  0.00           H  
ATOM   1283  C   ALA    90      39.703  59.006  54.773  1.00  0.00           C  
ATOM   1284  O   ALA    90      40.497  59.758  54.157  1.00  0.00           O  
ATOM   1285  N   ALA    91      38.673  58.325  54.205  1.00  0.00           N  
ATOM   1286  H   ALA    91      37.954  58.018  54.847  1.00  0.00           H  
ATOM   1287  CA  ALA    91      38.228  58.493  52.840  1.00  0.00           C  
ATOM   1288  HA  ALA    91      39.114  58.766  52.270  1.00  0.00           H  
ATOM   1289  CB  ALA    91      37.522  57.384  52.123  1.00  0.00           C  
ATOM   1290  HB1 ALA    91      36.996  57.690  51.221  1.00  0.00           H  
ATOM   1291  HB2 ALA    91      38.211  56.568  51.914  1.00  0.00           H  
ATOM   1292  HB3 ALA    91      36.641  57.085  52.686  1.00  0.00           H  
ATOM   1293  C   ALA    91      37.348  59.766  52.759  1.00  0.00           C  
ATOM   1294  O   ALA    91      36.589  60.130  53.660  1.00  0.00           O  
ATOM   1295  N   THR    92      37.291  60.393  51.593  1.00  0.00           N  
ATOM   1296  H   THR    92      37.944  60.195  50.847  1.00  0.00           H  
ATOM   1297  CA  THR    92      36.249  61.364  51.426  1.00  0.00           C  
ATOM   1298  HA  THR    92      36.343  62.067  52.251  1.00  0.00           H  
ATOM   1299  CB  THR    92      36.596  62.137  50.218  1.00  0.00           C  
ATOM   1300  HB  THR    92      35.936  62.984  50.045  1.00  0.00           H  
ATOM   1301  CG2 THR    92      36.616  61.349  48.898  1.00  0.00           C  
ATOM   1302 HG21 THR    92      37.168  60.413  48.844  1.00  0.00           H  
ATOM   1303 HG22 THR    92      36.916  62.011  48.089  1.00  0.00           H  
ATOM   1304 HG23 THR    92      35.561  61.081  48.915  1.00  0.00           H  
ATOM   1305  OG1 THR    92      37.887  62.660  50.320  1.00  0.00           O  
ATOM   1306  HG1 THR    92      38.228  62.797  49.423  1.00  0.00           H  
ATOM   1307  C   THR    92      34.844  60.778  51.319  1.00  0.00           C  
ATOM   1308  O   THR    92      34.666  59.551  51.177  1.00  0.00           O  
ATOM   1309  N   GLY    93      33.734  61.642  51.437  1.00  0.00           N  
ATOM   1310  H   GLY    93      33.853  62.634  51.588  1.00  0.00           H  
ATOM   1311  CA  GLY    93      32.340  61.139  51.583  1.00  0.00           C  
ATOM   1312  HA2 GLY    93      32.248  60.730  52.587  1.00  0.00           H  
ATOM   1313  HA3 GLY    93      31.705  62.011  51.446  1.00  0.00           H  
ATOM   1314  C   GLY    93      31.965  60.090  50.575  1.00  0.00           C  
ATOM   1315  O   GLY    93      31.392  59.106  50.935  1.00  0.00           O  
ATOM   1316  N   PHE    94      32.465  60.218  49.324  1.00  0.00           N  
ATOM   1317  H   PHE    94      33.093  60.953  49.025  1.00  0.00           H  
ATOM   1318  CA  PHE    94      32.075  59.396  48.157  1.00  0.00           C  
ATOM   1319  HA  PHE    94      31.023  59.502  47.903  1.00  0.00           H  
ATOM   1320  CB  PHE    94      32.820  59.946  46.895  1.00  0.00           C  
ATOM   1321  HB2 PHE    94      32.533  60.996  46.904  1.00  0.00           H  
ATOM   1322  HB3 PHE    94      33.862  59.779  47.158  1.00  0.00           H  
ATOM   1323  CG  PHE    94      32.499  59.305  45.649  1.00  0.00           C  
ATOM   1324  CD1 PHE    94      31.425  59.742  44.944  1.00  0.00           C  
ATOM   1325  HD1 PHE    94      31.100  60.737  45.223  1.00  0.00           H  
ATOM   1326  CE1 PHE    94      30.851  58.999  43.870  1.00  0.00           C  
ATOM   1327  HE1 PHE    94      30.094  59.429  43.226  1.00  0.00           H  
ATOM   1328  CZ  PHE    94      31.318  57.692  43.645  1.00  0.00           C  
ATOM   1329  HZ  PHE    94      30.983  57.115  42.792  1.00  0.00           H  
ATOM   1330  CE2 PHE    94      32.504  57.256  44.288  1.00  0.00           C  
ATOM   1331  HE2 PHE    94      33.046  56.345  44.065  1.00  0.00           H  
ATOM   1332  CD2 PHE    94      33.024  58.046  45.309  1.00  0.00           C  
ATOM   1333  HD2 PHE    94      33.719  57.604  46.013  1.00  0.00           H  
ATOM   1334  C   PHE    94      32.440  57.933  48.272  1.00  0.00           C  
ATOM   1335  O   PHE    94      31.615  57.053  48.086  1.00  0.00           O  
ATOM   1336  N   VAL    95      33.639  57.618  48.846  1.00  0.00           N  
ATOM   1337  H   VAL    95      34.265  58.365  49.115  1.00  0.00           H  
ATOM   1338  CA  VAL    95      34.014  56.247  49.033  1.00  0.00           C  
ATOM   1339  HA  VAL    95      33.696  55.631  48.195  1.00  0.00           H  
ATOM   1340  CB  VAL    95      35.440  56.052  49.404  1.00  0.00           C  
ATOM   1341  HB  VAL    95      35.577  56.219  50.471  1.00  0.00           H  
ATOM   1342  CG1 VAL    95      36.425  56.841  48.594  1.00  0.00           C  
ATOM   1343 HG11 VAL    95      37.451  56.539  48.796  1.00  0.00           H  
ATOM   1344 HG12 VAL    95      36.136  57.889  48.650  1.00  0.00           H  
ATOM   1345 HG13 VAL    95      36.224  56.618  47.548  1.00  0.00           H  
ATOM   1346  CG2 VAL    95      35.848  54.596  49.270  1.00  0.00           C  
ATOM   1347 HG21 VAL    95      36.913  54.485  49.468  1.00  0.00           H  
ATOM   1348 HG22 VAL    95      35.577  54.143  48.319  1.00  0.00           H  
ATOM   1349 HG23 VAL    95      35.422  53.966  50.049  1.00  0.00           H  
ATOM   1350  C   VAL    95      33.240  55.699  50.174  1.00  0.00           C  
ATOM   1351  O   VAL    95      32.762  54.579  50.031  1.00  0.00           O  
ATOM   1352  N   LYS    96      32.907  56.501  51.197  1.00  0.00           N  
ATOM   1353  H   LYS    96      33.435  57.356  51.315  1.00  0.00           H  
ATOM   1354  CA  LYS    96      32.096  55.966  52.366  1.00  0.00           C  
ATOM   1355  HA  LYS    96      32.488  55.002  52.684  1.00  0.00           H  
ATOM   1356  CB  LYS    96      32.097  56.910  53.539  1.00  0.00           C  
ATOM   1357  HB2 LYS    96      31.624  57.865  53.321  1.00  0.00           H  
ATOM   1358  HB3 LYS    96      31.655  56.397  54.391  1.00  0.00           H  
ATOM   1359  CG  LYS    96      33.527  57.199  53.965  1.00  0.00           C  
ATOM   1360  HG2 LYS    96      34.177  56.335  53.840  1.00  0.00           H  
ATOM   1361  HG3 LYS    96      33.848  57.957  53.253  1.00  0.00           H  
ATOM   1362  CD  LYS    96      33.634  57.727  55.394  1.00  0.00           C  
ATOM   1363  HD2 LYS    96      34.662  58.022  55.592  1.00  0.00           H  
ATOM   1364  HD3 LYS    96      33.014  58.609  55.541  1.00  0.00           H  
ATOM   1365  CE  LYS    96      33.323  56.773  56.485  1.00  0.00           C  
ATOM   1366  HE2 LYS    96      33.521  57.411  57.343  1.00  0.00           H  
ATOM   1367  HE3 LYS    96      32.291  56.436  56.426  1.00  0.00           H  
ATOM   1368  NZ  LYS    96      34.220  55.573  56.558  1.00  0.00           N  
ATOM   1369  HZ1 LYS    96      34.099  54.978  55.719  1.00  0.00           H  
ATOM   1370  HZ2 LYS    96      35.209  55.876  56.617  1.00  0.00           H  
ATOM   1371  HZ3 LYS    96      33.978  55.095  57.445  1.00  0.00           H  
ATOM   1372  C   LYS    96      30.625  55.694  52.019  1.00  0.00           C  
ATOM   1373  O   LYS    96      30.053  54.698  52.429  1.00  0.00           O  
ATOM   1374  N   LYS    97      30.087  56.623  51.144  1.00  0.00           N  
ATOM   1375  H   LYS    97      30.626  57.418  50.826  1.00  0.00           H  
ATOM   1376  CA  LYS    97      28.796  56.390  50.579  1.00  0.00           C  
ATOM   1377  HA  LYS    97      28.155  56.012  51.372  1.00  0.00           H  
ATOM   1378  CB  LYS    97      28.325  57.662  49.942  1.00  0.00           C  
ATOM   1379  HB2 LYS    97      28.972  58.097  49.183  1.00  0.00           H  
ATOM   1380  HB3 LYS    97      27.369  57.436  49.474  1.00  0.00           H  
ATOM   1381  CG  LYS    97      27.989  58.682  50.934  1.00  0.00           C  
ATOM   1382  HG2 LYS    97      27.758  58.123  51.839  1.00  0.00           H  
ATOM   1383  HG3 LYS    97      28.864  59.278  51.184  1.00  0.00           H  
ATOM   1384  CD  LYS    97      27.024  59.853  50.612  1.00  0.00           C  
ATOM   1385  HD2 LYS    97      27.373  60.402  49.740  1.00  0.00           H  
ATOM   1386  HD3 LYS    97      26.065  59.512  50.225  1.00  0.00           H  
ATOM   1387  CE  LYS    97      26.873  60.844  51.792  1.00  0.00           C  
ATOM   1388  HE2 LYS    97      26.396  60.289  52.597  1.00  0.00           H  
ATOM   1389  HE3 LYS    97      27.903  61.145  51.965  1.00  0.00           H  
ATOM   1390  NZ  LYS    97      25.924  61.972  51.526  1.00  0.00           N  
ATOM   1391  HZ1 LYS    97      26.172  62.808  52.085  1.00  0.00           H  
ATOM   1392  HZ2 LYS    97      26.054  62.077  50.503  1.00  0.00           H  
ATOM   1393  HZ3 LYS    97      24.962  61.717  51.814  1.00  0.00           H  
ATOM   1394  C   LYS    97      28.822  55.268  49.606  1.00  0.00           C  
ATOM   1395  O   LYS    97      27.885  54.523  49.489  1.00  0.00           O  
ATOM   1396  N   ASP    98      29.930  55.065  48.842  1.00  0.00           N  
ATOM   1397  H   ASP    98      30.778  55.597  48.981  1.00  0.00           H  
ATOM   1398  CA  ASP    98      29.949  53.929  47.906  1.00  0.00           C  
ATOM   1399  HA  ASP    98      29.073  53.938  47.261  1.00  0.00           H  
ATOM   1400  CB  ASP    98      31.215  53.856  47.108  1.00  0.00           C  
ATOM   1401  HB2 ASP    98      31.614  54.852  46.930  1.00  0.00           H  
ATOM   1402  HB3 ASP    98      31.937  53.374  47.765  1.00  0.00           H  
ATOM   1403  CG  ASP    98      31.051  53.103  45.814  1.00  0.00           C  
ATOM   1404  OD1 ASP    98      29.897  52.928  45.300  1.00  0.00           O  
ATOM   1405  OD2 ASP    98      32.042  52.616  45.236  1.00  0.00           O  
ATOM   1406  C   ASP    98      29.814  52.555  48.568  1.00  0.00           C  
ATOM   1407  O   ASP    98      29.152  51.615  48.021  1.00  0.00           O  
ATOM   1408  N   GLN    99      30.448  52.440  49.695  1.00  0.00           N  
ATOM   1409  H   GLN    99      31.041  53.210  49.972  1.00  0.00           H  
ATOM   1410  CA  GLN    99      30.560  51.107  50.351  1.00  0.00           C  
ATOM   1411  HA  GLN    99      30.666  50.349  49.580  1.00  0.00           H  
ATOM   1412  CB  GLN    99      31.659  51.240  51.398  1.00  0.00           C  
ATOM   1413  HB2 GLN    99      32.492  51.750  50.919  1.00  0.00           H  
ATOM   1414  HB3 GLN    99      31.285  51.776  52.268  1.00  0.00           H  
ATOM   1415  CG  GLN    99      32.304  49.902  51.668  1.00  0.00           C  
ATOM   1416  HG2 GLN    99      32.342  49.343  50.736  1.00  0.00           H  
ATOM   1417  HG3 GLN    99      33.284  50.223  52.014  1.00  0.00           H  
ATOM   1418  CD  GLN    99      31.724  49.119  52.844  1.00  0.00           C  
ATOM   1419  OE1 GLN    99      31.168  49.735  53.750  1.00  0.00           O  
ATOM   1420  NE2 GLN    99      31.922  47.857  53.008  1.00  0.00           N  
ATOM   1421 HE21 GLN    99      32.490  47.355  52.340  1.00  0.00           H  
ATOM   1422 HE22 GLN    99      31.543  47.349  53.796  1.00  0.00           H  
ATOM   1423  C   GLN    99      29.229  50.668  51.085  1.00  0.00           C  
ATOM   1424  O   GLN    99      28.876  49.496  50.968  1.00  0.00           O  
ATOM   1425  N   LEU   100      28.463  51.643  51.647  1.00  0.00           N  
ATOM   1426  H   LEU   100      28.910  52.549  51.696  1.00  0.00           H  
ATOM   1427  CA  LEU   100      27.040  51.627  52.076  1.00  0.00           C  
ATOM   1428  HA  LEU   100      26.911  50.908  52.881  1.00  0.00           H  
ATOM   1429  CB  LEU   100      26.686  53.068  52.531  1.00  0.00           C  
ATOM   1430  HB2 LEU   100      27.362  53.305  53.351  1.00  0.00           H  
ATOM   1431  HB3 LEU   100      26.814  53.668  51.633  1.00  0.00           H  
ATOM   1432  CG  LEU   100      25.276  53.121  53.042  1.00  0.00           C  
ATOM   1433  HG  LEU   100      24.542  52.758  52.326  1.00  0.00           H  
ATOM   1434  CD1 LEU   100      24.964  54.574  53.306  1.00  0.00           C  
ATOM   1435 HD11 LEU   100      25.429  55.182  52.532  1.00  0.00           H  
ATOM   1436 HD12 LEU   100      25.492  54.881  54.206  1.00  0.00           H  
ATOM   1437 HD13 LEU   100      23.897  54.788  53.309  1.00  0.00           H  
ATOM   1438  CD2 LEU   100      24.929  52.390  54.295  1.00  0.00           C  
ATOM   1439 HD21 LEU   100      25.026  51.315  54.157  1.00  0.00           H  
ATOM   1440 HD22 LEU   100      23.867  52.590  54.419  1.00  0.00           H  
ATOM   1441 HD23 LEU   100      25.569  52.768  55.090  1.00  0.00           H  
ATOM   1442  C   LEU   100      26.150  51.040  50.964  1.00  0.00           C  
ATOM   1443  O   LEU   100      25.282  50.260  51.290  1.00  0.00           O  
ATOM   1444  N   GLY   101      26.362  51.474  49.697  1.00  0.00           N  
ATOM   1445  H   GLY   101      26.899  52.303  49.478  1.00  0.00           H  
ATOM   1446  CA  GLY   101      25.564  51.000  48.631  1.00  0.00           C  
ATOM   1447  HA2 GLY   101      24.553  51.371  48.785  1.00  0.00           H  
ATOM   1448  HA3 GLY   101      25.927  51.386  47.681  1.00  0.00           H  
ATOM   1449  C   GLY   101      25.575  49.448  48.417  1.00  0.00           C  
ATOM   1450  O   GLY   101      24.528  48.774  48.347  1.00  0.00           O  
ATOM   1451  N   LYS   102      26.743  48.859  48.665  1.00  0.00           N  
ATOM   1452  H   LYS   102      27.525  49.456  48.897  1.00  0.00           H  
ATOM   1453  CA  LYS   102      26.876  47.440  48.566  1.00  0.00           C  
ATOM   1454  HA  LYS   102      26.333  46.997  47.733  1.00  0.00           H  
ATOM   1455  CB  LYS   102      28.413  47.260  48.313  1.00  0.00           C  
ATOM   1456  HB2 LYS   102      29.105  47.713  49.020  1.00  0.00           H  
ATOM   1457  HB3 LYS   102      28.581  46.190  48.420  1.00  0.00           H  
ATOM   1458  CG  LYS   102      28.654  47.723  46.859  1.00  0.00           C  
ATOM   1459  HG2 LYS   102      27.878  47.479  46.136  1.00  0.00           H  
ATOM   1460  HG3 LYS   102      28.652  48.810  46.827  1.00  0.00           H  
ATOM   1461  CD  LYS   102      30.013  47.323  46.408  1.00  0.00           C  
ATOM   1462  HD2 LYS   102      30.752  47.857  47.002  1.00  0.00           H  
ATOM   1463  HD3 LYS   102      30.071  46.243  46.522  1.00  0.00           H  
ATOM   1464  CE  LYS   102      30.244  47.600  44.965  1.00  0.00           C  
ATOM   1465  HE2 LYS   102      29.623  46.973  44.329  1.00  0.00           H  
ATOM   1466  HE3 LYS   102      30.102  48.663  44.788  1.00  0.00           H  
ATOM   1467  NZ  LYS   102      31.715  47.326  44.618  1.00  0.00           N  
ATOM   1468  HZ1 LYS   102      31.977  46.619  45.329  1.00  0.00           H  
ATOM   1469  HZ2 LYS   102      31.667  46.893  43.679  1.00  0.00           H  
ATOM   1470  HZ3 LYS   102      32.221  48.224  44.717  1.00  0.00           H  
ATOM   1471  C   LYS   102      26.365  46.714  49.741  1.00  0.00           C  
ATOM   1472  O   LYS   102      25.701  45.690  49.667  1.00  0.00           O  
ATOM   1473  N   ASN   103      26.660  47.249  50.951  1.00  0.00           N  
ATOM   1474  H   ASN   103      27.360  47.978  50.964  1.00  0.00           H  
ATOM   1475  CA  ASN   103      26.182  46.652  52.118  1.00  0.00           C  
ATOM   1476  HA  ASN   103      26.473  45.604  52.130  1.00  0.00           H  
ATOM   1477  CB  ASN   103      26.615  47.374  53.404  1.00  0.00           C  
ATOM   1478  HB2 ASN   103      26.195  48.372  53.300  1.00  0.00           H  
ATOM   1479  HB3 ASN   103      26.132  46.866  54.236  1.00  0.00           H  
ATOM   1480  CG  ASN   103      28.054  47.402  53.697  1.00  0.00           C  
ATOM   1481  OD1 ASN   103      28.842  46.515  53.387  1.00  0.00           O  
ATOM   1482  ND2 ASN   103      28.542  48.491  54.302  1.00  0.00           N  
ATOM   1483 HD21 ASN   103      28.012  49.062  54.947  1.00  0.00           H  
ATOM   1484 HD22 ASN   103      29.503  48.726  54.097  1.00  0.00           H  
ATOM   1485  C   ASN   103      24.585  46.621  52.058  1.00  0.00           C  
ATOM   1486  O   ASN   103      24.010  45.599  52.389  1.00  0.00           O  
ATOM   1487  N   GLU   104      23.919  47.570  51.467  1.00  0.00           N  
ATOM   1488  H   GLU   104      24.363  48.430  51.175  1.00  0.00           H  
ATOM   1489  CA  GLU   104      22.470  47.595  51.394  1.00  0.00           C  
ATOM   1490  HA  GLU   104      22.006  47.192  52.291  1.00  0.00           H  
ATOM   1491  CB  GLU   104      22.081  48.949  51.021  1.00  0.00           C  
ATOM   1492  HB2 GLU   104      22.773  49.334  50.275  1.00  0.00           H  
ATOM   1493  HB3 GLU   104      21.051  48.914  50.672  1.00  0.00           H  
ATOM   1494  CG  GLU   104      22.055  49.936  52.145  1.00  0.00           C  
ATOM   1495  HG2 GLU   104      23.035  50.020  52.611  1.00  0.00           H  
ATOM   1496  HG3 GLU   104      21.907  50.912  51.686  1.00  0.00           H  
ATOM   1497  CD  GLU   104      21.097  49.685  53.280  1.00  0.00           C  
ATOM   1498  OE1 GLU   104      21.520  49.056  54.246  1.00  0.00           O  
ATOM   1499  OE2 GLU   104      19.875  49.991  53.108  1.00  0.00           O  
ATOM   1500  C   GLU   104      21.860  46.726  50.283  1.00  0.00           C  
ATOM   1501  O   GLU   104      20.693  46.411  50.250  1.00  0.00           O  
ATOM   1502  N   GLU   105      22.700  46.280  49.284  1.00  0.00           N  
ATOM   1503  H   GLU   105      23.564  46.798  49.199  1.00  0.00           H  
ATOM   1504  CA  GLU   105      22.282  45.259  48.384  1.00  0.00           C  
ATOM   1505  HA  GLU   105      21.355  45.546  47.894  1.00  0.00           H  
ATOM   1506  CB  GLU   105      23.325  45.160  47.260  1.00  0.00           C  
ATOM   1507  HB2 GLU   105      23.484  46.192  46.952  1.00  0.00           H  
ATOM   1508  HB3 GLU   105      24.230  44.665  47.606  1.00  0.00           H  
ATOM   1509  CG  GLU   105      22.783  44.509  45.995  1.00  0.00           C  
ATOM   1510  HG2 GLU   105      23.617  44.176  45.380  1.00  0.00           H  
ATOM   1511  HG3 GLU   105      22.120  43.664  46.174  1.00  0.00           H  
ATOM   1512  CD  GLU   105      22.028  45.593  45.238  1.00  0.00           C  
ATOM   1513  OE1 GLU   105      22.757  46.453  44.601  1.00  0.00           O  
ATOM   1514  OE2 GLU   105      20.758  45.713  45.253  1.00  0.00           O  
ATOM   1515  C   GLU   105      22.217  43.896  49.103  1.00  0.00           C  
ATOM   1516  O   GLU   105      21.807  42.931  48.478  1.00  0.00           O  
ATOM   1517  N   GLY   106      22.674  43.756  50.408  1.00  0.00           N  
ATOM   1518  H   GLY   106      23.034  44.576  50.877  1.00  0.00           H  
ATOM   1519  CA  GLY   106      22.528  42.529  51.117  1.00  0.00           C  
ATOM   1520  HA2 GLY   106      22.129  42.743  52.106  1.00  0.00           H  
ATOM   1521  HA3 GLY   106      21.778  41.946  50.588  1.00  0.00           H  
ATOM   1522  C   GLY   106      23.829  41.781  51.250  1.00  0.00           C  
ATOM   1523  O   GLY   106      23.874  40.665  51.747  1.00  0.00           O  
ATOM   1524  N   ALA   107      24.952  42.435  50.851  1.00  0.00           N  
ATOM   1525  H   ALA   107      25.008  43.400  50.556  1.00  0.00           H  
ATOM   1526  CA  ALA   107      26.224  41.843  50.672  1.00  0.00           C  
ATOM   1527  HA  ALA   107      26.223  40.811  51.015  1.00  0.00           H  
ATOM   1528  CB  ALA   107      26.592  42.004  49.176  1.00  0.00           C  
ATOM   1529  HB1 ALA   107      27.630  41.733  48.993  1.00  0.00           H  
ATOM   1530  HB2 ALA   107      25.902  41.321  48.686  1.00  0.00           H  
ATOM   1531  HB3 ALA   107      26.349  43.045  48.970  1.00  0.00           H  
ATOM   1532  C   ALA   107      27.385  42.430  51.518  1.00  0.00           C  
ATOM   1533  O   ALA   107      28.349  42.978  51.014  1.00  0.00           O  
ATOM   1534  N   PRO   108      27.210  42.472  52.905  1.00  0.00           N  
ATOM   1535  CD  PRO   108      26.219  41.670  53.609  1.00  0.00           C  
ATOM   1536  HD2 PRO   108      26.254  40.721  53.081  1.00  0.00           H  
ATOM   1537  HD3 PRO   108      25.288  42.228  53.531  1.00  0.00           H  
ATOM   1538  CG  PRO   108      26.660  41.624  55.094  1.00  0.00           C  
ATOM   1539  HG2 PRO   108      27.427  40.868  55.250  1.00  0.00           H  
ATOM   1540  HG3 PRO   108      25.810  41.340  55.712  1.00  0.00           H  
ATOM   1541  CB  PRO   108      27.230  43.104  55.224  1.00  0.00           C  
ATOM   1542  HB2 PRO   108      28.016  43.173  55.974  1.00  0.00           H  
ATOM   1543  HB3 PRO   108      26.446  43.855  55.297  1.00  0.00           H  
ATOM   1544  CA  PRO   108      27.869  43.287  53.851  1.00  0.00           C  
ATOM   1545  HA  PRO   108      27.782  44.305  53.476  1.00  0.00           H  
ATOM   1546  C   PRO   108      29.314  42.909  53.947  1.00  0.00           C  
ATOM   1547  O   PRO   108      29.854  41.795  53.826  1.00  0.00           O  
ATOM   1548  N   GLN   109      30.138  43.974  54.136  1.00  0.00           N  
ATOM   1549  H   GLN   109      29.754  44.902  54.249  1.00  0.00           H  
ATOM   1550  CA  GLN   109      31.625  43.845  54.087  1.00  0.00           C  
ATOM   1551  HA  GLN   109      31.864  42.841  54.433  1.00  0.00           H  
ATOM   1552  CB  GLN   109      32.010  43.989  52.613  1.00  0.00           C  
ATOM   1553  HB2 GLN   109      31.468  43.229  52.054  1.00  0.00           H  
ATOM   1554  HB3 GLN   109      31.638  44.962  52.296  1.00  0.00           H  
ATOM   1555  CG  GLN   109      33.524  43.836  52.470  1.00  0.00           C  
ATOM   1556  HG2 GLN   109      34.101  44.702  52.788  1.00  0.00           H  
ATOM   1557  HG3 GLN   109      33.960  43.014  53.034  1.00  0.00           H  
ATOM   1558  CD  GLN   109      33.962  43.612  51.018  1.00  0.00           C  
ATOM   1559  OE1 GLN   109      33.153  43.663  50.112  1.00  0.00           O  
ATOM   1560  NE2 GLN   109      35.229  43.348  50.801  1.00  0.00           N  
ATOM   1561 HE21 GLN   109      35.714  42.837  51.526  1.00  0.00           H  
ATOM   1562 HE22 GLN   109      35.572  43.218  49.859  1.00  0.00           H  
ATOM   1563  C   GLN   109      32.265  44.757  55.083  1.00  0.00           C  
ATOM   1564  O   GLN   109      31.860  45.900  55.231  1.00  0.00           O  
ATOM   1565  N   GLU   110      33.432  44.347  55.684  1.00  0.00           N  
ATOM   1566  H   GLU   110      33.899  43.467  55.513  1.00  0.00           H  
ATOM   1567  CA  GLU   110      33.927  44.924  56.921  1.00  0.00           C  
ATOM   1568  HA  GLU   110      33.139  44.845  57.667  1.00  0.00           H  
ATOM   1569  CB  GLU   110      35.049  43.995  57.411  1.00  0.00           C  
ATOM   1570  HB2 GLU   110      34.580  43.014  57.461  1.00  0.00           H  
ATOM   1571  HB3 GLU   110      35.907  44.045  56.744  1.00  0.00           H  
ATOM   1572  CG  GLU   110      35.431  44.365  58.823  1.00  0.00           C  
ATOM   1573  HG2 GLU   110      36.113  43.542  59.025  1.00  0.00           H  
ATOM   1574  HG3 GLU   110      36.097  45.224  58.878  1.00  0.00           H  
ATOM   1575  CD  GLU   110      34.319  44.336  59.767  1.00  0.00           C  
ATOM   1576  OE1 GLU   110      33.839  45.444  60.166  1.00  0.00           O  
ATOM   1577  OE2 GLU   110      33.975  43.283  60.391  1.00  0.00           O  
ATOM   1578  C   GLU   110      34.377  46.387  56.905  1.00  0.00           C  
ATOM   1579  O   GLU   110      34.489  47.061  57.907  1.00  0.00           O  
ATOM   1580  N   GLY   111      34.693  47.000  55.687  1.00  0.00           N  
ATOM   1581  H   GLY   111      34.490  46.472  54.848  1.00  0.00           H  
ATOM   1582  CA  GLY   111      35.619  48.183  55.543  1.00  0.00           C  
ATOM   1583  HA2 GLY   111      35.113  49.017  56.025  1.00  0.00           H  
ATOM   1584  HA3 GLY   111      36.522  47.934  56.095  1.00  0.00           H  
ATOM   1585  C   GLY   111      35.786  48.515  54.124  1.00  0.00           C  
ATOM   1586  O   GLY   111      35.280  47.853  53.172  1.00  0.00           O  
ATOM   1587  N   ILE   112      36.406  49.708  53.904  1.00  0.00           N  
ATOM   1588  H   ILE   112      36.625  50.372  54.635  1.00  0.00           H  
ATOM   1589  CA  ILE   112      36.592  50.194  52.550  1.00  0.00           C  
ATOM   1590  HA  ILE   112      35.647  50.126  52.015  1.00  0.00           H  
ATOM   1591  CB  ILE   112      36.861  51.678  52.452  1.00  0.00           C  
ATOM   1592  HB  ILE   112      37.244  51.979  51.479  1.00  0.00           H  
ATOM   1593  CG2 ILE   112      37.915  52.154  53.336  1.00  0.00           C  
ATOM   1594 HG21 ILE   112      38.319  53.090  52.955  1.00  0.00           H  
ATOM   1595 HG22 ILE   112      38.685  51.386  53.355  1.00  0.00           H  
ATOM   1596 HG23 ILE   112      37.636  52.262  54.382  1.00  0.00           H  
ATOM   1597  CG1 ILE   112      35.432  52.437  52.600  1.00  0.00           C  
ATOM   1598 HG12 ILE   112      34.886  52.179  51.695  1.00  0.00           H  
ATOM   1599 HG13 ILE   112      34.868  51.993  53.418  1.00  0.00           H  
ATOM   1600  CD1 ILE   112      35.636  53.967  52.684  1.00  0.00           C  
ATOM   1601 HD11 ILE   112      36.469  54.372  52.114  1.00  0.00           H  
ATOM   1602 HD12 ILE   112      35.953  54.092  53.717  1.00  0.00           H  
ATOM   1603 HD13 ILE   112      34.790  54.586  52.391  1.00  0.00           H  
ATOM   1604  C   ILE   112      37.697  49.393  51.789  1.00  0.00           C  
ATOM   1605  O   ILE   112      37.611  49.255  50.562  1.00  0.00           O  
ATOM   1606  N   LEU   113      38.560  48.669  52.561  1.00  0.00           N  
ATOM   1607  H   LEU   113      38.627  48.893  53.545  1.00  0.00           H  
ATOM   1608  CA  LEU   113      39.539  47.865  51.791  1.00  0.00           C  
ATOM   1609  HA  LEU   113      39.840  48.501  50.961  1.00  0.00           H  
ATOM   1610  CB  LEU   113      40.732  47.514  52.687  1.00  0.00           C  
ATOM   1611  HB2 LEU   113      40.355  47.116  53.627  1.00  0.00           H  
ATOM   1612  HB3 LEU   113      41.281  46.724  52.179  1.00  0.00           H  
ATOM   1613  CG  LEU   113      41.609  48.686  53.179  1.00  0.00           C  
ATOM   1614  HG  LEU   113      40.982  49.525  53.474  1.00  0.00           H  
ATOM   1615  CD1 LEU   113      42.378  49.333  52.048  1.00  0.00           C  
ATOM   1616 HD11 LEU   113      41.949  50.305  51.815  1.00  0.00           H  
ATOM   1617 HD12 LEU   113      42.364  48.624  51.222  1.00  0.00           H  
ATOM   1618 HD13 LEU   113      43.441  49.333  52.284  1.00  0.00           H  
ATOM   1619  CD2 LEU   113      42.420  48.213  54.338  1.00  0.00           C  
ATOM   1620 HD21 LEU   113      43.178  47.563  53.905  1.00  0.00           H  
ATOM   1621 HD22 LEU   113      41.916  47.478  54.962  1.00  0.00           H  
ATOM   1622 HD23 LEU   113      43.049  48.962  54.814  1.00  0.00           H  
ATOM   1623  C   LEU   113      38.913  46.551  51.260  1.00  0.00           C  
ATOM   1624  O   LEU   113      37.971  46.093  51.888  1.00  0.00           O  
ATOM   1625  N   GLU   114      39.571  45.895  50.266  1.00  0.00           N  
ATOM   1626  H   GLU   114      40.145  46.393  49.600  1.00  0.00           H  
ATOM   1627  CA  GLU   114      39.097  44.653  49.774  1.00  0.00           C  
ATOM   1628  HA  GLU   114      38.178  44.280  50.219  1.00  0.00           H  
ATOM   1629  CB  GLU   114      38.905  44.711  48.317  1.00  0.00           C  
ATOM   1630  HB2 GLU   114      38.171  45.481  48.086  1.00  0.00           H  
ATOM   1631  HB3 GLU   114      39.868  45.055  47.947  1.00  0.00           H  
ATOM   1632  CG  GLU   114      38.519  43.402  47.600  1.00  0.00           C  
ATOM   1633  HG2 GLU   114      38.613  43.579  46.530  1.00  0.00           H  
ATOM   1634  HG3 GLU   114      39.191  42.581  47.842  1.00  0.00           H  
ATOM   1635  CD  GLU   114      37.071  42.856  47.846  1.00  0.00           C  
ATOM   1636  OE1 GLU   114      36.121  43.602  48.238  1.00  0.00           O  
ATOM   1637  OE2 GLU   114      36.894  41.604  47.596  1.00  0.00           O  
ATOM   1638  C   GLU   114      40.240  43.689  50.169  1.00  0.00           C  
ATOM   1639  O   GLU   114      39.913  42.599  50.601  1.00  0.00           O  
ATOM   1640  N   ASP   115      41.559  44.105  50.006  1.00  0.00           N  
ATOM   1641  H   ASP   115      41.626  45.057  49.672  1.00  0.00           H  
ATOM   1642  CA  ASP   115      42.759  43.257  49.887  1.00  0.00           C  
ATOM   1643  HA  ASP   115      42.792  42.621  50.768  1.00  0.00           H  
ATOM   1644  CB  ASP   115      42.684  42.358  48.651  1.00  0.00           C  
ATOM   1645  HB2 ASP   115      41.715  41.868  48.580  1.00  0.00           H  
ATOM   1646  HB3 ASP   115      42.826  43.004  47.787  1.00  0.00           H  
ATOM   1647  CG  ASP   115      43.666  41.215  48.682  1.00  0.00           C  
ATOM   1648  OD1 ASP   115      44.370  41.166  47.652  1.00  0.00           O  
ATOM   1649  OD2 ASP   115      43.772  40.458  49.683  1.00  0.00           O  
ATOM   1650  C   ASP   115      43.965  44.238  49.841  1.00  0.00           C  
ATOM   1651  O   ASP   115      43.768  45.354  49.427  1.00  0.00           O  
ATOM   1652  N   MET   116      45.247  43.810  50.165  1.00  0.00           N  
ATOM   1653  H   MET   116      45.361  42.969  50.714  1.00  0.00           H  
ATOM   1654  CA  MET   116      46.467  44.684  49.896  1.00  0.00           C  
ATOM   1655  HA  MET   116      46.100  45.300  49.079  1.00  0.00           H  
ATOM   1656  CB  MET   116      46.822  45.550  51.034  1.00  0.00           C  
ATOM   1657  HB2 MET   116      47.402  45.010  51.779  1.00  0.00           H  
ATOM   1658  HB3 MET   116      47.464  46.302  50.579  1.00  0.00           H  
ATOM   1659  CG  MET   116      45.647  46.316  51.732  1.00  0.00           C  
ATOM   1660  HG2 MET   116      45.097  46.833  50.949  1.00  0.00           H  
ATOM   1661  HG3 MET   116      45.056  45.538  52.211  1.00  0.00           H  
ATOM   1662  SD  MET   116      46.146  47.488  53.077  1.00  0.00           S  
ATOM   1663  CE  MET   116      46.544  46.222  54.299  1.00  0.00           C  
ATOM   1664  HE1 MET   116      46.878  46.710  55.211  1.00  0.00           H  
ATOM   1665  HE2 MET   116      45.635  45.652  54.479  1.00  0.00           H  
ATOM   1666  HE3 MET   116      47.341  45.585  53.923  1.00  0.00           H  
ATOM   1667  C   MET   116      47.566  43.827  49.417  1.00  0.00           C  
ATOM   1668  O   MET   116      47.827  42.784  49.996  1.00  0.00           O  
ATOM   1669  N   PRO   117      48.323  44.178  48.327  1.00  0.00           N  
ATOM   1670  CD  PRO   117      47.899  45.086  47.295  1.00  0.00           C  
ATOM   1671  HD2 PRO   117      47.943  46.123  47.621  1.00  0.00           H  
ATOM   1672  HD3 PRO   117      46.900  44.788  46.986  1.00  0.00           H  
ATOM   1673  CG  PRO   117      48.858  45.063  46.114  1.00  0.00           C  
ATOM   1674  HG2 PRO   117      49.576  45.880  46.159  1.00  0.00           H  
ATOM   1675  HG3 PRO   117      48.326  45.069  45.165  1.00  0.00           H  
ATOM   1676  CB  PRO   117      49.592  43.762  46.461  1.00  0.00           C  
ATOM   1677  HB2 PRO   117      50.606  43.801  46.067  1.00  0.00           H  
ATOM   1678  HB3 PRO   117      49.111  42.933  45.947  1.00  0.00           H  
ATOM   1679  CA  PRO   117      49.479  43.506  47.983  1.00  0.00           C  
ATOM   1680  HA  PRO   117      49.391  42.443  48.200  1.00  0.00           H  
ATOM   1681  C   PRO   117      50.632  44.165  48.759  1.00  0.00           C  
ATOM   1682  O   PRO   117      51.433  44.936  48.240  1.00  0.00           O  
ATOM   1683  N   VAL   118      50.716  43.716  50.033  1.00  0.00           N  
ATOM   1684  H   VAL   118      50.159  42.921  50.318  1.00  0.00           H  
ATOM   1685  CA  VAL   118      51.755  44.100  51.001  1.00  0.00           C  
ATOM   1686  HA  VAL   118      52.661  44.212  50.411  1.00  0.00           H  
ATOM   1687  CB  VAL   118      51.501  45.304  51.889  1.00  0.00           C  
ATOM   1688  HB  VAL   118      52.450  45.440  52.404  1.00  0.00           H  
ATOM   1689  CG1 VAL   118      50.544  45.297  53.021  1.00  0.00           C  
ATOM   1690 HG11 VAL   118      49.575  44.878  52.757  1.00  0.00           H  
ATOM   1691 HG12 VAL   118      50.318  46.261  53.474  1.00  0.00           H  
ATOM   1692 HG13 VAL   118      50.897  44.686  53.849  1.00  0.00           H  
ATOM   1693  CG2 VAL   118      51.372  46.454  51.027  1.00  0.00           C  
ATOM   1694 HG21 VAL   118      51.625  47.369  51.560  1.00  0.00           H  
ATOM   1695 HG22 VAL   118      50.413  46.522  50.518  1.00  0.00           H  
ATOM   1696 HG23 VAL   118      52.027  46.458  50.158  1.00  0.00           H  
ATOM   1697  C   VAL   118      51.961  42.858  51.865  1.00  0.00           C  
ATOM   1698  O   VAL   118      51.128  41.971  51.911  1.00  0.00           O  
ATOM   1699  N   ASP   119      53.150  42.788  52.436  1.00  0.00           N  
ATOM   1700  H   ASP   119      53.925  43.437  52.417  1.00  0.00           H  
ATOM   1701  CA  ASP   119      53.526  41.583  53.158  1.00  0.00           C  
ATOM   1702  HA  ASP   119      53.362  40.714  52.526  1.00  0.00           H  
ATOM   1703  CB  ASP   119      54.947  41.714  53.517  1.00  0.00           C  
ATOM   1704  HB2 ASP   119      55.527  41.892  52.614  1.00  0.00           H  
ATOM   1705  HB3 ASP   119      55.182  42.594  54.113  1.00  0.00           H  
ATOM   1706  CG  ASP   119      55.574  40.478  54.120  1.00  0.00           C  
ATOM   1707  OD1 ASP   119      54.902  39.385  54.225  1.00  0.00           O  
ATOM   1708  OD2 ASP   119      56.766  40.518  54.496  1.00  0.00           O  
ATOM   1709  C   ASP   119      52.602  41.448  54.446  1.00  0.00           C  
ATOM   1710  O   ASP   119      52.653  42.329  55.313  1.00  0.00           O  
ATOM   1711  N   PRO   120      51.742  40.373  54.502  1.00  0.00           N  
ATOM   1712  CD  PRO   120      51.690  39.287  53.603  1.00  0.00           C  
ATOM   1713  HD2 PRO   120      52.622  38.794  53.335  1.00  0.00           H  
ATOM   1714  HD3 PRO   120      51.246  39.618  52.667  1.00  0.00           H  
ATOM   1715  CG  PRO   120      50.624  38.335  54.070  1.00  0.00           C  
ATOM   1716  HG2 PRO   120      51.059  37.622  54.767  1.00  0.00           H  
ATOM   1717  HG3 PRO   120      50.155  37.762  53.273  1.00  0.00           H  
ATOM   1718  CB  PRO   120      49.625  39.288  54.727  1.00  0.00           C  
ATOM   1719  HB2 PRO   120      49.045  38.642  55.383  1.00  0.00           H  
ATOM   1720  HB3 PRO   120      48.995  39.822  54.019  1.00  0.00           H  
ATOM   1721  CA  PRO   120      50.588  40.275  55.410  1.00  0.00           C  
ATOM   1722  HA  PRO   120      50.039  41.201  55.570  1.00  0.00           H  
ATOM   1723  C   PRO   120      50.920  39.690  56.773  1.00  0.00           C  
ATOM   1724  O   PRO   120      51.946  39.056  56.864  1.00  0.00           O  
ATOM   1725  N   ASP   121      50.016  39.832  57.802  1.00  0.00           N  
ATOM   1726  H   ASP   121      49.125  40.295  57.683  1.00  0.00           H  
ATOM   1727  CA  ASP   121      50.155  39.189  59.154  1.00  0.00           C  
ATOM   1728  HA  ASP   121      49.315  39.559  59.737  1.00  0.00           H  
ATOM   1729  CB  ASP   121      49.943  37.664  59.041  1.00  0.00           C  
ATOM   1730  HB2 ASP   121      49.113  37.523  58.352  1.00  0.00           H  
ATOM   1731  HB3 ASP   121      50.810  37.245  58.535  1.00  0.00           H  
ATOM   1732  CG  ASP   121      49.602  37.093  60.432  1.00  0.00           C  
ATOM   1733  OD1 ASP   121      48.781  37.746  61.231  1.00  0.00           O  
ATOM   1734  OD2 ASP   121      50.088  35.971  60.697  1.00  0.00           O  
ATOM   1735  C   ASP   121      51.395  39.662  59.889  1.00  0.00           C  
ATOM   1736  O   ASP   121      51.892  38.918  60.727  1.00  0.00           O  
ATOM   1737  N   ASN   122      51.857  40.818  59.444  1.00  0.00           N  
ATOM   1738  H   ASN   122      51.443  41.426  58.750  1.00  0.00           H  
ATOM   1739  CA  ASN   122      52.927  41.496  60.191  1.00  0.00           C  
ATOM   1740  HA  ASN   122      53.029  41.130  61.211  1.00  0.00           H  
ATOM   1741  CB  ASN   122      54.214  41.011  59.587  1.00  0.00           C  
ATOM   1742  HB2 ASN   122      54.934  41.326  60.340  1.00  0.00           H  
ATOM   1743  HB3 ASN   122      54.257  39.930  59.477  1.00  0.00           H  
ATOM   1744  CG  ASN   122      54.613  41.603  58.273  1.00  0.00           C  
ATOM   1745  OD1 ASN   122      55.073  42.744  58.149  1.00  0.00           O  
ATOM   1746  ND2 ASN   122      54.444  40.752  57.238  1.00  0.00           N  
ATOM   1747 HD21 ASN   122      54.606  41.276  56.388  1.00  0.00           H  
ATOM   1748 HD22 ASN   122      53.927  39.884  57.227  1.00  0.00           H  
ATOM   1749  C   ASN   122      52.736  43.031  60.239  1.00  0.00           C  
ATOM   1750  O   ASN   122      51.745  43.551  59.756  1.00  0.00           O  
ATOM   1751  N   GLU   123      53.694  43.764  60.699  1.00  0.00           N  
ATOM   1752  H   GLU   123      54.668  43.509  60.788  1.00  0.00           H  
ATOM   1753  CA  GLU   123      53.420  45.198  60.839  1.00  0.00           C  
ATOM   1754  HA  GLU   123      52.520  45.394  61.417  1.00  0.00           H  
ATOM   1755  CB  GLU   123      54.591  45.803  61.591  1.00  0.00           C  
ATOM   1756  HB2 GLU   123      55.509  45.221  61.537  1.00  0.00           H  
ATOM   1757  HB3 GLU   123      54.759  46.809  61.213  1.00  0.00           H  
ATOM   1758  CG  GLU   123      54.334  45.965  63.099  1.00  0.00           C  
ATOM   1759  HG2 GLU   123      54.990  46.787  63.378  1.00  0.00           H  
ATOM   1760  HG3 GLU   123      53.330  46.261  63.397  1.00  0.00           H  
ATOM   1761  CD  GLU   123      54.574  44.638  63.882  1.00  0.00           C  
ATOM   1762  OE1 GLU   123      53.610  43.866  64.105  1.00  0.00           O  
ATOM   1763  OE2 GLU   123      55.677  44.417  64.427  1.00  0.00           O  
ATOM   1764  C   GLU   123      53.356  45.907  59.476  1.00  0.00           C  
ATOM   1765  O   GLU   123      52.806  46.966  59.383  1.00  0.00           O  
ATOM   1766  N   ALA   124      53.799  45.257  58.340  1.00  0.00           N  
ATOM   1767  H   ALA   124      54.224  44.342  58.405  1.00  0.00           H  
ATOM   1768  CA  ALA   124      53.752  45.893  56.978  1.00  0.00           C  
ATOM   1769  HA  ALA   124      54.238  46.846  57.176  1.00  0.00           H  
ATOM   1770  CB  ALA   124      54.659  45.211  55.901  1.00  0.00           C  
ATOM   1771  HB1 ALA   124      54.839  45.781  54.992  1.00  0.00           H  
ATOM   1772  HB2 ALA   124      55.590  44.853  56.336  1.00  0.00           H  
ATOM   1773  HB3 ALA   124      54.020  44.436  55.483  1.00  0.00           H  
ATOM   1774  C   ALA   124      52.261  45.979  56.514  1.00  0.00           C  
ATOM   1775  O   ALA   124      51.985  46.663  55.525  1.00  0.00           O  
ATOM   1776  N   TYR   125      51.374  45.125  57.124  1.00  0.00           N  
ATOM   1777  H   TYR   125      51.719  44.448  57.790  1.00  0.00           H  
ATOM   1778  CA  TYR   125      49.982  45.177  56.848  1.00  0.00           C  
ATOM   1779  HA  TYR   125      49.844  45.592  55.852  1.00  0.00           H  
ATOM   1780  CB  TYR   125      49.440  43.691  56.963  1.00  0.00           C  
ATOM   1781  HB2 TYR   125      50.203  42.986  56.640  1.00  0.00           H  
ATOM   1782  HB3 TYR   125      49.147  43.357  57.956  1.00  0.00           H  
ATOM   1783  CG  TYR   125      48.224  43.462  56.135  1.00  0.00           C  
ATOM   1784  CD1 TYR   125      48.390  43.063  54.764  1.00  0.00           C  
ATOM   1785  HD1 TYR   125      49.401  42.787  54.488  1.00  0.00           H  
ATOM   1786  CE1 TYR   125      47.290  42.881  53.965  1.00  0.00           C  
ATOM   1787  HE1 TYR   125      47.436  42.403  53.004  1.00  0.00           H  
ATOM   1788  CZ  TYR   125      46.042  43.036  54.504  1.00  0.00           C  
ATOM   1789  OH  TYR   125      44.933  42.699  53.778  1.00  0.00           O  
ATOM   1790  HH  TYR   125      45.241  42.180  53.019  1.00  0.00           H  
ATOM   1791  CE2 TYR   125      45.903  43.557  55.843  1.00  0.00           C  
ATOM   1792  HE2 TYR   125      44.886  43.719  56.179  1.00  0.00           H  
ATOM   1793  CD2 TYR   125      46.980  43.724  56.644  1.00  0.00           C  
ATOM   1794  HD2 TYR   125      46.923  44.191  57.619  1.00  0.00           H  
ATOM   1795  C   TYR   125      49.397  46.177  57.870  1.00  0.00           C  
ATOM   1796  O   TYR   125      48.412  46.833  57.701  1.00  0.00           O  
ATOM   1797  N   GLU   126      50.014  46.370  59.086  1.00  0.00           N  
ATOM   1798  H   GLU   126      50.786  45.764  59.328  1.00  0.00           H  
ATOM   1799  CA  GLU   126      49.564  47.270  60.152  1.00  0.00           C  
ATOM   1800  HA  GLU   126      48.488  47.164  60.271  1.00  0.00           H  
ATOM   1801  CB  GLU   126      50.323  46.840  61.435  1.00  0.00           C  
ATOM   1802  HB2 GLU   126      50.277  45.755  61.513  1.00  0.00           H  
ATOM   1803  HB3 GLU   126      51.373  47.091  61.303  1.00  0.00           H  
ATOM   1804  CG  GLU   126      49.790  47.376  62.739  1.00  0.00           C  
ATOM   1805  HG2 GLU   126      50.672  47.341  63.376  1.00  0.00           H  
ATOM   1806  HG3 GLU   126      49.516  48.429  62.748  1.00  0.00           H  
ATOM   1807  CD  GLU   126      48.702  46.462  63.194  1.00  0.00           C  
ATOM   1808  OE1 GLU   126      48.712  46.107  64.422  1.00  0.00           O  
ATOM   1809  OE2 GLU   126      47.635  46.305  62.579  1.00  0.00           O  
ATOM   1810  C   GLU   126      49.786  48.706  59.826  1.00  0.00           C  
ATOM   1811  O   GLU   126      48.933  49.527  60.082  1.00  0.00           O  
ATOM   1812  N   MET   127      50.878  49.003  59.023  1.00  0.00           N  
ATOM   1813  H   MET   127      51.475  48.188  59.046  1.00  0.00           H  
ATOM   1814  CA  MET   127      51.476  50.328  58.875  1.00  0.00           C  
ATOM   1815  HA  MET   127      51.705  50.689  59.875  1.00  0.00           H  
ATOM   1816  CB  MET   127      52.793  50.286  58.038  1.00  0.00           C  
ATOM   1817  HB2 MET   127      53.440  49.461  58.328  1.00  0.00           H  
ATOM   1818  HB3 MET   127      52.492  50.146  57.002  1.00  0.00           H  
ATOM   1819  CG  MET   127      53.740  51.488  58.098  1.00  0.00           C  
ATOM   1820  HG2 MET   127      54.022  51.724  59.122  1.00  0.00           H  
ATOM   1821  HG3 MET   127      54.651  51.184  57.589  1.00  0.00           H  
ATOM   1822  SD  MET   127      53.084  53.122  57.408  1.00  0.00           S  
ATOM   1823  CE  MET   127      53.089  52.711  55.628  1.00  0.00           C  
ATOM   1824  HE1 MET   127      52.790  53.615  55.102  1.00  0.00           H  
ATOM   1825  HE2 MET   127      54.053  52.267  55.388  1.00  0.00           H  
ATOM   1826  HE3 MET   127      52.280  52.038  55.354  1.00  0.00           H  
ATOM   1827  C   MET   127      50.387  51.331  58.324  1.00  0.00           C  
ATOM   1828  O   MET   127      50.205  52.359  58.939  1.00  0.00           O  
ATOM   1829  N   PRO   128      49.628  50.987  57.189  1.00  0.00           N  
ATOM   1830  CD  PRO   128      49.783  49.843  56.356  1.00  0.00           C  
ATOM   1831  HD2 PRO   128      48.970  49.155  56.574  1.00  0.00           H  
ATOM   1832  HD3 PRO   128      50.718  49.301  56.483  1.00  0.00           H  
ATOM   1833  CG  PRO   128      49.584  50.407  54.966  1.00  0.00           C  
ATOM   1834  HG2 PRO   128      49.365  49.819  54.078  1.00  0.00           H  
ATOM   1835  HG3 PRO   128      50.438  51.008  54.660  1.00  0.00           H  
ATOM   1836  CB  PRO   128      48.455  51.497  55.115  1.00  0.00           C  
ATOM   1837  HB2 PRO   128      47.469  51.049  55.009  1.00  0.00           H  
ATOM   1838  HB3 PRO   128      48.678  52.372  54.508  1.00  0.00           H  
ATOM   1839  CA  PRO   128      48.661  51.932  56.601  1.00  0.00           C  
ATOM   1840  HA  PRO   128      49.163  52.895  56.659  1.00  0.00           H  
ATOM   1841  C   PRO   128      47.362  52.026  57.384  1.00  0.00           C  
ATOM   1842  O   PRO   128      46.328  52.484  56.904  1.00  0.00           O  
ATOM   1843  N   SER   129      47.412  51.671  58.696  1.00  0.00           N  
ATOM   1844  H   SER   129      48.147  51.076  59.053  1.00  0.00           H  
ATOM   1845  CA  SER   129      46.412  52.004  59.738  1.00  0.00           C  
ATOM   1846  HA  SER   129      46.047  53.005  59.518  1.00  0.00           H  
ATOM   1847  CB  SER   129      45.168  51.158  59.645  1.00  0.00           C  
ATOM   1848  HB2 SER   129      44.882  51.036  58.603  1.00  0.00           H  
ATOM   1849  HB3 SER   129      45.294  50.107  59.894  1.00  0.00           H  
ATOM   1850  OG  SER   129      44.076  51.756  60.413  1.00  0.00           O  
ATOM   1851  HG  SER   129      43.842  52.618  60.037  1.00  0.00           H  
ATOM   1852  C   SER   129      47.020  52.081  61.200  1.00  0.00           C  
ATOM   1853  O   SER   129      46.345  51.889  62.188  1.00  0.00           O  
ATOM   1854  N   GLU   130      48.300  52.474  61.244  1.00  0.00           N  
ATOM   1855  H   GLU   130      48.797  52.690  60.391  1.00  0.00           H  
ATOM   1856  CA  GLU   130      49.025  52.896  62.427  1.00  0.00           C  
ATOM   1857  HA  GLU   130      48.276  53.243  63.135  1.00  0.00           H  
ATOM   1858  CB  GLU   130      49.793  51.685  63.017  1.00  0.00           C  
ATOM   1859  HB2 GLU   130      49.129  50.829  63.125  1.00  0.00           H  
ATOM   1860  HB3 GLU   130      50.519  51.331  62.287  1.00  0.00           H  
ATOM   1861  CG  GLU   130      50.569  52.023  64.278  1.00  0.00           C  
ATOM   1862  HG2 GLU   130      51.053  51.116  64.637  1.00  0.00           H  
ATOM   1863  HG3 GLU   130      51.310  52.735  63.921  1.00  0.00           H  
ATOM   1864  CD  GLU   130      49.713  52.589  65.434  1.00  0.00           C  
ATOM   1865  OE1 GLU   130      48.572  52.126  65.551  1.00  0.00           O  
ATOM   1866  OE2 GLU   130      50.128  53.460  66.163  1.00  0.00           O  
ATOM   1867  C   GLU   130      49.951  54.092  62.185  1.00  0.00           C  
ATOM   1868  O   GLU   130      49.877  55.114  62.855  1.00  0.00           O  
ATOM   1869  N   GLU   131      50.687  54.143  61.067  1.00  0.00           N  
ATOM   1870  H   GLU   131      50.603  53.413  60.373  1.00  0.00           H  
ATOM   1871  CA  GLU   131      51.689  55.175  60.864  1.00  0.00           C  
ATOM   1872  HA  GLU   131      51.802  55.944  61.625  1.00  0.00           H  
ATOM   1873  CB  GLU   131      53.122  54.648  60.760  1.00  0.00           C  
ATOM   1874  HB2 GLU   131      53.123  53.909  59.961  1.00  0.00           H  
ATOM   1875  HB3 GLU   131      53.756  55.482  60.467  1.00  0.00           H  
ATOM   1876  CG  GLU   131      53.841  54.082  62.003  1.00  0.00           C  
ATOM   1877  HG2 GLU   131      53.097  53.634  62.659  1.00  0.00           H  
ATOM   1878  HG3 GLU   131      54.550  53.326  61.671  1.00  0.00           H  
ATOM   1879  CD  GLU   131      54.648  55.069  62.841  1.00  0.00           C  
ATOM   1880  OE1 GLU   131      54.267  55.420  63.986  1.00  0.00           O  
ATOM   1881  OE2 GLU   131      55.787  55.374  62.430  1.00  0.00           O  
ATOM   1882  C   GLU   131      51.320  56.072  59.715  1.00  0.00           C  
ATOM   1883  O   GLU   131      51.124  57.281  59.765  1.00  0.00           O  
ATOM   1884  N   GLY   132      50.967  55.363  58.607  1.00  0.00           N  
ATOM   1885  H   GLY   132      51.033  54.355  58.654  1.00  0.00           H  
ATOM   1886  CA  GLY   132      50.671  55.787  57.296  1.00  0.00           C  
ATOM   1887  HA2 GLY   132      51.009  56.810  57.143  1.00  0.00           H  
ATOM   1888  HA3 GLY   132      51.161  55.080  56.630  1.00  0.00           H  
ATOM   1889  C   GLY   132      49.080  55.602  57.095  1.00  0.00           C  
ATOM   1890  O   GLY   132      48.449  54.928  57.842  1.00  0.00           O  
ATOM   1891  N   TYR   133      48.597  56.068  55.950  1.00  0.00           N  
ATOM   1892  H   TYR   133      49.123  56.356  55.136  1.00  0.00           H  
ATOM   1893  CA  TYR   133      47.292  55.723  55.521  1.00  0.00           C  
ATOM   1894  HA  TYR   133      47.074  54.758  55.972  1.00  0.00           H  
ATOM   1895  CB  TYR   133      46.333  56.707  55.951  1.00  0.00           C  
ATOM   1896  HB2 TYR   133      46.357  56.668  57.038  1.00  0.00           H  
ATOM   1897  HB3 TYR   133      46.657  57.646  55.507  1.00  0.00           H  
ATOM   1898  CG  TYR   133      44.906  56.587  55.470  1.00  0.00           C  
ATOM   1899  CD1 TYR   133      44.102  55.482  55.873  1.00  0.00           C  
ATOM   1900  HD1 TYR   133      44.563  54.755  56.531  1.00  0.00           H  
ATOM   1901  CE1 TYR   133      42.822  55.358  55.356  1.00  0.00           C  
ATOM   1902  HE1 TYR   133      42.262  54.585  55.868  1.00  0.00           H  
ATOM   1903  CZ  TYR   133      42.298  56.306  54.487  1.00  0.00           C  
ATOM   1904  OH  TYR   133      41.007  56.216  53.992  1.00  0.00           O  
ATOM   1905  HH  TYR   133      40.361  55.643  54.431  1.00  0.00           H  
ATOM   1906  CE2 TYR   133      43.088  57.443  54.145  1.00  0.00           C  
ATOM   1907  HE2 TYR   133      42.684  58.221  53.508  1.00  0.00           H  
ATOM   1908  CD2 TYR   133      44.363  57.655  54.755  1.00  0.00           C  
ATOM   1909  HD2 TYR   133      44.894  58.597  54.693  1.00  0.00           H  
ATOM   1910  C   TYR   133      47.278  55.398  54.018  1.00  0.00           C  
ATOM   1911  O   TYR   133      48.331  55.406  53.341  1.00  0.00           O  
ATOM   1912  N   GLN   134      46.089  55.024  53.498  1.00  0.00           N  
ATOM   1913  H   GLN   134      45.201  55.073  53.980  1.00  0.00           H  
ATOM   1914  CA  GLN   134      45.874  55.012  51.995  1.00  0.00           C  
ATOM   1915  HA  GLN   134      46.665  54.430  51.526  1.00  0.00           H  
ATOM   1916  CB  GLN   134      44.418  54.579  51.686  1.00  0.00           C  
ATOM   1917  HB2 GLN   134      43.844  55.439  52.025  1.00  0.00           H  
ATOM   1918  HB3 GLN   134      44.321  54.389  50.619  1.00  0.00           H  
ATOM   1919  CG  GLN   134      43.935  53.373  52.495  1.00  0.00           C  
ATOM   1920  HG2 GLN   134      43.807  53.670  53.534  1.00  0.00           H  
ATOM   1921  HG3 GLN   134      42.909  53.142  52.215  1.00  0.00           H  
ATOM   1922  CD  GLN   134      44.889  52.193  52.451  1.00  0.00           C  
ATOM   1923  OE1 GLN   134      45.558  51.940  51.450  1.00  0.00           O  
ATOM   1924  NE2 GLN   134      44.968  51.325  53.439  1.00  0.00           N  
ATOM   1925 HE21 GLN   134      44.713  51.648  54.363  1.00  0.00           H  
ATOM   1926 HE22 GLN   134      45.320  50.400  53.232  1.00  0.00           H  
ATOM   1927  C   GLN   134      46.003  56.351  51.333  1.00  0.00           C  
ATOM   1928  O   GLN   134      46.024  57.442  51.978  1.00  0.00           O  
ATOM   1929  N   ASP   135      45.974  56.336  49.942  1.00  0.00           N  
ATOM   1930  H   ASP   135      46.041  55.438  49.482  1.00  0.00           H  
ATOM   1931  CA  ASP   135      46.230  57.515  49.083  1.00  0.00           C  
ATOM   1932  HA  ASP   135      45.795  58.339  49.643  1.00  0.00           H  
ATOM   1933  CB  ASP   135      47.714  57.672  48.870  1.00  0.00           C  
ATOM   1934  HB2 ASP   135      48.247  57.893  49.793  1.00  0.00           H  
ATOM   1935  HB3 ASP   135      48.141  56.766  48.444  1.00  0.00           H  
ATOM   1936  CG  ASP   135      48.022  58.895  48.020  1.00  0.00           C  
ATOM   1937  OD1 ASP   135      49.047  58.899  47.244  1.00  0.00           O  
ATOM   1938  OD2 ASP   135      47.400  59.998  48.165  1.00  0.00           O  
ATOM   1939  C   ASP   135      45.368  57.456  47.779  1.00  0.00           C  
ATOM   1940  O   ASP   135      45.551  56.561  46.933  1.00  0.00           O  
ATOM   1941  N   TYR   136      44.447  58.454  47.604  1.00  0.00           N  
ATOM   1942  H   TYR   136      44.545  59.284  48.175  1.00  0.00           H  
ATOM   1943  CA  TYR   136      43.390  58.508  46.582  1.00  0.00           C  
ATOM   1944  HA  TYR   136      43.294  57.494  46.199  1.00  0.00           H  
ATOM   1945  CB  TYR   136      42.089  58.953  47.154  1.00  0.00           C  
ATOM   1946  HB2 TYR   136      42.296  59.936  47.572  1.00  0.00           H  
ATOM   1947  HB3 TYR   136      41.406  59.018  46.309  1.00  0.00           H  
ATOM   1948  CG  TYR   136      41.617  58.082  48.280  1.00  0.00           C  
ATOM   1949  CD1 TYR   136      42.148  58.226  49.592  1.00  0.00           C  
ATOM   1950  HD1 TYR   136      42.960  58.919  49.776  1.00  0.00           H  
ATOM   1951  CE1 TYR   136      41.820  57.257  50.511  1.00  0.00           C  
ATOM   1952  HE1 TYR   136      42.557  57.140  51.297  1.00  0.00           H  
ATOM   1953  CZ  TYR   136      40.992  56.162  50.306  1.00  0.00           C  
ATOM   1954  OH  TYR   136      40.712  55.246  51.250  1.00  0.00           O  
ATOM   1955  HH  TYR   136      41.004  55.468  52.147  1.00  0.00           H  
ATOM   1956  CE2 TYR   136      40.497  56.095  49.020  1.00  0.00           C  
ATOM   1957  HE2 TYR   136      39.811  55.285  48.800  1.00  0.00           H  
ATOM   1958  CD2 TYR   136      40.770  57.018  48.041  1.00  0.00           C  
ATOM   1959  HD2 TYR   136      40.476  56.771  47.028  1.00  0.00           H  
ATOM   1960  C   TYR   136      43.819  59.424  45.399  1.00  0.00           C  
ATOM   1961  O   TYR   136      44.226  60.569  45.579  1.00  0.00           O  
ATOM   1962  N   GLU   137      43.697  58.901  44.202  1.00  0.00           N  
ATOM   1963  H   GLU   137      43.474  57.917  44.147  1.00  0.00           H  
ATOM   1964  CA  GLU   137      44.068  59.612  43.009  1.00  0.00           C  
ATOM   1965  HA  GLU   137      45.040  60.033  43.256  1.00  0.00           H  
ATOM   1966  CB  GLU   137      44.050  58.640  41.831  1.00  0.00           C  
ATOM   1967  HB2 GLU   137      44.668  57.785  42.100  1.00  0.00           H  
ATOM   1968  HB3 GLU   137      43.000  58.368  41.746  1.00  0.00           H  
ATOM   1969  CG  GLU   137      44.533  59.050  40.439  1.00  0.00           C  
ATOM   1970  HG2 GLU   137      44.412  58.210  39.758  1.00  0.00           H  
ATOM   1971  HG3 GLU   137      43.843  59.803  40.065  1.00  0.00           H  
ATOM   1972  CD  GLU   137      45.958  59.557  40.414  1.00  0.00           C  
ATOM   1973  OE1 GLU   137      46.527  60.127  39.435  1.00  0.00           O  
ATOM   1974  OE2 GLU   137      46.576  59.395  41.458  1.00  0.00           O  
ATOM   1975  C   GLU   137      43.073  60.722  42.695  1.00  0.00           C  
ATOM   1976  O   GLU   137      41.916  60.405  42.525  1.00  0.00           O  
ATOM   1977  N   PRO   138      43.581  62.009  42.496  1.00  0.00           N  
ATOM   1978  CD  PRO   138      44.956  62.446  42.664  1.00  0.00           C  
ATOM   1979  HD2 PRO   138      45.452  62.212  41.725  1.00  0.00           H  
ATOM   1980  HD3 PRO   138      45.447  62.114  43.576  1.00  0.00           H  
ATOM   1981  CG  PRO   138      44.903  63.967  42.824  1.00  0.00           C  
ATOM   1982  HG2 PRO   138      45.826  64.394  42.436  1.00  0.00           H  
ATOM   1983  HG3 PRO   138      44.699  64.349  43.822  1.00  0.00           H  
ATOM   1984  CB  PRO   138      43.683  64.314  41.988  1.00  0.00           C  
ATOM   1985  HB2 PRO   138      43.972  64.562  40.968  1.00  0.00           H  
ATOM   1986  HB3 PRO   138      43.375  65.233  42.483  1.00  0.00           H  
ATOM   1987  CA  PRO   138      42.686  63.136  42.155  1.00  0.00           C  
ATOM   1988  HA  PRO   138      42.196  63.308  43.111  1.00  0.00           H  
ATOM   1989  C   PRO   138      41.658  62.991  41.038  1.00  0.00           C  
ATOM   1990  O   PRO   138      41.907  62.208  40.095  1.00  0.00           O  
ATOM   1991  N   GLU   139      40.517  63.753  41.145  1.00  0.00           N  
ATOM   1992  H   GLU   139      40.438  64.550  41.763  1.00  0.00           H  
ATOM   1993  CA  GLU   139      39.443  63.563  40.192  1.00  0.00           C  
ATOM   1994  HA  GLU   139      39.338  62.485  40.098  1.00  0.00           H  
ATOM   1995  CB  GLU   139      38.162  64.244  40.647  1.00  0.00           C  
ATOM   1996  HB2 GLU   139      38.345  65.302  40.825  1.00  0.00           H  
ATOM   1997  HB3 GLU   139      37.298  64.115  39.998  1.00  0.00           H  
ATOM   1998  CG  GLU   139      37.629  63.705  41.954  1.00  0.00           C  
ATOM   1999  HG2 GLU   139      38.278  63.849  42.815  1.00  0.00           H  
ATOM   2000  HG3 GLU   139      36.713  64.233  42.210  1.00  0.00           H  
ATOM   2001  CD  GLU   139      37.329  62.192  41.988  1.00  0.00           C  
ATOM   2002  OE1 GLU   139      36.657  61.633  41.090  1.00  0.00           O  
ATOM   2003  OE2 GLU   139      37.730  61.457  42.924  1.00  0.00           O  
ATOM   2004  C   GLU   139      39.885  63.978  38.771  1.00  0.00           C  
ATOM   2005  O   GLU   139      40.653  64.894  38.473  1.00  0.00           O  
ATOM   2006  N   ALA   140      39.164  63.314  37.807  1.00  0.00           N  
ATOM   2007  H   ALA   140      38.764  62.429  38.087  1.00  0.00           H  
ATOM   2008  CA  ALA   140      39.389  63.357  36.416  1.00  0.00           C  
ATOM   2009  HA  ALA   140      39.108  64.323  36.003  1.00  0.00           H  
ATOM   2010  CB  ALA   140      40.710  62.979  36.058  1.00  0.00           C  
ATOM   2011  HB1 ALA   140      40.934  61.959  36.366  1.00  0.00           H  
ATOM   2012  HB2 ALA   140      40.737  62.997  34.971  1.00  0.00           H  
ATOM   2013  HB3 ALA   140      41.479  63.651  36.435  1.00  0.00           H  
ATOM   2014  C   ALA   140      38.501  62.349  35.733  1.00  0.00           C  
ATOM   2015  O   ALA   140      37.956  62.581  34.640  1.00  0.00           O  
ATOM   2016  OXT ALA   140      38.396  61.160  36.227  1.00  0.00           O  
TER    2017      ALA   140 
ATOM   2017  N   ASP   141      45.728  43.808  27.172  1.00  0.00           N  
ATOM   2018  H1  ASP   141      46.114  43.129  26.492  1.00  0.00           H  
ATOM   2019  H2  ASP   141      46.181  43.811  28.104  1.00  0.00           H  
ATOM   2020  H3  ASP   141      45.639  44.770  26.796  1.00  0.00           H  
ATOM   2021  CA  ASP   141      44.279  43.528  27.333  1.00  0.00           C  
ATOM   2022  HA  ASP   141      44.034  43.894  28.327  1.00  0.00           H  
ATOM   2023  CB  ASP   141      43.534  44.441  26.391  1.00  0.00           C  
ATOM   2024  HB2 ASP   141      42.458  44.281  26.365  1.00  0.00           H  
ATOM   2025  HB3 ASP   141      43.711  45.464  26.718  1.00  0.00           H  
ATOM   2026  CG  ASP   141      43.944  44.207  24.902  1.00  0.00           C  
ATOM   2027  OD1 ASP   141      43.179  44.620  23.994  1.00  0.00           O  
ATOM   2028  OD2 ASP   141      44.891  43.412  24.614  1.00  0.00           O  
ATOM   2029  C   ASP   141      43.787  42.058  27.387  1.00  0.00           C  
ATOM   2030  O   ASP   141      42.747  41.610  26.795  1.00  0.00           O  
ATOM   2031  N   ALA   142      44.579  41.204  28.079  1.00  0.00           N  
ATOM   2032  H   ALA   142      45.335  41.576  28.638  1.00  0.00           H  
ATOM   2033  CA  ALA   142      44.320  39.754  28.132  1.00  0.00           C  
ATOM   2034  HA  ALA   142      43.878  39.469  27.180  1.00  0.00           H  
ATOM   2035  CB  ALA   142      45.638  39.041  28.338  1.00  0.00           C  
ATOM   2036  HB1 ALA   142      46.106  39.223  29.304  1.00  0.00           H  
ATOM   2037  HB2 ALA   142      45.569  37.955  28.332  1.00  0.00           H  
ATOM   2038  HB3 ALA   142      46.383  39.280  27.582  1.00  0.00           H  
ATOM   2039  C   ALA   142      43.329  39.423  29.242  1.00  0.00           C  
ATOM   2040  O   ALA   142      42.588  40.270  29.786  1.00  0.00           O  
ATOM   2041  N   GLU   143      43.223  38.127  29.518  1.00  0.00           N  
ATOM   2042  H   GLU   143      43.565  37.397  28.908  1.00  0.00           H  
ATOM   2043  CA  GLU   143      42.239  37.537  30.510  1.00  0.00           C  
ATOM   2044  HA  GLU   143      42.160  38.224  31.349  1.00  0.00           H  
ATOM   2045  CB  GLU   143      40.845  37.429  29.880  1.00  0.00           C  
ATOM   2046  HB2 GLU   143      40.514  38.462  29.789  1.00  0.00           H  
ATOM   2047  HB3 GLU   143      40.962  36.990  28.891  1.00  0.00           H  
ATOM   2048  CG  GLU   143      39.817  36.431  30.527  1.00  0.00           C  
ATOM   2049  HG2 GLU   143      38.967  36.481  29.849  1.00  0.00           H  
ATOM   2050  HG3 GLU   143      40.260  35.437  30.524  1.00  0.00           H  
ATOM   2051  CD  GLU   143      39.347  36.947  31.858  1.00  0.00           C  
ATOM   2052  OE1 GLU   143      38.416  37.854  31.902  1.00  0.00           O  
ATOM   2053  OE2 GLU   143      39.990  36.575  32.849  1.00  0.00           O  
ATOM   2054  C   GLU   143      42.817  36.189  31.023  1.00  0.00           C  
ATOM   2055  O   GLU   143      43.335  35.332  30.350  1.00  0.00           O  
ATOM   2056  N   PHE   144      42.769  36.044  32.383  1.00  0.00           N  
ATOM   2057  H   PHE   144      42.078  36.610  32.857  1.00  0.00           H  
ATOM   2058  CA  PHE   144      43.594  35.046  33.138  1.00  0.00           C  
ATOM   2059  HA  PHE   144      43.917  34.205  32.528  1.00  0.00           H  
ATOM   2060  CB  PHE   144      44.878  35.737  33.775  1.00  0.00           C  
ATOM   2061  HB2 PHE   144      44.581  36.351  34.623  1.00  0.00           H  
ATOM   2062  HB3 PHE   144      45.471  34.989  34.297  1.00  0.00           H  
ATOM   2063  CG  PHE   144      45.782  36.403  32.739  1.00  0.00           C  
ATOM   2064  CD1 PHE   144      45.986  37.774  32.895  1.00  0.00           C  
ATOM   2065  HD1 PHE   144      45.425  38.365  33.609  1.00  0.00           H  
ATOM   2066  CE1 PHE   144      46.873  38.454  31.943  1.00  0.00           C  
ATOM   2067  HE1 PHE   144      46.947  39.534  31.989  1.00  0.00           H  
ATOM   2068  CZ  PHE   144      47.511  37.697  30.939  1.00  0.00           C  
ATOM   2069  HZ  PHE   144      48.114  38.180  30.179  1.00  0.00           H  
ATOM   2070  CE2 PHE   144      47.286  36.318  30.837  1.00  0.00           C  
ATOM   2071  HE2 PHE   144      47.792  35.754  30.062  1.00  0.00           H  
ATOM   2072  CD2 PHE   144      46.446  35.668  31.726  1.00  0.00           C  
ATOM   2073  HD2 PHE   144      46.366  34.588  31.695  1.00  0.00           H  
ATOM   2074  C   PHE   144      42.741  34.268  34.154  1.00  0.00           C  
ATOM   2075  O   PHE   144      43.200  33.195  34.600  1.00  0.00           O  
ATOM   2076  N   ARG   145      41.538  34.715  34.492  1.00  0.00           N  
ATOM   2077  H   ARG   145      41.155  35.438  33.898  1.00  0.00           H  
ATOM   2078  CA  ARG   145      40.919  34.327  35.778  1.00  0.00           C  
ATOM   2079  HA  ARG   145      41.593  34.411  36.628  1.00  0.00           H  
ATOM   2080  CB  ARG   145      39.724  35.148  36.223  1.00  0.00           C  
ATOM   2081  HB2 ARG   145      39.548  34.975  37.283  1.00  0.00           H  
ATOM   2082  HB3 ARG   145      40.019  36.173  36.011  1.00  0.00           H  
ATOM   2083  CG  ARG   145      38.333  34.956  35.457  1.00  0.00           C  
ATOM   2084  HG2 ARG   145      38.471  34.669  34.416  1.00  0.00           H  
ATOM   2085  HG3 ARG   145      37.828  34.113  35.926  1.00  0.00           H  
ATOM   2086  CD  ARG   145      37.427  36.193  35.585  1.00  0.00           C  
ATOM   2087  HD2 ARG   145      36.403  36.046  35.250  1.00  0.00           H  
ATOM   2088  HD3 ARG   145      37.396  36.585  36.599  1.00  0.00           H  
ATOM   2089  NE  ARG   145      38.028  37.254  34.690  1.00  0.00           N  
ATOM   2090  HE  ARG   145      38.452  36.923  33.822  1.00  0.00           H  
ATOM   2091  CZ  ARG   145      38.057  38.546  34.956  1.00  0.00           C  
ATOM   2092  NH1 ARG   145      38.118  38.918  36.234  1.00  0.00           N  
ATOM   2093 HH11 ARG   145      37.973  38.223  36.968  1.00  0.00           H  
ATOM   2094 HH12 ARG   145      38.257  39.915  36.405  1.00  0.00           H  
ATOM   2095  NH2 ARG   145      37.928  39.446  33.991  1.00  0.00           N  
ATOM   2096 HH21 ARG   145      37.955  38.967  33.089  1.00  0.00           H  
ATOM   2097 HH22 ARG   145      38.078  40.437  34.185  1.00  0.00           H  
ATOM   2098  C   ARG   145      40.630  32.810  35.879  1.00  0.00           C  
ATOM   2099  O   ARG   145      40.492  32.331  36.976  1.00  0.00           O  
ATOM   2100  N   HIE   146      40.533  32.140  34.640  1.00  0.00           N  
ATOM   2101  H   HIE   146      40.829  32.743  33.885  1.00  0.00           H  
ATOM   2102  CA  HIE   146      39.767  30.961  34.435  1.00  0.00           C  
ATOM   2103  HA  HIE   146      39.069  30.831  35.259  1.00  0.00           H  
ATOM   2104  CB  HIE   146      38.841  31.288  33.228  1.00  0.00           C  
ATOM   2105  HB2 HIE   146      38.174  30.479  32.937  1.00  0.00           H  
ATOM   2106  HB3 HIE   146      38.154  32.006  33.669  1.00  0.00           H  
ATOM   2107  CG  HIE   146      39.576  31.712  32.012  1.00  0.00           C  
ATOM   2108  ND1 HIE   146      40.121  32.988  31.769  1.00  0.00           N  
ATOM   2109  CE1 HIE   146      40.822  32.871  30.641  1.00  0.00           C  
ATOM   2110  HE1 HIE   146      41.507  33.608  30.254  1.00  0.00           H  
ATOM   2111  NE2 HIE   146      40.658  31.697  30.034  1.00  0.00           N  
ATOM   2112  HE2 HIE   146      41.330  31.299  29.369  1.00  0.00           H  
ATOM   2113  CD2 HIE   146      39.979  30.898  30.932  1.00  0.00           C  
ATOM   2114  HD2 HIE   146      39.819  29.846  30.763  1.00  0.00           H  
ATOM   2115  C   HIE   146      40.637  29.736  34.235  1.00  0.00           C  
ATOM   2116  O   HIE   146      40.235  28.632  34.518  1.00  0.00           O  
ATOM   2117  N   ASP   147      41.921  29.949  33.835  1.00  0.00           N  
ATOM   2118  H   ASP   147      42.219  30.889  33.612  1.00  0.00           H  
ATOM   2119  CA  ASP   147      42.771  28.939  33.251  1.00  0.00           C  
ATOM   2120  HA  ASP   147      42.561  27.985  33.730  1.00  0.00           H  
ATOM   2121  CB  ASP   147      42.586  28.804  31.771  1.00  0.00           C  
ATOM   2122  HB2 ASP   147      43.108  27.895  31.480  1.00  0.00           H  
ATOM   2123  HB3 ASP   147      41.563  28.527  31.527  1.00  0.00           H  
ATOM   2124  CG  ASP   147      43.062  29.906  30.930  1.00  0.00           C  
ATOM   2125  OD1 ASP   147      43.465  30.973  31.411  1.00  0.00           O  
ATOM   2126  OD2 ASP   147      42.723  29.798  29.758  1.00  0.00           O  
ATOM   2127  C   ASP   147      44.267  29.143  33.512  1.00  0.00           C  
ATOM   2128  O   ASP   147      45.075  28.329  32.994  1.00  0.00           O  
ATOM   2129  N   SER   148      44.750  30.217  34.199  1.00  0.00           N  
ATOM   2130  H   SER   148      44.142  31.002  34.388  1.00  0.00           H  
ATOM   2131  CA  SER   148      46.269  30.510  34.244  1.00  0.00           C  
ATOM   2132  HA  SER   148      46.719  29.548  34.478  1.00  0.00           H  
ATOM   2133  CB  SER   148      46.861  31.029  32.962  1.00  0.00           C  
ATOM   2134  HB2 SER   148      47.877  31.396  33.084  1.00  0.00           H  
ATOM   2135  HB3 SER   148      47.016  30.137  32.360  1.00  0.00           H  
ATOM   2136  OG  SER   148      46.049  32.047  32.440  1.00  0.00           O  
ATOM   2137  HG  SER   148      45.159  31.723  32.229  1.00  0.00           H  
ATOM   2138  C   SER   148      46.679  31.451  35.382  1.00  0.00           C  
ATOM   2139  O   SER   148      47.740  31.208  35.989  1.00  0.00           O  
ATOM   2140  N   GLY   149      45.798  32.352  35.841  1.00  0.00           N  
ATOM   2141  H   GLY   149      44.825  32.308  35.573  1.00  0.00           H  
ATOM   2142  CA  GLY   149      46.293  33.372  36.784  1.00  0.00           C  
ATOM   2143  HA2 GLY   149      47.195  33.856  36.416  1.00  0.00           H  
ATOM   2144  HA3 GLY   149      45.484  34.092  36.887  1.00  0.00           H  
ATOM   2145  C   GLY   149      46.517  32.825  38.194  1.00  0.00           C  
ATOM   2146  O   GLY   149      46.862  33.541  39.122  1.00  0.00           O  
ATOM   2147  N   TYR   150      46.276  31.528  38.395  1.00  0.00           N  
ATOM   2148  H   TYR   150      46.066  31.098  37.504  1.00  0.00           H  
ATOM   2149  CA  TYR   150      46.305  30.753  39.590  1.00  0.00           C  
ATOM   2150  HA  TYR   150      46.863  31.233  40.390  1.00  0.00           H  
ATOM   2151  CB  TYR   150      44.906  30.394  40.045  1.00  0.00           C  
ATOM   2152  HB2 TYR   150      44.834  30.099  41.090  1.00  0.00           H  
ATOM   2153  HB3 TYR   150      44.342  31.325  40.067  1.00  0.00           H  
ATOM   2154  CG  TYR   150      44.166  29.467  39.220  1.00  0.00           C  
ATOM   2155  CD1 TYR   150      43.293  29.877  38.241  1.00  0.00           C  
ATOM   2156  HD1 TYR   150      43.008  30.919  38.152  1.00  0.00           H  
ATOM   2157  CE1 TYR   150      42.673  28.894  37.451  1.00  0.00           C  
ATOM   2158  HE1 TYR   150      41.859  29.123  36.774  1.00  0.00           H  
ATOM   2159  CZ  TYR   150      42.903  27.518  37.612  1.00  0.00           C  
ATOM   2160  OH  TYR   150      42.286  26.591  36.798  1.00  0.00           O  
ATOM   2161  HH  TYR   150      42.771  25.762  36.667  1.00  0.00           H  
ATOM   2162  CE2 TYR   150      43.755  27.116  38.642  1.00  0.00           C  
ATOM   2163  HE2 TYR   150      43.910  26.064  38.846  1.00  0.00           H  
ATOM   2164  CD2 TYR   150      44.355  28.086  39.432  1.00  0.00           C  
ATOM   2165  HD2 TYR   150      44.964  27.899  40.308  1.00  0.00           H  
ATOM   2166  C   TYR   150      47.235  29.483  39.359  1.00  0.00           C  
ATOM   2167  O   TYR   150      47.274  28.515  40.151  1.00  0.00           O  
ATOM   2168  N   GLU   151      48.079  29.470  38.282  1.00  0.00           N  
ATOM   2169  H   GLU   151      48.126  30.290  37.691  1.00  0.00           H  
ATOM   2170  CA  GLU   151      49.004  28.387  37.932  1.00  0.00           C  
ATOM   2171  HA  GLU   151      48.953  27.502  38.562  1.00  0.00           H  
ATOM   2172  CB  GLU   151      48.487  27.704  36.643  1.00  0.00           C  
ATOM   2173  HB2 GLU   151      48.297  28.551  35.986  1.00  0.00           H  
ATOM   2174  HB3 GLU   151      49.200  26.997  36.224  1.00  0.00           H  
ATOM   2175  CG  GLU   151      47.129  26.965  36.839  1.00  0.00           C  
ATOM   2176  HG2 GLU   151      46.544  27.526  37.564  1.00  0.00           H  
ATOM   2177  HG3 GLU   151      46.550  26.967  35.918  1.00  0.00           H  
ATOM   2178  CD  GLU   151      47.257  25.496  37.287  1.00  0.00           C  
ATOM   2179  OE1 GLU   151      47.535  25.207  38.461  1.00  0.00           O  
ATOM   2180  OE2 GLU   151      46.989  24.562  36.464  1.00  0.00           O  
ATOM   2181  C   GLU   151      50.450  28.866  37.926  1.00  0.00           C  
ATOM   2182  O   GLU   151      51.305  28.207  37.386  1.00  0.00           O  
ATOM   2183  N   VAL   152      50.718  30.077  38.523  1.00  0.00           N  
ATOM   2184  H   VAL   152      49.983  30.425  39.123  1.00  0.00           H  
ATOM   2185  CA  VAL   152      52.002  30.854  38.326  1.00  0.00           C  
ATOM   2186  HA  VAL   152      52.167  31.046  37.268  1.00  0.00           H  
ATOM   2187  CB  VAL   152      51.976  32.150  39.149  1.00  0.00           C  
ATOM   2188  HB  VAL   152      52.915  32.698  39.103  1.00  0.00           H  
ATOM   2189  CG1 VAL   152      50.958  33.156  38.550  1.00  0.00           C  
ATOM   2190 HG11 VAL   152      51.186  33.230  37.488  1.00  0.00           H  
ATOM   2191 HG12 VAL   152      49.901  32.897  38.571  1.00  0.00           H  
ATOM   2192 HG13 VAL   152      51.042  34.068  39.138  1.00  0.00           H  
ATOM   2193  CG2 VAL   152      51.553  32.032  40.618  1.00  0.00           C  
ATOM   2194 HG21 VAL   152      50.621  31.515  40.836  1.00  0.00           H  
ATOM   2195 HG22 VAL   152      52.222  31.368  41.161  1.00  0.00           H  
ATOM   2196 HG23 VAL   152      51.536  33.001  41.112  1.00  0.00           H  
ATOM   2197  C   VAL   152      53.180  30.021  38.891  1.00  0.00           C  
ATOM   2198  O   VAL   152      54.349  30.375  38.649  1.00  0.00           O  
ATOM   2199  N   HIE   153      52.968  28.931  39.732  1.00  0.00           N  
ATOM   2200  H   HIE   153      52.030  28.613  39.934  1.00  0.00           H  
ATOM   2201  CA  HIE   153      54.021  28.039  40.180  1.00  0.00           C  
ATOM   2202  HA  HIE   153      54.838  28.743  40.326  1.00  0.00           H  
ATOM   2203  CB  HIE   153      53.568  27.342  41.515  1.00  0.00           C  
ATOM   2204  HB2 HIE   153      54.379  26.680  41.810  1.00  0.00           H  
ATOM   2205  HB3 HIE   153      53.436  28.142  42.241  1.00  0.00           H  
ATOM   2206  CG  HIE   153      52.352  26.560  41.336  1.00  0.00           C  
ATOM   2207  ND1 HIE   153      51.133  27.096  40.950  1.00  0.00           N  
ATOM   2208  CE1 HIE   153      50.277  26.059  41.002  1.00  0.00           C  
ATOM   2209  HE1 HIE   153      49.203  26.083  40.909  1.00  0.00           H  
ATOM   2210  NE2 HIE   153      50.866  24.896  41.414  1.00  0.00           N  
ATOM   2211  HE2 HIE   153      50.353  24.020  41.562  1.00  0.00           H  
ATOM   2212  CD2 HIE   153      52.209  25.247  41.577  1.00  0.00           C  
ATOM   2213  HD2 HIE   153      52.984  24.533  41.801  1.00  0.00           H  
ATOM   2214  C   HIE   153      54.540  27.037  39.174  1.00  0.00           C  
ATOM   2215  O   HIE   153      55.635  26.550  39.442  1.00  0.00           O  
ATOM   2216  N   HIE   154      53.801  26.688  38.082  1.00  0.00           N  
ATOM   2217  H   HIE   154      52.855  27.044  38.073  1.00  0.00           H  
ATOM   2218  CA  HIE   154      54.300  25.680  37.088  1.00  0.00           C  
ATOM   2219  HA  HIE   154      55.380  25.556  37.086  1.00  0.00           H  
ATOM   2220  CB  HIE   154      53.652  24.394  37.325  1.00  0.00           C  
ATOM   2221  HB2 HIE   154      54.153  23.767  36.590  1.00  0.00           H  
ATOM   2222  HB3 HIE   154      53.899  23.976  38.299  1.00  0.00           H  
ATOM   2223  CG  HIE   154      52.211  24.297  37.100  1.00  0.00           C  
ATOM   2224  ND1 HIE   154      51.603  24.357  35.896  1.00  0.00           N  
ATOM   2225  CE1 HIE   154      50.288  24.169  36.089  1.00  0.00           C  
ATOM   2226  HE1 HIE   154      49.464  24.317  35.409  1.00  0.00           H  
ATOM   2227  NE2 HIE   154      50.071  24.116  37.439  1.00  0.00           N  
ATOM   2228  HE2 HIE   154      49.141  24.002  37.856  1.00  0.00           H  
ATOM   2229  CD2 HIE   154      51.235  24.201  38.114  1.00  0.00           C  
ATOM   2230  HD2 HIE   154      51.501  24.087  39.151  1.00  0.00           H  
ATOM   2231  C   HIE   154      54.009  26.163  35.710  1.00  0.00           C  
ATOM   2232  O   HIE   154      54.783  25.867  34.905  1.00  0.00           O  
ATOM   2233  N   GLN   155      52.975  27.064  35.483  1.00  0.00           N  
ATOM   2234  H   GLN   155      52.412  27.400  36.252  1.00  0.00           H  
ATOM   2235  CA  GLN   155      52.917  27.816  34.228  1.00  0.00           C  
ATOM   2236  HA  GLN   155      53.166  27.170  33.389  1.00  0.00           H  
ATOM   2237  CB  GLN   155      51.612  28.573  34.177  1.00  0.00           C  
ATOM   2238  HB2 GLN   155      50.879  27.783  34.331  1.00  0.00           H  
ATOM   2239  HB3 GLN   155      51.668  29.303  34.982  1.00  0.00           H  
ATOM   2240  CG  GLN   155      51.411  29.181  32.795  1.00  0.00           C  
ATOM   2241  HG2 GLN   155      51.929  30.138  32.780  1.00  0.00           H  
ATOM   2242  HG3 GLN   155      51.997  28.567  32.113  1.00  0.00           H  
ATOM   2243  CD  GLN   155      49.971  29.400  32.363  1.00  0.00           C  
ATOM   2244  OE1 GLN   155      48.963  28.900  32.803  1.00  0.00           O  
ATOM   2245  NE2 GLN   155      49.783  30.213  31.323  1.00  0.00           N  
ATOM   2246 HE21 GLN   155      48.835  30.308  30.986  1.00  0.00           H  
ATOM   2247 HE22 GLN   155      50.604  30.525  30.821  1.00  0.00           H  
ATOM   2248  C   GLN   155      54.117  28.794  34.236  1.00  0.00           C  
ATOM   2249  O   GLN   155      54.571  29.323  35.234  1.00  0.00           O  
ATOM   2250  N   LYS   156      54.799  28.918  33.047  1.00  0.00           N  
ATOM   2251  H   LYS   156      54.415  28.570  32.179  1.00  0.00           H  
ATOM   2252  CA  LYS   156      55.928  29.809  32.932  1.00  0.00           C  
ATOM   2253  HA  LYS   156      56.594  29.527  33.744  1.00  0.00           H  
ATOM   2254  CB  LYS   156      56.536  29.630  31.595  1.00  0.00           C  
ATOM   2255  HB2 LYS   156      55.693  29.740  30.915  1.00  0.00           H  
ATOM   2256  HB3 LYS   156      57.231  30.430  31.346  1.00  0.00           H  
ATOM   2257  CG  LYS   156      57.270  28.334  31.322  1.00  0.00           C  
ATOM   2258  HG2 LYS   156      58.249  28.233  31.786  1.00  0.00           H  
ATOM   2259  HG3 LYS   156      56.702  27.589  31.876  1.00  0.00           H  
ATOM   2260  CD  LYS   156      57.099  28.058  29.816  1.00  0.00           C  
ATOM   2261  HD2 LYS   156      56.050  27.912  29.564  1.00  0.00           H  
ATOM   2262  HD3 LYS   156      57.412  28.939  29.259  1.00  0.00           H  
ATOM   2263  CE  LYS   156      57.883  26.843  29.526  1.00  0.00           C  
ATOM   2264  HE2 LYS   156      58.919  27.171  29.479  1.00  0.00           H  
ATOM   2265  HE3 LYS   156      57.785  26.129  30.340  1.00  0.00           H  
ATOM   2266  NZ  LYS   156      57.360  26.215  28.232  1.00  0.00           N  
ATOM   2267  HZ1 LYS   156      57.661  26.810  27.439  1.00  0.00           H  
ATOM   2268  HZ2 LYS   156      57.740  25.254  28.164  1.00  0.00           H  
ATOM   2269  HZ3 LYS   156      56.332  26.221  28.104  1.00  0.00           H  
ATOM   2270  C   LYS   156      55.515  31.251  33.121  1.00  0.00           C  
ATOM   2271  O   LYS   156      54.402  31.604  32.726  1.00  0.00           O  
ATOM   2272  N   LEU   157      56.478  32.110  33.511  1.00  0.00           N  
ATOM   2273  H   LEU   157      57.452  31.855  33.418  1.00  0.00           H  
ATOM   2274  CA  LEU   157      56.322  33.598  33.537  1.00  0.00           C  
ATOM   2275  HA  LEU   157      55.353  33.796  33.085  1.00  0.00           H  
ATOM   2276  CB  LEU   157      56.401  34.316  34.924  1.00  0.00           C  
ATOM   2277  HB2 LEU   157      57.268  33.920  35.449  1.00  0.00           H  
ATOM   2278  HB3 LEU   157      56.619  35.378  34.826  1.00  0.00           H  
ATOM   2279  CG  LEU   157      55.233  34.188  35.918  1.00  0.00           C  
ATOM   2280  HG  LEU   157      54.368  34.645  35.441  1.00  0.00           H  
ATOM   2281  CD1 LEU   157      54.965  32.748  36.321  1.00  0.00           C  
ATOM   2282 HD11 LEU   157      54.784  32.152  35.429  1.00  0.00           H  
ATOM   2283 HD12 LEU   157      55.890  32.360  36.744  1.00  0.00           H  
ATOM   2284 HD13 LEU   157      54.052  32.722  36.912  1.00  0.00           H  
ATOM   2285  CD2 LEU   157      55.507  34.993  37.240  1.00  0.00           C  
ATOM   2286 HD21 LEU   157      55.676  36.053  37.065  1.00  0.00           H  
ATOM   2287 HD22 LEU   157      54.819  34.822  38.066  1.00  0.00           H  
ATOM   2288 HD23 LEU   157      56.504  34.741  37.597  1.00  0.00           H  
ATOM   2289  C   LEU   157      57.294  34.161  32.554  1.00  0.00           C  
ATOM   2290  O   LEU   157      58.291  33.631  32.127  1.00  0.00           O  
ATOM   2291  N   VAL   158      56.983  35.407  32.033  1.00  0.00           N  
ATOM   2292  H   VAL   158      56.175  35.920  32.361  1.00  0.00           H  
ATOM   2293  CA  VAL   158      57.981  36.302  31.440  1.00  0.00           C  
ATOM   2294  HA  VAL   158      58.971  35.875  31.585  1.00  0.00           H  
ATOM   2295  CB  VAL   158      57.768  36.526  29.943  1.00  0.00           C  
ATOM   2296  HB  VAL   158      58.429  37.308  29.575  1.00  0.00           H  
ATOM   2297  CG1 VAL   158      58.014  35.270  29.143  1.00  0.00           C  
ATOM   2298 HG11 VAL   158      57.228  34.529  29.275  1.00  0.00           H  
ATOM   2299 HG12 VAL   158      58.056  35.440  28.069  1.00  0.00           H  
ATOM   2300 HG13 VAL   158      58.920  34.764  29.472  1.00  0.00           H  
ATOM   2301  CG2 VAL   158      56.353  36.985  29.528  1.00  0.00           C  
ATOM   2302 HG21 VAL   158      55.604  36.228  29.756  1.00  0.00           H  
ATOM   2303 HG22 VAL   158      56.186  37.953  29.996  1.00  0.00           H  
ATOM   2304 HG23 VAL   158      56.409  37.256  28.476  1.00  0.00           H  
ATOM   2305  C   VAL   158      57.879  37.527  32.219  1.00  0.00           C  
ATOM   2306  O   VAL   158      56.887  37.824  32.872  1.00  0.00           O  
ATOM   2307  N   PHE   159      58.947  38.305  32.067  1.00  0.00           N  
ATOM   2308  H   PHE   159      59.697  38.093  31.423  1.00  0.00           H  
ATOM   2309  CA  PHE   159      59.273  39.368  32.925  1.00  0.00           C  
ATOM   2310  HA  PHE   159      58.373  39.695  33.442  1.00  0.00           H  
ATOM   2311  CB  PHE   159      60.219  38.816  33.950  1.00  0.00           C  
ATOM   2312  HB2 PHE   159      60.286  37.730  33.971  1.00  0.00           H  
ATOM   2313  HB3 PHE   159      61.199  39.148  33.613  1.00  0.00           H  
ATOM   2314  CG  PHE   159      59.844  39.170  35.380  1.00  0.00           C  
ATOM   2315  CD1 PHE   159      58.833  38.518  36.132  1.00  0.00           C  
ATOM   2316  HD1 PHE   159      58.278  37.651  35.795  1.00  0.00           H  
ATOM   2317  CE1 PHE   159      58.569  39.005  37.399  1.00  0.00           C  
ATOM   2318  HE1 PHE   159      57.849  38.446  37.985  1.00  0.00           H  
ATOM   2319  CZ  PHE   159      59.204  40.070  37.888  1.00  0.00           C  
ATOM   2320  HZ  PHE   159      59.143  40.384  38.923  1.00  0.00           H  
ATOM   2321  CE2 PHE   159      60.143  40.795  37.156  1.00  0.00           C  
ATOM   2322  HE2 PHE   159      60.705  41.598  37.617  1.00  0.00           H  
ATOM   2323  CD2 PHE   159      60.513  40.291  35.918  1.00  0.00           C  
ATOM   2324  HD2 PHE   159      61.272  40.743  35.291  1.00  0.00           H  
ATOM   2325  C   PHE   159      59.897  40.520  32.121  1.00  0.00           C  
ATOM   2326  O   PHE   159      60.505  40.302  31.108  1.00  0.00           O  
ATOM   2327  N   PHE   160      59.736  41.748  32.646  1.00  0.00           N  
ATOM   2328  H   PHE   160      59.138  41.877  33.451  1.00  0.00           H  
ATOM   2329  CA  PHE   160      60.115  42.954  32.013  1.00  0.00           C  
ATOM   2330  HA  PHE   160      60.876  42.792  31.253  1.00  0.00           H  
ATOM   2331  CB  PHE   160      58.913  43.707  31.227  1.00  0.00           C  
ATOM   2332  HB2 PHE   160      58.965  44.790  31.314  1.00  0.00           H  
ATOM   2333  HB3 PHE   160      59.002  43.576  30.150  1.00  0.00           H  
ATOM   2334  CG  PHE   160      57.463  43.452  31.583  1.00  0.00           C  
ATOM   2335  CD1 PHE   160      56.906  44.126  32.693  1.00  0.00           C  
ATOM   2336  HD1 PHE   160      57.456  44.946  33.140  1.00  0.00           H  
ATOM   2337  CE1 PHE   160      55.599  43.741  33.128  1.00  0.00           C  
ATOM   2338  HE1 PHE   160      55.241  44.193  34.045  1.00  0.00           H  
ATOM   2339  CZ  PHE   160      54.921  42.709  32.454  1.00  0.00           C  
ATOM   2340  HZ  PHE   160      53.965  42.385  32.846  1.00  0.00           H  
ATOM   2341  CE2 PHE   160      55.533  42.094  31.396  1.00  0.00           C  
ATOM   2342  HE2 PHE   160      54.995  41.291  30.908  1.00  0.00           H  
ATOM   2343  CD2 PHE   160      56.789  42.454  30.907  1.00  0.00           C  
ATOM   2344  HD2 PHE   160      57.172  41.921  30.045  1.00  0.00           H  
ATOM   2345  C   PHE   160      60.786  43.930  33.019  1.00  0.00           C  
ATOM   2346  O   PHE   160      60.495  43.890  34.244  1.00  0.00           O  
ATOM   2347  N   ALA   161      61.723  44.700  32.486  1.00  0.00           N  
ATOM   2348  H   ALA   161      61.834  44.645  31.482  1.00  0.00           H  
ATOM   2349  CA  ALA   161      62.568  45.605  33.234  1.00  0.00           C  
ATOM   2350  HA  ALA   161      62.144  45.679  34.233  1.00  0.00           H  
ATOM   2351  CB  ALA   161      63.893  45.091  33.371  1.00  0.00           C  
ATOM   2352  HB1 ALA   161      64.534  45.323  32.523  1.00  0.00           H  
ATOM   2353  HB2 ALA   161      64.333  45.448  34.300  1.00  0.00           H  
ATOM   2354  HB3 ALA   161      63.753  44.067  33.711  1.00  0.00           H  
ATOM   2355  C   ALA   161      62.509  47.004  32.620  1.00  0.00           C  
ATOM   2356  O   ALA   161      61.522  47.425  32.048  1.00  0.00           O  
ATOM   2357  N   GLU   162      63.616  47.776  32.798  1.00  0.00           N  
ATOM   2358  H   GLU   162      64.376  47.505  33.406  1.00  0.00           H  
ATOM   2359  CA  GLU   162      63.799  49.200  32.283  1.00  0.00           C  
ATOM   2360  HA  GLU   162      62.863  49.479  31.806  1.00  0.00           H  
ATOM   2361  CB  GLU   162      64.004  50.217  33.419  1.00  0.00           C  
ATOM   2362  HB2 GLU   162      63.256  50.193  34.209  1.00  0.00           H  
ATOM   2363  HB3 GLU   162      64.935  49.973  33.925  1.00  0.00           H  
ATOM   2364  CG  GLU   162      63.920  51.696  33.017  1.00  0.00           C  
ATOM   2365  HG2 GLU   162      63.700  52.359  33.851  1.00  0.00           H  
ATOM   2366  HG3 GLU   162      64.787  52.079  32.482  1.00  0.00           H  
ATOM   2367  CD  GLU   162      62.678  51.988  32.170  1.00  0.00           C  
ATOM   2368  OE1 GLU   162      61.575  51.336  32.292  1.00  0.00           O  
ATOM   2369  OE2 GLU   162      62.765  52.948  31.308  1.00  0.00           O  
ATOM   2370  C   GLU   162      64.766  49.254  31.071  1.00  0.00           C  
ATOM   2371  O   GLU   162      64.538  50.099  30.189  1.00  0.00           O  
ATOM   2372  N   ASP   163      65.819  48.437  31.115  1.00  0.00           N  
ATOM   2373  H   ASP   163      65.895  47.855  31.939  1.00  0.00           H  
ATOM   2374  CA  ASP   163      67.058  48.602  30.354  1.00  0.00           C  
ATOM   2375  HA  ASP   163      66.692  48.587  29.330  1.00  0.00           H  
ATOM   2376  CB  ASP   163      67.858  49.861  30.661  1.00  0.00           C  
ATOM   2377  HB2 ASP   163      68.637  49.932  29.904  1.00  0.00           H  
ATOM   2378  HB3 ASP   163      67.235  50.722  30.429  1.00  0.00           H  
ATOM   2379  CG  ASP   163      68.451  49.972  32.034  1.00  0.00           C  
ATOM   2380  OD1 ASP   163      68.038  49.340  32.997  1.00  0.00           O  
ATOM   2381  OD2 ASP   163      69.484  50.649  32.137  1.00  0.00           O  
ATOM   2382  C   ASP   163      67.993  47.425  30.476  1.00  0.00           C  
ATOM   2383  O   ASP   163      67.849  46.504  31.273  1.00  0.00           O  
ATOM   2384  N   VAL   164      69.056  47.448  29.549  1.00  0.00           N  
ATOM   2385  H   VAL   164      69.015  48.149  28.821  1.00  0.00           H  
ATOM   2386  CA  VAL   164      70.097  46.413  29.602  1.00  0.00           C  
ATOM   2387  HA  VAL   164      69.658  45.441  29.816  1.00  0.00           H  
ATOM   2388  CB  VAL   164      70.875  46.334  28.310  1.00  0.00           C  
ATOM   2389  HB  VAL   164      71.100  47.334  27.944  1.00  0.00           H  
ATOM   2390  CG1 VAL   164      72.163  45.563  28.511  1.00  0.00           C  
ATOM   2391 HG11 VAL   164      72.804  45.940  29.306  1.00  0.00           H  
ATOM   2392 HG12 VAL   164      71.910  44.525  28.717  1.00  0.00           H  
ATOM   2393 HG13 VAL   164      72.661  45.582  27.544  1.00  0.00           H  
ATOM   2394  CG2 VAL   164      69.997  45.799  27.141  1.00  0.00           C  
ATOM   2395 HG21 VAL   164      70.438  45.950  26.158  1.00  0.00           H  
ATOM   2396 HG22 VAL   164      69.721  44.752  27.249  1.00  0.00           H  
ATOM   2397 HG23 VAL   164      68.980  46.186  27.126  1.00  0.00           H  
ATOM   2398  C   VAL   164      71.002  46.755  30.792  1.00  0.00           C  
ATOM   2399  O   VAL   164      71.735  47.739  30.771  1.00  0.00           O  
ATOM   2400  N   GLY   165      71.162  45.786  31.793  1.00  0.00           N  
ATOM   2401  H   GLY   165      70.695  44.913  31.589  1.00  0.00           H  
ATOM   2402  CA  GLY   165      71.379  46.310  33.041  1.00  0.00           C  
ATOM   2403  HA2 GLY   165      72.341  46.011  33.450  1.00  0.00           H  
ATOM   2404  HA3 GLY   165      71.319  47.396  33.049  1.00  0.00           H  
ATOM   2405  C   GLY   165      70.338  45.713  34.014  1.00  0.00           C  
ATOM   2406  O   GLY   165      70.662  44.713  34.713  1.00  0.00           O  
ATOM   2407  N   SER   166      69.095  46.279  34.076  1.00  0.00           N  
ATOM   2408  H   SER   166      68.849  47.117  33.567  1.00  0.00           H  
ATOM   2409  CA  SER   166      68.073  45.887  35.008  1.00  0.00           C  
ATOM   2410  HA  SER   166      68.493  45.789  36.006  1.00  0.00           H  
ATOM   2411  CB  SER   166      66.951  46.905  35.001  1.00  0.00           C  
ATOM   2412  HB2 SER   166      66.120  46.524  35.591  1.00  0.00           H  
ATOM   2413  HB3 SER   166      67.278  47.823  35.485  1.00  0.00           H  
ATOM   2414  OG  SER   166      66.501  47.364  33.787  1.00  0.00           O  
ATOM   2415  HG  SER   166      67.022  48.136  33.517  1.00  0.00           H  
ATOM   2416  C   SER   166      67.465  44.541  34.510  1.00  0.00           C  
ATOM   2417  O   SER   166      67.080  43.682  35.273  1.00  0.00           O  
ATOM   2418  N   ASN   167      67.552  44.330  33.152  1.00  0.00           N  
ATOM   2419  H   ASN   167      67.848  45.142  32.627  1.00  0.00           H  
ATOM   2420  CA  ASN   167      66.970  43.140  32.460  1.00  0.00           C  
ATOM   2421  HA  ASN   167      65.908  43.266  32.661  1.00  0.00           H  
ATOM   2422  CB  ASN   167      67.259  43.129  30.907  1.00  0.00           C  
ATOM   2423  HB2 ASN   167      66.638  42.324  30.521  1.00  0.00           H  
ATOM   2424  HB3 ASN   167      66.997  44.110  30.515  1.00  0.00           H  
ATOM   2425  CG  ASN   167      68.707  43.056  30.595  1.00  0.00           C  
ATOM   2426  OD1 ASN   167      69.647  43.361  31.361  1.00  0.00           O  
ATOM   2427  ND2 ASN   167      68.953  42.797  29.274  1.00  0.00           N  
ATOM   2428 HD21 ASN   167      69.802  42.474  28.830  1.00  0.00           H  
ATOM   2429 HD22 ASN   167      68.252  42.934  28.558  1.00  0.00           H  
ATOM   2430  C   ASN   167      67.358  41.761  33.065  1.00  0.00           C  
ATOM   2431  O   ASN   167      66.625  40.842  32.743  1.00  0.00           O  
ATOM   2432  N   LYS   168      68.469  41.642  33.825  1.00  0.00           N  
ATOM   2433  H   LYS   168      69.003  42.499  33.875  1.00  0.00           H  
ATOM   2434  CA  LYS   168      68.919  40.397  34.313  1.00  0.00           C  
ATOM   2435  HA  LYS   168      68.127  39.654  34.246  1.00  0.00           H  
ATOM   2436  CB  LYS   168      70.109  39.958  33.427  1.00  0.00           C  
ATOM   2437  HB2 LYS   168      70.886  40.697  33.612  1.00  0.00           H  
ATOM   2438  HB3 LYS   168      70.424  39.004  33.845  1.00  0.00           H  
ATOM   2439  CG  LYS   168      69.795  39.777  31.941  1.00  0.00           C  
ATOM   2440  HG2 LYS   168      68.869  39.213  31.850  1.00  0.00           H  
ATOM   2441  HG3 LYS   168      69.564  40.699  31.412  1.00  0.00           H  
ATOM   2442  CD  LYS   168      70.947  39.066  31.269  1.00  0.00           C  
ATOM   2443  HD2 LYS   168      71.865  39.642  31.365  1.00  0.00           H  
ATOM   2444  HD3 LYS   168      71.249  38.223  31.888  1.00  0.00           H  
ATOM   2445  CE  LYS   168      70.719  38.794  29.803  1.00  0.00           C  
ATOM   2446  HE2 LYS   168      69.872  38.171  29.523  1.00  0.00           H  
ATOM   2447  HE3 LYS   168      70.499  39.656  29.179  1.00  0.00           H  
ATOM   2448  NZ  LYS   168      71.970  38.137  29.296  1.00  0.00           N  
ATOM   2449  HZ1 LYS   168      71.930  38.005  28.269  1.00  0.00           H  
ATOM   2450  HZ2 LYS   168      72.784  38.763  29.429  1.00  0.00           H  
ATOM   2451  HZ3 LYS   168      72.170  37.198  29.685  1.00  0.00           H  
ATOM   2452  C   LYS   168      69.277  40.392  35.793  1.00  0.00           C  
ATOM   2453  O   LYS   168      70.159  39.629  36.210  1.00  0.00           O  
ATOM   2454  N   GLY   169      68.585  41.258  36.570  1.00  0.00           N  
ATOM   2455  H   GLY   169      67.912  41.888  36.153  1.00  0.00           H  
ATOM   2456  CA  GLY   169      68.684  41.248  38.020  1.00  0.00           C  
ATOM   2457  HA2 GLY   169      67.681  40.947  38.312  1.00  0.00           H  
ATOM   2458  HA3 GLY   169      69.323  40.469  38.430  1.00  0.00           H  
ATOM   2459  C   GLY   169      69.071  42.636  38.562  1.00  0.00           C  
ATOM   2460  O   GLY   169      70.168  43.166  38.231  1.00  0.00           O  
ATOM   2461  N   ALA   170      68.254  43.180  39.535  1.00  0.00           N  
ATOM   2462  H   ALA   170      67.357  42.746  39.708  1.00  0.00           H  
ATOM   2463  CA  ALA   170      68.133  44.615  40.091  1.00  0.00           C  
ATOM   2464  HA  ALA   170      69.111  44.950  40.430  1.00  0.00           H  
ATOM   2465  CB  ALA   170      67.652  45.537  39.084  1.00  0.00           C  
ATOM   2466  HB1 ALA   170      67.833  46.569  39.379  1.00  0.00           H  
ATOM   2467  HB2 ALA   170      68.354  45.448  38.258  1.00  0.00           H  
ATOM   2468  HB3 ALA   170      66.651  45.227  38.789  1.00  0.00           H  
ATOM   2469  C   ALA   170      67.209  44.596  41.323  1.00  0.00           C  
ATOM   2470  O   ALA   170      66.995  43.565  41.959  1.00  0.00           O  
ATOM   2471  N   ILE   171      66.809  45.804  41.832  1.00  0.00           N  
ATOM   2472  H   ILE   171      67.116  46.717  41.526  1.00  0.00           H  
ATOM   2473  CA  ILE   171      65.640  45.940  42.750  1.00  0.00           C  
ATOM   2474  HA  ILE   171      65.648  45.183  43.531  1.00  0.00           H  
ATOM   2475  CB  ILE   171      65.585  47.417  43.383  1.00  0.00           C  
ATOM   2476  HB  ILE   171      64.601  47.325  43.837  1.00  0.00           H  
ATOM   2477  CG2 ILE   171      66.504  47.438  44.595  1.00  0.00           C  
ATOM   2478 HG21 ILE   171      66.116  46.773  45.363  1.00  0.00           H  
ATOM   2479 HG22 ILE   171      67.470  47.034  44.301  1.00  0.00           H  
ATOM   2480 HG23 ILE   171      66.685  48.418  45.032  1.00  0.00           H  
ATOM   2481  CG1 ILE   171      65.743  48.634  42.484  1.00  0.00           C  
ATOM   2482 HG12 ILE   171      66.652  48.728  41.894  1.00  0.00           H  
ATOM   2483 HG13 ILE   171      64.945  48.410  41.779  1.00  0.00           H  
ATOM   2484  CD1 ILE   171      65.478  50.036  43.150  1.00  0.00           C  
ATOM   2485 HD11 ILE   171      65.489  50.756  42.334  1.00  0.00           H  
ATOM   2486 HD12 ILE   171      64.508  50.095  43.639  1.00  0.00           H  
ATOM   2487 HD13 ILE   171      66.277  50.316  43.834  1.00  0.00           H  
ATOM   2488  C   ILE   171      64.355  45.668  41.948  1.00  0.00           C  
ATOM   2489  O   ILE   171      64.263  45.891  40.716  1.00  0.00           O  
ATOM   2490  N   ILE   172      63.306  45.223  42.682  1.00  0.00           N  
ATOM   2491  H   ILE   172      63.484  45.182  43.676  1.00  0.00           H  
ATOM   2492  CA  ILE   172      61.982  45.531  42.195  1.00  0.00           C  
ATOM   2493  HA  ILE   172      61.844  45.215  41.163  1.00  0.00           H  
ATOM   2494  CB  ILE   172      60.895  44.918  43.120  1.00  0.00           C  
ATOM   2495  HB  ILE   172      60.943  45.405  44.091  1.00  0.00           H  
ATOM   2496  CG2 ILE   172      59.467  45.290  42.661  1.00  0.00           C  
ATOM   2497 HG21 ILE   172      59.286  46.359  42.750  1.00  0.00           H  
ATOM   2498 HG22 ILE   172      59.306  45.079  41.606  1.00  0.00           H  
ATOM   2499 HG23 ILE   172      58.791  44.746  43.317  1.00  0.00           H  
ATOM   2500  CG1 ILE   172      61.132  43.402  43.278  1.00  0.00           C  
ATOM   2501 HG12 ILE   172      62.055  43.054  43.737  1.00  0.00           H  
ATOM   2502 HG13 ILE   172      60.370  43.043  43.967  1.00  0.00           H  
ATOM   2503  CD1 ILE   172      61.009  42.590  41.944  1.00  0.00           C  
ATOM   2504 HD11 ILE   172      60.906  41.534  42.184  1.00  0.00           H  
ATOM   2505 HD12 ILE   172      60.104  42.931  41.445  1.00  0.00           H  
ATOM   2506 HD13 ILE   172      61.849  42.732  41.267  1.00  0.00           H  
ATOM   2507  C   ILE   172      61.837  47.062  42.263  1.00  0.00           C  
ATOM   2508  O   ILE   172      62.059  47.661  43.299  1.00  0.00           O  
ATOM   2509  N   GLY   173      61.386  47.667  41.135  1.00  0.00           N  
ATOM   2510  H   GLY   173      61.002  47.110  40.384  1.00  0.00           H  
ATOM   2511  CA  GLY   173      61.567  49.105  40.902  1.00  0.00           C  
ATOM   2512  HA2 GLY   173      60.642  49.678  40.914  1.00  0.00           H  
ATOM   2513  HA3 GLY   173      62.181  49.516  41.701  1.00  0.00           H  
ATOM   2514  C   GLY   173      62.294  49.349  39.545  1.00  0.00           C  
ATOM   2515  O   GLY   173      62.064  50.358  38.846  1.00  0.00           O  
ATOM   2516  N   LEU   174      63.235  48.435  39.274  1.00  0.00           N  
ATOM   2517  H   LEU   174      63.575  47.786  39.971  1.00  0.00           H  
ATOM   2518  CA  LEU   174      63.910  48.454  37.990  1.00  0.00           C  
ATOM   2519  HA  LEU   174      63.491  49.269  37.405  1.00  0.00           H  
ATOM   2520  CB  LEU   174      65.431  48.572  38.175  1.00  0.00           C  
ATOM   2521  HB2 LEU   174      65.864  47.708  38.676  1.00  0.00           H  
ATOM   2522  HB3 LEU   174      65.813  48.567  37.156  1.00  0.00           H  
ATOM   2523  CG  LEU   174      65.936  49.841  38.763  1.00  0.00           C  
ATOM   2524  HG  LEU   174      65.541  49.913  39.775  1.00  0.00           H  
ATOM   2525  CD1 LEU   174      67.472  49.797  38.995  1.00  0.00           C  
ATOM   2526 HD11 LEU   174      67.792  50.660  39.576  1.00  0.00           H  
ATOM   2527 HD12 LEU   174      67.832  49.020  39.667  1.00  0.00           H  
ATOM   2528 HD13 LEU   174      68.070  49.774  38.086  1.00  0.00           H  
ATOM   2529  CD2 LEU   174      65.547  51.127  38.068  1.00  0.00           C  
ATOM   2530 HD21 LEU   174      65.717  52.030  38.651  1.00  0.00           H  
ATOM   2531 HD22 LEU   174      66.093  51.256  37.136  1.00  0.00           H  
ATOM   2532 HD23 LEU   174      64.484  51.176  37.841  1.00  0.00           H  
ATOM   2533  C   LEU   174      63.555  47.247  37.151  1.00  0.00           C  
ATOM   2534  O   LEU   174      63.245  47.433  35.937  1.00  0.00           O  
ATOM   2535  N   MET   175      63.544  46.049  37.798  1.00  0.00           N  
ATOM   2536  H   MET   175      63.964  46.018  38.717  1.00  0.00           H  
ATOM   2537  CA  MET   175      62.639  44.968  37.493  1.00  0.00           C  
ATOM   2538  HA  MET   175      62.758  44.673  36.452  1.00  0.00           H  
ATOM   2539  CB  MET   175      63.028  43.813  38.344  1.00  0.00           C  
ATOM   2540  HB2 MET   175      63.358  44.050  39.354  1.00  0.00           H  
ATOM   2541  HB3 MET   175      62.157  43.161  38.331  1.00  0.00           H  
ATOM   2542  CG  MET   175      64.208  42.972  37.718  1.00  0.00           C  
ATOM   2543  HG2 MET   175      65.111  43.577  37.768  1.00  0.00           H  
ATOM   2544  HG3 MET   175      64.362  42.115  38.370  1.00  0.00           H  
ATOM   2545  SD  MET   175      63.900  42.320  36.015  1.00  0.00           S  
ATOM   2546  CE  MET   175      64.957  40.868  36.265  1.00  0.00           C  
ATOM   2547  HE1 MET   175      64.359  40.152  36.825  1.00  0.00           H  
ATOM   2548  HE2 MET   175      65.239  40.448  35.303  1.00  0.00           H  
ATOM   2549  HE3 MET   175      65.832  41.222  36.806  1.00  0.00           H  
ATOM   2550  C   MET   175      61.296  45.601  37.759  1.00  0.00           C  
ATOM   2551  O   MET   175      60.932  45.982  38.893  1.00  0.00           O  
ATOM   2552  N   VAL   176      60.480  45.547  36.675  1.00  0.00           N  
ATOM   2553  H   VAL   176      60.831  45.155  35.812  1.00  0.00           H  
ATOM   2554  CA  VAL   176      59.159  46.203  36.665  1.00  0.00           C  
ATOM   2555  HA  VAL   176      59.039  46.963  37.434  1.00  0.00           H  
ATOM   2556  CB  VAL   176      58.826  46.937  35.322  1.00  0.00           C  
ATOM   2557  HB  VAL   176      58.828  46.317  34.427  1.00  0.00           H  
ATOM   2558  CG1 VAL   176      57.535  47.730  35.367  1.00  0.00           C  
ATOM   2559 HG11 VAL   176      57.449  48.273  34.428  1.00  0.00           H  
ATOM   2560 HG12 VAL   176      56.763  46.997  35.591  1.00  0.00           H  
ATOM   2561 HG13 VAL   176      57.601  48.472  36.161  1.00  0.00           H  
ATOM   2562  CG2 VAL   176      59.822  48.030  34.941  1.00  0.00           C  
ATOM   2563 HG21 VAL   176      59.779  48.343  33.900  1.00  0.00           H  
ATOM   2564 HG22 VAL   176      59.811  48.870  35.632  1.00  0.00           H  
ATOM   2565 HG23 VAL   176      60.833  47.627  34.909  1.00  0.00           H  
ATOM   2566  C   VAL   176      58.031  45.242  36.963  1.00  0.00           C  
ATOM   2567  O   VAL   176      57.106  45.571  37.678  1.00  0.00           O  
ATOM   2568  N   GLY   177      58.164  43.909  36.499  1.00  0.00           N  
ATOM   2569  H   GLY   177      58.923  43.459  36.006  1.00  0.00           H  
ATOM   2570  CA  GLY   177      56.977  43.137  36.541  1.00  0.00           C  
ATOM   2571  HA2 GLY   177      57.090  42.623  37.493  1.00  0.00           H  
ATOM   2572  HA3 GLY   177      56.031  43.674  36.519  1.00  0.00           H  
ATOM   2573  C   GLY   177      57.005  41.998  35.506  1.00  0.00           C  
ATOM   2574  O   GLY   177      57.869  41.872  34.665  1.00  0.00           O  
ATOM   2575  N   GLY   178      55.928  41.150  35.598  1.00  0.00           N  
ATOM   2576  H   GLY   178      55.094  41.348  36.134  1.00  0.00           H  
ATOM   2577  CA  GLY   178      55.798  40.160  34.583  1.00  0.00           C  
ATOM   2578  HA2 GLY   178      56.142  40.535  33.621  1.00  0.00           H  
ATOM   2579  HA3 GLY   178      56.424  39.318  34.869  1.00  0.00           H  
ATOM   2580  C   GLY   178      54.389  39.589  34.455  1.00  0.00           C  
ATOM   2581  O   GLY   178      53.437  40.119  35.076  1.00  0.00           O  
ATOM   2582  N   VAL   179      54.198  38.544  33.604  1.00  0.00           N  
ATOM   2583  H   VAL   179      54.923  38.133  33.031  1.00  0.00           H  
ATOM   2584  CA  VAL   179      52.857  38.065  33.227  1.00  0.00           C  
ATOM   2585  HA  VAL   179      52.226  38.087  34.113  1.00  0.00           H  
ATOM   2586  CB  VAL   179      52.298  38.906  32.049  1.00  0.00           C  
ATOM   2587  HB  VAL   179      52.239  39.959  32.318  1.00  0.00           H  
ATOM   2588  CG1 VAL   179      52.991  38.793  30.746  1.00  0.00           C  
ATOM   2589 HG11 VAL   179      54.042  39.032  30.896  1.00  0.00           H  
ATOM   2590 HG12 VAL   179      52.993  37.776  30.358  1.00  0.00           H  
ATOM   2591 HG13 VAL   179      52.482  39.360  29.968  1.00  0.00           H  
ATOM   2592  CG2 VAL   179      50.859  38.456  31.682  1.00  0.00           C  
ATOM   2593 HG21 VAL   179      50.785  37.490  31.188  1.00  0.00           H  
ATOM   2594 HG22 VAL   179      50.208  38.370  32.550  1.00  0.00           H  
ATOM   2595 HG23 VAL   179      50.498  39.222  30.998  1.00  0.00           H  
ATOM   2596  C   VAL   179      52.966  36.595  32.871  1.00  0.00           C  
ATOM   2597  O   VAL   179      54.083  36.091  32.484  1.00  0.00           O  
ATOM   2598  N   VAL   180      51.895  35.759  32.940  1.00  0.00           N  
ATOM   2599  H   VAL   180      50.943  36.084  33.040  1.00  0.00           H  
ATOM   2600  CA  VAL   180      52.022  34.371  32.533  1.00  0.00           C  
ATOM   2601  HA  VAL   180      52.977  33.928  32.806  1.00  0.00           H  
ATOM   2602  CB  VAL   180      50.814  33.423  33.077  1.00  0.00           C  
ATOM   2603  HB  VAL   180      50.680  32.630  32.345  1.00  0.00           H  
ATOM   2604  CG1 VAL   180      51.208  32.819  34.443  1.00  0.00           C  
ATOM   2605 HG11 VAL   180      51.389  33.640  35.134  1.00  0.00           H  
ATOM   2606 HG12 VAL   180      50.380  32.182  34.748  1.00  0.00           H  
ATOM   2607 HG13 VAL   180      52.055  32.156  34.280  1.00  0.00           H  
ATOM   2608  CG2 VAL   180      49.454  34.114  33.181  1.00  0.00           C  
ATOM   2609 HG21 VAL   180      49.640  34.981  33.812  1.00  0.00           H  
ATOM   2610 HG22 VAL   180      49.102  34.288  32.166  1.00  0.00           H  
ATOM   2611 HG23 VAL   180      48.703  33.466  33.628  1.00  0.00           H  
ATOM   2612  C   VAL   180      51.908  34.227  31.025  1.00  0.00           C  
ATOM   2613  O   VAL   180      51.125  34.986  30.367  1.00  0.00           O  
ATOM   2614  N   ILE   181      52.825  33.417  30.509  1.00  0.00           N  
ATOM   2615  H   ILE   181      53.322  32.842  31.176  1.00  0.00           H  
ATOM   2616  CA  ILE   181      52.993  33.214  29.045  1.00  0.00           C  
ATOM   2617  HA  ILE   181      52.361  33.901  28.486  1.00  0.00           H  
ATOM   2618  CB  ILE   181      54.497  33.406  28.704  1.00  0.00           C  
ATOM   2619  HB  ILE   181      54.732  34.401  29.077  1.00  0.00           H  
ATOM   2620  CG2 ILE   181      55.434  32.446  29.494  1.00  0.00           C  
ATOM   2621 HG21 ILE   181      55.011  31.443  29.471  1.00  0.00           H  
ATOM   2622 HG22 ILE   181      56.478  32.467  29.191  1.00  0.00           H  
ATOM   2623 HG23 ILE   181      55.446  32.772  30.532  1.00  0.00           H  
ATOM   2624  CG1 ILE   181      54.748  33.471  27.172  1.00  0.00           C  
ATOM   2625 HG12 ILE   181      55.833  33.460  27.085  1.00  0.00           H  
ATOM   2626 HG13 ILE   181      54.486  32.519  26.715  1.00  0.00           H  
ATOM   2627  CD1 ILE   181      54.019  34.567  26.425  1.00  0.00           C  
ATOM   2628 HD11 ILE   181      54.402  34.652  25.410  1.00  0.00           H  
ATOM   2629 HD12 ILE   181      52.936  34.462  26.415  1.00  0.00           H  
ATOM   2630 HD13 ILE   181      54.165  35.516  26.936  1.00  0.00           H  
ATOM   2631  C   ILE   181      52.513  31.770  28.802  1.00  0.00           C  
ATOM   2632  O   ILE   181      52.294  30.992  29.717  1.00  0.00           O  
ATOM   2633  N   ALA   182      52.304  31.410  27.462  1.00  0.00           N  
ATOM   2634  H   ALA   182      52.397  32.071  26.703  1.00  0.00           H  
ATOM   2635  CA  ALA   182      52.084  30.126  26.985  1.00  0.00           C  
ATOM   2636  HA  ALA   182      52.529  29.378  27.637  1.00  0.00           H  
ATOM   2637  CB  ALA   182      50.570  29.907  26.988  1.00  0.00           C  
ATOM   2638  HB1 ALA   182      50.309  28.894  26.689  1.00  0.00           H  
ATOM   2639  HB2 ALA   182      50.112  30.153  27.944  1.00  0.00           H  
ATOM   2640  HB3 ALA   182      50.169  30.637  26.287  1.00  0.00           H  
ATOM   2641  C   ALA   182      52.869  29.955  25.629  1.00  0.00           C  
ATOM   2642  O   ALA   182      52.945  30.937  24.885  1.00  0.00           O  
ATOM   2643  OXT ALA   182      53.335  28.836  25.359  1.00  0.00           O  
TER    2644      ALA   182 
END   
