# Supplementary material for: Exploring Structural Insights of Aβ42 and α-Synuclein Monomers and Heterodimer: A Comparative Study Using Implicit and Explicit Solvent Simulations
Source: J Phys Chem B. 2024 May 3;128(19):4655–69. doi: 10.1021/acs.jpcb.4c00503 (PMC11103699; doi:10.1021/acs.jpcb.4c00503)
Supplement: Supplementary file 3 — jp4c00503_si_003.zip [file jp4c00503_si_003.zip › rep/6_asyn_abeta_FINAL5.pdb]

CRYST1   93.428   93.428   93.428 109.47 109.47 109.47               1
ATOM      1  N   MET     1      44.556  53.957  27.164  1.00  0.00           N  
ATOM      2  H1  MET     1      44.771  53.335  26.364  1.00  0.00           H  
ATOM      3  H2  MET     1      45.485  54.341  27.413  1.00  0.00           H  
ATOM      4  H3  MET     1      43.922  54.763  27.019  1.00  0.00           H  
ATOM      5  CA  MET     1      44.090  53.223  28.415  1.00  0.00           C  
ATOM      6  HA  MET     1      44.113  53.994  29.182  1.00  0.00           H  
ATOM      7  CB  MET     1      42.593  52.774  28.419  1.00  0.00           C  
ATOM      8  HB2 MET     1      42.078  53.722  28.277  1.00  0.00           H  
ATOM      9  HB3 MET     1      42.567  51.973  27.682  1.00  0.00           H  
ATOM     10  CG  MET     1      42.128  52.236  29.753  1.00  0.00           C  
ATOM     11  HG2 MET     1      41.041  52.230  29.768  1.00  0.00           H  
ATOM     12  HG3 MET     1      42.395  51.200  29.951  1.00  0.00           H  
ATOM     13  SD  MET     1      42.528  53.129  31.316  1.00  0.00           S  
ATOM     14  CE  MET     1      41.120  54.292  31.402  1.00  0.00           C  
ATOM     15  HE1 MET     1      40.142  53.817  31.400  1.00  0.00           H  
ATOM     16  HE2 MET     1      41.154  54.745  32.390  1.00  0.00           H  
ATOM     17  HE3 MET     1      41.249  55.048  30.631  1.00  0.00           H  
ATOM     18  C   MET     1      45.098  52.124  28.855  1.00  0.00           C  
ATOM     19  O   MET     1      45.145  51.052  28.263  1.00  0.00           O  
ATOM     20  N   ASP     2      45.962  52.367  29.852  1.00  0.00           N  
ATOM     21  H   ASP     2      45.811  53.276  30.268  1.00  0.00           H  
ATOM     22  CA  ASP     2      47.197  51.619  30.133  1.00  0.00           C  
ATOM     23  HA  ASP     2      47.373  50.851  29.384  1.00  0.00           H  
ATOM     24  CB  ASP     2      48.447  52.475  30.066  1.00  0.00           C  
ATOM     25  HB2 ASP     2      49.292  51.880  30.409  1.00  0.00           H  
ATOM     26  HB3 ASP     2      48.714  52.686  29.033  1.00  0.00           H  
ATOM     27  CG  ASP     2      48.500  53.777  30.764  1.00  0.00           C  
ATOM     28  OD1 ASP     2      48.433  54.844  30.084  1.00  0.00           O  
ATOM     29  OD2 ASP     2      48.559  53.961  32.005  1.00  0.00           O  
ATOM     30  C   ASP     2      47.120  50.737  31.388  1.00  0.00           C  
ATOM     31  O   ASP     2      48.119  50.177  31.858  1.00  0.00           O  
ATOM     32  N   VAL     3      45.872  50.581  31.925  1.00  0.00           N  
ATOM     33  H   VAL     3      45.084  51.152  31.652  1.00  0.00           H  
ATOM     34  CA  VAL     3      45.523  49.550  32.949  1.00  0.00           C  
ATOM     35  HA  VAL     3      46.165  48.673  32.912  1.00  0.00           H  
ATOM     36  CB  VAL     3      45.653  49.938  34.420  1.00  0.00           C  
ATOM     37  HB  VAL     3      46.681  50.281  34.519  1.00  0.00           H  
ATOM     38  CG1 VAL     3      44.819  51.153  34.776  1.00  0.00           C  
ATOM     39 HG11 VAL     3      44.873  51.236  35.859  1.00  0.00           H  
ATOM     40 HG12 VAL     3      43.787  51.159  34.430  1.00  0.00           H  
ATOM     41 HG13 VAL     3      45.304  52.015  34.321  1.00  0.00           H  
ATOM     42  CG2 VAL     3      45.339  48.801  35.416  1.00  0.00           C  
ATOM     43 HG21 VAL     3      45.861  49.015  36.347  1.00  0.00           H  
ATOM     44 HG22 VAL     3      45.751  47.832  35.142  1.00  0.00           H  
ATOM     45 HG23 VAL     3      44.257  48.767  35.527  1.00  0.00           H  
ATOM     46  C   VAL     3      44.156  49.072  32.600  1.00  0.00           C  
ATOM     47  O   VAL     3      43.312  49.845  32.249  1.00  0.00           O  
ATOM     48  N   PHE     4      43.944  47.740  32.767  1.00  0.00           N  
ATOM     49  H   PHE     4      44.720  47.130  32.985  1.00  0.00           H  
ATOM     50  CA  PHE     4      42.728  47.139  32.159  1.00  0.00           C  
ATOM     51  HA  PHE     4      41.847  47.776  32.138  1.00  0.00           H  
ATOM     52  CB  PHE     4      42.940  46.862  30.702  1.00  0.00           C  
ATOM     53  HB2 PHE     4      42.140  46.197  30.385  1.00  0.00           H  
ATOM     54  HB3 PHE     4      42.950  47.819  30.184  1.00  0.00           H  
ATOM     55  CG  PHE     4      44.290  46.225  30.422  1.00  0.00           C  
ATOM     56  CD1 PHE     4      44.475  44.862  30.575  1.00  0.00           C  
ATOM     57  HD1 PHE     4      43.649  44.196  30.795  1.00  0.00           H  
ATOM     58  CE1 PHE     4      45.712  44.312  30.201  1.00  0.00           C  
ATOM     59  HE1 PHE     4      45.908  43.248  30.267  1.00  0.00           H  
ATOM     60  CZ  PHE     4      46.706  45.120  29.714  1.00  0.00           C  
ATOM     61  HZ  PHE     4      47.675  44.711  29.453  1.00  0.00           H  
ATOM     62  CE2 PHE     4      46.485  46.516  29.510  1.00  0.00           C  
ATOM     63  HE2 PHE     4      47.279  47.171  29.171  1.00  0.00           H  
ATOM     64  CD2 PHE     4      45.270  47.049  29.833  1.00  0.00           C  
ATOM     65  HD2 PHE     4      45.039  48.083  29.607  1.00  0.00           H  
ATOM     66  C   PHE     4      42.267  45.895  32.899  1.00  0.00           C  
ATOM     67  O   PHE     4      41.232  45.263  32.583  1.00  0.00           O  
ATOM     68  N   MET     5      42.963  45.514  33.963  1.00  0.00           N  
ATOM     69  H   MET     5      43.652  46.116  34.394  1.00  0.00           H  
ATOM     70  CA  MET     5      42.564  44.422  34.878  1.00  0.00           C  
ATOM     71  HA  MET     5      41.494  44.494  35.054  1.00  0.00           H  
ATOM     72  CB  MET     5      43.014  43.001  34.313  1.00  0.00           C  
ATOM     73  HB2 MET     5      42.462  42.916  33.379  1.00  0.00           H  
ATOM     74  HB3 MET     5      44.091  43.050  34.169  1.00  0.00           H  
ATOM     75  CG  MET     5      42.558  41.786  35.137  1.00  0.00           C  
ATOM     76  HG2 MET     5      41.578  42.112  35.477  1.00  0.00           H  
ATOM     77  HG3 MET     5      42.497  40.875  34.545  1.00  0.00           H  
ATOM     78  SD  MET     5      43.587  41.379  36.552  1.00  0.00           S  
ATOM     79  CE  MET     5      42.514  40.139  37.432  1.00  0.00           C  
ATOM     80  HE1 MET     5      41.577  40.649  37.647  1.00  0.00           H  
ATOM     81  HE2 MET     5      42.446  39.228  36.841  1.00  0.00           H  
ATOM     82  HE3 MET     5      42.942  40.030  38.426  1.00  0.00           H  
ATOM     83  C   MET     5      43.319  44.707  36.172  1.00  0.00           C  
ATOM     84  O   MET     5      44.493  45.018  36.167  1.00  0.00           O  
ATOM     85  N   LYS     6      42.569  44.596  37.335  1.00  0.00           N  
ATOM     86  H   LYS     6      41.582  44.378  37.320  1.00  0.00           H  
ATOM     87  CA  LYS     6      43.231  44.707  38.598  1.00  0.00           C  
ATOM     88  HA  LYS     6      44.303  44.641  38.421  1.00  0.00           H  
ATOM     89  CB  LYS     6      42.815  46.058  39.120  1.00  0.00           C  
ATOM     90  HB2 LYS     6      41.735  46.178  39.156  1.00  0.00           H  
ATOM     91  HB3 LYS     6      43.069  46.177  40.171  1.00  0.00           H  
ATOM     92  CG  LYS     6      43.476  47.203  38.315  1.00  0.00           C  
ATOM     93  HG2 LYS     6      44.537  46.974  38.244  1.00  0.00           H  
ATOM     94  HG3 LYS     6      43.041  47.245  37.318  1.00  0.00           H  
ATOM     95  CD  LYS     6      43.369  48.565  38.932  1.00  0.00           C  
ATOM     96  HD2 LYS     6      43.921  49.122  38.177  1.00  0.00           H  
ATOM     97  HD3 LYS     6      42.332  48.888  38.851  1.00  0.00           H  
ATOM     98  CE  LYS     6      43.941  48.623  40.363  1.00  0.00           C  
ATOM     99  HE2 LYS     6      43.525  47.872  41.030  1.00  0.00           H  
ATOM    100  HE3 LYS     6      44.991  48.344  40.334  1.00  0.00           H  
ATOM    101  NZ  LYS     6      43.636  49.899  41.036  1.00  0.00           N  
ATOM    102  HZ1 LYS     6      42.638  50.044  40.799  1.00  0.00           H  
ATOM    103  HZ2 LYS     6      43.858  49.939  42.047  1.00  0.00           H  
ATOM    104  HZ3 LYS     6      44.228  50.611  40.570  1.00  0.00           H  
ATOM    105  C   LYS     6      42.687  43.586  39.552  1.00  0.00           C  
ATOM    106  O   LYS     6      41.665  43.008  39.243  1.00  0.00           O  
ATOM    107  N   GLY     7      43.497  43.213  40.533  1.00  0.00           N  
ATOM    108  H   GLY     7      44.431  43.598  40.565  1.00  0.00           H  
ATOM    109  CA  GLY     7      43.093  42.155  41.450  1.00  0.00           C  
ATOM    110  HA2 GLY     7      43.276  42.463  42.477  1.00  0.00           H  
ATOM    111  HA3 GLY     7      42.008  42.082  41.466  1.00  0.00           H  
ATOM    112  C   GLY     7      43.695  40.781  41.264  1.00  0.00           C  
ATOM    113  O   GLY     7      43.178  39.724  41.656  1.00  0.00           O  
ATOM    114  N   LEU     8      44.836  40.778  40.530  1.00  0.00           N  
ATOM    115  H   LEU     8      45.128  41.713  40.279  1.00  0.00           H  
ATOM    116  CA  LEU     8      45.448  39.559  39.945  1.00  0.00           C  
ATOM    117  HA  LEU     8      44.657  39.011  39.438  1.00  0.00           H  
ATOM    118  CB  LEU     8      46.525  40.006  38.867  1.00  0.00           C  
ATOM    119  HB2 LEU     8      46.013  40.763  38.276  1.00  0.00           H  
ATOM    120  HB3 LEU     8      47.342  40.500  39.388  1.00  0.00           H  
ATOM    121  CG  LEU     8      47.024  38.848  37.950  1.00  0.00           C  
ATOM    122  HG  LEU     8      47.201  37.902  38.458  1.00  0.00           H  
ATOM    123  CD1 LEU     8      48.311  39.282  37.374  1.00  0.00           C  
ATOM    124 HD11 LEU     8      48.870  38.403  37.057  1.00  0.00           H  
ATOM    125 HD12 LEU     8      48.926  39.845  38.073  1.00  0.00           H  
ATOM    126 HD13 LEU     8      48.268  39.988  36.547  1.00  0.00           H  
ATOM    127  CD2 LEU     8      45.970  38.523  36.912  1.00  0.00           C  
ATOM    128 HD21 LEU     8      46.269  37.696  36.271  1.00  0.00           H  
ATOM    129 HD22 LEU     8      45.748  39.375  36.271  1.00  0.00           H  
ATOM    130 HD23 LEU     8      45.053  38.157  37.369  1.00  0.00           H  
ATOM    131  C   LEU     8      45.902  38.533  41.006  1.00  0.00           C  
ATOM    132  O   LEU     8      46.097  37.414  40.695  1.00  0.00           O  
ATOM    133  N   SER     9      46.048  39.006  42.321  1.00  0.00           N  
ATOM    134  H   SER     9      45.879  39.996  42.439  1.00  0.00           H  
ATOM    135  CA  SER     9      45.881  38.052  43.454  1.00  0.00           C  
ATOM    136  HA  SER     9      45.119  37.302  43.259  1.00  0.00           H  
ATOM    137  CB  SER     9      47.148  37.309  43.670  1.00  0.00           C  
ATOM    138  HB2 SER     9      47.853  37.381  42.845  1.00  0.00           H  
ATOM    139  HB3 SER     9      47.670  37.609  44.575  1.00  0.00           H  
ATOM    140  OG  SER     9      46.988  35.885  43.774  1.00  0.00           O  
ATOM    141  HG  SER     9      47.144  35.493  42.901  1.00  0.00           H  
ATOM    142  C   SER     9      45.354  38.686  44.706  1.00  0.00           C  
ATOM    143  O   SER     9      45.759  39.783  45.150  1.00  0.00           O  
ATOM    144  N   LYS    10      44.302  38.001  45.338  1.00  0.00           N  
ATOM    145  H   LYS    10      44.058  37.105  44.938  1.00  0.00           H  
ATOM    146  CA  LYS    10      43.482  38.560  46.447  1.00  0.00           C  
ATOM    147  HA  LYS    10      43.817  39.595  46.449  1.00  0.00           H  
ATOM    148  CB  LYS    10      41.997  38.545  46.076  1.00  0.00           C  
ATOM    149  HB2 LYS    10      41.518  37.572  45.977  1.00  0.00           H  
ATOM    150  HB3 LYS    10      41.400  39.112  46.787  1.00  0.00           H  
ATOM    151  CG  LYS    10      41.772  39.265  44.716  1.00  0.00           C  
ATOM    152  HG2 LYS    10      42.447  40.118  44.723  1.00  0.00           H  
ATOM    153  HG3 LYS    10      42.116  38.588  43.936  1.00  0.00           H  
ATOM    154  CD  LYS    10      40.298  39.680  44.532  1.00  0.00           C  
ATOM    155  HD2 LYS    10      39.732  38.774  44.323  1.00  0.00           H  
ATOM    156  HD3 LYS    10      39.904  40.125  45.444  1.00  0.00           H  
ATOM    157  CE  LYS    10      40.188  40.535  43.340  1.00  0.00           C  
ATOM    158  HE2 LYS    10      40.675  41.454  43.656  1.00  0.00           H  
ATOM    159  HE3 LYS    10      40.767  40.014  42.582  1.00  0.00           H  
ATOM    160  NZ  LYS    10      38.838  40.913  42.793  1.00  0.00           N  
ATOM    161  HZ1 LYS    10      38.311  41.486  43.476  1.00  0.00           H  
ATOM    162  HZ2 LYS    10      38.835  41.478  41.925  1.00  0.00           H  
ATOM    163  HZ3 LYS    10      38.358  40.000  42.706  1.00  0.00           H  
ATOM    164  C   LYS    10      43.845  37.925  47.752  1.00  0.00           C  
ATOM    165  O   LYS    10      43.891  38.583  48.750  1.00  0.00           O  
ATOM    166  N   ALA    11      44.205  36.614  47.674  1.00  0.00           N  
ATOM    167  H   ALA    11      44.221  36.257  46.728  1.00  0.00           H  
ATOM    168  CA  ALA    11      44.588  35.773  48.803  1.00  0.00           C  
ATOM    169  HA  ALA    11      43.802  35.851  49.551  1.00  0.00           H  
ATOM    170  CB  ALA    11      44.754  34.363  48.344  1.00  0.00           C  
ATOM    171  HB1 ALA    11      45.695  34.083  47.875  1.00  0.00           H  
ATOM    172  HB2 ALA    11      44.710  33.609  49.128  1.00  0.00           H  
ATOM    173  HB3 ALA    11      43.919  34.064  47.713  1.00  0.00           H  
ATOM    174  C   ALA    11      45.935  36.376  49.236  1.00  0.00           C  
ATOM    175  O   ALA    11      46.822  36.534  48.454  1.00  0.00           O  
ATOM    176  N   LYS    12      46.071  36.437  50.544  1.00  0.00           N  
ATOM    177  H   LYS    12      45.239  36.279  51.097  1.00  0.00           H  
ATOM    178  CA  LYS    12      47.284  36.938  51.199  1.00  0.00           C  
ATOM    179  HA  LYS    12      47.612  37.826  50.665  1.00  0.00           H  
ATOM    180  CB  LYS    12      46.884  37.256  52.639  1.00  0.00           C  
ATOM    181  HB2 LYS    12      45.983  37.862  52.569  1.00  0.00           H  
ATOM    182  HB3 LYS    12      46.646  36.377  53.235  1.00  0.00           H  
ATOM    183  CG  LYS    12      48.038  38.074  53.373  1.00  0.00           C  
ATOM    184  HG2 LYS    12      48.409  38.856  52.714  1.00  0.00           H  
ATOM    185  HG3 LYS    12      47.595  38.648  54.186  1.00  0.00           H  
ATOM    186  CD  LYS    12      49.163  37.314  53.993  1.00  0.00           C  
ATOM    187  HD2 LYS    12      49.689  36.727  53.243  1.00  0.00           H  
ATOM    188  HD3 LYS    12      49.868  38.060  54.354  1.00  0.00           H  
ATOM    189  CE  LYS    12      48.767  36.371  55.062  1.00  0.00           C  
ATOM    190  HE2 LYS    12      48.324  36.999  55.832  1.00  0.00           H  
ATOM    191  HE3 LYS    12      47.983  35.736  54.656  1.00  0.00           H  
ATOM    192  NZ  LYS    12      50.032  35.671  55.512  1.00  0.00           N  
ATOM    193  HZ1 LYS    12      49.809  35.140  56.373  1.00  0.00           H  
ATOM    194  HZ2 LYS    12      50.369  34.847  54.983  1.00  0.00           H  
ATOM    195  HZ3 LYS    12      50.749  36.378  55.754  1.00  0.00           H  
ATOM    196  C   LYS    12      48.303  35.832  51.111  1.00  0.00           C  
ATOM    197  O   LYS    12      49.411  36.087  50.668  1.00  0.00           O  
ATOM    198  N   GLU    13      47.918  34.517  51.245  1.00  0.00           N  
ATOM    199  H   GLU    13      47.012  34.278  51.626  1.00  0.00           H  
ATOM    200  CA  GLU    13      48.696  33.375  50.879  1.00  0.00           C  
ATOM    201  HA  GLU    13      49.623  33.357  51.447  1.00  0.00           H  
ATOM    202  CB  GLU    13      47.846  32.152  51.197  1.00  0.00           C  
ATOM    203  HB2 GLU    13      47.402  32.295  52.181  1.00  0.00           H  
ATOM    204  HB3 GLU    13      46.995  32.110  50.521  1.00  0.00           H  
ATOM    205  CG  GLU    13      48.629  30.810  51.293  1.00  0.00           C  
ATOM    206  HG2 GLU    13      47.849  30.058  51.391  1.00  0.00           H  
ATOM    207  HG3 GLU    13      49.081  30.557  50.336  1.00  0.00           H  
ATOM    208  CD  GLU    13      49.651  30.846  52.483  1.00  0.00           C  
ATOM    209  OE1 GLU    13      50.818  31.356  52.348  1.00  0.00           O  
ATOM    210  OE2 GLU    13      49.258  30.449  53.592  1.00  0.00           O  
ATOM    211  C   GLU    13      49.149  33.362  49.421  1.00  0.00           C  
ATOM    212  O   GLU    13      50.280  33.007  49.044  1.00  0.00           O  
ATOM    213  N   GLY    14      48.226  33.777  48.472  1.00  0.00           N  
ATOM    214  H   GLY    14      47.257  33.819  48.760  1.00  0.00           H  
ATOM    215  CA  GLY    14      48.552  33.904  47.042  1.00  0.00           C  
ATOM    216  HA2 GLY    14      49.019  32.950  46.808  1.00  0.00           H  
ATOM    217  HA3 GLY    14      47.662  34.019  46.427  1.00  0.00           H  
ATOM    218  C   GLY    14      49.560  35.114  46.749  1.00  0.00           C  
ATOM    219  O   GLY    14      50.527  34.939  45.993  1.00  0.00           O  
ATOM    220  N   VAL    15      49.252  36.315  47.303  1.00  0.00           N  
ATOM    221  H   VAL    15      48.328  36.434  47.695  1.00  0.00           H  
ATOM    222  CA  VAL    15      50.192  37.471  47.287  1.00  0.00           C  
ATOM    223  HA  VAL    15      50.289  37.762  46.244  1.00  0.00           H  
ATOM    224  CB  VAL    15      49.735  38.631  48.199  1.00  0.00           C  
ATOM    225  HB  VAL    15      49.378  38.268  49.161  1.00  0.00           H  
ATOM    226  CG1 VAL    15      50.724  39.731  48.514  1.00  0.00           C  
ATOM    227 HG11 VAL    15      51.255  39.967  47.594  1.00  0.00           H  
ATOM    228 HG12 VAL    15      51.488  39.401  49.215  1.00  0.00           H  
ATOM    229 HG13 VAL    15      50.447  40.636  49.051  1.00  0.00           H  
ATOM    230  CG2 VAL    15      48.582  39.303  47.379  1.00  0.00           C  
ATOM    231 HG21 VAL    15      47.733  38.624  47.339  1.00  0.00           H  
ATOM    232 HG22 VAL    15      48.928  39.580  46.385  1.00  0.00           H  
ATOM    233 HG23 VAL    15      48.245  40.233  47.832  1.00  0.00           H  
ATOM    234  C   VAL    15      51.629  37.126  47.732  1.00  0.00           C  
ATOM    235  O   VAL    15      52.621  37.351  46.978  1.00  0.00           O  
ATOM    236  N   VAL    16      51.710  36.495  48.910  1.00  0.00           N  
ATOM    237  H   VAL    16      50.896  36.318  49.483  1.00  0.00           H  
ATOM    238  CA  VAL    16      52.972  36.013  49.450  1.00  0.00           C  
ATOM    239  HA  VAL    16      53.686  36.827  49.548  1.00  0.00           H  
ATOM    240  CB  VAL    16      52.831  35.263  50.785  1.00  0.00           C  
ATOM    241  HB  VAL    16      52.023  34.538  50.710  1.00  0.00           H  
ATOM    242  CG1 VAL    16      52.399  36.259  51.852  1.00  0.00           C  
ATOM    243 HG11 VAL    16      52.192  35.794  52.814  1.00  0.00           H  
ATOM    244 HG12 VAL    16      51.482  36.809  51.650  1.00  0.00           H  
ATOM    245 HG13 VAL    16      53.059  37.090  52.094  1.00  0.00           H  
ATOM    246  CG2 VAL    16      53.992  34.459  51.171  1.00  0.00           C  
ATOM    247 HG21 VAL    16      54.413  33.891  50.344  1.00  0.00           H  
ATOM    248 HG22 VAL    16      53.737  33.734  51.942  1.00  0.00           H  
ATOM    249 HG23 VAL    16      54.697  35.179  51.581  1.00  0.00           H  
ATOM    250  C   VAL    16      53.645  35.126  48.360  1.00  0.00           C  
ATOM    251  O   VAL    16      54.850  35.310  48.111  1.00  0.00           O  
ATOM    252  N   ALA    17      53.004  34.145  47.647  1.00  0.00           N  
ATOM    253  H   ALA    17      52.020  34.034  47.850  1.00  0.00           H  
ATOM    254  CA  ALA    17      53.678  33.227  46.723  1.00  0.00           C  
ATOM    255  HA  ALA    17      54.560  32.784  47.180  1.00  0.00           H  
ATOM    256  CB  ALA    17      52.811  32.045  46.503  1.00  0.00           C  
ATOM    257  HB1 ALA    17      53.245  31.208  45.961  1.00  0.00           H  
ATOM    258  HB2 ALA    17      52.364  31.661  47.418  1.00  0.00           H  
ATOM    259  HB3 ALA    17      51.884  32.212  45.958  1.00  0.00           H  
ATOM    260  C   ALA    17      54.075  33.942  45.430  1.00  0.00           C  
ATOM    261  O   ALA    17      55.061  33.621  44.780  1.00  0.00           O  
ATOM    262  N   ALA    18      53.326  34.981  45.056  1.00  0.00           N  
ATOM    263  H   ALA    18      52.514  35.223  45.607  1.00  0.00           H  
ATOM    264  CA  ALA    18      53.695  35.898  43.949  1.00  0.00           C  
ATOM    265  HA  ALA    18      53.982  35.266  43.112  1.00  0.00           H  
ATOM    266  CB  ALA    18      52.456  36.765  43.602  1.00  0.00           C  
ATOM    267  HB1 ALA    18      52.136  37.447  44.387  1.00  0.00           H  
ATOM    268  HB2 ALA    18      52.671  37.471  42.802  1.00  0.00           H  
ATOM    269  HB3 ALA    18      51.655  36.163  43.177  1.00  0.00           H  
ATOM    270  C   ALA    18      54.824  36.872  44.320  1.00  0.00           C  
ATOM    271  O   ALA    18      55.629  37.178  43.401  1.00  0.00           O  
ATOM    272  N   ALA    19      55.014  37.200  45.575  1.00  0.00           N  
ATOM    273  H   ALA    19      54.236  37.023  46.197  1.00  0.00           H  
ATOM    274  CA  ALA    19      56.192  37.845  46.122  1.00  0.00           C  
ATOM    275  HA  ALA    19      56.464  38.686  45.488  1.00  0.00           H  
ATOM    276  CB  ALA    19      55.867  38.303  47.553  1.00  0.00           C  
ATOM    277  HB1 ALA    19      56.728  38.791  48.006  1.00  0.00           H  
ATOM    278  HB2 ALA    19      55.100  39.072  47.489  1.00  0.00           H  
ATOM    279  HB3 ALA    19      55.361  37.545  48.147  1.00  0.00           H  
ATOM    280  C   ALA    19      57.357  36.909  46.077  1.00  0.00           C  
ATOM    281  O   ALA    19      58.426  37.300  45.610  1.00  0.00           O  
ATOM    282  N   GLU    20      57.098  35.690  46.564  1.00  0.00           N  
ATOM    283  H   GLU    20      56.169  35.406  46.844  1.00  0.00           H  
ATOM    284  CA  GLU    20      58.125  34.681  46.554  1.00  0.00           C  
ATOM    285  HA  GLU    20      58.943  35.098  47.138  1.00  0.00           H  
ATOM    286  CB  GLU    20      57.599  33.354  47.183  1.00  0.00           C  
ATOM    287  HB2 GLU    20      57.042  33.670  48.063  1.00  0.00           H  
ATOM    288  HB3 GLU    20      56.886  32.946  46.469  1.00  0.00           H  
ATOM    289  CG  GLU    20      58.659  32.325  47.501  1.00  0.00           C  
ATOM    290  HG2 GLU    20      58.199  31.373  47.759  1.00  0.00           H  
ATOM    291  HG3 GLU    20      59.226  32.283  46.574  1.00  0.00           H  
ATOM    292  CD  GLU    20      59.504  32.710  48.713  1.00  0.00           C  
ATOM    293  OE1 GLU    20      59.240  33.774  49.332  1.00  0.00           O  
ATOM    294  OE2 GLU    20      60.275  31.923  49.305  1.00  0.00           O  
ATOM    295  C   GLU    20      58.767  34.469  45.180  1.00  0.00           C  
ATOM    296  O   GLU    20      59.971  34.685  45.002  1.00  0.00           O  
ATOM    297  N   LYS    21      57.964  34.270  44.068  1.00  0.00           N  
ATOM    298  H   LYS    21      56.967  34.111  44.127  1.00  0.00           H  
ATOM    299  CA  LYS    21      58.525  34.210  42.654  1.00  0.00           C  
ATOM    300  HA  LYS    21      59.176  33.343  42.575  1.00  0.00           H  
ATOM    301  CB  LYS    21      57.434  33.926  41.647  1.00  0.00           C  
ATOM    302  HB2 LYS    21      56.741  34.761  41.725  1.00  0.00           H  
ATOM    303  HB3 LYS    21      57.966  33.876  40.698  1.00  0.00           H  
ATOM    304  CG  LYS    21      56.622  32.646  41.737  1.00  0.00           C  
ATOM    305  HG2 LYS    21      57.285  31.856  42.086  1.00  0.00           H  
ATOM    306  HG3 LYS    21      55.726  32.767  42.342  1.00  0.00           H  
ATOM    307  CD  LYS    21      56.271  32.246  40.296  1.00  0.00           C  
ATOM    308  HD2 LYS    21      55.697  31.322  40.331  1.00  0.00           H  
ATOM    309  HD3 LYS    21      55.543  32.965  39.926  1.00  0.00           H  
ATOM    310  CE  LYS    21      57.357  32.005  39.285  1.00  0.00           C  
ATOM    311  HE2 LYS    21      57.036  31.832  38.260  1.00  0.00           H  
ATOM    312  HE3 LYS    21      58.051  32.841  39.269  1.00  0.00           H  
ATOM    313  NZ  LYS    21      58.152  30.811  39.699  1.00  0.00           N  
ATOM    314  HZ1 LYS    21      58.413  30.984  40.686  1.00  0.00           H  
ATOM    315  HZ2 LYS    21      57.646  29.910  39.626  1.00  0.00           H  
ATOM    316  HZ3 LYS    21      58.983  30.682  39.094  1.00  0.00           H  
ATOM    317  C   LYS    21      59.296  35.537  42.288  1.00  0.00           C  
ATOM    318  O   LYS    21      60.247  35.427  41.531  1.00  0.00           O  
ATOM    319  N   THR    22      58.901  36.739  42.731  1.00  0.00           N  
ATOM    320  H   THR    22      58.198  36.820  43.453  1.00  0.00           H  
ATOM    321  CA  THR    22      59.737  37.925  42.535  1.00  0.00           C  
ATOM    322  HA  THR    22      60.008  38.057  41.490  1.00  0.00           H  
ATOM    323  CB  THR    22      58.926  39.108  43.050  1.00  0.00           C  
ATOM    324  HB  THR    22      58.347  38.815  43.923  1.00  0.00           H  
ATOM    325  CG2 THR    22      57.952  39.665  41.983  1.00  0.00           C  
ATOM    326 HG21 THR    22      57.124  38.968  41.874  1.00  0.00           H  
ATOM    327 HG22 THR    22      58.489  39.920  41.072  1.00  0.00           H  
ATOM    328 HG23 THR    22      57.488  40.538  42.436  1.00  0.00           H  
ATOM    329  OG1 THR    22      59.720  40.227  43.348  1.00  0.00           O  
ATOM    330  HG1 THR    22      60.088  40.594  42.529  1.00  0.00           H  
ATOM    331  C   THR    22      61.008  37.759  43.343  1.00  0.00           C  
ATOM    332  O   THR    22      62.063  38.054  42.807  1.00  0.00           O  
ATOM    333  N   LYS    23      60.952  37.278  44.634  1.00  0.00           N  
ATOM    334  H   LYS    23      60.084  36.859  44.939  1.00  0.00           H  
ATOM    335  CA  LYS    23      62.171  37.224  45.451  1.00  0.00           C  
ATOM    336  HA  LYS    23      62.584  38.227  45.378  1.00  0.00           H  
ATOM    337  CB  LYS    23      61.986  36.881  46.829  1.00  0.00           C  
ATOM    338  HB2 LYS    23      61.414  35.956  46.868  1.00  0.00           H  
ATOM    339  HB3 LYS    23      62.918  36.742  47.374  1.00  0.00           H  
ATOM    340  CG  LYS    23      61.201  37.974  47.570  1.00  0.00           C  
ATOM    341  HG2 LYS    23      61.783  38.864  47.800  1.00  0.00           H  
ATOM    342  HG3 LYS    23      60.348  38.277  46.967  1.00  0.00           H  
ATOM    343  CD  LYS    23      60.637  37.578  48.918  1.00  0.00           C  
ATOM    344  HD2 LYS    23      60.144  36.623  48.746  1.00  0.00           H  
ATOM    345  HD3 LYS    23      61.452  37.536  49.638  1.00  0.00           H  
ATOM    346  CE  LYS    23      59.520  38.465  49.463  1.00  0.00           C  
ATOM    347  HE2 LYS    23      58.739  38.525  48.708  1.00  0.00           H  
ATOM    348  HE3 LYS    23      58.958  37.890  50.194  1.00  0.00           H  
ATOM    349  NZ  LYS    23      59.908  39.805  49.886  1.00  0.00           N  
ATOM    350  HZ1 LYS    23      59.100  40.425  50.074  1.00  0.00           H  
ATOM    351  HZ2 LYS    23      60.449  39.851  50.768  1.00  0.00           H  
ATOM    352  HZ3 LYS    23      60.335  40.344  49.111  1.00  0.00           H  
ATOM    353  C   LYS    23      63.166  36.234  44.772  1.00  0.00           C  
ATOM    354  O   LYS    23      64.405  36.478  44.645  1.00  0.00           O  
ATOM    355  N   GLN    24      62.679  35.082  44.416  1.00  0.00           N  
ATOM    356  H   GLN    24      61.693  34.880  44.518  1.00  0.00           H  
ATOM    357  CA  GLN    24      63.515  34.038  43.700  1.00  0.00           C  
ATOM    358  HA  GLN    24      64.487  33.971  44.184  1.00  0.00           H  
ATOM    359  CB  GLN    24      62.825  32.682  43.868  1.00  0.00           C  
ATOM    360  HB2 GLN    24      61.945  32.698  43.228  1.00  0.00           H  
ATOM    361  HB3 GLN    24      63.362  31.917  43.310  1.00  0.00           H  
ATOM    362  CG  GLN    24      62.589  32.174  45.290  1.00  0.00           C  
ATOM    363  HG2 GLN    24      63.505  31.657  45.570  1.00  0.00           H  
ATOM    364  HG3 GLN    24      62.333  32.948  46.011  1.00  0.00           H  
ATOM    365  CD  GLN    24      61.387  31.261  45.268  1.00  0.00           C  
ATOM    366  OE1 GLN    24      60.495  31.271  44.464  1.00  0.00           O  
ATOM    367  NE2 GLN    24      61.235  30.500  46.315  1.00  0.00           N  
ATOM    368 HE21 GLN    24      61.917  30.544  47.060  1.00  0.00           H  
ATOM    369 HE22 GLN    24      60.514  29.795  46.394  1.00  0.00           H  
ATOM    370  C   GLN    24      63.835  34.332  42.189  1.00  0.00           C  
ATOM    371  O   GLN    24      64.638  33.585  41.564  1.00  0.00           O  
ATOM    372  N   GLY    25      63.235  35.422  41.662  1.00  0.00           N  
ATOM    373  H   GLY    25      62.476  35.738  42.250  1.00  0.00           H  
ATOM    374  CA  GLY    25      63.276  35.766  40.233  1.00  0.00           C  
ATOM    375  HA2 GLY    25      63.487  34.883  39.634  1.00  0.00           H  
ATOM    376  HA3 GLY    25      62.264  36.121  40.055  1.00  0.00           H  
ATOM    377  C   GLY    25      64.280  36.838  39.920  1.00  0.00           C  
ATOM    378  O   GLY    25      64.752  37.594  40.825  1.00  0.00           O  
ATOM    379  N   VAL    26      64.681  36.995  38.642  1.00  0.00           N  
ATOM    380  H   VAL    26      64.213  36.488  37.902  1.00  0.00           H  
ATOM    381  CA  VAL    26      65.787  37.897  38.153  1.00  0.00           C  
ATOM    382  HA  VAL    26      66.028  38.680  38.869  1.00  0.00           H  
ATOM    383  CB  VAL    26      67.009  37.075  37.713  1.00  0.00           C  
ATOM    384  HB  VAL    26      67.746  37.779  37.332  1.00  0.00           H  
ATOM    385  CG1 VAL    26      67.726  36.458  38.863  1.00  0.00           C  
ATOM    386 HG11 VAL    26      67.128  35.702  39.368  1.00  0.00           H  
ATOM    387 HG12 VAL    26      68.194  37.145  39.566  1.00  0.00           H  
ATOM    388 HG13 VAL    26      68.528  35.789  38.558  1.00  0.00           H  
ATOM    389  CG2 VAL    26      66.609  36.089  36.593  1.00  0.00           C  
ATOM    390 HG21 VAL    26      66.008  35.308  37.054  1.00  0.00           H  
ATOM    391 HG22 VAL    26      67.586  35.790  36.218  1.00  0.00           H  
ATOM    392 HG23 VAL    26      66.079  36.492  35.733  1.00  0.00           H  
ATOM    393  C   VAL    26      65.203  38.613  36.987  1.00  0.00           C  
ATOM    394  O   VAL    26      64.027  38.393  36.626  1.00  0.00           O  
ATOM    395  N   ALA    27      66.043  39.505  36.428  1.00  0.00           N  
ATOM    396  H   ALA    27      66.987  39.607  36.776  1.00  0.00           H  
ATOM    397  CA  ALA    27      65.597  40.266  35.270  1.00  0.00           C  
ATOM    398  HA  ALA    27      64.895  39.658  34.704  1.00  0.00           H  
ATOM    399  CB  ALA    27      64.685  41.420  35.764  1.00  0.00           C  
ATOM    400  HB1 ALA    27      63.823  40.951  36.234  1.00  0.00           H  
ATOM    401  HB2 ALA    27      65.244  42.042  36.460  1.00  0.00           H  
ATOM    402  HB3 ALA    27      64.236  41.879  34.886  1.00  0.00           H  
ATOM    403  C   ALA    27      66.722  40.783  34.442  1.00  0.00           C  
ATOM    404  O   ALA    27      67.847  40.481  34.710  1.00  0.00           O  
ATOM    405  N   GLU    28      66.459  41.626  33.424  1.00  0.00           N  
ATOM    406  H   GLU    28      65.520  41.987  33.325  1.00  0.00           H  
ATOM    407  CA  GLU    28      67.347  41.778  32.228  1.00  0.00           C  
ATOM    408  HA  GLU    28      68.215  42.301  32.623  1.00  0.00           H  
ATOM    409  CB  GLU    28      67.730  40.460  31.563  1.00  0.00           C  
ATOM    410  HB2 GLU    28      68.137  39.877  32.387  1.00  0.00           H  
ATOM    411  HB3 GLU    28      66.855  39.979  31.130  1.00  0.00           H  
ATOM    412  CG  GLU    28      68.804  40.573  30.484  1.00  0.00           C  
ATOM    413  HG2 GLU    28      69.103  39.556  30.235  1.00  0.00           H  
ATOM    414  HG3 GLU    28      68.415  41.040  29.581  1.00  0.00           H  
ATOM    415  CD  GLU    28      70.056  41.327  30.946  1.00  0.00           C  
ATOM    416  OE1 GLU    28      70.805  40.838  31.837  1.00  0.00           O  
ATOM    417  OE2 GLU    28      70.245  42.442  30.492  1.00  0.00           O  
ATOM    418  C   GLU    28      66.744  42.759  31.269  1.00  0.00           C  
ATOM    419  O   GLU    28      65.490  42.864  31.263  1.00  0.00           O  
ATOM    420  N   ALA    29      67.566  43.325  30.351  1.00  0.00           N  
ATOM    421  H   ALA    29      68.543  43.106  30.490  1.00  0.00           H  
ATOM    422  CA  ALA    29      67.148  44.222  29.221  1.00  0.00           C  
ATOM    423  HA  ALA    29      66.199  44.708  29.435  1.00  0.00           H  
ATOM    424  CB  ALA    29      68.259  45.137  28.978  1.00  0.00           C  
ATOM    425  HB1 ALA    29      68.117  45.749  28.089  1.00  0.00           H  
ATOM    426  HB2 ALA    29      68.376  45.787  29.844  1.00  0.00           H  
ATOM    427  HB3 ALA    29      69.231  44.661  28.865  1.00  0.00           H  
ATOM    428  C   ALA    29      66.838  43.356  28.097  1.00  0.00           C  
ATOM    429  O   ALA    29      67.388  43.525  27.012  1.00  0.00           O  
ATOM    430  N   ALA    30      65.982  42.348  28.312  1.00  0.00           N  
ATOM    431  H   ALA    30      65.562  42.286  29.229  1.00  0.00           H  
ATOM    432  CA  ALA    30      65.573  41.371  27.301  1.00  0.00           C  
ATOM    433  HA  ALA    30      65.197  41.989  26.489  1.00  0.00           H  
ATOM    434  CB  ALA    30      66.725  40.408  26.911  1.00  0.00           C  
ATOM    435  HB1 ALA    30      66.509  39.792  26.040  1.00  0.00           H  
ATOM    436  HB2 ALA    30      67.563  41.027  26.599  1.00  0.00           H  
ATOM    437  HB3 ALA    30      67.060  39.761  27.720  1.00  0.00           H  
ATOM    438  C   ALA    30      64.413  40.497  27.730  1.00  0.00           C  
ATOM    439  O   ALA    30      64.063  40.351  28.887  1.00  0.00           O  
ATOM    440  N   GLY    31      63.551  40.038  26.748  1.00  0.00           N  
ATOM    441  H   GLY    31      63.728  40.237  25.773  1.00  0.00           H  
ATOM    442  CA  GLY    31      62.261  39.470  26.957  1.00  0.00           C  
ATOM    443  HA2 GLY    31      61.920  38.935  26.073  1.00  0.00           H  
ATOM    444  HA3 GLY    31      62.310  38.805  27.816  1.00  0.00           H  
ATOM    445  C   GLY    31      61.116  40.492  27.246  1.00  0.00           C  
ATOM    446  O   GLY    31      60.086  40.197  27.775  1.00  0.00           O  
ATOM    447  N   LYS    32      61.438  41.769  26.940  1.00  0.00           N  
ATOM    448  H   LYS    32      62.332  42.024  26.542  1.00  0.00           H  
ATOM    449  CA  LYS    32      60.535  42.869  27.054  1.00  0.00           C  
ATOM    450  HA  LYS    32      60.183  42.988  28.077  1.00  0.00           H  
ATOM    451  CB  LYS    32      61.192  44.221  26.559  1.00  0.00           C  
ATOM    452  HB2 LYS    32      61.506  44.169  25.519  1.00  0.00           H  
ATOM    453  HB3 LYS    32      60.447  45.006  26.673  1.00  0.00           H  
ATOM    454  CG  LYS    32      62.424  44.620  27.400  1.00  0.00           C  
ATOM    455  HG2 LYS    32      62.119  44.564  28.443  1.00  0.00           H  
ATOM    456  HG3 LYS    32      63.114  43.787  27.281  1.00  0.00           H  
ATOM    457  CD  LYS    32      63.217  45.808  26.858  1.00  0.00           C  
ATOM    458  HD2 LYS    32      62.542  46.652  26.730  1.00  0.00           H  
ATOM    459  HD3 LYS    32      63.907  46.158  27.623  1.00  0.00           H  
ATOM    460  CE  LYS    32      63.849  45.622  25.532  1.00  0.00           C  
ATOM    461  HE2 LYS    32      64.345  44.662  25.651  1.00  0.00           H  
ATOM    462  HE3 LYS    32      63.033  45.613  24.814  1.00  0.00           H  
ATOM    463  NZ  LYS    32      64.780  46.801  25.294  1.00  0.00           N  
ATOM    464  HZ1 LYS    32      65.348  46.512  24.478  1.00  0.00           H  
ATOM    465  HZ2 LYS    32      64.255  47.671  25.092  1.00  0.00           H  
ATOM    466  HZ3 LYS    32      65.281  47.029  26.172  1.00  0.00           H  
ATOM    467  C   LYS    32      59.320  42.631  26.171  1.00  0.00           C  
ATOM    468  O   LYS    32      59.390  42.058  25.061  1.00  0.00           O  
ATOM    469  N   THR    33      58.149  43.177  26.692  1.00  0.00           N  
ATOM    470  H   THR    33      58.038  43.695  27.553  1.00  0.00           H  
ATOM    471  CA  THR    33      56.933  43.217  25.920  1.00  0.00           C  
ATOM    472  HA  THR    33      57.031  43.171  24.838  1.00  0.00           H  
ATOM    473  CB  THR    33      55.968  42.016  26.275  1.00  0.00           C  
ATOM    474  HB  THR    33      55.477  42.249  27.218  1.00  0.00           H  
ATOM    475  CG2 THR    33      56.618  40.586  26.258  1.00  0.00           C  
ATOM    476 HG21 THR    33      57.061  40.283  25.311  1.00  0.00           H  
ATOM    477 HG22 THR    33      55.803  39.872  26.357  1.00  0.00           H  
ATOM    478 HG23 THR    33      57.316  40.410  27.074  1.00  0.00           H  
ATOM    479  OG1 THR    33      55.024  42.040  25.230  1.00  0.00           O  
ATOM    480  HG1 THR    33      54.271  41.506  25.526  1.00  0.00           H  
ATOM    481  C   THR    33      56.216  44.563  26.279  1.00  0.00           C  
ATOM    482  O   THR    33      56.499  45.330  27.201  1.00  0.00           O  
ATOM    483  N   LYS    34      55.126  44.830  25.451  1.00  0.00           N  
ATOM    484  H   LYS    34      54.896  44.267  24.643  1.00  0.00           H  
ATOM    485  CA  LYS    34      54.298  46.068  25.551  1.00  0.00           C  
ATOM    486  HA  LYS    34      54.922  46.912  25.834  1.00  0.00           H  
ATOM    487  CB  LYS    34      53.626  46.413  24.244  1.00  0.00           C  
ATOM    488  HB2 LYS    34      54.407  46.412  23.486  1.00  0.00           H  
ATOM    489  HB3 LYS    34      52.816  45.724  24.012  1.00  0.00           H  
ATOM    490  CG  LYS    34      52.964  47.796  24.285  1.00  0.00           C  
ATOM    491  HG2 LYS    34      52.099  47.822  24.944  1.00  0.00           H  
ATOM    492  HG3 LYS    34      53.747  48.424  24.707  1.00  0.00           H  
ATOM    493  CD  LYS    34      52.603  48.184  22.900  1.00  0.00           C  
ATOM    494  HD2 LYS    34      52.442  49.255  22.799  1.00  0.00           H  
ATOM    495  HD3 LYS    34      53.391  48.013  22.170  1.00  0.00           H  
ATOM    496  CE  LYS    34      51.283  47.513  22.425  1.00  0.00           C  
ATOM    497  HE2 LYS    34      51.044  48.009  21.487  1.00  0.00           H  
ATOM    498  HE3 LYS    34      51.481  46.444  22.410  1.00  0.00           H  
ATOM    499  NZ  LYS    34      50.180  47.634  23.352  1.00  0.00           N  
ATOM    500  HZ1 LYS    34      49.258  47.589  22.882  1.00  0.00           H  
ATOM    501  HZ2 LYS    34      50.204  46.844  24.021  1.00  0.00           H  
ATOM    502  HZ3 LYS    34      50.201  48.582  23.770  1.00  0.00           H  
ATOM    503  C   LYS    34      53.293  46.006  26.668  1.00  0.00           C  
ATOM    504  O   LYS    34      53.143  46.992  27.369  1.00  0.00           O  
ATOM    505  N   GLU    35      52.723  44.746  26.872  1.00  0.00           N  
ATOM    506  H   GLU    35      52.987  43.902  26.382  1.00  0.00           H  
ATOM    507  CA  GLU    35      51.777  44.480  27.955  1.00  0.00           C  
ATOM    508  HA  GLU    35      51.624  45.439  28.444  1.00  0.00           H  
ATOM    509  CB  GLU    35      50.382  43.922  27.517  1.00  0.00           C  
ATOM    510  HB2 GLU    35      50.509  43.335  26.609  1.00  0.00           H  
ATOM    511  HB3 GLU    35      50.063  43.195  28.262  1.00  0.00           H  
ATOM    512  CG  GLU    35      49.352  45.059  27.259  1.00  0.00           C  
ATOM    513  HG2 GLU    35      48.401  44.645  26.931  1.00  0.00           H  
ATOM    514  HG3 GLU    35      49.138  45.677  28.128  1.00  0.00           H  
ATOM    515  CD  GLU    35      49.720  45.883  26.089  1.00  0.00           C  
ATOM    516  OE1 GLU    35      50.264  45.409  25.057  1.00  0.00           O  
ATOM    517  OE2 GLU    35      49.442  47.075  26.126  1.00  0.00           O  
ATOM    518  C   GLU    35      52.442  43.505  28.919  1.00  0.00           C  
ATOM    519  O   GLU    35      53.196  42.610  28.599  1.00  0.00           O  
ATOM    520  N   GLY    36      52.368  43.895  30.236  1.00  0.00           N  
ATOM    521  H   GLY    36      51.812  44.706  30.474  1.00  0.00           H  
ATOM    522  CA  GLY    36      52.840  43.058  31.329  1.00  0.00           C  
ATOM    523  HA2 GLY    36      52.692  42.015  31.058  1.00  0.00           H  
ATOM    524  HA3 GLY    36      53.919  43.188  31.374  1.00  0.00           H  
ATOM    525  C   GLY    36      52.145  43.136  32.696  1.00  0.00           C  
ATOM    526  O   GLY    36      51.253  43.919  32.918  1.00  0.00           O  
ATOM    527  N   VAL    37      52.569  42.302  33.590  1.00  0.00           N  
ATOM    528  H   VAL    37      53.334  41.675  33.381  1.00  0.00           H  
ATOM    529  CA  VAL    37      52.007  42.228  34.949  1.00  0.00           C  
ATOM    530  HA  VAL    37      50.929  42.108  34.870  1.00  0.00           H  
ATOM    531  CB  VAL    37      52.677  41.060  35.729  1.00  0.00           C  
ATOM    532  HB  VAL    37      53.756  41.191  35.783  1.00  0.00           H  
ATOM    533  CG1 VAL    37      52.151  40.882  37.188  1.00  0.00           C  
ATOM    534 HG11 VAL    37      52.202  41.839  37.702  1.00  0.00           H  
ATOM    535 HG12 VAL    37      52.827  40.183  37.677  1.00  0.00           H  
ATOM    536 HG13 VAL    37      51.094  40.623  37.216  1.00  0.00           H  
ATOM    537  CG2 VAL    37      52.521  39.723  35.105  1.00  0.00           C  
ATOM    538 HG21 VAL    37      51.477  39.525  34.872  1.00  0.00           H  
ATOM    539 HG22 VAL    37      52.899  38.904  35.714  1.00  0.00           H  
ATOM    540 HG23 VAL    37      52.993  39.676  34.126  1.00  0.00           H  
ATOM    541  C   VAL    37      52.332  43.582  35.571  1.00  0.00           C  
ATOM    542  O   VAL    37      53.521  43.970  35.707  1.00  0.00           O  
ATOM    543  N   LEU    38      51.343  44.364  36.083  1.00  0.00           N  
ATOM    544  H   LEU    38      50.372  44.097  35.985  1.00  0.00           H  
ATOM    545  CA  LEU    38      51.718  45.516  36.925  1.00  0.00           C  
ATOM    546  HA  LEU    38      52.724  45.871  36.714  1.00  0.00           H  
ATOM    547  CB  LEU    38      50.829  46.652  36.574  1.00  0.00           C  
ATOM    548  HB2 LEU    38      50.955  46.907  35.524  1.00  0.00           H  
ATOM    549  HB3 LEU    38      49.774  46.391  36.622  1.00  0.00           H  
ATOM    550  CG  LEU    38      50.906  47.932  37.432  1.00  0.00           C  
ATOM    551  HG  LEU    38      50.865  47.763  38.506  1.00  0.00           H  
ATOM    552  CD1 LEU    38      49.823  48.848  36.956  1.00  0.00           C  
ATOM    553 HD11 LEU    38      49.941  49.171  35.923  1.00  0.00           H  
ATOM    554 HD12 LEU    38      49.864  49.754  37.558  1.00  0.00           H  
ATOM    555 HD13 LEU    38      48.863  48.337  37.000  1.00  0.00           H  
ATOM    556  CD2 LEU    38      52.236  48.643  37.164  1.00  0.00           C  
ATOM    557 HD21 LEU    38      52.378  49.051  36.165  1.00  0.00           H  
ATOM    558 HD22 LEU    38      53.048  47.996  37.489  1.00  0.00           H  
ATOM    559 HD23 LEU    38      52.374  49.554  37.743  1.00  0.00           H  
ATOM    560  C   LEU    38      51.728  45.101  38.373  1.00  0.00           C  
ATOM    561  O   LEU    38      50.716  44.655  38.888  1.00  0.00           O  
ATOM    562  N   TYR    39      52.940  45.155  38.985  1.00  0.00           N  
ATOM    563  H   TYR    39      53.741  45.471  38.456  1.00  0.00           H  
ATOM    564  CA  TYR    39      53.066  45.232  40.418  1.00  0.00           C  
ATOM    565  HA  TYR    39      52.258  44.741  40.956  1.00  0.00           H  
ATOM    566  CB  TYR    39      54.386  44.513  40.797  1.00  0.00           C  
ATOM    567  HB2 TYR    39      55.212  45.129  40.444  1.00  0.00           H  
ATOM    568  HB3 TYR    39      54.535  44.549  41.874  1.00  0.00           H  
ATOM    569  CG  TYR    39      54.540  43.135  40.336  1.00  0.00           C  
ATOM    570  CD1 TYR    39      54.232  42.101  41.259  1.00  0.00           C  
ATOM    571  HD1 TYR    39      53.938  42.360  42.269  1.00  0.00           H  
ATOM    572  CE1 TYR    39      54.433  40.760  40.837  1.00  0.00           C  
ATOM    573  HE1 TYR    39      54.222  39.916  41.482  1.00  0.00           H  
ATOM    574  CZ  TYR    39      54.862  40.506  39.571  1.00  0.00           C  
ATOM    575  OH  TYR    39      55.047  39.224  39.137  1.00  0.00           O  
ATOM    576  HH  TYR    39      54.915  38.556  39.827  1.00  0.00           H  
ATOM    577  CE2 TYR    39      55.091  41.513  38.699  1.00  0.00           C  
ATOM    578  HE2 TYR    39      55.352  41.243  37.682  1.00  0.00           H  
ATOM    579  CD2 TYR    39      54.931  42.828  39.030  1.00  0.00           C  
ATOM    580  HD2 TYR    39      55.129  43.570  38.265  1.00  0.00           H  
ATOM    581  C   TYR    39      53.141  46.736  40.778  1.00  0.00           C  
ATOM    582  O   TYR    39      53.468  47.667  39.998  1.00  0.00           O  
ATOM    583  N   VAL    40      52.801  47.046  42.070  1.00  0.00           N  
ATOM    584  H   VAL    40      52.707  46.316  42.763  1.00  0.00           H  
ATOM    585  CA  VAL    40      53.018  48.382  42.621  1.00  0.00           C  
ATOM    586  HA  VAL    40      53.556  48.977  41.886  1.00  0.00           H  
ATOM    587  CB  VAL    40      51.775  49.179  42.901  1.00  0.00           C  
ATOM    588  HB  VAL    40      52.035  50.098  43.421  1.00  0.00           H  
ATOM    589  CG1 VAL    40      50.881  48.378  43.769  1.00  0.00           C  
ATOM    590 HG11 VAL    40      50.732  47.450  43.221  1.00  0.00           H  
ATOM    591 HG12 VAL    40      49.954  48.929  43.913  1.00  0.00           H  
ATOM    592 HG13 VAL    40      51.278  48.298  44.779  1.00  0.00           H  
ATOM    593  CG2 VAL    40      51.076  49.696  41.665  1.00  0.00           C  
ATOM    594 HG21 VAL    40      51.850  50.279  41.170  1.00  0.00           H  
ATOM    595 HG22 VAL    40      50.248  50.298  42.035  1.00  0.00           H  
ATOM    596 HG23 VAL    40      50.814  48.905  40.966  1.00  0.00           H  
ATOM    597  C   VAL    40      53.752  48.225  44.006  1.00  0.00           C  
ATOM    598  O   VAL    40      53.588  47.168  44.638  1.00  0.00           O  
ATOM    599  N   GLY    41      54.409  49.284  44.479  1.00  0.00           N  
ATOM    600  H   GLY    41      54.466  50.098  43.882  1.00  0.00           H  
ATOM    601  CA  GLY    41      55.214  49.286  45.684  1.00  0.00           C  
ATOM    602  HA2 GLY    41      54.598  49.298  46.581  1.00  0.00           H  
ATOM    603  HA3 GLY    41      55.857  48.413  45.775  1.00  0.00           H  
ATOM    604  C   GLY    41      56.102  50.539  45.665  1.00  0.00           C  
ATOM    605  O   GLY    41      55.902  51.412  44.835  1.00  0.00           O  
ATOM    606  N   SER    42      56.883  50.737  46.733  1.00  0.00           N  
ATOM    607  H   SER    42      56.840  50.087  47.506  1.00  0.00           H  
ATOM    608  CA  SER    42      57.776  51.895  46.856  1.00  0.00           C  
ATOM    609  HA  SER    42      57.926  52.310  45.861  1.00  0.00           H  
ATOM    610  CB  SER    42      57.273  53.009  47.720  1.00  0.00           C  
ATOM    611  HB2 SER    42      57.747  53.975  47.562  1.00  0.00           H  
ATOM    612  HB3 SER    42      56.245  53.240  47.453  1.00  0.00           H  
ATOM    613  OG  SER    42      57.270  52.668  49.053  1.00  0.00           O  
ATOM    614  HG  SER    42      57.156  53.486  49.562  1.00  0.00           H  
ATOM    615  C   SER    42      59.106  51.412  47.303  1.00  0.00           C  
ATOM    616  O   SER    42      59.378  50.254  47.700  1.00  0.00           O  
ATOM    617  N   LYS    43      60.094  52.365  47.284  1.00  0.00           N  
ATOM    618  H   LYS    43      59.908  53.308  46.972  1.00  0.00           H  
ATOM    619  CA  LYS    43      61.481  52.111  47.838  1.00  0.00           C  
ATOM    620  HA  LYS    43      62.050  51.378  47.271  1.00  0.00           H  
ATOM    621  CB  LYS    43      62.288  53.439  47.750  1.00  0.00           C  
ATOM    622  HB2 LYS    43      62.267  53.864  46.748  1.00  0.00           H  
ATOM    623  HB3 LYS    43      61.881  54.249  48.352  1.00  0.00           H  
ATOM    624  CG  LYS    43      63.778  53.317  48.118  1.00  0.00           C  
ATOM    625  HG2 LYS    43      63.976  52.457  48.754  1.00  0.00           H  
ATOM    626  HG3 LYS    43      64.286  53.082  47.184  1.00  0.00           H  
ATOM    627  CD  LYS    43      64.386  54.576  48.684  1.00  0.00           C  
ATOM    628  HD2 LYS    43      64.165  55.374  47.979  1.00  0.00           H  
ATOM    629  HD3 LYS    43      63.957  54.822  49.653  1.00  0.00           H  
ATOM    630  CE  LYS    43      65.818  54.259  48.898  1.00  0.00           C  
ATOM    631  HE2 LYS    43      65.911  53.362  49.505  1.00  0.00           H  
ATOM    632  HE3 LYS    43      66.367  54.007  47.995  1.00  0.00           H  
ATOM    633  NZ  LYS    43      66.507  55.394  49.567  1.00  0.00           N  
ATOM    634  HZ1 LYS    43      67.493  55.505  49.272  1.00  0.00           H  
ATOM    635  HZ2 LYS    43      66.124  56.326  49.325  1.00  0.00           H  
ATOM    636  HZ3 LYS    43      66.515  55.197  50.584  1.00  0.00           H  
ATOM    637  C   LYS    43      61.350  51.695  49.361  1.00  0.00           C  
ATOM    638  O   LYS    43      62.202  50.860  49.818  1.00  0.00           O  
ATOM    639  N   THR    44      60.318  52.224  50.137  1.00  0.00           N  
ATOM    640  H   THR    44      59.541  52.679  49.676  1.00  0.00           H  
ATOM    641  CA  THR    44      60.237  52.097  51.589  1.00  0.00           C  
ATOM    642  HA  THR    44      61.037  51.447  51.938  1.00  0.00           H  
ATOM    643  CB  THR    44      60.396  53.366  52.407  1.00  0.00           C  
ATOM    644  HB  THR    44      60.437  53.042  53.445  1.00  0.00           H  
ATOM    645  CG2 THR    44      59.168  54.237  52.156  1.00  0.00           C  
ATOM    646 HG21 THR    44      59.374  55.300  52.261  1.00  0.00           H  
ATOM    647 HG22 THR    44      58.318  53.976  52.783  1.00  0.00           H  
ATOM    648 HG23 THR    44      58.830  54.103  51.131  1.00  0.00           H  
ATOM    649  OG1 THR    44      61.534  54.093  51.954  1.00  0.00           O  
ATOM    650  HG1 THR    44      62.323  53.537  52.040  1.00  0.00           H  
ATOM    651  C   THR    44      59.021  51.192  51.938  1.00  0.00           C  
ATOM    652  O   THR    44      58.690  51.050  53.149  1.00  0.00           O  
ATOM    653  N   LYS    45      58.353  50.469  51.005  1.00  0.00           N  
ATOM    654  H   LYS    45      58.471  50.548  50.004  1.00  0.00           H  
ATOM    655  CA  LYS    45      57.087  49.816  51.282  1.00  0.00           C  
ATOM    656  HA  LYS    45      57.049  49.547  52.336  1.00  0.00           H  
ATOM    657  CB  LYS    45      55.901  50.656  50.835  1.00  0.00           C  
ATOM    658  HB2 LYS    45      55.954  51.704  51.126  1.00  0.00           H  
ATOM    659  HB3 LYS    45      55.777  50.603  49.756  1.00  0.00           H  
ATOM    660  CG  LYS    45      54.603  50.164  51.521  1.00  0.00           C  
ATOM    661  HG2 LYS    45      54.499  49.081  51.534  1.00  0.00           H  
ATOM    662  HG3 LYS    45      54.787  50.504  52.538  1.00  0.00           H  
ATOM    663  CD  LYS    45      53.312  50.745  50.965  1.00  0.00           C  
ATOM    664  HD2 LYS    45      53.282  51.828  51.060  1.00  0.00           H  
ATOM    665  HD3 LYS    45      53.377  50.556  49.895  1.00  0.00           H  
ATOM    666  CE  LYS    45      52.053  50.054  51.481  1.00  0.00           C  
ATOM    667  HE2 LYS    45      51.150  50.496  51.066  1.00  0.00           H  
ATOM    668  HE3 LYS    45      52.097  49.001  51.213  1.00  0.00           H  
ATOM    669  NZ  LYS    45      51.866  50.092  52.990  1.00  0.00           N  
ATOM    670  HZ1 LYS    45      51.737  51.052  53.356  1.00  0.00           H  
ATOM    671  HZ2 LYS    45      51.099  49.487  53.335  1.00  0.00           H  
ATOM    672  HZ3 LYS    45      52.663  49.663  53.496  1.00  0.00           H  
ATOM    673  C   LYS    45      57.150  48.546  50.458  1.00  0.00           C  
ATOM    674  O   LYS    45      57.410  48.638  49.243  1.00  0.00           O  
ATOM    675  N   GLU    46      56.863  47.394  51.131  1.00  0.00           N  
ATOM    676  H   GLU    46      56.369  47.357  52.012  1.00  0.00           H  
ATOM    677  CA  GLU    46      56.821  46.159  50.312  1.00  0.00           C  
ATOM    678  HA  GLU    46      57.796  46.099  49.834  1.00  0.00           H  
ATOM    679  CB  GLU    46      56.780  44.988  51.357  1.00  0.00           C  
ATOM    680  HB2 GLU    46      57.644  45.072  52.012  1.00  0.00           H  
ATOM    681  HB3 GLU    46      55.900  45.161  51.974  1.00  0.00           H  
ATOM    682  CG  GLU    46      56.730  43.554  50.656  1.00  0.00           C  
ATOM    683  HG2 GLU    46      56.200  42.911  51.356  1.00  0.00           H  
ATOM    684  HG3 GLU    46      56.230  43.493  49.692  1.00  0.00           H  
ATOM    685  CD  GLU    46      58.074  42.928  50.414  1.00  0.00           C  
ATOM    686  OE1 GLU    46      58.938  43.443  49.611  1.00  0.00           O  
ATOM    687  OE2 GLU    46      58.325  41.793  50.922  1.00  0.00           O  
ATOM    688  C   GLU    46      55.661  46.105  49.283  1.00  0.00           C  
ATOM    689  O   GLU    46      54.498  46.404  49.663  1.00  0.00           O  
ATOM    690  N   GLY    47      55.941  45.794  47.987  1.00  0.00           N  
ATOM    691  H   GLY    47      56.881  45.935  47.641  1.00  0.00           H  
ATOM    692  CA  GLY    47      54.974  45.911  46.913  1.00  0.00           C  
ATOM    693  HA2 GLY    47      54.278  46.728  47.089  1.00  0.00           H  
ATOM    694  HA3 GLY    47      55.574  46.120  46.031  1.00  0.00           H  
ATOM    695  C   GLY    47      54.124  44.605  46.813  1.00  0.00           C  
ATOM    696  O   GLY    47      54.329  43.649  47.551  1.00  0.00           O  
ATOM    697  N   VAL    48      53.150  44.733  45.915  1.00  0.00           N  
ATOM    698  H   VAL    48      53.165  45.491  45.245  1.00  0.00           H  
ATOM    699  CA  VAL    48      52.232  43.640  45.681  1.00  0.00           C  
ATOM    700  HA  VAL    48      52.657  42.680  45.967  1.00  0.00           H  
ATOM    701  CB  VAL    48      51.018  43.629  46.637  1.00  0.00           C  
ATOM    702  HB  VAL    48      50.462  42.793  46.217  1.00  0.00           H  
ATOM    703  CG1 VAL    48      50.079  44.830  46.571  1.00  0.00           C  
ATOM    704 HG11 VAL    48      50.030  45.116  45.522  1.00  0.00           H  
ATOM    705 HG12 VAL    48      50.484  45.727  47.035  1.00  0.00           H  
ATOM    706 HG13 VAL    48      49.082  44.567  46.920  1.00  0.00           H  
ATOM    707  CG2 VAL    48      51.177  43.335  48.129  1.00  0.00           C  
ATOM    708 HG21 VAL    48      51.809  44.008  48.706  1.00  0.00           H  
ATOM    709 HG22 VAL    48      51.663  42.403  48.411  1.00  0.00           H  
ATOM    710 HG23 VAL    48      50.232  43.328  48.668  1.00  0.00           H  
ATOM    711  C   VAL    48      51.673  43.487  44.239  1.00  0.00           C  
ATOM    712  O   VAL    48      51.792  44.368  43.419  1.00  0.00           O  
ATOM    713  N   VAL    49      51.392  42.250  43.857  1.00  0.00           N  
ATOM    714  H   VAL    49      51.424  41.409  44.418  1.00  0.00           H  
ATOM    715  CA  VAL    49      50.948  42.057  42.464  1.00  0.00           C  
ATOM    716  HA  VAL    49      51.756  42.541  41.920  1.00  0.00           H  
ATOM    717  CB  VAL    49      50.811  40.575  42.003  1.00  0.00           C  
ATOM    718  HB  VAL    49      51.819  40.167  41.963  1.00  0.00           H  
ATOM    719  CG1 VAL    49      50.251  40.594  40.589  1.00  0.00           C  
ATOM    720 HG11 VAL    49      49.187  40.368  40.576  1.00  0.00           H  
ATOM    721 HG12 VAL    49      50.811  39.847  40.030  1.00  0.00           H  
ATOM    722 HG13 VAL    49      50.257  41.560  40.089  1.00  0.00           H  
ATOM    723  CG2 VAL    49      50.066  39.722  42.975  1.00  0.00           C  
ATOM    724 HG21 VAL    49      50.250  38.668  42.776  1.00  0.00           H  
ATOM    725 HG22 VAL    49      48.997  39.926  42.960  1.00  0.00           H  
ATOM    726 HG23 VAL    49      50.408  39.966  43.979  1.00  0.00           H  
ATOM    727  C   VAL    49      49.593  42.818  42.440  1.00  0.00           C  
ATOM    728  O   VAL    49      48.774  42.765  43.320  1.00  0.00           O  
ATOM    729  N   HIE    50      49.456  43.667  41.313  1.00  0.00           N  
ATOM    730  H   HIE    50      50.072  43.589  40.515  1.00  0.00           H  
ATOM    731  CA  HIE    50      48.426  44.663  41.324  1.00  0.00           C  
ATOM    732  HA  HIE    50      47.880  44.678  42.265  1.00  0.00           H  
ATOM    733  CB  HIE    50      49.116  46.002  41.229  1.00  0.00           C  
ATOM    734  HB2 HIE    50      50.020  46.029  41.833  1.00  0.00           H  
ATOM    735  HB3 HIE    50      49.304  46.156  40.169  1.00  0.00           H  
ATOM    736  CG  HIE    50      48.263  47.132  41.566  1.00  0.00           C  
ATOM    737  ND1 HIE    50      47.606  47.310  42.792  1.00  0.00           N  
ATOM    738  CE1 HIE    50      47.062  48.481  42.740  1.00  0.00           C  
ATOM    739  HE1 HIE    50      46.356  48.816  43.484  1.00  0.00           H  
ATOM    740  NE2 HIE    50      47.250  49.091  41.536  1.00  0.00           N  
ATOM    741  HE2 HIE    50      46.848  50.009  41.316  1.00  0.00           H  
ATOM    742  CD2 HIE    50      48.011  48.253  40.793  1.00  0.00           C  
ATOM    743  HD2 HIE    50      48.434  48.478  39.828  1.00  0.00           H  
ATOM    744  C   HIE    50      47.441  44.364  40.214  1.00  0.00           C  
ATOM    745  O   HIE    50      46.274  44.445  40.465  1.00  0.00           O  
ATOM    746  N   GLY    51      47.849  44.206  38.952  1.00  0.00           N  
ATOM    747  H   GLY    51      48.852  44.218  38.828  1.00  0.00           H  
ATOM    748  CA  GLY    51      46.977  43.935  37.815  1.00  0.00           C  
ATOM    749  HA2 GLY    51      46.553  42.957  38.033  1.00  0.00           H  
ATOM    750  HA3 GLY    51      46.222  44.713  37.722  1.00  0.00           H  
ATOM    751  C   GLY    51      47.862  43.837  36.529  1.00  0.00           C  
ATOM    752  O   GLY    51      48.862  43.063  36.563  1.00  0.00           O  
ATOM    753  N   VAL    52      47.294  44.342  35.432  1.00  0.00           N  
ATOM    754  H   VAL    52      46.436  44.876  35.482  1.00  0.00           H  
ATOM    755  CA  VAL    52      47.759  43.982  34.086  1.00  0.00           C  
ATOM    756  HA  VAL    52      48.812  43.710  34.113  1.00  0.00           H  
ATOM    757  CB  VAL    52      47.025  42.912  33.349  1.00  0.00           C  
ATOM    758  HB  VAL    52      46.223  43.414  32.811  1.00  0.00           H  
ATOM    759  CG1 VAL    52      46.528  41.834  34.207  1.00  0.00           C  
ATOM    760 HG11 VAL    52      47.318  41.206  34.615  1.00  0.00           H  
ATOM    761 HG12 VAL    52      45.844  41.222  33.622  1.00  0.00           H  
ATOM    762 HG13 VAL    52      45.809  42.261  34.904  1.00  0.00           H  
ATOM    763  CG2 VAL    52      47.898  42.218  32.310  1.00  0.00           C  
ATOM    764 HG21 VAL    52      48.392  42.950  31.675  1.00  0.00           H  
ATOM    765 HG22 VAL    52      47.311  41.608  31.627  1.00  0.00           H  
ATOM    766 HG23 VAL    52      48.687  41.570  32.689  1.00  0.00           H  
ATOM    767  C   VAL    52      47.693  45.355  33.347  1.00  0.00           C  
ATOM    768  O   VAL    52      46.661  46.068  33.445  1.00  0.00           O  
ATOM    769  N   ALA    53      48.845  45.734  32.760  1.00  0.00           N  
ATOM    770  H   ALA    53      49.599  45.061  32.724  1.00  0.00           H  
ATOM    771  CA  ALA    53      49.029  47.137  32.317  1.00  0.00           C  
ATOM    772  HA  ALA    53      48.036  47.539  32.131  1.00  0.00           H  
ATOM    773  CB  ALA    53      49.856  47.810  33.398  1.00  0.00           C  
ATOM    774  HB1 ALA    53      50.138  48.800  33.046  1.00  0.00           H  
ATOM    775  HB2 ALA    53      49.304  47.998  34.316  1.00  0.00           H  
ATOM    776  HB3 ALA    53      50.808  47.313  33.575  1.00  0.00           H  
ATOM    777  C   ALA    53      49.891  47.074  31.062  1.00  0.00           C  
ATOM    778  O   ALA    53      50.572  46.090  30.809  1.00  0.00           O  
ATOM    779  N   THR    54      49.847  48.150  30.254  1.00  0.00           N  
ATOM    780  H   THR    54      49.255  48.951  30.429  1.00  0.00           H  
ATOM    781  CA  THR    54      50.727  48.475  29.170  1.00  0.00           C  
ATOM    782  HA  THR    54      51.041  47.650  28.536  1.00  0.00           H  
ATOM    783  CB  THR    54      50.090  49.447  28.209  1.00  0.00           C  
ATOM    784  HB  THR    54      49.915  50.385  28.731  1.00  0.00           H  
ATOM    785  CG2 THR    54      50.858  49.781  26.963  1.00  0.00           C  
ATOM    786 HG21 THR    54      51.840  50.171  27.224  1.00  0.00           H  
ATOM    787 HG22 THR    54      50.355  50.536  26.362  1.00  0.00           H  
ATOM    788 HG23 THR    54      51.035  48.863  26.405  1.00  0.00           H  
ATOM    789  OG1 THR    54      48.854  48.889  27.827  1.00  0.00           O  
ATOM    790  HG1 THR    54      49.084  48.193  27.193  1.00  0.00           H  
ATOM    791  C   THR    54      51.968  49.049  29.924  1.00  0.00           C  
ATOM    792  O   THR    54      52.323  50.228  29.945  1.00  0.00           O  
ATOM    793  N   VAL    55      52.773  48.183  30.561  1.00  0.00           N  
ATOM    794  H   VAL    55      52.507  47.212  30.475  1.00  0.00           H  
ATOM    795  CA  VAL    55      53.993  48.577  31.321  1.00  0.00           C  
ATOM    796  HA  VAL    55      53.636  49.286  32.064  1.00  0.00           H  
ATOM    797  CB  VAL    55      54.534  47.415  32.069  1.00  0.00           C  
ATOM    798  HB  VAL    55      55.545  47.669  32.380  1.00  0.00           H  
ATOM    799  CG1 VAL    55      54.900  46.207  31.267  1.00  0.00           C  
ATOM    800 HG11 VAL    55      55.381  46.392  30.308  1.00  0.00           H  
ATOM    801 HG12 VAL    55      54.024  45.625  30.987  1.00  0.00           H  
ATOM    802 HG13 VAL    55      55.581  45.667  31.922  1.00  0.00           H  
ATOM    803  CG2 VAL    55      53.719  47.148  33.392  1.00  0.00           C  
ATOM    804 HG21 VAL    55      52.847  46.503  33.300  1.00  0.00           H  
ATOM    805 HG22 VAL    55      53.526  48.075  33.928  1.00  0.00           H  
ATOM    806 HG23 VAL    55      54.456  46.660  34.027  1.00  0.00           H  
ATOM    807  C   VAL    55      55.109  49.258  30.446  1.00  0.00           C  
ATOM    808  O   VAL    55      56.062  49.808  30.987  1.00  0.00           O  
ATOM    809  N   ALA    56      55.015  49.183  29.099  1.00  0.00           N  
ATOM    810  H   ALA    56      54.333  48.611  28.620  1.00  0.00           H  
ATOM    811  CA  ALA    56      55.855  50.007  28.297  1.00  0.00           C  
ATOM    812  HA  ALA    56      56.872  50.059  28.679  1.00  0.00           H  
ATOM    813  CB  ALA    56      55.881  49.291  26.932  1.00  0.00           C  
ATOM    814  HB1 ALA    56      56.254  48.286  27.115  1.00  0.00           H  
ATOM    815  HB2 ALA    56      54.910  49.538  26.507  1.00  0.00           H  
ATOM    816  HB3 ALA    56      56.676  49.783  26.375  1.00  0.00           H  
ATOM    817  C   ALA    56      55.351  51.402  28.058  1.00  0.00           C  
ATOM    818  O   ALA    56      55.943  52.171  27.272  1.00  0.00           O  
ATOM    819  N   GLU    57      54.136  51.719  28.456  1.00  0.00           N  
ATOM    820  H   GLU    57      53.740  51.002  29.048  1.00  0.00           H  
ATOM    821  CA  GLU    57      53.552  53.060  28.484  1.00  0.00           C  
ATOM    822  HA  GLU    57      53.858  53.643  27.619  1.00  0.00           H  
ATOM    823  CB  GLU    57      52.013  52.972  28.516  1.00  0.00           C  
ATOM    824  HB2 GLU    57      51.707  52.018  28.940  1.00  0.00           H  
ATOM    825  HB3 GLU    57      51.603  53.699  29.214  1.00  0.00           H  
ATOM    826  CG  GLU    57      51.511  53.133  27.147  1.00  0.00           C  
ATOM    827  HG2 GLU    57      51.982  52.474  26.420  1.00  0.00           H  
ATOM    828  HG3 GLU    57      50.465  52.835  27.193  1.00  0.00           H  
ATOM    829  CD  GLU    57      51.697  54.558  26.581  1.00  0.00           C  
ATOM    830  OE1 GLU    57      51.250  54.746  25.449  1.00  0.00           O  
ATOM    831  OE2 GLU    57      52.108  55.506  27.272  1.00  0.00           O  
ATOM    832  C   GLU    57      53.915  53.793  29.804  1.00  0.00           C  
ATOM    833  O   GLU    57      54.398  53.192  30.724  1.00  0.00           O  
ATOM    834  N   LYS    58      53.614  55.101  29.770  1.00  0.00           N  
ATOM    835  H   LYS    58      53.018  55.403  29.011  1.00  0.00           H  
ATOM    836  CA  LYS    58      53.813  56.080  30.867  1.00  0.00           C  
ATOM    837  HA  LYS    58      54.762  56.014  31.394  1.00  0.00           H  
ATOM    838  CB  LYS    58      53.762  57.525  30.379  1.00  0.00           C  
ATOM    839  HB2 LYS    58      52.821  57.687  29.857  1.00  0.00           H  
ATOM    840  HB3 LYS    58      53.686  58.162  31.258  1.00  0.00           H  
ATOM    841  CG  LYS    58      54.949  57.790  29.574  1.00  0.00           C  
ATOM    842  HG2 LYS    58      55.746  57.094  29.828  1.00  0.00           H  
ATOM    843  HG3 LYS    58      54.679  57.572  28.542  1.00  0.00           H  
ATOM    844  CD  LYS    58      55.368  59.301  29.644  1.00  0.00           C  
ATOM    845  HD2 LYS    58      55.139  59.572  30.673  1.00  0.00           H  
ATOM    846  HD3 LYS    58      56.432  59.506  29.540  1.00  0.00           H  
ATOM    847  CE  LYS    58      54.526  60.140  28.688  1.00  0.00           C  
ATOM    848  HE2 LYS    58      53.494  59.805  28.753  1.00  0.00           H  
ATOM    849  HE3 LYS    58      54.610  61.181  28.992  1.00  0.00           H  
ATOM    850  NZ  LYS    58      55.076  60.111  27.286  1.00  0.00           N  
ATOM    851  HZ1 LYS    58      56.052  60.453  27.333  1.00  0.00           H  
ATOM    852  HZ2 LYS    58      55.174  59.117  27.011  1.00  0.00           H  
ATOM    853  HZ3 LYS    58      54.501  60.584  26.566  1.00  0.00           H  
ATOM    854  C   LYS    58      52.626  55.800  31.816  1.00  0.00           C  
ATOM    855  O   LYS    58      51.689  56.563  31.977  1.00  0.00           O  
ATOM    856  N   THR    59      52.649  54.648  32.558  1.00  0.00           N  
ATOM    857  H   THR    59      53.344  53.914  32.563  1.00  0.00           H  
ATOM    858  CA  THR    59      51.573  54.285  33.583  1.00  0.00           C  
ATOM    859  HA  THR    59      50.694  54.277  32.943  1.00  0.00           H  
ATOM    860  CB  THR    59      51.846  52.935  34.295  1.00  0.00           C  
ATOM    861  HB  THR    59      52.779  53.073  34.838  1.00  0.00           H  
ATOM    862  CG2 THR    59      51.816  51.708  33.412  1.00  0.00           C  
ATOM    863 HG21 THR    59      52.352  50.938  33.963  1.00  0.00           H  
ATOM    864 HG22 THR    59      52.189  52.006  32.434  1.00  0.00           H  
ATOM    865 HG23 THR    59      50.792  51.342  33.462  1.00  0.00           H  
ATOM    866  OG1 THR    59      50.874  52.670  35.301  1.00  0.00           O  
ATOM    867  HG1 THR    59      49.992  52.493  34.940  1.00  0.00           H  
ATOM    868  C   THR    59      51.326  55.430  34.584  1.00  0.00           C  
ATOM    869  O   THR    59      52.242  55.866  35.279  1.00  0.00           O  
ATOM    870  N   LYS    60      50.054  55.886  34.768  1.00  0.00           N  
ATOM    871  H   LYS    60      49.312  55.474  34.219  1.00  0.00           H  
ATOM    872  CA  LYS    60      49.548  56.597  35.956  1.00  0.00           C  
ATOM    873  HA  LYS    60      50.286  57.357  36.204  1.00  0.00           H  
ATOM    874  CB  LYS    60      48.162  57.268  35.594  1.00  0.00           C  
ATOM    875  HB2 LYS    60      48.089  57.445  34.523  1.00  0.00           H  
ATOM    876  HB3 LYS    60      47.312  56.636  35.844  1.00  0.00           H  
ATOM    877  CG  LYS    60      47.995  58.626  36.410  1.00  0.00           C  
ATOM    878  HG2 LYS    60      46.943  58.898  36.455  1.00  0.00           H  
ATOM    879  HG3 LYS    60      48.195  58.368  37.448  1.00  0.00           H  
ATOM    880  CD  LYS    60      48.920  59.718  35.937  1.00  0.00           C  
ATOM    881  HD2 LYS    60      49.980  59.484  36.003  1.00  0.00           H  
ATOM    882  HD3 LYS    60      48.780  59.820  34.863  1.00  0.00           H  
ATOM    883  CE  LYS    60      48.677  61.100  36.714  1.00  0.00           C  
ATOM    884  HE2 LYS    60      48.959  60.935  37.751  1.00  0.00           H  
ATOM    885  HE3 LYS    60      49.206  61.890  36.187  1.00  0.00           H  
ATOM    886  NZ  LYS    60      47.225  61.456  36.787  1.00  0.00           N  
ATOM    887  HZ1 LYS    60      46.658  60.747  37.285  1.00  0.00           H  
ATOM    888  HZ2 LYS    60      47.167  62.280  37.412  1.00  0.00           H  
ATOM    889  HZ3 LYS    60      46.780  61.626  35.867  1.00  0.00           H  
ATOM    890  C   LYS    60      49.388  55.772  37.243  1.00  0.00           C  
ATOM    891  O   LYS    60      49.756  56.240  38.339  1.00  0.00           O  
ATOM    892  N   GLU    61      48.994  54.448  37.081  1.00  0.00           N  
ATOM    893  H   GLU    61      48.742  54.145  36.149  1.00  0.00           H  
ATOM    894  CA  GLU    61      48.826  53.503  38.175  1.00  0.00           C  
ATOM    895  HA  GLU    61      48.130  53.952  38.879  1.00  0.00           H  
ATOM    896  CB  GLU    61      48.336  52.137  37.724  1.00  0.00           C  
ATOM    897  HB2 GLU    61      47.586  52.305  36.954  1.00  0.00           H  
ATOM    898  HB3 GLU    61      49.070  51.668  37.071  1.00  0.00           H  
ATOM    899  CG  GLU    61      47.747  51.252  38.818  1.00  0.00           C  
ATOM    900  HG2 GLU    61      47.463  50.348  38.283  1.00  0.00           H  
ATOM    901  HG3 GLU    61      48.504  51.013  39.562  1.00  0.00           H  
ATOM    902  CD  GLU    61      46.452  51.745  39.476  1.00  0.00           C  
ATOM    903  OE1 GLU    61      45.987  52.897  39.290  1.00  0.00           O  
ATOM    904  OE2 GLU    61      45.973  50.946  40.307  1.00  0.00           O  
ATOM    905  C   GLU    61      50.128  53.383  39.011  1.00  0.00           C  
ATOM    906  O   GLU    61      50.149  53.623  40.211  1.00  0.00           O  
ATOM    907  N   GLN    62      51.190  53.092  38.243  1.00  0.00           N  
ATOM    908  H   GLN    62      51.123  52.852  37.263  1.00  0.00           H  
ATOM    909  CA  GLN    62      52.422  52.750  38.870  1.00  0.00           C  
ATOM    910  HA  GLN    62      52.383  51.869  39.507  1.00  0.00           H  
ATOM    911  CB  GLN    62      53.354  52.516  37.707  1.00  0.00           C  
ATOM    912  HB2 GLN    62      52.841  51.951  36.931  1.00  0.00           H  
ATOM    913  HB3 GLN    62      53.589  53.455  37.209  1.00  0.00           H  
ATOM    914  CG  GLN    62      54.635  51.679  37.998  1.00  0.00           C  
ATOM    915  HG2 GLN    62      54.400  50.871  38.688  1.00  0.00           H  
ATOM    916  HG3 GLN    62      54.898  51.289  37.017  1.00  0.00           H  
ATOM    917  CD  GLN    62      55.863  52.426  38.578  1.00  0.00           C  
ATOM    918  OE1 GLN    62      56.155  53.531  38.147  1.00  0.00           O  
ATOM    919  NE2 GLN    62      56.445  51.907  39.599  1.00  0.00           N  
ATOM    920 HE21 GLN    62      56.426  50.897  39.560  1.00  0.00           H  
ATOM    921 HE22 GLN    62      57.335  52.297  39.879  1.00  0.00           H  
ATOM    922  C   GLN    62      52.998  53.871  39.667  1.00  0.00           C  
ATOM    923  O   GLN    62      53.763  53.564  40.576  1.00  0.00           O  
ATOM    924  N   VAL    63      52.595  55.142  39.345  1.00  0.00           N  
ATOM    925  H   VAL    63      51.931  55.289  38.597  1.00  0.00           H  
ATOM    926  CA  VAL    63      53.312  56.271  39.932  1.00  0.00           C  
ATOM    927  HA  VAL    63      54.091  55.927  40.609  1.00  0.00           H  
ATOM    928  CB  VAL    63      53.988  57.287  38.931  1.00  0.00           C  
ATOM    929  HB  VAL    63      54.536  58.004  39.538  1.00  0.00           H  
ATOM    930  CG1 VAL    63      52.975  58.220  38.177  1.00  0.00           C  
ATOM    931 HG11 VAL    63      53.370  58.687  37.276  1.00  0.00           H  
ATOM    932 HG12 VAL    63      52.661  58.884  38.979  1.00  0.00           H  
ATOM    933 HG13 VAL    63      52.173  57.576  37.821  1.00  0.00           H  
ATOM    934  CG2 VAL    63      54.948  56.574  37.887  1.00  0.00           C  
ATOM    935 HG21 VAL    63      55.753  56.065  38.414  1.00  0.00           H  
ATOM    936 HG22 VAL    63      55.301  57.339  37.198  1.00  0.00           H  
ATOM    937 HG23 VAL    63      54.308  55.888  37.336  1.00  0.00           H  
ATOM    938  C   VAL    63      52.383  56.918  40.982  1.00  0.00           C  
ATOM    939  O   VAL    63      52.763  57.885  41.701  1.00  0.00           O  
ATOM    940  N   THR    64      51.069  56.411  41.112  1.00  0.00           N  
ATOM    941  H   THR    64      50.787  55.652  40.506  1.00  0.00           H  
ATOM    942  CA  THR    64      50.082  57.014  42.024  1.00  0.00           C  
ATOM    943  HA  THR    64      50.633  57.791  42.549  1.00  0.00           H  
ATOM    944  CB  THR    64      49.045  57.879  41.273  1.00  0.00           C  
ATOM    945  HB  THR    64      48.352  58.369  41.953  1.00  0.00           H  
ATOM    946  CG2 THR    64      49.684  58.847  40.348  1.00  0.00           C  
ATOM    947 HG21 THR    64      50.006  58.351  39.435  1.00  0.00           H  
ATOM    948 HG22 THR    64      50.447  59.401  40.892  1.00  0.00           H  
ATOM    949 HG23 THR    64      48.917  59.557  40.044  1.00  0.00           H  
ATOM    950  OG1 THR    64      48.220  57.070  40.396  1.00  0.00           O  
ATOM    951  HG1 THR    64      48.692  56.833  39.583  1.00  0.00           H  
ATOM    952  C   THR    64      49.556  55.989  43.004  1.00  0.00           C  
ATOM    953  O   THR    64      48.748  56.370  43.879  1.00  0.00           O  
ATOM    954  N   ASN    65      50.108  54.723  43.046  1.00  0.00           N  
ATOM    955  H   ASN    65      50.692  54.306  42.333  1.00  0.00           H  
ATOM    956  CA  ASN    65      49.559  53.683  43.915  1.00  0.00           C  
ATOM    957  HA  ASN    65      49.074  54.201  44.739  1.00  0.00           H  
ATOM    958  CB  ASN    65      48.302  52.986  43.138  1.00  0.00           C  
ATOM    959  HB2 ASN    65      47.549  53.766  43.036  1.00  0.00           H  
ATOM    960  HB3 ASN    65      48.612  52.709  42.133  1.00  0.00           H  
ATOM    961  CG  ASN    65      47.585  51.801  43.845  1.00  0.00           C  
ATOM    962  OD1 ASN    65      48.219  50.852  44.346  1.00  0.00           O  
ATOM    963  ND2 ASN    65      46.248  51.905  43.887  1.00  0.00           N  
ATOM    964 HD21 ASN    65      45.940  52.684  43.322  1.00  0.00           H  
ATOM    965 HD22 ASN    65      45.608  51.220  44.267  1.00  0.00           H  
ATOM    966  C   ASN    65      50.698  52.708  44.221  1.00  0.00           C  
ATOM    967  O   ASN    65      51.478  52.367  43.347  1.00  0.00           O  
ATOM    968  N   VAL    66      50.840  52.331  45.489  1.00  0.00           N  
ATOM    969  H   VAL    66      50.229  52.841  46.113  1.00  0.00           H  
ATOM    970  CA  VAL    66      51.906  51.464  46.081  1.00  0.00           C  
ATOM    971  HA  VAL    66      52.503  51.065  45.264  1.00  0.00           H  
ATOM    972  CB  VAL    66      52.941  52.278  46.868  1.00  0.00           C  
ATOM    973  HB  VAL    66      53.775  51.632  47.131  1.00  0.00           H  
ATOM    974  CG1 VAL    66      53.415  53.438  45.978  1.00  0.00           C  
ATOM    975 HG11 VAL    66      53.607  53.020  44.991  1.00  0.00           H  
ATOM    976 HG12 VAL    66      54.352  53.843  46.357  1.00  0.00           H  
ATOM    977 HG13 VAL    66      52.690  54.230  45.807  1.00  0.00           H  
ATOM    978  CG2 VAL    66      52.398  52.873  48.144  1.00  0.00           C  
ATOM    979 HG21 VAL    66      53.139  53.539  48.582  1.00  0.00           H  
ATOM    980 HG22 VAL    66      52.156  52.138  48.909  1.00  0.00           H  
ATOM    981 HG23 VAL    66      51.469  53.377  47.882  1.00  0.00           H  
ATOM    982  C   VAL    66      51.274  50.300  46.836  1.00  0.00           C  
ATOM    983  O   VAL    66      51.930  49.487  47.480  1.00  0.00           O  
ATOM    984  N   GLY    67      49.958  50.056  46.529  1.00  0.00           N  
ATOM    985  H   GLY    67      49.496  50.667  45.869  1.00  0.00           H  
ATOM    986  CA  GLY    67      49.233  48.824  46.835  1.00  0.00           C  
ATOM    987  HA2 GLY    67      48.362  48.779  46.185  1.00  0.00           H  
ATOM    988  HA3 GLY    67      49.846  47.936  46.700  1.00  0.00           H  
ATOM    989  C   GLY    67      48.671  48.765  48.214  1.00  0.00           C  
ATOM    990  O   GLY    67      48.943  49.588  49.171  1.00  0.00           O  
ATOM    991  N   GLY    68      47.818  47.784  48.437  1.00  0.00           N  
ATOM    992  H   GLY    68      47.599  47.132  47.696  1.00  0.00           H  
ATOM    993  CA  GLY    68      47.221  47.579  49.750  1.00  0.00           C  
ATOM    994  HA2 GLY    68      47.998  47.602  50.510  1.00  0.00           H  
ATOM    995  HA3 GLY    68      46.507  48.396  49.829  1.00  0.00           H  
ATOM    996  C   GLY    68      46.680  46.155  49.871  1.00  0.00           C  
ATOM    997  O   GLY    68      47.442  45.211  49.831  1.00  0.00           O  
ATOM    998  N   ALA    69      45.362  46.034  50.128  1.00  0.00           N  
ATOM    999  H   ALA    69      44.728  46.809  49.991  1.00  0.00           H  
ATOM   1000  CA  ALA    69      44.715  44.741  50.274  1.00  0.00           C  
ATOM   1001  HA  ALA    69      45.131  44.112  49.491  1.00  0.00           H  
ATOM   1002  CB  ALA    69      45.052  44.149  51.647  1.00  0.00           C  
ATOM   1003  HB1 ALA    69      44.807  44.862  52.432  1.00  0.00           H  
ATOM   1004  HB2 ALA    69      44.426  43.273  51.805  1.00  0.00           H  
ATOM   1005  HB3 ALA    69      46.119  43.958  51.747  1.00  0.00           H  
ATOM   1006  C   ALA    69      43.185  44.775  49.982  1.00  0.00           C  
ATOM   1007  O   ALA    69      42.546  45.794  50.036  1.00  0.00           O  
ATOM   1008  N   VAL    70      42.675  43.535  49.718  1.00  0.00           N  
ATOM   1009  H   VAL    70      43.172  42.671  49.886  1.00  0.00           H  
ATOM   1010  CA  VAL    70      41.209  43.342  49.746  1.00  0.00           C  
ATOM   1011  HA  VAL    70      40.711  44.111  49.160  1.00  0.00           H  
ATOM   1012  CB  VAL    70      40.871  41.954  49.277  1.00  0.00           C  
ATOM   1013  HB  VAL    70      41.586  41.280  49.747  1.00  0.00           H  
ATOM   1014  CG1 VAL    70      41.180  41.944  47.744  1.00  0.00           C  
ATOM   1015 HG11 VAL    70      42.239  41.730  47.615  1.00  0.00           H  
ATOM   1016 HG12 VAL    70      40.834  42.904  47.366  1.00  0.00           H  
ATOM   1017 HG13 VAL    70      40.560  41.225  47.214  1.00  0.00           H  
ATOM   1018  CG2 VAL    70      39.540  41.380  49.638  1.00  0.00           C  
ATOM   1019 HG21 VAL    70      39.616  40.352  49.291  1.00  0.00           H  
ATOM   1020 HG22 VAL    70      38.707  41.936  49.213  1.00  0.00           H  
ATOM   1021 HG23 VAL    70      39.492  41.370  50.726  1.00  0.00           H  
ATOM   1022  C   VAL    70      40.715  43.562  51.205  1.00  0.00           C  
ATOM   1023  O   VAL    70      41.380  43.181  52.167  1.00  0.00           O  
ATOM   1024  N   VAL    71      39.470  44.172  51.308  1.00  0.00           N  
ATOM   1025  H   VAL    71      38.956  44.464  50.488  1.00  0.00           H  
ATOM   1026  CA  VAL    71      38.829  44.509  52.557  1.00  0.00           C  
ATOM   1027  HA  VAL    71      39.224  43.866  53.341  1.00  0.00           H  
ATOM   1028  CB  VAL    71      38.997  45.937  52.988  1.00  0.00           C  
ATOM   1029  HB  VAL    71      38.567  46.061  53.979  1.00  0.00           H  
ATOM   1030  CG1 VAL    71      38.469  47.004  52.044  1.00  0.00           C  
ATOM   1031 HG11 VAL    71      39.037  47.096  51.120  1.00  0.00           H  
ATOM   1032 HG12 VAL    71      38.480  47.968  52.550  1.00  0.00           H  
ATOM   1033 HG13 VAL    71      37.443  46.746  51.790  1.00  0.00           H  
ATOM   1034  CG2 VAL    71      40.423  46.221  53.294  1.00  0.00           C  
ATOM   1035 HG21 VAL    71      40.764  47.124  53.797  1.00  0.00           H  
ATOM   1036 HG22 VAL    71      40.952  46.184  52.344  1.00  0.00           H  
ATOM   1037 HG23 VAL    71      40.900  45.387  53.805  1.00  0.00           H  
ATOM   1038  C   VAL    71      37.344  44.152  52.450  1.00  0.00           C  
ATOM   1039  O   VAL    71      36.765  44.219  51.364  1.00  0.00           O  
ATOM   1040  N   THR    72      36.755  43.621  53.605  1.00  0.00           N  
ATOM   1041  H   THR    72      37.353  43.591  54.420  1.00  0.00           H  
ATOM   1042  CA  THR    72      35.367  43.168  53.666  1.00  0.00           C  
ATOM   1043  HA  THR    72      35.228  42.618  54.593  1.00  0.00           H  
ATOM   1044  CB  THR    72      34.261  44.200  53.490  1.00  0.00           C  
ATOM   1045  HB  THR    72      33.326  43.814  53.890  1.00  0.00           H  
ATOM   1046  CG2 THR    72      34.575  45.528  54.146  1.00  0.00           C  
ATOM   1047 HG21 THR    72      34.920  45.376  55.167  1.00  0.00           H  
ATOM   1048 HG22 THR    72      33.681  46.146  54.096  1.00  0.00           H  
ATOM   1049 HG23 THR    72      35.487  46.056  53.877  1.00  0.00           H  
ATOM   1050  OG1 THR    72      34.191  44.615  52.127  1.00  0.00           O  
ATOM   1051  HG1 THR    72      35.100  44.762  51.826  1.00  0.00           H  
ATOM   1052  C   THR    72      35.153  42.008  52.602  1.00  0.00           C  
ATOM   1053  O   THR    72      34.054  41.471  52.391  1.00  0.00           O  
ATOM   1054  N   GLY    73      36.166  41.604  51.824  1.00  0.00           N  
ATOM   1055  H   GLY    73      37.117  41.899  52.002  1.00  0.00           H  
ATOM   1056  CA  GLY    73      36.010  40.704  50.681  1.00  0.00           C  
ATOM   1057  HA2 GLY    73      37.007  40.327  50.465  1.00  0.00           H  
ATOM   1058  HA3 GLY    73      35.396  39.821  50.840  1.00  0.00           H  
ATOM   1059  C   GLY    73      35.543  41.492  49.364  1.00  0.00           C  
ATOM   1060  O   GLY    73      36.172  41.322  48.323  1.00  0.00           O  
ATOM   1061  N   VAL    74      34.374  42.215  49.341  1.00  0.00           N  
ATOM   1062  H   VAL    74      34.014  42.580  50.213  1.00  0.00           H  
ATOM   1063  CA  VAL    74      33.733  42.697  48.136  1.00  0.00           C  
ATOM   1064  HA  VAL    74      33.941  41.939  47.384  1.00  0.00           H  
ATOM   1065  CB  VAL    74      32.260  42.847  48.405  1.00  0.00           C  
ATOM   1066  HB  VAL    74      31.683  43.022  47.499  1.00  0.00           H  
ATOM   1067  CG1 VAL    74      31.679  41.407  48.861  1.00  0.00           C  
ATOM   1068 HG11 VAL    74      32.019  41.227  49.879  1.00  0.00           H  
ATOM   1069 HG12 VAL    74      31.976  40.699  48.090  1.00  0.00           H  
ATOM   1070 HG13 VAL    74      30.596  41.446  48.755  1.00  0.00           H  
ATOM   1071  CG2 VAL    74      31.757  43.859  49.427  1.00  0.00           C  
ATOM   1072 HG21 VAL    74      31.997  44.848  49.043  1.00  0.00           H  
ATOM   1073 HG22 VAL    74      32.262  43.790  50.389  1.00  0.00           H  
ATOM   1074 HG23 VAL    74      30.670  43.811  49.449  1.00  0.00           H  
ATOM   1075  C   VAL    74      34.289  44.058  47.724  1.00  0.00           C  
ATOM   1076  O   VAL    74      33.720  44.709  46.846  1.00  0.00           O  
ATOM   1077  N   THR    75      35.491  44.521  48.328  1.00  0.00           N  
ATOM   1078  H   THR    75      36.197  43.836  48.559  1.00  0.00           H  
ATOM   1079  CA  THR    75      36.042  45.860  48.273  1.00  0.00           C  
ATOM   1080  HA  THR    75      35.838  46.367  47.332  1.00  0.00           H  
ATOM   1081  CB  THR    75      35.622  46.806  49.503  1.00  0.00           C  
ATOM   1082  HB  THR    75      35.785  46.337  50.471  1.00  0.00           H  
ATOM   1083  CG2 THR    75      34.211  47.303  49.453  1.00  0.00           C  
ATOM   1084 HG21 THR    75      33.553  46.495  49.767  1.00  0.00           H  
ATOM   1085 HG22 THR    75      33.929  47.555  48.433  1.00  0.00           H  
ATOM   1086 HG23 THR    75      34.107  48.152  50.125  1.00  0.00           H  
ATOM   1087  OG1 THR    75      36.475  47.916  49.449  1.00  0.00           O  
ATOM   1088  HG1 THR    75      36.277  48.393  48.629  1.00  0.00           H  
ATOM   1089  C   THR    75      37.596  45.709  48.234  1.00  0.00           C  
ATOM   1090  O   THR    75      38.129  44.748  48.726  1.00  0.00           O  
ATOM   1091  N   ALA    76      38.351  46.733  47.694  1.00  0.00           N  
ATOM   1092  H   ALA    76      37.857  47.598  47.517  1.00  0.00           H  
ATOM   1093  CA  ALA    76      39.757  46.833  47.989  1.00  0.00           C  
ATOM   1094  HA  ALA    76      39.896  46.316  48.936  1.00  0.00           H  
ATOM   1095  CB  ALA    76      40.586  46.202  46.905  1.00  0.00           C  
ATOM   1096  HB1 ALA    76      41.644  46.201  47.161  1.00  0.00           H  
ATOM   1097  HB2 ALA    76      40.241  45.206  46.636  1.00  0.00           H  
ATOM   1098  HB3 ALA    76      40.505  46.794  45.995  1.00  0.00           H  
ATOM   1099  C   ALA    76      40.201  48.249  48.298  1.00  0.00           C  
ATOM   1100  O   ALA    76      39.506  49.276  47.971  1.00  0.00           O  
ATOM   1101  N   VAL    77      41.522  48.302  48.753  1.00  0.00           N  
ATOM   1102  H   VAL    77      41.986  47.433  48.983  1.00  0.00           H  
ATOM   1103  CA  VAL    77      42.094  49.582  49.194  1.00  0.00           C  
ATOM   1104  HA  VAL    77      41.541  50.364  48.678  1.00  0.00           H  
ATOM   1105  CB  VAL    77      41.919  49.876  50.705  1.00  0.00           C  
ATOM   1106  HB  VAL    77      42.268  50.892  50.881  1.00  0.00           H  
ATOM   1107  CG1 VAL    77      40.478  49.907  51.146  1.00  0.00           C  
ATOM   1108 HG11 VAL    77      40.419  49.805  52.228  1.00  0.00           H  
ATOM   1109 HG12 VAL    77      39.790  49.201  50.686  1.00  0.00           H  
ATOM   1110 HG13 VAL    77      40.020  50.893  51.083  1.00  0.00           H  
ATOM   1111  CG2 VAL    77      42.869  48.960  51.521  1.00  0.00           C  
ATOM   1112 HG21 VAL    77      43.881  49.127  51.157  1.00  0.00           H  
ATOM   1113 HG22 VAL    77      42.708  47.890  51.406  1.00  0.00           H  
ATOM   1114 HG23 VAL    77      42.769  49.155  52.587  1.00  0.00           H  
ATOM   1115  C   VAL    77      43.614  49.598  48.765  1.00  0.00           C  
ATOM   1116  O   VAL    77      44.274  48.564  48.741  1.00  0.00           O  
ATOM   1117  N   ALA    78      44.207  50.829  48.546  1.00  0.00           N  
ATOM   1118  H   ALA    78      43.576  51.617  48.603  1.00  0.00           H  
ATOM   1119  CA  ALA    78      45.605  50.923  48.320  1.00  0.00           C  
ATOM   1120  HA  ALA    78      46.098  50.059  48.759  1.00  0.00           H  
ATOM   1121  CB  ALA    78      45.849  50.922  46.823  1.00  0.00           C  
ATOM   1122  HB1 ALA    78      46.923  51.068  46.732  1.00  0.00           H  
ATOM   1123  HB2 ALA    78      45.524  49.983  46.380  1.00  0.00           H  
ATOM   1124  HB3 ALA    78      45.365  51.802  46.405  1.00  0.00           H  
ATOM   1125  C   ALA    78      46.199  52.142  48.941  1.00  0.00           C  
ATOM   1126  O   ALA    78      45.521  53.172  49.242  1.00  0.00           O  
ATOM   1127  N   GLN    79      47.547  52.158  49.272  1.00  0.00           N  
ATOM   1128  H   GLN    79      48.093  51.351  48.999  1.00  0.00           H  
ATOM   1129  CA  GLN    79      48.181  53.385  49.692  1.00  0.00           C  
ATOM   1130  HA  GLN    79      47.578  54.038  50.319  1.00  0.00           H  
ATOM   1131  CB  GLN    79      49.343  53.025  50.503  1.00  0.00           C  
ATOM   1132  HB2 GLN    79      49.041  52.301  51.257  1.00  0.00           H  
ATOM   1133  HB3 GLN    79      49.999  52.442  49.860  1.00  0.00           H  
ATOM   1134  CG  GLN    79      50.097  54.177  51.311  1.00  0.00           C  
ATOM   1135  HG2 GLN    79      50.554  54.835  50.575  1.00  0.00           H  
ATOM   1136  HG3 GLN    79      49.405  54.698  51.970  1.00  0.00           H  
ATOM   1137  CD  GLN    79      51.185  53.705  52.242  1.00  0.00           C  
ATOM   1138  OE1 GLN    79      51.093  52.797  53.061  1.00  0.00           O  
ATOM   1139  NE2 GLN    79      52.384  54.322  52.121  1.00  0.00           N  
ATOM   1140 HE21 GLN    79      52.633  54.907  51.335  1.00  0.00           H  
ATOM   1141 HE22 GLN    79      53.094  54.152  52.821  1.00  0.00           H  
ATOM   1142  C   GLN    79      48.469  54.138  48.399  1.00  0.00           C  
ATOM   1143  O   GLN    79      48.876  53.601  47.384  1.00  0.00           O  
ATOM   1144  N   LYS    80      48.405  55.504  48.457  1.00  0.00           N  
ATOM   1145  H   LYS    80      48.332  55.899  49.385  1.00  0.00           H  
ATOM   1146  CA  LYS    80      48.351  56.324  47.213  1.00  0.00           C  
ATOM   1147  HA  LYS    80      48.820  55.748  46.418  1.00  0.00           H  
ATOM   1148  CB  LYS    80      46.908  56.691  46.883  1.00  0.00           C  
ATOM   1149  HB2 LYS    80      46.438  57.230  47.704  1.00  0.00           H  
ATOM   1150  HB3 LYS    80      47.028  57.454  46.116  1.00  0.00           H  
ATOM   1151  CG  LYS    80      46.153  55.390  46.520  1.00  0.00           C  
ATOM   1152  HG2 LYS    80      46.854  54.736  46.006  1.00  0.00           H  
ATOM   1153  HG3 LYS    80      45.759  54.995  47.454  1.00  0.00           H  
ATOM   1154  CD  LYS    80      44.915  55.834  45.771  1.00  0.00           C  
ATOM   1155  HD2 LYS    80      44.385  56.567  46.376  1.00  0.00           H  
ATOM   1156  HD3 LYS    80      45.364  56.110  44.819  1.00  0.00           H  
ATOM   1157  CE  LYS    80      43.975  54.745  45.412  1.00  0.00           C  
ATOM   1158  HE2 LYS    80      44.279  54.155  44.551  1.00  0.00           H  
ATOM   1159  HE3 LYS    80      43.943  54.021  46.222  1.00  0.00           H  
ATOM   1160  NZ  LYS    80      42.627  55.195  45.050  1.00  0.00           N  
ATOM   1161  HZ1 LYS    80      41.987  54.380  45.026  1.00  0.00           H  
ATOM   1162  HZ2 LYS    80      42.232  55.797  45.795  1.00  0.00           H  
ATOM   1163  HZ3 LYS    80      42.603  55.677  44.133  1.00  0.00           H  
ATOM   1164  C   LYS    80      49.143  57.530  47.271  1.00  0.00           C  
ATOM   1165  O   LYS    80      49.269  58.163  48.341  1.00  0.00           O  
ATOM   1166  N   THR    81      49.810  57.917  46.137  1.00  0.00           N  
ATOM   1167  H   THR    81      49.535  57.513  45.251  1.00  0.00           H  
ATOM   1168  CA  THR    81      50.539  59.231  46.152  1.00  0.00           C  
ATOM   1169  HA  THR    81      51.027  59.298  47.122  1.00  0.00           H  
ATOM   1170  CB  THR    81      51.595  59.314  44.975  1.00  0.00           C  
ATOM   1171  HB  THR    81      50.996  59.069  44.101  1.00  0.00           H  
ATOM   1172  CG2 THR    81      52.650  58.316  45.169  1.00  0.00           C  
ATOM   1173 HG21 THR    81      52.257  57.306  45.075  1.00  0.00           H  
ATOM   1174 HG22 THR    81      53.112  58.289  46.154  1.00  0.00           H  
ATOM   1175 HG23 THR    81      53.434  58.453  44.428  1.00  0.00           H  
ATOM   1176  OG1 THR    81      52.288  60.549  44.791  1.00  0.00           O  
ATOM   1177  HG1 THR    81      52.772  60.608  45.628  1.00  0.00           H  
ATOM   1178  C   THR    81      49.599  60.305  45.922  1.00  0.00           C  
ATOM   1179  O   THR    81      48.968  60.431  44.863  1.00  0.00           O  
ATOM   1180  N   VAL    82      49.370  61.131  47.004  1.00  0.00           N  
ATOM   1181  H   VAL    82      49.764  60.933  47.914  1.00  0.00           H  
ATOM   1182  CA  VAL    82      48.496  62.337  46.810  1.00  0.00           C  
ATOM   1183  HA  VAL    82      48.280  62.436  45.748  1.00  0.00           H  
ATOM   1184  CB  VAL    82      47.136  62.134  47.506  1.00  0.00           C  
ATOM   1185  HB  VAL    82      47.371  61.866  48.534  1.00  0.00           H  
ATOM   1186  CG1 VAL    82      46.311  63.373  47.500  1.00  0.00           C  
ATOM   1187 HG11 VAL    82      46.073  63.726  46.498  1.00  0.00           H  
ATOM   1188 HG12 VAL    82      46.799  64.207  48.001  1.00  0.00           H  
ATOM   1189 HG13 VAL    82      45.398  63.216  48.070  1.00  0.00           H  
ATOM   1190  CG2 VAL    82      46.273  61.000  46.945  1.00  0.00           C  
ATOM   1191 HG21 VAL    82      45.212  61.051  47.182  1.00  0.00           H  
ATOM   1192 HG22 VAL    82      46.651  60.040  47.291  1.00  0.00           H  
ATOM   1193 HG23 VAL    82      46.246  61.069  45.860  1.00  0.00           H  
ATOM   1194  C   VAL    82      49.215  63.519  47.285  1.00  0.00           C  
ATOM   1195  O   VAL    82      49.701  63.575  48.416  1.00  0.00           O  
ATOM   1196  N   GLU    83      49.355  64.510  46.319  1.00  0.00           N  
ATOM   1197  H   GLU    83      48.975  64.378  45.392  1.00  0.00           H  
ATOM   1198  CA  GLU    83      49.681  65.881  46.682  1.00  0.00           C  
ATOM   1199  HA  GLU    83      50.455  65.953  47.443  1.00  0.00           H  
ATOM   1200  CB  GLU    83      50.151  66.794  45.412  1.00  0.00           C  
ATOM   1201  HB2 GLU    83      50.969  66.292  44.899  1.00  0.00           H  
ATOM   1202  HB3 GLU    83      49.267  66.752  44.778  1.00  0.00           H  
ATOM   1203  CG  GLU    83      50.578  68.237  45.686  1.00  0.00           C  
ATOM   1204  HG2 GLU    83      50.822  68.664  44.715  1.00  0.00           H  
ATOM   1205  HG3 GLU    83      49.745  68.795  46.108  1.00  0.00           H  
ATOM   1206  CD  GLU    83      51.711  68.334  46.595  1.00  0.00           C  
ATOM   1207  OE1 GLU    83      51.557  68.211  47.805  1.00  0.00           O  
ATOM   1208  OE2 GLU    83      52.831  68.490  46.089  1.00  0.00           O  
ATOM   1209  C   GLU    83      48.407  66.574  47.240  1.00  0.00           C  
ATOM   1210  O   GLU    83      47.367  66.828  46.642  1.00  0.00           O  
ATOM   1211  N   GLY    84      48.427  66.763  48.555  1.00  0.00           N  
ATOM   1212  H   GLY    84      49.301  66.559  49.021  1.00  0.00           H  
ATOM   1213  CA  GLY    84      47.367  67.345  49.297  1.00  0.00           C  
ATOM   1214  HA2 GLY    84      47.815  67.956  50.078  1.00  0.00           H  
ATOM   1215  HA3 GLY    84      46.580  67.656  48.614  1.00  0.00           H  
ATOM   1216  C   GLY    84      46.572  66.291  50.033  1.00  0.00           C  
ATOM   1217  O   GLY    84      45.358  66.357  50.029  1.00  0.00           O  
ATOM   1218  N   ALA    85      47.216  65.305  50.616  1.00  0.00           N  
ATOM   1219  H   ALA    85      48.211  65.308  50.795  1.00  0.00           H  
ATOM   1220  CA  ALA    85      46.469  64.169  51.182  1.00  0.00           C  
ATOM   1221  HA  ALA    85      45.766  63.816  50.431  1.00  0.00           H  
ATOM   1222  CB  ALA    85      47.315  62.993  51.438  1.00  0.00           C  
ATOM   1223  HB1 ALA    85      46.724  62.117  51.698  1.00  0.00           H  
ATOM   1224  HB2 ALA    85      47.989  62.792  50.607  1.00  0.00           H  
ATOM   1225  HB3 ALA    85      48.086  63.104  52.197  1.00  0.00           H  
ATOM   1226  C   ALA    85      45.756  64.604  52.473  1.00  0.00           C  
ATOM   1227  O   ALA    85      46.127  65.479  53.218  1.00  0.00           O  
ATOM   1228  N   GLY    86      44.748  63.737  52.821  1.00  0.00           N  
ATOM   1229  H   GLY    86      44.551  63.097  52.063  1.00  0.00           H  
ATOM   1230  CA  GLY    86      44.027  63.719  54.088  1.00  0.00           C  
ATOM   1231  HA2 GLY    86      43.665  64.707  54.362  1.00  0.00           H  
ATOM   1232  HA3 GLY    86      43.112  63.186  53.841  1.00  0.00           H  
ATOM   1233  C   GLY    86      44.733  63.006  55.228  1.00  0.00           C  
ATOM   1234  O   GLY    86      45.881  62.526  55.106  1.00  0.00           O  
ATOM   1235  N   SER    87      43.921  62.831  56.273  1.00  0.00           N  
ATOM   1236  H   SER    87      42.945  63.086  56.207  1.00  0.00           H  
ATOM   1237  CA  SER    87      44.448  62.368  57.529  1.00  0.00           C  
ATOM   1238  HA  SER    87      45.322  62.986  57.720  1.00  0.00           H  
ATOM   1239  CB  SER    87      43.426  62.624  58.610  1.00  0.00           C  
ATOM   1240  HB2 SER    87      43.331  63.662  58.923  1.00  0.00           H  
ATOM   1241  HB3 SER    87      42.464  62.169  58.388  1.00  0.00           H  
ATOM   1242  OG  SER    87      43.871  61.853  59.730  1.00  0.00           O  
ATOM   1243  HG  SER    87      44.686  62.261  60.061  1.00  0.00           H  
ATOM   1244  C   SER    87      44.986  60.920  57.365  1.00  0.00           C  
ATOM   1245  O   SER    87      44.254  60.127  56.746  1.00  0.00           O  
ATOM   1246  N   ILE    88      46.158  60.595  57.988  1.00  0.00           N  
ATOM   1247  H   ILE    88      46.525  61.196  58.714  1.00  0.00           H  
ATOM   1248  CA  ILE    88      46.910  59.358  57.620  1.00  0.00           C  
ATOM   1249  HA  ILE    88      46.656  59.142  56.584  1.00  0.00           H  
ATOM   1250  CB  ILE    88      48.425  59.638  57.850  1.00  0.00           C  
ATOM   1251  HB  ILE    88      48.510  59.936  58.894  1.00  0.00           H  
ATOM   1252  CG2 ILE    88      49.311  58.484  57.499  1.00  0.00           C  
ATOM   1253 HG21 ILE    88      49.022  58.097  56.524  1.00  0.00           H  
ATOM   1254 HG22 ILE    88      49.304  57.710  58.264  1.00  0.00           H  
ATOM   1255 HG23 ILE    88      50.297  58.912  57.328  1.00  0.00           H  
ATOM   1256  CG1 ILE    88      48.814  60.877  57.018  1.00  0.00           C  
ATOM   1257 HG12 ILE    88      48.217  61.753  57.264  1.00  0.00           H  
ATOM   1258 HG13 ILE    88      49.802  61.223  57.314  1.00  0.00           H  
ATOM   1259  CD1 ILE    88      48.721  60.846  55.497  1.00  0.00           C  
ATOM   1260 HD11 ILE    88      48.902  61.843  55.099  1.00  0.00           H  
ATOM   1261 HD12 ILE    88      47.711  60.626  55.159  1.00  0.00           H  
ATOM   1262 HD13 ILE    88      49.453  60.146  55.099  1.00  0.00           H  
ATOM   1263  C   ILE    88      46.531  58.141  58.382  1.00  0.00           C  
ATOM   1264  O   ILE    88      46.001  58.192  59.488  1.00  0.00           O  
ATOM   1265  N   ALA    89      46.782  56.905  57.825  1.00  0.00           N  
ATOM   1266  H   ALA    89      46.946  56.965  56.829  1.00  0.00           H  
ATOM   1267  CA  ALA    89      46.227  55.701  58.373  1.00  0.00           C  
ATOM   1268  HA  ALA    89      46.227  55.802  59.456  1.00  0.00           H  
ATOM   1269  CB  ALA    89      44.853  55.499  57.923  1.00  0.00           C  
ATOM   1270  HB1 ALA    89      44.439  54.512  58.124  1.00  0.00           H  
ATOM   1271  HB2 ALA    89      44.235  56.289  58.345  1.00  0.00           H  
ATOM   1272  HB3 ALA    89      44.834  55.793  56.875  1.00  0.00           H  
ATOM   1273  C   ALA    89      47.179  54.486  57.952  1.00  0.00           C  
ATOM   1274  O   ALA    89      48.277  54.679  57.374  1.00  0.00           O  
ATOM   1275  N   ALA    90      46.912  53.260  58.388  1.00  0.00           N  
ATOM   1276  H   ALA    90      46.071  53.226  58.949  1.00  0.00           H  
ATOM   1277  CA  ALA    90      47.259  51.953  57.753  1.00  0.00           C  
ATOM   1278  HA  ALA    90      48.048  51.971  57.005  1.00  0.00           H  
ATOM   1279  CB  ALA    90      47.694  51.063  58.948  1.00  0.00           C  
ATOM   1280  HB1 ALA    90      48.060  50.149  58.486  1.00  0.00           H  
ATOM   1281  HB2 ALA    90      48.501  51.400  59.594  1.00  0.00           H  
ATOM   1282  HB3 ALA    90      46.886  50.879  59.653  1.00  0.00           H  
ATOM   1283  C   ALA    90      45.956  51.398  57.081  1.00  0.00           C  
ATOM   1284  O   ALA    90      44.931  52.021  57.073  1.00  0.00           O  
ATOM   1285  N   ALA    91      46.094  50.227  56.369  1.00  0.00           N  
ATOM   1286  H   ALA    91      46.877  49.589  56.423  1.00  0.00           H  
ATOM   1287  CA  ALA    91      45.020  49.856  55.436  1.00  0.00           C  
ATOM   1288  HA  ALA    91      44.839  50.768  54.872  1.00  0.00           H  
ATOM   1289  CB  ALA    91      45.481  48.748  54.501  1.00  0.00           C  
ATOM   1290  HB1 ALA    91      44.720  48.682  53.725  1.00  0.00           H  
ATOM   1291  HB2 ALA    91      46.455  49.047  54.118  1.00  0.00           H  
ATOM   1292  HB3 ALA    91      45.522  47.856  55.123  1.00  0.00           H  
ATOM   1293  C   ALA    91      43.786  49.369  56.183  1.00  0.00           C  
ATOM   1294  O   ALA    91      42.660  49.775  55.962  1.00  0.00           O  
ATOM   1295  N   THR    92      44.050  48.372  57.167  1.00  0.00           N  
ATOM   1296  H   THR    92      44.952  48.200  57.590  1.00  0.00           H  
ATOM   1297  CA  THR    92      43.051  47.696  57.950  1.00  0.00           C  
ATOM   1298  HA  THR    92      42.244  47.410  57.279  1.00  0.00           H  
ATOM   1299  CB  THR    92      43.620  46.500  58.696  1.00  0.00           C  
ATOM   1300  HB  THR    92      44.332  46.864  59.432  1.00  0.00           H  
ATOM   1301  CG2 THR    92      44.062  45.475  57.655  1.00  0.00           C  
ATOM   1302 HG21 THR    92      43.265  45.296  56.936  1.00  0.00           H  
ATOM   1303 HG22 THR    92      44.305  44.543  58.161  1.00  0.00           H  
ATOM   1304 HG23 THR    92      44.943  45.823  57.120  1.00  0.00           H  
ATOM   1305  OG1 THR    92      42.618  45.749  59.316  1.00  0.00           O  
ATOM   1306  HG1 THR    92      43.016  45.326  60.093  1.00  0.00           H  
ATOM   1307  C   THR    92      42.362  48.618  59.015  1.00  0.00           C  
ATOM   1308  O   THR    92      41.192  48.481  59.305  1.00  0.00           O  
ATOM   1309  N   GLY    93      43.157  49.603  59.534  1.00  0.00           N  
ATOM   1310  H   GLY    93      44.163  49.506  59.575  1.00  0.00           H  
ATOM   1311  CA  GLY    93      42.553  50.664  60.348  1.00  0.00           C  
ATOM   1312  HA2 GLY    93      41.773  50.244  60.978  1.00  0.00           H  
ATOM   1313  HA3 GLY    93      43.294  51.157  60.974  1.00  0.00           H  
ATOM   1314  C   GLY    93      41.937  51.783  59.520  1.00  0.00           C  
ATOM   1315  O   GLY    93      41.115  52.514  60.096  1.00  0.00           O  
ATOM   1316  N   PHE    94      42.368  52.032  58.241  1.00  0.00           N  
ATOM   1317  H   PHE    94      43.087  51.448  57.836  1.00  0.00           H  
ATOM   1318  CA  PHE    94      41.714  52.991  57.410  1.00  0.00           C  
ATOM   1319  HA  PHE    94      41.743  53.952  57.917  1.00  0.00           H  
ATOM   1320  CB  PHE    94      42.344  53.050  56.002  1.00  0.00           C  
ATOM   1321  HB2 PHE    94      43.390  53.338  56.087  1.00  0.00           H  
ATOM   1322  HB3 PHE    94      42.386  52.067  55.536  1.00  0.00           H  
ATOM   1323  CG  PHE    94      41.609  54.086  55.160  1.00  0.00           C  
ATOM   1324  CD1 PHE    94      40.733  53.677  54.184  1.00  0.00           C  
ATOM   1325  HD1 PHE    94      40.516  52.635  53.983  1.00  0.00           H  
ATOM   1326  CE1 PHE    94      39.994  54.573  53.494  1.00  0.00           C  
ATOM   1327  HE1 PHE    94      39.301  54.280  52.715  1.00  0.00           H  
ATOM   1328  CZ  PHE    94      40.246  55.964  53.739  1.00  0.00           C  
ATOM   1329  HZ  PHE    94      39.738  56.738  53.176  1.00  0.00           H  
ATOM   1330  CE2 PHE    94      41.292  56.318  54.567  1.00  0.00           C  
ATOM   1331  HE2 PHE    94      41.538  57.368  54.665  1.00  0.00           H  
ATOM   1332  CD2 PHE    94      41.929  55.421  55.298  1.00  0.00           C  
ATOM   1333  HD2 PHE    94      42.573  55.723  56.116  1.00  0.00           H  
ATOM   1334  C   PHE    94      40.230  52.518  57.189  1.00  0.00           C  
ATOM   1335  O   PHE    94      39.214  53.257  57.468  1.00  0.00           O  
ATOM   1336  N   VAL    95      39.973  51.186  56.871  1.00  0.00           N  
ATOM   1337  H   VAL    95      40.795  50.710  56.525  1.00  0.00           H  
ATOM   1338  CA  VAL    95      38.624  50.674  56.451  1.00  0.00           C  
ATOM   1339  HA  VAL    95      38.195  51.455  55.827  1.00  0.00           H  
ATOM   1340  CB  VAL    95      38.634  49.385  55.596  1.00  0.00           C  
ATOM   1341  HB  VAL    95      39.363  49.481  54.794  1.00  0.00           H  
ATOM   1342  CG1 VAL    95      37.268  49.099  55.065  1.00  0.00           C  
ATOM   1343 HG11 VAL    95      36.582  49.449  55.834  1.00  0.00           H  
ATOM   1344 HG12 VAL    95      36.992  48.083  54.789  1.00  0.00           H  
ATOM   1345 HG13 VAL    95      37.152  49.772  54.218  1.00  0.00           H  
ATOM   1346  CG2 VAL    95      39.087  48.212  56.419  1.00  0.00           C  
ATOM   1347 HG21 VAL    95      38.989  47.252  55.917  1.00  0.00           H  
ATOM   1348 HG22 VAL    95      38.472  48.079  57.307  1.00  0.00           H  
ATOM   1349 HG23 VAL    95      40.138  48.301  56.689  1.00  0.00           H  
ATOM   1350  C   VAL    95      37.784  50.571  57.753  1.00  0.00           C  
ATOM   1351  O   VAL    95      36.527  50.760  57.658  1.00  0.00           O  
ATOM   1352  N   LYS    96      38.474  50.221  58.928  1.00  0.00           N  
ATOM   1353  H   LYS    96      39.449  49.958  58.961  1.00  0.00           H  
ATOM   1354  CA  LYS    96      37.675  50.236  60.146  1.00  0.00           C  
ATOM   1355  HA  LYS    96      36.765  49.721  59.847  1.00  0.00           H  
ATOM   1356  CB  LYS    96      38.381  49.598  61.316  1.00  0.00           C  
ATOM   1357  HB2 LYS    96      39.319  50.126  61.480  1.00  0.00           H  
ATOM   1358  HB3 LYS    96      37.884  49.636  62.283  1.00  0.00           H  
ATOM   1359  CG  LYS    96      38.708  48.129  61.052  1.00  0.00           C  
ATOM   1360  HG2 LYS    96      37.845  47.485  61.207  1.00  0.00           H  
ATOM   1361  HG3 LYS    96      38.983  48.002  60.007  1.00  0.00           H  
ATOM   1362  CD  LYS    96      39.910  47.658  61.852  1.00  0.00           C  
ATOM   1363  HD2 LYS    96      40.724  48.379  61.794  1.00  0.00           H  
ATOM   1364  HD3 LYS    96      39.720  47.662  62.923  1.00  0.00           H  
ATOM   1365  CE  LYS    96      40.443  46.201  61.463  1.00  0.00           C  
ATOM   1366  HE2 LYS    96      39.596  45.527  61.361  1.00  0.00           H  
ATOM   1367  HE3 LYS    96      40.870  46.253  60.464  1.00  0.00           H  
ATOM   1368  NZ  LYS    96      41.589  45.852  62.409  1.00  0.00           N  
ATOM   1369  HZ1 LYS    96      42.234  45.146  62.011  1.00  0.00           H  
ATOM   1370  HZ2 LYS    96      42.226  46.648  62.594  1.00  0.00           H  
ATOM   1371  HZ3 LYS    96      41.239  45.460  63.301  1.00  0.00           H  
ATOM   1372  C   LYS    96      37.270  51.614  60.550  1.00  0.00           C  
ATOM   1373  O   LYS    96      36.102  51.785  60.991  1.00  0.00           O  
ATOM   1374  N   LYS    97      38.137  52.628  60.423  1.00  0.00           N  
ATOM   1375  H   LYS    97      39.062  52.457  60.052  1.00  0.00           H  
ATOM   1376  CA  LYS    97      37.736  53.949  60.871  1.00  0.00           C  
ATOM   1377  HA  LYS    97      37.246  53.815  61.833  1.00  0.00           H  
ATOM   1378  CB  LYS    97      38.983  54.769  61.195  1.00  0.00           C  
ATOM   1379  HB2 LYS    97      39.653  54.194  61.831  1.00  0.00           H  
ATOM   1380  HB3 LYS    97      39.583  54.920  60.300  1.00  0.00           H  
ATOM   1381  CG  LYS    97      38.490  56.046  61.921  1.00  0.00           C  
ATOM   1382  HG2 LYS    97      38.435  56.851  61.192  1.00  0.00           H  
ATOM   1383  HG3 LYS    97      37.505  55.869  62.348  1.00  0.00           H  
ATOM   1384  CD  LYS    97      39.282  56.626  63.042  1.00  0.00           C  
ATOM   1385  HD2 LYS    97      39.238  55.914  63.864  1.00  0.00           H  
ATOM   1386  HD3 LYS    97      40.331  56.759  62.788  1.00  0.00           H  
ATOM   1387  CE  LYS    97      38.769  57.939  63.529  1.00  0.00           C  
ATOM   1388  HE2 LYS    97      38.771  58.579  62.650  1.00  0.00           H  
ATOM   1389  HE3 LYS    97      37.740  57.879  63.876  1.00  0.00           H  
ATOM   1390  NZ  LYS    97      39.697  58.524  64.589  1.00  0.00           N  
ATOM   1391  HZ1 LYS    97      39.320  58.236  65.510  1.00  0.00           H  
ATOM   1392  HZ2 LYS    97      40.703  58.361  64.404  1.00  0.00           H  
ATOM   1393  HZ3 LYS    97      39.547  59.546  64.663  1.00  0.00           H  
ATOM   1394  C   LYS    97      36.705  54.593  59.917  1.00  0.00           C  
ATOM   1395  O   LYS    97      35.819  55.373  60.295  1.00  0.00           O  
ATOM   1396  N   ASP    98      36.793  54.303  58.595  1.00  0.00           N  
ATOM   1397  H   ASP    98      37.562  53.895  58.080  1.00  0.00           H  
ATOM   1398  CA  ASP    98      35.912  54.948  57.599  1.00  0.00           C  
ATOM   1399  HA  ASP    98      35.712  55.982  57.870  1.00  0.00           H  
ATOM   1400  CB  ASP    98      36.599  54.837  56.276  1.00  0.00           C  
ATOM   1401  HB2 ASP    98      37.548  55.354  56.404  1.00  0.00           H  
ATOM   1402  HB3 ASP    98      36.859  53.812  56.022  1.00  0.00           H  
ATOM   1403  CG  ASP    98      35.769  55.461  55.215  1.00  0.00           C  
ATOM   1404  OD1 ASP    98      35.547  56.736  55.177  1.00  0.00           O  
ATOM   1405  OD2 ASP    98      35.129  54.734  54.441  1.00  0.00           O  
ATOM   1406  C   ASP    98      34.478  54.330  57.542  1.00  0.00           C  
ATOM   1407  O   ASP    98      33.433  54.995  57.523  1.00  0.00           O  
ATOM   1408  N   GLN    99      34.471  52.974  57.808  1.00  0.00           N  
ATOM   1409  H   GLN    99      35.373  52.538  57.943  1.00  0.00           H  
ATOM   1410  CA  GLN    99      33.338  52.031  57.713  1.00  0.00           C  
ATOM   1411  HA  GLN    99      33.779  51.071  57.453  1.00  0.00           H  
ATOM   1412  CB  GLN    99      32.498  52.044  58.972  1.00  0.00           C  
ATOM   1413  HB2 GLN    99      31.855  52.915  58.862  1.00  0.00           H  
ATOM   1414  HB3 GLN    99      31.811  51.204  59.056  1.00  0.00           H  
ATOM   1415  CG  GLN    99      33.276  52.219  60.249  1.00  0.00           C  
ATOM   1416  HG2 GLN    99      33.783  51.271  60.417  1.00  0.00           H  
ATOM   1417  HG3 GLN    99      33.996  53.032  60.189  1.00  0.00           H  
ATOM   1418  CD  GLN    99      32.426  52.470  61.469  1.00  0.00           C  
ATOM   1419  OE1 GLN    99      31.366  51.900  61.655  1.00  0.00           O  
ATOM   1420  NE2 GLN    99      32.733  53.438  62.303  1.00  0.00           N  
ATOM   1421 HE21 GLN    99      33.516  54.074  62.231  1.00  0.00           H  
ATOM   1422 HE22 GLN    99      32.062  53.625  63.036  1.00  0.00           H  
ATOM   1423  C   GLN    99      32.535  52.334  56.446  1.00  0.00           C  
ATOM   1424  O   GLN    99      31.322  52.466  56.530  1.00  0.00           O  
ATOM   1425  N   LEU   100      33.219  52.360  55.326  1.00  0.00           N  
ATOM   1426  H   LEU   100      34.228  52.304  55.277  1.00  0.00           H  
ATOM   1427  CA  LEU   100      32.460  52.481  54.069  1.00  0.00           C  
ATOM   1428  HA  LEU   100      33.318  52.683  53.432  1.00  0.00           H  
ATOM   1429  CB  LEU   100      31.591  51.207  53.713  1.00  0.00           C  
ATOM   1430  HB2 LEU   100      30.675  51.336  54.286  1.00  0.00           H  
ATOM   1431  HB3 LEU   100      31.296  51.325  52.673  1.00  0.00           H  
ATOM   1432  CG  LEU   100      32.126  49.746  53.993  1.00  0.00           C  
ATOM   1433  HG  LEU   100      32.343  49.684  55.057  1.00  0.00           H  
ATOM   1434  CD1 LEU   100      33.426  49.576  53.128  1.00  0.00           C  
ATOM   1435 HD11 LEU   100      33.829  48.566  53.083  1.00  0.00           H  
ATOM   1436 HD12 LEU   100      34.238  50.182  53.526  1.00  0.00           H  
ATOM   1437 HD13 LEU   100      33.194  49.974  52.142  1.00  0.00           H  
ATOM   1438  CD2 LEU   100      31.126  48.655  53.732  1.00  0.00           C  
ATOM   1439 HD21 LEU   100      31.524  47.663  53.938  1.00  0.00           H  
ATOM   1440 HD22 LEU   100      30.771  48.649  52.703  1.00  0.00           H  
ATOM   1441 HD23 LEU   100      30.217  48.907  54.275  1.00  0.00           H  
ATOM   1442  C   LEU   100      31.783  53.797  53.926  1.00  0.00           C  
ATOM   1443  O   LEU   100      30.838  53.946  53.116  1.00  0.00           O  
ATOM   1444  N   GLY   101      32.149  54.876  54.720  1.00  0.00           N  
ATOM   1445  H   GLY   101      32.991  54.842  55.279  1.00  0.00           H  
ATOM   1446  CA  GLY   101      31.629  56.230  54.599  1.00  0.00           C  
ATOM   1447  HA2 GLY   101      30.552  56.218  54.454  1.00  0.00           H  
ATOM   1448  HA3 GLY   101      31.879  56.750  55.521  1.00  0.00           H  
ATOM   1449  C   GLY   101      32.204  56.827  53.327  1.00  0.00           C  
ATOM   1450  O   GLY   101      31.457  57.342  52.516  1.00  0.00           O  
ATOM   1451  N   LYS   102      33.520  56.649  53.080  1.00  0.00           N  
ATOM   1452  H   LYS   102      34.114  56.248  53.793  1.00  0.00           H  
ATOM   1453  CA  LYS   102      34.111  57.075  51.830  1.00  0.00           C  
ATOM   1454  HA  LYS   102      33.576  58.012  51.691  1.00  0.00           H  
ATOM   1455  CB  LYS   102      35.462  57.567  52.139  1.00  0.00           C  
ATOM   1456  HB2 LYS   102      35.428  58.036  53.120  1.00  0.00           H  
ATOM   1457  HB3 LYS   102      36.029  56.642  52.222  1.00  0.00           H  
ATOM   1458  CG  LYS   102      36.059  58.549  51.123  1.00  0.00           C  
ATOM   1459  HG2 LYS   102      35.689  58.273  50.138  1.00  0.00           H  
ATOM   1460  HG3 LYS   102      35.636  59.542  51.262  1.00  0.00           H  
ATOM   1461  CD  LYS   102      37.591  58.612  51.107  1.00  0.00           C  
ATOM   1462  HD2 LYS   102      37.962  58.987  52.059  1.00  0.00           H  
ATOM   1463  HD3 LYS   102      38.084  57.642  51.079  1.00  0.00           H  
ATOM   1464  CE  LYS   102      38.098  59.530  49.962  1.00  0.00           C  
ATOM   1465  HE2 LYS   102      37.441  59.438  49.101  1.00  0.00           H  
ATOM   1466  HE3 LYS   102      38.202  60.572  50.257  1.00  0.00           H  
ATOM   1467  NZ  LYS   102      39.431  59.077  49.459  1.00  0.00           N  
ATOM   1468  HZ1 LYS   102      40.204  59.012  50.145  1.00  0.00           H  
ATOM   1469  HZ2 LYS   102      39.334  58.129  49.054  1.00  0.00           H  
ATOM   1470  HZ3 LYS   102      39.589  59.746  48.684  1.00  0.00           H  
ATOM   1471  C   LYS   102      33.871  56.140  50.641  1.00  0.00           C  
ATOM   1472  O   LYS   102      34.798  55.958  49.841  1.00  0.00           O  
ATOM   1473  N   ASN   103      32.626  55.642  50.629  1.00  0.00           N  
ATOM   1474  H   ASN   103      31.849  56.037  51.142  1.00  0.00           H  
ATOM   1475  CA  ASN   103      32.307  54.580  49.684  1.00  0.00           C  
ATOM   1476  HA  ASN   103      32.804  54.835  48.750  1.00  0.00           H  
ATOM   1477  CB  ASN   103      32.938  53.214  50.096  1.00  0.00           C  
ATOM   1478  HB2 ASN   103      33.879  53.452  50.587  1.00  0.00           H  
ATOM   1479  HB3 ASN   103      32.322  52.735  50.854  1.00  0.00           H  
ATOM   1480  CG  ASN   103      33.084  52.278  48.888  1.00  0.00           C  
ATOM   1481  OD1 ASN   103      32.311  52.251  47.973  1.00  0.00           O  
ATOM   1482  ND2 ASN   103      34.201  51.562  48.899  1.00  0.00           N  
ATOM   1483 HD21 ASN   103      34.440  51.399  47.930  1.00  0.00           H  
ATOM   1484 HD22 ASN   103      34.906  51.872  49.554  1.00  0.00           H  
ATOM   1485  C   ASN   103      30.834  54.446  49.577  1.00  0.00           C  
ATOM   1486  O   ASN   103      30.159  54.227  50.556  1.00  0.00           O  
ATOM   1487  N   GLU   104      30.242  54.594  48.292  1.00  0.00           N  
ATOM   1488  H   GLU   104      30.726  54.791  47.427  1.00  0.00           H  
ATOM   1489  CA  GLU   104      28.821  54.233  48.048  1.00  0.00           C  
ATOM   1490  HA  GLU   104      28.236  54.753  48.803  1.00  0.00           H  
ATOM   1491  CB  GLU   104      28.346  54.631  46.648  1.00  0.00           C  
ATOM   1492  HB2 GLU   104      28.806  55.598  46.454  1.00  0.00           H  
ATOM   1493  HB3 GLU   104      28.698  53.956  45.871  1.00  0.00           H  
ATOM   1494  CG  GLU   104      26.806  54.785  46.505  1.00  0.00           C  
ATOM   1495  HG2 GLU   104      26.587  55.036  45.469  1.00  0.00           H  
ATOM   1496  HG3 GLU   104      26.254  53.860  46.660  1.00  0.00           H  
ATOM   1497  CD  GLU   104      26.079  55.935  47.299  1.00  0.00           C  
ATOM   1498  OE1 GLU   104      26.750  56.650  48.096  1.00  0.00           O  
ATOM   1499  OE2 GLU   104      24.814  55.983  47.218  1.00  0.00           O  
ATOM   1500  C   GLU   104      28.411  52.869  48.530  1.00  0.00           C  
ATOM   1501  O   GLU   104      27.263  52.695  48.866  1.00  0.00           O  
ATOM   1502  N   GLU   105      29.452  51.939  48.681  1.00  0.00           N  
ATOM   1503  H   GLU   105      30.434  52.118  48.523  1.00  0.00           H  
ATOM   1504  CA  GLU   105      29.275  50.631  49.354  1.00  0.00           C  
ATOM   1505  HA  GLU   105      28.483  50.111  48.818  1.00  0.00           H  
ATOM   1506  CB  GLU   105      30.468  49.735  49.149  1.00  0.00           C  
ATOM   1507  HB2 GLU   105      30.770  49.864  48.112  1.00  0.00           H  
ATOM   1508  HB3 GLU   105      31.330  50.161  49.658  1.00  0.00           H  
ATOM   1509  CG  GLU   105      30.331  48.281  49.488  1.00  0.00           C  
ATOM   1510  HG2 GLU   105      31.219  47.767  49.128  1.00  0.00           H  
ATOM   1511  HG3 GLU   105      30.453  48.047  50.544  1.00  0.00           H  
ATOM   1512  CD  GLU   105      29.132  47.571  48.831  1.00  0.00           C  
ATOM   1513  OE1 GLU   105      29.211  47.210  47.649  1.00  0.00           O  
ATOM   1514  OE2 GLU   105      28.100  47.310  49.466  1.00  0.00           O  
ATOM   1515  C   GLU   105      28.849  50.756  50.824  1.00  0.00           C  
ATOM   1516  O   GLU   105      29.132  51.690  51.539  1.00  0.00           O  
ATOM   1517  N   GLY   106      28.013  49.764  51.263  1.00  0.00           N  
ATOM   1518  H   GLY   106      27.790  49.022  50.613  1.00  0.00           H  
ATOM   1519  CA  GLY   106      27.376  49.775  52.580  1.00  0.00           C  
ATOM   1520  HA2 GLY   106      27.847  50.561  53.167  1.00  0.00           H  
ATOM   1521  HA3 GLY   106      26.314  49.980  52.469  1.00  0.00           H  
ATOM   1522  C   GLY   106      27.470  48.401  53.292  1.00  0.00           C  
ATOM   1523  O   GLY   106      26.647  48.097  54.171  1.00  0.00           O  
ATOM   1524  N   ALA   107      28.419  47.520  52.774  1.00  0.00           N  
ATOM   1525  H   ALA   107      28.851  47.615  51.864  1.00  0.00           H  
ATOM   1526  CA  ALA   107      28.406  46.194  53.214  1.00  0.00           C  
ATOM   1527  HA  ALA   107      27.420  45.787  53.002  1.00  0.00           H  
ATOM   1528  CB  ALA   107      29.478  45.518  52.347  1.00  0.00           C  
ATOM   1529  HB1 ALA   107      30.409  45.975  52.677  1.00  0.00           H  
ATOM   1530  HB2 ALA   107      29.434  44.457  52.585  1.00  0.00           H  
ATOM   1531  HB3 ALA   107      29.394  45.648  51.270  1.00  0.00           H  
ATOM   1532  C   ALA   107      28.638  46.018  54.760  1.00  0.00           C  
ATOM   1533  O   ALA   107      29.064  46.907  55.523  1.00  0.00           O  
ATOM   1534  N   PRO   108      28.272  44.803  55.275  1.00  0.00           N  
ATOM   1535  CD  PRO   108      27.423  43.850  54.620  1.00  0.00           C  
ATOM   1536  HD2 PRO   108      27.745  43.588  53.615  1.00  0.00           H  
ATOM   1537  HD3 PRO   108      26.415  44.257  54.574  1.00  0.00           H  
ATOM   1538  CG  PRO   108      27.344  42.692  55.614  1.00  0.00           C  
ATOM   1539  HG2 PRO   108      28.209  42.052  55.448  1.00  0.00           H  
ATOM   1540  HG3 PRO   108      26.440  42.108  55.456  1.00  0.00           H  
ATOM   1541  CB  PRO   108      27.480  43.303  56.924  1.00  0.00           C  
ATOM   1542  HB2 PRO   108      27.841  42.598  57.671  1.00  0.00           H  
ATOM   1543  HB3 PRO   108      26.506  43.641  57.273  1.00  0.00           H  
ATOM   1544  CA  PRO   108      28.478  44.433  56.671  1.00  0.00           C  
ATOM   1545  HA  PRO   108      28.244  45.233  57.370  1.00  0.00           H  
ATOM   1546  C   PRO   108      29.989  43.933  56.943  1.00  0.00           C  
ATOM   1547  O   PRO   108      30.787  43.711  55.999  1.00  0.00           O  
ATOM   1548  N   GLN   109      30.307  43.881  58.341  1.00  0.00           N  
ATOM   1549  H   GLN   109      29.648  44.188  59.044  1.00  0.00           H  
ATOM   1550  CA  GLN   109      31.658  43.820  58.638  1.00  0.00           C  
ATOM   1551  HA  GLN   109      32.166  43.345  57.801  1.00  0.00           H  
ATOM   1552  CB  GLN   109      32.141  45.228  58.945  1.00  0.00           C  
ATOM   1553  HB2 GLN   109      31.674  45.944  58.271  1.00  0.00           H  
ATOM   1554  HB3 GLN   109      31.830  45.646  59.900  1.00  0.00           H  
ATOM   1555  CG  GLN   109      33.597  45.303  58.641  1.00  0.00           C  
ATOM   1556  HG2 GLN   109      34.155  44.691  59.347  1.00  0.00           H  
ATOM   1557  HG3 GLN   109      33.727  44.920  57.631  1.00  0.00           H  
ATOM   1558  CD  GLN   109      34.110  46.717  58.517  1.00  0.00           C  
ATOM   1559  OE1 GLN   109      33.355  47.657  58.404  1.00  0.00           O  
ATOM   1560  NE2 GLN   109      35.348  46.786  58.206  1.00  0.00           N  
ATOM   1561 HE21 GLN   109      35.967  45.992  58.300  1.00  0.00           H  
ATOM   1562 HE22 GLN   109      35.710  47.716  58.040  1.00  0.00           H  
ATOM   1563  C   GLN   109      31.917  42.849  59.843  1.00  0.00           C  
ATOM   1564  O   GLN   109      33.033  42.424  60.076  1.00  0.00           O  
ATOM   1565  N   GLU   110      30.876  42.245  60.474  1.00  0.00           N  
ATOM   1566  H   GLU   110      29.948  42.629  60.362  1.00  0.00           H  
ATOM   1567  CA  GLU   110      31.037  41.237  61.523  1.00  0.00           C  
ATOM   1568  HA  GLU   110      31.851  40.543  61.329  1.00  0.00           H  
ATOM   1569  CB  GLU   110      31.050  41.856  62.829  1.00  0.00           C  
ATOM   1570  HB2 GLU   110      31.928  42.489  62.715  1.00  0.00           H  
ATOM   1571  HB3 GLU   110      30.206  42.535  62.935  1.00  0.00           H  
ATOM   1572  CG  GLU   110      31.059  40.903  64.010  1.00  0.00           C  
ATOM   1573  HG2 GLU   110      31.166  41.416  64.963  1.00  0.00           H  
ATOM   1574  HG3 GLU   110      30.071  40.448  63.988  1.00  0.00           H  
ATOM   1575  CD  GLU   110      32.140  39.796  64.003  1.00  0.00           C  
ATOM   1576  OE1 GLU   110      33.288  40.097  64.423  1.00  0.00           O  
ATOM   1577  OE2 GLU   110      31.777  38.632  63.757  1.00  0.00           O  
ATOM   1578  C   GLU   110      29.783  40.332  61.390  1.00  0.00           C  
ATOM   1579  O   GLU   110      28.650  40.806  61.179  1.00  0.00           O  
ATOM   1580  N   GLY   111      29.958  38.981  61.569  1.00  0.00           N  
ATOM   1581  H   GLY   111      30.847  38.678  61.941  1.00  0.00           H  
ATOM   1582  CA  GLY   111      28.884  37.970  61.449  1.00  0.00           C  
ATOM   1583  HA2 GLY   111      28.793  37.422  62.384  1.00  0.00           H  
ATOM   1584  HA3 GLY   111      27.908  38.418  61.276  1.00  0.00           H  
ATOM   1585  C   GLY   111      29.104  37.022  60.341  1.00  0.00           C  
ATOM   1586  O   GLY   111      28.180  36.420  59.792  1.00  0.00           O  
ATOM   1587  N   ILE   112      30.437  36.961  59.834  1.00  0.00           N  
ATOM   1588  H   ILE   112      31.187  37.351  60.390  1.00  0.00           H  
ATOM   1589  CA  ILE   112      30.727  36.617  58.439  1.00  0.00           C  
ATOM   1590  HA  ILE   112      29.819  36.156  58.056  1.00  0.00           H  
ATOM   1591  CB  ILE   112      31.051  37.780  57.606  1.00  0.00           C  
ATOM   1592  HB  ILE   112      31.519  37.479  56.671  1.00  0.00           H  
ATOM   1593  CG2 ILE   112      32.055  38.785  58.170  1.00  0.00           C  
ATOM   1594 HG21 ILE   112      32.227  39.608  57.479  1.00  0.00           H  
ATOM   1595 HG22 ILE   112      32.997  38.334  58.476  1.00  0.00           H  
ATOM   1596 HG23 ILE   112      31.680  39.044  59.158  1.00  0.00           H  
ATOM   1597  CG1 ILE   112      29.802  38.621  57.211  1.00  0.00           C  
ATOM   1598 HG12 ILE   112      29.013  37.898  57.014  1.00  0.00           H  
ATOM   1599 HG13 ILE   112      29.519  39.239  58.061  1.00  0.00           H  
ATOM   1600  CD1 ILE   112      29.927  39.440  55.973  1.00  0.00           C  
ATOM   1601 HD11 ILE   112      30.441  40.370  56.209  1.00  0.00           H  
ATOM   1602 HD12 ILE   112      28.916  39.593  55.602  1.00  0.00           H  
ATOM   1603 HD13 ILE   112      30.499  39.080  55.120  1.00  0.00           H  
ATOM   1604  C   ILE   112      31.709  35.481  58.311  1.00  0.00           C  
ATOM   1605  O   ILE   112      32.643  35.288  59.103  1.00  0.00           O  
ATOM   1606  N   LEU   113      31.545  34.818  57.176  1.00  0.00           N  
ATOM   1607  H   LEU   113      30.692  34.913  56.641  1.00  0.00           H  
ATOM   1608  CA  LEU   113      32.655  33.918  56.725  1.00  0.00           C  
ATOM   1609  HA  LEU   113      32.860  33.292  57.590  1.00  0.00           H  
ATOM   1610  CB  LEU   113      32.113  33.025  55.570  1.00  0.00           C  
ATOM   1611  HB2 LEU   113      31.122  33.291  55.206  1.00  0.00           H  
ATOM   1612  HB3 LEU   113      32.834  33.130  54.761  1.00  0.00           H  
ATOM   1613  CG  LEU   113      32.165  31.530  55.948  1.00  0.00           C  
ATOM   1614  HG  LEU   113      31.544  31.444  56.838  1.00  0.00           H  
ATOM   1615  CD1 LEU   113      33.608  31.032  56.135  1.00  0.00           C  
ATOM   1616 HD11 LEU   113      34.155  31.644  56.850  1.00  0.00           H  
ATOM   1617 HD12 LEU   113      34.158  30.952  55.199  1.00  0.00           H  
ATOM   1618 HD13 LEU   113      33.623  30.017  56.529  1.00  0.00           H  
ATOM   1619  CD2 LEU   113      31.573  30.779  54.712  1.00  0.00           C  
ATOM   1620 HD21 LEU   113      30.552  31.121  54.551  1.00  0.00           H  
ATOM   1621 HD22 LEU   113      31.530  29.692  54.745  1.00  0.00           H  
ATOM   1622 HD23 LEU   113      32.058  31.125  53.801  1.00  0.00           H  
ATOM   1623  C   LEU   113      33.968  34.666  56.360  1.00  0.00           C  
ATOM   1624  O   LEU   113      35.041  34.259  56.769  1.00  0.00           O  
ATOM   1625  N   GLU   114      33.798  35.935  55.938  1.00  0.00           N  
ATOM   1626  H   GLU   114      32.815  36.155  55.847  1.00  0.00           H  
ATOM   1627  CA  GLU   114      34.699  36.597  55.076  1.00  0.00           C  
ATOM   1628  HA  GLU   114      35.012  35.846  54.354  1.00  0.00           H  
ATOM   1629  CB  GLU   114      34.042  37.724  54.327  1.00  0.00           C  
ATOM   1630  HB2 GLU   114      33.258  38.128  54.966  1.00  0.00           H  
ATOM   1631  HB3 GLU   114      34.783  38.508  54.185  1.00  0.00           H  
ATOM   1632  CG  GLU   114      33.653  37.361  52.916  1.00  0.00           C  
ATOM   1633  HG2 GLU   114      33.268  38.238  52.399  1.00  0.00           H  
ATOM   1634  HG3 GLU   114      34.579  37.019  52.458  1.00  0.00           H  
ATOM   1635  CD  GLU   114      32.542  36.335  52.864  1.00  0.00           C  
ATOM   1636  OE1 GLU   114      31.420  36.629  53.281  1.00  0.00           O  
ATOM   1637  OE2 GLU   114      32.781  35.202  52.432  1.00  0.00           O  
ATOM   1638  C   GLU   114      35.829  37.156  55.840  1.00  0.00           C  
ATOM   1639  O   GLU   114      36.834  37.549  55.272  1.00  0.00           O  
ATOM   1640  N   ASP   115      35.651  37.284  57.175  1.00  0.00           N  
ATOM   1641  H   ASP   115      35.078  36.560  57.589  1.00  0.00           H  
ATOM   1642  CA  ASP   115      36.684  37.882  57.984  1.00  0.00           C  
ATOM   1643  HA  ASP   115      37.111  38.742  57.473  1.00  0.00           H  
ATOM   1644  CB  ASP   115      36.144  38.245  59.355  1.00  0.00           C  
ATOM   1645  HB2 ASP   115      36.982  38.674  59.901  1.00  0.00           H  
ATOM   1646  HB3 ASP   115      35.277  38.900  59.312  1.00  0.00           H  
ATOM   1647  CG  ASP   115      35.578  37.245  60.329  1.00  0.00           C  
ATOM   1648  OD1 ASP   115      35.301  36.049  59.991  1.00  0.00           O  
ATOM   1649  OD2 ASP   115      35.310  37.511  61.512  1.00  0.00           O  
ATOM   1650  C   ASP   115      37.818  36.811  58.132  1.00  0.00           C  
ATOM   1651  O   ASP   115      37.602  35.599  57.945  1.00  0.00           O  
ATOM   1652  N   MET   116      38.959  37.350  58.636  1.00  0.00           N  
ATOM   1653  H   MET   116      39.169  38.337  58.700  1.00  0.00           H  
ATOM   1654  CA  MET   116      40.086  36.583  59.160  1.00  0.00           C  
ATOM   1655  HA  MET   116      40.159  35.569  58.773  1.00  0.00           H  
ATOM   1656  CB  MET   116      41.457  37.259  58.731  1.00  0.00           C  
ATOM   1657  HB2 MET   116      41.453  38.333  58.905  1.00  0.00           H  
ATOM   1658  HB3 MET   116      42.294  36.922  59.338  1.00  0.00           H  
ATOM   1659  CG  MET   116      41.782  36.991  57.291  1.00  0.00           C  
ATOM   1660  HG2 MET   116      40.845  37.054  56.742  1.00  0.00           H  
ATOM   1661  HG3 MET   116      42.488  37.721  56.904  1.00  0.00           H  
ATOM   1662  SD  MET   116      42.417  35.341  57.021  1.00  0.00           S  
ATOM   1663  CE  MET   116      42.884  35.568  55.223  1.00  0.00           C  
ATOM   1664  HE1 MET   116      43.963  35.533  55.092  1.00  0.00           H  
ATOM   1665  HE2 MET   116      42.511  34.689  54.702  1.00  0.00           H  
ATOM   1666  HE3 MET   116      42.435  36.494  54.869  1.00  0.00           H  
ATOM   1667  C   MET   116      40.027  36.448  60.687  1.00  0.00           C  
ATOM   1668  O   MET   116      39.412  37.242  61.365  1.00  0.00           O  
ATOM   1669  N   PRO   117      40.623  35.383  61.238  1.00  0.00           N  
ATOM   1670  CD  PRO   117      41.210  34.208  60.594  1.00  0.00           C  
ATOM   1671  HD2 PRO   117      42.036  34.493  59.946  1.00  0.00           H  
ATOM   1672  HD3 PRO   117      40.377  33.779  60.042  1.00  0.00           H  
ATOM   1673  CG  PRO   117      41.793  33.358  61.764  1.00  0.00           C  
ATOM   1674  HG2 PRO   117      42.830  33.648  61.916  1.00  0.00           H  
ATOM   1675  HG3 PRO   117      41.708  32.296  61.541  1.00  0.00           H  
ATOM   1676  CB  PRO   117      40.900  33.716  62.965  1.00  0.00           C  
ATOM   1677  HB2 PRO   117      41.414  33.481  63.895  1.00  0.00           H  
ATOM   1678  HB3 PRO   117      39.999  33.107  62.926  1.00  0.00           H  
ATOM   1679  CA  PRO   117      40.642  35.208  62.661  1.00  0.00           C  
ATOM   1680  HA  PRO   117      39.736  35.564  63.147  1.00  0.00           H  
ATOM   1681  C   PRO   117      41.819  35.949  63.337  1.00  0.00           C  
ATOM   1682  O   PRO   117      42.770  36.413  62.657  1.00  0.00           O  
ATOM   1683  N   VAL   118      41.773  36.083  64.675  1.00  0.00           N  
ATOM   1684  H   VAL   118      41.037  35.643  65.212  1.00  0.00           H  
ATOM   1685  CA  VAL   118      42.888  36.445  65.583  1.00  0.00           C  
ATOM   1686  HA  VAL   118      43.424  37.303  65.183  1.00  0.00           H  
ATOM   1687  CB  VAL   118      42.398  36.609  66.988  1.00  0.00           C  
ATOM   1688  HB  VAL   118      42.131  35.599  67.292  1.00  0.00           H  
ATOM   1689  CG1 VAL   118      41.367  37.577  67.095  1.00  0.00           C  
ATOM   1690 HG11 VAL   118      41.645  38.563  66.728  1.00  0.00           H  
ATOM   1691 HG12 VAL   118      41.065  37.716  68.131  1.00  0.00           H  
ATOM   1692 HG13 VAL   118      40.539  37.244  66.472  1.00  0.00           H  
ATOM   1693  CG2 VAL   118      43.613  37.076  67.758  1.00  0.00           C  
ATOM   1694 HG21 VAL   118      43.231  37.362  68.736  1.00  0.00           H  
ATOM   1695 HG22 VAL   118      43.928  38.016  67.311  1.00  0.00           H  
ATOM   1696 HG23 VAL   118      44.478  36.419  67.691  1.00  0.00           H  
ATOM   1697  C   VAL   118      43.900  35.342  65.487  1.00  0.00           C  
ATOM   1698  O   VAL   118      43.640  34.147  65.507  1.00  0.00           O  
ATOM   1699  N   ASP   119      45.152  35.700  65.270  1.00  0.00           N  
ATOM   1700  H   ASP   119      45.313  36.679  65.075  1.00  0.00           H  
ATOM   1701  CA  ASP   119      46.139  34.788  64.810  1.00  0.00           C  
ATOM   1702  HA  ASP   119      46.170  33.960  65.514  1.00  0.00           H  
ATOM   1703  CB  ASP   119      45.767  34.300  63.397  1.00  0.00           C  
ATOM   1704  HB2 ASP   119      44.775  33.861  63.318  1.00  0.00           H  
ATOM   1705  HB3 ASP   119      45.904  35.136  62.714  1.00  0.00           H  
ATOM   1706  CG  ASP   119      46.700  33.115  62.995  1.00  0.00           C  
ATOM   1707  OD1 ASP   119      46.384  31.930  63.268  1.00  0.00           O  
ATOM   1708  OD2 ASP   119      47.785  33.437  62.474  1.00  0.00           O  
ATOM   1709  C   ASP   119      47.457  35.528  64.612  1.00  0.00           C  
ATOM   1710  O   ASP   119      47.502  36.665  64.072  1.00  0.00           O  
ATOM   1711  N   PRO   120      48.628  34.976  65.014  1.00  0.00           N  
ATOM   1712  CD  PRO   120      48.721  33.792  65.891  1.00  0.00           C  
ATOM   1713  HD2 PRO   120      48.667  32.892  65.284  1.00  0.00           H  
ATOM   1714  HD3 PRO   120      47.971  33.763  66.678  1.00  0.00           H  
ATOM   1715  CG  PRO   120      50.054  34.023  66.566  1.00  0.00           C  
ATOM   1716  HG2 PRO   120      50.468  33.070  66.889  1.00  0.00           H  
ATOM   1717  HG3 PRO   120      50.045  34.601  67.488  1.00  0.00           H  
ATOM   1718  CB  PRO   120      50.918  34.654  65.529  1.00  0.00           C  
ATOM   1719  HB2 PRO   120      51.395  33.943  64.857  1.00  0.00           H  
ATOM   1720  HB3 PRO   120      51.718  35.251  65.962  1.00  0.00           H  
ATOM   1721  CA  PRO   120      49.947  35.575  64.860  1.00  0.00           C  
ATOM   1722  HA  PRO   120      49.985  36.510  65.414  1.00  0.00           H  
ATOM   1723  C   PRO   120      50.459  35.756  63.424  1.00  0.00           C  
ATOM   1724  O   PRO   120      51.487  36.452  63.169  1.00  0.00           O  
ATOM   1725  N   ASP   121      49.755  35.314  62.340  1.00  0.00           N  
ATOM   1726  H   ASP   121      49.014  34.628  62.281  1.00  0.00           H  
ATOM   1727  CA  ASP   121      50.048  35.833  61.012  1.00  0.00           C  
ATOM   1728  HA  ASP   121      51.087  36.144  60.922  1.00  0.00           H  
ATOM   1729  CB  ASP   121      49.831  34.686  60.046  1.00  0.00           C  
ATOM   1730  HB2 ASP   121      50.641  33.983  60.228  1.00  0.00           H  
ATOM   1731  HB3 ASP   121      48.848  34.223  60.114  1.00  0.00           H  
ATOM   1732  CG  ASP   121      50.139  35.042  58.570  1.00  0.00           C  
ATOM   1733  OD1 ASP   121      50.974  35.843  58.190  1.00  0.00           O  
ATOM   1734  OD2 ASP   121      49.528  34.283  57.755  1.00  0.00           O  
ATOM   1735  C   ASP   121      49.214  36.990  60.555  1.00  0.00           C  
ATOM   1736  O   ASP   121      49.713  37.958  59.988  1.00  0.00           O  
ATOM   1737  N   ASN   122      47.884  36.935  60.996  1.00  0.00           N  
ATOM   1738  H   ASN   122      47.560  36.124  61.506  1.00  0.00           H  
ATOM   1739  CA  ASN   122      46.998  38.088  60.757  1.00  0.00           C  
ATOM   1740  HA  ASN   122      47.192  38.458  59.752  1.00  0.00           H  
ATOM   1741  CB  ASN   122      45.494  37.793  60.943  1.00  0.00           C  
ATOM   1742  HB2 ASN   122      45.221  37.552  61.968  1.00  0.00           H  
ATOM   1743  HB3 ASN   122      44.945  38.710  60.737  1.00  0.00           H  
ATOM   1744  CG  ASN   122      45.050  36.729  59.968  1.00  0.00           C  
ATOM   1745  OD1 ASN   122      45.182  36.700  58.720  1.00  0.00           O  
ATOM   1746  ND2 ASN   122      44.483  35.728  60.587  1.00  0.00           N  
ATOM   1747 HD21 ASN   122      43.974  35.955  61.431  1.00  0.00           H  
ATOM   1748 HD22 ASN   122      44.181  34.867  60.153  1.00  0.00           H  
ATOM   1749  C   ASN   122      47.397  39.239  61.674  1.00  0.00           C  
ATOM   1750  O   ASN   122      47.116  40.443  61.348  1.00  0.00           O  
ATOM   1751  N   GLU   123      48.237  38.998  62.644  1.00  0.00           N  
ATOM   1752  H   GLU   123      48.545  38.048  62.802  1.00  0.00           H  
ATOM   1753  CA  GLU   123      48.847  40.054  63.398  1.00  0.00           C  
ATOM   1754  HA  GLU   123      48.069  40.714  63.776  1.00  0.00           H  
ATOM   1755  CB  GLU   123      49.695  39.427  64.531  1.00  0.00           C  
ATOM   1756  HB2 GLU   123      48.922  38.926  65.111  1.00  0.00           H  
ATOM   1757  HB3 GLU   123      50.395  38.710  64.108  1.00  0.00           H  
ATOM   1758  CG  GLU   123      50.370  40.430  65.465  1.00  0.00           C  
ATOM   1759  HG2 GLU   123      51.455  40.345  65.468  1.00  0.00           H  
ATOM   1760  HG3 GLU   123      50.316  41.485  65.200  1.00  0.00           H  
ATOM   1761  CD  GLU   123      49.823  40.331  66.882  1.00  0.00           C  
ATOM   1762  OE1 GLU   123      50.543  39.693  67.738  1.00  0.00           O  
ATOM   1763  OE2 GLU   123      48.761  40.929  67.174  1.00  0.00           O  
ATOM   1764  C   GLU   123      49.780  40.970  62.575  1.00  0.00           C  
ATOM   1765  O   GLU   123      49.963  42.184  62.816  1.00  0.00           O  
ATOM   1766  N   ALA   124      50.491  40.437  61.569  1.00  0.00           N  
ATOM   1767  H   ALA   124      50.352  39.474  61.294  1.00  0.00           H  
ATOM   1768  CA  ALA   124      51.668  41.118  60.949  1.00  0.00           C  
ATOM   1769  HA  ALA   124      52.330  41.307  61.791  1.00  0.00           H  
ATOM   1770  CB  ALA   124      52.358  40.315  59.850  1.00  0.00           C  
ATOM   1771  HB1 ALA   124      52.924  39.541  60.365  1.00  0.00           H  
ATOM   1772  HB2 ALA   124      51.654  39.917  59.123  1.00  0.00           H  
ATOM   1773  HB3 ALA   124      53.062  41.029  59.427  1.00  0.00           H  
ATOM   1774  C   ALA   124      51.292  42.454  60.313  1.00  0.00           C  
ATOM   1775  O   ALA   124      52.002  43.460  60.116  1.00  0.00           O  
ATOM   1776  N   TYR   125      49.991  42.456  59.794  1.00  0.00           N  
ATOM   1777  H   TYR   125      49.397  41.651  59.941  1.00  0.00           H  
ATOM   1778  CA  TYR   125      49.503  43.502  58.970  1.00  0.00           C  
ATOM   1779  HA  TYR   125      50.302  44.230  58.849  1.00  0.00           H  
ATOM   1780  CB  TYR   125      49.110  43.017  57.558  1.00  0.00           C  
ATOM   1781  HB2 TYR   125      48.842  43.934  57.037  1.00  0.00           H  
ATOM   1782  HB3 TYR   125      50.029  42.598  57.152  1.00  0.00           H  
ATOM   1783  CG  TYR   125      47.979  41.980  57.639  1.00  0.00           C  
ATOM   1784  CD1 TYR   125      46.691  42.435  57.904  1.00  0.00           C  
ATOM   1785  HD1 TYR   125      46.479  43.462  58.176  1.00  0.00           H  
ATOM   1786  CE1 TYR   125      45.629  41.612  57.980  1.00  0.00           C  
ATOM   1787  HE1 TYR   125      44.612  41.893  58.221  1.00  0.00           H  
ATOM   1788  CZ  TYR   125      45.839  40.243  57.793  1.00  0.00           C  
ATOM   1789  OH  TYR   125      44.750  39.359  57.914  1.00  0.00           O  
ATOM   1790  HH  TYR   125      45.012  38.456  57.680  1.00  0.00           H  
ATOM   1791  CE2 TYR   125      47.072  39.736  57.391  1.00  0.00           C  
ATOM   1792  HE2 TYR   125      47.260  38.682  57.226  1.00  0.00           H  
ATOM   1793  CD2 TYR   125      48.142  40.660  57.302  1.00  0.00           C  
ATOM   1794  HD2 TYR   125      49.141  40.441  56.944  1.00  0.00           H  
ATOM   1795  C   TYR   125      48.457  44.252  59.671  1.00  0.00           C  
ATOM   1796  O   TYR   125      48.171  45.393  59.229  1.00  0.00           O  
ATOM   1797  N   GLU   126      47.938  43.723  60.796  1.00  0.00           N  
ATOM   1798  H   GLU   126      48.329  42.870  61.173  1.00  0.00           H  
ATOM   1799  CA  GLU   126      47.032  44.457  61.684  1.00  0.00           C  
ATOM   1800  HA  GLU   126      46.362  45.100  61.117  1.00  0.00           H  
ATOM   1801  CB  GLU   126      46.176  43.529  62.548  1.00  0.00           C  
ATOM   1802  HB2 GLU   126      46.650  42.699  63.069  1.00  0.00           H  
ATOM   1803  HB3 GLU   126      45.760  44.193  63.304  1.00  0.00           H  
ATOM   1804  CG  GLU   126      44.994  42.801  61.801  1.00  0.00           C  
ATOM   1805  HG2 GLU   126      45.326  42.310  60.888  1.00  0.00           H  
ATOM   1806  HG3 GLU   126      44.667  41.969  62.421  1.00  0.00           H  
ATOM   1807  CD  GLU   126      43.785  43.644  61.512  1.00  0.00           C  
ATOM   1808  OE1 GLU   126      42.612  43.211  61.401  1.00  0.00           O  
ATOM   1809  OE2 GLU   126      43.927  44.831  61.260  1.00  0.00           O  
ATOM   1810  C   GLU   126      47.920  45.341  62.551  1.00  0.00           C  
ATOM   1811  O   GLU   126      47.474  46.274  63.189  1.00  0.00           O  
ATOM   1812  N   MET   127      49.284  45.054  62.691  1.00  0.00           N  
ATOM   1813  H   MET   127      49.604  44.165  62.331  1.00  0.00           H  
ATOM   1814  CA  MET   127      50.170  45.708  63.725  1.00  0.00           C  
ATOM   1815  HA  MET   127      49.725  45.585  64.710  1.00  0.00           H  
ATOM   1816  CB  MET   127      51.501  44.950  63.871  1.00  0.00           C  
ATOM   1817  HB2 MET   127      51.340  43.905  64.130  1.00  0.00           H  
ATOM   1818  HB3 MET   127      52.009  45.013  62.911  1.00  0.00           H  
ATOM   1819  CG  MET   127      52.439  45.605  64.866  1.00  0.00           C  
ATOM   1820  HG2 MET   127      53.317  44.988  65.047  1.00  0.00           H  
ATOM   1821  HG3 MET   127      52.762  46.527  64.389  1.00  0.00           H  
ATOM   1822  SD  MET   127      51.729  46.065  66.511  1.00  0.00           S  
ATOM   1823  CE  MET   127      51.528  44.370  67.192  1.00  0.00           C  
ATOM   1824  HE1 MET   127      50.580  44.095  66.735  1.00  0.00           H  
ATOM   1825  HE2 MET   127      52.316  43.695  66.865  1.00  0.00           H  
ATOM   1826  HE3 MET   127      51.423  44.459  68.271  1.00  0.00           H  
ATOM   1827  C   MET   127      50.357  47.234  63.472  1.00  0.00           C  
ATOM   1828  O   MET   127      50.055  47.995  64.374  1.00  0.00           O  
ATOM   1829  N   PRO   128      50.685  47.736  62.173  1.00  0.00           N  
ATOM   1830  CD  PRO   128      50.865  47.006  60.999  1.00  0.00           C  
ATOM   1831  HD2 PRO   128      49.944  46.448  60.845  1.00  0.00           H  
ATOM   1832  HD3 PRO   128      51.658  46.312  61.268  1.00  0.00           H  
ATOM   1833  CG  PRO   128      51.220  47.988  59.876  1.00  0.00           C  
ATOM   1834  HG2 PRO   128      50.453  48.176  59.128  1.00  0.00           H  
ATOM   1835  HG3 PRO   128      52.111  47.619  59.372  1.00  0.00           H  
ATOM   1836  CB  PRO   128      51.603  49.283  60.645  1.00  0.00           C  
ATOM   1837  HB2 PRO   128      51.268  50.147  60.074  1.00  0.00           H  
ATOM   1838  HB3 PRO   128      52.676  49.248  60.823  1.00  0.00           H  
ATOM   1839  CA  PRO   128      50.825  49.180  61.973  1.00  0.00           C  
ATOM   1840  HA  PRO   128      51.558  49.605  62.655  1.00  0.00           H  
ATOM   1841  C   PRO   128      49.503  49.939  62.075  1.00  0.00           C  
ATOM   1842  O   PRO   128      48.385  49.503  61.858  1.00  0.00           O  
ATOM   1843  N   SER   129      49.734  51.281  62.253  1.00  0.00           N  
ATOM   1844  H   SER   129      50.664  51.642  62.419  1.00  0.00           H  
ATOM   1845  CA  SER   129      48.585  52.255  62.318  1.00  0.00           C  
ATOM   1846  HA  SER   129      47.713  51.913  61.764  1.00  0.00           H  
ATOM   1847  CB  SER   129      48.131  52.547  63.807  1.00  0.00           C  
ATOM   1848  HB2 SER   129      47.358  53.307  63.726  1.00  0.00           H  
ATOM   1849  HB3 SER   129      47.684  51.718  64.351  1.00  0.00           H  
ATOM   1850  OG  SER   129      49.173  53.039  64.532  1.00  0.00           O  
ATOM   1851  HG  SER   129      49.262  53.977  64.304  1.00  0.00           H  
ATOM   1852  C   SER   129      48.769  53.556  61.563  1.00  0.00           C  
ATOM   1853  O   SER   129      47.751  54.198  61.259  1.00  0.00           O  
ATOM   1854  N   GLU   130      49.981  53.887  61.110  1.00  0.00           N  
ATOM   1855  H   GLU   130      50.765  53.410  61.535  1.00  0.00           H  
ATOM   1856  CA  GLU   130      50.208  55.033  60.202  1.00  0.00           C  
ATOM   1857  HA  GLU   130      49.269  55.365  59.766  1.00  0.00           H  
ATOM   1858  CB  GLU   130      50.635  56.318  61.034  1.00  0.00           C  
ATOM   1859  HB2 GLU   130      51.617  56.119  61.460  1.00  0.00           H  
ATOM   1860  HB3 GLU   130      50.818  57.067  60.266  1.00  0.00           H  
ATOM   1861  CG  GLU   130      49.660  56.918  62.053  1.00  0.00           C  
ATOM   1862  HG2 GLU   130      49.680  58.006  62.046  1.00  0.00           H  
ATOM   1863  HG3 GLU   130      48.656  56.567  61.827  1.00  0.00           H  
ATOM   1864  CD  GLU   130      50.088  56.472  63.410  1.00  0.00           C  
ATOM   1865  OE1 GLU   130      51.148  56.863  63.847  1.00  0.00           O  
ATOM   1866  OE2 GLU   130      49.373  55.607  63.989  1.00  0.00           O  
ATOM   1867  C   GLU   130      51.230  54.657  59.154  1.00  0.00           C  
ATOM   1868  O   GLU   130      52.353  55.041  59.234  1.00  0.00           O  
ATOM   1869  N   GLU   131      50.793  53.831  58.155  1.00  0.00           N  
ATOM   1870  H   GLU   131      49.849  53.468  58.154  1.00  0.00           H  
ATOM   1871  CA  GLU   131      51.712  53.636  57.021  1.00  0.00           C  
ATOM   1872  HA  GLU   131      52.726  53.503  57.390  1.00  0.00           H  
ATOM   1873  CB  GLU   131      51.354  52.270  56.312  1.00  0.00           C  
ATOM   1874  HB2 GLU   131      50.350  52.358  55.902  1.00  0.00           H  
ATOM   1875  HB3 GLU   131      52.052  52.073  55.501  1.00  0.00           H  
ATOM   1876  CG  GLU   131      51.341  51.035  57.153  1.00  0.00           C  
ATOM   1877  HG2 GLU   131      51.011  51.225  58.172  1.00  0.00           H  
ATOM   1878  HG3 GLU   131      50.706  50.327  56.624  1.00  0.00           H  
ATOM   1879  CD  GLU   131      52.656  50.323  57.396  1.00  0.00           C  
ATOM   1880  OE1 GLU   131      52.774  49.056  57.103  1.00  0.00           O  
ATOM   1881  OE2 GLU   131      53.556  50.987  57.960  1.00  0.00           O  
ATOM   1882  C   GLU   131      51.649  54.748  55.931  1.00  0.00           C  
ATOM   1883  O   GLU   131      52.604  54.918  55.197  1.00  0.00           O  
ATOM   1884  N   GLY   132      50.558  55.628  55.870  1.00  0.00           N  
ATOM   1885  H   GLY   132      49.783  55.531  56.512  1.00  0.00           H  
ATOM   1886  CA  GLY   132      50.502  56.441  54.637  1.00  0.00           C  
ATOM   1887  HA2 GLY   132      50.941  57.383  54.960  1.00  0.00           H  
ATOM   1888  HA3 GLY   132      50.917  55.945  53.763  1.00  0.00           H  
ATOM   1889  C   GLY   132      49.015  56.722  54.195  1.00  0.00           C  
ATOM   1890  O   GLY   132      48.059  56.195  54.741  1.00  0.00           O  
ATOM   1891  N   TYR   133      48.768  57.642  53.225  1.00  0.00           N  
ATOM   1892  H   TYR   133      49.512  58.136  52.751  1.00  0.00           H  
ATOM   1893  CA  TYR   133      47.415  57.867  52.825  1.00  0.00           C  
ATOM   1894  HA  TYR   133      46.796  57.934  53.717  1.00  0.00           H  
ATOM   1895  CB  TYR   133      47.262  59.199  52.150  1.00  0.00           C  
ATOM   1896  HB2 TYR   133      47.470  59.995  52.862  1.00  0.00           H  
ATOM   1897  HB3 TYR   133      48.118  59.274  51.482  1.00  0.00           H  
ATOM   1898  CG  TYR   133      45.887  59.430  51.527  1.00  0.00           C  
ATOM   1899  CD1 TYR   133      45.783  59.173  50.117  1.00  0.00           C  
ATOM   1900  HD1 TYR   133      46.722  59.101  49.582  1.00  0.00           H  
ATOM   1901  CE1 TYR   133      44.565  59.295  49.511  1.00  0.00           C  
ATOM   1902  HE1 TYR   133      44.555  59.063  48.453  1.00  0.00           H  
ATOM   1903  CZ  TYR   133      43.535  59.853  50.280  1.00  0.00           C  
ATOM   1904  OH  TYR   133      42.421  60.258  49.664  1.00  0.00           O  
ATOM   1905  HH  TYR   133      42.360  59.897  48.766  1.00  0.00           H  
ATOM   1906  CE2 TYR   133      43.556  60.049  51.639  1.00  0.00           C  
ATOM   1907  HE2 TYR   133      42.728  60.420  52.230  1.00  0.00           H  
ATOM   1908  CD2 TYR   133      44.830  59.939  52.274  1.00  0.00           C  
ATOM   1909  HD2 TYR   133      44.957  60.127  53.333  1.00  0.00           H  
ATOM   1910  C   TYR   133      46.871  56.758  52.011  1.00  0.00           C  
ATOM   1911  O   TYR   133      47.545  56.271  51.122  1.00  0.00           O  
ATOM   1912  N   GLN   134      45.595  56.351  52.341  1.00  0.00           N  
ATOM   1913  H   GLN   134      45.096  56.865  53.055  1.00  0.00           H  
ATOM   1914  CA  GLN   134      44.973  55.171  51.850  1.00  0.00           C  
ATOM   1915  HA  GLN   134      45.638  54.802  51.072  1.00  0.00           H  
ATOM   1916  CB  GLN   134      44.697  54.121  52.968  1.00  0.00           C  
ATOM   1917  HB2 GLN   134      43.856  54.499  53.547  1.00  0.00           H  
ATOM   1918  HB3 GLN   134      44.456  53.153  52.535  1.00  0.00           H  
ATOM   1919  CG  GLN   134      45.852  53.962  54.014  1.00  0.00           C  
ATOM   1920  HG2 GLN   134      46.181  54.899  54.459  1.00  0.00           H  
ATOM   1921  HG3 GLN   134      45.607  53.271  54.818  1.00  0.00           H  
ATOM   1922  CD  GLN   134      47.104  53.230  53.492  1.00  0.00           C  
ATOM   1923  OE1 GLN   134      47.102  52.424  52.585  1.00  0.00           O  
ATOM   1924  NE2 GLN   134      48.225  53.593  54.051  1.00  0.00           N  
ATOM   1925 HE21 GLN   134      48.232  54.470  54.554  1.00  0.00           H  
ATOM   1926 HE22 GLN   134      49.044  53.046  53.821  1.00  0.00           H  
ATOM   1927  C   GLN   134      43.631  55.571  51.311  1.00  0.00           C  
ATOM   1928  O   GLN   134      43.005  56.533  51.761  1.00  0.00           O  
ATOM   1929  N   ASP   135      43.121  54.801  50.275  1.00  0.00           N  
ATOM   1930  H   ASP   135      43.762  54.154  49.836  1.00  0.00           H  
ATOM   1931  CA  ASP   135      41.858  55.088  49.664  1.00  0.00           C  
ATOM   1932  HA  ASP   135      41.094  55.404  50.371  1.00  0.00           H  
ATOM   1933  CB  ASP   135      41.949  56.285  48.719  1.00  0.00           C  
ATOM   1934  HB2 ASP   135      42.204  57.101  49.392  1.00  0.00           H  
ATOM   1935  HB3 ASP   135      42.737  56.083  47.996  1.00  0.00           H  
ATOM   1936  CG  ASP   135      40.851  56.702  47.755  1.00  0.00           C  
ATOM   1937  OD1 ASP   135      41.263  56.866  46.596  1.00  0.00           O  
ATOM   1938  OD2 ASP   135      39.617  56.786  48.069  1.00  0.00           O  
ATOM   1939  C   ASP   135      41.347  53.843  48.836  1.00  0.00           C  
ATOM   1940  O   ASP   135      42.001  52.864  48.593  1.00  0.00           O  
ATOM   1941  N   TYR   136      40.036  53.915  48.553  1.00  0.00           N  
ATOM   1942  H   TYR   136      39.615  54.834  48.545  1.00  0.00           H  
ATOM   1943  CA  TYR   136      39.357  52.760  48.008  1.00  0.00           C  
ATOM   1944  HA  TYR   136      39.800  51.966  48.604  1.00  0.00           H  
ATOM   1945  CB  TYR   136      37.870  52.784  48.208  1.00  0.00           C  
ATOM   1946  HB2 TYR   136      37.452  53.726  47.860  1.00  0.00           H  
ATOM   1947  HB3 TYR   136      37.434  51.988  47.608  1.00  0.00           H  
ATOM   1948  CG  TYR   136      37.396  52.694  49.623  1.00  0.00           C  
ATOM   1949  CD1 TYR   136      37.018  51.454  50.108  1.00  0.00           C  
ATOM   1950  HD1 TYR   136      36.994  50.583  49.465  1.00  0.00           H  
ATOM   1951  CE1 TYR   136      36.456  51.361  51.390  1.00  0.00           C  
ATOM   1952  HE1 TYR   136      36.236  50.362  51.746  1.00  0.00           H  
ATOM   1953  CZ  TYR   136      36.474  52.488  52.179  1.00  0.00           C  
ATOM   1954  OH  TYR   136      36.039  52.444  53.438  1.00  0.00           O  
ATOM   1955  HH  TYR   136      35.909  53.353  53.749  1.00  0.00           H  
ATOM   1956  CE2 TYR   136      36.725  53.749  51.662  1.00  0.00           C  
ATOM   1957  HE2 TYR   136      36.716  54.658  52.251  1.00  0.00           H  
ATOM   1958  CD2 TYR   136      37.255  53.833  50.377  1.00  0.00           C  
ATOM   1959  HD2 TYR   136      37.598  54.786  49.992  1.00  0.00           H  
ATOM   1960  C   TYR   136      39.752  52.594  46.588  1.00  0.00           C  
ATOM   1961  O   TYR   136      40.303  53.460  45.917  1.00  0.00           O  
ATOM   1962  N   GLU   137      39.391  51.393  46.058  1.00  0.00           N  
ATOM   1963  H   GLU   137      38.991  50.707  46.684  1.00  0.00           H  
ATOM   1964  CA  GLU   137      39.753  50.927  44.788  1.00  0.00           C  
ATOM   1965  HA  GLU   137      40.026  51.697  44.070  1.00  0.00           H  
ATOM   1966  CB  GLU   137      40.921  49.980  44.935  1.00  0.00           C  
ATOM   1967  HB2 GLU   137      40.607  49.126  45.532  1.00  0.00           H  
ATOM   1968  HB3 GLU   137      41.084  49.534  43.955  1.00  0.00           H  
ATOM   1969  CG  GLU   137      42.272  50.535  45.436  1.00  0.00           C  
ATOM   1970  HG2 GLU   137      42.221  51.126  46.349  1.00  0.00           H  
ATOM   1971  HG3 GLU   137      42.839  49.663  45.755  1.00  0.00           H  
ATOM   1972  CD  GLU   137      43.232  51.150  44.373  1.00  0.00           C  
ATOM   1973  OE1 GLU   137      43.028  52.353  43.990  1.00  0.00           O  
ATOM   1974  OE2 GLU   137      44.057  50.364  43.806  1.00  0.00           O  
ATOM   1975  C   GLU   137      38.572  50.265  44.041  1.00  0.00           C  
ATOM   1976  O   GLU   137      38.234  49.121  44.340  1.00  0.00           O  
ATOM   1977  N   PRO   138      37.853  50.941  43.135  1.00  0.00           N  
ATOM   1978  CD  PRO   138      37.690  52.403  43.259  1.00  0.00           C  
ATOM   1979  HD2 PRO   138      38.459  52.847  42.632  1.00  0.00           H  
ATOM   1980  HD3 PRO   138      37.773  52.781  44.276  1.00  0.00           H  
ATOM   1981  CG  PRO   138      36.251  52.677  42.731  1.00  0.00           C  
ATOM   1982  HG2 PRO   138      36.063  53.645  42.270  1.00  0.00           H  
ATOM   1983  HG3 PRO   138      35.572  52.590  43.577  1.00  0.00           H  
ATOM   1984  CB  PRO   138      36.115  51.526  41.720  1.00  0.00           C  
ATOM   1985  HB2 PRO   138      36.774  51.756  40.885  1.00  0.00           H  
ATOM   1986  HB3 PRO   138      35.060  51.399  41.487  1.00  0.00           H  
ATOM   1987  CA  PRO   138      36.733  50.321  42.387  1.00  0.00           C  
ATOM   1988  HA  PRO   138      36.149  49.810  43.149  1.00  0.00           H  
ATOM   1989  C   PRO   138      37.246  49.210  41.461  1.00  0.00           C  
ATOM   1990  O   PRO   138      38.404  49.037  41.104  1.00  0.00           O  
ATOM   1991  N   GLU   139      36.332  48.303  41.015  1.00  0.00           N  
ATOM   1992  H   GLU   139      35.365  48.484  41.248  1.00  0.00           H  
ATOM   1993  CA  GLU   139      36.589  47.250  40.085  1.00  0.00           C  
ATOM   1994  HA  GLU   139      37.523  46.737  40.300  1.00  0.00           H  
ATOM   1995  CB  GLU   139      35.412  46.309  40.130  1.00  0.00           C  
ATOM   1996  HB2 GLU   139      35.158  46.174  41.179  1.00  0.00           H  
ATOM   1997  HB3 GLU   139      34.547  46.748  39.636  1.00  0.00           H  
ATOM   1998  CG  GLU   139      35.636  44.941  39.426  1.00  0.00           C  
ATOM   1999  HG2 GLU   139      34.819  44.229  39.530  1.00  0.00           H  
ATOM   2000  HG3 GLU   139      35.784  45.167  38.372  1.00  0.00           H  
ATOM   2001  CD  GLU   139      36.875  44.216  39.851  1.00  0.00           C  
ATOM   2002  OE1 GLU   139      36.925  43.504  40.848  1.00  0.00           O  
ATOM   2003  OE2 GLU   139      37.939  44.407  39.272  1.00  0.00           O  
ATOM   2004  C   GLU   139      36.817  47.802  38.719  1.00  0.00           C  
ATOM   2005  O   GLU   139      36.371  48.938  38.444  1.00  0.00           O  
ATOM   2006  N   ALA   140      37.521  47.075  37.863  1.00  0.00           N  
ATOM   2007  H   ALA   140      37.662  46.118  38.156  1.00  0.00           H  
ATOM   2008  CA  ALA   140      38.229  47.708  36.749  1.00  0.00           C  
ATOM   2009  HA  ALA   140      37.871  48.726  36.609  1.00  0.00           H  
ATOM   2010  CB  ALA   140      39.721  47.714  37.079  1.00  0.00           C  
ATOM   2011  HB1 ALA   140      40.026  46.848  37.663  1.00  0.00           H  
ATOM   2012  HB2 ALA   140      40.388  47.747  36.220  1.00  0.00           H  
ATOM   2013  HB3 ALA   140      40.055  48.366  37.885  1.00  0.00           H  
ATOM   2014  C   ALA   140      37.895  47.014  35.494  1.00  0.00           C  
ATOM   2015  O   ALA   140      38.223  45.843  35.316  1.00  0.00           O  
ATOM   2016  OXT ALA   140      37.178  47.673  34.708  1.00  0.00           O  
TER    2017      ALA   140 
ATOM   2017  N   ASP   141      52.758  27.002  22.931  1.00  0.00           N  
ATOM   2018  H1  ASP   141      53.729  27.256  22.675  1.00  0.00           H  
ATOM   2019  H2  ASP   141      52.762  25.973  23.043  1.00  0.00           H  
ATOM   2020  H3  ASP   141      52.710  27.469  23.855  1.00  0.00           H  
ATOM   2021  CA  ASP   141      51.886  27.500  21.909  1.00  0.00           C  
ATOM   2022  HA  ASP   141      52.088  28.567  21.951  1.00  0.00           H  
ATOM   2023  CB  ASP   141      52.224  27.257  20.495  1.00  0.00           C  
ATOM   2024  HB2 ASP   141      51.425  27.428  19.776  1.00  0.00           H  
ATOM   2025  HB3 ASP   141      53.027  27.855  20.069  1.00  0.00           H  
ATOM   2026  CG  ASP   141      52.699  25.803  20.279  1.00  0.00           C  
ATOM   2027  OD1 ASP   141      51.961  25.077  19.534  1.00  0.00           O  
ATOM   2028  OD2 ASP   141      53.793  25.385  20.737  1.00  0.00           O  
ATOM   2029  C   ASP   141      50.466  27.148  22.289  1.00  0.00           C  
ATOM   2030  O   ASP   141      49.968  26.067  22.126  1.00  0.00           O  
ATOM   2031  N   ALA   142      49.856  28.148  22.959  1.00  0.00           N  
ATOM   2032  H   ALA   142      50.210  29.080  23.131  1.00  0.00           H  
ATOM   2033  CA  ALA   142      48.661  27.804  23.799  1.00  0.00           C  
ATOM   2034  HA  ALA   142      48.009  27.197  23.174  1.00  0.00           H  
ATOM   2035  CB  ALA   142      48.898  27.038  25.044  1.00  0.00           C  
ATOM   2036  HB1 ALA   142      47.983  26.598  25.437  1.00  0.00           H  
ATOM   2037  HB2 ALA   142      49.495  26.165  24.787  1.00  0.00           H  
ATOM   2038  HB3 ALA   142      49.350  27.663  25.811  1.00  0.00           H  
ATOM   2039  C   ALA   142      47.906  29.096  24.146  1.00  0.00           C  
ATOM   2040  O   ALA   142      47.087  29.111  25.076  1.00  0.00           O  
ATOM   2041  N   GLU   143      48.083  30.136  23.340  1.00  0.00           N  
ATOM   2042  H   GLU   143      48.840  30.063  22.673  1.00  0.00           H  
ATOM   2043  CA  GLU   143      47.279  31.301  23.409  1.00  0.00           C  
ATOM   2044  HA  GLU   143      47.196  31.627  24.443  1.00  0.00           H  
ATOM   2045  CB  GLU   143      47.955  32.490  22.654  1.00  0.00           C  
ATOM   2046  HB2 GLU   143      48.097  32.347  21.585  1.00  0.00           H  
ATOM   2047  HB3 GLU   143      47.304  33.361  22.655  1.00  0.00           H  
ATOM   2048  CG  GLU   143      49.403  32.831  23.180  1.00  0.00           C  
ATOM   2049  HG2 GLU   143      49.852  33.548  22.495  1.00  0.00           H  
ATOM   2050  HG3 GLU   143      49.324  33.393  24.109  1.00  0.00           H  
ATOM   2051  CD  GLU   143      50.386  31.705  23.264  1.00  0.00           C  
ATOM   2052  OE1 GLU   143      50.934  31.449  24.353  1.00  0.00           O  
ATOM   2053  OE2 GLU   143      50.616  31.003  22.248  1.00  0.00           O  
ATOM   2054  C   GLU   143      45.865  31.115  22.869  1.00  0.00           C  
ATOM   2055  O   GLU   143      45.643  30.453  21.818  1.00  0.00           O  
ATOM   2056  N   PHE   144      44.808  31.636  23.568  1.00  0.00           N  
ATOM   2057  H   PHE   144      45.032  32.199  24.378  1.00  0.00           H  
ATOM   2058  CA  PHE   144      43.440  31.298  23.504  1.00  0.00           C  
ATOM   2059  HA  PHE   144      42.958  31.713  24.386  1.00  0.00           H  
ATOM   2060  CB  PHE   144      42.777  32.032  22.359  1.00  0.00           C  
ATOM   2061  HB2 PHE   144      43.030  31.485  21.452  1.00  0.00           H  
ATOM   2062  HB3 PHE   144      41.714  31.888  22.541  1.00  0.00           H  
ATOM   2063  CG  PHE   144      43.102  33.475  22.233  1.00  0.00           C  
ATOM   2064  CD1 PHE   144      44.142  33.917  21.406  1.00  0.00           C  
ATOM   2065  HD1 PHE   144      44.666  33.203  20.782  1.00  0.00           H  
ATOM   2066  CE1 PHE   144      44.333  35.281  21.259  1.00  0.00           C  
ATOM   2067  HE1 PHE   144      45.116  35.539  20.556  1.00  0.00           H  
ATOM   2068  CZ  PHE   144      43.643  36.184  22.058  1.00  0.00           C  
ATOM   2069  HZ  PHE   144      43.810  37.254  22.043  1.00  0.00           H  
ATOM   2070  CE2 PHE   144      42.603  35.770  22.908  1.00  0.00           C  
ATOM   2071  HE2 PHE   144      42.102  36.480  23.556  1.00  0.00           H  
ATOM   2072  CD2 PHE   144      42.348  34.426  22.956  1.00  0.00           C  
ATOM   2073  HD2 PHE   144      41.712  33.951  23.692  1.00  0.00           H  
ATOM   2074  C   PHE   144      43.211  29.787  23.540  1.00  0.00           C  
ATOM   2075  O   PHE   144      42.307  29.291  22.920  1.00  0.00           O  
ATOM   2076  N   ARG   145      44.038  29.054  24.366  1.00  0.00           N  
ATOM   2077  H   ARG   145      44.755  29.619  24.800  1.00  0.00           H  
ATOM   2078  CA  ARG   145      44.132  27.602  24.322  1.00  0.00           C  
ATOM   2079  HA  ARG   145      43.103  27.253  24.264  1.00  0.00           H  
ATOM   2080  CB  ARG   145      44.968  27.049  23.168  1.00  0.00           C  
ATOM   2081  HB2 ARG   145      45.834  27.707  23.142  1.00  0.00           H  
ATOM   2082  HB3 ARG   145      45.284  26.017  23.307  1.00  0.00           H  
ATOM   2083  CG  ARG   145      44.314  27.034  21.810  1.00  0.00           C  
ATOM   2084  HG2 ARG   145      43.369  26.493  21.830  1.00  0.00           H  
ATOM   2085  HG3 ARG   145      44.170  28.050  21.451  1.00  0.00           H  
ATOM   2086  CD  ARG   145      45.281  26.326  20.877  1.00  0.00           C  
ATOM   2087  HD2 ARG   145      46.264  26.749  21.071  1.00  0.00           H  
ATOM   2088  HD3 ARG   145      45.168  25.259  21.059  1.00  0.00           H  
ATOM   2089  NE  ARG   145      44.903  26.599  19.536  1.00  0.00           N  
ATOM   2090  HE  ARG   145      44.005  27.076  19.449  1.00  0.00           H  
ATOM   2091  CZ  ARG   145      45.284  25.936  18.421  1.00  0.00           C  
ATOM   2092  NH1 ARG   145      46.188  24.964  18.567  1.00  0.00           N  
ATOM   2093 HH11 ARG   145      46.554  24.662  19.471  1.00  0.00           H  
ATOM   2094 HH12 ARG   145      46.768  24.727  17.760  1.00  0.00           H  
ATOM   2095  NH2 ARG   145      44.765  26.068  17.237  1.00  0.00           N  
ATOM   2096 HH21 ARG   145      44.349  26.951  16.937  1.00  0.00           H  
ATOM   2097 HH22 ARG   145      44.888  25.255  16.632  1.00  0.00           H  
ATOM   2098  C   ARG   145      44.602  26.956  25.614  1.00  0.00           C  
ATOM   2099  O   ARG   145      44.886  25.794  25.673  1.00  0.00           O  
ATOM   2100  N   HIE   146      44.680  27.816  26.672  1.00  0.00           N  
ATOM   2101  H   HIE   146      44.349  28.771  26.645  1.00  0.00           H  
ATOM   2102  CA  HIE   146      44.943  27.299  27.991  1.00  0.00           C  
ATOM   2103  HA  HIE   146      44.908  26.221  28.131  1.00  0.00           H  
ATOM   2104  CB  HIE   146      46.370  27.614  28.320  1.00  0.00           C  
ATOM   2105  HB2 HIE   146      46.929  27.857  27.419  1.00  0.00           H  
ATOM   2106  HB3 HIE   146      46.536  28.486  28.949  1.00  0.00           H  
ATOM   2107  CG  HIE   146      47.073  26.504  29.007  1.00  0.00           C  
ATOM   2108  ND1 HIE   146      46.478  25.623  29.850  1.00  0.00           N  
ATOM   2109  CE1 HIE   146      47.451  24.911  30.355  1.00  0.00           C  
ATOM   2110  HE1 HIE   146      47.294  24.117  31.068  1.00  0.00           H  
ATOM   2111  NE2 HIE   146      48.689  25.453  29.943  1.00  0.00           N  
ATOM   2112  HE2 HIE   146      49.655  25.149  30.108  1.00  0.00           H  
ATOM   2113  CD2 HIE   146      48.464  26.416  29.048  1.00  0.00           C  
ATOM   2114  HD2 HIE   146      49.242  27.036  28.634  1.00  0.00           H  
ATOM   2115  C   HIE   146      44.034  27.954  28.991  1.00  0.00           C  
ATOM   2116  O   HIE   146      43.819  29.142  28.843  1.00  0.00           O  
ATOM   2117  N   ASP   147      43.631  27.240  30.085  1.00  0.00           N  
ATOM   2118  H   ASP   147      43.860  26.257  30.126  1.00  0.00           H  
ATOM   2119  CA  ASP   147      43.087  27.981  31.202  1.00  0.00           C  
ATOM   2120  HA  ASP   147      42.372  28.654  30.733  1.00  0.00           H  
ATOM   2121  CB  ASP   147      42.395  26.987  32.141  1.00  0.00           C  
ATOM   2122  HB2 ASP   147      43.143  26.345  32.602  1.00  0.00           H  
ATOM   2123  HB3 ASP   147      41.882  27.536  32.929  1.00  0.00           H  
ATOM   2124  CG  ASP   147      41.231  26.275  31.491  1.00  0.00           C  
ATOM   2125  OD1 ASP   147      41.263  25.028  31.298  1.00  0.00           O  
ATOM   2126  OD2 ASP   147      40.233  26.997  31.154  1.00  0.00           O  
ATOM   2127  C   ASP   147      44.228  28.721  31.990  1.00  0.00           C  
ATOM   2128  O   ASP   147      44.214  28.813  33.247  1.00  0.00           O  
ATOM   2129  N   SER   148      45.306  29.292  31.384  1.00  0.00           N  
ATOM   2130  H   SER   148      45.177  29.179  30.387  1.00  0.00           H  
ATOM   2131  CA  SER   148      46.633  29.590  31.973  1.00  0.00           C  
ATOM   2132  HA  SER   148      46.426  29.715  33.034  1.00  0.00           H  
ATOM   2133  CB  SER   148      47.502  28.413  31.937  1.00  0.00           C  
ATOM   2134  HB2 SER   148      46.946  27.627  32.442  1.00  0.00           H  
ATOM   2135  HB3 SER   148      47.847  28.088  30.958  1.00  0.00           H  
ATOM   2136  OG  SER   148      48.678  28.566  32.741  1.00  0.00           O  
ATOM   2137  HG  SER   148      48.333  28.738  33.631  1.00  0.00           H  
ATOM   2138  C   SER   148      47.222  30.711  31.133  1.00  0.00           C  
ATOM   2139  O   SER   148      46.683  31.130  30.066  1.00  0.00           O  
ATOM   2140  N   GLY   149      48.344  31.348  31.669  1.00  0.00           N  
ATOM   2141  H   GLY   149      48.632  31.053  32.593  1.00  0.00           H  
ATOM   2142  CA  GLY   149      48.946  32.595  31.149  1.00  0.00           C  
ATOM   2143  HA2 GLY   149      49.950  32.349  30.811  1.00  0.00           H  
ATOM   2144  HA3 GLY   149      48.478  32.833  30.196  1.00  0.00           H  
ATOM   2145  C   GLY   149      48.839  33.870  32.003  1.00  0.00           C  
ATOM   2146  O   GLY   149      48.977  34.960  31.395  1.00  0.00           O  
ATOM   2147  N   TYR   150      48.554  33.705  33.347  1.00  0.00           N  
ATOM   2148  H   TYR   150      48.320  32.787  33.701  1.00  0.00           H  
ATOM   2149  CA  TYR   150      48.378  34.839  34.280  1.00  0.00           C  
ATOM   2150  HA  TYR   150      49.067  35.609  33.939  1.00  0.00           H  
ATOM   2151  CB  TYR   150      46.891  35.242  34.053  1.00  0.00           C  
ATOM   2152  HB2 TYR   150      46.619  36.091  34.677  1.00  0.00           H  
ATOM   2153  HB3 TYR   150      46.767  35.579  33.026  1.00  0.00           H  
ATOM   2154  CG  TYR   150      45.881  34.151  34.266  1.00  0.00           C  
ATOM   2155  CD1 TYR   150      45.530  33.297  33.236  1.00  0.00           C  
ATOM   2156  HD1 TYR   150      46.030  33.459  32.288  1.00  0.00           H  
ATOM   2157  CE1 TYR   150      44.570  32.368  33.427  1.00  0.00           C  
ATOM   2158  HE1 TYR   150      44.292  31.812  32.539  1.00  0.00           H  
ATOM   2159  CZ  TYR   150      43.944  32.231  34.683  1.00  0.00           C  
ATOM   2160  OH  TYR   150      43.019  31.248  34.920  1.00  0.00           O  
ATOM   2161  HH  TYR   150      42.916  30.585  34.220  1.00  0.00           H  
ATOM   2162  CE2 TYR   150      44.264  33.157  35.743  1.00  0.00           C  
ATOM   2163  HE2 TYR   150      43.745  32.968  36.676  1.00  0.00           H  
ATOM   2164  CD2 TYR   150      45.180  34.153  35.500  1.00  0.00           C  
ATOM   2165  HD2 TYR   150      45.392  34.930  36.225  1.00  0.00           H  
ATOM   2166  C   TYR   150      48.617  34.477  35.783  1.00  0.00           C  
ATOM   2167  O   TYR   150      48.285  35.297  36.620  1.00  0.00           O  
ATOM   2168  N   GLU   151      49.046  33.211  36.178  1.00  0.00           N  
ATOM   2169  H   GLU   151      49.156  32.537  35.432  1.00  0.00           H  
ATOM   2170  CA  GLU   151      49.133  32.679  37.512  1.00  0.00           C  
ATOM   2171  HA  GLU   151      48.361  33.094  38.156  1.00  0.00           H  
ATOM   2172  CB  GLU   151      48.989  31.158  37.496  1.00  0.00           C  
ATOM   2173  HB2 GLU   151      49.867  30.659  37.090  1.00  0.00           H  
ATOM   2174  HB3 GLU   151      48.892  30.773  38.509  1.00  0.00           H  
ATOM   2175  CG  GLU   151      47.667  30.702  36.769  1.00  0.00           C  
ATOM   2176  HG2 GLU   151      47.190  29.863  37.272  1.00  0.00           H  
ATOM   2177  HG3 GLU   151      46.935  31.495  36.902  1.00  0.00           H  
ATOM   2178  CD  GLU   151      47.986  30.206  35.351  1.00  0.00           C  
ATOM   2179  OE1 GLU   151      48.346  30.977  34.439  1.00  0.00           O  
ATOM   2180  OE2 GLU   151      47.920  28.985  35.166  1.00  0.00           O  
ATOM   2181  C   GLU   151      50.442  33.024  38.261  1.00  0.00           C  
ATOM   2182  O   GLU   151      51.342  32.265  38.677  1.00  0.00           O  
ATOM   2183  N   VAL   152      50.588  34.322  38.411  1.00  0.00           N  
ATOM   2184  H   VAL   152      49.740  34.839  38.226  1.00  0.00           H  
ATOM   2185  CA  VAL   152      51.748  35.012  38.922  1.00  0.00           C  
ATOM   2186  HA  VAL   152      52.578  34.983  38.220  1.00  0.00           H  
ATOM   2187  CB  VAL   152      51.543  36.538  39.276  1.00  0.00           C  
ATOM   2188  HB  VAL   152      52.369  36.902  39.884  1.00  0.00           H  
ATOM   2189  CG1 VAL   152      51.467  37.343  37.999  1.00  0.00           C  
ATOM   2190 HG11 VAL   152      50.678  37.011  37.327  1.00  0.00           H  
ATOM   2191 HG12 VAL   152      51.166  38.370  38.198  1.00  0.00           H  
ATOM   2192 HG13 VAL   152      52.420  37.335  37.474  1.00  0.00           H  
ATOM   2193  CG2 VAL   152      50.234  36.676  40.185  1.00  0.00           C  
ATOM   2194 HG21 VAL   152      50.083  37.709  40.493  1.00  0.00           H  
ATOM   2195 HG22 VAL   152      49.306  36.454  39.662  1.00  0.00           H  
ATOM   2196 HG23 VAL   152      50.289  36.043  41.068  1.00  0.00           H  
ATOM   2197  C   VAL   152      52.354  34.517  40.278  1.00  0.00           C  
ATOM   2198  O   VAL   152      53.539  34.898  40.619  1.00  0.00           O  
ATOM   2199  N   HIE   153      51.592  33.708  40.974  1.00  0.00           N  
ATOM   2200  H   HIE   153      50.780  33.333  40.502  1.00  0.00           H  
ATOM   2201  CA  HIE   153      51.849  33.064  42.197  1.00  0.00           C  
ATOM   2202  HA  HIE   153      52.717  33.575  42.608  1.00  0.00           H  
ATOM   2203  CB  HIE   153      50.688  33.091  43.073  1.00  0.00           C  
ATOM   2204  HB2 HIE   153      50.996  32.854  44.089  1.00  0.00           H  
ATOM   2205  HB3 HIE   153      50.384  34.129  43.201  1.00  0.00           H  
ATOM   2206  CG  HIE   153      49.590  32.138  42.699  1.00  0.00           C  
ATOM   2207  ND1 HIE   153      48.842  32.175  41.519  1.00  0.00           N  
ATOM   2208  CE1 HIE   153      47.757  31.352  41.591  1.00  0.00           C  
ATOM   2209  HE1 HIE   153      46.893  31.409  40.948  1.00  0.00           H  
ATOM   2210  NE2 HIE   153      47.862  30.737  42.761  1.00  0.00           N  
ATOM   2211  HE2 HIE   153      47.130  30.159  43.189  1.00  0.00           H  
ATOM   2212  CD2 HIE   153      48.967  31.194  43.446  1.00  0.00           C  
ATOM   2213  HD2 HIE   153      49.276  30.889  44.432  1.00  0.00           H  
ATOM   2214  C   HIE   153      52.577  31.729  42.065  1.00  0.00           C  
ATOM   2215  O   HIE   153      53.116  31.314  43.113  1.00  0.00           O  
ATOM   2216  N   HIE   154      52.468  31.045  40.912  1.00  0.00           N  
ATOM   2217  H   HIE   154      51.858  31.436  40.206  1.00  0.00           H  
ATOM   2218  CA  HIE   154      52.892  29.645  40.899  1.00  0.00           C  
ATOM   2219  HA  HIE   154      53.532  29.440  41.754  1.00  0.00           H  
ATOM   2220  CB  HIE   154      51.702  28.742  41.279  1.00  0.00           C  
ATOM   2221  HB2 HIE   154      52.066  27.818  41.724  1.00  0.00           H  
ATOM   2222  HB3 HIE   154      51.090  29.179  42.066  1.00  0.00           H  
ATOM   2223  CG  HIE   154      50.940  28.249  40.124  1.00  0.00           C  
ATOM   2224  ND1 HIE   154      51.364  27.129  39.474  1.00  0.00           N  
ATOM   2225  CE1 HIE   154      50.373  26.822  38.680  1.00  0.00           C  
ATOM   2226  HE1 HIE   154      50.447  25.984  38.006  1.00  0.00           H  
ATOM   2227  NE2 HIE   154      49.352  27.711  38.833  1.00  0.00           N  
ATOM   2228  HE2 HIE   154      48.518  27.726  38.236  1.00  0.00           H  
ATOM   2229  CD2 HIE   154      49.685  28.555  39.868  1.00  0.00           C  
ATOM   2230  HD2 HIE   154      48.951  29.161  40.373  1.00  0.00           H  
ATOM   2231  C   HIE   154      53.624  29.266  39.610  1.00  0.00           C  
ATOM   2232  O   HIE   154      54.642  28.582  39.670  1.00  0.00           O  
ATOM   2233  N   GLN   155      53.131  29.711  38.372  1.00  0.00           N  
ATOM   2234  H   GLN   155      52.418  30.428  38.389  1.00  0.00           H  
ATOM   2235  CA  GLN   155      53.615  29.272  37.073  1.00  0.00           C  
ATOM   2236  HA  GLN   155      53.905  28.225  37.132  1.00  0.00           H  
ATOM   2237  CB  GLN   155      52.439  29.491  36.131  1.00  0.00           C  
ATOM   2238  HB2 GLN   155      51.659  28.831  36.506  1.00  0.00           H  
ATOM   2239  HB3 GLN   155      52.051  30.507  36.157  1.00  0.00           H  
ATOM   2240  CG  GLN   155      52.599  29.075  34.682  1.00  0.00           C  
ATOM   2241  HG2 GLN   155      51.610  28.891  34.266  1.00  0.00           H  
ATOM   2242  HG3 GLN   155      53.268  29.751  34.153  1.00  0.00           H  
ATOM   2243  CD  GLN   155      53.167  27.666  34.529  1.00  0.00           C  
ATOM   2244  OE1 GLN   155      54.413  27.451  34.474  1.00  0.00           O  
ATOM   2245  NE2 GLN   155      52.364  26.581  34.632  1.00  0.00           N  
ATOM   2246 HE21 GLN   155      51.410  26.745  34.922  1.00  0.00           H  
ATOM   2247 HE22 GLN   155      52.652  25.634  34.427  1.00  0.00           H  
ATOM   2248  C   GLN   155      54.817  30.212  36.743  1.00  0.00           C  
ATOM   2249  O   GLN   155      55.012  31.310  37.285  1.00  0.00           O  
ATOM   2250  N   LYS   156      55.652  29.618  35.815  1.00  0.00           N  
ATOM   2251  H   LYS   156      55.290  28.844  35.275  1.00  0.00           H  
ATOM   2252  CA  LYS   156      56.890  30.160  35.355  1.00  0.00           C  
ATOM   2253  HA  LYS   156      57.506  30.319  36.237  1.00  0.00           H  
ATOM   2254  CB  LYS   156      57.657  29.194  34.437  1.00  0.00           C  
ATOM   2255  HB2 LYS   156      57.777  28.207  34.880  1.00  0.00           H  
ATOM   2256  HB3 LYS   156      57.073  29.157  33.519  1.00  0.00           H  
ATOM   2257  CG  LYS   156      59.018  29.809  34.078  1.00  0.00           C  
ATOM   2258  HG2 LYS   156      58.831  30.813  33.701  1.00  0.00           H  
ATOM   2259  HG3 LYS   156      59.584  29.826  35.007  1.00  0.00           H  
ATOM   2260  CD  LYS   156      59.943  29.136  33.057  1.00  0.00           C  
ATOM   2261  HD2 LYS   156      59.853  28.056  33.151  1.00  0.00           H  
ATOM   2262  HD3 LYS   156      59.701  29.496  32.059  1.00  0.00           H  
ATOM   2263  CE  LYS   156      61.414  29.460  33.076  1.00  0.00           C  
ATOM   2264  HE2 LYS   156      61.564  30.532  32.981  1.00  0.00           H  
ATOM   2265  HE3 LYS   156      61.834  29.231  34.052  1.00  0.00           H  
ATOM   2266  NZ  LYS   156      62.281  28.718  32.075  1.00  0.00           N  
ATOM   2267  HZ1 LYS   156      63.269  29.025  32.112  1.00  0.00           H  
ATOM   2268  HZ2 LYS   156      62.202  27.702  32.256  1.00  0.00           H  
ATOM   2269  HZ3 LYS   156      61.974  28.808  31.090  1.00  0.00           H  
ATOM   2270  C   LYS   156      56.592  31.528  34.716  1.00  0.00           C  
ATOM   2271  O   LYS   156      55.727  31.722  33.867  1.00  0.00           O  
ATOM   2272  N   LEU   157      57.420  32.456  35.256  1.00  0.00           N  
ATOM   2273  H   LEU   157      58.191  32.168  35.843  1.00  0.00           H  
ATOM   2274  CA  LEU   157      57.329  33.878  34.857  1.00  0.00           C  
ATOM   2275  HA  LEU   157      56.712  33.835  33.962  1.00  0.00           H  
ATOM   2276  CB  LEU   157      56.761  34.741  36.042  1.00  0.00           C  
ATOM   2277  HB2 LEU   157      56.205  34.088  36.712  1.00  0.00           H  
ATOM   2278  HB3 LEU   157      57.618  35.092  36.612  1.00  0.00           H  
ATOM   2279  CG  LEU   157      55.878  35.943  35.584  1.00  0.00           C  
ATOM   2280  HG  LEU   157      55.219  35.444  34.876  1.00  0.00           H  
ATOM   2281  CD1 LEU   157      55.170  36.502  36.772  1.00  0.00           C  
ATOM   2282 HD11 LEU   157      54.396  37.169  36.396  1.00  0.00           H  
ATOM   2283 HD12 LEU   157      54.845  35.707  37.440  1.00  0.00           H  
ATOM   2284 HD13 LEU   157      55.945  37.016  37.337  1.00  0.00           H  
ATOM   2285  CD2 LEU   157      56.589  37.085  34.916  1.00  0.00           C  
ATOM   2286 HD21 LEU   157      57.603  37.075  35.308  1.00  0.00           H  
ATOM   2287 HD22 LEU   157      56.559  36.892  33.845  1.00  0.00           H  
ATOM   2288 HD23 LEU   157      56.311  38.126  35.069  1.00  0.00           H  
ATOM   2289  C   LEU   157      58.749  34.358  34.471  1.00  0.00           C  
ATOM   2290  O   LEU   157      59.711  33.741  34.990  1.00  0.00           O  
ATOM   2291  N   VAL   158      58.801  35.318  33.524  1.00  0.00           N  
ATOM   2292  H   VAL   158      57.990  35.855  33.247  1.00  0.00           H  
ATOM   2293  CA  VAL   158      60.072  35.826  33.159  1.00  0.00           C  
ATOM   2294  HA  VAL   158      60.798  35.512  33.906  1.00  0.00           H  
ATOM   2295  CB  VAL   158      60.506  35.271  31.798  1.00  0.00           C  
ATOM   2296  HB  VAL   158      59.854  35.565  30.978  1.00  0.00           H  
ATOM   2297  CG1 VAL   158      61.933  35.797  31.395  1.00  0.00           C  
ATOM   2298 HG11 VAL   158      62.491  35.702  32.325  1.00  0.00           H  
ATOM   2299 HG12 VAL   158      62.275  35.119  30.615  1.00  0.00           H  
ATOM   2300 HG13 VAL   158      61.807  36.809  31.016  1.00  0.00           H  
ATOM   2301  CG2 VAL   158      60.590  33.782  31.755  1.00  0.00           C  
ATOM   2302 HG21 VAL   158      60.728  33.376  30.755  1.00  0.00           H  
ATOM   2303 HG22 VAL   158      61.297  33.424  32.501  1.00  0.00           H  
ATOM   2304 HG23 VAL   158      59.705  33.264  32.117  1.00  0.00           H  
ATOM   2305  C   VAL   158      60.033  37.316  33.106  1.00  0.00           C  
ATOM   2306  O   VAL   158      59.216  37.935  32.376  1.00  0.00           O  
ATOM   2307  N   PHE   159      60.914  37.976  33.908  1.00  0.00           N  
ATOM   2308  H   PHE   159      61.657  37.486  34.387  1.00  0.00           H  
ATOM   2309  CA  PHE   159      60.753  39.428  34.181  1.00  0.00           C  
ATOM   2310  HA  PHE   159      59.728  39.688  33.929  1.00  0.00           H  
ATOM   2311  CB  PHE   159      60.924  39.755  35.671  1.00  0.00           C  
ATOM   2312  HB2 PHE   159      61.959  39.586  35.962  1.00  0.00           H  
ATOM   2313  HB3 PHE   159      60.814  40.828  35.817  1.00  0.00           H  
ATOM   2314  CG  PHE   159      60.212  38.964  36.737  1.00  0.00           C  
ATOM   2315  CD1 PHE   159      58.895  39.254  37.055  1.00  0.00           C  
ATOM   2316  HD1 PHE   159      58.339  40.075  36.618  1.00  0.00           H  
ATOM   2317  CE1 PHE   159      58.245  38.583  38.086  1.00  0.00           C  
ATOM   2318  HE1 PHE   159      57.255  38.948  38.331  1.00  0.00           H  
ATOM   2319  CZ  PHE   159      58.841  37.482  38.643  1.00  0.00           C  
ATOM   2320  HZ  PHE   159      58.306  36.875  39.363  1.00  0.00           H  
ATOM   2321  CE2 PHE   159      60.134  37.080  38.271  1.00  0.00           C  
ATOM   2322  HE2 PHE   159      60.611  36.229  38.741  1.00  0.00           H  
ATOM   2323  CD2 PHE   159      60.817  37.821  37.287  1.00  0.00           C  
ATOM   2324  HD2 PHE   159      61.859  37.615  37.072  1.00  0.00           H  
ATOM   2325  C   PHE   159      61.630  40.165  33.228  1.00  0.00           C  
ATOM   2326  O   PHE   159      62.681  39.671  32.741  1.00  0.00           O  
ATOM   2327  N   PHE   160      61.132  41.388  32.852  1.00  0.00           N  
ATOM   2328  H   PHE   160      60.310  41.820  33.252  1.00  0.00           H  
ATOM   2329  CA  PHE   160      61.973  42.164  31.949  1.00  0.00           C  
ATOM   2330  HA  PHE   160      62.994  41.795  31.895  1.00  0.00           H  
ATOM   2331  CB  PHE   160      61.320  42.237  30.576  1.00  0.00           C  
ATOM   2332  HB2 PHE   160      62.025  42.727  29.907  1.00  0.00           H  
ATOM   2333  HB3 PHE   160      61.276  41.286  30.048  1.00  0.00           H  
ATOM   2334  CG  PHE   160      59.959  42.758  30.591  1.00  0.00           C  
ATOM   2335  CD1 PHE   160      59.687  44.075  30.369  1.00  0.00           C  
ATOM   2336  HD1 PHE   160      60.434  44.856  30.291  1.00  0.00           H  
ATOM   2337  CE1 PHE   160      58.355  44.474  30.125  1.00  0.00           C  
ATOM   2338  HE1 PHE   160      58.050  45.474  29.838  1.00  0.00           H  
ATOM   2339  CZ  PHE   160      57.378  43.550  30.055  1.00  0.00           C  
ATOM   2340  HZ  PHE   160      56.389  43.851  29.729  1.00  0.00           H  
ATOM   2341  CE2 PHE   160      57.655  42.221  30.285  1.00  0.00           C  
ATOM   2342  HE2 PHE   160      56.830  41.520  30.232  1.00  0.00           H  
ATOM   2343  CD2 PHE   160      58.965  41.773  30.455  1.00  0.00           C  
ATOM   2344  HD2 PHE   160      59.275  40.735  30.496  1.00  0.00           H  
ATOM   2345  C   PHE   160      62.015  43.541  32.568  1.00  0.00           C  
ATOM   2346  O   PHE   160      61.293  43.976  33.430  1.00  0.00           O  
ATOM   2347  N   ALA   161      63.027  44.265  31.996  1.00  0.00           N  
ATOM   2348  H   ALA   161      63.692  43.794  31.398  1.00  0.00           H  
ATOM   2349  CA  ALA   161      63.513  45.505  32.615  1.00  0.00           C  
ATOM   2350  HA  ALA   161      62.652  46.047  33.001  1.00  0.00           H  
ATOM   2351  CB  ALA   161      64.462  45.255  33.738  1.00  0.00           C  
ATOM   2352  HB1 ALA   161      63.874  44.787  34.526  1.00  0.00           H  
ATOM   2353  HB2 ALA   161      65.295  44.659  33.370  1.00  0.00           H  
ATOM   2354  HB3 ALA   161      64.819  46.162  34.222  1.00  0.00           H  
ATOM   2355  C   ALA   161      64.039  46.394  31.523  1.00  0.00           C  
ATOM   2356  O   ALA   161      63.434  46.554  30.439  1.00  0.00           O  
ATOM   2357  N   GLU   162      65.133  47.092  31.855  1.00  0.00           N  
ATOM   2358  H   GLU   162      65.614  46.760  32.680  1.00  0.00           H  
ATOM   2359  CA  GLU   162      65.735  48.171  31.119  1.00  0.00           C  
ATOM   2360  HA  GLU   162      65.575  48.019  30.054  1.00  0.00           H  
ATOM   2361  CB  GLU   162      65.116  49.482  31.589  1.00  0.00           C  
ATOM   2362  HB2 GLU   162      64.042  49.327  31.509  1.00  0.00           H  
ATOM   2363  HB3 GLU   162      65.219  49.663  32.657  1.00  0.00           H  
ATOM   2364  CG  GLU   162      65.503  50.774  30.917  1.00  0.00           C  
ATOM   2365  HG2 GLU   162      64.975  51.598  31.393  1.00  0.00           H  
ATOM   2366  HG3 GLU   162      66.545  51.071  31.026  1.00  0.00           H  
ATOM   2367  CD  GLU   162      65.080  50.763  29.463  1.00  0.00           C  
ATOM   2368  OE1 GLU   162      65.970  50.355  28.677  1.00  0.00           O  
ATOM   2369  OE2 GLU   162      63.909  51.034  29.185  1.00  0.00           O  
ATOM   2370  C   GLU   162      67.253  48.102  31.238  1.00  0.00           C  
ATOM   2371  O   GLU   162      67.749  47.682  32.274  1.00  0.00           O  
ATOM   2372  N   ASP   163      68.039  48.647  30.265  1.00  0.00           N  
ATOM   2373  H   ASP   163      67.580  48.951  29.417  1.00  0.00           H  
ATOM   2374  CA  ASP   163      69.514  48.691  30.308  1.00  0.00           C  
ATOM   2375  HA  ASP   163      69.835  47.708  30.645  1.00  0.00           H  
ATOM   2376  CB  ASP   163      69.944  48.885  28.952  1.00  0.00           C  
ATOM   2377  HB2 ASP   163      69.527  48.072  28.360  1.00  0.00           H  
ATOM   2378  HB3 ASP   163      69.641  49.849  28.548  1.00  0.00           H  
ATOM   2379  CG  ASP   163      71.448  48.712  28.814  1.00  0.00           C  
ATOM   2380  OD1 ASP   163      72.060  49.278  27.904  1.00  0.00           O  
ATOM   2381  OD2 ASP   163      72.103  48.031  29.662  1.00  0.00           O  
ATOM   2382  C   ASP   163      70.019  49.806  31.257  1.00  0.00           C  
ATOM   2383  O   ASP   163      70.366  50.877  30.772  1.00  0.00           O  
ATOM   2384  N   VAL   164      70.011  49.656  32.587  1.00  0.00           N  
ATOM   2385  H   VAL   164      69.437  48.876  32.876  1.00  0.00           H  
ATOM   2386  CA  VAL   164      70.090  50.759  33.546  1.00  0.00           C  
ATOM   2387  HA  VAL   164      70.818  51.514  33.258  1.00  0.00           H  
ATOM   2388  CB  VAL   164      68.741  51.497  33.543  1.00  0.00           C  
ATOM   2389  HB  VAL   164      68.585  51.686  32.483  1.00  0.00           H  
ATOM   2390  CG1 VAL   164      67.588  50.781  34.145  1.00  0.00           C  
ATOM   2391 HG11 VAL   164      67.537  49.799  33.679  1.00  0.00           H  
ATOM   2392 HG12 VAL   164      67.658  50.645  35.223  1.00  0.00           H  
ATOM   2393 HG13 VAL   164      66.689  51.312  33.838  1.00  0.00           H  
ATOM   2394  CG2 VAL   164      68.827  52.883  34.087  1.00  0.00           C  
ATOM   2395 HG21 VAL   164      68.895  52.945  35.172  1.00  0.00           H  
ATOM   2396 HG22 VAL   164      69.647  53.466  33.674  1.00  0.00           H  
ATOM   2397 HG23 VAL   164      67.897  53.391  33.841  1.00  0.00           H  
ATOM   2398  C   VAL   164      70.511  50.218  34.878  1.00  0.00           C  
ATOM   2399  O   VAL   164      70.044  49.174  35.327  1.00  0.00           O  
ATOM   2400  N   GLY   165      71.255  51.061  35.654  1.00  0.00           N  
ATOM   2401  H   GLY   165      71.915  51.713  35.252  1.00  0.00           H  
ATOM   2402  CA  GLY   165      71.396  50.706  37.094  1.00  0.00           C  
ATOM   2403  HA2 GLY   165      71.585  51.554  37.749  1.00  0.00           H  
ATOM   2404  HA3 GLY   165      70.441  50.319  37.443  1.00  0.00           H  
ATOM   2405  C   GLY   165      72.469  49.675  37.351  1.00  0.00           C  
ATOM   2406  O   GLY   165      73.266  49.277  36.500  1.00  0.00           O  
ATOM   2407  N   SER   166      72.414  49.078  38.578  1.00  0.00           N  
ATOM   2408  H   SER   166      71.716  49.358  39.254  1.00  0.00           H  
ATOM   2409  CA  SER   166      73.417  48.198  39.092  1.00  0.00           C  
ATOM   2410  HA  SER   166      74.121  47.866  38.332  1.00  0.00           H  
ATOM   2411  CB  SER   166      74.323  48.847  40.075  1.00  0.00           C  
ATOM   2412  HB2 SER   166      75.044  48.156  40.503  1.00  0.00           H  
ATOM   2413  HB3 SER   166      74.932  49.651  39.668  1.00  0.00           H  
ATOM   2414  OG  SER   166      73.508  49.373  41.105  1.00  0.00           O  
ATOM   2415  HG  SER   166      73.260  50.223  40.711  1.00  0.00           H  
ATOM   2416  C   SER   166      72.754  46.952  39.762  1.00  0.00           C  
ATOM   2417  O   SER   166      73.466  46.109  40.236  1.00  0.00           O  
ATOM   2418  N   ASN   167      71.376  46.844  39.712  1.00  0.00           N  
ATOM   2419  H   ASN   167      70.835  47.693  39.616  1.00  0.00           H  
ATOM   2420  CA  ASN   167      70.717  45.625  40.186  1.00  0.00           C  
ATOM   2421  HA  ASN   167      71.451  44.833  40.319  1.00  0.00           H  
ATOM   2422  CB  ASN   167      69.993  45.995  41.492  1.00  0.00           C  
ATOM   2423  HB2 ASN   167      70.569  46.722  42.060  1.00  0.00           H  
ATOM   2424  HB3 ASN   167      69.041  46.452  41.232  1.00  0.00           H  
ATOM   2425  CG  ASN   167      69.665  44.921  42.501  1.00  0.00           C  
ATOM   2426  OD1 ASN   167      69.399  43.793  42.106  1.00  0.00           O  
ATOM   2427  ND2 ASN   167      69.628  45.329  43.733  1.00  0.00           N  
ATOM   2428 HD21 ASN   167      69.270  44.683  44.423  1.00  0.00           H  
ATOM   2429 HD22 ASN   167      69.715  46.298  44.010  1.00  0.00           H  
ATOM   2430  C   ASN   167      69.704  45.077  39.104  1.00  0.00           C  
ATOM   2431  O   ASN   167      68.966  45.732  38.385  1.00  0.00           O  
ATOM   2432  N   LYS   168      69.672  43.702  38.982  1.00  0.00           N  
ATOM   2433  H   LYS   168      70.417  43.169  39.410  1.00  0.00           H  
ATOM   2434  CA  LYS   168      68.798  42.939  38.059  1.00  0.00           C  
ATOM   2435  HA  LYS   168      68.047  43.612  37.651  1.00  0.00           H  
ATOM   2436  CB  LYS   168      69.783  42.331  36.925  1.00  0.00           C  
ATOM   2437  HB2 LYS   168      70.459  41.766  37.564  1.00  0.00           H  
ATOM   2438  HB3 LYS   168      69.143  41.683  36.329  1.00  0.00           H  
ATOM   2439  CG  LYS   168      70.537  43.337  36.013  1.00  0.00           C  
ATOM   2440  HG2 LYS   168      69.809  44.067  35.664  1.00  0.00           H  
ATOM   2441  HG3 LYS   168      71.182  43.989  36.599  1.00  0.00           H  
ATOM   2442  CD  LYS   168      71.323  42.557  34.984  1.00  0.00           C  
ATOM   2443  HD2 LYS   168      71.987  41.855  35.485  1.00  0.00           H  
ATOM   2444  HD3 LYS   168      70.658  41.974  34.350  1.00  0.00           H  
ATOM   2445  CE  LYS   168      72.040  43.508  33.981  1.00  0.00           C  
ATOM   2446  HE2 LYS   168      71.368  44.347  33.817  1.00  0.00           H  
ATOM   2447  HE3 LYS   168      72.919  43.876  34.505  1.00  0.00           H  
ATOM   2448  NZ  LYS   168      72.490  42.850  32.715  1.00  0.00           N  
ATOM   2449  HZ1 LYS   168      72.998  43.491  32.080  1.00  0.00           H  
ATOM   2450  HZ2 LYS   168      73.179  42.097  32.891  1.00  0.00           H  
ATOM   2451  HZ3 LYS   168      71.684  42.469  32.187  1.00  0.00           H  
ATOM   2452  C   LYS   168      68.153  41.808  38.867  1.00  0.00           C  
ATOM   2453  O   LYS   168      67.854  40.781  38.202  1.00  0.00           O  
ATOM   2454  N   GLY   169      67.975  41.959  40.237  1.00  0.00           N  
ATOM   2455  H   GLY   169      68.218  42.822  40.705  1.00  0.00           H  
ATOM   2456  CA  GLY   169      66.845  41.195  40.801  1.00  0.00           C  
ATOM   2457  HA2 GLY   169      67.019  40.125  40.714  1.00  0.00           H  
ATOM   2458  HA3 GLY   169      66.770  41.378  41.871  1.00  0.00           H  
ATOM   2459  C   GLY   169      65.512  41.601  40.066  1.00  0.00           C  
ATOM   2460  O   GLY   169      65.418  42.627  39.320  1.00  0.00           O  
ATOM   2461  N   ALA   170      64.539  40.727  40.309  1.00  0.00           N  
ATOM   2462  H   ALA   170      64.751  39.949  40.920  1.00  0.00           H  
ATOM   2463  CA  ALA   170      63.159  41.026  39.993  1.00  0.00           C  
ATOM   2464  HA  ALA   170      63.140  41.643  39.098  1.00  0.00           H  
ATOM   2465  CB  ALA   170      62.446  39.710  39.719  1.00  0.00           C  
ATOM   2466  HB1 ALA   170      62.335  39.134  40.636  1.00  0.00           H  
ATOM   2467  HB2 ALA   170      61.491  39.819  39.209  1.00  0.00           H  
ATOM   2468  HB3 ALA   170      63.023  39.148  38.988  1.00  0.00           H  
ATOM   2469  C   ALA   170      62.483  41.860  41.080  1.00  0.00           C  
ATOM   2470  O   ALA   170      61.439  41.516  41.590  1.00  0.00           O  
ATOM   2471  N   ILE   171      63.164  43.038  41.268  1.00  0.00           N  
ATOM   2472  H   ILE   171      63.844  43.336  40.582  1.00  0.00           H  
ATOM   2473  CA  ILE   171      62.641  43.959  42.278  1.00  0.00           C  
ATOM   2474  HA  ILE   171      62.282  43.379  43.125  1.00  0.00           H  
ATOM   2475  CB  ILE   171      63.792  44.910  42.836  1.00  0.00           C  
ATOM   2476  HB  ILE   171      64.274  45.472  42.040  1.00  0.00           H  
ATOM   2477  CG2 ILE   171      63.287  45.977  43.839  1.00  0.00           C  
ATOM   2478 HG21 ILE   171      62.631  46.784  43.520  1.00  0.00           H  
ATOM   2479 HG22 ILE   171      62.791  45.575  44.720  1.00  0.00           H  
ATOM   2480 HG23 ILE   171      64.175  46.460  44.242  1.00  0.00           H  
ATOM   2481  CG1 ILE   171      64.946  44.055  43.332  1.00  0.00           C  
ATOM   2482 HG12 ILE   171      64.638  43.487  44.207  1.00  0.00           H  
ATOM   2483 HG13 ILE   171      65.210  43.396  42.508  1.00  0.00           H  
ATOM   2484  CD1 ILE   171      66.327  44.739  43.744  1.00  0.00           C  
ATOM   2485 HD11 ILE   171      66.139  45.663  44.288  1.00  0.00           H  
ATOM   2486 HD12 ILE   171      66.923  44.112  44.404  1.00  0.00           H  
ATOM   2487 HD13 ILE   171      66.898  44.951  42.843  1.00  0.00           H  
ATOM   2488  C   ILE   171      61.539  44.805  41.718  1.00  0.00           C  
ATOM   2489  O   ILE   171      61.684  45.545  40.773  1.00  0.00           O  
ATOM   2490  N   ILE   172      60.353  44.757  42.342  1.00  0.00           N  
ATOM   2491  H   ILE   172      60.267  44.166  43.158  1.00  0.00           H  
ATOM   2492  CA  ILE   172      59.088  45.456  41.924  1.00  0.00           C  
ATOM   2493  HA  ILE   172      58.747  45.015  40.990  1.00  0.00           H  
ATOM   2494  CB  ILE   172      57.930  45.270  42.894  1.00  0.00           C  
ATOM   2495  HB  ILE   172      58.389  45.409  43.871  1.00  0.00           H  
ATOM   2496  CG2 ILE   172      56.825  46.239  42.613  1.00  0.00           C  
ATOM   2497 HG21 ILE   172      57.132  47.247  42.883  1.00  0.00           H  
ATOM   2498 HG22 ILE   172      56.531  46.283  41.566  1.00  0.00           H  
ATOM   2499 HG23 ILE   172      55.995  46.008  43.278  1.00  0.00           H  
ATOM   2500  CG1 ILE   172      57.433  43.863  42.829  1.00  0.00           C  
ATOM   2501 HG12 ILE   172      56.921  43.786  41.873  1.00  0.00           H  
ATOM   2502 HG13 ILE   172      58.321  43.239  42.745  1.00  0.00           H  
ATOM   2503  CD1 ILE   172      56.692  43.373  44.064  1.00  0.00           C  
ATOM   2504 HD11 ILE   172      56.098  42.495  43.816  1.00  0.00           H  
ATOM   2505 HD12 ILE   172      57.487  43.130  44.765  1.00  0.00           H  
ATOM   2506 HD13 ILE   172      56.000  44.093  44.496  1.00  0.00           H  
ATOM   2507  C   ILE   172      59.345  46.945  41.772  1.00  0.00           C  
ATOM   2508  O   ILE   172      59.776  47.612  42.672  1.00  0.00           O  
ATOM   2509  N   GLY   173      59.021  47.490  40.619  1.00  0.00           N  
ATOM   2510  H   GLY   173      58.526  46.961  39.914  1.00  0.00           H  
ATOM   2511  CA  GLY   173      59.117  48.920  40.366  1.00  0.00           C  
ATOM   2512  HA2 GLY   173      58.311  49.401  39.817  1.00  0.00           H  
ATOM   2513  HA3 GLY   173      59.200  49.385  41.345  1.00  0.00           H  
ATOM   2514  C   GLY   173      60.431  49.269  39.693  1.00  0.00           C  
ATOM   2515  O   GLY   173      60.591  50.354  39.185  1.00  0.00           O  
ATOM   2516  N   LEU   174      61.436  48.331  39.679  1.00  0.00           N  
ATOM   2517  H   LEU   174      61.378  47.510  40.267  1.00  0.00           H  
ATOM   2518  CA  LEU   174      62.825  48.607  39.233  1.00  0.00           C  
ATOM   2519  HA  LEU   174      62.941  49.679  39.086  1.00  0.00           H  
ATOM   2520  CB  LEU   174      63.808  47.998  40.276  1.00  0.00           C  
ATOM   2521  HB2 LEU   174      63.509  48.451  41.218  1.00  0.00           H  
ATOM   2522  HB3 LEU   174      63.765  46.913  40.198  1.00  0.00           H  
ATOM   2523  CG  LEU   174      65.319  48.430  39.999  1.00  0.00           C  
ATOM   2524  HG  LEU   174      65.699  48.034  39.060  1.00  0.00           H  
ATOM   2525  CD1 LEU   174      65.459  49.966  40.053  1.00  0.00           C  
ATOM   2526 HD11 LEU   174      65.109  50.257  39.065  1.00  0.00           H  
ATOM   2527 HD12 LEU   174      64.854  50.497  40.784  1.00  0.00           H  
ATOM   2528 HD13 LEU   174      66.500  50.283  40.054  1.00  0.00           H  
ATOM   2529  CD2 LEU   174      66.081  47.857  41.209  1.00  0.00           C  
ATOM   2530 HD21 LEU   174      67.132  48.097  41.059  1.00  0.00           H  
ATOM   2531 HD22 LEU   174      65.778  48.237  42.182  1.00  0.00           H  
ATOM   2532 HD23 LEU   174      65.901  46.786  41.288  1.00  0.00           H  
ATOM   2533  C   LEU   174      62.951  47.748  37.958  1.00  0.00           C  
ATOM   2534  O   LEU   174      63.266  48.231  36.917  1.00  0.00           O  
ATOM   2535  N   MET   175      62.523  46.424  38.049  1.00  0.00           N  
ATOM   2536  H   MET   175      62.179  46.100  38.943  1.00  0.00           H  
ATOM   2537  CA  MET   175      61.990  45.709  36.899  1.00  0.00           C  
ATOM   2538  HA  MET   175      62.743  45.631  36.117  1.00  0.00           H  
ATOM   2539  CB  MET   175      61.623  44.288  37.233  1.00  0.00           C  
ATOM   2540  HB2 MET   175      61.457  43.744  36.306  1.00  0.00           H  
ATOM   2541  HB3 MET   175      62.431  43.802  37.775  1.00  0.00           H  
ATOM   2542  CG  MET   175      60.284  44.217  37.957  1.00  0.00           C  
ATOM   2543  HG2 MET   175      60.176  44.934  38.768  1.00  0.00           H  
ATOM   2544  HG3 MET   175      59.478  44.220  37.228  1.00  0.00           H  
ATOM   2545  SD  MET   175      60.086  42.584  38.716  1.00  0.00           S  
ATOM   2546  CE  MET   175      58.332  42.714  39.160  1.00  0.00           C  
ATOM   2547  HE1 MET   175      58.092  42.303  40.138  1.00  0.00           H  
ATOM   2548  HE2 MET   175      57.939  43.722  39.046  1.00  0.00           H  
ATOM   2549  HE3 MET   175      57.736  42.152  38.444  1.00  0.00           H  
ATOM   2550  C   MET   175      60.824  46.547  36.356  1.00  0.00           C  
ATOM   2551  O   MET   175      60.141  47.338  36.939  1.00  0.00           O  
ATOM   2552  N   VAL   176      60.568  46.451  35.020  1.00  0.00           N  
ATOM   2553  H   VAL   176      60.967  45.627  34.590  1.00  0.00           H  
ATOM   2554  CA  VAL   176      59.420  46.986  34.361  1.00  0.00           C  
ATOM   2555  HA  VAL   176      59.179  47.920  34.863  1.00  0.00           H  
ATOM   2556  CB  VAL   176      59.608  47.134  32.853  1.00  0.00           C  
ATOM   2557  HB  VAL   176      60.121  46.227  32.539  1.00  0.00           H  
ATOM   2558  CG1 VAL   176      58.399  47.317  32.010  1.00  0.00           C  
ATOM   2559 HG11 VAL   176      58.756  47.317  30.982  1.00  0.00           H  
ATOM   2560 HG12 VAL   176      57.725  46.471  32.128  1.00  0.00           H  
ATOM   2561 HG13 VAL   176      57.819  48.184  32.319  1.00  0.00           H  
ATOM   2562  CG2 VAL   176      60.589  48.269  32.495  1.00  0.00           C  
ATOM   2563 HG21 VAL   176      60.092  49.226  32.637  1.00  0.00           H  
ATOM   2564 HG22 VAL   176      61.518  48.074  33.026  1.00  0.00           H  
ATOM   2565 HG23 VAL   176      60.812  48.252  31.430  1.00  0.00           H  
ATOM   2566  C   VAL   176      58.179  46.082  34.703  1.00  0.00           C  
ATOM   2567  O   VAL   176      57.050  46.537  34.948  1.00  0.00           O  
ATOM   2568  N   GLY   177      58.375  44.736  34.666  1.00  0.00           N  
ATOM   2569  H   GLY   177      59.279  44.421  34.340  1.00  0.00           H  
ATOM   2570  CA  GLY   177      57.339  43.810  34.770  1.00  0.00           C  
ATOM   2571  HA2 GLY   177      57.093  43.679  35.822  1.00  0.00           H  
ATOM   2572  HA3 GLY   177      56.464  44.137  34.213  1.00  0.00           H  
ATOM   2573  C   GLY   177      57.716  42.384  34.331  1.00  0.00           C  
ATOM   2574  O   GLY   177      58.882  41.956  34.401  1.00  0.00           O  
ATOM   2575  N   GLY   178      56.710  41.584  33.815  1.00  0.00           N  
ATOM   2576  H   GLY   178      55.710  41.726  33.762  1.00  0.00           H  
ATOM   2577  CA  GLY   178      57.010  40.246  33.267  1.00  0.00           C  
ATOM   2578  HA2 GLY   178      57.825  40.208  32.548  1.00  0.00           H  
ATOM   2579  HA3 GLY   178      57.378  39.582  34.046  1.00  0.00           H  
ATOM   2580  C   GLY   178      55.781  39.836  32.517  1.00  0.00           C  
ATOM   2581  O   GLY   178      54.713  40.505  32.607  1.00  0.00           O  
ATOM   2582  N   VAL   179      55.861  38.608  31.892  1.00  0.00           N  
ATOM   2583  H   VAL   179      56.747  38.121  31.872  1.00  0.00           H  
ATOM   2584  CA  VAL   179      54.704  37.816  31.535  1.00  0.00           C  
ATOM   2585  HA  VAL   179      53.856  38.166  32.120  1.00  0.00           H  
ATOM   2586  CB  VAL   179      54.362  37.959  30.028  1.00  0.00           C  
ATOM   2587  HB  VAL   179      53.576  37.225  29.866  1.00  0.00           H  
ATOM   2588  CG1 VAL   179      53.769  39.352  29.772  1.00  0.00           C  
ATOM   2589 HG11 VAL   179      52.987  39.633  30.474  1.00  0.00           H  
ATOM   2590 HG12 VAL   179      54.490  40.160  29.874  1.00  0.00           H  
ATOM   2591 HG13 VAL   179      53.296  39.270  28.795  1.00  0.00           H  
ATOM   2592  CG2 VAL   179      55.473  37.630  29.033  1.00  0.00           C  
ATOM   2593 HG21 VAL   179      55.078  37.617  28.019  1.00  0.00           H  
ATOM   2594 HG22 VAL   179      56.251  38.370  29.208  1.00  0.00           H  
ATOM   2595 HG23 VAL   179      55.962  36.701  29.317  1.00  0.00           H  
ATOM   2596  C   VAL   179      54.921  36.386  31.848  1.00  0.00           C  
ATOM   2597  O   VAL   179      56.017  35.750  31.847  1.00  0.00           O  
ATOM   2598  N   VAL   180      53.776  35.676  32.138  1.00  0.00           N  
ATOM   2599  H   VAL   180      52.897  36.176  32.145  1.00  0.00           H  
ATOM   2600  CA  VAL   180      53.727  34.192  32.365  1.00  0.00           C  
ATOM   2601  HA  VAL   180      54.506  33.936  33.079  1.00  0.00           H  
ATOM   2602  CB  VAL   180      52.379  33.691  33.004  1.00  0.00           C  
ATOM   2603  HB  VAL   180      51.588  34.069  32.360  1.00  0.00           H  
ATOM   2604  CG1 VAL   180      52.256  32.164  33.059  1.00  0.00           C  
ATOM   2605 HG11 VAL   180      52.186  31.753  32.054  1.00  0.00           H  
ATOM   2606 HG12 VAL   180      53.087  31.718  33.603  1.00  0.00           H  
ATOM   2607 HG13 VAL   180      51.348  31.827  33.555  1.00  0.00           H  
ATOM   2608  CG2 VAL   180      52.186  34.177  34.413  1.00  0.00           C  
ATOM   2609 HG21 VAL   180      52.997  33.763  35.008  1.00  0.00           H  
ATOM   2610 HG22 VAL   180      52.237  35.257  34.528  1.00  0.00           H  
ATOM   2611 HG23 VAL   180      51.248  33.856  34.862  1.00  0.00           H  
ATOM   2612  C   VAL   180      53.969  33.452  31.035  1.00  0.00           C  
ATOM   2613  O   VAL   180      53.419  33.793  29.944  1.00  0.00           O  
ATOM   2614  N   ILE   181      54.813  32.395  31.140  1.00  0.00           N  
ATOM   2615  H   ILE   181      55.316  32.280  32.010  1.00  0.00           H  
ATOM   2616  CA  ILE   181      55.287  31.469  30.106  1.00  0.00           C  
ATOM   2617  HA  ILE   181      55.118  31.901  29.122  1.00  0.00           H  
ATOM   2618  CB  ILE   181      56.836  31.245  30.119  1.00  0.00           C  
ATOM   2619  HB  ILE   181      57.121  30.616  30.960  1.00  0.00           H  
ATOM   2620  CG2 ILE   181      57.308  30.566  28.838  1.00  0.00           C  
ATOM   2621 HG21 ILE   181      56.879  29.589  28.624  1.00  0.00           H  
ATOM   2622 HG22 ILE   181      57.139  31.133  27.924  1.00  0.00           H  
ATOM   2623 HG23 ILE   181      58.386  30.422  28.872  1.00  0.00           H  
ATOM   2624  CG1 ILE   181      57.523  32.546  30.484  1.00  0.00           C  
ATOM   2625 HG12 ILE   181      57.211  32.978  31.434  1.00  0.00           H  
ATOM   2626 HG13 ILE   181      58.580  32.315  30.602  1.00  0.00           H  
ATOM   2627  CD1 ILE   181      57.444  33.660  29.462  1.00  0.00           C  
ATOM   2628 HD11 ILE   181      56.406  33.757  29.148  1.00  0.00           H  
ATOM   2629 HD12 ILE   181      57.731  34.589  29.951  1.00  0.00           H  
ATOM   2630 HD13 ILE   181      58.126  33.395  28.657  1.00  0.00           H  
ATOM   2631  C   ILE   181      54.508  30.102  30.031  1.00  0.00           C  
ATOM   2632  O   ILE   181      55.095  28.993  30.150  1.00  0.00           O  
ATOM   2633  N   ALA   182      53.159  30.213  29.912  1.00  0.00           N  
ATOM   2634  H   ALA   182      52.815  31.118  29.619  1.00  0.00           H  
ATOM   2635  CA  ALA   182      52.335  29.049  29.622  1.00  0.00           C  
ATOM   2636  HA  ALA   182      52.631  28.117  30.099  1.00  0.00           H  
ATOM   2637  CB  ALA   182      50.854  29.350  29.939  1.00  0.00           C  
ATOM   2638  HB1 ALA   182      50.475  30.189  29.361  1.00  0.00           H  
ATOM   2639  HB2 ALA   182      50.244  28.501  29.635  1.00  0.00           H  
ATOM   2640  HB3 ALA   182      50.582  29.517  30.980  1.00  0.00           H  
ATOM   2641  C   ALA   182      52.492  28.670  28.200  1.00  0.00           C  
ATOM   2642  O   ALA   182      52.615  27.449  27.887  1.00  0.00           O  
ATOM   2643  OXT ALA   182      52.460  29.527  27.302  1.00  0.00           O  
TER    2644      ALA   182 
END   
