# Supplementary material for: Exploring Structural Insights of Aβ42 and α-Synuclein Monomers and Heterodimer: A Comparative Study Using Implicit and Explicit Solvent Simulations
Source: J Phys Chem B. 2024 May 3;128(19):4655–69. doi: 10.1021/acs.jpcb.4c00503 (PMC11103699; doi:10.1021/acs.jpcb.4c00503)
Supplement: Supplementary file 3 — jp4c00503_si_003.zip [file jp4c00503_si_003.zip › rep/7_asyn_abeta_FINAL1.pdb]

CRYST1   96.545   97.352   98.072  90.00  90.00  90.00               1
ATOM      1  N   MET     1      55.233  41.553  45.957  1.00  0.00           N  
ATOM      2  HT1 MET     1      55.281  40.621  45.498  1.00  0.00           H  
ATOM      3  HT2 MET     1      55.757  41.490  46.853  1.00  0.00           H  
ATOM      4  HT3 MET     1      55.681  42.182  45.260  1.00  0.00           H  
ATOM      5  CA  MET     1      53.880  41.970  46.415  1.00  0.00           C  
ATOM      6  HA  MET     1      53.937  42.892  46.973  1.00  0.00           H  
ATOM      7  CB  MET     1      52.959  42.189  45.115  1.00  0.00           C  
ATOM      8  HB1 MET     1      53.469  42.752  44.305  1.00  0.00           H  
ATOM      9  HB2 MET     1      52.224  42.951  45.452  1.00  0.00           H  
ATOM     10  CG  MET     1      52.177  41.008  44.584  1.00  0.00           C  
ATOM     11  HG1 MET     1      51.660  40.560  45.460  1.00  0.00           H  
ATOM     12  HG2 MET     1      52.890  40.204  44.302  1.00  0.00           H  
ATOM     13  SD  MET     1      50.968  41.294  43.244  1.00  0.00           S  
ATOM     14  CE  MET     1      50.437  39.638  42.888  1.00  0.00           C  
ATOM     15  HE1 MET     1      49.712  39.652  42.046  1.00  0.00           H  
ATOM     16  HE2 MET     1      50.209  39.005  43.771  1.00  0.00           H  
ATOM     17  HE3 MET     1      51.276  39.057  42.449  1.00  0.00           H  
ATOM     18  C   MET     1      53.392  40.826  47.262  1.00  0.00           C  
ATOM     19  O   MET     1      53.876  39.705  47.148  1.00  0.00           O  
ATOM     20  N   ASP     2      52.591  41.196  48.257  1.00  0.00           N  
ATOM     21  HN  ASP     2      52.131  42.077  48.181  1.00  0.00           H  
ATOM     22  CA  ASP     2      52.149  40.372  49.407  1.00  0.00           C  
ATOM     23  HA  ASP     2      52.979  39.699  49.567  1.00  0.00           H  
ATOM     24  CB  ASP     2      51.911  41.326  50.628  1.00  0.00           C  
ATOM     25  HB1 ASP     2      51.769  40.631  51.483  1.00  0.00           H  
ATOM     26  HB2 ASP     2      51.050  42.014  50.482  1.00  0.00           H  
ATOM     27  CG  ASP     2      53.107  42.130  50.885  1.00  0.00           C  
ATOM     28  OD1 ASP     2      54.260  41.599  50.945  1.00  0.00           O  
ATOM     29  OD2 ASP     2      53.083  43.322  51.207  1.00  0.00           O  
ATOM     30  C   ASP     2      50.976  39.444  49.191  1.00  0.00           C  
ATOM     31  O   ASP     2      50.703  38.510  49.950  1.00  0.00           O  
ATOM     32  N   VAL     3      50.189  39.795  48.157  1.00  0.00           N  
ATOM     33  HN  VAL     3      50.495  40.415  47.439  1.00  0.00           H  
ATOM     34  CA  VAL     3      48.909  39.039  47.904  1.00  0.00           C  
ATOM     35  HA  VAL     3      48.491  38.682  48.833  1.00  0.00           H  
ATOM     36  CB  VAL     3      47.908  40.003  47.187  1.00  0.00           C  
ATOM     37  HB  VAL     3      46.964  39.462  46.958  1.00  0.00           H  
ATOM     38  CG1 VAL     3      47.514  41.199  48.123  1.00  0.00           C  
ATOM     39 HG11 VAL     3      47.032  42.076  47.641  1.00  0.00           H  
ATOM     40 HG12 VAL     3      48.430  41.713  48.485  1.00  0.00           H  
ATOM     41 HG13 VAL     3      46.936  40.826  48.995  1.00  0.00           H  
ATOM     42  CG2 VAL     3      48.382  40.582  45.873  1.00  0.00           C  
ATOM     43 HG21 VAL     3      49.306  41.199  45.863  1.00  0.00           H  
ATOM     44 HG22 VAL     3      47.566  41.265  45.556  1.00  0.00           H  
ATOM     45 HG23 VAL     3      48.459  39.680  45.229  1.00  0.00           H  
ATOM     46  C   VAL     3      49.226  37.785  47.050  1.00  0.00           C  
ATOM     47  O   VAL     3      50.049  37.882  46.128  1.00  0.00           O  
ATOM     48  N   PHE     4      48.611  36.607  47.305  1.00  0.00           N  
ATOM     49  HN  PHE     4      48.030  36.563  48.114  1.00  0.00           H  
ATOM     50  CA  PHE     4      48.824  35.396  46.496  1.00  0.00           C  
ATOM     51  HA  PHE     4      49.875  35.145  46.479  1.00  0.00           H  
ATOM     52  CB  PHE     4      47.971  34.222  47.112  1.00  0.00           C  
ATOM     53  HB1 PHE     4      48.012  33.276  46.531  1.00  0.00           H  
ATOM     54  HB2 PHE     4      46.914  34.499  46.913  1.00  0.00           H  
ATOM     55  CG  PHE     4      48.247  33.941  48.506  1.00  0.00           C  
ATOM     56  CD1 PHE     4      47.126  33.791  49.340  1.00  0.00           C  
ATOM     57  HD1 PHE     4      46.104  33.921  49.015  1.00  0.00           H  
ATOM     58  CE1 PHE     4      47.275  33.325  50.623  1.00  0.00           C  
ATOM     59  HE1 PHE     4      46.414  33.301  51.274  1.00  0.00           H  
ATOM     60  CZ  PHE     4      48.508  33.095  51.126  1.00  0.00           C  
ATOM     61  HZ  PHE     4      48.644  32.795  52.154  1.00  0.00           H  
ATOM     62  CD2 PHE     4      49.516  33.554  48.951  1.00  0.00           C  
ATOM     63  HD2 PHE     4      50.247  33.575  48.156  1.00  0.00           H  
ATOM     64  CE2 PHE     4      49.640  33.156  50.273  1.00  0.00           C  
ATOM     65  HE2 PHE     4      50.587  32.795  50.646  1.00  0.00           H  
ATOM     66  C   PHE     4      48.413  35.691  44.961  1.00  0.00           C  
ATOM     67  O   PHE     4      49.082  35.334  44.031  1.00  0.00           O  
ATOM     68  N   MET     5      47.299  36.427  44.763  1.00  0.00           N  
ATOM     69  HN  MET     5      46.863  36.786  45.584  1.00  0.00           H  
ATOM     70  CA  MET     5      46.798  36.853  43.552  1.00  0.00           C  
ATOM     71  HA  MET     5      47.603  37.252  42.952  1.00  0.00           H  
ATOM     72  CB  MET     5      46.134  35.814  42.615  1.00  0.00           C  
ATOM     73  HB1 MET     5      46.887  35.060  42.302  1.00  0.00           H  
ATOM     74  HB2 MET     5      45.922  36.367  41.675  1.00  0.00           H  
ATOM     75  CG  MET     5      44.979  35.043  43.228  1.00  0.00           C  
ATOM     76  HG1 MET     5      44.352  34.757  42.356  1.00  0.00           H  
ATOM     77  HG2 MET     5      44.306  35.786  43.707  1.00  0.00           H  
ATOM     78  SD  MET     5      45.239  33.750  44.394  1.00  0.00           S  
ATOM     79  CE  MET     5      43.624  33.039  44.226  1.00  0.00           C  
ATOM     80  HE1 MET     5      42.847  33.761  44.558  1.00  0.00           H  
ATOM     81  HE2 MET     5      43.459  32.251  44.991  1.00  0.00           H  
ATOM     82  HE3 MET     5      43.561  32.590  43.212  1.00  0.00           H  
ATOM     83  C   MET     5      46.100  38.171  43.719  1.00  0.00           C  
ATOM     84  O   MET     5      45.575  38.414  44.745  1.00  0.00           O  
ATOM     85  N   LYS     6      46.160  39.140  42.797  1.00  0.00           N  
ATOM     86  HN  LYS     6      46.623  38.974  41.930  1.00  0.00           H  
ATOM     87  CA  LYS     6      45.610  40.398  42.959  1.00  0.00           C  
ATOM     88  HA  LYS     6      45.952  40.819  43.892  1.00  0.00           H  
ATOM     89  CB  LYS     6      46.072  41.429  41.877  1.00  0.00           C  
ATOM     90  HB1 LYS     6      45.618  42.402  42.162  1.00  0.00           H  
ATOM     91  HB2 LYS     6      45.579  41.053  40.955  1.00  0.00           H  
ATOM     92  CG  LYS     6      47.519  41.797  41.649  1.00  0.00           C  
ATOM     93  HG1 LYS     6      48.156  40.916  41.422  1.00  0.00           H  
ATOM     94  HG2 LYS     6      47.956  41.984  42.653  1.00  0.00           H  
ATOM     95  CD  LYS     6      47.800  42.818  40.575  1.00  0.00           C  
ATOM     96  HD1 LYS     6      48.908  42.898  40.557  1.00  0.00           H  
ATOM     97  HD2 LYS     6      47.272  43.756  40.849  1.00  0.00           H  
ATOM     98  CE  LYS     6      47.431  42.465  39.113  1.00  0.00           C  
ATOM     99  HE1 LYS     6      46.347  42.348  38.897  1.00  0.00           H  
ATOM    100  HE2 LYS     6      47.814  41.448  38.881  1.00  0.00           H  
ATOM    101  NZ  LYS     6      47.977  43.474  38.212  1.00  0.00           N  
ATOM    102  HZ1 LYS     6      49.003  43.366  38.343  1.00  0.00           H  
ATOM    103  HZ2 LYS     6      47.594  44.396  38.504  1.00  0.00           H  
ATOM    104  HZ3 LYS     6      47.803  43.306  37.201  1.00  0.00           H  
ATOM    105  C   LYS     6      44.121  40.368  43.145  1.00  0.00           C  
ATOM    106  O   LYS     6      43.382  39.714  42.439  1.00  0.00           O  
ATOM    107  N   GLY     7      43.509  41.216  44.073  1.00  0.00           N  
ATOM    108  HN  GLY     7      44.147  41.702  44.666  1.00  0.00           H  
ATOM    109  CA  GLY     7      42.059  41.395  44.198  1.00  0.00           C  
ATOM    110  HA1 GLY     7      41.913  42.013  45.071  1.00  0.00           H  
ATOM    111  HA2 GLY     7      41.688  40.406  44.425  1.00  0.00           H  
ATOM    112  C   GLY     7      41.318  41.869  43.035  1.00  0.00           C  
ATOM    113  O   GLY     7      41.883  42.339  42.045  1.00  0.00           O  
ATOM    114  N   LEU     8      39.990  41.684  43.070  1.00  0.00           N  
ATOM    115  HN  LEU     8      39.570  41.371  43.918  1.00  0.00           H  
ATOM    116  CA  LEU     8      39.128  41.556  41.851  1.00  0.00           C  
ATOM    117  HA  LEU     8      39.571  41.958  40.952  1.00  0.00           H  
ATOM    118  CB  LEU     8      38.480  40.154  41.622  1.00  0.00           C  
ATOM    119  HB1 LEU     8      37.903  40.123  40.673  1.00  0.00           H  
ATOM    120  HB2 LEU     8      37.857  40.009  42.531  1.00  0.00           H  
ATOM    121  CG  LEU     8      39.463  38.938  41.411  1.00  0.00           C  
ATOM    122  HG  LEU     8      40.191  38.957  42.251  1.00  0.00           H  
ATOM    123  CD1 LEU     8      40.349  39.063  40.171  1.00  0.00           C  
ATOM    124 HD11 LEU     8      40.829  40.065  40.154  1.00  0.00           H  
ATOM    125 HD12 LEU     8      39.772  38.888  39.238  1.00  0.00           H  
ATOM    126 HD13 LEU     8      41.136  38.285  40.073  1.00  0.00           H  
ATOM    127  CD2 LEU     8      38.819  37.566  41.282  1.00  0.00           C  
ATOM    128 HD21 LEU     8      38.270  37.388  40.332  1.00  0.00           H  
ATOM    129 HD22 LEU     8      38.042  37.428  42.064  1.00  0.00           H  
ATOM    130 HD23 LEU     8      39.594  36.770  41.296  1.00  0.00           H  
ATOM    131  C   LEU     8      37.988  42.551  42.048  1.00  0.00           C  
ATOM    132  O   LEU     8      37.773  42.976  43.188  1.00  0.00           O  
ATOM    133  N   SER     9      37.344  43.021  40.972  1.00  0.00           N  
ATOM    134  HN  SER     9      37.590  42.611  40.097  1.00  0.00           H  
ATOM    135  CA  SER     9      36.396  44.142  41.043  1.00  0.00           C  
ATOM    136  HA  SER     9      36.961  44.942  41.499  1.00  0.00           H  
ATOM    137  CB  SER     9      35.922  44.579  39.641  1.00  0.00           C  
ATOM    138  HB1 SER     9      35.511  43.672  39.147  1.00  0.00           H  
ATOM    139  HB2 SER     9      36.840  44.798  39.055  1.00  0.00           H  
ATOM    140  OG  SER     9      35.014  45.755  39.595  1.00  0.00           O  
ATOM    141  HG1 SER     9      34.164  45.415  39.885  1.00  0.00           H  
ATOM    142  C   SER     9      35.196  43.862  41.888  1.00  0.00           C  
ATOM    143  O   SER     9      34.900  44.785  42.665  1.00  0.00           O  
ATOM    144  N   LYS    10      34.568  42.658  41.884  1.00  0.00           N  
ATOM    145  HN  LYS    10      34.907  41.981  41.236  1.00  0.00           H  
ATOM    146  CA  LYS    10      33.271  42.371  42.441  1.00  0.00           C  
ATOM    147  HA  LYS    10      32.640  43.223  42.235  1.00  0.00           H  
ATOM    148  CB  LYS    10      32.706  41.037  41.864  1.00  0.00           C  
ATOM    149  HB1 LYS    10      33.372  40.179  42.101  1.00  0.00           H  
ATOM    150  HB2 LYS    10      32.666  41.002  40.754  1.00  0.00           H  
ATOM    151  CG  LYS    10      31.364  40.734  42.571  1.00  0.00           C  
ATOM    152  HG1 LYS    10      30.755  41.654  42.440  1.00  0.00           H  
ATOM    153  HG2 LYS    10      31.439  40.387  43.624  1.00  0.00           H  
ATOM    154  CD  LYS    10      30.638  39.723  41.709  1.00  0.00           C  
ATOM    155  HD1 LYS    10      30.498  40.091  40.670  1.00  0.00           H  
ATOM    156  HD2 LYS    10      29.655  39.578  42.207  1.00  0.00           H  
ATOM    157  CE  LYS    10      31.313  38.321  41.442  1.00  0.00           C  
ATOM    158  HE1 LYS    10      31.645  37.944  42.433  1.00  0.00           H  
ATOM    159  HE2 LYS    10      32.148  38.430  40.717  1.00  0.00           H  
ATOM    160  NZ  LYS    10      30.389  37.271  40.919  1.00  0.00           N  
ATOM    161  HZ1 LYS    10      29.801  37.647  40.149  1.00  0.00           H  
ATOM    162  HZ2 LYS    10      29.792  37.058  41.743  1.00  0.00           H  
ATOM    163  HZ3 LYS    10      30.812  36.375  40.603  1.00  0.00           H  
ATOM    164  C   LYS    10      33.299  42.605  43.980  1.00  0.00           C  
ATOM    165  O   LYS    10      32.410  43.313  44.414  1.00  0.00           O  
ATOM    166  N   ALA    11      34.255  41.996  44.685  1.00  0.00           N  
ATOM    167  HN  ALA    11      34.769  41.343  44.134  1.00  0.00           H  
ATOM    168  CA  ALA    11      34.594  42.162  46.102  1.00  0.00           C  
ATOM    169  HA  ALA    11      33.716  41.878  46.662  1.00  0.00           H  
ATOM    170  CB  ALA    11      35.702  41.239  46.636  1.00  0.00           C  
ATOM    171  HB1 ALA    11      35.800  41.502  47.711  1.00  0.00           H  
ATOM    172  HB2 ALA    11      36.649  41.595  46.176  1.00  0.00           H  
ATOM    173  HB3 ALA    11      35.574  40.183  46.316  1.00  0.00           H  
ATOM    174  C   ALA    11      34.950  43.604  46.529  1.00  0.00           C  
ATOM    175  O   ALA    11      34.402  44.038  47.508  1.00  0.00           O  
ATOM    176  N   LYS    12      35.739  44.350  45.671  1.00  0.00           N  
ATOM    177  HN  LYS    12      36.112  43.906  44.860  1.00  0.00           H  
ATOM    178  CA  LYS    12      36.012  45.780  45.824  1.00  0.00           C  
ATOM    179  HA  LYS    12      36.416  45.951  46.811  1.00  0.00           H  
ATOM    180  CB  LYS    12      37.012  46.302  44.764  1.00  0.00           C  
ATOM    181  HB1 LYS    12      37.146  47.404  44.811  1.00  0.00           H  
ATOM    182  HB2 LYS    12      36.667  46.209  43.712  1.00  0.00           H  
ATOM    183  CG  LYS    12      38.479  45.837  44.802  1.00  0.00           C  
ATOM    184  HG1 LYS    12      38.414  44.738  44.952  1.00  0.00           H  
ATOM    185  HG2 LYS    12      39.029  46.207  45.693  1.00  0.00           H  
ATOM    186  CD  LYS    12      39.266  46.082  43.491  1.00  0.00           C  
ATOM    187  HD1 LYS    12      39.292  47.165  43.245  1.00  0.00           H  
ATOM    188  HD2 LYS    12      38.768  45.499  42.687  1.00  0.00           H  
ATOM    189  CE  LYS    12      40.749  45.610  43.717  1.00  0.00           C  
ATOM    190  HE1 LYS    12      40.843  44.550  44.039  1.00  0.00           H  
ATOM    191  HE2 LYS    12      41.220  46.208  44.526  1.00  0.00           H  
ATOM    192  NZ  LYS    12      41.553  45.926  42.499  1.00  0.00           N  
ATOM    193  HZ1 LYS    12      41.806  46.933  42.555  1.00  0.00           H  
ATOM    194  HZ2 LYS    12      40.974  45.680  41.671  1.00  0.00           H  
ATOM    195  HZ3 LYS    12      42.433  45.375  42.572  1.00  0.00           H  
ATOM    196  C   LYS    12      34.780  46.626  45.790  1.00  0.00           C  
ATOM    197  O   LYS    12      34.609  47.514  46.634  1.00  0.00           O  
ATOM    198  N   GLU    13      33.853  46.420  44.823  1.00  0.00           N  
ATOM    199  HN  GLU    13      33.996  45.756  44.094  1.00  0.00           H  
ATOM    200  CA  GLU    13      32.474  47.010  44.640  1.00  0.00           C  
ATOM    201  HA  GLU    13      32.499  48.088  44.685  1.00  0.00           H  
ATOM    202  CB  GLU    13      31.818  46.596  43.299  1.00  0.00           C  
ATOM    203  HB1 GLU    13      30.764  46.910  43.145  1.00  0.00           H  
ATOM    204  HB2 GLU    13      31.906  45.489  43.278  1.00  0.00           H  
ATOM    205  CG  GLU    13      32.566  47.196  42.015  1.00  0.00           C  
ATOM    206  HG1 GLU    13      33.590  46.771  41.948  1.00  0.00           H  
ATOM    207  HG2 GLU    13      32.579  48.306  41.976  1.00  0.00           H  
ATOM    208  CD  GLU    13      31.841  46.777  40.711  1.00  0.00           C  
ATOM    209  OE1 GLU    13      30.969  47.623  40.244  1.00  0.00           O  
ATOM    210  OE2 GLU    13      32.163  45.709  40.179  1.00  0.00           O  
ATOM    211  C   GLU    13      31.600  46.603  45.826  1.00  0.00           C  
ATOM    212  O   GLU    13      30.901  47.426  46.417  1.00  0.00           O  
ATOM    213  N   GLY    14      31.685  45.327  46.257  1.00  0.00           N  
ATOM    214  HN  GLY    14      32.167  44.551  45.859  1.00  0.00           H  
ATOM    215  CA  GLY    14      30.831  44.844  47.304  1.00  0.00           C  
ATOM    216  HA1 GLY    14      30.993  43.777  47.279  1.00  0.00           H  
ATOM    217  HA2 GLY    14      29.814  45.198  47.219  1.00  0.00           H  
ATOM    218  C   GLY    14      31.180  45.501  48.623  1.00  0.00           C  
ATOM    219  O   GLY    14      30.339  46.031  49.362  1.00  0.00           O  
ATOM    220  N   VAL    15      32.505  45.529  49.045  1.00  0.00           N  
ATOM    221  HN  VAL    15      33.271  45.029  48.650  1.00  0.00           H  
ATOM    222  CA  VAL    15      32.804  46.185  50.369  1.00  0.00           C  
ATOM    223  HA  VAL    15      32.108  45.674  51.017  1.00  0.00           H  
ATOM    224  CB  VAL    15      34.098  45.971  50.988  1.00  0.00           C  
ATOM    225  HB  VAL    15      34.067  46.366  52.026  1.00  0.00           H  
ATOM    226  CG1 VAL    15      34.407  44.456  50.962  1.00  0.00           C  
ATOM    227 HG11 VAL    15      35.388  44.282  51.455  1.00  0.00           H  
ATOM    228 HG12 VAL    15      34.383  44.072  49.919  1.00  0.00           H  
ATOM    229 HG13 VAL    15      33.655  43.819  51.474  1.00  0.00           H  
ATOM    230  CG2 VAL    15      35.182  46.731  50.198  1.00  0.00           C  
ATOM    231 HG21 VAL    15      35.122  47.832  50.327  1.00  0.00           H  
ATOM    232 HG22 VAL    15      35.072  46.505  49.115  1.00  0.00           H  
ATOM    233 HG23 VAL    15      36.194  46.432  50.546  1.00  0.00           H  
ATOM    234  C   VAL    15      32.376  47.665  50.512  1.00  0.00           C  
ATOM    235  O   VAL    15      31.877  48.086  51.584  1.00  0.00           O  
ATOM    236  N   VAL    16      32.534  48.527  49.518  1.00  0.00           N  
ATOM    237  HN  VAL    16      32.959  48.045  48.756  1.00  0.00           H  
ATOM    238  CA  VAL    16      32.061  49.942  49.394  1.00  0.00           C  
ATOM    239  HA  VAL    16      32.370  50.602  50.191  1.00  0.00           H  
ATOM    240  CB  VAL    16      32.520  50.536  48.061  1.00  0.00           C  
ATOM    241  HB  VAL    16      32.286  49.829  47.236  1.00  0.00           H  
ATOM    242  CG1 VAL    16      34.078  50.768  48.185  1.00  0.00           C  
ATOM    243 HG11 VAL    16      34.614  49.809  48.351  1.00  0.00           H  
ATOM    244 HG12 VAL    16      34.299  51.617  48.867  1.00  0.00           H  
ATOM    245 HG13 VAL    16      34.501  51.143  47.229  1.00  0.00           H  
ATOM    246  CG2 VAL    16      31.959  51.949  47.808  1.00  0.00           C  
ATOM    247 HG21 VAL    16      32.370  52.529  46.955  1.00  0.00           H  
ATOM    248 HG22 VAL    16      32.054  52.498  48.769  1.00  0.00           H  
ATOM    249 HG23 VAL    16      30.855  51.892  47.696  1.00  0.00           H  
ATOM    250  C   VAL    16      30.504  50.012  49.426  1.00  0.00           C  
ATOM    251  O   VAL    16      29.856  50.935  49.988  1.00  0.00           O  
ATOM    252  N   ALA    17      29.731  49.106  48.772  1.00  0.00           N  
ATOM    253  HN  ALA    17      30.273  48.336  48.445  1.00  0.00           H  
ATOM    254  CA  ALA    17      28.298  49.110  48.701  1.00  0.00           C  
ATOM    255  HA  ALA    17      27.882  50.085  48.497  1.00  0.00           H  
ATOM    256  CB  ALA    17      27.887  48.196  47.586  1.00  0.00           C  
ATOM    257  HB1 ALA    17      28.089  48.734  46.635  1.00  0.00           H  
ATOM    258  HB2 ALA    17      26.801  47.962  47.578  1.00  0.00           H  
ATOM    259  HB3 ALA    17      28.541  47.305  47.472  1.00  0.00           H  
ATOM    260  C   ALA    17      27.610  48.659  50.046  1.00  0.00           C  
ATOM    261  O   ALA    17      26.563  49.116  50.475  1.00  0.00           O  
ATOM    262  N   ALA    18      28.336  47.739  50.750  1.00  0.00           N  
ATOM    263  HN  ALA    18      29.291  47.505  50.586  1.00  0.00           H  
ATOM    264  CA  ALA    18      27.841  47.426  52.086  1.00  0.00           C  
ATOM    265  HA  ALA    18      26.775  47.595  52.117  1.00  0.00           H  
ATOM    266  CB  ALA    18      27.987  45.884  52.122  1.00  0.00           C  
ATOM    267  HB1 ALA    18      27.663  45.411  51.171  1.00  0.00           H  
ATOM    268  HB2 ALA    18      27.517  45.426  53.018  1.00  0.00           H  
ATOM    269  HB3 ALA    18      29.069  45.672  52.259  1.00  0.00           H  
ATOM    270  C   ALA    18      28.461  48.125  53.292  1.00  0.00           C  
ATOM    271  O   ALA    18      28.216  47.673  54.387  1.00  0.00           O  
ATOM    272  N   ALA    19      29.164  49.242  53.026  1.00  0.00           N  
ATOM    273  HN  ALA    19      29.242  49.601  52.099  1.00  0.00           H  
ATOM    274  CA  ALA    19      29.989  49.914  54.007  1.00  0.00           C  
ATOM    275  HA  ALA    19      30.938  49.408  54.107  1.00  0.00           H  
ATOM    276  CB  ALA    19      30.348  51.254  53.419  1.00  0.00           C  
ATOM    277  HB1 ALA    19      30.856  51.157  52.436  1.00  0.00           H  
ATOM    278  HB2 ALA    19      31.054  51.782  54.095  1.00  0.00           H  
ATOM    279  HB3 ALA    19      29.427  51.852  53.252  1.00  0.00           H  
ATOM    280  C   ALA    19      29.476  50.002  55.478  1.00  0.00           C  
ATOM    281  O   ALA    19      30.177  49.846  56.473  1.00  0.00           O  
ATOM    282  N   GLU    20      28.106  50.260  55.609  1.00  0.00           N  
ATOM    283  HN  GLU    20      27.562  50.519  54.815  1.00  0.00           H  
ATOM    284  CA  GLU    20      27.412  50.241  56.962  1.00  0.00           C  
ATOM    285  HA  GLU    20      27.963  50.977  57.527  1.00  0.00           H  
ATOM    286  CB  GLU    20      25.866  50.728  56.915  1.00  0.00           C  
ATOM    287  HB1 GLU    20      25.461  50.459  57.914  1.00  0.00           H  
ATOM    288  HB2 GLU    20      25.503  50.097  56.076  1.00  0.00           H  
ATOM    289  CG  GLU    20      25.683  52.164  56.383  1.00  0.00           C  
ATOM    290  HG1 GLU    20      26.287  52.466  55.501  1.00  0.00           H  
ATOM    291  HG2 GLU    20      26.072  52.758  57.238  1.00  0.00           H  
ATOM    292  CD  GLU    20      24.180  52.586  56.300  1.00  0.00           C  
ATOM    293  OE1 GLU    20      23.797  53.041  55.214  1.00  0.00           O  
ATOM    294  OE2 GLU    20      23.438  52.393  57.296  1.00  0.00           O  
ATOM    295  C   GLU    20      27.395  48.885  57.748  1.00  0.00           C  
ATOM    296  O   GLU    20      27.413  48.932  59.001  1.00  0.00           O  
ATOM    297  N   LYS    21      27.569  47.710  57.077  1.00  0.00           N  
ATOM    298  HN  LYS    21      27.631  47.772  56.084  1.00  0.00           H  
ATOM    299  CA  LYS    21      27.760  46.396  57.656  1.00  0.00           C  
ATOM    300  HA  LYS    21      27.453  46.338  58.690  1.00  0.00           H  
ATOM    301  CB  LYS    21      27.153  45.347  56.751  1.00  0.00           C  
ATOM    302  HB1 LYS    21      27.387  44.324  57.117  1.00  0.00           H  
ATOM    303  HB2 LYS    21      27.502  45.443  55.701  1.00  0.00           H  
ATOM    304  CG  LYS    21      25.627  45.411  56.494  1.00  0.00           C  
ATOM    305  HG1 LYS    21      25.478  46.288  55.828  1.00  0.00           H  
ATOM    306  HG2 LYS    21      25.150  45.568  57.485  1.00  0.00           H  
ATOM    307  CD  LYS    21      25.031  44.084  55.899  1.00  0.00           C  
ATOM    308  HD1 LYS    21      25.228  43.198  56.540  1.00  0.00           H  
ATOM    309  HD2 LYS    21      25.622  43.863  54.984  1.00  0.00           H  
ATOM    310  CE  LYS    21      23.539  44.125  55.507  1.00  0.00           C  
ATOM    311  HE1 LYS    21      23.001  44.272  56.468  1.00  0.00           H  
ATOM    312  HE2 LYS    21      23.302  43.180  54.974  1.00  0.00           H  
ATOM    313  NZ  LYS    21      23.197  45.145  54.593  1.00  0.00           N  
ATOM    314  HZ1 LYS    21      22.989  46.079  55.000  1.00  0.00           H  
ATOM    315  HZ2 LYS    21      22.427  44.833  53.968  1.00  0.00           H  
ATOM    316  HZ3 LYS    21      24.023  45.182  53.962  1.00  0.00           H  
ATOM    317  C   LYS    21      29.257  46.032  57.846  1.00  0.00           C  
ATOM    318  O   LYS    21      29.700  45.464  58.915  1.00  0.00           O  
ATOM    319  N   THR    22      30.130  46.556  56.938  1.00  0.00           N  
ATOM    320  HN  THR    22      29.785  46.913  56.073  1.00  0.00           H  
ATOM    321  CA  THR    22      31.581  46.539  57.053  1.00  0.00           C  
ATOM    322  HA  THR    22      31.857  45.498  57.136  1.00  0.00           H  
ATOM    323  CB  THR    22      32.104  46.940  55.761  1.00  0.00           C  
ATOM    324  HB  THR    22      31.878  48.019  55.620  1.00  0.00           H  
ATOM    325  OG1 THR    22      33.555  46.875  55.615  1.00  0.00           O  
ATOM    326  HG1 THR    22      33.951  47.600  56.104  1.00  0.00           H  
ATOM    327  CG2 THR    22      31.557  46.075  54.668  1.00  0.00           C  
ATOM    328 HG21 THR    22      31.725  44.984  54.796  1.00  0.00           H  
ATOM    329 HG22 THR    22      31.997  46.358  53.688  1.00  0.00           H  
ATOM    330 HG23 THR    22      30.469  46.289  54.608  1.00  0.00           H  
ATOM    331  C   THR    22      32.208  47.261  58.229  1.00  0.00           C  
ATOM    332  O   THR    22      33.239  46.916  58.773  1.00  0.00           O  
ATOM    333  N   LYS    23      31.460  48.254  58.775  1.00  0.00           N  
ATOM    334  HN  LYS    23      30.637  48.557  58.301  1.00  0.00           H  
ATOM    335  CA  LYS    23      31.768  48.911  60.052  1.00  0.00           C  
ATOM    336  HA  LYS    23      32.824  49.115  60.147  1.00  0.00           H  
ATOM    337  CB  LYS    23      30.969  50.221  60.145  1.00  0.00           C  
ATOM    338  HB1 LYS    23      30.873  50.727  61.129  1.00  0.00           H  
ATOM    339  HB2 LYS    23      29.943  50.043  59.757  1.00  0.00           H  
ATOM    340  CG  LYS    23      31.552  51.308  59.276  1.00  0.00           C  
ATOM    341  HG1 LYS    23      31.402  51.096  58.195  1.00  0.00           H  
ATOM    342  HG2 LYS    23      32.640  51.401  59.484  1.00  0.00           H  
ATOM    343  CD  LYS    23      30.912  52.712  59.428  1.00  0.00           C  
ATOM    344  HD1 LYS    23      30.917  52.998  60.502  1.00  0.00           H  
ATOM    345  HD2 LYS    23      29.824  52.597  59.239  1.00  0.00           H  
ATOM    346  CE  LYS    23      31.562  53.863  58.600  1.00  0.00           C  
ATOM    347  HE1 LYS    23      32.638  53.975  58.854  1.00  0.00           H  
ATOM    348  HE2 LYS    23      31.013  54.777  58.913  1.00  0.00           H  
ATOM    349  NZ  LYS    23      31.527  53.644  57.133  1.00  0.00           N  
ATOM    350  HZ1 LYS    23      31.794  54.552  56.704  1.00  0.00           H  
ATOM    351  HZ2 LYS    23      30.608  53.327  56.763  1.00  0.00           H  
ATOM    352  HZ3 LYS    23      32.266  52.948  56.906  1.00  0.00           H  
ATOM    353  C   LYS    23      31.588  48.053  61.268  1.00  0.00           C  
ATOM    354  O   LYS    23      31.949  48.517  62.366  1.00  0.00           O  
ATOM    355  N   GLN    24      30.820  46.923  61.072  1.00  0.00           N  
ATOM    356  HN  GLN    24      30.507  46.725  60.147  1.00  0.00           H  
ATOM    357  CA  GLN    24      30.320  46.080  62.156  1.00  0.00           C  
ATOM    358  HA  GLN    24      30.591  46.502  63.113  1.00  0.00           H  
ATOM    359  CB  GLN    24      28.810  45.772  62.158  1.00  0.00           C  
ATOM    360  HB1 GLN    24      28.480  45.051  62.937  1.00  0.00           H  
ATOM    361  HB2 GLN    24      28.615  45.210  61.220  1.00  0.00           H  
ATOM    362  CG  GLN    24      27.876  47.000  62.359  1.00  0.00           C  
ATOM    363  HG1 GLN    24      26.951  46.640  62.858  1.00  0.00           H  
ATOM    364  HG2 GLN    24      27.674  47.359  61.327  1.00  0.00           H  
ATOM    365  CD  GLN    24      28.355  48.173  63.284  1.00  0.00           C  
ATOM    366  OE1 GLN    24      28.528  49.286  62.783  1.00  0.00           O  
ATOM    367  NE2 GLN    24      28.600  47.849  64.586  1.00  0.00           N  
ATOM    368 HE21 GLN    24      28.856  48.557  65.244  1.00  0.00           H  
ATOM    369 HE22 GLN    24      28.269  46.999  64.998  1.00  0.00           H  
ATOM    370  C   GLN    24      30.998  44.680  62.016  1.00  0.00           C  
ATOM    371  O   GLN    24      30.551  43.664  62.521  1.00  0.00           O  
ATOM    372  N   GLY    25      32.197  44.599  61.334  1.00  0.00           N  
ATOM    373  HN  GLY    25      32.569  45.372  60.828  1.00  0.00           H  
ATOM    374  CA  GLY    25      33.137  43.499  61.722  1.00  0.00           C  
ATOM    375  HA1 GLY    25      33.980  43.641  61.062  1.00  0.00           H  
ATOM    376  HA2 GLY    25      32.733  42.519  61.515  1.00  0.00           H  
ATOM    377  C   GLY    25      33.682  43.583  63.078  1.00  0.00           C  
ATOM    378  O   GLY    25      33.443  44.505  63.813  1.00  0.00           O  
ATOM    379  N   VAL    26      34.417  42.590  63.579  1.00  0.00           N  
ATOM    380  HN  VAL    26      34.443  41.753  63.038  1.00  0.00           H  
ATOM    381  CA  VAL    26      35.120  42.464  64.829  1.00  0.00           C  
ATOM    382  HA  VAL    26      34.968  43.398  65.349  1.00  0.00           H  
ATOM    383  CB  VAL    26      34.670  41.371  65.720  1.00  0.00           C  
ATOM    384  HB  VAL    26      35.319  41.290  66.618  1.00  0.00           H  
ATOM    385  CG1 VAL    26      33.205  41.507  66.126  1.00  0.00           C  
ATOM    386 HG11 VAL    26      32.970  40.619  66.750  1.00  0.00           H  
ATOM    387 HG12 VAL    26      32.417  41.279  65.377  1.00  0.00           H  
ATOM    388 HG13 VAL    26      32.968  42.415  66.721  1.00  0.00           H  
ATOM    389  CG2 VAL    26      34.943  40.002  65.031  1.00  0.00           C  
ATOM    390 HG21 VAL    26      34.317  39.227  65.522  1.00  0.00           H  
ATOM    391 HG22 VAL    26      36.013  39.727  65.147  1.00  0.00           H  
ATOM    392 HG23 VAL    26      34.733  39.970  63.940  1.00  0.00           H  
ATOM    393  C   VAL    26      36.640  42.449  64.551  1.00  0.00           C  
ATOM    394  O   VAL    26      37.034  42.202  63.463  1.00  0.00           O  
ATOM    395  N   ALA    27      37.527  42.816  65.613  1.00  0.00           N  
ATOM    396  HN  ALA    27      37.113  43.096  66.475  1.00  0.00           H  
ATOM    397  CA  ALA    27      38.967  42.816  65.520  1.00  0.00           C  
ATOM    398  HA  ALA    27      39.302  42.552  64.528  1.00  0.00           H  
ATOM    399  CB  ALA    27      39.412  44.316  65.670  1.00  0.00           C  
ATOM    400  HB1 ALA    27      38.990  44.726  66.612  1.00  0.00           H  
ATOM    401  HB2 ALA    27      39.033  44.752  64.721  1.00  0.00           H  
ATOM    402  HB3 ALA    27      40.516  44.425  65.735  1.00  0.00           H  
ATOM    403  C   ALA    27      39.515  41.802  66.499  1.00  0.00           C  
ATOM    404  O   ALA    27      39.044  41.719  67.607  1.00  0.00           O  
ATOM    405  N   GLU    28      40.443  41.075  66.014  1.00  0.00           N  
ATOM    406  HN  GLU    28      40.766  41.203  65.080  1.00  0.00           H  
ATOM    407  CA  GLU    28      41.091  39.976  66.688  1.00  0.00           C  
ATOM    408  HA  GLU    28      40.741  39.983  67.709  1.00  0.00           H  
ATOM    409  CB  GLU    28      40.731  38.621  65.976  1.00  0.00           C  
ATOM    410  HB1 GLU    28      41.467  37.876  66.345  1.00  0.00           H  
ATOM    411  HB2 GLU    28      40.833  38.782  64.882  1.00  0.00           H  
ATOM    412  CG  GLU    28      39.296  38.091  66.252  1.00  0.00           C  
ATOM    413  HG1 GLU    28      39.020  37.318  65.503  1.00  0.00           H  
ATOM    414  HG2 GLU    28      38.519  38.882  66.311  1.00  0.00           H  
ATOM    415  CD  GLU    28      39.255  37.356  67.564  1.00  0.00           C  
ATOM    416  OE1 GLU    28      39.570  36.136  67.640  1.00  0.00           O  
ATOM    417  OE2 GLU    28      38.896  37.965  68.557  1.00  0.00           O  
ATOM    418  C   GLU    28      42.591  40.094  66.725  1.00  0.00           C  
ATOM    419  O   GLU    28      43.102  40.718  65.803  1.00  0.00           O  
ATOM    420  N   ALA    29      43.371  39.527  67.622  1.00  0.00           N  
ATOM    421  HN  ALA    29      43.107  39.152  68.507  1.00  0.00           H  
ATOM    422  CA  ALA    29      44.826  39.531  67.550  1.00  0.00           C  
ATOM    423  HA  ALA    29      45.123  40.564  67.651  1.00  0.00           H  
ATOM    424  CB  ALA    29      45.460  39.047  68.856  1.00  0.00           C  
ATOM    425  HB1 ALA    29      46.503  39.404  68.998  1.00  0.00           H  
ATOM    426  HB2 ALA    29      45.391  37.939  68.834  1.00  0.00           H  
ATOM    427  HB3 ALA    29      44.903  39.469  69.719  1.00  0.00           H  
ATOM    428  C   ALA    29      45.491  39.040  66.328  1.00  0.00           C  
ATOM    429  O   ALA    29      45.346  37.943  65.778  1.00  0.00           O  
ATOM    430  N   ALA    30      46.215  39.975  65.757  1.00  0.00           N  
ATOM    431  HN  ALA    30      46.164  40.915  66.084  1.00  0.00           H  
ATOM    432  CA  ALA    30      47.035  39.695  64.542  1.00  0.00           C  
ATOM    433  HA  ALA    30      46.255  39.264  63.931  1.00  0.00           H  
ATOM    434  CB  ALA    30      47.485  40.989  63.866  1.00  0.00           C  
ATOM    435  HB1 ALA    30      46.580  41.633  63.890  1.00  0.00           H  
ATOM    436  HB2 ALA    30      47.831  40.794  62.828  1.00  0.00           H  
ATOM    437  HB3 ALA    30      48.213  41.607  64.434  1.00  0.00           H  
ATOM    438  C   ALA    30      48.153  38.639  64.607  1.00  0.00           C  
ATOM    439  O   ALA    30      48.968  38.573  65.513  1.00  0.00           O  
ATOM    440  N   GLY    31      48.138  37.779  63.644  1.00  0.00           N  
ATOM    441  HN  GLY    31      47.350  37.795  63.034  1.00  0.00           H  
ATOM    442  CA  GLY    31      49.088  36.676  63.619  1.00  0.00           C  
ATOM    443  HA1 GLY    31      49.810  36.658  64.423  1.00  0.00           H  
ATOM    444  HA2 GLY    31      49.583  36.843  62.674  1.00  0.00           H  
ATOM    445  C   GLY    31      48.406  35.365  63.623  1.00  0.00           C  
ATOM    446  O   GLY    31      48.935  34.342  63.970  1.00  0.00           O  
ATOM    447  N   LYS    32      47.113  35.309  63.172  1.00  0.00           N  
ATOM    448  HN  LYS    32      46.584  36.117  62.924  1.00  0.00           H  
ATOM    449  CA  LYS    32      46.319  34.138  63.060  1.00  0.00           C  
ATOM    450  HA  LYS    32      46.845  33.254  63.389  1.00  0.00           H  
ATOM    451  CB  LYS    32      45.059  34.235  63.961  1.00  0.00           C  
ATOM    452  HB1 LYS    32      45.598  34.298  64.930  1.00  0.00           H  
ATOM    453  HB2 LYS    32      44.429  33.321  63.925  1.00  0.00           H  
ATOM    454  CG  LYS    32      44.168  35.479  63.614  1.00  0.00           C  
ATOM    455  HG1 LYS    32      43.693  35.290  62.627  1.00  0.00           H  
ATOM    456  HG2 LYS    32      44.802  36.386  63.524  1.00  0.00           H  
ATOM    457  CD  LYS    32      43.130  35.637  64.745  1.00  0.00           C  
ATOM    458  HD1 LYS    32      42.773  36.688  64.781  1.00  0.00           H  
ATOM    459  HD2 LYS    32      43.602  35.403  65.723  1.00  0.00           H  
ATOM    460  CE  LYS    32      41.959  34.616  64.701  1.00  0.00           C  
ATOM    461  HE1 LYS    32      42.456  33.629  64.813  1.00  0.00           H  
ATOM    462  HE2 LYS    32      41.351  34.546  63.773  1.00  0.00           H  
ATOM    463  NZ  LYS    32      41.018  34.804  65.775  1.00  0.00           N  
ATOM    464  HZ1 LYS    32      40.385  33.983  65.859  1.00  0.00           H  
ATOM    465  HZ2 LYS    32      40.375  35.608  65.627  1.00  0.00           H  
ATOM    466  HZ3 LYS    32      41.402  34.924  66.734  1.00  0.00           H  
ATOM    467  C   LYS    32      45.963  34.134  61.545  1.00  0.00           C  
ATOM    468  O   LYS    32      45.820  35.189  60.930  1.00  0.00           O  
ATOM    469  N   THR    33      45.823  32.959  60.878  1.00  0.00           N  
ATOM    470  HN  THR    33      46.215  32.173  61.350  1.00  0.00           H  
ATOM    471  CA  THR    33      45.230  32.759  59.551  1.00  0.00           C  
ATOM    472  HA  THR    33      44.819  31.762  59.487  1.00  0.00           H  
ATOM    473  CB  THR    33      43.927  33.615  59.339  1.00  0.00           C  
ATOM    474  HB  THR    33      44.031  34.714  59.461  1.00  0.00           H  
ATOM    475  OG1 THR    33      43.428  33.493  58.013  1.00  0.00           O  
ATOM    476  HG1 THR    33      42.578  33.066  58.144  1.00  0.00           H  
ATOM    477  CG2 THR    33      42.763  33.109  60.238  1.00  0.00           C  
ATOM    478 HG21 THR    33      41.863  33.752  60.139  1.00  0.00           H  
ATOM    479 HG22 THR    33      43.077  33.125  61.304  1.00  0.00           H  
ATOM    480 HG23 THR    33      42.543  32.058  59.951  1.00  0.00           H  
ATOM    481  C   THR    33      46.238  32.873  58.428  1.00  0.00           C  
ATOM    482  O   THR    33      47.042  33.703  58.331  1.00  0.00           O  
ATOM    483  N   LYS    34      46.132  31.879  57.422  1.00  0.00           N  
ATOM    484  HN  LYS    34      45.443  31.159  57.420  1.00  0.00           H  
ATOM    485  CA  LYS    34      46.973  31.997  56.253  1.00  0.00           C  
ATOM    486  HA  LYS    34      47.688  32.801  56.343  1.00  0.00           H  
ATOM    487  CB  LYS    34      47.764  30.681  56.016  1.00  0.00           C  
ATOM    488  HB1 LYS    34      48.308  30.691  55.047  1.00  0.00           H  
ATOM    489  HB2 LYS    34      47.091  29.805  55.900  1.00  0.00           H  
ATOM    490  CG  LYS    34      48.697  30.398  57.220  1.00  0.00           C  
ATOM    491  HG1 LYS    34      48.236  30.378  58.230  1.00  0.00           H  
ATOM    492  HG2 LYS    34      49.501  31.155  57.342  1.00  0.00           H  
ATOM    493  CD  LYS    34      49.528  29.115  57.085  1.00  0.00           C  
ATOM    494  HD1 LYS    34      50.122  29.061  56.148  1.00  0.00           H  
ATOM    495  HD2 LYS    34      48.890  28.247  56.812  1.00  0.00           H  
ATOM    496  CE  LYS    34      50.380  28.807  58.252  1.00  0.00           C  
ATOM    497  HE1 LYS    34      50.934  27.890  57.961  1.00  0.00           H  
ATOM    498  HE2 LYS    34      49.814  28.505  59.160  1.00  0.00           H  
ATOM    499  NZ  LYS    34      51.266  29.894  58.660  1.00  0.00           N  
ATOM    500  HZ1 LYS    34      50.684  30.503  59.270  1.00  0.00           H  
ATOM    501  HZ2 LYS    34      51.657  30.427  57.857  1.00  0.00           H  
ATOM    502  HZ3 LYS    34      52.006  29.464  59.251  1.00  0.00           H  
ATOM    503  C   LYS    34      46.149  32.291  54.972  1.00  0.00           C  
ATOM    504  O   LYS    34      46.690  32.266  53.852  1.00  0.00           O  
ATOM    505  N   GLU    35      44.796  32.586  55.134  1.00  0.00           N  
ATOM    506  HN  GLU    35      44.257  32.743  55.958  1.00  0.00           H  
ATOM    507  CA  GLU    35      44.035  32.851  53.973  1.00  0.00           C  
ATOM    508  HA  GLU    35      44.625  33.083  53.099  1.00  0.00           H  
ATOM    509  CB  GLU    35      42.976  31.715  53.753  1.00  0.00           C  
ATOM    510  HB1 GLU    35      42.483  31.989  52.795  1.00  0.00           H  
ATOM    511  HB2 GLU    35      42.154  31.669  54.499  1.00  0.00           H  
ATOM    512  CG  GLU    35      43.632  30.325  53.575  1.00  0.00           C  
ATOM    513  HG1 GLU    35      43.976  29.970  54.570  1.00  0.00           H  
ATOM    514  HG2 GLU    35      44.502  30.416  52.890  1.00  0.00           H  
ATOM    515  CD  GLU    35      42.630  29.301  52.964  1.00  0.00           C  
ATOM    516  OE1 GLU    35      42.766  28.940  51.793  1.00  0.00           O  
ATOM    517  OE2 GLU    35      41.701  28.941  53.680  1.00  0.00           O  
ATOM    518  C   GLU    35      43.187  34.139  54.087  1.00  0.00           C  
ATOM    519  O   GLU    35      42.150  34.162  53.401  1.00  0.00           O  
ATOM    520  N   GLY    36      43.574  35.116  54.897  1.00  0.00           N  
ATOM    521  HN  GLY    36      44.439  35.149  55.392  1.00  0.00           H  
ATOM    522  CA  GLY    36      42.856  36.373  54.963  1.00  0.00           C  
ATOM    523  HA1 GLY    36      43.369  36.803  55.810  1.00  0.00           H  
ATOM    524  HA2 GLY    36      41.799  36.153  54.988  1.00  0.00           H  
ATOM    525  C   GLY    36      43.034  37.403  53.810  1.00  0.00           C  
ATOM    526  O   GLY    36      44.099  37.407  53.125  1.00  0.00           O  
ATOM    527  N   VAL    37      42.132  38.414  53.706  1.00  0.00           N  
ATOM    528  HN  VAL    37      41.438  38.529  54.413  1.00  0.00           H  
ATOM    529  CA  VAL    37      42.223  39.487  52.649  1.00  0.00           C  
ATOM    530  HA  VAL    37      42.733  38.996  51.833  1.00  0.00           H  
ATOM    531  CB  VAL    37      40.817  39.832  52.095  1.00  0.00           C  
ATOM    532  HB  VAL    37      40.901  40.637  51.334  1.00  0.00           H  
ATOM    533  CG1 VAL    37      40.252  38.605  51.408  1.00  0.00           C  
ATOM    534 HG11 VAL    37      40.079  37.667  51.978  1.00  0.00           H  
ATOM    535 HG12 VAL    37      41.037  38.450  50.637  1.00  0.00           H  
ATOM    536 HG13 VAL    37      39.309  38.920  50.911  1.00  0.00           H  
ATOM    537  CG2 VAL    37      39.857  40.405  53.196  1.00  0.00           C  
ATOM    538 HG21 VAL    37      38.826  40.403  52.780  1.00  0.00           H  
ATOM    539 HG22 VAL    37      40.246  41.363  53.603  1.00  0.00           H  
ATOM    540 HG23 VAL    37      39.772  39.748  54.088  1.00  0.00           H  
ATOM    541  C   VAL    37      42.910  40.737  53.219  1.00  0.00           C  
ATOM    542  O   VAL    37      42.611  41.225  54.323  1.00  0.00           O  
ATOM    543  N   LEU    38      43.861  41.324  52.459  1.00  0.00           N  
ATOM    544  HN  LEU    38      44.149  40.964  51.575  1.00  0.00           H  
ATOM    545  CA  LEU    38      44.504  42.627  52.740  1.00  0.00           C  
ATOM    546  HA  LEU    38      44.602  42.833  53.796  1.00  0.00           H  
ATOM    547  CB  LEU    38      45.947  42.813  52.089  1.00  0.00           C  
ATOM    548  HB1 LEU    38      46.381  43.811  52.313  1.00  0.00           H  
ATOM    549  HB2 LEU    38      45.802  42.875  50.989  1.00  0.00           H  
ATOM    550  CG  LEU    38      47.010  41.711  52.469  1.00  0.00           C  
ATOM    551  HG  LEU    38      46.542  40.786  52.068  1.00  0.00           H  
ATOM    552  CD1 LEU    38      47.340  41.548  53.960  1.00  0.00           C  
ATOM    553 HD11 LEU    38      46.413  41.177  54.447  1.00  0.00           H  
ATOM    554 HD12 LEU    38      47.595  42.532  54.407  1.00  0.00           H  
ATOM    555 HD13 LEU    38      48.184  40.844  54.123  1.00  0.00           H  
ATOM    556  CD2 LEU    38      48.394  41.876  51.708  1.00  0.00           C  
ATOM    557 HD21 LEU    38      49.144  41.144  52.077  1.00  0.00           H  
ATOM    558 HD22 LEU    38      48.726  42.902  51.975  1.00  0.00           H  
ATOM    559 HD23 LEU    38      48.288  41.958  50.605  1.00  0.00           H  
ATOM    560  C   LEU    38      43.717  43.783  52.134  1.00  0.00           C  
ATOM    561  O   LEU    38      43.075  43.701  51.140  1.00  0.00           O  
ATOM    562  N   TYR    39      43.815  44.952  52.763  1.00  0.00           N  
ATOM    563  HN  TYR    39      44.371  45.033  53.587  1.00  0.00           H  
ATOM    564  CA  TYR    39      43.024  46.069  52.254  1.00  0.00           C  
ATOM    565  HA  TYR    39      42.357  45.670  51.503  1.00  0.00           H  
ATOM    566  CB  TYR    39      42.153  46.614  53.430  1.00  0.00           C  
ATOM    567  HB1 TYR    39      41.683  47.583  53.155  1.00  0.00           H  
ATOM    568  HB2 TYR    39      42.845  46.776  54.284  1.00  0.00           H  
ATOM    569  CG  TYR    39      41.044  45.615  53.712  1.00  0.00           C  
ATOM    570  CD1 TYR    39      39.853  45.706  53.009  1.00  0.00           C  
ATOM    571  HD1 TYR    39      39.859  46.428  52.206  1.00  0.00           H  
ATOM    572  CE1 TYR    39      38.742  44.967  53.314  1.00  0.00           C  
ATOM    573  HE1 TYR    39      37.817  45.091  52.771  1.00  0.00           H  
ATOM    574  CZ  TYR    39      38.830  44.049  54.379  1.00  0.00           C  
ATOM    575  OH  TYR    39      37.673  43.366  54.848  1.00  0.00           O  
ATOM    576  HH  TYR    39      36.838  43.760  54.585  1.00  0.00           H  
ATOM    577  CD2 TYR    39      41.076  44.601  54.712  1.00  0.00           C  
ATOM    578  HD2 TYR    39      41.957  44.556  55.336  1.00  0.00           H  
ATOM    579  CE2 TYR    39      39.956  43.795  55.042  1.00  0.00           C  
ATOM    580  HE2 TYR    39      40.075  42.975  55.735  1.00  0.00           H  
ATOM    581  C   TYR    39      44.030  46.991  51.632  1.00  0.00           C  
ATOM    582  O   TYR    39      45.238  46.910  52.012  1.00  0.00           O  
ATOM    583  N   VAL    40      43.582  47.932  50.682  1.00  0.00           N  
ATOM    584  HN  VAL    40      42.627  47.963  50.395  1.00  0.00           H  
ATOM    585  CA  VAL    40      44.318  49.034  50.167  1.00  0.00           C  
ATOM    586  HA  VAL    40      45.205  49.150  50.772  1.00  0.00           H  
ATOM    587  CB  VAL    40      44.952  48.550  48.804  1.00  0.00           C  
ATOM    588  HB  VAL    40      45.544  47.623  48.963  1.00  0.00           H  
ATOM    589  CG1 VAL    40      45.911  49.699  48.365  1.00  0.00           C  
ATOM    590 HG11 VAL    40      46.519  49.991  49.248  1.00  0.00           H  
ATOM    591 HG12 VAL    40      45.278  50.545  48.021  1.00  0.00           H  
ATOM    592 HG13 VAL    40      46.577  49.255  47.594  1.00  0.00           H  
ATOM    593  CG2 VAL    40      43.771  48.313  47.779  1.00  0.00           C  
ATOM    594 HG21 VAL    40      43.126  47.437  48.003  1.00  0.00           H  
ATOM    595 HG22 VAL    40      44.201  48.229  46.758  1.00  0.00           H  
ATOM    596 HG23 VAL    40      43.009  49.104  47.948  1.00  0.00           H  
ATOM    597  C   VAL    40      43.567  50.441  50.108  1.00  0.00           C  
ATOM    598  O   VAL    40      42.405  50.505  49.891  1.00  0.00           O  
ATOM    599  N   GLY    41      44.289  51.582  50.317  1.00  0.00           N  
ATOM    600  HN  GLY    41      45.282  51.580  50.227  1.00  0.00           H  
ATOM    601  CA  GLY    41      43.741  52.885  50.365  1.00  0.00           C  
ATOM    602  HA1 GLY    41      42.694  52.869  50.626  1.00  0.00           H  
ATOM    603  HA2 GLY    41      43.950  53.328  49.402  1.00  0.00           H  
ATOM    604  C   GLY    41      44.303  53.844  51.332  1.00  0.00           C  
ATOM    605  O   GLY    41      45.350  53.522  51.936  1.00  0.00           O  
ATOM    606  N   SER    42      43.735  55.049  51.478  1.00  0.00           N  
ATOM    607  HN  SER    42      42.988  55.401  50.919  1.00  0.00           H  
ATOM    608  CA  SER    42      44.179  56.022  52.390  1.00  0.00           C  
ATOM    609  HA  SER    42      45.249  56.049  52.241  1.00  0.00           H  
ATOM    610  CB  SER    42      43.578  57.469  52.184  1.00  0.00           C  
ATOM    611  HB1 SER    42      42.497  57.310  52.384  1.00  0.00           H  
ATOM    612  HB2 SER    42      43.714  57.808  51.135  1.00  0.00           H  
ATOM    613  OG  SER    42      44.168  58.531  53.017  1.00  0.00           O  
ATOM    614  HG1 SER    42      45.122  58.454  52.933  1.00  0.00           H  
ATOM    615  C   SER    42      43.974  55.534  53.781  1.00  0.00           C  
ATOM    616  O   SER    42      42.989  54.898  54.075  1.00  0.00           O  
ATOM    617  N   LYS    43      44.877  55.823  54.737  1.00  0.00           N  
ATOM    618  HN  LYS    43      45.611  56.487  54.615  1.00  0.00           H  
ATOM    619  CA  LYS    43      44.758  55.238  56.074  1.00  0.00           C  
ATOM    620  HA  LYS    43      44.834  54.170  55.939  1.00  0.00           H  
ATOM    621  CB  LYS    43      46.068  55.492  56.771  1.00  0.00           C  
ATOM    622  HB1 LYS    43      45.994  55.178  57.834  1.00  0.00           H  
ATOM    623  HB2 LYS    43      46.398  56.550  56.700  1.00  0.00           H  
ATOM    624  CG  LYS    43      47.260  54.714  56.255  1.00  0.00           C  
ATOM    625  HG1 LYS    43      47.495  54.916  55.188  1.00  0.00           H  
ATOM    626  HG2 LYS    43      46.862  53.677  56.273  1.00  0.00           H  
ATOM    627  CD  LYS    43      48.451  54.709  57.179  1.00  0.00           C  
ATOM    628  HD1 LYS    43      49.276  54.086  56.773  1.00  0.00           H  
ATOM    629  HD2 LYS    43      48.271  54.375  58.223  1.00  0.00           H  
ATOM    630  CE  LYS    43      49.028  56.108  57.342  1.00  0.00           C  
ATOM    631  HE1 LYS    43      49.943  56.111  57.972  1.00  0.00           H  
ATOM    632  HE2 LYS    43      48.310  56.776  57.865  1.00  0.00           H  
ATOM    633  NZ  LYS    43      49.358  56.737  56.028  1.00  0.00           N  
ATOM    634  HZ1 LYS    43      50.204  56.242  55.681  1.00  0.00           H  
ATOM    635  HZ2 LYS    43      49.554  57.756  56.094  1.00  0.00           H  
ATOM    636  HZ3 LYS    43      48.581  56.544  55.364  1.00  0.00           H  
ATOM    637  C   LYS    43      43.584  55.502  56.926  1.00  0.00           C  
ATOM    638  O   LYS    43      43.226  54.796  57.868  1.00  0.00           O  
ATOM    639  N   THR    44      43.062  56.746  56.685  1.00  0.00           N  
ATOM    640  HN  THR    44      43.445  57.229  55.901  1.00  0.00           H  
ATOM    641  CA  THR    44      42.008  57.360  57.457  1.00  0.00           C  
ATOM    642  HA  THR    44      42.093  56.934  58.445  1.00  0.00           H  
ATOM    643  CB  THR    44      42.177  58.844  57.761  1.00  0.00           C  
ATOM    644  HB  THR    44      42.246  59.352  56.775  1.00  0.00           H  
ATOM    645  OG1 THR    44      41.076  59.401  58.494  1.00  0.00           O  
ATOM    646  HG1 THR    44      40.247  59.303  58.020  1.00  0.00           H  
ATOM    647  CG2 THR    44      43.451  59.095  58.560  1.00  0.00           C  
ATOM    648 HG21 THR    44      44.363  58.901  57.956  1.00  0.00           H  
ATOM    649 HG22 THR    44      43.398  58.431  59.449  1.00  0.00           H  
ATOM    650 HG23 THR    44      43.532  60.161  58.861  1.00  0.00           H  
ATOM    651  C   THR    44      40.714  56.878  56.856  1.00  0.00           C  
ATOM    652  O   THR    44      39.678  56.988  57.498  1.00  0.00           O  
ATOM    653  N   LYS    45      40.721  56.169  55.649  1.00  0.00           N  
ATOM    654  HN  LYS    45      41.612  56.059  55.217  1.00  0.00           H  
ATOM    655  CA  LYS    45      39.608  55.603  55.009  1.00  0.00           C  
ATOM    656  HA  LYS    45      38.659  56.056  55.255  1.00  0.00           H  
ATOM    657  CB  LYS    45      39.738  55.874  53.503  1.00  0.00           C  
ATOM    658  HB1 LYS    45      38.918  55.401  52.921  1.00  0.00           H  
ATOM    659  HB2 LYS    45      40.729  55.464  53.212  1.00  0.00           H  
ATOM    660  CG  LYS    45      39.748  57.366  53.079  1.00  0.00           C  
ATOM    661  HG1 LYS    45      39.846  57.302  51.974  1.00  0.00           H  
ATOM    662  HG2 LYS    45      40.562  57.981  53.519  1.00  0.00           H  
ATOM    663  CD  LYS    45      38.437  58.104  53.273  1.00  0.00           C  
ATOM    664  HD1 LYS    45      38.365  58.620  54.254  1.00  0.00           H  
ATOM    665  HD2 LYS    45      37.677  57.293  53.271  1.00  0.00           H  
ATOM    666  CE  LYS    45      37.885  58.893  52.056  1.00  0.00           C  
ATOM    667  HE1 LYS    45      37.503  58.202  51.274  1.00  0.00           H  
ATOM    668  HE2 LYS    45      38.465  59.680  51.529  1.00  0.00           H  
ATOM    669  NZ  LYS    45      36.673  59.587  52.571  1.00  0.00           N  
ATOM    670  HZ1 LYS    45      36.146  59.968  51.760  1.00  0.00           H  
ATOM    671  HZ2 LYS    45      37.060  60.342  53.171  1.00  0.00           H  
ATOM    672  HZ3 LYS    45      36.115  58.853  53.053  1.00  0.00           H  
ATOM    673  C   LYS    45      39.447  54.155  55.261  1.00  0.00           C  
ATOM    674  O   LYS    45      40.305  53.486  55.746  1.00  0.00           O  
ATOM    675  N   GLU    46      38.339  53.538  54.774  1.00  0.00           N  
ATOM    676  HN  GLU    46      37.698  53.950  54.131  1.00  0.00           H  
ATOM    677  CA  GLU    46      38.045  52.113  54.890  1.00  0.00           C  
ATOM    678  HA  GLU    46      38.589  51.737  55.744  1.00  0.00           H  
ATOM    679  CB  GLU    46      36.481  51.924  54.962  1.00  0.00           C  
ATOM    680  HB1 GLU    46      36.250  50.860  54.744  1.00  0.00           H  
ATOM    681  HB2 GLU    46      36.091  52.378  54.025  1.00  0.00           H  
ATOM    682  CG  GLU    46      35.876  52.419  56.277  1.00  0.00           C  
ATOM    683  HG1 GLU    46      36.190  53.481  56.363  1.00  0.00           H  
ATOM    684  HG2 GLU    46      36.254  51.846  57.151  1.00  0.00           H  
ATOM    685  CD  GLU    46      34.345  52.540  56.371  1.00  0.00           C  
ATOM    686  OE1 GLU    46      33.817  52.026  57.404  1.00  0.00           O  
ATOM    687  OE2 GLU    46      33.673  53.104  55.445  1.00  0.00           O  
ATOM    688  C   GLU    46      38.686  51.456  53.749  1.00  0.00           C  
ATOM    689  O   GLU    46      39.082  50.279  53.932  1.00  0.00           O  
ATOM    690  N   GLY    47      38.955  52.134  52.628  1.00  0.00           N  
ATOM    691  HN  GLY    47      38.747  53.109  52.629  1.00  0.00           H  
ATOM    692  CA  GLY    47      39.490  51.543  51.410  1.00  0.00           C  
ATOM    693  HA1 GLY    47      40.519  51.313  51.646  1.00  0.00           H  
ATOM    694  HA2 GLY    47      39.371  52.250  50.602  1.00  0.00           H  
ATOM    695  C   GLY    47      38.841  50.267  50.883  1.00  0.00           C  
ATOM    696  O   GLY    47      37.727  49.958  51.324  1.00  0.00           O  
ATOM    697  N   VAL    48      39.510  49.515  49.987  1.00  0.00           N  
ATOM    698  HN  VAL    48      40.409  49.749  49.626  1.00  0.00           H  
ATOM    699  CA  VAL    48      38.981  48.359  49.249  1.00  0.00           C  
ATOM    700  HA  VAL    48      38.045  48.068  49.703  1.00  0.00           H  
ATOM    701  CB  VAL    48      38.861  48.636  47.684  1.00  0.00           C  
ATOM    702  HB  VAL    48      38.319  47.829  47.147  1.00  0.00           H  
ATOM    703  CG1 VAL    48      40.198  48.909  47.018  1.00  0.00           C  
ATOM    704 HG11 VAL    48      40.123  49.174  45.942  1.00  0.00           H  
ATOM    705 HG12 VAL    48      40.848  48.009  46.970  1.00  0.00           H  
ATOM    706 HG13 VAL    48      40.825  49.696  47.489  1.00  0.00           H  
ATOM    707  CG2 VAL    48      37.929  49.929  47.445  1.00  0.00           C  
ATOM    708 HG21 VAL    48      37.638  49.939  46.373  1.00  0.00           H  
ATOM    709 HG22 VAL    48      38.434  50.915  47.529  1.00  0.00           H  
ATOM    710 HG23 VAL    48      37.054  49.872  48.128  1.00  0.00           H  
ATOM    711  C   VAL    48      39.919  47.142  49.294  1.00  0.00           C  
ATOM    712  O   VAL    48      40.989  47.267  49.824  1.00  0.00           O  
ATOM    713  N   VAL    49      39.420  45.980  48.773  1.00  0.00           N  
ATOM    714  HN  VAL    49      38.816  46.104  47.990  1.00  0.00           H  
ATOM    715  CA  VAL    49      40.153  44.680  48.888  1.00  0.00           C  
ATOM    716  HA  VAL    49      40.596  44.667  49.873  1.00  0.00           H  
ATOM    717  CB  VAL    49      39.245  43.458  48.980  1.00  0.00           C  
ATOM    718  HB  VAL    49      38.576  43.545  48.097  1.00  0.00           H  
ATOM    719  CG1 VAL    49      38.513  43.462  50.288  1.00  0.00           C  
ATOM    720 HG11 VAL    49      39.163  43.090  51.109  1.00  0.00           H  
ATOM    721 HG12 VAL    49      37.608  42.821  50.224  1.00  0.00           H  
ATOM    722 HG13 VAL    49      38.169  44.453  50.652  1.00  0.00           H  
ATOM    723  CG2 VAL    49      40.056  42.130  48.770  1.00  0.00           C  
ATOM    724 HG21 VAL    49      40.489  41.988  47.757  1.00  0.00           H  
ATOM    725 HG22 VAL    49      39.383  41.261  48.930  1.00  0.00           H  
ATOM    726 HG23 VAL    49      40.925  42.180  49.460  1.00  0.00           H  
ATOM    727  C   VAL    49      41.252  44.506  47.809  1.00  0.00           C  
ATOM    728  O   VAL    49      41.110  44.703  46.639  1.00  0.00           O  
ATOM    729  N   HSD    50      42.458  44.293  48.377  1.00  0.00           N  
ATOM    730  HN  HSD    50      42.583  44.216  49.363  1.00  0.00           H  
ATOM    731  CA  HSD    50      43.707  44.170  47.588  1.00  0.00           C  
ATOM    732  HA  HSD    50      43.694  44.896  46.789  1.00  0.00           H  
ATOM    733  CB  HSD    50      44.902  44.671  48.500  1.00  0.00           C  
ATOM    734  HB1 HSD    50      45.066  43.944  49.324  1.00  0.00           H  
ATOM    735  HB2 HSD    50      44.621  45.598  49.045  1.00  0.00           H  
ATOM    736  ND1 HSD    50      47.233  45.480  48.485  1.00  0.00           N  
ATOM    737  HD1 HSD    50      47.397  45.420  49.470  1.00  0.00           H  
ATOM    738  CG  HSD    50      46.050  45.165  47.818  1.00  0.00           C  
ATOM    739  CE1 HSD    50      48.117  45.938  47.597  1.00  0.00           C  
ATOM    740  HE1 HSD    50      49.045  46.407  47.924  1.00  0.00           H  
ATOM    741  NE2 HSD    50      47.652  45.886  46.397  1.00  0.00           N  
ATOM    742  CD2 HSD    50      46.406  45.398  46.461  1.00  0.00           C  
ATOM    743  HD2 HSD    50      45.861  45.142  45.561  1.00  0.00           H  
ATOM    744  C   HSD    50      43.978  42.742  47.150  1.00  0.00           C  
ATOM    745  O   HSD    50      44.716  42.447  46.237  1.00  0.00           O  
ATOM    746  N   GLY    51      43.355  41.757  47.804  1.00  0.00           N  
ATOM    747  HN  GLY    51      42.747  41.939  48.573  1.00  0.00           H  
ATOM    748  CA  GLY    51      43.441  40.298  47.509  1.00  0.00           C  
ATOM    749  HA1 GLY    51      44.158  40.090  46.729  1.00  0.00           H  
ATOM    750  HA2 GLY    51      42.467  40.029  47.128  1.00  0.00           H  
ATOM    751  C   GLY    51      43.772  39.591  48.775  1.00  0.00           C  
ATOM    752  O   GLY    51      43.968  40.224  49.823  1.00  0.00           O  
ATOM    753  N   VAL    52      43.863  38.247  48.690  1.00  0.00           N  
ATOM    754  HN  VAL    52      43.608  37.823  47.824  1.00  0.00           H  
ATOM    755  CA  VAL    52      44.241  37.269  49.746  1.00  0.00           C  
ATOM    756  HA  VAL    52      43.892  37.598  50.714  1.00  0.00           H  
ATOM    757  CB  VAL    52      43.602  35.936  49.501  1.00  0.00           C  
ATOM    758  HB  VAL    52      44.013  35.160  50.182  1.00  0.00           H  
ATOM    759  CG1 VAL    52      43.920  35.396  48.070  1.00  0.00           C  
ATOM    760 HG11 VAL    52      45.015  35.501  47.920  1.00  0.00           H  
ATOM    761 HG12 VAL    52      43.300  35.895  47.294  1.00  0.00           H  
ATOM    762 HG13 VAL    52      43.661  34.317  48.016  1.00  0.00           H  
ATOM    763  CG2 VAL    52      42.102  35.979  49.887  1.00  0.00           C  
ATOM    764 HG21 VAL    52      42.034  36.119  50.987  1.00  0.00           H  
ATOM    765 HG22 VAL    52      41.623  34.982  49.790  1.00  0.00           H  
ATOM    766 HG23 VAL    52      41.482  36.752  49.385  1.00  0.00           H  
ATOM    767  C   VAL    52      45.734  37.177  49.975  1.00  0.00           C  
ATOM    768  O   VAL    52      46.532  37.298  49.064  1.00  0.00           O  
ATOM    769  N   ALA    53      46.206  36.965  51.219  1.00  0.00           N  
ATOM    770  HN  ALA    53      45.625  36.979  52.029  1.00  0.00           H  
ATOM    771  CA  ALA    53      47.575  36.788  51.650  1.00  0.00           C  
ATOM    772  HA  ALA    53      48.091  36.208  50.899  1.00  0.00           H  
ATOM    773  CB  ALA    53      48.270  38.122  51.965  1.00  0.00           C  
ATOM    774  HB1 ALA    53      49.358  37.956  52.114  1.00  0.00           H  
ATOM    775  HB2 ALA    53      47.792  38.626  52.832  1.00  0.00           H  
ATOM    776  HB3 ALA    53      48.182  38.913  51.189  1.00  0.00           H  
ATOM    777  C   ALA    53      47.571  35.969  52.955  1.00  0.00           C  
ATOM    778  O   ALA    53      46.562  35.804  53.669  1.00  0.00           O  
ATOM    779  N   THR    54      48.761  35.348  53.263  1.00  0.00           N  
ATOM    780  HN  THR    54      49.494  35.434  52.594  1.00  0.00           H  
ATOM    781  CA  THR    54      48.938  34.815  54.606  1.00  0.00           C  
ATOM    782  HA  THR    54      48.078  34.321  55.031  1.00  0.00           H  
ATOM    783  CB  THR    54      49.963  33.627  54.766  1.00  0.00           C  
ATOM    784  HB  THR    54      49.550  32.679  54.360  1.00  0.00           H  
ATOM    785  OG1 THR    54      50.297  33.343  56.142  1.00  0.00           O  
ATOM    786  HG1 THR    54      51.091  32.807  56.090  1.00  0.00           H  
ATOM    787  CG2 THR    54      51.353  33.970  54.118  1.00  0.00           C  
ATOM    788 HG21 THR    54      51.673  34.983  54.442  1.00  0.00           H  
ATOM    789 HG22 THR    54      51.308  33.882  53.011  1.00  0.00           H  
ATOM    790 HG23 THR    54      52.106  33.183  54.334  1.00  0.00           H  
ATOM    791  C   THR    54      49.166  35.940  55.653  1.00  0.00           C  
ATOM    792  O   THR    54      50.263  36.373  55.959  1.00  0.00           O  
ATOM    793  N   VAL    55      47.964  36.349  56.244  1.00  0.00           N  
ATOM    794  HN  VAL    55      47.130  35.870  55.978  1.00  0.00           H  
ATOM    795  CA  VAL    55      47.829  37.452  57.222  1.00  0.00           C  
ATOM    796  HA  VAL    55      48.430  38.214  56.748  1.00  0.00           H  
ATOM    797  CB  VAL    55      46.351  37.887  57.467  1.00  0.00           C  
ATOM    798  HB  VAL    55      46.367  38.692  58.232  1.00  0.00           H  
ATOM    799  CG1 VAL    55      45.375  36.759  57.853  1.00  0.00           C  
ATOM    800 HG11 VAL    55      45.426  35.955  57.088  1.00  0.00           H  
ATOM    801 HG12 VAL    55      44.430  37.331  57.974  1.00  0.00           H  
ATOM    802 HG13 VAL    55      45.674  36.340  58.837  1.00  0.00           H  
ATOM    803  CG2 VAL    55      45.845  38.639  56.209  1.00  0.00           C  
ATOM    804 HG21 VAL    55      46.110  38.134  55.256  1.00  0.00           H  
ATOM    805 HG22 VAL    55      46.446  39.573  56.237  1.00  0.00           H  
ATOM    806 HG23 VAL    55      44.779  38.939  56.304  1.00  0.00           H  
ATOM    807  C   VAL    55      48.591  37.158  58.494  1.00  0.00           C  
ATOM    808  O   VAL    55      49.182  38.069  59.129  1.00  0.00           O  
ATOM    809  N   ALA    56      48.727  35.886  58.928  1.00  0.00           N  
ATOM    810  HN  ALA    56      48.378  35.157  58.344  1.00  0.00           H  
ATOM    811  CA  ALA    56      49.681  35.453  59.900  1.00  0.00           C  
ATOM    812  HA  ALA    56      49.313  35.904  60.810  1.00  0.00           H  
ATOM    813  CB  ALA    56      49.579  34.007  60.264  1.00  0.00           C  
ATOM    814  HB1 ALA    56      48.548  33.594  60.298  1.00  0.00           H  
ATOM    815  HB2 ALA    56      50.086  33.724  61.211  1.00  0.00           H  
ATOM    816  HB3 ALA    56      49.994  33.475  59.382  1.00  0.00           H  
ATOM    817  C   ALA    56      51.174  35.796  59.674  1.00  0.00           C  
ATOM    818  O   ALA    56      51.874  36.342  60.526  1.00  0.00           O  
ATOM    819  N   GLU    57      51.691  35.479  58.510  1.00  0.00           N  
ATOM    820  HN  GLU    57      51.116  34.883  57.955  1.00  0.00           H  
ATOM    821  CA  GLU    57      53.077  35.667  58.147  1.00  0.00           C  
ATOM    822  HA  GLU    57      53.694  35.390  58.988  1.00  0.00           H  
ATOM    823  CB  GLU    57      53.342  34.620  57.004  1.00  0.00           C  
ATOM    824  HB1 GLU    57      54.352  34.767  56.564  1.00  0.00           H  
ATOM    825  HB2 GLU    57      52.567  34.865  56.246  1.00  0.00           H  
ATOM    826  CG  GLU    57      53.298  33.172  57.476  1.00  0.00           C  
ATOM    827  HG1 GLU    57      52.401  33.181  58.132  1.00  0.00           H  
ATOM    828  HG2 GLU    57      54.190  32.920  58.088  1.00  0.00           H  
ATOM    829  CD  GLU    57      53.261  32.134  56.401  1.00  0.00           C  
ATOM    830  OE1 GLU    57      54.112  32.058  55.453  1.00  0.00           O  
ATOM    831  OE2 GLU    57      52.152  31.484  56.382  1.00  0.00           O  
ATOM    832  C   GLU    57      53.424  37.071  57.671  1.00  0.00           C  
ATOM    833  O   GLU    57      54.549  37.604  57.633  1.00  0.00           O  
ATOM    834  N   LYS    58      52.374  37.821  57.196  1.00  0.00           N  
ATOM    835  HN  LYS    58      51.460  37.434  57.295  1.00  0.00           H  
ATOM    836  CA  LYS    58      52.366  39.191  56.791  1.00  0.00           C  
ATOM    837  HA  LYS    58      53.382  39.458  56.538  1.00  0.00           H  
ATOM    838  CB  LYS    58      51.472  39.359  55.488  1.00  0.00           C  
ATOM    839  HB1 LYS    58      51.271  40.449  55.419  1.00  0.00           H  
ATOM    840  HB2 LYS    58      50.523  38.940  55.886  1.00  0.00           H  
ATOM    841  CG  LYS    58      51.943  38.658  54.162  1.00  0.00           C  
ATOM    842  HG1 LYS    58      51.176  38.983  53.426  1.00  0.00           H  
ATOM    843  HG2 LYS    58      51.795  37.557  54.184  1.00  0.00           H  
ATOM    844  CD  LYS    58      53.392  39.064  53.787  1.00  0.00           C  
ATOM    845  HD1 LYS    58      54.098  38.909  54.631  1.00  0.00           H  
ATOM    846  HD2 LYS    58      53.566  40.158  53.705  1.00  0.00           H  
ATOM    847  CE  LYS    58      54.088  38.384  52.517  1.00  0.00           C  
ATOM    848  HE1 LYS    58      53.447  38.244  51.621  1.00  0.00           H  
ATOM    849  HE2 LYS    58      54.352  37.340  52.790  1.00  0.00           H  
ATOM    850  NZ  LYS    58      55.230  39.232  52.118  1.00  0.00           N  
ATOM    851  HZ1 LYS    58      55.872  38.765  51.445  1.00  0.00           H  
ATOM    852  HZ2 LYS    58      55.805  39.474  52.950  1.00  0.00           H  
ATOM    853  HZ3 LYS    58      54.741  40.103  51.829  1.00  0.00           H  
ATOM    854  C   LYS    58      52.022  40.238  57.960  1.00  0.00           C  
ATOM    855  O   LYS    58      51.919  41.451  57.794  1.00  0.00           O  
ATOM    856  N   THR    59      51.751  39.683  59.197  1.00  0.00           N  
ATOM    857  HN  THR    59      51.762  38.692  59.313  1.00  0.00           H  
ATOM    858  CA  THR    59      51.416  40.555  60.385  1.00  0.00           C  
ATOM    859  HA  THR    59      50.381  40.830  60.247  1.00  0.00           H  
ATOM    860  CB  THR    59      51.447  39.667  61.604  1.00  0.00           C  
ATOM    861  HB  THR    59      50.671  38.885  61.464  1.00  0.00           H  
ATOM    862  OG1 THR    59      52.711  39.004  61.761  1.00  0.00           O  
ATOM    863  HG1 THR    59      52.659  38.332  62.445  1.00  0.00           H  
ATOM    864  CG2 THR    59      51.228  40.514  62.905  1.00  0.00           C  
ATOM    865 HG21 THR    59      50.167  40.839  62.945  1.00  0.00           H  
ATOM    866 HG22 THR    59      51.991  41.311  63.036  1.00  0.00           H  
ATOM    867 HG23 THR    59      51.220  39.772  63.732  1.00  0.00           H  
ATOM    868  C   THR    59      52.270  41.794  60.611  1.00  0.00           C  
ATOM    869  O   THR    59      51.745  42.909  60.596  1.00  0.00           O  
ATOM    870  N   LYS    60      53.585  41.610  60.878  1.00  0.00           N  
ATOM    871  HN  LYS    60      54.029  40.722  60.965  1.00  0.00           H  
ATOM    872  CA  LYS    60      54.512  42.664  61.099  1.00  0.00           C  
ATOM    873  HA  LYS    60      54.095  43.450  61.711  1.00  0.00           H  
ATOM    874  CB  LYS    60      55.822  42.252  61.814  1.00  0.00           C  
ATOM    875  HB1 LYS    60      56.487  43.142  61.795  1.00  0.00           H  
ATOM    876  HB2 LYS    60      56.249  41.325  61.376  1.00  0.00           H  
ATOM    877  CG  LYS    60      55.535  41.860  63.272  1.00  0.00           C  
ATOM    878  HG1 LYS    60      56.528  41.549  63.662  1.00  0.00           H  
ATOM    879  HG2 LYS    60      54.907  40.952  63.392  1.00  0.00           H  
ATOM    880  CD  LYS    60      54.878  42.873  64.211  1.00  0.00           C  
ATOM    881  HD1 LYS    60      53.787  42.726  64.063  1.00  0.00           H  
ATOM    882  HD2 LYS    60      55.119  43.910  63.891  1.00  0.00           H  
ATOM    883  CE  LYS    60      55.260  42.596  65.649  1.00  0.00           C  
ATOM    884  HE1 LYS    60      56.356  42.692  65.807  1.00  0.00           H  
ATOM    885  HE2 LYS    60      54.907  41.577  65.915  1.00  0.00           H  
ATOM    886  NZ  LYS    60      54.654  43.487  66.687  1.00  0.00           N  
ATOM    887  HZ1 LYS    60      54.986  44.466  66.568  1.00  0.00           H  
ATOM    888  HZ2 LYS    60      54.885  43.163  67.648  1.00  0.00           H  
ATOM    889  HZ3 LYS    60      53.617  43.560  66.680  1.00  0.00           H  
ATOM    890  C   LYS    60      54.676  43.476  59.794  1.00  0.00           C  
ATOM    891  O   LYS    60      54.749  44.706  59.839  1.00  0.00           O  
ATOM    892  N   GLU    61      54.883  42.751  58.619  1.00  0.00           N  
ATOM    893  HN  GLU    61      54.867  41.758  58.709  1.00  0.00           H  
ATOM    894  CA  GLU    61      55.190  43.318  57.289  1.00  0.00           C  
ATOM    895  HA  GLU    61      56.067  43.920  57.478  1.00  0.00           H  
ATOM    896  CB  GLU    61      55.569  42.235  56.299  1.00  0.00           C  
ATOM    897  HB1 GLU    61      54.698  41.550  56.385  1.00  0.00           H  
ATOM    898  HB2 GLU    61      56.541  41.800  56.615  1.00  0.00           H  
ATOM    899  CG  GLU    61      55.587  42.604  54.821  1.00  0.00           C  
ATOM    900  HG1 GLU    61      55.946  43.648  54.695  1.00  0.00           H  
ATOM    901  HG2 GLU    61      54.551  42.712  54.434  1.00  0.00           H  
ATOM    902  CD  GLU    61      56.264  41.632  53.951  1.00  0.00           C  
ATOM    903  OE1 GLU    61      57.016  42.061  53.051  1.00  0.00           O  
ATOM    904  OE2 GLU    61      56.065  40.464  54.274  1.00  0.00           O  
ATOM    905  C   GLU    61      54.206  44.330  56.882  1.00  0.00           C  
ATOM    906  O   GLU    61      54.592  45.511  56.606  1.00  0.00           O  
ATOM    907  N   GLN    62      52.877  44.064  56.935  1.00  0.00           N  
ATOM    908  HN  GLN    62      52.479  43.185  57.187  1.00  0.00           H  
ATOM    909  CA  GLN    62      51.910  45.076  56.510  1.00  0.00           C  
ATOM    910  HA  GLN    62      52.226  45.468  55.555  1.00  0.00           H  
ATOM    911  CB  GLN    62      50.586  44.257  56.421  1.00  0.00           C  
ATOM    912  HB1 GLN    62      50.453  43.609  57.313  1.00  0.00           H  
ATOM    913  HB2 GLN    62      50.676  43.662  55.487  1.00  0.00           H  
ATOM    914  CG  GLN    62      49.238  45.111  56.221  1.00  0.00           C  
ATOM    915  HG1 GLN    62      49.181  45.902  56.999  1.00  0.00           H  
ATOM    916  HG2 GLN    62      48.374  44.420  56.319  1.00  0.00           H  
ATOM    917  CD  GLN    62      49.130  45.686  54.787  1.00  0.00           C  
ATOM    918  OE1 GLN    62      48.660  44.998  53.809  1.00  0.00           O  
ATOM    919  NE2 GLN    62      49.596  46.930  54.575  1.00  0.00           N  
ATOM    920 HE21 GLN    62      49.326  47.277  53.677  1.00  0.00           H  
ATOM    921 HE22 GLN    62      49.865  47.544  55.317  1.00  0.00           H  
ATOM    922  C   GLN    62      51.783  46.299  57.403  1.00  0.00           C  
ATOM    923  O   GLN    62      51.653  47.421  56.906  1.00  0.00           O  
ATOM    924  N   VAL    63      51.899  46.195  58.736  1.00  0.00           N  
ATOM    925  HN  VAL    63      52.172  45.308  59.100  1.00  0.00           H  
ATOM    926  CA  VAL    63      51.809  47.293  59.696  1.00  0.00           C  
ATOM    927  HA  VAL    63      50.948  47.855  59.366  1.00  0.00           H  
ATOM    928  CB  VAL    63      51.635  46.900  61.202  1.00  0.00           C  
ATOM    929  HB  VAL    63      51.508  47.828  61.799  1.00  0.00           H  
ATOM    930  CG1 VAL    63      52.766  46.036  61.720  1.00  0.00           C  
ATOM    931 HG11 VAL    63      52.537  45.841  62.790  1.00  0.00           H  
ATOM    932 HG12 VAL    63      53.708  46.625  61.708  1.00  0.00           H  
ATOM    933 HG13 VAL    63      52.889  45.102  61.132  1.00  0.00           H  
ATOM    934  CG2 VAL    63      50.235  46.264  61.249  1.00  0.00           C  
ATOM    935 HG21 VAL    63      49.938  46.012  62.289  1.00  0.00           H  
ATOM    936 HG22 VAL    63      50.199  45.331  60.645  1.00  0.00           H  
ATOM    937 HG23 VAL    63      49.365  46.805  60.819  1.00  0.00           H  
ATOM    938  C   VAL    63      53.029  48.236  59.498  1.00  0.00           C  
ATOM    939  O   VAL    63      53.024  49.457  59.556  1.00  0.00           O  
ATOM    940  N   THR    64      54.215  47.686  59.311  1.00  0.00           N  
ATOM    941  HN  THR    64      54.115  46.695  59.278  1.00  0.00           H  
ATOM    942  CA  THR    64      55.503  48.388  59.021  1.00  0.00           C  
ATOM    943  HA  THR    64      55.625  49.118  59.807  1.00  0.00           H  
ATOM    944  CB  THR    64      56.719  47.604  59.210  1.00  0.00           C  
ATOM    945  HB  THR    64      57.656  48.162  58.998  1.00  0.00           H  
ATOM    946  OG1 THR    64      56.751  46.393  58.496  1.00  0.00           O  
ATOM    947  HG1 THR    64      55.934  45.896  58.576  1.00  0.00           H  
ATOM    948  CG2 THR    64      57.087  47.283  60.660  1.00  0.00           C  
ATOM    949 HG21 THR    64      57.080  48.206  61.278  1.00  0.00           H  
ATOM    950 HG22 THR    64      58.107  46.845  60.692  1.00  0.00           H  
ATOM    951 HG23 THR    64      56.332  46.604  61.112  1.00  0.00           H  
ATOM    952  C   THR    64      55.538  49.173  57.672  1.00  0.00           C  
ATOM    953  O   THR    64      56.098  50.261  57.582  1.00  0.00           O  
ATOM    954  N   ASN    65      54.943  48.619  56.588  1.00  0.00           N  
ATOM    955  HN  ASN    65      54.556  47.704  56.680  1.00  0.00           H  
ATOM    956  CA  ASN    65      54.719  49.156  55.238  1.00  0.00           C  
ATOM    957  HA  ASN    65      55.743  49.269  54.915  1.00  0.00           H  
ATOM    958  CB  ASN    65      53.903  48.018  54.340  1.00  0.00           C  
ATOM    959  HB1 ASN    65      52.861  47.927  54.717  1.00  0.00           H  
ATOM    960  HB2 ASN    65      54.388  47.052  54.594  1.00  0.00           H  
ATOM    961  CG  ASN    65      53.815  48.239  52.827  1.00  0.00           C  
ATOM    962  OD1 ASN    65      54.128  49.298  52.296  1.00  0.00           O  
ATOM    963  ND2 ASN    65      53.247  47.273  52.136  1.00  0.00           N  
ATOM    964 HD21 ASN    65      52.776  46.496  52.553  1.00  0.00           H  
ATOM    965 HD22 ASN    65      53.319  47.457  51.156  1.00  0.00           H  
ATOM    966  C   ASN    65      54.101  50.531  55.124  1.00  0.00           C  
ATOM    967  O   ASN    65      53.084  50.768  55.762  1.00  0.00           O  
ATOM    968  N   VAL    66      54.684  51.405  54.361  1.00  0.00           N  
ATOM    969  HN  VAL    66      55.486  51.221  53.798  1.00  0.00           H  
ATOM    970  CA  VAL    66      54.229  52.812  54.294  1.00  0.00           C  
ATOM    971  HA  VAL    66      53.684  53.016  55.203  1.00  0.00           H  
ATOM    972  CB  VAL    66      55.427  53.645  54.328  1.00  0.00           C  
ATOM    973  HB  VAL    66      56.047  53.320  53.466  1.00  0.00           H  
ATOM    974  CG1 VAL    66      55.113  55.177  54.163  1.00  0.00           C  
ATOM    975 HG11 VAL    66      54.758  55.407  53.135  1.00  0.00           H  
ATOM    976 HG12 VAL    66      55.996  55.824  54.350  1.00  0.00           H  
ATOM    977 HG13 VAL    66      54.360  55.554  54.887  1.00  0.00           H  
ATOM    978  CG2 VAL    66      56.272  53.391  55.664  1.00  0.00           C  
ATOM    979 HG21 VAL    66      56.605  52.336  55.766  1.00  0.00           H  
ATOM    980 HG22 VAL    66      55.819  53.762  56.607  1.00  0.00           H  
ATOM    981 HG23 VAL    66      57.217  53.966  55.557  1.00  0.00           H  
ATOM    982  C   VAL    66      53.263  53.130  53.047  1.00  0.00           C  
ATOM    983  O   VAL    66      52.571  54.149  52.996  1.00  0.00           O  
ATOM    984  N   GLY    67      53.076  52.111  52.130  1.00  0.00           N  
ATOM    985  HN  GLY    67      53.576  51.250  52.182  1.00  0.00           H  
ATOM    986  CA  GLY    67      52.052  52.007  51.140  1.00  0.00           C  
ATOM    987  HA1 GLY    67      51.449  52.902  51.156  1.00  0.00           H  
ATOM    988  HA2 GLY    67      51.596  51.034  51.253  1.00  0.00           H  
ATOM    989  C   GLY    67      52.590  52.001  49.719  1.00  0.00           C  
ATOM    990  O   GLY    67      53.828  52.212  49.493  1.00  0.00           O  
ATOM    991  N   GLY    68      51.744  51.843  48.713  1.00  0.00           N  
ATOM    992  HN  GLY    68      50.784  51.749  48.964  1.00  0.00           H  
ATOM    993  CA  GLY    68      51.922  52.042  47.285  1.00  0.00           C  
ATOM    994  HA1 GLY    68      50.972  51.829  46.818  1.00  0.00           H  
ATOM    995  HA2 GLY    68      52.702  51.410  46.887  1.00  0.00           H  
ATOM    996  C   GLY    68      52.302  53.491  46.833  1.00  0.00           C  
ATOM    997  O   GLY    68      51.756  54.460  47.353  1.00  0.00           O  
ATOM    998  N   ALA    69      53.316  53.667  45.943  1.00  0.00           N  
ATOM    999  HN  ALA    69      53.963  52.946  45.706  1.00  0.00           H  
ATOM   1000  CA  ALA    69      53.733  54.904  45.325  1.00  0.00           C  
ATOM   1001  HA  ALA    69      52.929  55.606  45.164  1.00  0.00           H  
ATOM   1002  CB  ALA    69      54.982  55.516  45.926  1.00  0.00           C  
ATOM   1003  HB1 ALA    69      54.561  56.038  46.812  1.00  0.00           H  
ATOM   1004  HB2 ALA    69      55.440  56.308  45.295  1.00  0.00           H  
ATOM   1005  HB3 ALA    69      55.668  54.697  46.233  1.00  0.00           H  
ATOM   1006  C   ALA    69      54.236  54.450  43.934  1.00  0.00           C  
ATOM   1007  O   ALA    69      54.989  53.457  43.748  1.00  0.00           O  
ATOM   1008  N   VAL    70      53.809  55.190  42.829  1.00  0.00           N  
ATOM   1009  HN  VAL    70      53.191  55.963  42.947  1.00  0.00           H  
ATOM   1010  CA  VAL    70      54.291  54.990  41.423  1.00  0.00           C  
ATOM   1011  HA  VAL    70      54.416  53.921  41.334  1.00  0.00           H  
ATOM   1012  CB  VAL    70      53.300  55.589  40.442  1.00  0.00           C  
ATOM   1013  HB  VAL    70      53.205  56.659  40.725  1.00  0.00           H  
ATOM   1014  CG1 VAL    70      51.952  54.769  40.473  1.00  0.00           C  
ATOM   1015 HG11 VAL    70      51.369  55.067  41.371  1.00  0.00           H  
ATOM   1016 HG12 VAL    70      52.147  53.675  40.459  1.00  0.00           H  
ATOM   1017 HG13 VAL    70      51.213  55.073  39.702  1.00  0.00           H  
ATOM   1018  CG2 VAL    70      53.830  55.409  38.967  1.00  0.00           C  
ATOM   1019 HG21 VAL    70      52.969  55.542  38.278  1.00  0.00           H  
ATOM   1020 HG22 VAL    70      54.298  54.402  39.005  1.00  0.00           H  
ATOM   1021 HG23 VAL    70      54.620  56.155  38.734  1.00  0.00           H  
ATOM   1022  C   VAL    70      55.668  55.627  41.339  1.00  0.00           C  
ATOM   1023  O   VAL    70      55.736  56.814  41.543  1.00  0.00           O  
ATOM   1024  N   VAL    71      56.691  54.802  40.942  1.00  0.00           N  
ATOM   1025  HN  VAL    71      56.495  53.831  40.825  1.00  0.00           H  
ATOM   1026  CA  VAL    71      58.080  55.237  40.903  1.00  0.00           C  
ATOM   1027  HA  VAL    71      58.099  56.135  41.503  1.00  0.00           H  
ATOM   1028  CB  VAL    71      58.978  54.242  41.642  1.00  0.00           C  
ATOM   1029  HB  VAL    71      58.792  53.238  41.204  1.00  0.00           H  
ATOM   1030  CG1 VAL    71      58.574  54.112  43.091  1.00  0.00           C  
ATOM   1031 HG11 VAL    71      58.697  55.090  43.603  1.00  0.00           H  
ATOM   1032 HG12 VAL    71      59.218  53.337  43.561  1.00  0.00           H  
ATOM   1033 HG13 VAL    71      57.524  53.764  43.198  1.00  0.00           H  
ATOM   1034  CG2 VAL    71      60.464  54.572  41.403  1.00  0.00           C  
ATOM   1035 HG21 VAL    71      61.012  53.727  41.871  1.00  0.00           H  
ATOM   1036 HG22 VAL    71      60.696  55.630  41.649  1.00  0.00           H  
ATOM   1037 HG23 VAL    71      60.854  54.538  40.363  1.00  0.00           H  
ATOM   1038  C   VAL    71      58.432  55.520  39.546  1.00  0.00           C  
ATOM   1039  O   VAL    71      58.504  56.649  39.088  1.00  0.00           O  
ATOM   1040  N   THR    72      58.699  54.540  38.710  1.00  0.00           N  
ATOM   1041  HN  THR    72      58.825  53.643  39.126  1.00  0.00           H  
ATOM   1042  CA  THR    72      58.693  54.612  37.302  1.00  0.00           C  
ATOM   1043  HA  THR    72      57.979  55.396  37.098  1.00  0.00           H  
ATOM   1044  CB  THR    72      60.093  55.000  36.640  1.00  0.00           C  
ATOM   1045  HB  THR    72      60.416  55.952  37.114  1.00  0.00           H  
ATOM   1046  OG1 THR    72      60.050  55.021  35.267  1.00  0.00           O  
ATOM   1047  HG1 THR    72      60.611  55.769  35.048  1.00  0.00           H  
ATOM   1048  CG2 THR    72      61.122  53.906  37.042  1.00  0.00           C  
ATOM   1049 HG21 THR    72      61.006  52.887  36.613  1.00  0.00           H  
ATOM   1050 HG22 THR    72      61.164  53.719  38.137  1.00  0.00           H  
ATOM   1051 HG23 THR    72      62.082  54.213  36.575  1.00  0.00           H  
ATOM   1052  C   THR    72      58.108  53.379  36.682  1.00  0.00           C  
ATOM   1053  O   THR    72      58.226  52.302  37.257  1.00  0.00           O  
ATOM   1054  N   GLY    73      57.348  53.407  35.490  1.00  0.00           N  
ATOM   1055  HN  GLY    73      57.190  54.346  35.195  1.00  0.00           H  
ATOM   1056  CA  GLY    73      56.430  52.481  34.985  1.00  0.00           C  
ATOM   1057  HA1 GLY    73      56.827  51.487  35.130  1.00  0.00           H  
ATOM   1058  HA2 GLY    73      56.138  52.772  33.987  1.00  0.00           H  
ATOM   1059  C   GLY    73      55.111  52.341  35.686  1.00  0.00           C  
ATOM   1060  O   GLY    73      54.993  52.846  36.784  1.00  0.00           O  
ATOM   1061  N   VAL    74      54.088  51.737  35.028  1.00  0.00           N  
ATOM   1062  HN  VAL    74      54.380  51.620  34.082  1.00  0.00           H  
ATOM   1063  CA  VAL    74      52.756  51.423  35.523  1.00  0.00           C  
ATOM   1064  HA  VAL    74      52.280  52.324  35.880  1.00  0.00           H  
ATOM   1065  CB  VAL    74      51.831  50.700  34.574  1.00  0.00           C  
ATOM   1066  HB  VAL    74      50.836  50.605  35.058  1.00  0.00           H  
ATOM   1067  CG1 VAL    74      51.609  51.716  33.456  1.00  0.00           C  
ATOM   1068 HG11 VAL    74      50.688  51.479  32.882  1.00  0.00           H  
ATOM   1069 HG12 VAL    74      52.396  51.807  32.677  1.00  0.00           H  
ATOM   1070 HG13 VAL    74      51.448  52.717  33.910  1.00  0.00           H  
ATOM   1071  CG2 VAL    74      52.435  49.384  34.139  1.00  0.00           C  
ATOM   1072 HG21 VAL    74      53.534  49.448  33.989  1.00  0.00           H  
ATOM   1073 HG22 VAL    74      52.050  49.082  33.142  1.00  0.00           H  
ATOM   1074 HG23 VAL    74      52.197  48.582  34.871  1.00  0.00           H  
ATOM   1075  C   VAL    74      52.757  50.526  36.772  1.00  0.00           C  
ATOM   1076  O   VAL    74      53.756  49.934  37.145  1.00  0.00           O  
ATOM   1077  N   THR    75      51.702  50.654  37.566  1.00  0.00           N  
ATOM   1078  HN  THR    75      50.888  51.066  37.165  1.00  0.00           H  
ATOM   1079  CA  THR    75      51.384  50.119  38.885  1.00  0.00           C  
ATOM   1080  HA  THR    75      50.349  50.393  39.029  1.00  0.00           H  
ATOM   1081  CB  THR    75      51.584  48.554  39.034  1.00  0.00           C  
ATOM   1082  HB  THR    75      52.670  48.328  39.087  1.00  0.00           H  
ATOM   1083  OG1 THR    75      50.902  48.058  40.226  1.00  0.00           O  
ATOM   1084  HG1 THR    75      50.961  47.105  40.127  1.00  0.00           H  
ATOM   1085  CG2 THR    75      50.965  47.838  37.847  1.00  0.00           C  
ATOM   1086 HG21 THR    75      51.154  46.746  37.922  1.00  0.00           H  
ATOM   1087 HG22 THR    75      51.472  48.095  36.892  1.00  0.00           H  
ATOM   1088 HG23 THR    75      49.859  47.883  37.755  1.00  0.00           H  
ATOM   1089  C   THR    75      52.201  50.835  39.992  1.00  0.00           C  
ATOM   1090  O   THR    75      53.426  51.071  39.835  1.00  0.00           O  
ATOM   1091  N   ALA    76      51.552  51.183  41.110  1.00  0.00           N  
ATOM   1092  HN  ALA    76      50.557  51.159  41.172  1.00  0.00           H  
ATOM   1093  CA  ALA    76      52.293  51.488  42.385  1.00  0.00           C  
ATOM   1094  HA  ALA    76      52.935  52.355  42.324  1.00  0.00           H  
ATOM   1095  CB  ALA    76      51.368  51.870  43.510  1.00  0.00           C  
ATOM   1096  HB1 ALA    76      50.598  51.070  43.538  1.00  0.00           H  
ATOM   1097  HB2 ALA    76      50.924  52.868  43.307  1.00  0.00           H  
ATOM   1098  HB3 ALA    76      51.915  51.977  44.472  1.00  0.00           H  
ATOM   1099  C   ALA    76      53.270  50.377  42.803  1.00  0.00           C  
ATOM   1100  O   ALA    76      53.103  49.168  42.556  1.00  0.00           O  
ATOM   1101  N   VAL    77      54.329  50.863  43.519  1.00  0.00           N  
ATOM   1102  HN  VAL    77      54.534  51.839  43.534  1.00  0.00           H  
ATOM   1103  CA  VAL    77      55.355  50.072  44.160  1.00  0.00           C  
ATOM   1104  HA  VAL    77      55.193  49.039  43.889  1.00  0.00           H  
ATOM   1105  CB  VAL    77      56.825  50.426  43.859  1.00  0.00           C  
ATOM   1106  HB  VAL    77      56.905  51.499  44.135  1.00  0.00           H  
ATOM   1107  CG1 VAL    77      57.942  49.697  44.655  1.00  0.00           C  
ATOM   1108 HG11 VAL    77      58.932  50.093  44.343  1.00  0.00           H  
ATOM   1109 HG12 VAL    77      57.986  48.608  44.440  1.00  0.00           H  
ATOM   1110 HG13 VAL    77      57.834  49.681  45.761  1.00  0.00           H  
ATOM   1111  CG2 VAL    77      56.987  50.216  42.390  1.00  0.00           C  
ATOM   1112 HG21 VAL    77      57.908  50.539  41.860  1.00  0.00           H  
ATOM   1113 HG22 VAL    77      56.145  50.692  41.845  1.00  0.00           H  
ATOM   1114 HG23 VAL    77      56.917  49.131  42.162  1.00  0.00           H  
ATOM   1115  C   VAL    77      55.159  50.299  45.703  1.00  0.00           C  
ATOM   1116  O   VAL    77      54.980  51.395  46.190  1.00  0.00           O  
ATOM   1117  N   ALA    78      54.955  49.206  46.462  1.00  0.00           N  
ATOM   1118  HN  ALA    78      55.018  48.325  45.999  1.00  0.00           H  
ATOM   1119  CA  ALA    78      54.963  49.190  47.904  1.00  0.00           C  
ATOM   1120  HA  ALA    78      54.339  49.967  48.320  1.00  0.00           H  
ATOM   1121  CB  ALA    78      54.299  47.955  48.553  1.00  0.00           C  
ATOM   1122  HB1 ALA    78      53.235  47.892  48.238  1.00  0.00           H  
ATOM   1123  HB2 ALA    78      54.323  47.942  49.663  1.00  0.00           H  
ATOM   1124  HB3 ALA    78      54.931  47.079  48.293  1.00  0.00           H  
ATOM   1125  C   ALA    78      56.318  49.533  48.402  1.00  0.00           C  
ATOM   1126  O   ALA    78      57.374  49.100  47.959  1.00  0.00           O  
ATOM   1127  N   GLN    79      56.310  50.344  49.462  1.00  0.00           N  
ATOM   1128  HN  GLN    79      55.450  50.798  49.680  1.00  0.00           H  
ATOM   1129  CA  GLN    79      57.380  51.060  50.098  1.00  0.00           C  
ATOM   1130  HA  GLN    79      58.300  50.787  49.602  1.00  0.00           H  
ATOM   1131  CB  GLN    79      57.120  52.555  50.111  1.00  0.00           C  
ATOM   1132  HB1 GLN    79      57.900  53.093  50.691  1.00  0.00           H  
ATOM   1133  HB2 GLN    79      56.190  52.715  50.699  1.00  0.00           H  
ATOM   1134  CG  GLN    79      56.890  53.177  48.800  1.00  0.00           C  
ATOM   1135  HG1 GLN    79      56.947  54.276  48.953  1.00  0.00           H  
ATOM   1136  HG2 GLN    79      56.022  52.856  48.185  1.00  0.00           H  
ATOM   1137  CD  GLN    79      58.216  52.933  48.013  1.00  0.00           C  
ATOM   1138  OE1 GLN    79      59.371  53.274  48.483  1.00  0.00           O  
ATOM   1139  NE2 GLN    79      58.035  52.636  46.651  1.00  0.00           N  
ATOM   1140 HE21 GLN    79      58.957  52.439  46.318  1.00  0.00           H  
ATOM   1141 HE22 GLN    79      57.188  52.174  46.389  1.00  0.00           H  
ATOM   1142  C   GLN    79      57.436  50.586  51.555  1.00  0.00           C  
ATOM   1143  O   GLN    79      56.525  50.799  52.363  1.00  0.00           O  
ATOM   1144  N   LYS    80      58.537  49.872  51.898  1.00  0.00           N  
ATOM   1145  HN  LYS    80      59.188  49.717  51.159  1.00  0.00           H  
ATOM   1146  CA  LYS    80      58.702  49.127  53.122  1.00  0.00           C  
ATOM   1147  HA  LYS    80      57.936  49.391  53.836  1.00  0.00           H  
ATOM   1148  CB  LYS    80      58.724  47.586  52.856  1.00  0.00           C  
ATOM   1149  HB1 LYS    80      59.361  47.169  53.665  1.00  0.00           H  
ATOM   1150  HB2 LYS    80      59.303  47.478  51.914  1.00  0.00           H  
ATOM   1151  CG  LYS    80      57.306  46.975  52.676  1.00  0.00           C  
ATOM   1152  HG1 LYS    80      56.798  47.646  51.951  1.00  0.00           H  
ATOM   1153  HG2 LYS    80      56.820  47.133  53.663  1.00  0.00           H  
ATOM   1154  CD  LYS    80      57.177  45.498  52.288  1.00  0.00           C  
ATOM   1155  HD1 LYS    80      57.566  44.924  53.156  1.00  0.00           H  
ATOM   1156  HD2 LYS    80      57.862  45.384  51.421  1.00  0.00           H  
ATOM   1157  CE  LYS    80      55.753  45.058  51.848  1.00  0.00           C  
ATOM   1158  HE1 LYS    80      55.354  45.643  50.991  1.00  0.00           H  
ATOM   1159  HE2 LYS    80      55.062  45.169  52.711  1.00  0.00           H  
ATOM   1160  NZ  LYS    80      55.678  43.662  51.438  1.00  0.00           N  
ATOM   1161  HZ1 LYS    80      56.195  43.368  50.585  1.00  0.00           H  
ATOM   1162  HZ2 LYS    80      54.668  43.434  51.336  1.00  0.00           H  
ATOM   1163  HZ3 LYS    80      56.171  43.003  52.073  1.00  0.00           H  
ATOM   1164  C   LYS    80      59.921  49.673  53.873  1.00  0.00           C  
ATOM   1165  O   LYS    80      60.857  50.268  53.343  1.00  0.00           O  
ATOM   1166  N   THR    81      59.844  49.512  55.196  1.00  0.00           N  
ATOM   1167  HN  THR    81      59.118  48.927  55.549  1.00  0.00           H  
ATOM   1168  CA  THR    81      60.773  50.048  56.132  1.00  0.00           C  
ATOM   1169  HA  THR    81      60.883  51.099  55.909  1.00  0.00           H  
ATOM   1170  CB  THR    81      60.244  50.372  57.567  1.00  0.00           C  
ATOM   1171  HB  THR    81      59.555  49.565  57.898  1.00  0.00           H  
ATOM   1172  OG1 THR    81      61.211  50.448  58.601  1.00  0.00           O  
ATOM   1173  HG1 THR    81      60.686  50.270  59.385  1.00  0.00           H  
ATOM   1174  CG2 THR    81      59.391  51.618  57.571  1.00  0.00           C  
ATOM   1175 HG21 THR    81      60.017  52.522  57.413  1.00  0.00           H  
ATOM   1176 HG22 THR    81      58.808  51.809  58.498  1.00  0.00           H  
ATOM   1177 HG23 THR    81      58.699  51.605  56.702  1.00  0.00           H  
ATOM   1178  C   THR    81      62.111  49.376  56.177  1.00  0.00           C  
ATOM   1179  O   THR    81      62.285  48.167  56.182  1.00  0.00           O  
ATOM   1180  N   VAL    82      63.165  50.216  56.352  1.00  0.00           N  
ATOM   1181  HN  VAL    82      63.013  51.198  56.269  1.00  0.00           H  
ATOM   1182  CA  VAL    82      64.564  49.752  56.307  1.00  0.00           C  
ATOM   1183  HA  VAL    82      64.661  49.032  55.507  1.00  0.00           H  
ATOM   1184  CB  VAL    82      65.490  50.907  56.071  1.00  0.00           C  
ATOM   1185  HB  VAL    82      65.101  51.760  56.667  1.00  0.00           H  
ATOM   1186  CG1 VAL    82      67.026  50.715  56.257  1.00  0.00           C  
ATOM   1187 HG11 VAL    82      67.505  51.641  55.873  1.00  0.00           H  
ATOM   1188 HG12 VAL    82      67.305  49.795  55.700  1.00  0.00           H  
ATOM   1189 HG13 VAL    82      67.161  50.622  57.356  1.00  0.00           H  
ATOM   1190  CG2 VAL    82      65.147  51.404  54.627  1.00  0.00           C  
ATOM   1191 HG21 VAL    82      64.108  51.767  54.481  1.00  0.00           H  
ATOM   1192 HG22 VAL    82      65.335  50.609  53.874  1.00  0.00           H  
ATOM   1193 HG23 VAL    82      65.876  52.169  54.283  1.00  0.00           H  
ATOM   1194  C   VAL    82      64.889  49.112  57.699  1.00  0.00           C  
ATOM   1195  O   VAL    82      65.832  48.405  57.986  1.00  0.00           O  
ATOM   1196  N   GLU    83      63.924  49.315  58.690  1.00  0.00           N  
ATOM   1197  HN  GLU    83      63.159  49.947  58.598  1.00  0.00           H  
ATOM   1198  CA  GLU    83      64.000  48.583  60.019  1.00  0.00           C  
ATOM   1199  HA  GLU    83      64.961  48.115  60.172  1.00  0.00           H  
ATOM   1200  CB  GLU    83      63.697  49.688  60.986  1.00  0.00           C  
ATOM   1201  HB1 GLU    83      63.638  49.243  62.002  1.00  0.00           H  
ATOM   1202  HB2 GLU    83      62.753  50.150  60.626  1.00  0.00           H  
ATOM   1203  CG  GLU    83      64.873  50.736  61.095  1.00  0.00           C  
ATOM   1204  HG1 GLU    83      65.185  51.150  60.113  1.00  0.00           H  
ATOM   1205  HG2 GLU    83      65.808  50.274  61.481  1.00  0.00           H  
ATOM   1206  CD  GLU    83      64.733  51.985  62.027  1.00  0.00           C  
ATOM   1207  OE1 GLU    83      63.822  52.834  61.658  1.00  0.00           O  
ATOM   1208  OE2 GLU    83      65.372  52.177  63.085  1.00  0.00           O  
ATOM   1209  C   GLU    83      62.952  47.490  60.006  1.00  0.00           C  
ATOM   1210  O   GLU    83      62.718  46.858  61.019  1.00  0.00           O  
ATOM   1211  N   GLY    84      62.313  47.175  58.881  1.00  0.00           N  
ATOM   1212  HN  GLY    84      62.504  47.691  58.050  1.00  0.00           H  
ATOM   1213  CA  GLY    84      61.415  46.084  58.603  1.00  0.00           C  
ATOM   1214  HA1 GLY    84      60.809  46.450  57.788  1.00  0.00           H  
ATOM   1215  HA2 GLY    84      60.895  45.919  59.535  1.00  0.00           H  
ATOM   1216  C   GLY    84      62.228  44.896  58.100  1.00  0.00           C  
ATOM   1217  O   GLY    84      63.467  44.892  58.159  1.00  0.00           O  
ATOM   1218  N   ALA    85      61.553  43.869  57.607  1.00  0.00           N  
ATOM   1219  HN  ALA    85      60.576  43.922  57.416  1.00  0.00           H  
ATOM   1220  CA  ALA    85      62.133  42.641  56.986  1.00  0.00           C  
ATOM   1221  HA  ALA    85      62.790  42.145  57.685  1.00  0.00           H  
ATOM   1222  CB  ALA    85      61.110  41.594  56.796  1.00  0.00           C  
ATOM   1223  HB1 ALA    85      60.582  41.504  57.769  1.00  0.00           H  
ATOM   1224  HB2 ALA    85      61.405  40.573  56.472  1.00  0.00           H  
ATOM   1225  HB3 ALA    85      60.325  41.943  56.092  1.00  0.00           H  
ATOM   1226  C   ALA    85      63.031  42.901  55.649  1.00  0.00           C  
ATOM   1227  O   ALA    85      62.731  43.711  54.757  1.00  0.00           O  
ATOM   1228  N   GLY    86      64.094  42.145  55.561  1.00  0.00           N  
ATOM   1229  HN  GLY    86      64.351  41.522  56.295  1.00  0.00           H  
ATOM   1230  CA  GLY    86      64.924  42.075  54.409  1.00  0.00           C  
ATOM   1231  HA1 GLY    86      65.730  41.433  54.733  1.00  0.00           H  
ATOM   1232  HA2 GLY    86      65.454  42.991  54.197  1.00  0.00           H  
ATOM   1233  C   GLY    86      64.442  41.370  53.212  1.00  0.00           C  
ATOM   1234  O   GLY    86      63.353  40.769  53.076  1.00  0.00           O  
ATOM   1235  N   SER    87      65.292  41.391  52.127  1.00  0.00           N  
ATOM   1236  HN  SER    87      66.196  41.807  52.194  1.00  0.00           H  
ATOM   1237  CA  SER    87      65.223  40.576  50.925  1.00  0.00           C  
ATOM   1238  HA  SER    87      66.202  40.798  50.526  1.00  0.00           H  
ATOM   1239  CB  SER    87      65.042  39.090  51.279  1.00  0.00           C  
ATOM   1240  HB1 SER    87      63.965  38.817  51.308  1.00  0.00           H  
ATOM   1241  HB2 SER    87      65.415  38.867  52.301  1.00  0.00           H  
ATOM   1242  OG  SER    87      65.788  38.281  50.345  1.00  0.00           O  
ATOM   1243  HG1 SER    87      65.220  38.213  49.574  1.00  0.00           H  
ATOM   1244  C   SER    87      64.309  41.171  49.891  1.00  0.00           C  
ATOM   1245  O   SER    87      63.687  40.446  49.138  1.00  0.00           O  
ATOM   1246  N   ILE    88      64.293  42.567  49.822  1.00  0.00           N  
ATOM   1247  HN  ILE    88      64.767  43.183  50.447  1.00  0.00           H  
ATOM   1248  CA  ILE    88      63.595  43.349  48.794  1.00  0.00           C  
ATOM   1249  HA  ILE    88      63.578  42.835  47.844  1.00  0.00           H  
ATOM   1250  CB  ILE    88      62.223  43.845  49.172  1.00  0.00           C  
ATOM   1251  HB  ILE    88      61.880  44.618  48.451  1.00  0.00           H  
ATOM   1252  CG2 ILE    88      61.222  42.657  48.816  1.00  0.00           C  
ATOM   1253 HG21 ILE    88      60.140  42.879  48.937  1.00  0.00           H  
ATOM   1254 HG22 ILE    88      61.396  41.862  49.572  1.00  0.00           H  
ATOM   1255 HG23 ILE    88      61.413  42.182  47.830  1.00  0.00           H  
ATOM   1256  CG1 ILE    88      62.068  44.216  50.660  1.00  0.00           C  
ATOM   1257 HG11 ILE    88      62.717  45.108  50.790  1.00  0.00           H  
ATOM   1258 HG12 ILE    88      62.280  43.410  51.393  1.00  0.00           H  
ATOM   1259  CD  ILE    88      60.702  44.791  50.955  1.00  0.00           C  
ATOM   1260  HD1 ILE    88      60.740  45.169  51.999  1.00  0.00           H  
ATOM   1261  HD2 ILE    88      59.947  43.976  50.940  1.00  0.00           H  
ATOM   1262  HD3 ILE    88      60.531  45.567  50.179  1.00  0.00           H  
ATOM   1263  C   ILE    88      64.505  44.529  48.409  1.00  0.00           C  
ATOM   1264  O   ILE    88      65.027  45.261  49.325  1.00  0.00           O  
ATOM   1265  N   ALA    89      64.818  44.858  47.092  1.00  0.00           N  
ATOM   1266  HN  ALA    89      64.395  44.421  46.302  1.00  0.00           H  
ATOM   1267  CA  ALA    89      65.720  45.887  46.715  1.00  0.00           C  
ATOM   1268  HA  ALA    89      66.703  45.553  47.011  1.00  0.00           H  
ATOM   1269  CB  ALA    89      65.751  45.893  45.148  1.00  0.00           C  
ATOM   1270  HB1 ALA    89      66.516  46.657  44.891  1.00  0.00           H  
ATOM   1271  HB2 ALA    89      64.840  46.268  44.635  1.00  0.00           H  
ATOM   1272  HB3 ALA    89      66.062  44.890  44.786  1.00  0.00           H  
ATOM   1273  C   ALA    89      65.404  47.194  47.388  1.00  0.00           C  
ATOM   1274  O   ALA    89      64.245  47.665  47.422  1.00  0.00           O  
ATOM   1275  N   ALA    90      66.477  47.792  47.984  1.00  0.00           N  
ATOM   1276  HN  ALA    90      67.359  47.350  48.129  1.00  0.00           H  
ATOM   1277  CA  ALA    90      66.511  49.187  48.321  1.00  0.00           C  
ATOM   1278  HA  ALA    90      65.537  49.317  48.769  1.00  0.00           H  
ATOM   1279  CB  ALA    90      67.699  49.476  49.343  1.00  0.00           C  
ATOM   1280  HB1 ALA    90      68.679  49.250  48.871  1.00  0.00           H  
ATOM   1281  HB2 ALA    90      67.686  48.808  50.230  1.00  0.00           H  
ATOM   1282  HB3 ALA    90      67.739  50.515  49.735  1.00  0.00           H  
ATOM   1283  C   ALA    90      66.502  50.080  47.052  1.00  0.00           C  
ATOM   1284  O   ALA    90      66.858  49.635  45.957  1.00  0.00           O  
ATOM   1285  N   ALA    91      65.886  51.294  47.117  1.00  0.00           N  
ATOM   1286  HN  ALA    91      65.425  51.646  47.928  1.00  0.00           H  
ATOM   1287  CA  ALA    91      65.794  52.257  46.102  1.00  0.00           C  
ATOM   1288  HA  ALA    91      65.221  51.807  45.305  1.00  0.00           H  
ATOM   1289  CB  ALA    91      65.041  53.468  46.664  1.00  0.00           C  
ATOM   1290  HB1 ALA    91      64.300  53.191  47.445  1.00  0.00           H  
ATOM   1291  HB2 ALA    91      64.459  54.007  45.886  1.00  0.00           H  
ATOM   1292  HB3 ALA    91      65.824  54.074  47.167  1.00  0.00           H  
ATOM   1293  C   ALA    91      67.138  52.751  45.447  1.00  0.00           C  
ATOM   1294  O   ALA    91      68.023  53.350  46.018  1.00  0.00           O  
ATOM   1295  N   THR    92      67.207  52.526  44.105  1.00  0.00           N  
ATOM   1296  HN  THR    92      66.628  51.833  43.682  1.00  0.00           H  
ATOM   1297  CA  THR    92      68.324  52.982  43.222  1.00  0.00           C  
ATOM   1298  HA  THR    92      69.196  52.590  43.724  1.00  0.00           H  
ATOM   1299  CB  THR    92      68.161  52.333  41.883  1.00  0.00           C  
ATOM   1300  HB  THR    92      67.060  52.351  41.729  1.00  0.00           H  
ATOM   1301  OG1 THR    92      68.809  52.979  40.783  1.00  0.00           O  
ATOM   1302  HG1 THR    92      68.170  52.801  40.090  1.00  0.00           H  
ATOM   1303  CG2 THR    92      68.461  50.793  41.932  1.00  0.00           C  
ATOM   1304 HG21 THR    92      69.555  50.627  42.030  1.00  0.00           H  
ATOM   1305 HG22 THR    92      68.057  50.281  41.033  1.00  0.00           H  
ATOM   1306 HG23 THR    92      67.910  50.373  42.800  1.00  0.00           H  
ATOM   1307  C   THR    92      68.611  54.543  43.214  1.00  0.00           C  
ATOM   1308  O   THR    92      67.690  55.392  43.237  1.00  0.00           O  
ATOM   1309  N   GLY    93      69.881  54.842  43.200  1.00  0.00           N  
ATOM   1310  HN  GLY    93      70.610  54.168  43.286  1.00  0.00           H  
ATOM   1311  CA  GLY    93      70.288  56.202  42.935  1.00  0.00           C  
ATOM   1312  HA1 GLY    93      71.348  56.218  43.140  1.00  0.00           H  
ATOM   1313  HA2 GLY    93      69.687  56.816  43.589  1.00  0.00           H  
ATOM   1314  C   GLY    93      69.938  56.793  41.502  1.00  0.00           C  
ATOM   1315  O   GLY    93      70.033  58.010  41.314  1.00  0.00           O  
ATOM   1316  N   PHE    94      69.461  55.968  40.549  1.00  0.00           N  
ATOM   1317  HN  PHE    94      69.523  54.976  40.629  1.00  0.00           H  
ATOM   1318  CA  PHE    94      68.868  56.458  39.323  1.00  0.00           C  
ATOM   1319  HA  PHE    94      69.376  57.359  39.013  1.00  0.00           H  
ATOM   1320  CB  PHE    94      68.985  55.311  38.224  1.00  0.00           C  
ATOM   1321  HB1 PHE    94      68.215  54.518  38.339  1.00  0.00           H  
ATOM   1322  HB2 PHE    94      70.040  54.967  38.285  1.00  0.00           H  
ATOM   1323  CG  PHE    94      68.946  55.829  36.784  1.00  0.00           C  
ATOM   1324  CD1 PHE    94      69.957  56.654  36.265  1.00  0.00           C  
ATOM   1325  HD1 PHE    94      70.831  56.799  36.883  1.00  0.00           H  
ATOM   1326  CE1 PHE    94      69.867  57.259  35.021  1.00  0.00           C  
ATOM   1327  HE1 PHE    94      70.644  57.871  34.587  1.00  0.00           H  
ATOM   1328  CZ  PHE    94      68.713  56.992  34.262  1.00  0.00           C  
ATOM   1329  HZ  PHE    94      68.832  57.422  33.278  1.00  0.00           H  
ATOM   1330  CD2 PHE    94      67.869  55.473  35.900  1.00  0.00           C  
ATOM   1331  HD2 PHE    94      67.098  54.839  36.312  1.00  0.00           H  
ATOM   1332  CE2 PHE    94      67.713  56.165  34.733  1.00  0.00           C  
ATOM   1333  HE2 PHE    94      66.837  55.935  34.145  1.00  0.00           H  
ATOM   1334  C   PHE    94      67.417  56.867  39.405  1.00  0.00           C  
ATOM   1335  O   PHE    94      66.920  57.616  38.523  1.00  0.00           O  
ATOM   1336  N   VAL    95      66.624  56.447  40.442  1.00  0.00           N  
ATOM   1337  HN  VAL    95      67.123  56.000  41.181  1.00  0.00           H  
ATOM   1338  CA  VAL    95      65.273  56.826  40.690  1.00  0.00           C  
ATOM   1339  HA  VAL    95      64.685  56.611  39.810  1.00  0.00           H  
ATOM   1340  CB  VAL    95      64.677  56.096  41.908  1.00  0.00           C  
ATOM   1341  HB  VAL    95      65.386  56.244  42.750  1.00  0.00           H  
ATOM   1342  CG1 VAL    95      64.478  54.620  41.470  1.00  0.00           C  
ATOM   1343 HG11 VAL    95      63.495  54.524  40.962  1.00  0.00           H  
ATOM   1344 HG12 VAL    95      64.396  53.887  42.302  1.00  0.00           H  
ATOM   1345 HG13 VAL    95      65.281  54.222  40.813  1.00  0.00           H  
ATOM   1346  CG2 VAL    95      63.321  56.658  42.405  1.00  0.00           C  
ATOM   1347 HG21 VAL    95      62.847  55.936  43.103  1.00  0.00           H  
ATOM   1348 HG22 VAL    95      62.663  56.805  41.521  1.00  0.00           H  
ATOM   1349 HG23 VAL    95      63.408  57.663  42.872  1.00  0.00           H  
ATOM   1350  C   VAL    95      65.174  58.317  40.770  1.00  0.00           C  
ATOM   1351  O   VAL    95      66.041  59.008  41.322  1.00  0.00           O  
ATOM   1352  N   LYS    96      64.166  58.944  40.169  1.00  0.00           N  
ATOM   1353  HN  LYS    96      63.523  58.391  39.644  1.00  0.00           H  
ATOM   1354  CA  LYS    96      64.039  60.381  40.183  1.00  0.00           C  
ATOM   1355  HA  LYS    96      64.998  60.851  40.347  1.00  0.00           H  
ATOM   1356  CB  LYS    96      63.438  60.940  38.969  1.00  0.00           C  
ATOM   1357  HB1 LYS    96      63.397  62.042  39.108  1.00  0.00           H  
ATOM   1358  HB2 LYS    96      62.440  60.454  38.930  1.00  0.00           H  
ATOM   1359  CG  LYS    96      64.201  60.540  37.712  1.00  0.00           C  
ATOM   1360  HG1 LYS    96      63.767  61.075  36.840  1.00  0.00           H  
ATOM   1361  HG2 LYS    96      64.056  59.467  37.464  1.00  0.00           H  
ATOM   1362  CD  LYS    96      65.722  60.874  37.686  1.00  0.00           C  
ATOM   1363  HD1 LYS    96      66.419  60.447  38.438  1.00  0.00           H  
ATOM   1364  HD2 LYS    96      65.925  61.961  37.795  1.00  0.00           H  
ATOM   1365  CE  LYS    96      66.260  60.446  36.316  1.00  0.00           C  
ATOM   1366  HE1 LYS    96      67.329  60.732  36.215  1.00  0.00           H  
ATOM   1367  HE2 LYS    96      65.634  60.786  35.463  1.00  0.00           H  
ATOM   1368  NZ  LYS    96      66.245  58.920  36.111  1.00  0.00           N  
ATOM   1369  HZ1 LYS    96      67.003  58.642  35.455  1.00  0.00           H  
ATOM   1370  HZ2 LYS    96      65.284  58.626  35.843  1.00  0.00           H  
ATOM   1371  HZ3 LYS    96      66.412  58.542  37.066  1.00  0.00           H  
ATOM   1372  C   LYS    96      63.139  60.780  41.401  1.00  0.00           C  
ATOM   1373  O   LYS    96      61.875  60.924  41.304  1.00  0.00           O  
ATOM   1374  N   LYS    97      63.767  60.835  42.576  1.00  0.00           N  
ATOM   1375  HN  LYS    97      64.735  60.607  42.644  1.00  0.00           H  
ATOM   1376  CA  LYS    97      63.057  60.902  43.837  1.00  0.00           C  
ATOM   1377  HA  LYS    97      62.393  60.050  43.842  1.00  0.00           H  
ATOM   1378  CB  LYS    97      64.119  60.969  45.054  1.00  0.00           C  
ATOM   1379  HB1 LYS    97      64.504  59.935  45.183  1.00  0.00           H  
ATOM   1380  HB2 LYS    97      63.597  61.287  45.982  1.00  0.00           H  
ATOM   1381  CG  LYS    97      65.306  61.919  44.900  1.00  0.00           C  
ATOM   1382  HG1 LYS    97      64.939  62.948  44.700  1.00  0.00           H  
ATOM   1383  HG2 LYS    97      66.007  61.546  44.123  1.00  0.00           H  
ATOM   1384  CD  LYS    97      66.062  62.042  46.214  1.00  0.00           C  
ATOM   1385  HD1 LYS    97      66.443  61.046  46.528  1.00  0.00           H  
ATOM   1386  HD2 LYS    97      65.410  62.308  47.073  1.00  0.00           H  
ATOM   1387  CE  LYS    97      67.262  63.002  46.215  1.00  0.00           C  
ATOM   1388  HE1 LYS    97      67.652  62.884  45.181  1.00  0.00           H  
ATOM   1389  HE2 LYS    97      68.052  62.686  46.929  1.00  0.00           H  
ATOM   1390  NZ  LYS    97      66.845  64.411  46.484  1.00  0.00           N  
ATOM   1391  HZ1 LYS    97      67.670  65.036  46.376  1.00  0.00           H  
ATOM   1392  HZ2 LYS    97      66.433  64.440  47.438  1.00  0.00           H  
ATOM   1393  HZ3 LYS    97      66.055  64.665  45.857  1.00  0.00           H  
ATOM   1394  C   LYS    97      62.113  62.074  44.040  1.00  0.00           C  
ATOM   1395  O   LYS    97      61.040  61.865  44.647  1.00  0.00           O  
ATOM   1396  N   ASP    98      62.491  63.296  43.606  1.00  0.00           N  
ATOM   1397  HN  ASP    98      63.350  63.470  43.130  1.00  0.00           H  
ATOM   1398  CA  ASP    98      61.786  64.466  43.930  1.00  0.00           C  
ATOM   1399  HA  ASP    98      61.170  64.287  44.799  1.00  0.00           H  
ATOM   1400  CB  ASP    98      62.651  65.745  44.168  1.00  0.00           C  
ATOM   1401  HB1 ASP    98      61.918  66.515  44.493  1.00  0.00           H  
ATOM   1402  HB2 ASP    98      63.195  66.047  43.248  1.00  0.00           H  
ATOM   1403  CG  ASP    98      63.581  65.423  45.294  1.00  0.00           C  
ATOM   1404  OD1 ASP    98      63.001  64.914  46.300  1.00  0.00           O  
ATOM   1405  OD2 ASP    98      64.810  65.777  45.276  1.00  0.00           O  
ATOM   1406  C   ASP    98      60.826  64.646  42.781  1.00  0.00           C  
ATOM   1407  O   ASP    98      60.063  65.633  42.646  1.00  0.00           O  
ATOM   1408  N   GLN    99      60.618  63.632  41.842  1.00  0.00           N  
ATOM   1409  HN  GLN    99      61.115  62.771  41.922  1.00  0.00           H  
ATOM   1410  CA  GLN    99      59.565  63.674  40.867  1.00  0.00           C  
ATOM   1411  HA  GLN    99      59.037  64.616  40.850  1.00  0.00           H  
ATOM   1412  CB  GLN    99      60.086  63.484  39.462  1.00  0.00           C  
ATOM   1413  HB1 GLN    99      60.681  62.546  39.456  1.00  0.00           H  
ATOM   1414  HB2 GLN    99      60.654  64.363  39.090  1.00  0.00           H  
ATOM   1415  CG  GLN    99      59.104  63.291  38.283  1.00  0.00           C  
ATOM   1416  HG1 GLN    99      58.545  62.331  38.295  1.00  0.00           H  
ATOM   1417  HG2 GLN    99      59.695  63.193  37.348  1.00  0.00           H  
ATOM   1418  CD  GLN    99      58.231  64.552  38.040  1.00  0.00           C  
ATOM   1419  OE1 GLN    99      58.618  65.539  37.491  1.00  0.00           O  
ATOM   1420  NE2 GLN    99      57.011  64.479  38.492  1.00  0.00           N  
ATOM   1421 HE21 GLN    99      56.498  65.310  38.278  1.00  0.00           H  
ATOM   1422 HE22 GLN    99      56.780  63.626  38.960  1.00  0.00           H  
ATOM   1423  C   GLN    99      58.427  62.806  41.206  1.00  0.00           C  
ATOM   1424  O   GLN    99      57.331  63.258  41.551  1.00  0.00           O  
ATOM   1425  N   LEU   100      58.629  61.446  40.894  1.00  0.00           N  
ATOM   1426  HN  LEU   100      59.546  61.324  40.522  1.00  0.00           H  
ATOM   1427  CA  LEU   100      57.791  60.301  40.950  1.00  0.00           C  
ATOM   1428  HA  LEU   100      58.187  59.614  40.216  1.00  0.00           H  
ATOM   1429  CB  LEU   100      57.720  59.697  42.371  1.00  0.00           C  
ATOM   1430  HB1 LEU   100      57.134  58.757  42.281  1.00  0.00           H  
ATOM   1431  HB2 LEU   100      57.082  60.351  43.004  1.00  0.00           H  
ATOM   1432  CG  LEU   100      59.111  59.481  42.947  1.00  0.00           C  
ATOM   1433  HG  LEU   100      59.637  60.456  43.028  1.00  0.00           H  
ATOM   1434  CD1 LEU   100      60.036  58.492  42.229  1.00  0.00           C  
ATOM   1435 HD11 LEU   100      59.741  57.436  42.407  1.00  0.00           H  
ATOM   1436 HD12 LEU   100      61.070  58.585  42.625  1.00  0.00           H  
ATOM   1437 HD13 LEU   100      60.003  58.723  41.143  1.00  0.00           H  
ATOM   1438  CD2 LEU   100      58.985  59.023  44.408  1.00  0.00           C  
ATOM   1439 HD21 LEU   100      59.991  58.828  44.835  1.00  0.00           H  
ATOM   1440 HD22 LEU   100      58.301  58.149  44.461  1.00  0.00           H  
ATOM   1441 HD23 LEU   100      58.435  59.768  45.023  1.00  0.00           H  
ATOM   1442  C   LEU   100      56.421  60.421  40.225  1.00  0.00           C  
ATOM   1443  O   LEU   100      56.030  61.514  39.770  1.00  0.00           O  
ATOM   1444  N   GLY   101      55.648  59.307  40.015  1.00  0.00           N  
ATOM   1445  HN  GLY   101      55.931  58.463  40.464  1.00  0.00           H  
ATOM   1446  CA  GLY   101      54.350  59.273  39.393  1.00  0.00           C  
ATOM   1447  HA1 GLY   101      54.037  58.249  39.253  1.00  0.00           H  
ATOM   1448  HA2 GLY   101      54.446  59.693  38.402  1.00  0.00           H  
ATOM   1449  C   GLY   101      53.226  60.048  40.050  1.00  0.00           C  
ATOM   1450  O   GLY   101      53.360  60.768  41.035  1.00  0.00           O  
ATOM   1451  N   LYS   102      52.004  59.923  39.432  1.00  0.00           N  
ATOM   1452  HN  LYS   102      51.816  59.367  38.626  1.00  0.00           H  
ATOM   1453  CA  LYS   102      50.854  60.411  40.023  1.00  0.00           C  
ATOM   1454  HA  LYS   102      50.924  60.394  41.101  1.00  0.00           H  
ATOM   1455  CB  LYS   102      50.495  61.804  39.421  1.00  0.00           C  
ATOM   1456  HB1 LYS   102      49.566  62.249  39.838  1.00  0.00           H  
ATOM   1457  HB2 LYS   102      50.475  61.687  38.316  1.00  0.00           H  
ATOM   1458  CG  LYS   102      51.590  62.889  39.552  1.00  0.00           C  
ATOM   1459  HG1 LYS   102      52.528  62.540  39.068  1.00  0.00           H  
ATOM   1460  HG2 LYS   102      51.842  63.105  40.612  1.00  0.00           H  
ATOM   1461  CD  LYS   102      51.287  64.134  38.855  1.00  0.00           C  
ATOM   1462  HD1 LYS   102      50.310  64.635  39.029  1.00  0.00           H  
ATOM   1463  HD2 LYS   102      51.169  64.032  37.755  1.00  0.00           H  
ATOM   1464  CE  LYS   102      52.397  65.206  38.828  1.00  0.00           C  
ATOM   1465  HE1 LYS   102      52.059  66.095  38.254  1.00  0.00           H  
ATOM   1466  HE2 LYS   102      53.310  64.749  38.390  1.00  0.00           H  
ATOM   1467  NZ  LYS   102      52.825  65.651  40.138  1.00  0.00           N  
ATOM   1468  HZ1 LYS   102      52.009  65.780  40.769  1.00  0.00           H  
ATOM   1469  HZ2 LYS   102      53.227  66.609  40.077  1.00  0.00           H  
ATOM   1470  HZ3 LYS   102      53.527  65.047  40.612  1.00  0.00           H  
ATOM   1471  C   LYS   102      49.655  59.457  39.705  1.00  0.00           C  
ATOM   1472  O   LYS   102      49.794  58.511  38.944  1.00  0.00           O  
ATOM   1473  N   ASN   103      48.544  59.728  40.309  1.00  0.00           N  
ATOM   1474  HN  ASN   103      48.475  60.437  41.006  1.00  0.00           H  
ATOM   1475  CA  ASN   103      47.294  59.001  40.052  1.00  0.00           C  
ATOM   1476  HA  ASN   103      47.431  57.943  39.886  1.00  0.00           H  
ATOM   1477  CB  ASN   103      46.375  59.216  41.245  1.00  0.00           C  
ATOM   1478  HB1 ASN   103      46.370  60.277  41.572  1.00  0.00           H  
ATOM   1479  HB2 ASN   103      46.911  58.678  42.056  1.00  0.00           H  
ATOM   1480  CG  ASN   103      44.923  58.706  41.116  1.00  0.00           C  
ATOM   1481  OD1 ASN   103      44.390  57.829  41.740  1.00  0.00           O  
ATOM   1482  ND2 ASN   103      44.079  59.477  40.364  1.00  0.00           N  
ATOM   1483 HD21 ASN   103      43.083  59.384  40.381  1.00  0.00           H  
ATOM   1484 HD22 ASN   103      44.477  60.110  39.701  1.00  0.00           H  
ATOM   1485  C   ASN   103      46.665  59.636  38.800  1.00  0.00           C  
ATOM   1486  O   ASN   103      46.251  60.783  38.769  1.00  0.00           O  
ATOM   1487  N   GLU   104      46.543  58.824  37.767  1.00  0.00           N  
ATOM   1488  HN  GLU   104      46.926  57.904  37.735  1.00  0.00           H  
ATOM   1489  CA  GLU   104      45.737  59.115  36.556  1.00  0.00           C  
ATOM   1490  HA  GLU   104      45.746  60.190  36.451  1.00  0.00           H  
ATOM   1491  CB  GLU   104      46.230  58.388  35.239  1.00  0.00           C  
ATOM   1492  HB1 GLU   104      45.448  58.603  34.480  1.00  0.00           H  
ATOM   1493  HB2 GLU   104      46.246  57.298  35.455  1.00  0.00           H  
ATOM   1494  CG  GLU   104      47.583  58.971  34.752  1.00  0.00           C  
ATOM   1495  HG1 GLU   104      48.347  58.165  34.780  1.00  0.00           H  
ATOM   1496  HG2 GLU   104      48.002  59.858  35.274  1.00  0.00           H  
ATOM   1497  CD  GLU   104      47.550  59.413  33.206  1.00  0.00           C  
ATOM   1498  OE1 GLU   104      46.827  60.428  32.916  1.00  0.00           O  
ATOM   1499  OE2 GLU   104      48.166  58.820  32.292  1.00  0.00           O  
ATOM   1500  C   GLU   104      44.259  58.874  36.858  1.00  0.00           C  
ATOM   1501  O   GLU   104      43.783  58.063  37.614  1.00  0.00           O  
ATOM   1502  N   GLU   105      43.396  59.737  36.304  1.00  0.00           N  
ATOM   1503  HN  GLU   105      43.676  60.475  35.695  1.00  0.00           H  
ATOM   1504  CA  GLU   105      41.990  59.690  36.651  1.00  0.00           C  
ATOM   1505  HA  GLU   105      41.935  59.493  37.711  1.00  0.00           H  
ATOM   1506  CB  GLU   105      41.339  61.076  36.437  1.00  0.00           C  
ATOM   1507  HB1 GLU   105      40.259  61.197  36.668  1.00  0.00           H  
ATOM   1508  HB2 GLU   105      41.501  61.444  35.401  1.00  0.00           H  
ATOM   1509  CG  GLU   105      41.979  62.165  37.290  1.00  0.00           C  
ATOM   1510  HG1 GLU   105      43.074  62.201  37.104  1.00  0.00           H  
ATOM   1511  HG2 GLU   105      41.629  61.922  38.316  1.00  0.00           H  
ATOM   1512  CD  GLU   105      41.491  63.577  37.038  1.00  0.00           C  
ATOM   1513  OE1 GLU   105      41.407  64.370  37.999  1.00  0.00           O  
ATOM   1514  OE2 GLU   105      41.073  63.860  35.904  1.00  0.00           O  
ATOM   1515  C   GLU   105      41.323  58.566  35.848  1.00  0.00           C  
ATOM   1516  O   GLU   105      41.559  58.412  34.659  1.00  0.00           O  
ATOM   1517  N   GLY   106      40.501  57.850  36.554  1.00  0.00           N  
ATOM   1518  HN  GLY   106      40.162  58.045  37.471  1.00  0.00           H  
ATOM   1519  CA  GLY   106      39.786  56.717  36.002  1.00  0.00           C  
ATOM   1520  HA1 GLY   106      40.060  55.812  36.523  1.00  0.00           H  
ATOM   1521  HA2 GLY   106      39.972  56.599  34.945  1.00  0.00           H  
ATOM   1522  C   GLY   106      38.282  56.811  36.181  1.00  0.00           C  
ATOM   1523  O   GLY   106      37.677  57.820  36.420  1.00  0.00           O  
ATOM   1524  N   ALA   107      37.599  55.713  36.015  1.00  0.00           N  
ATOM   1525  HN  ALA   107      38.085  54.846  35.938  1.00  0.00           H  
ATOM   1526  CA  ALA   107      36.193  55.678  35.747  1.00  0.00           C  
ATOM   1527  HA  ALA   107      35.864  56.634  35.368  1.00  0.00           H  
ATOM   1528  CB  ALA   107      35.932  54.604  34.682  1.00  0.00           C  
ATOM   1529  HB1 ALA   107      34.913  54.625  34.240  1.00  0.00           H  
ATOM   1530  HB2 ALA   107      35.982  53.593  35.138  1.00  0.00           H  
ATOM   1531  HB3 ALA   107      36.645  54.561  33.830  1.00  0.00           H  
ATOM   1532  C   ALA   107      35.292  55.359  36.994  1.00  0.00           C  
ATOM   1533  O   ALA   107      35.779  54.683  37.897  1.00  0.00           O  
ATOM   1534  N   PRO   108      34.125  55.867  37.164  1.00  0.00           N  
ATOM   1535  CD  PRO   108      33.510  56.608  36.046  1.00  0.00           C  
ATOM   1536  HD1 PRO   108      33.308  56.052  35.106  1.00  0.00           H  
ATOM   1537  HD2 PRO   108      34.151  57.504  35.905  1.00  0.00           H  
ATOM   1538  CA  PRO   108      33.202  55.603  38.225  1.00  0.00           C  
ATOM   1539  HA  PRO   108      33.763  55.628  39.148  1.00  0.00           H  
ATOM   1540  CB  PRO   108      32.231  56.724  38.141  1.00  0.00           C  
ATOM   1541  HB1 PRO   108      32.611  57.634  38.653  1.00  0.00           H  
ATOM   1542  HB2 PRO   108      31.209  56.509  38.521  1.00  0.00           H  
ATOM   1543  CG  PRO   108      32.119  56.995  36.571  1.00  0.00           C  
ATOM   1544  HG1 PRO   108      31.268  56.369  36.229  1.00  0.00           H  
ATOM   1545  HG2 PRO   108      31.837  58.067  36.492  1.00  0.00           H  
ATOM   1546  C   PRO   108      32.648  54.226  38.140  1.00  0.00           C  
ATOM   1547  O   PRO   108      32.668  53.559  37.081  1.00  0.00           O  
ATOM   1548  N   GLN   109      32.263  53.721  39.302  1.00  0.00           N  
ATOM   1549  HN  GLN   109      32.400  54.081  40.222  1.00  0.00           H  
ATOM   1550  CA  GLN   109      31.507  52.460  39.383  1.00  0.00           C  
ATOM   1551  HA  GLN   109      31.873  51.970  38.493  1.00  0.00           H  
ATOM   1552  CB  GLN   109      31.850  51.774  40.739  1.00  0.00           C  
ATOM   1553  HB1 GLN   109      31.320  50.803  40.837  1.00  0.00           H  
ATOM   1554  HB2 GLN   109      31.402  52.271  41.625  1.00  0.00           H  
ATOM   1555  CG  GLN   109      33.299  51.606  41.112  1.00  0.00           C  
ATOM   1556  HG1 GLN   109      33.496  51.244  42.144  1.00  0.00           H  
ATOM   1557  HG2 GLN   109      33.820  52.587  41.073  1.00  0.00           H  
ATOM   1558  CD  GLN   109      34.058  50.797  40.077  1.00  0.00           C  
ATOM   1559  OE1 GLN   109      34.989  51.257  39.473  1.00  0.00           O  
ATOM   1560  NE2 GLN   109      33.564  49.520  39.879  1.00  0.00           N  
ATOM   1561 HE21 GLN   109      33.956  48.952  39.155  1.00  0.00           H  
ATOM   1562 HE22 GLN   109      32.659  49.329  40.261  1.00  0.00           H  
ATOM   1563  C   GLN   109      30.011  52.676  39.347  1.00  0.00           C  
ATOM   1564  O   GLN   109      29.482  53.595  39.987  1.00  0.00           O  
ATOM   1565  N   GLU   110      29.334  51.987  38.384  1.00  0.00           N  
ATOM   1566  HN  GLU   110      29.818  51.254  37.912  1.00  0.00           H  
ATOM   1567  CA  GLU   110      27.932  52.001  38.073  1.00  0.00           C  
ATOM   1568  HA  GLU   110      27.796  52.962  37.599  1.00  0.00           H  
ATOM   1569  CB  GLU   110      27.635  51.041  36.948  1.00  0.00           C  
ATOM   1570  HB1 GLU   110      26.699  50.470  37.131  1.00  0.00           H  
ATOM   1571  HB2 GLU   110      28.431  50.268  37.004  1.00  0.00           H  
ATOM   1572  CG  GLU   110      27.594  51.666  35.553  1.00  0.00           C  
ATOM   1573  HG1 GLU   110      28.564  52.200  35.461  1.00  0.00           H  
ATOM   1574  HG2 GLU   110      26.861  52.470  35.331  1.00  0.00           H  
ATOM   1575  CD  GLU   110      27.363  50.582  34.505  1.00  0.00           C  
ATOM   1576  OE1 GLU   110      26.365  50.584  33.711  1.00  0.00           O  
ATOM   1577  OE2 GLU   110      28.299  49.743  34.309  1.00  0.00           O  
ATOM   1578  C   GLU   110      26.987  51.843  39.210  1.00  0.00           C  
ATOM   1579  O   GLU   110      25.984  52.569  39.345  1.00  0.00           O  
ATOM   1580  N   GLY   111      27.323  50.931  40.105  1.00  0.00           N  
ATOM   1581  HN  GLY   111      28.033  50.240  39.987  1.00  0.00           H  
ATOM   1582  CA  GLY   111      26.530  50.609  41.257  1.00  0.00           C  
ATOM   1583  HA1 GLY   111      27.193  49.938  41.784  1.00  0.00           H  
ATOM   1584  HA2 GLY   111      25.597  50.179  40.925  1.00  0.00           H  
ATOM   1585  C   GLY   111      26.303  51.682  42.242  1.00  0.00           C  
ATOM   1586  O   GLY   111      25.221  51.897  42.777  1.00  0.00           O  
ATOM   1587  N   ILE   112      27.400  52.459  42.558  1.00  0.00           N  
ATOM   1588  HN  ILE   112      28.290  52.203  42.187  1.00  0.00           H  
ATOM   1589  CA  ILE   112      27.333  53.507  43.594  1.00  0.00           C  
ATOM   1590  HA  ILE   112      26.312  53.450  43.941  1.00  0.00           H  
ATOM   1591  CB  ILE   112      28.288  53.224  44.718  1.00  0.00           C  
ATOM   1592  HB  ILE   112      28.292  54.090  45.413  1.00  0.00           H  
ATOM   1593  CG2 ILE   112      29.753  53.053  44.169  1.00  0.00           C  
ATOM   1594 HG21 ILE   112      30.428  52.835  45.024  1.00  0.00           H  
ATOM   1595 HG22 ILE   112      30.199  53.920  43.636  1.00  0.00           H  
ATOM   1596 HG23 ILE   112      29.888  52.226  43.440  1.00  0.00           H  
ATOM   1597  CG1 ILE   112      27.867  51.958  45.568  1.00  0.00           C  
ATOM   1598 HG11 ILE   112      28.613  51.989  46.391  1.00  0.00           H  
ATOM   1599 HG12 ILE   112      28.100  51.072  44.938  1.00  0.00           H  
ATOM   1600  CD  ILE   112      26.462  52.024  46.205  1.00  0.00           C  
ATOM   1601  HD1 ILE   112      25.661  51.831  45.460  1.00  0.00           H  
ATOM   1602  HD2 ILE   112      26.138  53.046  46.495  1.00  0.00           H  
ATOM   1603  HD3 ILE   112      26.432  51.288  47.036  1.00  0.00           H  
ATOM   1604  C   ILE   112      27.532  54.829  42.968  1.00  0.00           C  
ATOM   1605  O   ILE   112      27.297  55.877  43.628  1.00  0.00           O  
ATOM   1606  N   LEU   113      27.784  54.823  41.643  1.00  0.00           N  
ATOM   1607  HN  LEU   113      27.964  53.930  41.238  1.00  0.00           H  
ATOM   1608  CA  LEU   113      27.768  55.932  40.654  1.00  0.00           C  
ATOM   1609  HA  LEU   113      27.528  55.558  39.670  1.00  0.00           H  
ATOM   1610  CB  LEU   113      26.634  56.983  40.839  1.00  0.00           C  
ATOM   1611  HB1 LEU   113      26.909  57.886  40.253  1.00  0.00           H  
ATOM   1612  HB2 LEU   113      26.590  57.300  41.903  1.00  0.00           H  
ATOM   1613  CG  LEU   113      25.241  56.661  40.273  1.00  0.00           C  
ATOM   1614  HG  LEU   113      25.193  56.279  39.230  1.00  0.00           H  
ATOM   1615  CD1 LEU   113      24.389  57.960  40.342  1.00  0.00           C  
ATOM   1616 HD11 LEU   113      23.374  57.659  40.005  1.00  0.00           H  
ATOM   1617 HD12 LEU   113      24.828  58.834  39.815  1.00  0.00           H  
ATOM   1618 HD13 LEU   113      24.074  58.325  41.343  1.00  0.00           H  
ATOM   1619  CD2 LEU   113      24.467  55.683  41.181  1.00  0.00           C  
ATOM   1620 HD21 LEU   113      25.037  54.731  41.132  1.00  0.00           H  
ATOM   1621 HD22 LEU   113      23.447  55.495  40.783  1.00  0.00           H  
ATOM   1622 HD23 LEU   113      24.536  55.931  42.261  1.00  0.00           H  
ATOM   1623  C   LEU   113      29.092  56.676  40.613  1.00  0.00           C  
ATOM   1624  O   LEU   113      29.244  57.528  39.721  1.00  0.00           O  
ATOM   1625  N   GLU   114      30.029  56.384  41.548  1.00  0.00           N  
ATOM   1626  HN  GLU   114      29.940  55.688  42.256  1.00  0.00           H  
ATOM   1627  CA  GLU   114      31.221  57.178  41.700  1.00  0.00           C  
ATOM   1628  HA  GLU   114      31.441  57.869  40.900  1.00  0.00           H  
ATOM   1629  CB  GLU   114      31.111  57.964  43.078  1.00  0.00           C  
ATOM   1630  HB1 GLU   114      32.092  58.424  43.326  1.00  0.00           H  
ATOM   1631  HB2 GLU   114      30.756  57.303  43.897  1.00  0.00           H  
ATOM   1632  CG  GLU   114      30.091  59.118  43.010  1.00  0.00           C  
ATOM   1633  HG1 GLU   114      29.112  58.763  42.624  1.00  0.00           H  
ATOM   1634  HG2 GLU   114      30.504  59.918  42.358  1.00  0.00           H  
ATOM   1635  CD  GLU   114      29.780  59.698  44.372  1.00  0.00           C  
ATOM   1636  OE1 GLU   114      30.641  60.431  44.910  1.00  0.00           O  
ATOM   1637  OE2 GLU   114      28.714  59.299  44.987  1.00  0.00           O  
ATOM   1638  C   GLU   114      32.470  56.226  41.782  1.00  0.00           C  
ATOM   1639  O   GLU   114      32.325  55.002  42.113  1.00  0.00           O  
ATOM   1640  N   ASP   115      33.694  56.637  41.405  1.00  0.00           N  
ATOM   1641  HN  ASP   115      33.803  57.609  41.213  1.00  0.00           H  
ATOM   1642  CA  ASP   115      34.915  55.845  41.484  1.00  0.00           C  
ATOM   1643  HA  ASP   115      34.780  54.912  40.957  1.00  0.00           H  
ATOM   1644  CB  ASP   115      36.132  56.456  40.772  1.00  0.00           C  
ATOM   1645  HB1 ASP   115      35.860  56.544  39.698  1.00  0.00           H  
ATOM   1646  HB2 ASP   115      36.965  55.722  40.819  1.00  0.00           H  
ATOM   1647  CG  ASP   115      36.689  57.726  41.263  1.00  0.00           C  
ATOM   1648  OD1 ASP   115      37.822  58.138  40.919  1.00  0.00           O  
ATOM   1649  OD2 ASP   115      35.958  58.437  42.013  1.00  0.00           O  
ATOM   1650  C   ASP   115      35.210  55.320  42.863  1.00  0.00           C  
ATOM   1651  O   ASP   115      34.618  55.699  43.832  1.00  0.00           O  
ATOM   1652  N   MET   116      36.085  54.340  42.933  1.00  0.00           N  
ATOM   1653  HN  MET   116      36.495  53.921  42.127  1.00  0.00           H  
ATOM   1654  CA  MET   116      36.533  53.693  44.205  1.00  0.00           C  
ATOM   1655  HA  MET   116      35.692  53.304  44.759  1.00  0.00           H  
ATOM   1656  CB  MET   116      37.558  52.534  43.953  1.00  0.00           C  
ATOM   1657  HB1 MET   116      37.997  52.194  44.915  1.00  0.00           H  
ATOM   1658  HB2 MET   116      38.399  53.024  43.418  1.00  0.00           H  
ATOM   1659  CG  MET   116      37.107  51.256  43.173  1.00  0.00           C  
ATOM   1660  HG1 MET   116      38.025  50.637  43.082  1.00  0.00           H  
ATOM   1661  HG2 MET   116      36.892  51.560  42.126  1.00  0.00           H  
ATOM   1662  SD  MET   116      35.789  50.267  43.929  1.00  0.00           S  
ATOM   1663  CE  MET   116      35.735  48.961  42.601  1.00  0.00           C  
ATOM   1664  HE1 MET   116      36.718  48.475  42.422  1.00  0.00           H  
ATOM   1665  HE2 MET   116      35.274  49.273  41.639  1.00  0.00           H  
ATOM   1666  HE3 MET   116      35.028  48.202  42.999  1.00  0.00           H  
ATOM   1667  C   MET   116      37.235  54.713  45.143  1.00  0.00           C  
ATOM   1668  O   MET   116      37.922  55.611  44.709  1.00  0.00           O  
ATOM   1669  N   PRO   117      37.113  54.632  46.473  1.00  0.00           N  
ATOM   1670  CD  PRO   117      36.047  53.917  47.154  1.00  0.00           C  
ATOM   1671  HD1 PRO   117      35.979  52.833  46.922  1.00  0.00           H  
ATOM   1672  HD2 PRO   117      35.117  54.226  46.631  1.00  0.00           H  
ATOM   1673  CA  PRO   117      37.783  55.510  47.393  1.00  0.00           C  
ATOM   1674  HA  PRO   117      38.060  56.427  46.894  1.00  0.00           H  
ATOM   1675  CB  PRO   117      36.757  55.753  48.518  1.00  0.00           C  
ATOM   1676  HB1 PRO   117      36.059  56.572  48.241  1.00  0.00           H  
ATOM   1677  HB2 PRO   117      37.200  56.041  49.495  1.00  0.00           H  
ATOM   1678  CG  PRO   117      36.065  54.405  48.631  1.00  0.00           C  
ATOM   1679  HG1 PRO   117      36.443  53.601  49.299  1.00  0.00           H  
ATOM   1680  HG2 PRO   117      35.002  54.607  48.884  1.00  0.00           H  
ATOM   1681  C   PRO   117      39.113  54.883  47.911  1.00  0.00           C  
ATOM   1682  O   PRO   117      39.078  54.022  48.784  1.00  0.00           O  
ATOM   1683  N   VAL   118      40.279  55.203  47.254  1.00  0.00           N  
ATOM   1684  HN  VAL   118      40.325  55.935  46.578  1.00  0.00           H  
ATOM   1685  CA  VAL   118      41.477  54.350  47.369  1.00  0.00           C  
ATOM   1686  HA  VAL   118      41.432  53.833  48.316  1.00  0.00           H  
ATOM   1687  CB  VAL   118      41.437  53.383  46.166  1.00  0.00           C  
ATOM   1688  HB  VAL   118      40.430  52.941  46.006  1.00  0.00           H  
ATOM   1689  CG1 VAL   118      42.417  52.202  46.294  1.00  0.00           C  
ATOM   1690 HG11 VAL   118      43.455  52.596  46.267  1.00  0.00           H  
ATOM   1691 HG12 VAL   118      42.389  51.411  45.514  1.00  0.00           H  
ATOM   1692 HG13 VAL   118      42.276  51.691  47.270  1.00  0.00           H  
ATOM   1693  CG2 VAL   118      41.615  54.156  44.777  1.00  0.00           C  
ATOM   1694 HG21 VAL   118      40.724  54.765  44.512  1.00  0.00           H  
ATOM   1695 HG22 VAL   118      41.885  53.511  43.914  1.00  0.00           H  
ATOM   1696 HG23 VAL   118      42.484  54.848  44.797  1.00  0.00           H  
ATOM   1697  C   VAL   118      42.780  55.183  47.396  1.00  0.00           C  
ATOM   1698  O   VAL   118      43.885  54.600  47.343  1.00  0.00           O  
ATOM   1699  N   ASP   119      42.678  56.527  47.496  1.00  0.00           N  
ATOM   1700  HN  ASP   119      41.832  57.030  47.333  1.00  0.00           H  
ATOM   1701  CA  ASP   119      43.836  57.463  47.448  1.00  0.00           C  
ATOM   1702  HA  ASP   119      44.042  57.725  46.421  1.00  0.00           H  
ATOM   1703  CB  ASP   119      43.639  58.866  48.167  1.00  0.00           C  
ATOM   1704  HB1 ASP   119      44.499  59.559  48.289  1.00  0.00           H  
ATOM   1705  HB2 ASP   119      43.106  58.711  49.129  1.00  0.00           H  
ATOM   1706  CG  ASP   119      42.789  59.822  47.365  1.00  0.00           C  
ATOM   1707  OD1 ASP   119      42.320  59.410  46.242  1.00  0.00           O  
ATOM   1708  OD2 ASP   119      42.602  60.976  47.709  1.00  0.00           O  
ATOM   1709  C   ASP   119      45.156  56.987  48.080  1.00  0.00           C  
ATOM   1710  O   ASP   119      45.209  56.718  49.265  1.00  0.00           O  
ATOM   1711  N   PRO   120      46.203  56.906  47.288  1.00  0.00           N  
ATOM   1712  CD  PRO   120      46.252  56.584  45.849  1.00  0.00           C  
ATOM   1713  HD1 PRO   120      46.167  57.449  45.156  1.00  0.00           H  
ATOM   1714  HD2 PRO   120      45.413  55.902  45.597  1.00  0.00           H  
ATOM   1715  CA  PRO   120      47.507  56.634  47.865  1.00  0.00           C  
ATOM   1716  HA  PRO   120      47.533  55.675  48.363  1.00  0.00           H  
ATOM   1717  CB  PRO   120      48.476  56.557  46.674  1.00  0.00           C  
ATOM   1718  HB1 PRO   120      49.343  55.882  46.840  1.00  0.00           H  
ATOM   1719  HB2 PRO   120      48.839  57.559  46.362  1.00  0.00           H  
ATOM   1720  CG  PRO   120      47.568  55.888  45.563  1.00  0.00           C  
ATOM   1721  HG1 PRO   120      48.055  56.029  44.574  1.00  0.00           H  
ATOM   1722  HG2 PRO   120      47.513  54.799  45.776  1.00  0.00           H  
ATOM   1723  C   PRO   120      47.937  57.776  48.807  1.00  0.00           C  
ATOM   1724  O   PRO   120      47.806  58.978  48.531  1.00  0.00           O  
ATOM   1725  N   ASP   121      48.533  57.475  49.956  1.00  0.00           N  
ATOM   1726  HN  ASP   121      48.735  56.514  50.125  1.00  0.00           H  
ATOM   1727  CA  ASP   121      49.052  58.556  50.849  1.00  0.00           C  
ATOM   1728  HA  ASP   121      48.371  59.389  50.940  1.00  0.00           H  
ATOM   1729  CB  ASP   121      49.283  57.831  52.248  1.00  0.00           C  
ATOM   1730  HB1 ASP   121      50.120  58.239  52.854  1.00  0.00           H  
ATOM   1731  HB2 ASP   121      49.518  56.760  52.067  1.00  0.00           H  
ATOM   1732  CG  ASP   121      47.968  57.856  52.996  1.00  0.00           C  
ATOM   1733  OD1 ASP   121      47.103  58.729  52.755  1.00  0.00           O  
ATOM   1734  OD2 ASP   121      47.759  57.085  53.961  1.00  0.00           O  
ATOM   1735  C   ASP   121      50.340  59.237  50.371  1.00  0.00           C  
ATOM   1736  O   ASP   121      51.206  58.717  49.661  1.00  0.00           O  
ATOM   1737  N   ASN   122      50.518  60.485  50.728  1.00  0.00           N  
ATOM   1738  HN  ASN   122      49.795  60.984  51.197  1.00  0.00           H  
ATOM   1739  CA  ASN   122      51.683  61.287  50.426  1.00  0.00           C  
ATOM   1740  HA  ASN   122      51.939  61.065  49.401  1.00  0.00           H  
ATOM   1741  CB  ASN   122      51.427  62.782  50.657  1.00  0.00           C  
ATOM   1742  HB1 ASN   122      52.379  63.306  50.424  1.00  0.00           H  
ATOM   1743  HB2 ASN   122      51.235  62.897  51.745  1.00  0.00           H  
ATOM   1744  CG  ASN   122      50.239  63.282  49.748  1.00  0.00           C  
ATOM   1745  OD1 ASN   122      49.910  62.762  48.734  1.00  0.00           O  
ATOM   1746  ND2 ASN   122      49.555  64.284  50.297  1.00  0.00           N  
ATOM   1747 HD21 ASN   122      48.849  64.726  49.744  1.00  0.00           H  
ATOM   1748 HD22 ASN   122      49.647  64.517  51.266  1.00  0.00           H  
ATOM   1749  C   ASN   122      52.984  60.837  51.045  1.00  0.00           C  
ATOM   1750  O   ASN   122      54.007  60.810  50.452  1.00  0.00           O  
ATOM   1751  N   GLU   123      52.859  60.188  52.186  1.00  0.00           N  
ATOM   1752  HN  GLU   123      52.050  60.295  52.758  1.00  0.00           H  
ATOM   1753  CA  GLU   123      53.961  59.561  52.938  1.00  0.00           C  
ATOM   1754  HA  GLU   123      54.726  60.249  53.265  1.00  0.00           H  
ATOM   1755  CB  GLU   123      53.359  58.710  54.097  1.00  0.00           C  
ATOM   1756  HB1 GLU   123      54.247  58.273  54.601  1.00  0.00           H  
ATOM   1757  HB2 GLU   123      52.733  57.874  53.718  1.00  0.00           H  
ATOM   1758  CG  GLU   123      52.551  59.433  55.266  1.00  0.00           C  
ATOM   1759  HG1 GLU   123      53.051  60.340  55.668  1.00  0.00           H  
ATOM   1760  HG2 GLU   123      52.509  58.688  56.090  1.00  0.00           H  
ATOM   1761  CD  GLU   123      51.091  59.782  55.034  1.00  0.00           C  
ATOM   1762  OE1 GLU   123      50.156  59.303  55.689  1.00  0.00           O  
ATOM   1763  OE2 GLU   123      50.950  60.632  54.104  1.00  0.00           O  
ATOM   1764  C   GLU   123      54.679  58.532  52.043  1.00  0.00           C  
ATOM   1765  O   GLU   123      55.911  58.393  52.029  1.00  0.00           O  
ATOM   1766  N   ALA   124      53.870  57.789  51.317  1.00  0.00           N  
ATOM   1767  HN  ALA   124      52.878  57.882  51.344  1.00  0.00           H  
ATOM   1768  CA  ALA   124      54.415  56.792  50.469  1.00  0.00           C  
ATOM   1769  HA  ALA   124      55.093  56.283  51.138  1.00  0.00           H  
ATOM   1770  CB  ALA   124      53.274  55.923  49.933  1.00  0.00           C  
ATOM   1771  HB1 ALA   124      52.519  56.539  49.397  1.00  0.00           H  
ATOM   1772  HB2 ALA   124      52.693  55.571  50.812  1.00  0.00           H  
ATOM   1773  HB3 ALA   124      53.623  55.002  49.418  1.00  0.00           H  
ATOM   1774  C   ALA   124      55.324  57.331  49.332  1.00  0.00           C  
ATOM   1775  O   ALA   124      56.406  56.805  49.093  1.00  0.00           O  
ATOM   1776  N   TYR   125      54.928  58.385  48.559  1.00  0.00           N  
ATOM   1777  HN  TYR   125      53.975  58.668  48.634  1.00  0.00           H  
ATOM   1778  CA  TYR   125      55.857  59.058  47.604  1.00  0.00           C  
ATOM   1779  HA  TYR   125      56.217  58.255  46.978  1.00  0.00           H  
ATOM   1780  CB  TYR   125      55.132  60.055  46.637  1.00  0.00           C  
ATOM   1781  HB1 TYR   125      55.883  60.636  46.060  1.00  0.00           H  
ATOM   1782  HB2 TYR   125      54.572  60.860  47.159  1.00  0.00           H  
ATOM   1783  CG  TYR   125      54.192  59.370  45.699  1.00  0.00           C  
ATOM   1784  CD1 TYR   125      52.831  59.220  46.039  1.00  0.00           C  
ATOM   1785  HD1 TYR   125      52.579  59.548  47.036  1.00  0.00           H  
ATOM   1786  CE1 TYR   125      51.896  58.613  45.166  1.00  0.00           C  
ATOM   1787  HE1 TYR   125      50.867  58.451  45.451  1.00  0.00           H  
ATOM   1788  CZ  TYR   125      52.276  58.305  43.875  1.00  0.00           C  
ATOM   1789  OH  TYR   125      51.324  57.893  42.917  1.00  0.00           O  
ATOM   1790  HH  TYR   125      50.481  58.221  43.238  1.00  0.00           H  
ATOM   1791  CD2 TYR   125      54.590  59.014  44.424  1.00  0.00           C  
ATOM   1792  HD2 TYR   125      55.577  59.169  44.013  1.00  0.00           H  
ATOM   1793  CE2 TYR   125      53.609  58.523  43.461  1.00  0.00           C  
ATOM   1794  HE2 TYR   125      53.987  58.241  42.490  1.00  0.00           H  
ATOM   1795  C   TYR   125      57.152  59.707  48.240  1.00  0.00           C  
ATOM   1796  O   TYR   125      58.124  60.029  47.560  1.00  0.00           O  
ATOM   1797  N   GLU   126      57.081  59.833  49.557  1.00  0.00           N  
ATOM   1798  HN  GLU   126      56.313  59.639  50.162  1.00  0.00           H  
ATOM   1799  CA  GLU   126      58.297  60.188  50.204  1.00  0.00           C  
ATOM   1800  HA  GLU   126      58.704  60.993  49.611  1.00  0.00           H  
ATOM   1801  CB  GLU   126      58.058  60.768  51.556  1.00  0.00           C  
ATOM   1802  HB1 GLU   126      58.956  60.922  52.192  1.00  0.00           H  
ATOM   1803  HB2 GLU   126      57.502  60.014  52.153  1.00  0.00           H  
ATOM   1804  CG  GLU   126      57.303  62.065  51.414  1.00  0.00           C  
ATOM   1805  HG1 GLU   126      56.328  61.910  50.905  1.00  0.00           H  
ATOM   1806  HG2 GLU   126      57.873  62.800  50.807  1.00  0.00           H  
ATOM   1807  CD  GLU   126      57.089  62.715  52.775  1.00  0.00           C  
ATOM   1808  OE1 GLU   126      56.364  63.739  52.759  1.00  0.00           O  
ATOM   1809  OE2 GLU   126      57.514  62.167  53.875  1.00  0.00           O  
ATOM   1810  C   GLU   126      59.340  59.083  50.429  1.00  0.00           C  
ATOM   1811  O   GLU   126      60.483  59.286  50.766  1.00  0.00           O  
ATOM   1812  N   MET   127      58.907  57.776  50.311  1.00  0.00           N  
ATOM   1813  HN  MET   127      57.998  57.490  50.017  1.00  0.00           H  
ATOM   1814  CA  MET   127      59.793  56.738  50.700  1.00  0.00           C  
ATOM   1815  HA  MET   127      60.360  57.006  51.579  1.00  0.00           H  
ATOM   1816  CB  MET   127      59.028  55.447  51.041  1.00  0.00           C  
ATOM   1817  HB1 MET   127      59.710  54.571  50.990  1.00  0.00           H  
ATOM   1818  HB2 MET   127      58.354  55.375  50.161  1.00  0.00           H  
ATOM   1819  CG  MET   127      58.211  55.530  52.292  1.00  0.00           C  
ATOM   1820  HG1 MET   127      57.594  54.607  52.339  1.00  0.00           H  
ATOM   1821  HG2 MET   127      57.474  56.362  52.291  1.00  0.00           H  
ATOM   1822  SD  MET   127      59.178  55.656  53.839  1.00  0.00           S  
ATOM   1823  CE  MET   127      59.587  53.941  53.824  1.00  0.00           C  
ATOM   1824  HE1 MET   127      60.516  53.797  54.416  1.00  0.00           H  
ATOM   1825  HE2 MET   127      59.669  53.464  52.823  1.00  0.00           H  
ATOM   1826  HE3 MET   127      58.765  53.374  54.309  1.00  0.00           H  
ATOM   1827  C   MET   127      61.034  56.446  49.779  1.00  0.00           C  
ATOM   1828  O   MET   127      62.069  55.937  50.255  1.00  0.00           O  
ATOM   1829  N   PRO   128      61.147  56.647  48.503  1.00  0.00           N  
ATOM   1830  CD  PRO   128      59.986  56.537  47.599  1.00  0.00           C  
ATOM   1831  HD1 PRO   128      59.637  57.569  47.380  1.00  0.00           H  
ATOM   1832  HD2 PRO   128      59.204  55.930  48.104  1.00  0.00           H  
ATOM   1833  CA  PRO   128      62.374  56.615  47.737  1.00  0.00           C  
ATOM   1834  HA  PRO   128      62.790  55.678  48.078  1.00  0.00           H  
ATOM   1835  CB  PRO   128      61.976  56.694  46.282  1.00  0.00           C  
ATOM   1836  HB1 PRO   128      62.638  56.130  45.591  1.00  0.00           H  
ATOM   1837  HB2 PRO   128      61.795  57.772  46.081  1.00  0.00           H  
ATOM   1838  CG  PRO   128      60.549  56.062  46.257  1.00  0.00           C  
ATOM   1839  HG1 PRO   128      59.872  56.313  45.412  1.00  0.00           H  
ATOM   1840  HG2 PRO   128      60.560  54.955  46.168  1.00  0.00           H  
ATOM   1841  C   PRO   128      63.498  57.659  48.130  1.00  0.00           C  
ATOM   1842  O   PRO   128      64.650  57.299  47.910  1.00  0.00           O  
ATOM   1843  N   SER   129      63.197  58.875  48.637  1.00  0.00           N  
ATOM   1844  HN  SER   129      62.264  59.195  48.781  1.00  0.00           H  
ATOM   1845  CA  SER   129      64.170  59.861  49.065  1.00  0.00           C  
ATOM   1846  HA  SER   129      64.884  60.024  48.272  1.00  0.00           H  
ATOM   1847  CB  SER   129      63.461  61.234  49.319  1.00  0.00           C  
ATOM   1848  HB1 SER   129      62.500  61.126  49.865  1.00  0.00           H  
ATOM   1849  HB2 SER   129      63.039  61.551  48.341  1.00  0.00           H  
ATOM   1850  OG  SER   129      64.370  62.355  49.695  1.00  0.00           O  
ATOM   1851  HG1 SER   129      64.664  62.140  50.583  1.00  0.00           H  
ATOM   1852  C   SER   129      64.888  59.507  50.372  1.00  0.00           C  
ATOM   1853  O   SER   129      66.012  60.017  50.658  1.00  0.00           O  
ATOM   1854  N   GLU   130      64.273  58.548  51.071  1.00  0.00           N  
ATOM   1855  HN  GLU   130      63.461  58.051  50.775  1.00  0.00           H  
ATOM   1856  CA  GLU   130      64.745  58.036  52.300  1.00  0.00           C  
ATOM   1857  HA  GLU   130      65.517  58.710  52.641  1.00  0.00           H  
ATOM   1858  CB  GLU   130      63.606  58.034  53.324  1.00  0.00           C  
ATOM   1859  HB1 GLU   130      63.955  57.440  54.196  1.00  0.00           H  
ATOM   1860  HB2 GLU   130      62.848  57.350  52.885  1.00  0.00           H  
ATOM   1861  CG  GLU   130      62.972  59.416  53.735  1.00  0.00           C  
ATOM   1862  HG1 GLU   130      61.933  59.351  54.123  1.00  0.00           H  
ATOM   1863  HG2 GLU   130      62.901  60.102  52.864  1.00  0.00           H  
ATOM   1864  CD  GLU   130      63.830  60.183  54.728  1.00  0.00           C  
ATOM   1865  OE1 GLU   130      64.596  61.080  54.341  1.00  0.00           O  
ATOM   1866  OE2 GLU   130      63.536  60.004  55.940  1.00  0.00           O  
ATOM   1867  C   GLU   130      65.294  56.614  52.050  1.00  0.00           C  
ATOM   1868  O   GLU   130      65.649  55.940  52.988  1.00  0.00           O  
ATOM   1869  N   GLU   131      65.360  56.196  50.855  1.00  0.00           N  
ATOM   1870  HN  GLU   131      65.134  56.866  50.152  1.00  0.00           H  
ATOM   1871  CA  GLU   131      65.933  54.983  50.371  1.00  0.00           C  
ATOM   1872  HA  GLU   131      65.774  55.190  49.323  1.00  0.00           H  
ATOM   1873  CB  GLU   131      67.520  55.024  50.378  1.00  0.00           C  
ATOM   1874  HB1 GLU   131      67.849  54.027  50.014  1.00  0.00           H  
ATOM   1875  HB2 GLU   131      67.894  55.160  51.416  1.00  0.00           H  
ATOM   1876  CG  GLU   131      68.065  56.034  49.427  1.00  0.00           C  
ATOM   1877  HG1 GLU   131      67.619  57.024  49.665  1.00  0.00           H  
ATOM   1878  HG2 GLU   131      67.909  55.744  48.366  1.00  0.00           H  
ATOM   1879  CD  GLU   131      69.566  56.086  49.540  1.00  0.00           C  
ATOM   1880  OE1 GLU   131      70.281  55.110  49.085  1.00  0.00           O  
ATOM   1881  OE2 GLU   131      70.095  57.151  49.945  1.00  0.00           O  
ATOM   1882  C   GLU   131      65.308  53.651  50.727  1.00  0.00           C  
ATOM   1883  O   GLU   131      65.909  52.589  50.707  1.00  0.00           O  
ATOM   1884  N   GLY   132      63.941  53.848  50.888  1.00  0.00           N  
ATOM   1885  HN  GLY   132      63.580  54.773  50.972  1.00  0.00           H  
ATOM   1886  CA  GLY   132      62.960  52.812  51.051  1.00  0.00           C  
ATOM   1887  HA1 GLY   132      62.020  53.220  50.710  1.00  0.00           H  
ATOM   1888  HA2 GLY   132      62.962  52.697  52.125  1.00  0.00           H  
ATOM   1889  C   GLY   132      63.148  51.423  50.351  1.00  0.00           C  
ATOM   1890  O   GLY   132      63.719  51.364  49.230  1.00  0.00           O  
ATOM   1891  N   TYR   133      62.637  50.330  50.999  1.00  0.00           N  
ATOM   1892  HN  TYR   133      62.148  50.346  51.867  1.00  0.00           H  
ATOM   1893  CA  TYR   133      62.685  49.075  50.353  1.00  0.00           C  
ATOM   1894  HA  TYR   133      63.545  48.991  49.705  1.00  0.00           H  
ATOM   1895  CB  TYR   133      62.674  47.835  51.233  1.00  0.00           C  
ATOM   1896  HB1 TYR   133      62.607  46.967  50.543  1.00  0.00           H  
ATOM   1897  HB2 TYR   133      61.735  47.759  51.822  1.00  0.00           H  
ATOM   1898  CG  TYR   133      63.786  47.681  52.172  1.00  0.00           C  
ATOM   1899  CD1 TYR   133      63.621  46.741  53.271  1.00  0.00           C  
ATOM   1900  HD1 TYR   133      62.660  46.297  53.484  1.00  0.00           H  
ATOM   1901  CE1 TYR   133      64.759  46.443  54.104  1.00  0.00           C  
ATOM   1902  HE1 TYR   133      64.749  45.726  54.912  1.00  0.00           H  
ATOM   1903  CZ  TYR   133      65.945  47.176  53.921  1.00  0.00           C  
ATOM   1904  OH  TYR   133      66.988  47.009  54.780  1.00  0.00           O  
ATOM   1905  HH  TYR   133      67.892  47.103  54.470  1.00  0.00           H  
ATOM   1906  CD2 TYR   133      65.089  48.129  51.900  1.00  0.00           C  
ATOM   1907  HD2 TYR   133      65.263  48.649  50.970  1.00  0.00           H  
ATOM   1908  CE2 TYR   133      66.173  47.841  52.731  1.00  0.00           C  
ATOM   1909  HE2 TYR   133      67.161  48.163  52.436  1.00  0.00           H  
ATOM   1910  C   TYR   133      61.561  48.961  49.353  1.00  0.00           C  
ATOM   1911  O   TYR   133      60.412  49.028  49.789  1.00  0.00           O  
ATOM   1912  N   GLN   134      61.791  48.661  48.054  1.00  0.00           N  
ATOM   1913  HN  GLN   134      62.707  48.371  47.788  1.00  0.00           H  
ATOM   1914  CA  GLN   134      60.824  48.529  46.997  1.00  0.00           C  
ATOM   1915  HA  GLN   134      60.003  49.209  47.174  1.00  0.00           H  
ATOM   1916  CB  GLN   134      61.428  48.907  45.646  1.00  0.00           C  
ATOM   1917  HB1 GLN   134      60.594  48.920  44.912  1.00  0.00           H  
ATOM   1918  HB2 GLN   134      62.158  48.142  45.304  1.00  0.00           H  
ATOM   1919  CG  GLN   134      62.122  50.344  45.591  1.00  0.00           C  
ATOM   1920  HG1 GLN   134      62.327  50.546  44.518  1.00  0.00           H  
ATOM   1921  HG2 GLN   134      63.115  50.210  46.071  1.00  0.00           H  
ATOM   1922  CD  GLN   134      61.285  51.520  46.141  1.00  0.00           C  
ATOM   1923  OE1 GLN   134      60.289  51.933  45.602  1.00  0.00           O  
ATOM   1924  NE2 GLN   134      61.647  52.000  47.334  1.00  0.00           N  
ATOM   1925 HE21 GLN   134      62.237  51.514  47.980  1.00  0.00           H  
ATOM   1926 HE22 GLN   134      61.218  52.860  47.611  1.00  0.00           H  
ATOM   1927  C   GLN   134      60.259  47.110  46.839  1.00  0.00           C  
ATOM   1928  O   GLN   134      60.999  46.150  46.535  1.00  0.00           O  
ATOM   1929  N   ASP   135      58.910  46.815  47.074  1.00  0.00           N  
ATOM   1930  HN  ASP   135      58.176  47.421  47.369  1.00  0.00           H  
ATOM   1931  CA  ASP   135      58.435  45.440  46.852  1.00  0.00           C  
ATOM   1932  HA  ASP   135      59.250  44.742  46.730  1.00  0.00           H  
ATOM   1933  CB  ASP   135      57.679  44.981  48.137  1.00  0.00           C  
ATOM   1934  HB1 ASP   135      56.724  45.462  48.439  1.00  0.00           H  
ATOM   1935  HB2 ASP   135      58.434  45.217  48.917  1.00  0.00           H  
ATOM   1936  CG  ASP   135      57.411  43.503  48.082  1.00  0.00           C  
ATOM   1937  OD1 ASP   135      57.624  42.757  47.105  1.00  0.00           O  
ATOM   1938  OD2 ASP   135      56.852  43.042  49.118  1.00  0.00           O  
ATOM   1939  C   ASP   135      57.455  45.462  45.625  1.00  0.00           C  
ATOM   1940  O   ASP   135      56.353  45.961  45.588  1.00  0.00           O  
ATOM   1941  N   TYR   136      57.940  44.831  44.554  1.00  0.00           N  
ATOM   1942  HN  TYR   136      58.844  44.451  44.736  1.00  0.00           H  
ATOM   1943  CA  TYR   136      57.324  45.030  43.275  1.00  0.00           C  
ATOM   1944  HA  TYR   136      56.918  46.030  43.241  1.00  0.00           H  
ATOM   1945  CB  TYR   136      58.416  44.835  42.183  1.00  0.00           C  
ATOM   1946  HB1 TYR   136      57.982  45.135  41.205  1.00  0.00           H  
ATOM   1947  HB2 TYR   136      58.770  43.786  42.091  1.00  0.00           H  
ATOM   1948  CG  TYR   136      59.459  45.825  42.195  1.00  0.00           C  
ATOM   1949  CD1 TYR   136      59.063  47.179  41.990  1.00  0.00           C  
ATOM   1950  HD1 TYR   136      58.008  47.391  41.897  1.00  0.00           H  
ATOM   1951  CE1 TYR   136      60.073  48.173  41.860  1.00  0.00           C  
ATOM   1952  HE1 TYR   136      59.719  49.189  41.773  1.00  0.00           H  
ATOM   1953  CZ  TYR   136      61.359  47.877  42.010  1.00  0.00           C  
ATOM   1954  OH  TYR   136      62.312  48.853  42.083  1.00  0.00           O  
ATOM   1955  HH  TYR   136      63.117  48.403  42.350  1.00  0.00           H  
ATOM   1956  CD2 TYR   136      60.867  45.502  42.231  1.00  0.00           C  
ATOM   1957  HD2 TYR   136      61.062  44.450  42.371  1.00  0.00           H  
ATOM   1958  CE2 TYR   136      61.775  46.521  42.152  1.00  0.00           C  
ATOM   1959  HE2 TYR   136      62.820  46.258  42.229  1.00  0.00           H  
ATOM   1960  C   TYR   136      56.196  44.054  42.919  1.00  0.00           C  
ATOM   1961  O   TYR   136      55.981  43.005  43.470  1.00  0.00           O  
ATOM   1962  N   GLU   137      55.287  44.448  42.024  1.00  0.00           N  
ATOM   1963  HN  GLU   137      55.363  45.352  41.610  1.00  0.00           H  
ATOM   1964  CA  GLU   137      54.280  43.618  41.429  1.00  0.00           C  
ATOM   1965  HA  GLU   137      53.825  42.979  42.170  1.00  0.00           H  
ATOM   1966  CB  GLU   137      53.078  44.506  40.906  1.00  0.00           C  
ATOM   1967  HB1 GLU   137      53.509  45.153  40.113  1.00  0.00           H  
ATOM   1968  HB2 GLU   137      52.635  45.152  41.694  1.00  0.00           H  
ATOM   1969  CG  GLU   137      51.998  43.735  40.122  1.00  0.00           C  
ATOM   1970  HG1 GLU   137      51.496  42.971  40.753  1.00  0.00           H  
ATOM   1971  HG2 GLU   137      52.533  43.202  39.308  1.00  0.00           H  
ATOM   1972  CD  GLU   137      50.854  44.618  39.519  1.00  0.00           C  
ATOM   1973  OE1 GLU   137      50.338  45.474  40.228  1.00  0.00           O  
ATOM   1974  OE2 GLU   137      50.659  44.490  38.283  1.00  0.00           O  
ATOM   1975  C   GLU   137      54.882  42.848  40.233  1.00  0.00           C  
ATOM   1976  O   GLU   137      55.292  43.515  39.236  1.00  0.00           O  
ATOM   1977  N   PRO   138      55.009  41.494  40.297  1.00  0.00           N  
ATOM   1978  CD  PRO   138      54.639  40.742  41.490  1.00  0.00           C  
ATOM   1979  HD1 PRO   138      53.550  40.833  41.689  1.00  0.00           H  
ATOM   1980  HD2 PRO   138      55.240  41.094  42.355  1.00  0.00           H  
ATOM   1981  CA  PRO   138      55.131  40.531  39.165  1.00  0.00           C  
ATOM   1982  HA  PRO   138      56.203  40.510  39.034  1.00  0.00           H  
ATOM   1983  CB  PRO   138      54.585  39.200  39.655  1.00  0.00           C  
ATOM   1984  HB1 PRO   138      54.990  38.308  39.131  1.00  0.00           H  
ATOM   1985  HB2 PRO   138      53.477  39.142  39.604  1.00  0.00           H  
ATOM   1986  CG  PRO   138      54.884  39.244  41.140  1.00  0.00           C  
ATOM   1987  HG1 PRO   138      54.163  38.585  41.668  1.00  0.00           H  
ATOM   1988  HG2 PRO   138      55.919  38.919  41.383  1.00  0.00           H  
ATOM   1989  C   PRO   138      54.373  40.879  37.883  1.00  0.00           C  
ATOM   1990  O   PRO   138      53.242  41.387  37.951  1.00  0.00           O  
ATOM   1991  N   GLU   139      55.038  40.770  36.658  1.00  0.00           N  
ATOM   1992  HN  GLU   139      55.980  40.456  36.568  1.00  0.00           H  
ATOM   1993  CA  GLU   139      54.403  40.951  35.355  1.00  0.00           C  
ATOM   1994  HA  GLU   139      54.041  41.966  35.430  1.00  0.00           H  
ATOM   1995  CB  GLU   139      55.358  40.822  34.192  1.00  0.00           C  
ATOM   1996  HB1 GLU   139      55.731  39.785  34.052  1.00  0.00           H  
ATOM   1997  HB2 GLU   139      56.216  41.468  34.475  1.00  0.00           H  
ATOM   1998  CG  GLU   139      54.895  41.363  32.829  1.00  0.00           C  
ATOM   1999  HG1 GLU   139      54.534  42.408  32.929  1.00  0.00           H  
ATOM   2000  HG2 GLU   139      54.114  40.726  32.361  1.00  0.00           H  
ATOM   2001  CD  GLU   139      56.101  41.309  31.863  1.00  0.00           C  
ATOM   2002  OE1 GLU   139      56.727  40.196  31.680  1.00  0.00           O  
ATOM   2003  OE2 GLU   139      56.340  42.343  31.171  1.00  0.00           O  
ATOM   2004  C   GLU   139      53.184  40.139  35.122  1.00  0.00           C  
ATOM   2005  O   GLU   139      52.998  39.075  35.683  1.00  0.00           O  
ATOM   2006  N   ALA   140      52.224  40.662  34.337  1.00  0.00           N  
ATOM   2007  HN  ALA   140      52.288  41.598  33.999  1.00  0.00           H  
ATOM   2008  CA  ALA   140      50.969  40.053  34.190  1.00  0.00           C  
ATOM   2009  HA  ALA   140      50.901  39.186  34.831  1.00  0.00           H  
ATOM   2010  CB  ALA   140      49.880  41.133  34.556  1.00  0.00           C  
ATOM   2011  HB1 ALA   140      49.887  41.317  35.652  1.00  0.00           H  
ATOM   2012  HB2 ALA   140      48.981  40.557  34.249  1.00  0.00           H  
ATOM   2013  HB3 ALA   140      50.072  42.065  33.983  1.00  0.00           H  
ATOM   2014  C   ALA   140      50.734  39.459  32.713  1.00  0.00           C  
ATOM   2015  OT1 ALA   140      50.786  38.200  32.594  1.00  0.00           O  
ATOM   2016  OT2 ALA   140      50.597  40.251  31.767  1.00  0.00           O  
TER    2017      ALA   140 
ATOM   2017  N   ASP   141      13.770  41.091  58.274  1.00  0.00           N  
ATOM   2018  HT1 ASP   141      13.030  41.255  57.561  1.00  0.00           H  
ATOM   2019  HT2 ASP   141      14.533  41.795  58.204  1.00  0.00           H  
ATOM   2020  HT3 ASP   141      13.402  41.174  59.243  1.00  0.00           H  
ATOM   2021  CA  ASP   141      14.179  39.644  58.154  1.00  0.00           C  
ATOM   2022  HA  ASP   141      14.737  39.415  59.049  1.00  0.00           H  
ATOM   2023  CB  ASP   141      12.840  38.791  58.144  1.00  0.00           C  
ATOM   2024  HB1 ASP   141      12.515  38.791  57.081  1.00  0.00           H  
ATOM   2025  HB2 ASP   141      12.071  39.122  58.874  1.00  0.00           H  
ATOM   2026  CG  ASP   141      13.126  37.293  58.379  1.00  0.00           C  
ATOM   2027  OD1 ASP   141      14.273  37.071  58.775  1.00  0.00           O  
ATOM   2028  OD2 ASP   141      12.275  36.434  58.056  1.00  0.00           O  
ATOM   2029  C   ASP   141      15.070  39.483  56.947  1.00  0.00           C  
ATOM   2030  O   ASP   141      15.738  40.445  56.534  1.00  0.00           O  
ATOM   2031  N   ALA   142      15.212  38.245  56.387  1.00  0.00           N  
ATOM   2032  HN  ALA   142      14.675  37.497  56.767  1.00  0.00           H  
ATOM   2033  CA  ALA   142      16.335  38.092  55.409  1.00  0.00           C  
ATOM   2034  HA  ALA   142      16.510  38.942  54.766  1.00  0.00           H  
ATOM   2035  CB  ALA   142      17.703  37.935  56.149  1.00  0.00           C  
ATOM   2036  HB1 ALA   142      18.459  38.240  55.394  1.00  0.00           H  
ATOM   2037  HB2 ALA   142      17.778  36.877  56.479  1.00  0.00           H  
ATOM   2038  HB3 ALA   142      17.845  38.649  56.988  1.00  0.00           H  
ATOM   2039  C   ALA   142      16.103  36.851  54.576  1.00  0.00           C  
ATOM   2040  O   ALA   142      15.340  35.935  54.968  1.00  0.00           O  
ATOM   2041  N   GLU   143      16.850  36.845  53.409  1.00  0.00           N  
ATOM   2042  HN  GLU   143      17.589  37.487  53.219  1.00  0.00           H  
ATOM   2043  CA  GLU   143      16.566  35.768  52.506  1.00  0.00           C  
ATOM   2044  HA  GLU   143      15.530  35.500  52.355  1.00  0.00           H  
ATOM   2045  CB  GLU   143      17.320  35.974  51.182  1.00  0.00           C  
ATOM   2046  HB1 GLU   143      17.292  35.074  50.531  1.00  0.00           H  
ATOM   2047  HB2 GLU   143      18.419  36.086  51.303  1.00  0.00           H  
ATOM   2048  CG  GLU   143      16.642  37.162  50.353  1.00  0.00           C  
ATOM   2049  HG1 GLU   143      16.985  38.154  50.716  1.00  0.00           H  
ATOM   2050  HG2 GLU   143      15.553  37.098  50.562  1.00  0.00           H  
ATOM   2051  CD  GLU   143      17.085  37.063  48.945  1.00  0.00           C  
ATOM   2052  OE1 GLU   143      17.867  37.952  48.512  1.00  0.00           O  
ATOM   2053  OE2 GLU   143      16.774  36.058  48.296  1.00  0.00           O  
ATOM   2054  C   GLU   143      16.982  34.373  53.079  1.00  0.00           C  
ATOM   2055  O   GLU   143      18.026  34.382  53.723  1.00  0.00           O  
ATOM   2056  N   PHE   144      16.233  33.286  52.948  1.00  0.00           N  
ATOM   2057  HN  PHE   144      15.322  33.326  52.544  1.00  0.00           H  
ATOM   2058  CA  PHE   144      16.494  31.961  53.494  1.00  0.00           C  
ATOM   2059  HA  PHE   144      16.514  32.054  54.570  1.00  0.00           H  
ATOM   2060  CB  PHE   144      15.361  30.946  53.103  1.00  0.00           C  
ATOM   2061  HB1 PHE   144      15.328  30.779  52.005  1.00  0.00           H  
ATOM   2062  HB2 PHE   144      14.396  31.378  53.444  1.00  0.00           H  
ATOM   2063  CG  PHE   144      15.517  29.676  53.866  1.00  0.00           C  
ATOM   2064  CD1 PHE   144      15.232  29.703  55.234  1.00  0.00           C  
ATOM   2065  HD1 PHE   144      14.905  30.654  55.628  1.00  0.00           H  
ATOM   2066  CE1 PHE   144      15.298  28.566  56.006  1.00  0.00           C  
ATOM   2067  HE1 PHE   144      14.957  28.535  57.031  1.00  0.00           H  
ATOM   2068  CZ  PHE   144      15.652  27.357  55.426  1.00  0.00           C  
ATOM   2069  HZ  PHE   144      15.558  26.480  56.050  1.00  0.00           H  
ATOM   2070  CD2 PHE   144      15.830  28.494  53.280  1.00  0.00           C  
ATOM   2071  HD2 PHE   144      15.991  28.389  52.217  1.00  0.00           H  
ATOM   2072  CE2 PHE   144      15.871  27.331  54.066  1.00  0.00           C  
ATOM   2073  HE2 PHE   144      15.891  26.379  53.557  1.00  0.00           H  
ATOM   2074  C   PHE   144      17.843  31.348  52.999  1.00  0.00           C  
ATOM   2075  O   PHE   144      18.570  30.846  53.863  1.00  0.00           O  
ATOM   2076  N   ARG   145      18.246  31.505  51.754  1.00  0.00           N  
ATOM   2077  HN  ARG   145      17.512  31.725  51.117  1.00  0.00           H  
ATOM   2078  CA  ARG   145      19.554  31.240  51.203  1.00  0.00           C  
ATOM   2079  HA  ARG   145      19.436  30.168  51.140  1.00  0.00           H  
ATOM   2080  CB  ARG   145      19.876  31.752  49.741  1.00  0.00           C  
ATOM   2081  HB1 ARG   145      19.104  31.244  49.125  1.00  0.00           H  
ATOM   2082  HB2 ARG   145      20.899  31.409  49.476  1.00  0.00           H  
ATOM   2083  CG  ARG   145      19.633  33.240  49.420  1.00  0.00           C  
ATOM   2084  HG1 ARG   145      18.582  33.595  49.379  1.00  0.00           H  
ATOM   2085  HG2 ARG   145      20.060  33.360  48.401  1.00  0.00           H  
ATOM   2086  CD  ARG   145      20.458  34.191  50.292  1.00  0.00           C  
ATOM   2087  HD1 ARG   145      21.494  33.819  50.440  1.00  0.00           H  
ATOM   2088  HD2 ARG   145      20.079  34.361  51.323  1.00  0.00           H  
ATOM   2089  NE  ARG   145      20.500  35.497  49.568  1.00  0.00           N  
ATOM   2090  HE  ARG   145      19.920  35.550  48.755  1.00  0.00           H  
ATOM   2091  CZ  ARG   145      21.321  36.499  49.751  1.00  0.00           C  
ATOM   2092  NH1 ARG   145      22.079  36.613  50.824  1.00  0.00           N  
ATOM   2093 HH11 ARG   145      22.008  35.967  51.584  1.00  0.00           H  
ATOM   2094 HH12 ARG   145      22.828  37.246  50.629  1.00  0.00           H  
ATOM   2095  NH2 ARG   145      21.577  37.404  48.840  1.00  0.00           N  
ATOM   2096 HH21 ARG   145      20.940  37.429  48.070  1.00  0.00           H  
ATOM   2097 HH22 ARG   145      22.204  38.130  49.122  1.00  0.00           H  
ATOM   2098  C   ARG   145      20.838  31.472  52.041  1.00  0.00           C  
ATOM   2099  O   ARG   145      20.823  32.352  52.893  1.00  0.00           O  
ATOM   2100  N   HSD   146      21.872  30.591  51.839  1.00  0.00           N  
ATOM   2101  HN  HSD   146      21.637  29.708  51.439  1.00  0.00           H  
ATOM   2102  CA  HSD   146      23.248  30.755  52.260  1.00  0.00           C  
ATOM   2103  HA  HSD   146      23.250  30.885  53.333  1.00  0.00           H  
ATOM   2104  CB  HSD   146      24.081  29.582  51.710  1.00  0.00           C  
ATOM   2105  HB1 HSD   146      25.158  29.744  51.926  1.00  0.00           H  
ATOM   2106  HB2 HSD   146      23.974  29.316  50.637  1.00  0.00           H  
ATOM   2107  ND1 HSD   146      24.173  27.944  53.683  1.00  0.00           N  
ATOM   2108  HD1 HSD   146      24.909  28.438  54.146  1.00  0.00           H  
ATOM   2109  CG  HSD   146      23.712  28.293  52.465  1.00  0.00           C  
ATOM   2110  CE1 HSD   146      23.830  26.664  53.934  1.00  0.00           C  
ATOM   2111  HE1 HSD   146      24.129  25.995  54.741  1.00  0.00           H  
ATOM   2112  NE2 HSD   146      23.035  26.191  52.984  1.00  0.00           N  
ATOM   2113  CD2 HSD   146      22.973  27.203  52.032  1.00  0.00           C  
ATOM   2114  HD2 HSD   146      22.576  27.121  51.028  1.00  0.00           H  
ATOM   2115  C   HSD   146      23.818  32.041  51.741  1.00  0.00           C  
ATOM   2116  O   HSD   146      23.694  32.554  50.591  1.00  0.00           O  
ATOM   2117  N   ASP   147      24.485  32.783  52.696  1.00  0.00           N  
ATOM   2118  HN  ASP   147      24.463  32.674  53.687  1.00  0.00           H  
ATOM   2119  CA  ASP   147      25.327  33.984  52.326  1.00  0.00           C  
ATOM   2120  HA  ASP   147      24.753  34.546  51.604  1.00  0.00           H  
ATOM   2121  CB  ASP   147      25.351  34.973  53.502  1.00  0.00           C  
ATOM   2122  HB1 ASP   147      26.124  34.751  54.268  1.00  0.00           H  
ATOM   2123  HB2 ASP   147      24.350  35.026  53.981  1.00  0.00           H  
ATOM   2124  CG  ASP   147      25.854  36.403  53.122  1.00  0.00           C  
ATOM   2125  OD1 ASP   147      25.493  36.864  51.968  1.00  0.00           O  
ATOM   2126  OD2 ASP   147      26.448  37.069  54.008  1.00  0.00           O  
ATOM   2127  C   ASP   147      26.700  33.711  51.709  1.00  0.00           C  
ATOM   2128  O   ASP   147      27.384  32.731  52.054  1.00  0.00           O  
ATOM   2129  N   SER   148      27.014  34.536  50.728  1.00  0.00           N  
ATOM   2130  HN  SER   148      26.457  35.330  50.498  1.00  0.00           H  
ATOM   2131  CA  SER   148      28.289  34.416  50.006  1.00  0.00           C  
ATOM   2132  HA  SER   148      29.071  34.259  50.735  1.00  0.00           H  
ATOM   2133  CB  SER   148      28.311  33.337  48.962  1.00  0.00           C  
ATOM   2134  HB1 SER   148      28.008  32.355  49.383  1.00  0.00           H  
ATOM   2135  HB2 SER   148      29.378  33.219  48.673  1.00  0.00           H  
ATOM   2136  OG  SER   148      27.433  33.573  47.835  1.00  0.00           O  
ATOM   2137  HG1 SER   148      26.530  33.295  48.007  1.00  0.00           H  
ATOM   2138  C   SER   148      28.636  35.735  49.385  1.00  0.00           C  
ATOM   2139  O   SER   148      27.805  36.676  49.292  1.00  0.00           O  
ATOM   2140  N   GLY   149      29.945  35.992  49.030  1.00  0.00           N  
ATOM   2141  HN  GLY   149      30.725  35.380  49.135  1.00  0.00           H  
ATOM   2142  CA  GLY   149      30.308  37.351  48.617  1.00  0.00           C  
ATOM   2143  HA1 GLY   149      29.521  37.770  48.008  1.00  0.00           H  
ATOM   2144  HA2 GLY   149      31.271  37.320  48.129  1.00  0.00           H  
ATOM   2145  C   GLY   149      30.606  38.249  49.780  1.00  0.00           C  
ATOM   2146  O   GLY   149      30.152  38.138  50.913  1.00  0.00           O  
ATOM   2147  N   TYR   150      31.453  39.267  49.521  1.00  0.00           N  
ATOM   2148  HN  TYR   150      31.929  39.329  48.648  1.00  0.00           H  
ATOM   2149  CA  TYR   150      32.012  40.169  50.494  1.00  0.00           C  
ATOM   2150  HA  TYR   150      32.030  39.582  51.401  1.00  0.00           H  
ATOM   2151  CB  TYR   150      33.471  40.637  50.133  1.00  0.00           C  
ATOM   2152  HB1 TYR   150      33.745  41.456  50.833  1.00  0.00           H  
ATOM   2153  HB2 TYR   150      33.341  41.050  49.109  1.00  0.00           H  
ATOM   2154  CG  TYR   150      34.531  39.592  50.194  1.00  0.00           C  
ATOM   2155  CD1 TYR   150      34.674  38.618  49.221  1.00  0.00           C  
ATOM   2156  HD1 TYR   150      34.072  38.582  48.325  1.00  0.00           H  
ATOM   2157  CE1 TYR   150      35.762  37.736  49.229  1.00  0.00           C  
ATOM   2158  HE1 TYR   150      35.799  36.934  48.507  1.00  0.00           H  
ATOM   2159  CZ  TYR   150      36.650  37.756  50.326  1.00  0.00           C  
ATOM   2160  OH  TYR   150      37.606  36.675  50.431  1.00  0.00           O  
ATOM   2161  HH  TYR   150      37.306  36.053  49.764  1.00  0.00           H  
ATOM   2162  CD2 TYR   150      35.432  39.582  51.281  1.00  0.00           C  
ATOM   2163  HD2 TYR   150      35.392  40.339  52.050  1.00  0.00           H  
ATOM   2164  CE2 TYR   150      36.512  38.677  51.377  1.00  0.00           C  
ATOM   2165  HE2 TYR   150      37.214  38.817  52.186  1.00  0.00           H  
ATOM   2166  C   TYR   150      31.059  41.357  50.911  1.00  0.00           C  
ATOM   2167  O   TYR   150      31.516  42.367  51.437  1.00  0.00           O  
ATOM   2168  N   GLU   151      29.739  41.189  50.792  1.00  0.00           N  
ATOM   2169  HN  GLU   151      29.331  40.313  50.548  1.00  0.00           H  
ATOM   2170  CA  GLU   151      28.818  42.222  51.048  1.00  0.00           C  
ATOM   2171  HA  GLU   151      29.324  43.175  51.080  1.00  0.00           H  
ATOM   2172  CB  GLU   151      27.713  42.167  50.066  1.00  0.00           C  
ATOM   2173  HB1 GLU   151      26.883  42.876  50.272  1.00  0.00           H  
ATOM   2174  HB2 GLU   151      27.283  41.144  50.024  1.00  0.00           H  
ATOM   2175  CG  GLU   151      28.251  42.465  48.592  1.00  0.00           C  
ATOM   2176  HG1 GLU   151      29.119  41.814  48.355  1.00  0.00           H  
ATOM   2177  HG2 GLU   151      28.413  43.559  48.489  1.00  0.00           H  
ATOM   2178  CD  GLU   151      27.196  42.252  47.506  1.00  0.00           C  
ATOM   2179  OE1 GLU   151      27.568  42.304  46.274  1.00  0.00           O  
ATOM   2180  OE2 GLU   151      25.994  42.176  47.811  1.00  0.00           O  
ATOM   2181  C   GLU   151      28.250  41.960  52.422  1.00  0.00           C  
ATOM   2182  O   GLU   151      27.391  42.771  52.876  1.00  0.00           O  
ATOM   2183  N   VAL   152      28.803  40.931  53.129  1.00  0.00           N  
ATOM   2184  HN  VAL   152      29.479  40.392  52.631  1.00  0.00           H  
ATOM   2185  CA  VAL   152      28.648  40.638  54.476  1.00  0.00           C  
ATOM   2186  HA  VAL   152      28.953  39.616  54.648  1.00  0.00           H  
ATOM   2187  CB  VAL   152      29.683  41.241  55.371  1.00  0.00           C  
ATOM   2188  HB  VAL   152      29.535  40.979  56.441  1.00  0.00           H  
ATOM   2189  CG1 VAL   152      31.024  40.583  55.014  1.00  0.00           C  
ATOM   2190 HG11 VAL   152      31.853  40.795  55.722  1.00  0.00           H  
ATOM   2191 HG12 VAL   152      31.336  40.899  53.996  1.00  0.00           H  
ATOM   2192 HG13 VAL   152      30.909  39.479  54.970  1.00  0.00           H  
ATOM   2193  CG2 VAL   152      29.729  42.755  55.221  1.00  0.00           C  
ATOM   2194 HG21 VAL   152      28.793  43.306  55.451  1.00  0.00           H  
ATOM   2195 HG22 VAL   152      30.059  43.030  54.196  1.00  0.00           H  
ATOM   2196 HG23 VAL   152      30.629  42.989  55.830  1.00  0.00           H  
ATOM   2197  C   VAL   152      27.164  40.668  55.034  1.00  0.00           C  
ATOM   2198  O   VAL   152      26.882  40.978  56.227  1.00  0.00           O  
ATOM   2199  N   HSD   153      26.138  40.299  54.256  1.00  0.00           N  
ATOM   2200  HN  HSD   153      26.438  39.899  53.393  1.00  0.00           H  
ATOM   2201  CA  HSD   153      24.756  40.168  54.605  1.00  0.00           C  
ATOM   2202  HA  HSD   153      24.544  41.186  54.897  1.00  0.00           H  
ATOM   2203  CB  HSD   153      23.975  39.635  53.339  1.00  0.00           C  
ATOM   2204  HB1 HSD   153      22.895  39.457  53.531  1.00  0.00           H  
ATOM   2205  HB2 HSD   153      24.396  38.652  53.036  1.00  0.00           H  
ATOM   2206  ND1 HSD   153      24.936  40.805  51.250  1.00  0.00           N  
ATOM   2207  HD1 HSD   153      25.768  40.279  51.071  1.00  0.00           H  
ATOM   2208  CG  HSD   153      23.971  40.671  52.226  1.00  0.00           C  
ATOM   2209  CE1 HSD   153      24.463  41.765  50.420  1.00  0.00           C  
ATOM   2210  HE1 HSD   153      25.187  42.089  49.672  1.00  0.00           H  
ATOM   2211  NE2 HSD   153      23.267  42.203  50.751  1.00  0.00           N  
ATOM   2212  CD2 HSD   153      22.896  41.493  51.840  1.00  0.00           C  
ATOM   2213  HD2 HSD   153      21.927  41.603  52.309  1.00  0.00           H  
ATOM   2214  C   HSD   153      24.452  39.279  55.839  1.00  0.00           C  
ATOM   2215  O   HSD   153      23.664  39.598  56.707  1.00  0.00           O  
ATOM   2216  N   HSD   154      25.162  38.157  55.966  1.00  0.00           N  
ATOM   2217  HN  HSD   154      25.766  37.876  55.225  1.00  0.00           H  
ATOM   2218  CA  HSD   154      24.938  37.352  57.125  1.00  0.00           C  
ATOM   2219  HA  HSD   154      24.323  37.830  57.872  1.00  0.00           H  
ATOM   2220  CB  HSD   154      24.083  36.168  56.621  1.00  0.00           C  
ATOM   2221  HB1 HSD   154      24.761  35.492  56.059  1.00  0.00           H  
ATOM   2222  HB2 HSD   154      23.345  36.459  55.843  1.00  0.00           H  
ATOM   2223  ND1 HSD   154      21.915  35.373  57.832  1.00  0.00           N  
ATOM   2224  HD1 HSD   154      21.311  35.855  57.198  1.00  0.00           H  
ATOM   2225  CG  HSD   154      23.317  35.465  57.752  1.00  0.00           C  
ATOM   2226  CE1 HSD   154      21.627  34.693  58.943  1.00  0.00           C  
ATOM   2227  HE1 HSD   154      20.657  34.648  59.438  1.00  0.00           H  
ATOM   2228  NE2 HSD   154      22.670  34.266  59.562  1.00  0.00           N  
ATOM   2229  CD2 HSD   154      23.736  34.767  58.818  1.00  0.00           C  
ATOM   2230  HD2 HSD   154      24.774  34.517  59.002  1.00  0.00           H  
ATOM   2231  C   HSD   154      26.229  36.811  57.767  1.00  0.00           C  
ATOM   2232  O   HSD   154      26.411  36.372  58.906  1.00  0.00           O  
ATOM   2233  N   GLN   155      27.269  36.882  56.944  1.00  0.00           N  
ATOM   2234  HN  GLN   155      27.070  37.171  56.011  1.00  0.00           H  
ATOM   2235  CA  GLN   155      28.612  36.376  57.232  1.00  0.00           C  
ATOM   2236  HA  GLN   155      28.571  35.383  57.654  1.00  0.00           H  
ATOM   2237  CB  GLN   155      29.454  36.412  55.935  1.00  0.00           C  
ATOM   2238  HB1 GLN   155      30.537  36.365  56.179  1.00  0.00           H  
ATOM   2239  HB2 GLN   155      29.362  37.380  55.398  1.00  0.00           H  
ATOM   2240  CG  GLN   155      29.111  35.321  55.025  1.00  0.00           C  
ATOM   2241  HG1 GLN   155      28.081  34.935  54.870  1.00  0.00           H  
ATOM   2242  HG2 GLN   155      29.552  34.361  55.369  1.00  0.00           H  
ATOM   2243  CD  GLN   155      29.570  35.572  53.586  1.00  0.00           C  
ATOM   2244  OE1 GLN   155      30.371  34.781  53.009  1.00  0.00           O  
ATOM   2245  NE2 GLN   155      28.982  36.648  52.954  1.00  0.00           N  
ATOM   2246 HE21 GLN   155      28.159  37.142  53.237  1.00  0.00           H  
ATOM   2247 HE22 GLN   155      29.411  36.965  52.108  1.00  0.00           H  
ATOM   2248  C   GLN   155      29.338  37.158  58.313  1.00  0.00           C  
ATOM   2249  O   GLN   155      29.183  38.396  58.421  1.00  0.00           O  
ATOM   2250  N   LYS   156      30.255  36.487  59.036  1.00  0.00           N  
ATOM   2251  HN  LYS   156      30.526  35.566  58.768  1.00  0.00           H  
ATOM   2252  CA  LYS   156      31.058  37.152  60.050  1.00  0.00           C  
ATOM   2253  HA  LYS   156      30.525  37.959  60.531  1.00  0.00           H  
ATOM   2254  CB  LYS   156      31.526  36.108  61.107  1.00  0.00           C  
ATOM   2255  HB1 LYS   156      32.100  36.513  61.968  1.00  0.00           H  
ATOM   2256  HB2 LYS   156      32.294  35.390  60.749  1.00  0.00           H  
ATOM   2257  CG  LYS   156      30.310  35.462  61.832  1.00  0.00           C  
ATOM   2258  HG1 LYS   156      29.405  35.995  61.469  1.00  0.00           H  
ATOM   2259  HG2 LYS   156      30.426  35.726  62.905  1.00  0.00           H  
ATOM   2260  CD  LYS   156      30.094  33.907  61.704  1.00  0.00           C  
ATOM   2261  HD1 LYS   156      29.745  33.626  60.687  1.00  0.00           H  
ATOM   2262  HD2 LYS   156      29.223  33.823  62.388  1.00  0.00           H  
ATOM   2263  CE  LYS   156      31.203  32.943  62.156  1.00  0.00           C  
ATOM   2264  HE1 LYS   156      31.251  32.996  63.265  1.00  0.00           H  
ATOM   2265  HE2 LYS   156      32.239  33.187  61.838  1.00  0.00           H  
ATOM   2266  NZ  LYS   156      30.912  31.501  61.805  1.00  0.00           N  
ATOM   2267  HZ1 LYS   156      30.661  31.335  60.810  1.00  0.00           H  
ATOM   2268  HZ2 LYS   156      30.169  31.067  62.389  1.00  0.00           H  
ATOM   2269  HZ3 LYS   156      31.744  30.912  62.013  1.00  0.00           H  
ATOM   2270  C   LYS   156      32.354  37.726  59.440  1.00  0.00           C  
ATOM   2271  O   LYS   156      33.261  37.035  59.056  1.00  0.00           O  
ATOM   2272  N   LEU   157      32.526  39.105  59.466  1.00  0.00           N  
ATOM   2273  HN  LEU   157      31.686  39.524  59.802  1.00  0.00           H  
ATOM   2274  CA  LEU   157      33.715  39.837  58.986  1.00  0.00           C  
ATOM   2275  HA  LEU   157      34.208  39.427  58.118  1.00  0.00           H  
ATOM   2276  CB  LEU   157      33.274  41.268  58.468  1.00  0.00           C  
ATOM   2277  HB1 LEU   157      32.577  41.820  59.134  1.00  0.00           H  
ATOM   2278  HB2 LEU   157      32.553  41.110  57.638  1.00  0.00           H  
ATOM   2279  CG  LEU   157      34.415  42.242  58.040  1.00  0.00           C  
ATOM   2280  HG  LEU   157      35.023  42.367  58.961  1.00  0.00           H  
ATOM   2281  CD1 LEU   157      35.269  41.603  56.987  1.00  0.00           C  
ATOM   2282 HD11 LEU   157      35.892  42.308  56.398  1.00  0.00           H  
ATOM   2283 HD12 LEU   157      34.669  40.994  56.277  1.00  0.00           H  
ATOM   2284 HD13 LEU   157      35.992  40.910  57.470  1.00  0.00           H  
ATOM   2285  CD2 LEU   157      33.891  43.581  57.547  1.00  0.00           C  
ATOM   2286 HD21 LEU   157      33.040  43.371  56.864  1.00  0.00           H  
ATOM   2287 HD22 LEU   157      34.621  44.235  57.024  1.00  0.00           H  
ATOM   2288 HD23 LEU   157      33.539  44.045  58.493  1.00  0.00           H  
ATOM   2289  C   LEU   157      34.677  39.941  60.203  1.00  0.00           C  
ATOM   2290  O   LEU   157      34.412  40.504  61.277  1.00  0.00           O  
ATOM   2291  N   VAL   158      35.838  39.337  60.081  1.00  0.00           N  
ATOM   2292  HN  VAL   158      36.052  38.951  59.188  1.00  0.00           H  
ATOM   2293  CA  VAL   158      36.742  39.115  61.185  1.00  0.00           C  
ATOM   2294  HA  VAL   158      36.361  39.593  62.075  1.00  0.00           H  
ATOM   2295  CB  VAL   158      36.872  37.626  61.522  1.00  0.00           C  
ATOM   2296  HB  VAL   158      37.369  37.254  60.601  1.00  0.00           H  
ATOM   2297  CG1 VAL   158      37.726  37.460  62.728  1.00  0.00           C  
ATOM   2298 HG11 VAL   158      37.317  37.936  63.645  1.00  0.00           H  
ATOM   2299 HG12 VAL   158      38.682  37.941  62.429  1.00  0.00           H  
ATOM   2300 HG13 VAL   158      37.787  36.354  62.803  1.00  0.00           H  
ATOM   2301  CG2 VAL   158      35.498  36.941  61.681  1.00  0.00           C  
ATOM   2302 HG21 VAL   158      35.719  35.873  61.894  1.00  0.00           H  
ATOM   2303 HG22 VAL   158      35.039  36.974  60.670  1.00  0.00           H  
ATOM   2304 HG23 VAL   158      34.940  37.429  62.509  1.00  0.00           H  
ATOM   2305  C   VAL   158      38.052  39.771  60.906  1.00  0.00           C  
ATOM   2306  O   VAL   158      38.907  39.169  60.247  1.00  0.00           O  
ATOM   2307  N   PHE   159      38.137  41.056  61.196  1.00  0.00           N  
ATOM   2308  HN  PHE   159      37.446  41.536  61.732  1.00  0.00           H  
ATOM   2309  CA  PHE   159      39.479  41.815  61.147  1.00  0.00           C  
ATOM   2310  HA  PHE   159      39.882  41.787  60.146  1.00  0.00           H  
ATOM   2311  CB  PHE   159      39.325  43.342  61.495  1.00  0.00           C  
ATOM   2312  HB1 PHE   159      40.194  44.035  61.521  1.00  0.00           H  
ATOM   2313  HB2 PHE   159      38.750  43.355  62.446  1.00  0.00           H  
ATOM   2314  CG  PHE   159      38.478  43.979  60.427  1.00  0.00           C  
ATOM   2315  CD1 PHE   159      38.897  44.097  59.067  1.00  0.00           C  
ATOM   2316  HD1 PHE   159      39.869  43.731  58.771  1.00  0.00           H  
ATOM   2317  CE1 PHE   159      38.031  44.666  58.149  1.00  0.00           C  
ATOM   2318  HE1 PHE   159      38.209  44.771  57.089  1.00  0.00           H  
ATOM   2319  CZ  PHE   159      36.830  45.251  58.575  1.00  0.00           C  
ATOM   2320  HZ  PHE   159      36.132  45.695  57.881  1.00  0.00           H  
ATOM   2321  CD2 PHE   159      37.224  44.490  60.841  1.00  0.00           C  
ATOM   2322  HD2 PHE   159      36.811  44.517  61.839  1.00  0.00           H  
ATOM   2323  CE2 PHE   159      36.493  45.217  59.919  1.00  0.00           C  
ATOM   2324  HE2 PHE   159      35.523  45.544  60.265  1.00  0.00           H  
ATOM   2325  C   PHE   159      40.573  41.320  62.086  1.00  0.00           C  
ATOM   2326  O   PHE   159      40.426  40.931  63.257  1.00  0.00           O  
ATOM   2327  N   PHE   160      41.836  41.457  61.593  1.00  0.00           N  
ATOM   2328  HN  PHE   160      42.036  41.941  60.745  1.00  0.00           H  
ATOM   2329  CA  PHE   160      43.015  41.243  62.347  1.00  0.00           C  
ATOM   2330  HA  PHE   160      42.769  40.920  63.348  1.00  0.00           H  
ATOM   2331  CB  PHE   160      43.934  40.118  61.695  1.00  0.00           C  
ATOM   2332  HB1 PHE   160      44.795  39.873  62.352  1.00  0.00           H  
ATOM   2333  HB2 PHE   160      44.280  40.552  60.732  1.00  0.00           H  
ATOM   2334  CG  PHE   160      43.120  38.830  61.409  1.00  0.00           C  
ATOM   2335  CD1 PHE   160      42.449  38.213  62.471  1.00  0.00           C  
ATOM   2336  HD1 PHE   160      42.622  38.605  63.462  1.00  0.00           H  
ATOM   2337  CE1 PHE   160      41.595  37.196  62.127  1.00  0.00           C  
ATOM   2338  HE1 PHE   160      41.079  36.556  62.826  1.00  0.00           H  
ATOM   2339  CZ  PHE   160      41.466  36.771  60.792  1.00  0.00           C  
ATOM   2340  HZ  PHE   160      40.772  35.983  60.536  1.00  0.00           H  
ATOM   2341  CD2 PHE   160      42.975  38.456  60.047  1.00  0.00           C  
ATOM   2342  HD2 PHE   160      43.421  38.928  59.184  1.00  0.00           H  
ATOM   2343  CE2 PHE   160      42.231  37.348  59.722  1.00  0.00           C  
ATOM   2344  HE2 PHE   160      41.999  36.960  58.741  1.00  0.00           H  
ATOM   2345  C   PHE   160      43.849  42.497  62.586  1.00  0.00           C  
ATOM   2346  O   PHE   160      43.992  43.305  61.670  1.00  0.00           O  
ATOM   2347  N   ALA   161      44.363  42.712  63.829  1.00  0.00           N  
ATOM   2348  HN  ALA   161      44.084  42.107  64.570  1.00  0.00           H  
ATOM   2349  CA  ALA   161      44.935  43.940  64.403  1.00  0.00           C  
ATOM   2350  HA  ALA   161      45.653  44.338  63.702  1.00  0.00           H  
ATOM   2351  CB  ALA   161      43.855  44.990  64.656  1.00  0.00           C  
ATOM   2352  HB1 ALA   161      43.325  45.058  63.682  1.00  0.00           H  
ATOM   2353  HB2 ALA   161      44.239  46.011  64.864  1.00  0.00           H  
ATOM   2354  HB3 ALA   161      43.123  44.620  65.406  1.00  0.00           H  
ATOM   2355  C   ALA   161      45.650  43.658  65.733  1.00  0.00           C  
ATOM   2356  O   ALA   161      45.231  42.785  66.517  1.00  0.00           O  
ATOM   2357  N   GLU   162      46.732  44.340  65.997  1.00  0.00           N  
ATOM   2358  HN  GLU   162      47.089  44.870  65.232  1.00  0.00           H  
ATOM   2359  CA  GLU   162      47.440  44.184  67.277  1.00  0.00           C  
ATOM   2360  HA  GLU   162      47.469  43.221  67.764  1.00  0.00           H  
ATOM   2361  CB  GLU   162      48.951  44.499  67.291  1.00  0.00           C  
ATOM   2362  HB1 GLU   162      49.423  44.601  68.291  1.00  0.00           H  
ATOM   2363  HB2 GLU   162      48.943  45.429  66.683  1.00  0.00           H  
ATOM   2364  CG  GLU   162      49.749  43.497  66.501  1.00  0.00           C  
ATOM   2365  HG1 GLU   162      49.466  43.269  65.451  1.00  0.00           H  
ATOM   2366  HG2 GLU   162      49.641  42.568  67.102  1.00  0.00           H  
ATOM   2367  CD  GLU   162      51.233  43.819  66.446  1.00  0.00           C  
ATOM   2368  OE1 GLU   162      51.660  44.629  65.579  1.00  0.00           O  
ATOM   2369  OE2 GLU   162      51.979  43.274  67.305  1.00  0.00           O  
ATOM   2370  C   GLU   162      46.973  45.249  68.302  1.00  0.00           C  
ATOM   2371  O   GLU   162      46.678  46.409  68.031  1.00  0.00           O  
ATOM   2372  N   ASP   163      46.823  44.798  69.553  1.00  0.00           N  
ATOM   2373  HN  ASP   163      46.782  43.805  69.626  1.00  0.00           H  
ATOM   2374  CA  ASP   163      46.385  45.547  70.815  1.00  0.00           C  
ATOM   2375  HA  ASP   163      46.212  44.831  71.604  1.00  0.00           H  
ATOM   2376  CB  ASP   163      47.218  46.630  71.437  1.00  0.00           C  
ATOM   2377  HB1 ASP   163      46.640  47.066  72.280  1.00  0.00           H  
ATOM   2378  HB2 ASP   163      47.384  47.526  70.802  1.00  0.00           H  
ATOM   2379  CG  ASP   163      48.552  46.190  71.861  1.00  0.00           C  
ATOM   2380  OD1 ASP   163      49.429  47.033  72.164  1.00  0.00           O  
ATOM   2381  OD2 ASP   163      48.827  44.965  72.186  1.00  0.00           O  
ATOM   2382  C   ASP   163      44.932  45.996  70.521  1.00  0.00           C  
ATOM   2383  O   ASP   163      44.519  47.188  70.495  1.00  0.00           O  
ATOM   2384  N   VAL   164      44.057  45.047  70.248  1.00  0.00           N  
ATOM   2385  HN  VAL   164      44.276  44.094  70.439  1.00  0.00           H  
ATOM   2386  CA  VAL   164      42.696  45.274  69.967  1.00  0.00           C  
ATOM   2387  HA  VAL   164      42.685  45.933  69.111  1.00  0.00           H  
ATOM   2388  CB  VAL   164      41.960  43.990  69.608  1.00  0.00           C  
ATOM   2389  HB  VAL   164      40.942  44.162  69.196  1.00  0.00           H  
ATOM   2390  CG1 VAL   164      42.577  43.142  68.427  1.00  0.00           C  
ATOM   2391 HG11 VAL   164      43.517  42.608  68.683  1.00  0.00           H  
ATOM   2392 HG12 VAL   164      42.600  43.717  67.476  1.00  0.00           H  
ATOM   2393 HG13 VAL   164      41.834  42.329  68.285  1.00  0.00           H  
ATOM   2394  CG2 VAL   164      41.919  42.964  70.775  1.00  0.00           C  
ATOM   2395 HG21 VAL   164      41.741  41.938  70.388  1.00  0.00           H  
ATOM   2396 HG22 VAL   164      41.061  43.132  71.461  1.00  0.00           H  
ATOM   2397 HG23 VAL   164      42.852  43.008  71.376  1.00  0.00           H  
ATOM   2398  C   VAL   164      41.914  46.050  71.014  1.00  0.00           C  
ATOM   2399  O   VAL   164      42.073  45.976  72.195  1.00  0.00           O  
ATOM   2400  N   GLY   165      40.882  46.841  70.623  1.00  0.00           N  
ATOM   2401  HN  GLY   165      40.712  46.968  69.649  1.00  0.00           H  
ATOM   2402  CA  GLY   165      39.963  47.579  71.476  1.00  0.00           C  
ATOM   2403  HA1 GLY   165      39.855  48.578  71.078  1.00  0.00           H  
ATOM   2404  HA2 GLY   165      40.403  47.711  72.454  1.00  0.00           H  
ATOM   2405  C   GLY   165      38.693  46.924  71.522  1.00  0.00           C  
ATOM   2406  O   GLY   165      38.566  45.778  71.136  1.00  0.00           O  
ATOM   2407  N   SER   166      37.729  47.625  72.126  1.00  0.00           N  
ATOM   2408  HN  SER   166      37.877  48.471  72.633  1.00  0.00           H  
ATOM   2409  CA  SER   166      36.497  47.005  72.540  1.00  0.00           C  
ATOM   2410  HA  SER   166      36.623  45.932  72.549  1.00  0.00           H  
ATOM   2411  CB  SER   166      36.004  47.477  73.905  1.00  0.00           C  
ATOM   2412  HB1 SER   166      34.948  47.212  74.127  1.00  0.00           H  
ATOM   2413  HB2 SER   166      35.955  48.587  73.912  1.00  0.00           H  
ATOM   2414  OG  SER   166      36.842  46.998  74.988  1.00  0.00           O  
ATOM   2415  HG1 SER   166      37.746  47.288  74.849  1.00  0.00           H  
ATOM   2416  C   SER   166      35.400  47.275  71.504  1.00  0.00           C  
ATOM   2417  O   SER   166      34.262  46.854  71.680  1.00  0.00           O  
ATOM   2418  N   ASN   167      35.671  48.078  70.430  1.00  0.00           N  
ATOM   2419  HN  ASN   167      36.600  48.203  70.090  1.00  0.00           H  
ATOM   2420  CA  ASN   167      34.775  48.765  69.520  1.00  0.00           C  
ATOM   2421  HA  ASN   167      33.811  48.888  69.991  1.00  0.00           H  
ATOM   2422  CB  ASN   167      35.256  50.208  69.042  1.00  0.00           C  
ATOM   2423  HB1 ASN   167      34.724  50.645  68.170  1.00  0.00           H  
ATOM   2424  HB2 ASN   167      36.293  50.245  68.647  1.00  0.00           H  
ATOM   2425  CG  ASN   167      35.145  51.340  70.062  1.00  0.00           C  
ATOM   2426  OD1 ASN   167      34.231  51.312  70.907  1.00  0.00           O  
ATOM   2427  ND2 ASN   167      36.105  52.324  70.079  1.00  0.00           N  
ATOM   2428 HD21 ASN   167      36.108  52.965  70.846  1.00  0.00           H  
ATOM   2429 HD22 ASN   167      36.792  52.402  69.356  1.00  0.00           H  
ATOM   2430  C   ASN   167      34.741  47.861  68.185  1.00  0.00           C  
ATOM   2431  O   ASN   167      35.699  47.062  67.965  1.00  0.00           O  
ATOM   2432  N   LYS   168      33.764  48.073  67.361  1.00  0.00           N  
ATOM   2433  HN  LYS   168      32.983  48.653  67.580  1.00  0.00           H  
ATOM   2434  CA  LYS   168      33.555  47.423  66.110  1.00  0.00           C  
ATOM   2435  HA  LYS   168      33.899  46.405  66.221  1.00  0.00           H  
ATOM   2436  CB  LYS   168      32.046  47.319  65.926  1.00  0.00           C  
ATOM   2437  HB1 LYS   168      31.847  46.874  64.928  1.00  0.00           H  
ATOM   2438  HB2 LYS   168      31.561  48.314  66.020  1.00  0.00           H  
ATOM   2439  CG  LYS   168      31.225  46.463  66.940  1.00  0.00           C  
ATOM   2440  HG1 LYS   168      30.133  46.551  66.757  1.00  0.00           H  
ATOM   2441  HG2 LYS   168      31.360  46.909  67.949  1.00  0.00           H  
ATOM   2442  CD  LYS   168      31.625  44.984  66.881  1.00  0.00           C  
ATOM   2443  HD1 LYS   168      32.629  44.913  67.351  1.00  0.00           H  
ATOM   2444  HD2 LYS   168      31.813  44.814  65.800  1.00  0.00           H  
ATOM   2445  CE  LYS   168      30.617  44.039  67.509  1.00  0.00           C  
ATOM   2446  HE1 LYS   168      31.028  43.007  67.520  1.00  0.00           H  
ATOM   2447  HE2 LYS   168      29.675  43.995  66.922  1.00  0.00           H  
ATOM   2448  NZ  LYS   168      30.128  44.440  68.821  1.00  0.00           N  
ATOM   2449  HZ1 LYS   168      30.935  44.759  69.394  1.00  0.00           H  
ATOM   2450  HZ2 LYS   168      29.632  43.708  69.367  1.00  0.00           H  
ATOM   2451  HZ3 LYS   168      29.464  45.240  68.827  1.00  0.00           H  
ATOM   2452  C   LYS   168      34.383  47.990  64.899  1.00  0.00           C  
ATOM   2453  O   LYS   168      34.931  49.084  64.988  1.00  0.00           O  
ATOM   2454  N   GLY   169      34.605  47.148  63.855  1.00  0.00           N  
ATOM   2455  HN  GLY   169      34.211  46.235  63.929  1.00  0.00           H  
ATOM   2456  CA  GLY   169      35.316  47.523  62.627  1.00  0.00           C  
ATOM   2457  HA1 GLY   169      34.859  48.430  62.259  1.00  0.00           H  
ATOM   2458  HA2 GLY   169      35.272  46.625  62.027  1.00  0.00           H  
ATOM   2459  C   GLY   169      36.772  48.023  62.698  1.00  0.00           C  
ATOM   2460  O   GLY   169      37.390  47.973  63.774  1.00  0.00           O  
ATOM   2461  N   ALA   170      37.351  48.506  61.570  1.00  0.00           N  
ATOM   2462  HN  ALA   170      36.885  48.546  60.689  1.00  0.00           H  
ATOM   2463  CA  ALA   170      38.712  49.039  61.646  1.00  0.00           C  
ATOM   2464  HA  ALA   170      38.802  49.737  62.465  1.00  0.00           H  
ATOM   2465  CB  ALA   170      39.783  47.886  61.900  1.00  0.00           C  
ATOM   2466  HB1 ALA   170      39.424  47.402  62.834  1.00  0.00           H  
ATOM   2467  HB2 ALA   170      40.793  48.309  62.087  1.00  0.00           H  
ATOM   2468  HB3 ALA   170      39.770  47.063  61.154  1.00  0.00           H  
ATOM   2469  C   ALA   170      39.060  49.728  60.275  1.00  0.00           C  
ATOM   2470  O   ALA   170      38.768  49.220  59.217  1.00  0.00           O  
ATOM   2471  N   ILE   171      39.810  50.872  60.361  1.00  0.00           N  
ATOM   2472  HN  ILE   171      39.971  51.333  61.230  1.00  0.00           H  
ATOM   2473  CA  ILE   171      40.349  51.581  59.123  1.00  0.00           C  
ATOM   2474  HA  ILE   171      39.686  51.201  58.360  1.00  0.00           H  
ATOM   2475  CB  ILE   171      40.330  53.123  59.205  1.00  0.00           C  
ATOM   2476  HB  ILE   171      40.669  53.586  58.254  1.00  0.00           H  
ATOM   2477  CG2 ILE   171      38.835  53.416  59.314  1.00  0.00           C  
ATOM   2478 HG21 ILE   171      38.686  54.499  59.113  1.00  0.00           H  
ATOM   2479 HG22 ILE   171      38.538  53.294  60.378  1.00  0.00           H  
ATOM   2480 HG23 ILE   171      38.183  52.761  58.697  1.00  0.00           H  
ATOM   2481  CG1 ILE   171      41.189  53.799  60.292  1.00  0.00           C  
ATOM   2482 HG11 ILE   171      41.212  54.850  59.935  1.00  0.00           H  
ATOM   2483 HG12 ILE   171      42.274  53.564  60.345  1.00  0.00           H  
ATOM   2484  CD  ILE   171      40.626  53.810  61.777  1.00  0.00           C  
ATOM   2485  HD1 ILE   171      39.711  54.421  61.925  1.00  0.00           H  
ATOM   2486  HD2 ILE   171      41.464  54.096  62.448  1.00  0.00           H  
ATOM   2487  HD3 ILE   171      40.310  52.791  62.087  1.00  0.00           H  
ATOM   2488  C   ILE   171      41.695  51.082  58.686  1.00  0.00           C  
ATOM   2489  O   ILE   171      42.392  50.398  59.417  1.00  0.00           O  
ATOM   2490  N   ILE   172      42.073  51.432  57.436  1.00  0.00           N  
ATOM   2491  HN  ILE   172      41.480  51.921  56.801  1.00  0.00           H  
ATOM   2492  CA  ILE   172      43.313  51.053  56.725  1.00  0.00           C  
ATOM   2493  HA  ILE   172      43.347  49.981  56.595  1.00  0.00           H  
ATOM   2494  CB  ILE   172      43.330  51.724  55.324  1.00  0.00           C  
ATOM   2495  HB  ILE   172      43.064  52.797  55.437  1.00  0.00           H  
ATOM   2496  CG2 ILE   172      44.737  51.487  54.737  1.00  0.00           C  
ATOM   2497 HG21 ILE   172      45.052  50.465  55.037  1.00  0.00           H  
ATOM   2498 HG22 ILE   172      45.436  52.259  55.122  1.00  0.00           H  
ATOM   2499 HG23 ILE   172      44.695  51.516  53.627  1.00  0.00           H  
ATOM   2500  CG1 ILE   172      42.302  51.099  54.411  1.00  0.00           C  
ATOM   2501 HG11 ILE   172      41.994  51.943  53.757  1.00  0.00           H  
ATOM   2502 HG12 ILE   172      41.391  50.790  54.967  1.00  0.00           H  
ATOM   2503  CD  ILE   172      42.762  49.811  53.694  1.00  0.00           C  
ATOM   2504  HD1 ILE   172      43.519  50.059  52.920  1.00  0.00           H  
ATOM   2505  HD2 ILE   172      41.823  49.567  53.153  1.00  0.00           H  
ATOM   2506  HD3 ILE   172      43.169  49.056  54.401  1.00  0.00           H  
ATOM   2507  C   ILE   172      44.566  51.369  57.547  1.00  0.00           C  
ATOM   2508  O   ILE   172      45.567  50.648  57.613  1.00  0.00           O  
ATOM   2509  N   GLY   173      44.589  52.447  58.388  1.00  0.00           N  
ATOM   2510  HN  GLY   173      43.835  53.100  58.383  1.00  0.00           H  
ATOM   2511  CA  GLY   173      45.670  52.726  59.397  1.00  0.00           C  
ATOM   2512  HA1 GLY   173      45.396  53.654  59.877  1.00  0.00           H  
ATOM   2513  HA2 GLY   173      46.692  52.684  59.050  1.00  0.00           H  
ATOM   2514  C   GLY   173      45.690  51.864  60.597  1.00  0.00           C  
ATOM   2515  O   GLY   173      46.635  51.780  61.398  1.00  0.00           O  
ATOM   2516  N   LEU   174      44.581  51.124  60.894  1.00  0.00           N  
ATOM   2517  HN  LEU   174      43.830  51.117  60.239  1.00  0.00           H  
ATOM   2518  CA  LEU   174      44.256  50.485  62.124  1.00  0.00           C  
ATOM   2519  HA  LEU   174      45.129  50.446  62.758  1.00  0.00           H  
ATOM   2520  CB  LEU   174      42.962  51.037  62.670  1.00  0.00           C  
ATOM   2521  HB1 LEU   174      42.157  50.691  61.987  1.00  0.00           H  
ATOM   2522  HB2 LEU   174      43.061  52.139  62.561  1.00  0.00           H  
ATOM   2523  CG  LEU   174      42.721  50.894  64.191  1.00  0.00           C  
ATOM   2524  HG  LEU   174      42.865  49.831  64.481  1.00  0.00           H  
ATOM   2525  CD1 LEU   174      43.753  51.664  65.062  1.00  0.00           C  
ATOM   2526 HD11 LEU   174      44.793  51.605  64.676  1.00  0.00           H  
ATOM   2527 HD12 LEU   174      43.785  51.411  66.143  1.00  0.00           H  
ATOM   2528 HD13 LEU   174      43.447  52.721  64.913  1.00  0.00           H  
ATOM   2529  CD2 LEU   174      41.322  51.354  64.545  1.00  0.00           C  
ATOM   2530 HD21 LEU   174      41.243  52.460  64.480  1.00  0.00           H  
ATOM   2531 HD22 LEU   174      41.094  50.988  65.569  1.00  0.00           H  
ATOM   2532 HD23 LEU   174      40.615  50.767  63.920  1.00  0.00           H  
ATOM   2533  C   LEU   174      44.032  48.960  61.972  1.00  0.00           C  
ATOM   2534  O   LEU   174      43.661  48.226  62.842  1.00  0.00           O  
ATOM   2535  N   MET   175      44.257  48.344  60.760  1.00  0.00           N  
ATOM   2536  HN  MET   175      44.238  48.893  59.928  1.00  0.00           H  
ATOM   2537  CA  MET   175      44.245  46.917  60.703  1.00  0.00           C  
ATOM   2538  HA  MET   175      44.527  46.396  61.606  1.00  0.00           H  
ATOM   2539  CB  MET   175      42.869  46.243  60.510  1.00  0.00           C  
ATOM   2540  HB1 MET   175      42.331  46.393  61.471  1.00  0.00           H  
ATOM   2541  HB2 MET   175      42.941  45.150  60.325  1.00  0.00           H  
ATOM   2542  CG  MET   175      41.958  46.862  59.447  1.00  0.00           C  
ATOM   2543  HG1 MET   175      41.741  47.867  59.868  1.00  0.00           H  
ATOM   2544  HG2 MET   175      40.998  46.303  59.456  1.00  0.00           H  
ATOM   2545  SD  MET   175      42.460  47.091  57.713  1.00  0.00           S  
ATOM   2546  CE  MET   175      40.868  47.677  57.116  1.00  0.00           C  
ATOM   2547  HE1 MET   175      40.287  46.891  56.588  1.00  0.00           H  
ATOM   2548  HE2 MET   175      41.102  48.495  56.401  1.00  0.00           H  
ATOM   2549  HE3 MET   175      40.165  47.918  57.941  1.00  0.00           H  
ATOM   2550  C   MET   175      45.145  46.337  59.628  1.00  0.00           C  
ATOM   2551  O   MET   175      45.479  46.936  58.603  1.00  0.00           O  
ATOM   2552  N   VAL   176      45.498  45.030  59.825  1.00  0.00           N  
ATOM   2553  HN  VAL   176      45.037  44.506  60.537  1.00  0.00           H  
ATOM   2554  CA  VAL   176      46.350  44.355  58.999  1.00  0.00           C  
ATOM   2555  HA  VAL   176      47.092  44.944  58.480  1.00  0.00           H  
ATOM   2556  CB  VAL   176      46.897  43.116  59.661  1.00  0.00           C  
ATOM   2557  HB  VAL   176      46.091  42.429  59.995  1.00  0.00           H  
ATOM   2558  CG1 VAL   176      47.864  42.361  58.759  1.00  0.00           C  
ATOM   2559 HG11 VAL   176      47.393  41.533  58.187  1.00  0.00           H  
ATOM   2560 HG12 VAL   176      48.604  41.815  59.382  1.00  0.00           H  
ATOM   2561 HG13 VAL   176      48.413  43.054  58.086  1.00  0.00           H  
ATOM   2562  CG2 VAL   176      47.684  43.547  60.886  1.00  0.00           C  
ATOM   2563 HG21 VAL   176      48.498  44.215  60.534  1.00  0.00           H  
ATOM   2564 HG22 VAL   176      48.126  42.624  61.318  1.00  0.00           H  
ATOM   2565 HG23 VAL   176      46.984  44.095  61.554  1.00  0.00           H  
ATOM   2566  C   VAL   176      45.551  43.779  57.837  1.00  0.00           C  
ATOM   2567  O   VAL   176      45.942  43.834  56.697  1.00  0.00           O  
ATOM   2568  N   GLY   177      44.278  43.397  58.077  1.00  0.00           N  
ATOM   2569  HN  GLY   177      43.936  43.483  59.010  1.00  0.00           H  
ATOM   2570  CA  GLY   177      43.536  42.695  57.100  1.00  0.00           C  
ATOM   2571  HA1 GLY   177      44.215  41.953  56.705  1.00  0.00           H  
ATOM   2572  HA2 GLY   177      43.096  43.411  56.423  1.00  0.00           H  
ATOM   2573  C   GLY   177      42.468  41.956  57.776  1.00  0.00           C  
ATOM   2574  O   GLY   177      42.290  42.161  58.971  1.00  0.00           O  
ATOM   2575  N   GLY   178      41.687  41.144  57.043  1.00  0.00           N  
ATOM   2576  HN  GLY   178      41.947  40.920  56.106  1.00  0.00           H  
ATOM   2577  CA  GLY   178      40.550  40.498  57.603  1.00  0.00           C  
ATOM   2578  HA1 GLY   178      39.770  41.210  57.376  1.00  0.00           H  
ATOM   2579  HA2 GLY   178      40.616  40.245  58.651  1.00  0.00           H  
ATOM   2580  C   GLY   178      40.247  39.190  56.957  1.00  0.00           C  
ATOM   2581  O   GLY   178      41.072  38.779  56.141  1.00  0.00           O  
ATOM   2582  N   VAL   179      39.105  38.577  57.318  1.00  0.00           N  
ATOM   2583  HN  VAL   179      38.575  39.040  58.025  1.00  0.00           H  
ATOM   2584  CA  VAL   179      38.557  37.524  56.540  1.00  0.00           C  
ATOM   2585  HA  VAL   179      38.712  37.780  55.503  1.00  0.00           H  
ATOM   2586  CB  VAL   179      39.196  36.189  56.966  1.00  0.00           C  
ATOM   2587  HB  VAL   179      40.292  36.243  56.791  1.00  0.00           H  
ATOM   2588  CG1 VAL   179      38.929  35.860  58.448  1.00  0.00           C  
ATOM   2589 HG11 VAL   179      37.872  35.675  58.735  1.00  0.00           H  
ATOM   2590 HG12 VAL   179      39.231  36.678  59.137  1.00  0.00           H  
ATOM   2591 HG13 VAL   179      39.463  34.905  58.640  1.00  0.00           H  
ATOM   2592  CG2 VAL   179      38.741  35.036  56.051  1.00  0.00           C  
ATOM   2593 HG21 VAL   179      39.476  34.214  56.188  1.00  0.00           H  
ATOM   2594 HG22 VAL   179      38.976  35.481  55.061  1.00  0.00           H  
ATOM   2595 HG23 VAL   179      37.667  34.760  56.121  1.00  0.00           H  
ATOM   2596  C   VAL   179      37.099  37.506  56.727  1.00  0.00           C  
ATOM   2597  O   VAL   179      36.557  38.066  57.648  1.00  0.00           O  
ATOM   2598  N   VAL   180      36.373  37.029  55.709  1.00  0.00           N  
ATOM   2599  HN  VAL   180      36.906  36.704  54.932  1.00  0.00           H  
ATOM   2600  CA  VAL   180      34.950  36.844  55.491  1.00  0.00           C  
ATOM   2601  HA  VAL   180      34.450  37.333  56.314  1.00  0.00           H  
ATOM   2602  CB  VAL   180      34.444  37.566  54.214  1.00  0.00           C  
ATOM   2603  HB  VAL   180      35.040  37.288  53.319  1.00  0.00           H  
ATOM   2604  CG1 VAL   180      33.028  36.943  53.844  1.00  0.00           C  
ATOM   2605 HG11 VAL   180      33.006  35.889  53.493  1.00  0.00           H  
ATOM   2606 HG12 VAL   180      32.533  37.514  53.029  1.00  0.00           H  
ATOM   2607 HG13 VAL   180      32.298  37.076  54.671  1.00  0.00           H  
ATOM   2608  CG2 VAL   180      34.406  39.152  54.276  1.00  0.00           C  
ATOM   2609 HG21 VAL   180      35.442  39.547  54.346  1.00  0.00           H  
ATOM   2610 HG22 VAL   180      33.908  39.327  55.253  1.00  0.00           H  
ATOM   2611 HG23 VAL   180      33.777  39.535  53.443  1.00  0.00           H  
ATOM   2612  C   VAL   180      34.642  35.378  55.719  1.00  0.00           C  
ATOM   2613  O   VAL   180      35.090  34.527  54.940  1.00  0.00           O  
ATOM   2614  N   ILE   181      33.984  35.028  56.876  1.00  0.00           N  
ATOM   2615  HN  ILE   181      33.615  35.711  57.503  1.00  0.00           H  
ATOM   2616  CA  ILE   181      33.652  33.735  57.319  1.00  0.00           C  
ATOM   2617  HA  ILE   181      34.111  32.927  56.768  1.00  0.00           H  
ATOM   2618  CB  ILE   181      34.088  33.665  58.843  1.00  0.00           C  
ATOM   2619  HB  ILE   181      33.644  34.597  59.254  1.00  0.00           H  
ATOM   2620  CG2 ILE   181      33.552  32.397  59.592  1.00  0.00           C  
ATOM   2621 HG21 ILE   181      32.441  32.412  59.597  1.00  0.00           H  
ATOM   2622 HG22 ILE   181      33.890  32.388  60.651  1.00  0.00           H  
ATOM   2623 HG23 ILE   181      33.814  31.469  59.041  1.00  0.00           H  
ATOM   2624  CG1 ILE   181      35.622  33.874  58.899  1.00  0.00           C  
ATOM   2625 HG11 ILE   181      35.875  33.898  59.981  1.00  0.00           H  
ATOM   2626 HG12 ILE   181      35.840  34.892  58.512  1.00  0.00           H  
ATOM   2627  CD  ILE   181      36.447  32.797  58.160  1.00  0.00           C  
ATOM   2628  HD1 ILE   181      36.804  32.002  58.849  1.00  0.00           H  
ATOM   2629  HD2 ILE   181      37.327  33.290  57.694  1.00  0.00           H  
ATOM   2630  HD3 ILE   181      36.052  32.251  57.277  1.00  0.00           H  
ATOM   2631  C   ILE   181      32.170  33.466  57.290  1.00  0.00           C  
ATOM   2632  O   ILE   181      31.381  34.405  57.540  1.00  0.00           O  
ATOM   2633  N   ALA   182      31.723  32.223  57.071  1.00  0.00           N  
ATOM   2634  HN  ALA   182      32.382  31.484  56.950  1.00  0.00           H  
ATOM   2635  CA  ALA   182      30.285  31.857  57.008  1.00  0.00           C  
ATOM   2636  HA  ALA   182      29.632  32.706  56.868  1.00  0.00           H  
ATOM   2637  CB  ALA   182      30.179  30.862  55.842  1.00  0.00           C  
ATOM   2638  HB1 ALA   182      30.841  29.971  55.880  1.00  0.00           H  
ATOM   2639  HB2 ALA   182      30.494  31.441  54.948  1.00  0.00           H  
ATOM   2640  HB3 ALA   182      29.144  30.536  55.601  1.00  0.00           H  
ATOM   2641  C   ALA   182      29.830  31.115  58.226  1.00  0.00           C  
ATOM   2642  OT1 ALA   182      28.657  30.690  58.261  1.00  0.00           O  
ATOM   2643  OT2 ALA   182      30.572  30.880  59.197  1.00  0.00           O  
TER    2644      ALA   182 
END   
