# Supplementary material for: Exploring Structural Insights of Aβ42 and α-Synuclein Monomers and Heterodimer: A Comparative Study Using Implicit and Explicit Solvent Simulations
Source: J Phys Chem B. 2024 May 3;128(19):4655–69. doi: 10.1021/acs.jpcb.4c00503 (PMC11103699; doi:10.1021/acs.jpcb.4c00503)
Supplement: Supplementary file 3 — jp4c00503_si_003.zip [file jp4c00503_si_003.zip › rep/7_asyn_abeta_FINAL2.pdb]

CRYST1   96.545   97.352   98.072  90.00  90.00  90.00               1
ATOM      1  N   MET     1      43.627  33.756  33.208  1.00  0.00           N  
ATOM      2  HT1 MET     1      44.042  33.197  33.980  1.00  0.00           H  
ATOM      3  HT2 MET     1      42.621  33.571  33.022  1.00  0.00           H  
ATOM      4  HT3 MET     1      43.541  34.687  33.664  1.00  0.00           H  
ATOM      5  CA  MET     1      44.588  33.907  32.096  1.00  0.00           C  
ATOM      6  HA  MET     1      44.632  32.963  31.575  1.00  0.00           H  
ATOM      7  CB  MET     1      44.038  35.084  31.221  1.00  0.00           C  
ATOM      8  HB1 MET     1      44.844  35.230  30.469  1.00  0.00           H  
ATOM      9  HB2 MET     1      43.870  36.063  31.718  1.00  0.00           H  
ATOM     10  CG  MET     1      42.736  34.709  30.568  1.00  0.00           C  
ATOM     11  HG1 MET     1      42.229  35.616  30.174  1.00  0.00           H  
ATOM     12  HG2 MET     1      42.003  34.179  31.213  1.00  0.00           H  
ATOM     13  SD  MET     1      43.034  33.563  29.176  1.00  0.00           S  
ATOM     14  CE  MET     1      41.312  33.206  29.135  1.00  0.00           C  
ATOM     15  HE1 MET     1      41.079  32.606  30.041  1.00  0.00           H  
ATOM     16  HE2 MET     1      41.077  32.517  28.296  1.00  0.00           H  
ATOM     17  HE3 MET     1      40.735  34.145  29.273  1.00  0.00           H  
ATOM     18  C   MET     1      45.956  34.233  32.550  1.00  0.00           C  
ATOM     19  O   MET     1      46.541  33.460  33.231  1.00  0.00           O  
ATOM     20  N   ASP     2      46.608  35.392  32.238  1.00  0.00           N  
ATOM     21  HN  ASP     2      46.195  36.046  31.609  1.00  0.00           H  
ATOM     22  CA  ASP     2      47.978  35.693  32.529  1.00  0.00           C  
ATOM     23  HA  ASP     2      48.486  34.740  32.525  1.00  0.00           H  
ATOM     24  CB  ASP     2      48.635  36.689  31.554  1.00  0.00           C  
ATOM     25  HB1 ASP     2      48.412  37.721  31.902  1.00  0.00           H  
ATOM     26  HB2 ASP     2      48.216  36.542  30.536  1.00  0.00           H  
ATOM     27  CG  ASP     2      50.145  36.503  31.628  1.00  0.00           C  
ATOM     28  OD1 ASP     2      50.837  37.234  30.811  1.00  0.00           O  
ATOM     29  OD2 ASP     2      50.726  35.712  32.441  1.00  0.00           O  
ATOM     30  C   ASP     2      47.990  36.251  33.999  1.00  0.00           C  
ATOM     31  O   ASP     2      46.985  36.833  34.468  1.00  0.00           O  
ATOM     32  N   VAL     3      49.151  36.081  34.665  1.00  0.00           N  
ATOM     33  HN  VAL     3      49.916  35.761  34.112  1.00  0.00           H  
ATOM     34  CA  VAL     3      49.429  36.528  36.077  1.00  0.00           C  
ATOM     35  HA  VAL     3      48.584  36.994  36.563  1.00  0.00           H  
ATOM     36  CB  VAL     3      49.813  35.305  36.851  1.00  0.00           C  
ATOM     37  HB  VAL     3      50.695  34.855  36.347  1.00  0.00           H  
ATOM     38  CG1 VAL     3      50.247  35.779  38.337  1.00  0.00           C  
ATOM     39 HG11 VAL     3      51.205  36.326  38.207  1.00  0.00           H  
ATOM     40 HG12 VAL     3      50.585  35.012  39.066  1.00  0.00           H  
ATOM     41 HG13 VAL     3      49.457  36.454  38.730  1.00  0.00           H  
ATOM     42  CG2 VAL     3      48.651  34.331  36.804  1.00  0.00           C  
ATOM     43 HG21 VAL     3      48.558  33.938  35.769  1.00  0.00           H  
ATOM     44 HG22 VAL     3      47.665  34.745  37.107  1.00  0.00           H  
ATOM     45 HG23 VAL     3      48.804  33.470  37.490  1.00  0.00           H  
ATOM     46  C   VAL     3      50.508  37.560  35.901  1.00  0.00           C  
ATOM     47  O   VAL     3      51.580  37.288  35.325  1.00  0.00           O  
ATOM     48  N   PHE     4      50.347  38.772  36.445  1.00  0.00           N  
ATOM     49  HN  PHE     4      49.543  39.099  36.935  1.00  0.00           H  
ATOM     50  CA  PHE     4      51.356  39.786  36.380  1.00  0.00           C  
ATOM     51  HA  PHE     4      52.330  39.321  36.402  1.00  0.00           H  
ATOM     52  CB  PHE     4      51.234  40.453  34.962  1.00  0.00           C  
ATOM     53  HB1 PHE     4      50.318  41.066  34.821  1.00  0.00           H  
ATOM     54  HB2 PHE     4      51.137  39.631  34.222  1.00  0.00           H  
ATOM     55  CG  PHE     4      52.352  41.387  34.675  1.00  0.00           C  
ATOM     56  CD1 PHE     4      53.608  40.877  34.280  1.00  0.00           C  
ATOM     57  HD1 PHE     4      53.621  39.803  34.174  1.00  0.00           H  
ATOM     58  CE1 PHE     4      54.684  41.718  34.104  1.00  0.00           C  
ATOM     59  HE1 PHE     4      55.660  41.379  33.791  1.00  0.00           H  
ATOM     60  CZ  PHE     4      54.517  43.090  34.274  1.00  0.00           C  
ATOM     61  HZ  PHE     4      55.392  43.718  34.197  1.00  0.00           H  
ATOM     62  CD2 PHE     4      52.189  42.776  34.779  1.00  0.00           C  
ATOM     63  HD2 PHE     4      51.256  43.163  35.159  1.00  0.00           H  
ATOM     64  CE2 PHE     4      53.214  43.597  34.542  1.00  0.00           C  
ATOM     65  HE2 PHE     4      53.200  44.633  34.847  1.00  0.00           H  
ATOM     66  C   PHE     4      51.331  40.701  37.587  1.00  0.00           C  
ATOM     67  O   PHE     4      50.264  41.300  37.802  1.00  0.00           O  
ATOM     68  N   MET     5      52.448  40.863  38.351  1.00  0.00           N  
ATOM     69  HN  MET     5      53.349  40.577  38.032  1.00  0.00           H  
ATOM     70  CA  MET     5      52.571  41.648  39.572  1.00  0.00           C  
ATOM     71  HA  MET     5      53.482  41.286  40.028  1.00  0.00           H  
ATOM     72  CB  MET     5      52.627  43.137  39.181  1.00  0.00           C  
ATOM     73  HB1 MET     5      52.660  43.886  40.001  1.00  0.00           H  
ATOM     74  HB2 MET     5      51.711  43.344  38.588  1.00  0.00           H  
ATOM     75  CG  MET     5      53.879  43.499  38.336  1.00  0.00           C  
ATOM     76  HG1 MET     5      53.842  42.862  37.426  1.00  0.00           H  
ATOM     77  HG2 MET     5      54.747  43.073  38.883  1.00  0.00           H  
ATOM     78  SD  MET     5      54.010  45.287  37.987  1.00  0.00           S  
ATOM     79  CE  MET     5      55.572  45.097  37.216  1.00  0.00           C  
ATOM     80  HE1 MET     5      56.202  44.699  38.040  1.00  0.00           H  
ATOM     81  HE2 MET     5      55.971  46.103  36.966  1.00  0.00           H  
ATOM     82  HE3 MET     5      55.639  44.451  36.314  1.00  0.00           H  
ATOM     83  C   MET     5      51.594  41.399  40.644  1.00  0.00           C  
ATOM     84  O   MET     5      51.135  42.301  41.327  1.00  0.00           O  
ATOM     85  N   LYS     6      51.172  40.129  40.800  1.00  0.00           N  
ATOM     86  HN  LYS     6      51.581  39.421  40.230  1.00  0.00           H  
ATOM     87  CA  LYS     6      50.267  39.603  41.855  1.00  0.00           C  
ATOM     88  HA  LYS     6      49.555  40.373  42.113  1.00  0.00           H  
ATOM     89  CB  LYS     6      49.587  38.305  41.362  1.00  0.00           C  
ATOM     90  HB1 LYS     6      50.356  37.546  41.105  1.00  0.00           H  
ATOM     91  HB2 LYS     6      49.011  38.486  40.429  1.00  0.00           H  
ATOM     92  CG  LYS     6      48.614  37.678  42.390  1.00  0.00           C  
ATOM     93  HG1 LYS     6      48.069  38.462  42.957  1.00  0.00           H  
ATOM     94  HG2 LYS     6      49.283  37.094  43.059  1.00  0.00           H  
ATOM     95  CD  LYS     6      47.570  36.799  41.618  1.00  0.00           C  
ATOM     96  HD1 LYS     6      48.094  36.131  40.901  1.00  0.00           H  
ATOM     97  HD2 LYS     6      46.979  37.500  40.990  1.00  0.00           H  
ATOM     98  CE  LYS     6      46.674  36.039  42.547  1.00  0.00           C  
ATOM     99  HE1 LYS     6      46.246  36.595  43.408  1.00  0.00           H  
ATOM    100  HE2 LYS     6      46.935  35.044  42.967  1.00  0.00           H  
ATOM    101  NZ  LYS     6      45.522  35.675  41.680  1.00  0.00           N  
ATOM    102  HZ1 LYS     6      44.800  35.079  42.131  1.00  0.00           H  
ATOM    103  HZ2 LYS     6      45.930  35.284  40.807  1.00  0.00           H  
ATOM    104  HZ3 LYS     6      45.025  36.549  41.416  1.00  0.00           H  
ATOM    105  C   LYS     6      51.124  39.249  43.129  1.00  0.00           C  
ATOM    106  O   LYS     6      52.184  38.594  42.999  1.00  0.00           O  
ATOM    107  N   GLY     7      50.693  39.721  44.309  1.00  0.00           N  
ATOM    108  HN  GLY     7      49.841  40.217  44.459  1.00  0.00           H  
ATOM    109  CA  GLY     7      51.487  39.429  45.529  1.00  0.00           C  
ATOM    110  HA1 GLY     7      51.920  38.444  45.439  1.00  0.00           H  
ATOM    111  HA2 GLY     7      50.848  39.573  46.388  1.00  0.00           H  
ATOM    112  C   GLY     7      52.682  40.330  45.900  1.00  0.00           C  
ATOM    113  O   GLY     7      53.541  39.840  46.618  1.00  0.00           O  
ATOM    114  N   LEU     8      52.715  41.549  45.284  1.00  0.00           N  
ATOM    115  HN  LEU     8      52.192  41.706  44.450  1.00  0.00           H  
ATOM    116  CA  LEU     8      53.861  42.376  45.638  1.00  0.00           C  
ATOM    117  HA  LEU     8      54.750  41.862  45.972  1.00  0.00           H  
ATOM    118  CB  LEU     8      54.419  43.020  44.350  1.00  0.00           C  
ATOM    119  HB1 LEU     8      55.302  43.614  44.669  1.00  0.00           H  
ATOM    120  HB2 LEU     8      53.580  43.612  43.926  1.00  0.00           H  
ATOM    121  CG  LEU     8      54.752  42.064  43.255  1.00  0.00           C  
ATOM    122  HG  LEU     8      53.878  41.462  42.926  1.00  0.00           H  
ATOM    123  CD1 LEU     8      55.853  41.153  43.747  1.00  0.00           C  
ATOM    124 HD11 LEU     8      56.757  41.694  44.101  1.00  0.00           H  
ATOM    125 HD12 LEU     8      56.143  40.496  42.899  1.00  0.00           H  
ATOM    126 HD13 LEU     8      55.549  40.442  44.544  1.00  0.00           H  
ATOM    127  CD2 LEU     8      55.281  42.826  42.063  1.00  0.00           C  
ATOM    128 HD21 LEU     8      56.301  43.259  42.140  1.00  0.00           H  
ATOM    129 HD22 LEU     8      54.526  43.555  41.699  1.00  0.00           H  
ATOM    130 HD23 LEU     8      55.452  42.106  41.235  1.00  0.00           H  
ATOM    131  C   LEU     8      53.672  43.457  46.666  1.00  0.00           C  
ATOM    132  O   LEU     8      54.645  44.039  47.136  1.00  0.00           O  
ATOM    133  N   SER     9      52.444  43.671  47.074  1.00  0.00           N  
ATOM    134  HN  SER     9      51.796  43.124  46.550  1.00  0.00           H  
ATOM    135  CA  SER     9      51.956  44.628  48.067  1.00  0.00           C  
ATOM    136  HA  SER     9      52.352  45.571  47.720  1.00  0.00           H  
ATOM    137  CB  SER     9      50.420  44.622  48.136  1.00  0.00           C  
ATOM    138  HB1 SER     9      50.035  44.681  47.095  1.00  0.00           H  
ATOM    139  HB2 SER     9      50.117  45.496  48.752  1.00  0.00           H  
ATOM    140  OG  SER     9      49.906  43.440  48.682  1.00  0.00           O  
ATOM    141  HG1 SER     9      49.733  42.973  47.861  1.00  0.00           H  
ATOM    142  C   SER     9      52.413  44.307  49.547  1.00  0.00           C  
ATOM    143  O   SER     9      52.321  45.144  50.444  1.00  0.00           O  
ATOM    144  N   LYS    10      52.900  43.021  49.711  1.00  0.00           N  
ATOM    145  HN  LYS    10      52.854  42.443  48.900  1.00  0.00           H  
ATOM    146  CA  LYS    10      53.334  42.477  50.978  1.00  0.00           C  
ATOM    147  HA  LYS    10      52.911  42.985  51.831  1.00  0.00           H  
ATOM    148  CB  LYS    10      52.622  41.079  51.317  1.00  0.00           C  
ATOM    149  HB1 LYS    10      51.569  41.430  51.359  1.00  0.00           H  
ATOM    150  HB2 LYS    10      52.820  40.672  52.332  1.00  0.00           H  
ATOM    151  CG  LYS    10      52.813  39.899  50.266  1.00  0.00           C  
ATOM    152  HG1 LYS    10      53.820  39.726  49.828  1.00  0.00           H  
ATOM    153  HG2 LYS    10      52.124  40.284  49.483  1.00  0.00           H  
ATOM    154  CD  LYS    10      52.351  38.529  50.883  1.00  0.00           C  
ATOM    155  HD1 LYS    10      51.240  38.523  50.857  1.00  0.00           H  
ATOM    156  HD2 LYS    10      52.600  38.383  51.956  1.00  0.00           H  
ATOM    157  CE  LYS    10      52.719  37.446  49.947  1.00  0.00           C  
ATOM    158  HE1 LYS    10      53.826  37.439  49.854  1.00  0.00           H  
ATOM    159  HE2 LYS    10      52.246  37.483  48.942  1.00  0.00           H  
ATOM    160  NZ  LYS    10      52.521  36.066  50.650  1.00  0.00           N  
ATOM    161  HZ1 LYS    10      51.742  35.566  50.175  1.00  0.00           H  
ATOM    162  HZ2 LYS    10      52.481  36.140  51.687  1.00  0.00           H  
ATOM    163  HZ3 LYS    10      53.414  35.573  50.449  1.00  0.00           H  
ATOM    164  C   LYS    10      54.864  42.481  51.061  1.00  0.00           C  
ATOM    165  O   LYS    10      55.378  41.789  51.918  1.00  0.00           O  
ATOM    166  N   ALA    11      55.575  43.156  50.107  1.00  0.00           N  
ATOM    167  HN  ALA    11      55.080  43.764  49.491  1.00  0.00           H  
ATOM    168  CA  ALA    11      57.038  43.023  49.991  1.00  0.00           C  
ATOM    169  HA  ALA    11      57.464  42.579  50.879  1.00  0.00           H  
ATOM    170  CB  ALA    11      57.280  42.216  48.695  1.00  0.00           C  
ATOM    171  HB1 ALA    11      58.371  42.179  48.491  1.00  0.00           H  
ATOM    172  HB2 ALA    11      56.854  42.715  47.799  1.00  0.00           H  
ATOM    173  HB3 ALA    11      56.944  41.162  48.803  1.00  0.00           H  
ATOM    174  C   ALA    11      57.519  44.515  49.825  1.00  0.00           C  
ATOM    175  O   ALA    11      57.196  45.288  48.903  1.00  0.00           O  
ATOM    176  N   LYS    12      58.335  44.997  50.728  1.00  0.00           N  
ATOM    177  HN  LYS    12      58.318  44.472  51.575  1.00  0.00           H  
ATOM    178  CA  LYS    12      58.874  46.361  50.765  1.00  0.00           C  
ATOM    179  HA  LYS    12      58.017  47.005  50.901  1.00  0.00           H  
ATOM    180  CB  LYS    12      59.811  46.570  52.011  1.00  0.00           C  
ATOM    181  HB1 LYS    12      60.568  47.366  51.844  1.00  0.00           H  
ATOM    182  HB2 LYS    12      60.379  45.646  52.251  1.00  0.00           H  
ATOM    183  CG  LYS    12      59.062  46.845  53.287  1.00  0.00           C  
ATOM    184  HG1 LYS    12      58.360  46.004  53.477  1.00  0.00           H  
ATOM    185  HG2 LYS    12      58.432  47.737  53.081  1.00  0.00           H  
ATOM    186  CD  LYS    12      59.935  47.019  54.514  1.00  0.00           C  
ATOM    187  HD1 LYS    12      60.695  47.812  54.351  1.00  0.00           H  
ATOM    188  HD2 LYS    12      60.434  46.035  54.647  1.00  0.00           H  
ATOM    189  CE  LYS    12      59.117  47.101  55.821  1.00  0.00           C  
ATOM    190  HE1 LYS    12      58.354  46.294  55.845  1.00  0.00           H  
ATOM    191  HE2 LYS    12      58.601  48.084  55.780  1.00  0.00           H  
ATOM    192  NZ  LYS    12      60.025  47.177  56.955  1.00  0.00           N  
ATOM    193  HZ1 LYS    12      60.529  46.283  57.124  1.00  0.00           H  
ATOM    194  HZ2 LYS    12      59.533  47.385  57.847  1.00  0.00           H  
ATOM    195  HZ3 LYS    12      60.732  47.929  56.832  1.00  0.00           H  
ATOM    196  C   LYS    12      59.595  46.825  49.518  1.00  0.00           C  
ATOM    197  O   LYS    12      59.397  47.893  48.930  1.00  0.00           O  
ATOM    198  N   GLU    13      60.497  45.952  48.965  1.00  0.00           N  
ATOM    199  HN  GLU    13      60.591  45.012  49.283  1.00  0.00           H  
ATOM    200  CA  GLU    13      61.179  46.303  47.779  1.00  0.00           C  
ATOM    201  HA  GLU    13      61.438  47.352  47.758  1.00  0.00           H  
ATOM    202  CB  GLU    13      62.535  45.505  47.684  1.00  0.00           C  
ATOM    203  HB1 GLU    13      63.127  45.806  46.794  1.00  0.00           H  
ATOM    204  HB2 GLU    13      62.484  44.400  47.794  1.00  0.00           H  
ATOM    205  CG  GLU    13      63.574  45.792  48.813  1.00  0.00           C  
ATOM    206  HG1 GLU    13      63.020  45.812  49.776  1.00  0.00           H  
ATOM    207  HG2 GLU    13      64.020  46.804  48.704  1.00  0.00           H  
ATOM    208  CD  GLU    13      64.731  44.753  49.114  1.00  0.00           C  
ATOM    209  OE1 GLU    13      65.571  44.529  48.252  1.00  0.00           O  
ATOM    210  OE2 GLU    13      64.751  44.201  50.251  1.00  0.00           O  
ATOM    211  C   GLU    13      60.427  46.068  46.494  1.00  0.00           C  
ATOM    212  O   GLU    13      60.670  46.767  45.484  1.00  0.00           O  
ATOM    213  N   GLY    14      59.320  45.300  46.491  1.00  0.00           N  
ATOM    214  HN  GLY    14      58.960  44.853  47.307  1.00  0.00           H  
ATOM    215  CA  GLY    14      58.547  45.101  45.264  1.00  0.00           C  
ATOM    216  HA1 GLY    14      57.840  44.312  45.470  1.00  0.00           H  
ATOM    217  HA2 GLY    14      59.160  44.919  44.393  1.00  0.00           H  
ATOM    218  C   GLY    14      57.579  46.313  45.020  1.00  0.00           C  
ATOM    219  O   GLY    14      57.358  46.814  43.895  1.00  0.00           O  
ATOM    220  N   VAL    15      56.844  46.742  46.048  1.00  0.00           N  
ATOM    221  HN  VAL    15      57.105  46.345  46.925  1.00  0.00           H  
ATOM    222  CA  VAL    15      55.845  47.809  45.918  1.00  0.00           C  
ATOM    223  HA  VAL    15      55.115  47.451  45.207  1.00  0.00           H  
ATOM    224  CB  VAL    15      55.104  48.025  47.272  1.00  0.00           C  
ATOM    225  HB  VAL    15      54.627  47.053  47.520  1.00  0.00           H  
ATOM    226  CG1 VAL    15      56.001  48.564  48.373  1.00  0.00           C  
ATOM    227 HG11 VAL    15      56.407  49.577  48.166  1.00  0.00           H  
ATOM    228 HG12 VAL    15      56.824  47.841  48.555  1.00  0.00           H  
ATOM    229 HG13 VAL    15      55.371  48.685  49.281  1.00  0.00           H  
ATOM    230  CG2 VAL    15      53.949  49.038  47.133  1.00  0.00           C  
ATOM    231 HG21 VAL    15      54.201  50.005  46.647  1.00  0.00           H  
ATOM    232 HG22 VAL    15      53.784  49.388  48.175  1.00  0.00           H  
ATOM    233 HG23 VAL    15      53.015  48.586  46.737  1.00  0.00           H  
ATOM    234  C   VAL    15      56.342  49.061  45.282  1.00  0.00           C  
ATOM    235  O   VAL    15      55.697  49.652  44.388  1.00  0.00           O  
ATOM    236  N   VAL    16      57.573  49.438  45.734  1.00  0.00           N  
ATOM    237  HN  VAL    16      57.982  48.926  46.486  1.00  0.00           H  
ATOM    238  CA  VAL    16      58.307  50.670  45.258  1.00  0.00           C  
ATOM    239  HA  VAL    16      57.617  51.500  45.254  1.00  0.00           H  
ATOM    240  CB  VAL    16      59.565  50.936  46.092  1.00  0.00           C  
ATOM    241  HB  VAL    16      60.043  49.934  46.142  1.00  0.00           H  
ATOM    242  CG1 VAL    16      59.247  51.327  47.471  1.00  0.00           C  
ATOM    243 HG11 VAL    16      58.891  52.380  47.467  1.00  0.00           H  
ATOM    244 HG12 VAL    16      60.043  51.311  48.247  1.00  0.00           H  
ATOM    245 HG13 VAL    16      58.370  50.780  47.876  1.00  0.00           H  
ATOM    246  CG2 VAL    16      60.534  51.960  45.501  1.00  0.00           C  
ATOM    247 HG21 VAL    16      61.129  51.470  44.701  1.00  0.00           H  
ATOM    248 HG22 VAL    16      61.199  52.346  46.303  1.00  0.00           H  
ATOM    249 HG23 VAL    16      59.926  52.790  45.082  1.00  0.00           H  
ATOM    250  C   VAL    16      58.667  50.425  43.817  1.00  0.00           C  
ATOM    251  O   VAL    16      58.482  51.256  42.958  1.00  0.00           O  
ATOM    252  N   ALA    17      59.210  49.196  43.312  1.00  0.00           N  
ATOM    253  HN  ALA    17      59.652  48.528  43.907  1.00  0.00           H  
ATOM    254  CA  ALA    17      59.557  48.847  41.904  1.00  0.00           C  
ATOM    255  HA  ALA    17      60.215  49.642  41.585  1.00  0.00           H  
ATOM    256  CB  ALA    17      60.245  47.471  42.081  1.00  0.00           C  
ATOM    257  HB1 ALA    17      61.181  47.667  42.647  1.00  0.00           H  
ATOM    258  HB2 ALA    17      60.387  47.000  41.085  1.00  0.00           H  
ATOM    259  HB3 ALA    17      59.639  46.764  42.686  1.00  0.00           H  
ATOM    260  C   ALA    17      58.441  48.838  40.920  1.00  0.00           C  
ATOM    261  O   ALA    17      58.560  49.374  39.840  1.00  0.00           O  
ATOM    262  N   ALA    18      57.291  48.279  41.302  1.00  0.00           N  
ATOM    263  HN  ALA    18      57.268  47.874  42.213  1.00  0.00           H  
ATOM    264  CA  ALA    18      55.969  48.386  40.673  1.00  0.00           C  
ATOM    265  HA  ALA    18      56.138  48.091  39.648  1.00  0.00           H  
ATOM    266  CB  ALA    18      55.038  47.459  41.438  1.00  0.00           C  
ATOM    267  HB1 ALA    18      54.752  47.843  42.440  1.00  0.00           H  
ATOM    268  HB2 ALA    18      55.455  46.446  41.621  1.00  0.00           H  
ATOM    269  HB3 ALA    18      54.119  47.302  40.834  1.00  0.00           H  
ATOM    270  C   ALA    18      55.409  49.797  40.526  1.00  0.00           C  
ATOM    271  O   ALA    18      54.954  50.128  39.416  1.00  0.00           O  
ATOM    272  N   ALA    19      55.466  50.688  41.648  1.00  0.00           N  
ATOM    273  HN  ALA    19      55.731  50.358  42.551  1.00  0.00           H  
ATOM    274  CA  ALA    19      55.105  52.149  41.664  1.00  0.00           C  
ATOM    275  HA  ALA    19      54.040  52.198  41.491  1.00  0.00           H  
ATOM    276  CB  ALA    19      55.207  52.772  43.054  1.00  0.00           C  
ATOM    277  HB1 ALA    19      54.484  52.394  43.808  1.00  0.00           H  
ATOM    278  HB2 ALA    19      55.098  53.877  43.030  1.00  0.00           H  
ATOM    279  HB3 ALA    19      56.199  52.523  43.489  1.00  0.00           H  
ATOM    280  C   ALA    19      55.895  52.957  40.654  1.00  0.00           C  
ATOM    281  O   ALA    19      55.387  53.907  40.079  1.00  0.00           O  
ATOM    282  N   GLU    20      57.227  52.662  40.455  1.00  0.00           N  
ATOM    283  HN  GLU    20      57.838  52.029  40.923  1.00  0.00           H  
ATOM    284  CA  GLU    20      58.047  53.416  39.499  1.00  0.00           C  
ATOM    285  HA  GLU    20      58.127  54.422  39.884  1.00  0.00           H  
ATOM    286  CB  GLU    20      59.423  52.782  39.235  1.00  0.00           C  
ATOM    287  HB1 GLU    20      60.018  53.342  38.482  1.00  0.00           H  
ATOM    288  HB2 GLU    20      59.508  51.776  38.771  1.00  0.00           H  
ATOM    289  CG  GLU    20      60.369  52.683  40.444  1.00  0.00           C  
ATOM    290  HG1 GLU    20      61.244  52.031  40.233  1.00  0.00           H  
ATOM    291  HG2 GLU    20      59.812  52.334  41.340  1.00  0.00           H  
ATOM    292  CD  GLU    20      60.961  54.033  40.698  1.00  0.00           C  
ATOM    293  OE1 GLU    20      62.213  54.134  40.833  1.00  0.00           O  
ATOM    294  OE2 GLU    20      60.208  55.040  40.722  1.00  0.00           O  
ATOM    295  C   GLU    20      57.411  53.468  38.065  1.00  0.00           C  
ATOM    296  O   GLU    20      57.680  54.407  37.300  1.00  0.00           O  
ATOM    297  N   LYS    21      56.598  52.492  37.610  1.00  0.00           N  
ATOM    298  HN  LYS    21      56.384  51.723  38.206  1.00  0.00           H  
ATOM    299  CA  LYS    21      55.873  52.615  36.291  1.00  0.00           C  
ATOM    300  HA  LYS    21      56.643  52.742  35.544  1.00  0.00           H  
ATOM    301  CB  LYS    21      55.076  51.310  36.115  1.00  0.00           C  
ATOM    302  HB1 LYS    21      54.709  51.276  35.067  1.00  0.00           H  
ATOM    303  HB2 LYS    21      54.266  51.271  36.875  1.00  0.00           H  
ATOM    304  CG  LYS    21      55.916  49.985  36.483  1.00  0.00           C  
ATOM    305  HG1 LYS    21      55.226  49.133  36.302  1.00  0.00           H  
ATOM    306  HG2 LYS    21      56.206  50.025  37.554  1.00  0.00           H  
ATOM    307  CD  LYS    21      57.184  49.779  35.680  1.00  0.00           C  
ATOM    308  HD1 LYS    21      57.873  50.627  35.882  1.00  0.00           H  
ATOM    309  HD2 LYS    21      57.052  49.607  34.591  1.00  0.00           H  
ATOM    310  CE  LYS    21      57.939  48.522  36.257  1.00  0.00           C  
ATOM    311  HE1 LYS    21      57.381  47.568  36.143  1.00  0.00           H  
ATOM    312  HE2 LYS    21      57.927  48.654  37.360  1.00  0.00           H  
ATOM    313  NZ  LYS    21      59.314  48.375  35.782  1.00  0.00           N  
ATOM    314  HZ1 LYS    21      59.407  48.554  34.762  1.00  0.00           H  
ATOM    315  HZ2 LYS    21      59.768  47.449  35.913  1.00  0.00           H  
ATOM    316  HZ3 LYS    21      59.921  49.058  36.278  1.00  0.00           H  
ATOM    317  C   LYS    21      54.866  53.845  36.192  1.00  0.00           C  
ATOM    318  O   LYS    21      54.756  54.604  35.189  1.00  0.00           O  
ATOM    319  N   THR    22      54.123  54.043  37.322  1.00  0.00           N  
ATOM    320  HN  THR    22      54.379  53.523  38.133  1.00  0.00           H  
ATOM    321  CA  THR    22      53.093  55.062  37.397  1.00  0.00           C  
ATOM    322  HA  THR    22      52.310  54.789  36.705  1.00  0.00           H  
ATOM    323  CB  THR    22      52.365  54.952  38.704  1.00  0.00           C  
ATOM    324  HB  THR    22      53.181  54.996  39.456  1.00  0.00           H  
ATOM    325  OG1 THR    22      51.337  55.937  38.841  1.00  0.00           O  
ATOM    326  HG1 THR    22      51.749  56.782  39.035  1.00  0.00           H  
ATOM    327  CG2 THR    22      51.768  53.578  38.784  1.00  0.00           C  
ATOM    328 HG21 THR    22      51.185  53.219  37.908  1.00  0.00           H  
ATOM    329 HG22 THR    22      51.110  53.456  39.670  1.00  0.00           H  
ATOM    330 HG23 THR    22      52.559  52.803  38.867  1.00  0.00           H  
ATOM    331  C   THR    22      53.618  56.500  37.253  1.00  0.00           C  
ATOM    332  O   THR    22      52.922  57.348  36.717  1.00  0.00           O  
ATOM    333  N   LYS    23      54.802  56.763  37.793  1.00  0.00           N  
ATOM    334  HN  LYS    23      55.369  55.992  38.072  1.00  0.00           H  
ATOM    335  CA  LYS    23      55.369  58.111  37.797  1.00  0.00           C  
ATOM    336  HA  LYS    23      54.751  58.815  38.336  1.00  0.00           H  
ATOM    337  CB  LYS    23      56.684  57.931  38.511  1.00  0.00           C  
ATOM    338  HB1 LYS    23      57.184  58.920  38.598  1.00  0.00           H  
ATOM    339  HB2 LYS    23      57.411  57.236  38.041  1.00  0.00           H  
ATOM    340  CG  LYS    23      56.803  57.310  39.957  1.00  0.00           C  
ATOM    341  HG1 LYS    23      56.827  56.199  39.952  1.00  0.00           H  
ATOM    342  HG2 LYS    23      55.856  57.540  40.492  1.00  0.00           H  
ATOM    343  CD  LYS    23      58.008  57.895  40.716  1.00  0.00           C  
ATOM    344  HD1 LYS    23      58.090  58.999  40.628  1.00  0.00           H  
ATOM    345  HD2 LYS    23      58.914  57.510  40.201  1.00  0.00           H  
ATOM    346  CE  LYS    23      57.907  57.364  42.144  1.00  0.00           C  
ATOM    347  HE1 LYS    23      58.867  57.367  42.703  1.00  0.00           H  
ATOM    348  HE2 LYS    23      57.588  56.300  42.143  1.00  0.00           H  
ATOM    349  NZ  LYS    23      57.092  58.164  42.958  1.00  0.00           N  
ATOM    350  HZ1 LYS    23      57.627  58.316  43.837  1.00  0.00           H  
ATOM    351  HZ2 LYS    23      56.187  57.695  43.162  1.00  0.00           H  
ATOM    352  HZ3 LYS    23      56.886  59.061  42.473  1.00  0.00           H  
ATOM    353  C   LYS    23      55.650  58.799  36.455  1.00  0.00           C  
ATOM    354  O   LYS    23      55.449  59.989  36.206  1.00  0.00           O  
ATOM    355  N   GLN    24      56.192  58.004  35.515  1.00  0.00           N  
ATOM    356  HN  GLN    24      56.478  57.077  35.746  1.00  0.00           H  
ATOM    357  CA  GLN    24      56.671  58.438  34.216  1.00  0.00           C  
ATOM    358  HA  GLN    24      56.702  59.496  34.002  1.00  0.00           H  
ATOM    359  CB  GLN    24      58.136  57.887  33.990  1.00  0.00           C  
ATOM    360  HB1 GLN    24      58.402  57.819  32.913  1.00  0.00           H  
ATOM    361  HB2 GLN    24      58.327  56.892  34.447  1.00  0.00           H  
ATOM    362  CG  GLN    24      59.368  58.771  34.430  1.00  0.00           C  
ATOM    363  HG1 GLN    24      59.396  59.623  33.717  1.00  0.00           H  
ATOM    364  HG2 GLN    24      60.230  58.110  34.197  1.00  0.00           H  
ATOM    365  CD  GLN    24      59.367  59.039  35.898  1.00  0.00           C  
ATOM    366  OE1 GLN    24      59.751  58.305  36.818  1.00  0.00           O  
ATOM    367  NE2 GLN    24      58.920  60.250  36.288  1.00  0.00           N  
ATOM    368 HE21 GLN    24      59.161  60.457  37.236  1.00  0.00           H  
ATOM    369 HE22 GLN    24      58.572  60.907  35.619  1.00  0.00           H  
ATOM    370  C   GLN    24      55.813  57.748  33.151  1.00  0.00           C  
ATOM    371  O   GLN    24      56.104  57.725  31.971  1.00  0.00           O  
ATOM    372  N   GLY    25      54.626  57.202  33.614  1.00  0.00           N  
ATOM    373  HN  GLY    25      54.264  57.280  34.540  1.00  0.00           H  
ATOM    374  CA  GLY    25      53.855  56.455  32.653  1.00  0.00           C  
ATOM    375  HA1 GLY    25      53.254  55.767  33.230  1.00  0.00           H  
ATOM    376  HA2 GLY    25      54.529  55.854  32.061  1.00  0.00           H  
ATOM    377  C   GLY    25      52.915  57.242  31.707  1.00  0.00           C  
ATOM    378  O   GLY    25      52.595  58.417  31.959  1.00  0.00           O  
ATOM    379  N   VAL    26      52.498  56.597  30.667  1.00  0.00           N  
ATOM    380  HN  VAL    26      52.898  55.693  30.536  1.00  0.00           H  
ATOM    381  CA  VAL    26      51.789  57.232  29.529  1.00  0.00           C  
ATOM    382  HA  VAL    26      51.639  58.302  29.517  1.00  0.00           H  
ATOM    383  CB  VAL    26      52.651  56.986  28.336  1.00  0.00           C  
ATOM    384  HB  VAL    26      52.701  55.891  28.154  1.00  0.00           H  
ATOM    385  CG1 VAL    26      52.046  57.636  27.101  1.00  0.00           C  
ATOM    386 HG11 VAL    26      52.551  57.297  26.171  1.00  0.00           H  
ATOM    387 HG12 VAL    26      52.096  58.744  27.167  1.00  0.00           H  
ATOM    388 HG13 VAL    26      50.952  57.460  27.022  1.00  0.00           H  
ATOM    389  CG2 VAL    26      54.146  57.353  28.734  1.00  0.00           C  
ATOM    390 HG21 VAL    26      54.723  57.574  27.811  1.00  0.00           H  
ATOM    391 HG22 VAL    26      54.632  56.522  29.288  1.00  0.00           H  
ATOM    392 HG23 VAL    26      54.132  58.320  29.281  1.00  0.00           H  
ATOM    393  C   VAL    26      50.370  56.677  29.373  1.00  0.00           C  
ATOM    394  O   VAL    26      50.175  55.463  29.338  1.00  0.00           O  
ATOM    395  N   ALA    27      49.377  57.655  29.293  1.00  0.00           N  
ATOM    396  HN  ALA    27      49.624  58.621  29.264  1.00  0.00           H  
ATOM    397  CA  ALA    27      47.954  57.425  29.243  1.00  0.00           C  
ATOM    398  HA  ALA    27      47.779  56.424  29.611  1.00  0.00           H  
ATOM    399  CB  ALA    27      47.237  58.298  30.364  1.00  0.00           C  
ATOM    400  HB1 ALA    27      47.721  58.153  31.354  1.00  0.00           H  
ATOM    401  HB2 ALA    27      46.165  58.035  30.487  1.00  0.00           H  
ATOM    402  HB3 ALA    27      47.356  59.373  30.110  1.00  0.00           H  
ATOM    403  C   ALA    27      47.390  57.581  27.817  1.00  0.00           C  
ATOM    404  O   ALA    27      48.023  57.920  26.807  1.00  0.00           O  
ATOM    405  N   GLU    28      46.117  57.106  27.702  1.00  0.00           N  
ATOM    406  HN  GLU    28      45.811  56.474  28.410  1.00  0.00           H  
ATOM    407  CA  GLU    28      45.160  57.386  26.620  1.00  0.00           C  
ATOM    408  HA  GLU    28      45.181  58.455  26.472  1.00  0.00           H  
ATOM    409  CB  GLU    28      45.486  56.550  25.309  1.00  0.00           C  
ATOM    410  HB1 GLU    28      46.501  56.870  24.989  1.00  0.00           H  
ATOM    411  HB2 GLU    28      44.825  57.005  24.542  1.00  0.00           H  
ATOM    412  CG  GLU    28      45.347  55.007  25.366  1.00  0.00           C  
ATOM    413  HG1 GLU    28      44.309  54.695  25.610  1.00  0.00           H  
ATOM    414  HG2 GLU    28      45.975  54.629  26.201  1.00  0.00           H  
ATOM    415  CD  GLU    28      45.793  54.383  24.063  1.00  0.00           C  
ATOM    416  OE1 GLU    28      46.955  54.600  23.595  1.00  0.00           O  
ATOM    417  OE2 GLU    28      44.934  53.741  23.420  1.00  0.00           O  
ATOM    418  C   GLU    28      43.768  56.963  27.102  1.00  0.00           C  
ATOM    419  O   GLU    28      43.670  56.077  27.936  1.00  0.00           O  
ATOM    420  N   ALA    29      42.706  57.596  26.588  1.00  0.00           N  
ATOM    421  HN  ALA    29      42.823  58.106  25.739  1.00  0.00           H  
ATOM    422  CA  ALA    29      41.291  57.362  27.053  1.00  0.00           C  
ATOM    423  HA  ALA    29      41.411  57.067  28.085  1.00  0.00           H  
ATOM    424  CB  ALA    29      40.366  58.646  27.136  1.00  0.00           C  
ATOM    425  HB1 ALA    29      40.303  59.122  26.134  1.00  0.00           H  
ATOM    426  HB2 ALA    29      40.784  59.480  27.738  1.00  0.00           H  
ATOM    427  HB3 ALA    29      39.394  58.352  27.588  1.00  0.00           H  
ATOM    428  C   ALA    29      40.629  56.253  26.240  1.00  0.00           C  
ATOM    429  O   ALA    29      39.450  55.983  26.362  1.00  0.00           O  
ATOM    430  N   ALA    30      41.258  55.658  25.267  1.00  0.00           N  
ATOM    431  HN  ALA    30      42.144  56.051  25.033  1.00  0.00           H  
ATOM    432  CA  ALA    30      40.551  54.715  24.424  1.00  0.00           C  
ATOM    433  HA  ALA    30      39.712  55.267  24.024  1.00  0.00           H  
ATOM    434  CB  ALA    30      41.425  54.455  23.182  1.00  0.00           C  
ATOM    435  HB1 ALA    30      41.895  55.391  22.811  1.00  0.00           H  
ATOM    436  HB2 ALA    30      40.800  53.933  22.426  1.00  0.00           H  
ATOM    437  HB3 ALA    30      42.319  53.829  23.395  1.00  0.00           H  
ATOM    438  C   ALA    30      39.980  53.443  25.002  1.00  0.00           C  
ATOM    439  O   ALA    30      38.931  52.981  24.548  1.00  0.00           O  
ATOM    440  N   GLY    31      40.578  52.739  25.960  1.00  0.00           N  
ATOM    441  HN  GLY    31      41.533  52.883  26.207  1.00  0.00           H  
ATOM    442  CA  GLY    31      39.921  51.769  26.826  1.00  0.00           C  
ATOM    443  HA1 GLY    31      38.919  52.132  26.997  1.00  0.00           H  
ATOM    444  HA2 GLY    31      40.549  51.744  27.705  1.00  0.00           H  
ATOM    445  C   GLY    31      39.759  50.351  26.295  1.00  0.00           C  
ATOM    446  O   GLY    31      38.865  49.641  26.734  1.00  0.00           O  
ATOM    447  N   LYS    32      40.664  49.832  25.355  1.00  0.00           N  
ATOM    448  HN  LYS    32      41.489  50.375  25.216  1.00  0.00           H  
ATOM    449  CA  LYS    32      40.486  48.565  24.692  1.00  0.00           C  
ATOM    450  HA  LYS    32      39.554  48.463  24.157  1.00  0.00           H  
ATOM    451  CB  LYS    32      41.612  48.460  23.610  1.00  0.00           C  
ATOM    452  HB1 LYS    32      41.396  47.573  22.977  1.00  0.00           H  
ATOM    453  HB2 LYS    32      42.616  48.333  24.068  1.00  0.00           H  
ATOM    454  CG  LYS    32      41.732  49.680  22.694  1.00  0.00           C  
ATOM    455  HG1 LYS    32      42.590  49.571  21.997  1.00  0.00           H  
ATOM    456  HG2 LYS    32      41.874  50.546  23.376  1.00  0.00           H  
ATOM    457  CD  LYS    32      40.537  49.931  21.794  1.00  0.00           C  
ATOM    458  HD1 LYS    32      39.728  50.277  22.472  1.00  0.00           H  
ATOM    459  HD2 LYS    32      40.286  48.945  21.347  1.00  0.00           H  
ATOM    460  CE  LYS    32      40.792  50.992  20.738  1.00  0.00           C  
ATOM    461  HE1 LYS    32      41.616  50.678  20.063  1.00  0.00           H  
ATOM    462  HE2 LYS    32      41.040  52.022  21.073  1.00  0.00           H  
ATOM    463  NZ  LYS    32      39.586  51.201  19.902  1.00  0.00           N  
ATOM    464  HZ1 LYS    32      39.428  50.393  19.267  1.00  0.00           H  
ATOM    465  HZ2 LYS    32      39.701  52.062  19.329  1.00  0.00           H  
ATOM    466  HZ3 LYS    32      38.679  51.485  20.326  1.00  0.00           H  
ATOM    467  C   LYS    32      40.498  47.286  25.515  1.00  0.00           C  
ATOM    468  O   LYS    32      39.806  46.320  25.177  1.00  0.00           O  
ATOM    469  N   THR    33      41.340  47.334  26.569  1.00  0.00           N  
ATOM    470  HN  THR    33      41.923  48.125  26.734  1.00  0.00           H  
ATOM    471  CA  THR    33      41.409  46.280  27.556  1.00  0.00           C  
ATOM    472  HA  THR    33      40.695  45.538  27.230  1.00  0.00           H  
ATOM    473  CB  THR    33      42.695  45.580  27.685  1.00  0.00           C  
ATOM    474  HB  THR    33      43.464  46.370  27.828  1.00  0.00           H  
ATOM    475  OG1 THR    33      42.907  44.606  28.725  1.00  0.00           O  
ATOM    476  HG1 THR    33      43.184  45.039  29.536  1.00  0.00           H  
ATOM    477  CG2 THR    33      43.062  44.978  26.299  1.00  0.00           C  
ATOM    478 HG21 THR    33      43.465  45.824  25.702  1.00  0.00           H  
ATOM    479 HG22 THR    33      42.280  44.406  25.756  1.00  0.00           H  
ATOM    480 HG23 THR    33      43.916  44.295  26.498  1.00  0.00           H  
ATOM    481  C   THR    33      41.062  46.887  28.835  1.00  0.00           C  
ATOM    482  O   THR    33      41.485  48.002  29.264  1.00  0.00           O  
ATOM    483  N   LYS    34      40.148  46.130  29.552  1.00  0.00           N  
ATOM    484  HN  LYS    34      39.908  45.226  29.208  1.00  0.00           H  
ATOM    485  CA  LYS    34      39.484  46.375  30.811  1.00  0.00           C  
ATOM    486  HA  LYS    34      39.370  47.422  31.050  1.00  0.00           H  
ATOM    487  CB  LYS    34      38.047  45.833  30.633  1.00  0.00           C  
ATOM    488  HB1 LYS    34      37.467  46.071  31.550  1.00  0.00           H  
ATOM    489  HB2 LYS    34      38.030  44.723  30.680  1.00  0.00           H  
ATOM    490  CG  LYS    34      37.280  46.274  29.457  1.00  0.00           C  
ATOM    491  HG1 LYS    34      36.277  45.796  29.470  1.00  0.00           H  
ATOM    492  HG2 LYS    34      37.705  45.787  28.553  1.00  0.00           H  
ATOM    493  CD  LYS    34      37.135  47.770  29.230  1.00  0.00           C  
ATOM    494  HD1 LYS    34      38.189  48.074  29.056  1.00  0.00           H  
ATOM    495  HD2 LYS    34      36.827  48.272  30.172  1.00  0.00           H  
ATOM    496  CE  LYS    34      36.248  48.120  28.027  1.00  0.00           C  
ATOM    497  HE1 LYS    34      35.181  47.846  28.165  1.00  0.00           H  
ATOM    498  HE2 LYS    34      36.749  47.631  27.164  1.00  0.00           H  
ATOM    499  NZ  LYS    34      36.274  49.543  27.760  1.00  0.00           N  
ATOM    500  HZ1 LYS    34      36.223  50.068  28.656  1.00  0.00           H  
ATOM    501  HZ2 LYS    34      35.475  49.862  27.176  1.00  0.00           H  
ATOM    502  HZ3 LYS    34      37.202  49.810  27.374  1.00  0.00           H  
ATOM    503  C   LYS    34      40.051  45.675  31.986  1.00  0.00           C  
ATOM    504  O   LYS    34      39.773  46.025  33.206  1.00  0.00           O  
ATOM    505  N   GLU    35      41.059  44.777  31.675  1.00  0.00           N  
ATOM    506  HN  GLU    35      41.295  44.591  30.724  1.00  0.00           H  
ATOM    507  CA  GLU    35      41.980  44.109  32.585  1.00  0.00           C  
ATOM    508  HA  GLU    35      41.606  44.296  33.581  1.00  0.00           H  
ATOM    509  CB  GLU    35      42.050  42.548  32.364  1.00  0.00           C  
ATOM    510  HB1 GLU    35      42.964  42.175  32.875  1.00  0.00           H  
ATOM    511  HB2 GLU    35      42.005  42.363  31.270  1.00  0.00           H  
ATOM    512  CG  GLU    35      40.831  41.933  33.070  1.00  0.00           C  
ATOM    513  HG1 GLU    35      39.891  42.299  32.604  1.00  0.00           H  
ATOM    514  HG2 GLU    35      40.725  42.323  34.104  1.00  0.00           H  
ATOM    515  CD  GLU    35      40.726  40.415  32.907  1.00  0.00           C  
ATOM    516  OE1 GLU    35      40.853  39.812  31.850  1.00  0.00           O  
ATOM    517  OE2 GLU    35      40.533  39.693  33.943  1.00  0.00           O  
ATOM    518  C   GLU    35      43.352  44.736  32.410  1.00  0.00           C  
ATOM    519  O   GLU    35      43.798  45.027  31.318  1.00  0.00           O  
ATOM    520  N   GLY    36      43.980  45.181  33.552  1.00  0.00           N  
ATOM    521  HN  GLY    36      43.525  45.109  34.436  1.00  0.00           H  
ATOM    522  CA  GLY    36      45.196  45.928  33.626  1.00  0.00           C  
ATOM    523  HA1 GLY    36      45.005  46.915  33.232  1.00  0.00           H  
ATOM    524  HA2 GLY    36      45.860  45.397  32.960  1.00  0.00           H  
ATOM    525  C   GLY    36      45.694  45.908  35.033  1.00  0.00           C  
ATOM    526  O   GLY    36      44.904  45.501  35.913  1.00  0.00           O  
ATOM    527  N   VAL    37      46.908  46.287  35.424  1.00  0.00           N  
ATOM    528  HN  VAL    37      47.532  46.622  34.723  1.00  0.00           H  
ATOM    529  CA  VAL    37      47.463  46.378  36.699  1.00  0.00           C  
ATOM    530  HA  VAL    37      47.305  45.409  37.149  1.00  0.00           H  
ATOM    531  CB  VAL    37      48.991  46.400  36.709  1.00  0.00           C  
ATOM    532  HB  VAL    37      49.496  47.266  36.229  1.00  0.00           H  
ATOM    533  CG1 VAL    37      49.449  46.596  38.185  1.00  0.00           C  
ATOM    534 HG11 VAL    37      50.556  46.683  38.150  1.00  0.00           H  
ATOM    535 HG12 VAL    37      49.192  45.672  38.746  1.00  0.00           H  
ATOM    536 HG13 VAL    37      49.145  47.547  38.672  1.00  0.00           H  
ATOM    537  CG2 VAL    37      49.653  45.094  36.200  1.00  0.00           C  
ATOM    538 HG21 VAL    37      49.565  44.874  35.114  1.00  0.00           H  
ATOM    539 HG22 VAL    37      49.353  44.217  36.812  1.00  0.00           H  
ATOM    540 HG23 VAL    37      50.720  45.331  36.399  1.00  0.00           H  
ATOM    541  C   VAL    37      46.777  47.440  37.570  1.00  0.00           C  
ATOM    542  O   VAL    37      46.874  48.623  37.239  1.00  0.00           O  
ATOM    543  N   LEU    38      45.992  46.994  38.609  1.00  0.00           N  
ATOM    544  HN  LEU    38      46.037  46.026  38.843  1.00  0.00           H  
ATOM    545  CA  LEU    38      45.397  47.857  39.549  1.00  0.00           C  
ATOM    546  HA  LEU    38      44.926  48.727  39.116  1.00  0.00           H  
ATOM    547  CB  LEU    38      44.187  47.110  40.318  1.00  0.00           C  
ATOM    548  HB1 LEU    38      44.475  46.071  40.587  1.00  0.00           H  
ATOM    549  HB2 LEU    38      43.319  46.859  39.673  1.00  0.00           H  
ATOM    550  CG  LEU    38      43.443  47.823  41.550  1.00  0.00           C  
ATOM    551  HG  LEU    38      44.170  47.910  42.385  1.00  0.00           H  
ATOM    552  CD1 LEU    38      42.415  46.898  42.119  1.00  0.00           C  
ATOM    553 HD11 LEU    38      42.895  46.035  42.629  1.00  0.00           H  
ATOM    554 HD12 LEU    38      41.675  46.482  41.402  1.00  0.00           H  
ATOM    555 HD13 LEU    38      41.854  47.447  42.905  1.00  0.00           H  
ATOM    556  CD2 LEU    38      42.950  49.231  41.151  1.00  0.00           C  
ATOM    557 HD21 LEU    38      42.315  49.787  41.872  1.00  0.00           H  
ATOM    558 HD22 LEU    38      42.386  49.059  40.210  1.00  0.00           H  
ATOM    559 HD23 LEU    38      43.794  49.918  40.926  1.00  0.00           H  
ATOM    560  C   LEU    38      46.440  48.426  40.490  1.00  0.00           C  
ATOM    561  O   LEU    38      47.333  47.718  40.973  1.00  0.00           O  
ATOM    562  N   TYR    39      46.206  49.703  40.828  1.00  0.00           N  
ATOM    563  HN  TYR    39      45.456  50.222  40.424  1.00  0.00           H  
ATOM    564  CA  TYR    39      46.982  50.347  41.849  1.00  0.00           C  
ATOM    565  HA  TYR    39      47.682  49.672  42.319  1.00  0.00           H  
ATOM    566  CB  TYR    39      47.854  51.432  41.191  1.00  0.00           C  
ATOM    567  HB1 TYR    39      48.280  52.219  41.849  1.00  0.00           H  
ATOM    568  HB2 TYR    39      47.130  51.895  40.486  1.00  0.00           H  
ATOM    569  CG  TYR    39      48.966  50.854  40.289  1.00  0.00           C  
ATOM    570  CD1 TYR    39      48.842  50.874  38.885  1.00  0.00           C  
ATOM    571  HD1 TYR    39      47.920  51.271  38.486  1.00  0.00           H  
ATOM    572  CE1 TYR    39      49.964  50.498  38.059  1.00  0.00           C  
ATOM    573  HE1 TYR    39      49.943  50.628  36.987  1.00  0.00           H  
ATOM    574  CZ  TYR    39      51.165  50.072  38.702  1.00  0.00           C  
ATOM    575  OH  TYR    39      52.352  49.793  37.979  1.00  0.00           O  
ATOM    576  HH  TYR    39      53.051  49.944  38.619  1.00  0.00           H  
ATOM    577  CD2 TYR    39      50.199  50.397  40.822  1.00  0.00           C  
ATOM    578  HD2 TYR    39      50.386  50.463  41.884  1.00  0.00           H  
ATOM    579  CE2 TYR    39      51.312  50.026  40.055  1.00  0.00           C  
ATOM    580  HE2 TYR    39      52.135  49.577  40.592  1.00  0.00           H  
ATOM    581  C   TYR    39      45.955  50.882  42.856  1.00  0.00           C  
ATOM    582  O   TYR    39      45.073  51.606  42.450  1.00  0.00           O  
ATOM    583  N   VAL    40      46.004  50.454  44.128  1.00  0.00           N  
ATOM    584  HN  VAL    40      46.696  49.826  44.474  1.00  0.00           H  
ATOM    585  CA  VAL    40      44.929  51.009  45.016  1.00  0.00           C  
ATOM    586  HA  VAL    40      44.017  51.119  44.447  1.00  0.00           H  
ATOM    587  CB  VAL    40      44.695  49.995  46.150  1.00  0.00           C  
ATOM    588  HB  VAL    40      45.625  49.715  46.690  1.00  0.00           H  
ATOM    589  CG1 VAL    40      43.997  48.667  45.685  1.00  0.00           C  
ATOM    590 HG11 VAL    40      43.727  48.006  46.537  1.00  0.00           H  
ATOM    591 HG12 VAL    40      44.622  48.000  45.054  1.00  0.00           H  
ATOM    592 HG13 VAL    40      43.039  48.873  45.161  1.00  0.00           H  
ATOM    593  CG2 VAL    40      43.573  50.479  47.100  1.00  0.00           C  
ATOM    594 HG21 VAL    40      43.811  51.482  47.513  1.00  0.00           H  
ATOM    595 HG22 VAL    40      43.546  49.746  47.934  1.00  0.00           H  
ATOM    596 HG23 VAL    40      42.636  50.453  46.502  1.00  0.00           H  
ATOM    597  C   VAL    40      45.156  52.341  45.564  1.00  0.00           C  
ATOM    598  O   VAL    40      46.128  52.641  46.259  1.00  0.00           O  
ATOM    599  N   GLY    41      44.293  53.258  45.225  1.00  0.00           N  
ATOM    600  HN  GLY    41      43.411  52.971  44.858  1.00  0.00           H  
ATOM    601  CA  GLY    41      44.535  54.637  45.307  1.00  0.00           C  
ATOM    602  HA1 GLY    41      43.529  54.924  45.039  1.00  0.00           H  
ATOM    603  HA2 GLY    41      45.281  54.960  44.596  1.00  0.00           H  
ATOM    604  C   GLY    41      44.922  55.191  46.640  1.00  0.00           C  
ATOM    605  O   GLY    41      44.544  54.535  47.617  1.00  0.00           O  
ATOM    606  N   SER    42      45.589  56.219  46.694  1.00  0.00           N  
ATOM    607  HN  SER    42      45.830  56.696  45.853  1.00  0.00           H  
ATOM    608  CA  SER    42      46.099  56.941  47.862  1.00  0.00           C  
ATOM    609  HA  SER    42      45.395  56.720  48.651  1.00  0.00           H  
ATOM    610  CB  SER    42      47.536  56.475  48.241  1.00  0.00           C  
ATOM    611  HB1 SER    42      47.975  56.999  49.117  1.00  0.00           H  
ATOM    612  HB2 SER    42      48.282  56.603  47.427  1.00  0.00           H  
ATOM    613  OG  SER    42      47.543  55.097  48.590  1.00  0.00           O  
ATOM    614  HG1 SER    42      46.915  54.691  47.989  1.00  0.00           H  
ATOM    615  C   SER    42      46.131  58.414  47.561  1.00  0.00           C  
ATOM    616  O   SER    42      47.210  58.998  47.516  1.00  0.00           O  
ATOM    617  N   LYS    43      45.000  59.110  47.372  1.00  0.00           N  
ATOM    618  HN  LYS    43      44.147  58.611  47.241  1.00  0.00           H  
ATOM    619  CA  LYS    43      45.006  60.520  47.100  1.00  0.00           C  
ATOM    620  HA  LYS    43      43.959  60.764  46.996  1.00  0.00           H  
ATOM    621  CB  LYS    43      45.247  61.491  48.284  1.00  0.00           C  
ATOM    622  HB1 LYS    43      45.069  62.499  47.853  1.00  0.00           H  
ATOM    623  HB2 LYS    43      46.282  61.291  48.635  1.00  0.00           H  
ATOM    624  CG  LYS    43      44.354  61.417  49.483  1.00  0.00           C  
ATOM    625  HG1 LYS    43      43.316  61.507  49.096  1.00  0.00           H  
ATOM    626  HG2 LYS    43      44.563  62.385  49.987  1.00  0.00           H  
ATOM    627  CD  LYS    43      44.346  60.261  50.500  1.00  0.00           C  
ATOM    628  HD1 LYS    43      45.322  60.174  51.023  1.00  0.00           H  
ATOM    629  HD2 LYS    43      44.083  59.383  49.871  1.00  0.00           H  
ATOM    630  CE  LYS    43      43.272  60.593  51.517  1.00  0.00           C  
ATOM    631  HE1 LYS    43      43.240  59.731  52.218  1.00  0.00           H  
ATOM    632  HE2 LYS    43      42.334  60.811  50.963  1.00  0.00           H  
ATOM    633  NZ  LYS    43      43.523  61.801  52.347  1.00  0.00           N  
ATOM    634  HZ1 LYS    43      43.615  62.663  51.772  1.00  0.00           H  
ATOM    635  HZ2 LYS    43      44.432  61.781  52.851  1.00  0.00           H  
ATOM    636  HZ3 LYS    43      42.794  61.916  53.080  1.00  0.00           H  
ATOM    637  C   LYS    43      45.717  60.902  45.821  1.00  0.00           C  
ATOM    638  O   LYS    43      45.337  60.454  44.752  1.00  0.00           O  
ATOM    639  N   THR    44      46.763  61.758  45.783  1.00  0.00           N  
ATOM    640  HN  THR    44      46.961  62.296  46.599  1.00  0.00           H  
ATOM    641  CA  THR    44      47.419  62.205  44.567  1.00  0.00           C  
ATOM    642  HA  THR    44      46.841  61.958  43.689  1.00  0.00           H  
ATOM    643  CB  THR    44      47.513  63.741  44.465  1.00  0.00           C  
ATOM    644  HB  THR    44      48.397  64.178  44.977  1.00  0.00           H  
ATOM    645  OG1 THR    44      47.701  64.056  43.087  1.00  0.00           O  
ATOM    646  HG1 THR    44      48.400  64.713  43.115  1.00  0.00           H  
ATOM    647  CG2 THR    44      46.202  64.495  44.781  1.00  0.00           C  
ATOM    648 HG21 THR    44      45.972  64.264  45.843  1.00  0.00           H  
ATOM    649 HG22 THR    44      45.453  63.879  44.240  1.00  0.00           H  
ATOM    650 HG23 THR    44      46.339  65.580  44.580  1.00  0.00           H  
ATOM    651  C   THR    44      48.735  61.584  44.541  1.00  0.00           C  
ATOM    652  O   THR    44      49.651  61.936  43.786  1.00  0.00           O  
ATOM    653  N   LYS    45      48.977  60.461  45.270  1.00  0.00           N  
ATOM    654  HN  LYS    45      48.235  59.986  45.737  1.00  0.00           H  
ATOM    655  CA  LYS    45      50.061  59.521  45.008  1.00  0.00           C  
ATOM    656  HA  LYS    45      50.866  59.981  44.454  1.00  0.00           H  
ATOM    657  CB  LYS    45      50.621  58.851  46.246  1.00  0.00           C  
ATOM    658  HB1 LYS    45      51.463  58.148  46.067  1.00  0.00           H  
ATOM    659  HB2 LYS    45      49.798  58.205  46.620  1.00  0.00           H  
ATOM    660  CG  LYS    45      50.979  59.857  47.377  1.00  0.00           C  
ATOM    661  HG1 LYS    45      50.896  59.168  48.245  1.00  0.00           H  
ATOM    662  HG2 LYS    45      50.256  60.655  47.650  1.00  0.00           H  
ATOM    663  CD  LYS    45      52.435  60.393  47.366  1.00  0.00           C  
ATOM    664  HD1 LYS    45      53.168  59.565  47.257  1.00  0.00           H  
ATOM    665  HD2 LYS    45      52.627  60.823  48.372  1.00  0.00           H  
ATOM    666  CE  LYS    45      52.678  61.499  46.319  1.00  0.00           C  
ATOM    667  HE1 LYS    45      51.889  62.271  46.446  1.00  0.00           H  
ATOM    668  HE2 LYS    45      52.688  61.169  45.258  1.00  0.00           H  
ATOM    669  NZ  LYS    45      53.968  62.125  46.665  1.00  0.00           N  
ATOM    670  HZ1 LYS    45      54.031  62.579  47.598  1.00  0.00           H  
ATOM    671  HZ2 LYS    45      53.949  62.875  45.944  1.00  0.00           H  
ATOM    672  HZ3 LYS    45      54.796  61.552  46.406  1.00  0.00           H  
ATOM    673  C   LYS    45      49.643  58.417  44.051  1.00  0.00           C  
ATOM    674  O   LYS    45      48.455  58.444  43.643  1.00  0.00           O  
ATOM    675  N   GLU    46      50.610  57.533  43.585  1.00  0.00           N  
ATOM    676  HN  GLU    46      51.559  57.748  43.801  1.00  0.00           H  
ATOM    677  CA  GLU    46      50.440  56.550  42.490  1.00  0.00           C  
ATOM    678  HA  GLU    46      50.322  57.104  41.570  1.00  0.00           H  
ATOM    679  CB  GLU    46      51.699  55.660  42.376  1.00  0.00           C  
ATOM    680  HB1 GLU    46      51.571  54.848  41.628  1.00  0.00           H  
ATOM    681  HB2 GLU    46      51.846  55.131  43.342  1.00  0.00           H  
ATOM    682  CG  GLU    46      53.067  56.258  41.965  1.00  0.00           C  
ATOM    683  HG1 GLU    46      53.247  56.891  41.070  1.00  0.00           H  
ATOM    684  HG2 GLU    46      53.740  55.397  41.767  1.00  0.00           H  
ATOM    685  CD  GLU    46      53.790  57.039  43.154  1.00  0.00           C  
ATOM    686  OE1 GLU    46      54.943  56.648  43.405  1.00  0.00           O  
ATOM    687  OE2 GLU    46      53.218  57.950  43.744  1.00  0.00           O  
ATOM    688  C   GLU    46      49.236  55.590  42.721  1.00  0.00           C  
ATOM    689  O   GLU    46      48.391  55.342  41.865  1.00  0.00           O  
ATOM    690  N   GLY    47      49.110  55.138  43.961  1.00  0.00           N  
ATOM    691  HN  GLY    47      49.767  55.435  44.650  1.00  0.00           H  
ATOM    692  CA  GLY    47      48.392  53.906  44.284  1.00  0.00           C  
ATOM    693  HA1 GLY    47      47.739  53.685  43.452  1.00  0.00           H  
ATOM    694  HA2 GLY    47      47.733  54.145  45.106  1.00  0.00           H  
ATOM    695  C   GLY    47      49.178  52.753  44.607  1.00  0.00           C  
ATOM    696  O   GLY    47      50.313  52.667  44.226  1.00  0.00           O  
ATOM    697  N   VAL    48      48.687  51.802  45.372  1.00  0.00           N  
ATOM    698  HN  VAL    48      47.743  51.894  45.680  1.00  0.00           H  
ATOM    699  CA  VAL    48      49.414  50.571  45.702  1.00  0.00           C  
ATOM    700  HA  VAL    48      50.478  50.640  45.528  1.00  0.00           H  
ATOM    701  CB  VAL    48      49.214  50.272  47.159  1.00  0.00           C  
ATOM    702  HB  VAL    48      48.160  50.035  47.418  1.00  0.00           H  
ATOM    703  CG1 VAL    48      49.444  51.493  48.039  1.00  0.00           C  
ATOM    704 HG11 VAL    48      50.503  51.830  48.030  1.00  0.00           H  
ATOM    705 HG12 VAL    48      49.400  51.202  49.111  1.00  0.00           H  
ATOM    706 HG13 VAL    48      48.836  52.362  47.709  1.00  0.00           H  
ATOM    707  CG2 VAL    48      49.923  48.940  47.536  1.00  0.00           C  
ATOM    708 HG21 VAL    48      50.906  48.902  47.020  1.00  0.00           H  
ATOM    709 HG22 VAL    48      49.323  48.037  47.292  1.00  0.00           H  
ATOM    710 HG23 VAL    48      50.019  49.006  48.641  1.00  0.00           H  
ATOM    711  C   VAL    48      49.094  49.315  44.830  1.00  0.00           C  
ATOM    712  O   VAL    48      47.954  48.837  44.811  1.00  0.00           O  
ATOM    713  N   VAL    49      50.120  48.836  44.101  1.00  0.00           N  
ATOM    714  HN  VAL    49      51.007  49.269  44.243  1.00  0.00           H  
ATOM    715  CA  VAL    49      50.051  47.632  43.243  1.00  0.00           C  
ATOM    716  HA  VAL    49      49.476  47.934  42.380  1.00  0.00           H  
ATOM    717  CB  VAL    49      51.458  47.277  42.644  1.00  0.00           C  
ATOM    718  HB  VAL    49      51.942  48.236  42.361  1.00  0.00           H  
ATOM    719  CG1 VAL    49      51.186  46.529  41.271  1.00  0.00           C  
ATOM    720 HG11 VAL    49      50.742  45.566  41.603  1.00  0.00           H  
ATOM    721 HG12 VAL    49      52.122  46.245  40.745  1.00  0.00           H  
ATOM    722 HG13 VAL    49      50.517  47.075  40.570  1.00  0.00           H  
ATOM    723  CG2 VAL    49      52.303  46.457  43.569  1.00  0.00           C  
ATOM    724 HG21 VAL    49      51.937  45.450  43.863  1.00  0.00           H  
ATOM    725 HG22 VAL    49      52.531  47.179  44.382  1.00  0.00           H  
ATOM    726 HG23 VAL    49      53.191  46.104  43.003  1.00  0.00           H  
ATOM    727  C   VAL    49      49.235  46.432  43.789  1.00  0.00           C  
ATOM    728  O   VAL    49      49.496  45.785  44.779  1.00  0.00           O  
ATOM    729  N   HSD    50      48.182  46.113  43.043  1.00  0.00           N  
ATOM    730  HN  HSD    50      47.793  46.669  42.312  1.00  0.00           H  
ATOM    731  CA  HSD    50      47.295  44.986  43.417  1.00  0.00           C  
ATOM    732  HA  HSD    50      47.590  44.679  44.410  1.00  0.00           H  
ATOM    733  CB  HSD    50      45.837  45.546  43.349  1.00  0.00           C  
ATOM    734  HB1 HSD    50      45.406  45.644  42.330  1.00  0.00           H  
ATOM    735  HB2 HSD    50      45.943  46.551  43.812  1.00  0.00           H  
ATOM    736  ND1 HSD    50      44.749  44.900  45.443  1.00  0.00           N  
ATOM    737  HD1 HSD    50      45.434  45.448  45.924  1.00  0.00           H  
ATOM    738  CG  HSD    50      44.773  44.783  44.090  1.00  0.00           C  
ATOM    739  CE1 HSD    50      43.668  44.211  45.918  1.00  0.00           C  
ATOM    740  HE1 HSD    50      43.334  44.227  46.955  1.00  0.00           H  
ATOM    741  NE2 HSD    50      43.084  43.525  44.928  1.00  0.00           N  
ATOM    742  CD2 HSD    50      43.764  43.919  43.795  1.00  0.00           C  
ATOM    743  HD2 HSD    50      43.403  43.516  42.856  1.00  0.00           H  
ATOM    744  C   HSD    50      47.429  43.859  42.398  1.00  0.00           C  
ATOM    745  O   HSD    50      46.775  42.818  42.462  1.00  0.00           O  
ATOM    746  N   GLY    51      48.270  44.065  41.334  1.00  0.00           N  
ATOM    747  HN  GLY    51      48.787  44.905  41.191  1.00  0.00           H  
ATOM    748  CA  GLY    51      48.410  43.095  40.303  1.00  0.00           C  
ATOM    749  HA1 GLY    51      48.170  42.085  40.602  1.00  0.00           H  
ATOM    750  HA2 GLY    51      49.390  43.168  39.855  1.00  0.00           H  
ATOM    751  C   GLY    51      47.445  43.396  39.269  1.00  0.00           C  
ATOM    752  O   GLY    51      46.636  44.298  39.362  1.00  0.00           O  
ATOM    753  N   VAL    52      47.375  42.598  38.223  1.00  0.00           N  
ATOM    754  HN  VAL    52      48.011  41.849  38.058  1.00  0.00           H  
ATOM    755  CA  VAL    52      46.286  42.537  37.238  1.00  0.00           C  
ATOM    756  HA  VAL    52      46.132  43.559  36.922  1.00  0.00           H  
ATOM    757  CB  VAL    52      46.664  41.692  36.003  1.00  0.00           C  
ATOM    758  HB  VAL    52      47.074  40.702  36.297  1.00  0.00           H  
ATOM    759  CG1 VAL    52      47.882  42.358  35.243  1.00  0.00           C  
ATOM    760 HG11 VAL    52      47.648  43.442  35.177  1.00  0.00           H  
ATOM    761 HG12 VAL    52      48.024  42.063  34.182  1.00  0.00           H  
ATOM    762 HG13 VAL    52      48.850  42.401  35.787  1.00  0.00           H  
ATOM    763  CG2 VAL    52      45.459  41.553  35.009  1.00  0.00           C  
ATOM    764 HG21 VAL    52      45.024  42.561  34.839  1.00  0.00           H  
ATOM    765 HG22 VAL    52      44.669  40.901  35.440  1.00  0.00           H  
ATOM    766 HG23 VAL    52      45.796  41.127  34.041  1.00  0.00           H  
ATOM    767  C   VAL    52      44.908  42.184  37.814  1.00  0.00           C  
ATOM    768  O   VAL    52      44.695  41.144  38.503  1.00  0.00           O  
ATOM    769  N   ALA    53      43.862  43.002  37.362  1.00  0.00           N  
ATOM    770  HN  ALA    53      44.113  43.779  36.789  1.00  0.00           H  
ATOM    771  CA  ALA    53      42.456  43.064  37.911  1.00  0.00           C  
ATOM    772  HA  ALA    53      42.120  42.041  37.993  1.00  0.00           H  
ATOM    773  CB  ALA    53      42.422  43.726  39.284  1.00  0.00           C  
ATOM    774  HB1 ALA    53      41.582  43.385  39.925  1.00  0.00           H  
ATOM    775  HB2 ALA    53      42.211  44.787  39.028  1.00  0.00           H  
ATOM    776  HB3 ALA    53      43.393  43.597  39.809  1.00  0.00           H  
ATOM    777  C   ALA    53      41.578  43.766  36.847  1.00  0.00           C  
ATOM    778  O   ALA    53      42.020  44.423  35.896  1.00  0.00           O  
ATOM    779  N   THR    54      40.222  43.745  37.009  1.00  0.00           N  
ATOM    780  HN  THR    54      39.880  43.057  37.645  1.00  0.00           H  
ATOM    781  CA  THR    54      39.253  44.453  36.233  1.00  0.00           C  
ATOM    782  HA  THR    54      39.537  44.499  35.192  1.00  0.00           H  
ATOM    783  CB  THR    54      37.880  43.835  36.071  1.00  0.00           C  
ATOM    784  HB  THR    54      37.348  43.755  37.043  1.00  0.00           H  
ATOM    785  OG1 THR    54      37.916  42.470  35.643  1.00  0.00           O  
ATOM    786  HG1 THR    54      38.436  41.992  36.294  1.00  0.00           H  
ATOM    787  CG2 THR    54      36.958  44.606  35.096  1.00  0.00           C  
ATOM    788 HG21 THR    54      36.150  43.885  34.849  1.00  0.00           H  
ATOM    789 HG22 THR    54      37.396  44.736  34.083  1.00  0.00           H  
ATOM    790 HG23 THR    54      36.458  45.508  35.509  1.00  0.00           H  
ATOM    791  C   THR    54      39.228  45.960  36.689  1.00  0.00           C  
ATOM    792  O   THR    54      38.436  46.426  37.541  1.00  0.00           O  
ATOM    793  N   VAL    55      40.127  46.779  36.051  1.00  0.00           N  
ATOM    794  HN  VAL    55      40.595  46.376  35.268  1.00  0.00           H  
ATOM    795  CA  VAL    55      40.312  48.152  36.462  1.00  0.00           C  
ATOM    796  HA  VAL    55      40.233  48.044  37.534  1.00  0.00           H  
ATOM    797  CB  VAL    55      41.662  48.689  36.054  1.00  0.00           C  
ATOM    798  HB  VAL    55      41.806  49.716  36.453  1.00  0.00           H  
ATOM    799  CG1 VAL    55      41.714  48.654  34.508  1.00  0.00           C  
ATOM    800 HG11 VAL    55      41.068  49.482  34.146  1.00  0.00           H  
ATOM    801 HG12 VAL    55      41.476  47.683  34.022  1.00  0.00           H  
ATOM    802 HG13 VAL    55      42.721  48.948  34.143  1.00  0.00           H  
ATOM    803  CG2 VAL    55      42.659  47.852  36.784  1.00  0.00           C  
ATOM    804 HG21 VAL    55      42.694  46.891  36.229  1.00  0.00           H  
ATOM    805 HG22 VAL    55      42.287  47.784  37.829  1.00  0.00           H  
ATOM    806 HG23 VAL    55      43.690  48.258  36.703  1.00  0.00           H  
ATOM    807  C   VAL    55      39.214  49.158  36.095  1.00  0.00           C  
ATOM    808  O   VAL    55      38.948  50.121  36.807  1.00  0.00           O  
ATOM    809  N   ALA    56      38.432  48.781  35.035  1.00  0.00           N  
ATOM    810  HN  ALA    56      38.483  47.898  34.574  1.00  0.00           H  
ATOM    811  CA  ALA    56      37.229  49.533  34.618  1.00  0.00           C  
ATOM    812  HA  ALA    56      37.428  50.592  34.682  1.00  0.00           H  
ATOM    813  CB  ALA    56      36.811  49.222  33.134  1.00  0.00           C  
ATOM    814  HB1 ALA    56      37.637  49.360  32.404  1.00  0.00           H  
ATOM    815  HB2 ALA    56      35.958  49.920  32.994  1.00  0.00           H  
ATOM    816  HB3 ALA    56      36.510  48.156  33.045  1.00  0.00           H  
ATOM    817  C   ALA    56      36.090  49.387  35.689  1.00  0.00           C  
ATOM    818  O   ALA    56      35.239  50.260  35.683  1.00  0.00           O  
ATOM    819  N   GLU    57      36.057  48.388  36.560  1.00  0.00           N  
ATOM    820  HN  GLU    57      36.884  47.830  36.559  1.00  0.00           H  
ATOM    821  CA  GLU    57      35.031  48.204  37.544  1.00  0.00           C  
ATOM    822  HA  GLU    57      34.170  48.805  37.293  1.00  0.00           H  
ATOM    823  CB  GLU    57      34.525  46.691  37.577  1.00  0.00           C  
ATOM    824  HB1 GLU    57      33.791  46.639  38.409  1.00  0.00           H  
ATOM    825  HB2 GLU    57      35.317  45.936  37.769  1.00  0.00           H  
ATOM    826  CG  GLU    57      33.717  46.370  36.290  1.00  0.00           C  
ATOM    827  HG1 GLU    57      34.242  46.599  35.339  1.00  0.00           H  
ATOM    828  HG2 GLU    57      32.879  47.099  36.324  1.00  0.00           H  
ATOM    829  CD  GLU    57      33.176  44.982  36.230  1.00  0.00           C  
ATOM    830  OE1 GLU    57      33.049  44.378  35.198  1.00  0.00           O  
ATOM    831  OE2 GLU    57      32.589  44.522  37.276  1.00  0.00           O  
ATOM    832  C   GLU    57      35.425  48.744  38.918  1.00  0.00           C  
ATOM    833  O   GLU    57      34.576  48.798  39.790  1.00  0.00           O  
ATOM    834  N   LYS    58      36.674  49.223  39.083  1.00  0.00           N  
ATOM    835  HN  LYS    58      37.290  49.252  38.300  1.00  0.00           H  
ATOM    836  CA  LYS    58      37.319  49.537  40.320  1.00  0.00           C  
ATOM    837  HA  LYS    58      36.601  49.314  41.096  1.00  0.00           H  
ATOM    838  CB  LYS    58      38.635  48.721  40.461  1.00  0.00           C  
ATOM    839  HB1 LYS    58      39.233  49.139  41.299  1.00  0.00           H  
ATOM    840  HB2 LYS    58      39.257  49.073  39.610  1.00  0.00           H  
ATOM    841  CG  LYS    58      38.539  47.177  40.530  1.00  0.00           C  
ATOM    842  HG1 LYS    58      39.323  46.718  39.891  1.00  0.00           H  
ATOM    843  HG2 LYS    58      37.581  46.927  40.025  1.00  0.00           H  
ATOM    844  CD  LYS    58      38.433  46.568  41.996  1.00  0.00           C  
ATOM    845  HD1 LYS    58      39.470  46.495  42.389  1.00  0.00           H  
ATOM    846  HD2 LYS    58      38.154  45.517  41.769  1.00  0.00           H  
ATOM    847  CE  LYS    58      37.537  47.305  42.958  1.00  0.00           C  
ATOM    848  HE1 LYS    58      36.527  47.370  42.501  1.00  0.00           H  
ATOM    849  HE2 LYS    58      37.914  48.285  43.323  1.00  0.00           H  
ATOM    850  NZ  LYS    58      37.302  46.519  44.223  1.00  0.00           N  
ATOM    851  HZ1 LYS    58      37.077  45.547  43.928  1.00  0.00           H  
ATOM    852  HZ2 LYS    58      36.449  46.944  44.640  1.00  0.00           H  
ATOM    853  HZ3 LYS    58      38.100  46.548  44.889  1.00  0.00           H  
ATOM    854  C   LYS    58      37.625  51.062  40.441  1.00  0.00           C  
ATOM    855  O   LYS    58      38.236  51.460  41.427  1.00  0.00           O  
ATOM    856  N   THR    59      37.210  51.858  39.472  1.00  0.00           N  
ATOM    857  HN  THR    59      36.613  51.447  38.788  1.00  0.00           H  
ATOM    858  CA  THR    59      37.521  53.284  39.363  1.00  0.00           C  
ATOM    859  HA  THR    59      38.587  53.402  39.488  1.00  0.00           H  
ATOM    860  CB  THR    59      37.394  53.796  37.949  1.00  0.00           C  
ATOM    861  HB  THR    59      38.234  53.298  37.420  1.00  0.00           H  
ATOM    862  OG1 THR    59      36.208  53.251  37.363  1.00  0.00           O  
ATOM    863  HG1 THR    59      36.142  53.566  36.459  1.00  0.00           H  
ATOM    864  CG2 THR    59      37.231  55.298  37.765  1.00  0.00           C  
ATOM    865 HG21 THR    59      38.194  55.796  38.008  1.00  0.00           H  
ATOM    866 HG22 THR    59      36.561  55.708  38.551  1.00  0.00           H  
ATOM    867 HG23 THR    59      36.899  55.589  36.746  1.00  0.00           H  
ATOM    868  C   THR    59      36.988  54.245  40.350  1.00  0.00           C  
ATOM    869  O   THR    59      37.566  55.210  40.818  1.00  0.00           O  
ATOM    870  N   LYS    60      35.693  53.926  40.762  1.00  0.00           N  
ATOM    871  HN  LYS    60      35.312  53.059  40.449  1.00  0.00           H  
ATOM    872  CA  LYS    60      34.868  54.757  41.649  1.00  0.00           C  
ATOM    873  HA  LYS    60      35.210  55.771  41.501  1.00  0.00           H  
ATOM    874  CB  LYS    60      33.392  54.616  41.207  1.00  0.00           C  
ATOM    875  HB1 LYS    60      32.871  55.387  41.815  1.00  0.00           H  
ATOM    876  HB2 LYS    60      32.973  53.640  41.531  1.00  0.00           H  
ATOM    877  CG  LYS    60      33.137  54.835  39.677  1.00  0.00           C  
ATOM    878  HG1 LYS    60      32.109  54.510  39.409  1.00  0.00           H  
ATOM    879  HG2 LYS    60      33.791  54.146  39.100  1.00  0.00           H  
ATOM    880  CD  LYS    60      33.435  56.296  39.189  1.00  0.00           C  
ATOM    881  HD1 LYS    60      34.442  56.638  39.512  1.00  0.00           H  
ATOM    882  HD2 LYS    60      32.644  56.913  39.664  1.00  0.00           H  
ATOM    883  CE  LYS    60      33.283  56.453  37.679  1.00  0.00           C  
ATOM    884  HE1 LYS    60      32.219  56.252  37.430  1.00  0.00           H  
ATOM    885  HE2 LYS    60      33.855  55.663  37.147  1.00  0.00           H  
ATOM    886  NZ  LYS    60      33.625  57.779  37.179  1.00  0.00           N  
ATOM    887  HZ1 LYS    60      34.404  57.824  36.491  1.00  0.00           H  
ATOM    888  HZ2 LYS    60      33.881  58.333  38.021  1.00  0.00           H  
ATOM    889  HZ3 LYS    60      32.815  58.256  36.734  1.00  0.00           H  
ATOM    890  C   LYS    60      35.075  54.511  43.127  1.00  0.00           C  
ATOM    891  O   LYS    60      34.900  55.436  43.893  1.00  0.00           O  
ATOM    892  N   GLU    61      35.630  53.350  43.571  1.00  0.00           N  
ATOM    893  HN  GLU    61      35.758  52.615  42.909  1.00  0.00           H  
ATOM    894  CA  GLU    61      36.073  53.061  44.888  1.00  0.00           C  
ATOM    895  HA  GLU    61      35.269  53.377  45.536  1.00  0.00           H  
ATOM    896  CB  GLU    61      36.240  51.615  45.136  1.00  0.00           C  
ATOM    897  HB1 GLU    61      36.708  51.404  46.121  1.00  0.00           H  
ATOM    898  HB2 GLU    61      36.951  51.197  44.392  1.00  0.00           H  
ATOM    899  CG  GLU    61      34.984  50.664  44.926  1.00  0.00           C  
ATOM    900  HG1 GLU    61      34.328  51.083  44.133  1.00  0.00           H  
ATOM    901  HG2 GLU    61      34.339  50.738  45.827  1.00  0.00           H  
ATOM    902  CD  GLU    61      35.233  49.162  44.586  1.00  0.00           C  
ATOM    903  OE1 GLU    61      34.938  48.733  43.444  1.00  0.00           O  
ATOM    904  OE2 GLU    61      35.931  48.456  45.393  1.00  0.00           O  
ATOM    905  C   GLU    61      37.291  53.826  45.246  1.00  0.00           C  
ATOM    906  O   GLU    61      37.630  54.134  46.400  1.00  0.00           O  
ATOM    907  N   GLN    62      38.166  54.228  44.210  1.00  0.00           N  
ATOM    908  HN  GLN    62      37.830  54.018  43.295  1.00  0.00           H  
ATOM    909  CA  GLN    62      39.446  54.838  44.341  1.00  0.00           C  
ATOM    910  HA  GLN    62      40.014  54.254  45.050  1.00  0.00           H  
ATOM    911  CB  GLN    62      40.377  54.920  43.144  1.00  0.00           C  
ATOM    912  HB1 GLN    62      41.294  55.447  43.483  1.00  0.00           H  
ATOM    913  HB2 GLN    62      39.946  55.580  42.361  1.00  0.00           H  
ATOM    914  CG  GLN    62      40.824  53.532  42.578  1.00  0.00           C  
ATOM    915  HG1 GLN    62      41.736  53.725  41.974  1.00  0.00           H  
ATOM    916  HG2 GLN    62      40.094  53.352  41.760  1.00  0.00           H  
ATOM    917  CD  GLN    62      40.901  52.409  43.597  1.00  0.00           C  
ATOM    918  OE1 GLN    62      41.726  52.400  44.578  1.00  0.00           O  
ATOM    919  NE2 GLN    62      40.078  51.343  43.433  1.00  0.00           N  
ATOM    920 HE21 GLN    62      40.338  50.443  43.785  1.00  0.00           H  
ATOM    921 HE22 GLN    62      39.327  51.373  42.773  1.00  0.00           H  
ATOM    922  C   GLN    62      39.433  56.123  45.150  1.00  0.00           C  
ATOM    923  O   GLN    62      40.438  56.270  45.806  1.00  0.00           O  
ATOM    924  N   VAL    63      38.391  57.008  45.153  1.00  0.00           N  
ATOM    925  HN  VAL    63      37.514  56.881  44.697  1.00  0.00           H  
ATOM    926  CA  VAL    63      38.456  58.304  45.848  1.00  0.00           C  
ATOM    927  HA  VAL    63      39.446  58.704  45.686  1.00  0.00           H  
ATOM    928  CB  VAL    63      37.532  59.383  45.262  1.00  0.00           C  
ATOM    929  HB  VAL    63      37.648  59.558  44.170  1.00  0.00           H  
ATOM    930  CG1 VAL    63      37.946  60.815  45.717  1.00  0.00           C  
ATOM    931 HG11 VAL    63      39.002  61.144  45.612  1.00  0.00           H  
ATOM    932 HG12 VAL    63      37.761  60.861  46.811  1.00  0.00           H  
ATOM    933 HG13 VAL    63      37.276  61.596  45.296  1.00  0.00           H  
ATOM    934  CG2 VAL    63      35.973  59.108  45.444  1.00  0.00           C  
ATOM    935 HG21 VAL    63      35.684  58.228  44.831  1.00  0.00           H  
ATOM    936 HG22 VAL    63      35.392  59.894  44.916  1.00  0.00           H  
ATOM    937 HG23 VAL    63      35.734  59.058  46.527  1.00  0.00           H  
ATOM    938  C   VAL    63      38.291  58.197  47.338  1.00  0.00           C  
ATOM    939  O   VAL    63      38.585  59.099  48.144  1.00  0.00           O  
ATOM    940  N   THR    64      37.853  56.984  47.826  1.00  0.00           N  
ATOM    941  HN  THR    64      37.608  56.311  47.132  1.00  0.00           H  
ATOM    942  CA  THR    64      37.832  56.760  49.339  1.00  0.00           C  
ATOM    943  HA  THR    64      38.081  57.662  49.878  1.00  0.00           H  
ATOM    944  CB  THR    64      36.460  56.233  49.758  1.00  0.00           C  
ATOM    945  HB  THR    64      36.610  55.901  50.808  1.00  0.00           H  
ATOM    946  OG1 THR    64      35.977  55.121  49.017  1.00  0.00           O  
ATOM    947  HG1 THR    64      35.731  55.498  48.169  1.00  0.00           H  
ATOM    948  CG2 THR    64      35.316  57.142  49.800  1.00  0.00           C  
ATOM    949 HG21 THR    64      35.012  57.417  48.768  1.00  0.00           H  
ATOM    950 HG22 THR    64      35.549  58.124  50.264  1.00  0.00           H  
ATOM    951 HG23 THR    64      34.516  56.637  50.383  1.00  0.00           H  
ATOM    952  C   THR    64      38.865  55.685  49.759  1.00  0.00           C  
ATOM    953  O   THR    64      39.046  55.399  50.932  1.00  0.00           O  
ATOM    954  N   ASN    65      39.638  55.080  48.858  1.00  0.00           N  
ATOM    955  HN  ASN    65      39.506  55.345  47.906  1.00  0.00           H  
ATOM    956  CA  ASN    65      40.742  54.219  49.162  1.00  0.00           C  
ATOM    957  HA  ASN    65      40.421  53.636  50.013  1.00  0.00           H  
ATOM    958  CB  ASN    65      41.107  53.290  48.041  1.00  0.00           C  
ATOM    959  HB1 ASN    65      41.982  52.710  48.404  1.00  0.00           H  
ATOM    960  HB2 ASN    65      41.250  53.851  47.093  1.00  0.00           H  
ATOM    961  CG  ASN    65      39.987  52.250  47.805  1.00  0.00           C  
ATOM    962  OD1 ASN    65      39.048  52.114  48.598  1.00  0.00           O  
ATOM    963  ND2 ASN    65      40.064  51.471  46.711  1.00  0.00           N  
ATOM    964 HD21 ASN    65      39.424  50.703  46.671  1.00  0.00           H  
ATOM    965 HD22 ASN    65      40.675  51.739  45.966  1.00  0.00           H  
ATOM    966  C   ASN    65      41.931  55.055  49.574  1.00  0.00           C  
ATOM    967  O   ASN    65      42.149  56.203  49.133  1.00  0.00           O  
ATOM    968  N   VAL    66      42.761  54.532  50.492  1.00  0.00           N  
ATOM    969  HN  VAL    66      42.594  53.656  50.937  1.00  0.00           H  
ATOM    970  CA  VAL    66      43.989  55.188  50.980  1.00  0.00           C  
ATOM    971  HA  VAL    66      44.433  55.859  50.259  1.00  0.00           H  
ATOM    972  CB  VAL    66      43.736  56.094  52.153  1.00  0.00           C  
ATOM    973  HB  VAL    66      43.046  56.890  51.803  1.00  0.00           H  
ATOM    974  CG1 VAL    66      43.165  55.356  53.321  1.00  0.00           C  
ATOM    975 HG11 VAL    66      43.061  56.064  54.170  1.00  0.00           H  
ATOM    976 HG12 VAL    66      43.559  54.346  53.565  1.00  0.00           H  
ATOM    977 HG13 VAL    66      42.092  55.143  53.128  1.00  0.00           H  
ATOM    978  CG2 VAL    66      44.986  56.833  52.634  1.00  0.00           C  
ATOM    979 HG21 VAL    66      44.959  57.555  53.477  1.00  0.00           H  
ATOM    980 HG22 VAL    66      45.386  57.455  51.805  1.00  0.00           H  
ATOM    981 HG23 VAL    66      45.753  56.072  52.893  1.00  0.00           H  
ATOM    982  C   VAL    66      44.961  54.035  51.179  1.00  0.00           C  
ATOM    983  O   VAL    66      45.534  53.819  52.243  1.00  0.00           O  
ATOM    984  N   GLY    67      45.217  53.329  50.051  1.00  0.00           N  
ATOM    985  HN  GLY    67      44.593  53.471  49.287  1.00  0.00           H  
ATOM    986  CA  GLY    67      46.141  52.204  50.061  1.00  0.00           C  
ATOM    987  HA1 GLY    67      46.895  52.364  50.818  1.00  0.00           H  
ATOM    988  HA2 GLY    67      46.709  52.226  49.142  1.00  0.00           H  
ATOM    989  C   GLY    67      45.415  50.836  50.204  1.00  0.00           C  
ATOM    990  O   GLY    67      44.225  50.764  50.342  1.00  0.00           O  
ATOM    991  N   GLY    68      46.084  49.725  50.131  1.00  0.00           N  
ATOM    992  HN  GLY    68      47.030  49.771  49.821  1.00  0.00           H  
ATOM    993  CA  GLY    68      45.446  48.414  50.140  1.00  0.00           C  
ATOM    994  HA1 GLY    68      44.708  48.347  49.354  1.00  0.00           H  
ATOM    995  HA2 GLY    68      45.067  48.192  51.126  1.00  0.00           H  
ATOM    996  C   GLY    68      46.478  47.357  49.797  1.00  0.00           C  
ATOM    997  O   GLY    68      47.287  47.489  48.855  1.00  0.00           O  
ATOM    998  N   ALA    69      46.379  46.188  50.478  1.00  0.00           N  
ATOM    999  HN  ALA    69      45.593  45.948  51.043  1.00  0.00           H  
ATOM   1000  CA  ALA    69      47.527  45.315  50.592  1.00  0.00           C  
ATOM   1001  HA  ALA    69      48.061  45.277  49.654  1.00  0.00           H  
ATOM   1002  CB  ALA    69      48.606  45.791  51.518  1.00  0.00           C  
ATOM   1003  HB1 ALA    69      48.966  46.795  51.207  1.00  0.00           H  
ATOM   1004  HB2 ALA    69      49.451  45.070  51.553  1.00  0.00           H  
ATOM   1005  HB3 ALA    69      48.225  45.795  52.561  1.00  0.00           H  
ATOM   1006  C   ALA    69      47.071  43.917  50.979  1.00  0.00           C  
ATOM   1007  O   ALA    69      45.976  43.751  51.491  1.00  0.00           O  
ATOM   1008  N   VAL    70      47.937  42.894  50.700  1.00  0.00           N  
ATOM   1009  HN  VAL    70      48.818  43.157  50.315  1.00  0.00           H  
ATOM   1010  CA  VAL    70      47.737  41.476  51.018  1.00  0.00           C  
ATOM   1011  HA  VAL    70      46.678  41.333  50.863  1.00  0.00           H  
ATOM   1012  CB  VAL    70      48.599  40.514  50.159  1.00  0.00           C  
ATOM   1013  HB  VAL    70      49.619  40.946  50.240  1.00  0.00           H  
ATOM   1014  CG1 VAL    70      48.198  40.573  48.664  1.00  0.00           C  
ATOM   1015 HG11 VAL    70      49.016  40.233  47.992  1.00  0.00           H  
ATOM   1016 HG12 VAL    70      47.959  41.615  48.361  1.00  0.00           H  
ATOM   1017 HG13 VAL    70      47.202  40.120  48.475  1.00  0.00           H  
ATOM   1018  CG2 VAL    70      48.603  39.051  50.689  1.00  0.00           C  
ATOM   1019 HG21 VAL    70      49.124  38.356  49.996  1.00  0.00           H  
ATOM   1020 HG22 VAL    70      47.537  38.739  50.676  1.00  0.00           H  
ATOM   1021 HG23 VAL    70      48.960  38.945  51.736  1.00  0.00           H  
ATOM   1022  C   VAL    70      47.974  41.220  52.464  1.00  0.00           C  
ATOM   1023  O   VAL    70      49.130  41.223  52.883  1.00  0.00           O  
ATOM   1024  N   VAL    71      46.959  40.787  53.210  1.00  0.00           N  
ATOM   1025  HN  VAL    71      46.066  40.642  52.792  1.00  0.00           H  
ATOM   1026  CA  VAL    71      47.009  40.641  54.675  1.00  0.00           C  
ATOM   1027  HA  VAL    71      47.715  41.410  54.950  1.00  0.00           H  
ATOM   1028  CB  VAL    71      45.655  40.901  55.207  1.00  0.00           C  
ATOM   1029  HB  VAL    71      45.629  40.756  56.308  1.00  0.00           H  
ATOM   1030  CG1 VAL    71      44.584  40.005  54.672  1.00  0.00           C  
ATOM   1031 HG11 VAL    71      43.679  40.176  55.294  1.00  0.00           H  
ATOM   1032 HG12 VAL    71      44.884  38.940  54.771  1.00  0.00           H  
ATOM   1033 HG13 VAL    71      44.393  40.376  53.642  1.00  0.00           H  
ATOM   1034  CG2 VAL    71      45.247  42.426  54.998  1.00  0.00           C  
ATOM   1035 HG21 VAL    71      46.009  43.103  55.439  1.00  0.00           H  
ATOM   1036 HG22 VAL    71      44.332  42.699  55.566  1.00  0.00           H  
ATOM   1037 HG23 VAL    71      45.123  42.681  53.924  1.00  0.00           H  
ATOM   1038  C   VAL    71      47.593  39.247  55.042  1.00  0.00           C  
ATOM   1039  O   VAL    71      48.294  39.125  56.071  1.00  0.00           O  
ATOM   1040  N   THR    72      47.458  38.218  54.208  1.00  0.00           N  
ATOM   1041  HN  THR    72      46.845  38.395  53.442  1.00  0.00           H  
ATOM   1042  CA  THR    72      47.989  36.885  54.406  1.00  0.00           C  
ATOM   1043  HA  THR    72      49.018  36.971  54.723  1.00  0.00           H  
ATOM   1044  CB  THR    72      47.342  36.092  55.559  1.00  0.00           C  
ATOM   1045  HB  THR    72      47.426  36.621  56.532  1.00  0.00           H  
ATOM   1046  OG1 THR    72      47.988  34.798  55.650  1.00  0.00           O  
ATOM   1047  HG1 THR    72      48.786  34.976  56.152  1.00  0.00           H  
ATOM   1048  CG2 THR    72      45.862  35.960  55.351  1.00  0.00           C  
ATOM   1049 HG21 THR    72      45.533  36.942  54.948  1.00  0.00           H  
ATOM   1050 HG22 THR    72      45.481  35.784  56.380  1.00  0.00           H  
ATOM   1051 HG23 THR    72      45.612  35.124  54.664  1.00  0.00           H  
ATOM   1052  C   THR    72      47.843  36.172  53.045  1.00  0.00           C  
ATOM   1053  O   THR    72      46.869  36.427  52.314  1.00  0.00           O  
ATOM   1054  N   GLY    73      48.719  35.182  52.696  1.00  0.00           N  
ATOM   1055  HN  GLY    73      49.494  34.890  53.251  1.00  0.00           H  
ATOM   1056  CA  GLY    73      48.643  34.477  51.425  1.00  0.00           C  
ATOM   1057  HA1 GLY    73      47.665  34.019  51.424  1.00  0.00           H  
ATOM   1058  HA2 GLY    73      49.486  33.814  51.302  1.00  0.00           H  
ATOM   1059  C   GLY    73      48.657  35.426  50.224  1.00  0.00           C  
ATOM   1060  O   GLY    73      49.579  36.282  50.133  1.00  0.00           O  
ATOM   1061  N   VAL    74      47.682  35.356  49.324  1.00  0.00           N  
ATOM   1062  HN  VAL    74      47.084  34.559  49.319  1.00  0.00           H  
ATOM   1063  CA  VAL    74      47.387  36.461  48.378  1.00  0.00           C  
ATOM   1064  HA  VAL    74      48.166  37.206  48.441  1.00  0.00           H  
ATOM   1065  CB  VAL    74      47.355  35.990  46.936  1.00  0.00           C  
ATOM   1066  HB  VAL    74      46.891  36.795  46.326  1.00  0.00           H  
ATOM   1067  CG1 VAL    74      48.782  35.884  46.424  1.00  0.00           C  
ATOM   1068 HG11 VAL    74      49.276  36.866  46.265  1.00  0.00           H  
ATOM   1069 HG12 VAL    74      48.744  35.233  45.525  1.00  0.00           H  
ATOM   1070 HG13 VAL    74      49.261  35.337  47.264  1.00  0.00           H  
ATOM   1071  CG2 VAL    74      46.592  34.673  46.720  1.00  0.00           C  
ATOM   1072 HG21 VAL    74      47.218  33.863  47.151  1.00  0.00           H  
ATOM   1073 HG22 VAL    74      46.408  34.373  45.666  1.00  0.00           H  
ATOM   1074 HG23 VAL    74      45.619  34.771  47.247  1.00  0.00           H  
ATOM   1075  C   VAL    74      46.128  37.175  48.722  1.00  0.00           C  
ATOM   1076  O   VAL    74      45.647  38.128  48.009  1.00  0.00           O  
ATOM   1077  N   THR    75      45.440  36.853  49.923  1.00  0.00           N  
ATOM   1078  HN  THR    75      45.943  36.262  50.548  1.00  0.00           H  
ATOM   1079  CA  THR    75      44.153  37.539  50.321  1.00  0.00           C  
ATOM   1080  HA  THR    75      43.470  37.435  49.492  1.00  0.00           H  
ATOM   1081  CB  THR    75      43.549  36.950  51.539  1.00  0.00           C  
ATOM   1082  HB  THR    75      43.875  35.900  51.382  1.00  0.00           H  
ATOM   1083  OG1 THR    75      44.112  37.331  52.838  1.00  0.00           O  
ATOM   1084  HG1 THR    75      45.004  36.976  52.814  1.00  0.00           H  
ATOM   1085  CG2 THR    75      42.040  37.186  51.654  1.00  0.00           C  
ATOM   1086 HG21 THR    75      41.556  36.622  50.828  1.00  0.00           H  
ATOM   1087 HG22 THR    75      41.912  38.287  51.575  1.00  0.00           H  
ATOM   1088 HG23 THR    75      41.626  36.763  52.594  1.00  0.00           H  
ATOM   1089  C   THR    75      44.348  39.005  50.556  1.00  0.00           C  
ATOM   1090  O   THR    75      45.250  39.405  51.277  1.00  0.00           O  
ATOM   1091  N   ALA    76      43.502  39.916  49.992  1.00  0.00           N  
ATOM   1092  HN  ALA    76      42.719  39.685  49.419  1.00  0.00           H  
ATOM   1093  CA  ALA    76      43.676  41.378  50.096  1.00  0.00           C  
ATOM   1094  HA  ALA    76      44.551  41.597  50.690  1.00  0.00           H  
ATOM   1095  CB  ALA    76      43.989  41.966  48.664  1.00  0.00           C  
ATOM   1096  HB1 ALA    76      43.992  43.069  48.535  1.00  0.00           H  
ATOM   1097  HB2 ALA    76      43.106  41.628  48.080  1.00  0.00           H  
ATOM   1098  HB3 ALA    76      45.004  41.639  48.352  1.00  0.00           H  
ATOM   1099  C   ALA    76      42.503  42.211  50.602  1.00  0.00           C  
ATOM   1100  O   ALA    76      41.334  41.885  50.463  1.00  0.00           O  
ATOM   1101  N   VAL    77      42.813  43.330  51.163  1.00  0.00           N  
ATOM   1102  HN  VAL    77      43.773  43.595  51.109  1.00  0.00           H  
ATOM   1103  CA  VAL    77      41.969  44.365  51.616  1.00  0.00           C  
ATOM   1104  HA  VAL    77      40.947  44.067  51.435  1.00  0.00           H  
ATOM   1105  CB  VAL    77      42.062  44.514  53.193  1.00  0.00           C  
ATOM   1106  HB  VAL    77      41.169  45.049  53.581  1.00  0.00           H  
ATOM   1107  CG1 VAL    77      42.103  43.143  53.879  1.00  0.00           C  
ATOM   1108 HG11 VAL    77      42.072  43.359  54.969  1.00  0.00           H  
ATOM   1109 HG12 VAL    77      43.015  42.545  53.666  1.00  0.00           H  
ATOM   1110 HG13 VAL    77      41.251  42.470  53.643  1.00  0.00           H  
ATOM   1111  CG2 VAL    77      43.358  45.368  53.580  1.00  0.00           C  
ATOM   1112 HG21 VAL    77      43.252  46.466  53.446  1.00  0.00           H  
ATOM   1113 HG22 VAL    77      44.295  45.075  53.061  1.00  0.00           H  
ATOM   1114 HG23 VAL    77      43.568  45.227  54.662  1.00  0.00           H  
ATOM   1115  C   VAL    77      42.329  45.666  50.956  1.00  0.00           C  
ATOM   1116  O   VAL    77      43.412  45.849  50.412  1.00  0.00           O  
ATOM   1117  N   ALA    78      41.476  46.675  51.012  1.00  0.00           N  
ATOM   1118  HN  ALA    78      40.562  46.440  51.334  1.00  0.00           H  
ATOM   1119  CA  ALA    78      41.662  48.060  50.646  1.00  0.00           C  
ATOM   1120  HA  ALA    78      42.569  48.251  50.092  1.00  0.00           H  
ATOM   1121  CB  ALA    78      40.427  48.502  49.790  1.00  0.00           C  
ATOM   1122  HB1 ALA    78      40.591  49.525  49.388  1.00  0.00           H  
ATOM   1123  HB2 ALA    78      39.480  48.201  50.287  1.00  0.00           H  
ATOM   1124  HB3 ALA    78      40.468  47.828  48.907  1.00  0.00           H  
ATOM   1125  C   ALA    78      41.651  48.828  51.935  1.00  0.00           C  
ATOM   1126  O   ALA    78      40.840  48.524  52.816  1.00  0.00           O  
ATOM   1127  N   GLN    79      42.455  49.853  52.126  1.00  0.00           N  
ATOM   1128  HN  GLN    79      43.161  50.127  51.476  1.00  0.00           H  
ATOM   1129  CA  GLN    79      42.434  50.782  53.289  1.00  0.00           C  
ATOM   1130  HA  GLN    79      42.044  50.299  54.173  1.00  0.00           H  
ATOM   1131  CB  GLN    79      43.838  51.394  53.674  1.00  0.00           C  
ATOM   1132  HB1 GLN    79      43.605  52.216  54.385  1.00  0.00           H  
ATOM   1133  HB2 GLN    79      44.162  51.902  52.740  1.00  0.00           H  
ATOM   1134  CG  GLN    79      44.801  50.321  54.278  1.00  0.00           C  
ATOM   1135  HG1 GLN    79      45.118  49.640  53.459  1.00  0.00           H  
ATOM   1136  HG2 GLN    79      44.274  49.702  55.035  1.00  0.00           H  
ATOM   1137  CD  GLN    79      45.975  50.929  54.798  1.00  0.00           C  
ATOM   1138  OE1 GLN    79      46.522  50.637  55.857  1.00  0.00           O  
ATOM   1139  NE2 GLN    79      46.552  51.894  54.014  1.00  0.00           N  
ATOM   1140 HE21 GLN    79      47.241  52.501  54.409  1.00  0.00           H  
ATOM   1141 HE22 GLN    79      45.918  52.363  53.399  1.00  0.00           H  
ATOM   1142  C   GLN    79      41.412  51.937  52.918  1.00  0.00           C  
ATOM   1143  O   GLN    79      41.392  52.402  51.750  1.00  0.00           O  
ATOM   1144  N   LYS    80      40.504  52.217  53.844  1.00  0.00           N  
ATOM   1145  HN  LYS    80      40.600  51.841  54.762  1.00  0.00           H  
ATOM   1146  CA  LYS    80      39.359  53.083  53.543  1.00  0.00           C  
ATOM   1147  HA  LYS    80      39.154  53.232  52.493  1.00  0.00           H  
ATOM   1148  CB  LYS    80      38.154  52.219  54.013  1.00  0.00           C  
ATOM   1149  HB1 LYS    80      37.199  52.783  53.957  1.00  0.00           H  
ATOM   1150  HB2 LYS    80      38.250  51.914  55.077  1.00  0.00           H  
ATOM   1151  CG  LYS    80      37.901  50.922  53.236  1.00  0.00           C  
ATOM   1152  HG1 LYS    80      36.893  50.500  53.437  1.00  0.00           H  
ATOM   1153  HG2 LYS    80      38.678  50.222  53.609  1.00  0.00           H  
ATOM   1154  CD  LYS    80      37.802  51.110  51.697  1.00  0.00           C  
ATOM   1155  HD1 LYS    80      37.534  50.074  51.399  1.00  0.00           H  
ATOM   1156  HD2 LYS    80      38.784  51.174  51.181  1.00  0.00           H  
ATOM   1157  CE  LYS    80      36.789  52.099  51.184  1.00  0.00           C  
ATOM   1158  HE1 LYS    80      36.966  53.175  51.397  1.00  0.00           H  
ATOM   1159  HE2 LYS    80      35.722  51.926  51.442  1.00  0.00           H  
ATOM   1160  NZ  LYS    80      36.735  52.041  49.734  1.00  0.00           N  
ATOM   1161  HZ1 LYS    80      36.644  51.013  49.602  1.00  0.00           H  
ATOM   1162  HZ2 LYS    80      37.548  52.365  49.172  1.00  0.00           H  
ATOM   1163  HZ3 LYS    80      35.814  52.414  49.426  1.00  0.00           H  
ATOM   1164  C   LYS    80      39.404  54.389  54.361  1.00  0.00           C  
ATOM   1165  O   LYS    80      39.840  54.476  55.501  1.00  0.00           O  
ATOM   1166  N   THR    81      38.880  55.488  53.774  1.00  0.00           N  
ATOM   1167  HN  THR    81      38.760  55.501  52.784  1.00  0.00           H  
ATOM   1168  CA  THR    81      38.907  56.797  54.442  1.00  0.00           C  
ATOM   1169  HA  THR    81      39.895  56.890  54.867  1.00  0.00           H  
ATOM   1170  CB  THR    81      38.735  57.985  53.437  1.00  0.00           C  
ATOM   1171  HB  THR    81      37.954  57.845  52.660  1.00  0.00           H  
ATOM   1172  OG1 THR    81      38.415  59.278  54.084  1.00  0.00           O  
ATOM   1173  HG1 THR    81      38.181  59.874  53.369  1.00  0.00           H  
ATOM   1174  CG2 THR    81      40.009  58.156  52.580  1.00  0.00           C  
ATOM   1175 HG21 THR    81      40.278  57.224  52.039  1.00  0.00           H  
ATOM   1176 HG22 THR    81      40.874  58.466  53.205  1.00  0.00           H  
ATOM   1177 HG23 THR    81      39.767  58.916  51.806  1.00  0.00           H  
ATOM   1178  C   THR    81      37.896  56.845  55.508  1.00  0.00           C  
ATOM   1179  O   THR    81      36.830  56.270  55.467  1.00  0.00           O  
ATOM   1180  N   VAL    82      38.075  57.614  56.614  1.00  0.00           N  
ATOM   1181  HN  VAL    82      38.935  58.118  56.612  1.00  0.00           H  
ATOM   1182  CA  VAL    82      37.298  57.846  57.789  1.00  0.00           C  
ATOM   1183  HA  VAL    82      37.257  56.876  58.261  1.00  0.00           H  
ATOM   1184  CB  VAL    82      38.027  58.779  58.774  1.00  0.00           C  
ATOM   1185  HB  VAL    82      39.055  58.380  58.915  1.00  0.00           H  
ATOM   1186  CG1 VAL    82      38.261  60.233  58.224  1.00  0.00           C  
ATOM   1187 HG11 VAL    82      37.321  60.823  58.275  1.00  0.00           H  
ATOM   1188 HG12 VAL    82      38.634  60.203  57.177  1.00  0.00           H  
ATOM   1189 HG13 VAL    82      39.017  60.777  58.829  1.00  0.00           H  
ATOM   1190  CG2 VAL    82      37.424  58.763  60.178  1.00  0.00           C  
ATOM   1191 HG21 VAL    82      36.368  59.109  60.202  1.00  0.00           H  
ATOM   1192 HG22 VAL    82      38.052  59.419  60.818  1.00  0.00           H  
ATOM   1193 HG23 VAL    82      37.547  57.741  60.596  1.00  0.00           H  
ATOM   1194  C   VAL    82      35.890  58.408  57.529  1.00  0.00           C  
ATOM   1195  O   VAL    82      34.890  58.081  58.193  1.00  0.00           O  
ATOM   1196  N   GLU    83      35.732  59.190  56.457  1.00  0.00           N  
ATOM   1197  HN  GLU    83      36.397  59.291  55.721  1.00  0.00           H  
ATOM   1198  CA  GLU    83      34.424  59.875  56.246  1.00  0.00           C  
ATOM   1199  HA  GLU    83      34.024  60.250  57.176  1.00  0.00           H  
ATOM   1200  CB  GLU    83      34.597  61.046  55.186  1.00  0.00           C  
ATOM   1201  HB1 GLU    83      33.637  61.606  55.190  1.00  0.00           H  
ATOM   1202  HB2 GLU    83      34.843  60.674  54.168  1.00  0.00           H  
ATOM   1203  CG  GLU    83      35.657  62.019  55.670  1.00  0.00           C  
ATOM   1204  HG1 GLU    83      36.675  61.576  55.715  1.00  0.00           H  
ATOM   1205  HG2 GLU    83      35.475  62.391  56.701  1.00  0.00           H  
ATOM   1206  CD  GLU    83      35.761  63.169  54.666  1.00  0.00           C  
ATOM   1207  OE1 GLU    83      36.207  63.067  53.486  1.00  0.00           O  
ATOM   1208  OE2 GLU    83      35.465  64.262  55.151  1.00  0.00           O  
ATOM   1209  C   GLU    83      33.481  58.823  55.627  1.00  0.00           C  
ATOM   1210  O   GLU    83      32.354  59.219  55.263  1.00  0.00           O  
ATOM   1211  N   GLY    84      33.893  57.601  55.412  1.00  0.00           N  
ATOM   1212  HN  GLY    84      34.830  57.347  55.641  1.00  0.00           H  
ATOM   1213  CA  GLY    84      32.990  56.473  55.124  1.00  0.00           C  
ATOM   1214  HA1 GLY    84      33.668  55.777  54.651  1.00  0.00           H  
ATOM   1215  HA2 GLY    84      32.215  56.775  54.435  1.00  0.00           H  
ATOM   1216  C   GLY    84      32.270  55.848  56.281  1.00  0.00           C  
ATOM   1217  O   GLY    84      31.881  56.538  57.243  1.00  0.00           O  
ATOM   1218  N   ALA    85      32.235  54.517  56.254  1.00  0.00           N  
ATOM   1219  HN  ALA    85      32.545  53.933  55.507  1.00  0.00           H  
ATOM   1220  CA  ALA    85      31.625  53.767  57.342  1.00  0.00           C  
ATOM   1221  HA  ALA    85      31.660  54.365  58.241  1.00  0.00           H  
ATOM   1222  CB  ALA    85      30.121  53.502  56.937  1.00  0.00           C  
ATOM   1223  HB1 ALA    85      29.475  53.356  57.829  1.00  0.00           H  
ATOM   1224  HB2 ALA    85      29.881  52.601  56.332  1.00  0.00           H  
ATOM   1225  HB3 ALA    85      29.664  54.354  56.389  1.00  0.00           H  
ATOM   1226  C   ALA    85      32.385  52.416  57.577  1.00  0.00           C  
ATOM   1227  O   ALA    85      31.799  51.299  57.557  1.00  0.00           O  
ATOM   1228  N   GLY    86      33.746  52.471  57.702  1.00  0.00           N  
ATOM   1229  HN  GLY    86      34.247  53.327  57.600  1.00  0.00           H  
ATOM   1230  CA  GLY    86      34.520  51.383  57.991  1.00  0.00           C  
ATOM   1231  HA1 GLY    86      35.528  51.649  57.708  1.00  0.00           H  
ATOM   1232  HA2 GLY    86      34.115  50.549  57.437  1.00  0.00           H  
ATOM   1233  C   GLY    86      34.324  50.845  59.432  1.00  0.00           C  
ATOM   1234  O   GLY    86      33.985  51.503  60.334  1.00  0.00           O  
ATOM   1235  N   SER    87      34.606  49.569  59.547  1.00  0.00           N  
ATOM   1236  HN  SER    87      34.771  48.988  58.754  1.00  0.00           H  
ATOM   1237  CA  SER    87      34.450  48.801  60.719  1.00  0.00           C  
ATOM   1238  HA  SER    87      34.196  49.510  61.493  1.00  0.00           H  
ATOM   1239  CB  SER    87      33.285  47.740  60.552  1.00  0.00           C  
ATOM   1240  HB1 SER    87      32.363  48.361  60.527  1.00  0.00           H  
ATOM   1241  HB2 SER    87      33.128  47.107  61.451  1.00  0.00           H  
ATOM   1242  OG  SER    87      33.450  46.839  59.486  1.00  0.00           O  
ATOM   1243  HG1 SER    87      33.257  47.402  58.733  1.00  0.00           H  
ATOM   1244  C   SER    87      35.710  48.105  61.228  1.00  0.00           C  
ATOM   1245  O   SER    87      35.825  47.735  62.402  1.00  0.00           O  
ATOM   1246  N   ILE    88      36.728  47.959  60.342  1.00  0.00           N  
ATOM   1247  HN  ILE    88      36.729  48.433  59.465  1.00  0.00           H  
ATOM   1248  CA  ILE    88      37.904  47.146  60.719  1.00  0.00           C  
ATOM   1249  HA  ILE    88      37.838  46.764  61.727  1.00  0.00           H  
ATOM   1250  CB  ILE    88      38.097  45.911  59.730  1.00  0.00           C  
ATOM   1251  HB  ILE    88      38.082  46.250  58.672  1.00  0.00           H  
ATOM   1252  CG2 ILE    88      39.554  45.251  59.697  1.00  0.00           C  
ATOM   1253 HG21 ILE    88      39.830  44.652  60.591  1.00  0.00           H  
ATOM   1254 HG22 ILE    88      40.411  45.943  59.545  1.00  0.00           H  
ATOM   1255 HG23 ILE    88      39.681  44.434  58.954  1.00  0.00           H  
ATOM   1256  CG1 ILE    88      37.043  44.830  59.953  1.00  0.00           C  
ATOM   1257 HG11 ILE    88      37.103  44.120  59.101  1.00  0.00           H  
ATOM   1258 HG12 ILE    88      36.046  45.307  59.838  1.00  0.00           H  
ATOM   1259  CD  ILE    88      36.962  44.101  61.263  1.00  0.00           C  
ATOM   1260  HD1 ILE    88      37.892  43.518  61.441  1.00  0.00           H  
ATOM   1261  HD2 ILE    88      36.135  43.374  61.406  1.00  0.00           H  
ATOM   1262  HD3 ILE    88      37.004  44.890  62.045  1.00  0.00           H  
ATOM   1263  C   ILE    88      39.098  48.005  60.582  1.00  0.00           C  
ATOM   1264  O   ILE    88      39.406  48.519  59.549  1.00  0.00           O  
ATOM   1265  N   ALA    89      39.751  48.168  61.716  1.00  0.00           N  
ATOM   1266  HN  ALA    89      39.433  47.817  62.593  1.00  0.00           H  
ATOM   1267  CA  ALA    89      40.935  48.966  61.944  1.00  0.00           C  
ATOM   1268  HA  ALA    89      40.641  49.996  61.807  1.00  0.00           H  
ATOM   1269  CB  ALA    89      41.328  48.777  63.408  1.00  0.00           C  
ATOM   1270  HB1 ALA    89      40.428  49.123  63.958  1.00  0.00           H  
ATOM   1271  HB2 ALA    89      42.270  49.295  63.689  1.00  0.00           H  
ATOM   1272  HB3 ALA    89      41.409  47.683  63.585  1.00  0.00           H  
ATOM   1273  C   ALA    89      42.161  48.606  61.046  1.00  0.00           C  
ATOM   1274  O   ALA    89      42.573  47.432  60.878  1.00  0.00           O  
ATOM   1275  N   ALA    90      42.852  49.584  60.392  1.00  0.00           N  
ATOM   1276  HN  ALA    90      42.671  50.563  60.434  1.00  0.00           H  
ATOM   1277  CA  ALA    90      43.962  49.388  59.510  1.00  0.00           C  
ATOM   1278  HA  ALA    90      43.628  48.785  58.679  1.00  0.00           H  
ATOM   1279  CB  ALA    90      44.333  50.731  58.863  1.00  0.00           C  
ATOM   1280  HB1 ALA    90      44.882  50.570  57.911  1.00  0.00           H  
ATOM   1281  HB2 ALA    90      44.759  51.475  59.570  1.00  0.00           H  
ATOM   1282  HB3 ALA    90      43.335  51.094  58.537  1.00  0.00           H  
ATOM   1283  C   ALA    90      45.265  48.708  60.030  1.00  0.00           C  
ATOM   1284  O   ALA    90      45.674  48.907  61.192  1.00  0.00           O  
ATOM   1285  N   ALA    91      45.974  47.952  59.168  1.00  0.00           N  
ATOM   1286  HN  ALA    91      45.708  47.996  58.208  1.00  0.00           H  
ATOM   1287  CA  ALA    91      47.093  47.129  59.534  1.00  0.00           C  
ATOM   1288  HA  ALA    91      47.497  47.560  60.437  1.00  0.00           H  
ATOM   1289  CB  ALA    91      46.672  45.719  59.804  1.00  0.00           C  
ATOM   1290  HB1 ALA    91      46.041  45.344  58.970  1.00  0.00           H  
ATOM   1291  HB2 ALA    91      46.174  45.552  60.783  1.00  0.00           H  
ATOM   1292  HB3 ALA    91      47.605  45.157  60.026  1.00  0.00           H  
ATOM   1293  C   ALA    91      48.105  47.188  58.431  1.00  0.00           C  
ATOM   1294  O   ALA    91      47.787  47.491  57.295  1.00  0.00           O  
ATOM   1295  N   THR    92      49.332  46.781  58.696  1.00  0.00           N  
ATOM   1296  HN  THR    92      49.618  46.842  59.649  1.00  0.00           H  
ATOM   1297  CA  THR    92      50.413  46.606  57.703  1.00  0.00           C  
ATOM   1298  HA  THR    92      50.141  47.433  57.064  1.00  0.00           H  
ATOM   1299  CB  THR    92      51.866  46.953  58.185  1.00  0.00           C  
ATOM   1300  HB  THR    92      52.292  46.192  58.873  1.00  0.00           H  
ATOM   1301  OG1 THR    92      52.770  47.040  57.081  1.00  0.00           O  
ATOM   1302  HG1 THR    92      52.337  47.653  56.481  1.00  0.00           H  
ATOM   1303  CG2 THR    92      51.848  48.311  58.848  1.00  0.00           C  
ATOM   1304 HG21 THR    92      51.307  49.101  58.286  1.00  0.00           H  
ATOM   1305 HG22 THR    92      52.913  48.619  58.913  1.00  0.00           H  
ATOM   1306 HG23 THR    92      51.637  48.320  59.939  1.00  0.00           H  
ATOM   1307  C   THR    92      50.189  45.338  56.917  1.00  0.00           C  
ATOM   1308  O   THR    92      50.344  44.234  57.415  1.00  0.00           O  
ATOM   1309  N   GLY    93      49.940  45.393  55.593  1.00  0.00           N  
ATOM   1310  HN  GLY    93      49.728  46.288  55.208  1.00  0.00           H  
ATOM   1311  CA  GLY    93      50.061  44.221  54.594  1.00  0.00           C  
ATOM   1312  HA1 GLY    93      49.781  44.503  53.590  1.00  0.00           H  
ATOM   1313  HA2 GLY    93      49.362  43.469  54.930  1.00  0.00           H  
ATOM   1314  C   GLY    93      51.430  43.551  54.484  1.00  0.00           C  
ATOM   1315  O   GLY    93      51.446  42.345  54.244  1.00  0.00           O  
ATOM   1316  N   PHE    94      52.624  44.166  54.514  1.00  0.00           N  
ATOM   1317  HN  PHE    94      52.693  45.160  54.527  1.00  0.00           H  
ATOM   1318  CA  PHE    94      53.979  43.630  54.488  1.00  0.00           C  
ATOM   1319  HA  PHE    94      54.150  43.344  53.461  1.00  0.00           H  
ATOM   1320  CB  PHE    94      54.962  44.743  54.849  1.00  0.00           C  
ATOM   1321  HB1 PHE    94      56.000  44.349  54.877  1.00  0.00           H  
ATOM   1322  HB2 PHE    94      54.744  45.068  55.888  1.00  0.00           H  
ATOM   1323  CG  PHE    94      55.055  45.931  54.004  1.00  0.00           C  
ATOM   1324  CD1 PHE    94      55.448  47.210  54.536  1.00  0.00           C  
ATOM   1325  HD1 PHE    94      55.619  47.267  55.601  1.00  0.00           H  
ATOM   1326  CE1 PHE    94      55.709  48.359  53.795  1.00  0.00           C  
ATOM   1327  HE1 PHE    94      55.959  49.303  54.256  1.00  0.00           H  
ATOM   1328  CZ  PHE    94      55.593  48.288  52.421  1.00  0.00           C  
ATOM   1329  HZ  PHE    94      55.859  49.121  51.787  1.00  0.00           H  
ATOM   1330  CD2 PHE    94      54.908  45.897  52.577  1.00  0.00           C  
ATOM   1331  HD2 PHE    94      54.521  45.014  52.091  1.00  0.00           H  
ATOM   1332  CE2 PHE    94      55.218  47.072  51.819  1.00  0.00           C  
ATOM   1333  HE2 PHE    94      55.086  47.040  50.748  1.00  0.00           H  
ATOM   1334  C   PHE    94      54.175  42.464  55.444  1.00  0.00           C  
ATOM   1335  O   PHE    94      53.755  42.477  56.547  1.00  0.00           O  
ATOM   1336  N   VAL    95      54.847  41.341  55.032  1.00  0.00           N  
ATOM   1337  HN  VAL    95      55.240  41.269  54.119  1.00  0.00           H  
ATOM   1338  CA  VAL    95      55.157  40.161  55.830  1.00  0.00           C  
ATOM   1339  HA  VAL    95      54.207  39.908  56.279  1.00  0.00           H  
ATOM   1340  CB  VAL    95      55.507  38.977  54.963  1.00  0.00           C  
ATOM   1341  HB  VAL    95      55.444  38.022  55.527  1.00  0.00           H  
ATOM   1342  CG1 VAL    95      57.061  39.095  54.603  1.00  0.00           C  
ATOM   1343 HG11 VAL    95      57.339  40.015  54.045  1.00  0.00           H  
ATOM   1344 HG12 VAL    95      57.288  38.194  53.994  1.00  0.00           H  
ATOM   1345 HG13 VAL    95      57.651  38.980  55.538  1.00  0.00           H  
ATOM   1346  CG2 VAL    95      54.614  38.789  53.699  1.00  0.00           C  
ATOM   1347 HG21 VAL    95      55.038  39.344  52.835  1.00  0.00           H  
ATOM   1348 HG22 VAL    95      53.623  39.263  53.863  1.00  0.00           H  
ATOM   1349 HG23 VAL    95      54.531  37.710  53.447  1.00  0.00           H  
ATOM   1350  C   VAL    95      56.075  40.346  57.033  1.00  0.00           C  
ATOM   1351  O   VAL    95      57.015  41.081  57.152  1.00  0.00           O  
ATOM   1352  N   LYS    96      55.783  39.603  58.108  1.00  0.00           N  
ATOM   1353  HN  LYS    96      55.005  38.980  58.127  1.00  0.00           H  
ATOM   1354  CA  LYS    96      56.625  39.536  59.311  1.00  0.00           C  
ATOM   1355  HA  LYS    96      57.082  40.503  59.462  1.00  0.00           H  
ATOM   1356  CB  LYS    96      55.722  39.068  60.471  1.00  0.00           C  
ATOM   1357  HB1 LYS    96      56.397  38.961  61.347  1.00  0.00           H  
ATOM   1358  HB2 LYS    96      55.240  38.093  60.245  1.00  0.00           H  
ATOM   1359  CG  LYS    96      54.601  39.901  60.931  1.00  0.00           C  
ATOM   1360  HG1 LYS    96      54.148  39.247  61.706  1.00  0.00           H  
ATOM   1361  HG2 LYS    96      53.855  40.183  60.158  1.00  0.00           H  
ATOM   1362  CD  LYS    96      55.188  41.068  61.738  1.00  0.00           C  
ATOM   1363  HD1 LYS    96      56.070  41.474  61.197  1.00  0.00           H  
ATOM   1364  HD2 LYS    96      55.524  40.740  62.745  1.00  0.00           H  
ATOM   1365  CE  LYS    96      54.256  42.282  61.886  1.00  0.00           C  
ATOM   1366  HE1 LYS    96      53.920  42.564  60.865  1.00  0.00           H  
ATOM   1367  HE2 LYS    96      54.832  43.026  62.477  1.00  0.00           H  
ATOM   1368  NZ  LYS    96      52.988  41.986  62.656  1.00  0.00           N  
ATOM   1369  HZ1 LYS    96      53.215  41.680  63.624  1.00  0.00           H  
ATOM   1370  HZ2 LYS    96      52.492  41.152  62.282  1.00  0.00           H  
ATOM   1371  HZ3 LYS    96      52.417  42.842  62.809  1.00  0.00           H  
ATOM   1372  C   LYS    96      57.827  38.660  59.242  1.00  0.00           C  
ATOM   1373  O   LYS    96      58.039  37.941  58.227  1.00  0.00           O  
ATOM   1374  N   LYS    97      58.595  38.813  60.251  1.00  0.00           N  
ATOM   1375  HN  LYS    97      58.412  39.557  60.890  1.00  0.00           H  
ATOM   1376  CA  LYS    97      59.568  37.864  60.668  1.00  0.00           C  
ATOM   1377  HA  LYS    97      59.665  37.110  59.901  1.00  0.00           H  
ATOM   1378  CB  LYS    97      60.993  38.420  60.979  1.00  0.00           C  
ATOM   1379  HB1 LYS    97      61.740  37.607  61.097  1.00  0.00           H  
ATOM   1380  HB2 LYS    97      60.906  38.955  61.949  1.00  0.00           H  
ATOM   1381  CG  LYS    97      61.459  39.493  60.039  1.00  0.00           C  
ATOM   1382  HG1 LYS    97      62.432  39.918  60.367  1.00  0.00           H  
ATOM   1383  HG2 LYS    97      60.795  40.373  60.176  1.00  0.00           H  
ATOM   1384  CD  LYS    97      61.524  39.142  58.534  1.00  0.00           C  
ATOM   1385  HD1 LYS    97      61.631  40.102  57.984  1.00  0.00           H  
ATOM   1386  HD2 LYS    97      60.557  38.656  58.285  1.00  0.00           H  
ATOM   1387  CE  LYS    97      62.520  38.050  58.037  1.00  0.00           C  
ATOM   1388  HE1 LYS    97      62.043  37.052  58.142  1.00  0.00           H  
ATOM   1389  HE2 LYS    97      63.455  38.069  58.636  1.00  0.00           H  
ATOM   1390  NZ  LYS    97      62.781  38.388  56.707  1.00  0.00           N  
ATOM   1391  HZ1 LYS    97      63.363  39.248  56.650  1.00  0.00           H  
ATOM   1392  HZ2 LYS    97      61.920  38.499  56.133  1.00  0.00           H  
ATOM   1393  HZ3 LYS    97      63.332  37.716  56.135  1.00  0.00           H  
ATOM   1394  C   LYS    97      58.984  37.166  61.951  1.00  0.00           C  
ATOM   1395  O   LYS    97      58.388  37.785  62.800  1.00  0.00           O  
ATOM   1396  N   ASP    98      59.209  35.795  62.069  1.00  0.00           N  
ATOM   1397  HN  ASP    98      59.443  35.402  61.183  1.00  0.00           H  
ATOM   1398  CA  ASP    98      58.973  34.992  63.253  1.00  0.00           C  
ATOM   1399  HA  ASP    98      57.900  34.873  63.209  1.00  0.00           H  
ATOM   1400  CB  ASP    98      59.803  33.636  63.119  1.00  0.00           C  
ATOM   1401  HB1 ASP    98      59.490  33.129  64.056  1.00  0.00           H  
ATOM   1402  HB2 ASP    98      60.887  33.817  62.954  1.00  0.00           H  
ATOM   1403  CG  ASP    98      59.513  32.883  61.814  1.00  0.00           C  
ATOM   1404  OD1 ASP    98      60.374  32.719  60.910  1.00  0.00           O  
ATOM   1405  OD2 ASP    98      58.364  32.453  61.613  1.00  0.00           O  
ATOM   1406  C   ASP    98      59.295  35.640  64.620  1.00  0.00           C  
ATOM   1407  O   ASP    98      60.405  36.150  64.783  1.00  0.00           O  
ATOM   1408  N   GLN    99      58.277  35.734  65.525  1.00  0.00           N  
ATOM   1409  HN  GLN    99      57.369  35.339  65.407  1.00  0.00           H  
ATOM   1410  CA  GLN    99      58.266  36.263  66.885  1.00  0.00           C  
ATOM   1411  HA  GLN    99      58.307  37.339  66.802  1.00  0.00           H  
ATOM   1412  CB  GLN    99      56.944  36.060  67.642  1.00  0.00           C  
ATOM   1413  HB1 GLN    99      57.140  36.359  68.694  1.00  0.00           H  
ATOM   1414  HB2 GLN    99      56.571  35.018  67.538  1.00  0.00           H  
ATOM   1415  CG  GLN    99      55.851  36.838  66.948  1.00  0.00           C  
ATOM   1416  HG1 GLN    99      55.672  36.384  65.949  1.00  0.00           H  
ATOM   1417  HG2 GLN    99      56.075  37.926  66.910  1.00  0.00           H  
ATOM   1418  CD  GLN    99      54.612  36.841  67.852  1.00  0.00           C  
ATOM   1419  OE1 GLN    99      53.544  36.364  67.385  1.00  0.00           O  
ATOM   1420  NE2 GLN    99      54.818  37.231  69.152  1.00  0.00           N  
ATOM   1421 HE21 GLN    99      55.718  37.520  69.480  1.00  0.00           H  
ATOM   1422 HE22 GLN    99      54.149  37.048  69.873  1.00  0.00           H  
ATOM   1423  C   GLN    99      59.423  35.903  67.843  1.00  0.00           C  
ATOM   1424  O   GLN    99      59.749  34.726  68.036  1.00  0.00           O  
ATOM   1425  N   LEU   100      59.984  36.936  68.544  1.00  0.00           N  
ATOM   1426  HN  LEU   100      59.690  37.874  68.377  1.00  0.00           H  
ATOM   1427  CA  LEU   100      61.091  36.846  69.546  1.00  0.00           C  
ATOM   1428  HA  LEU   100      61.685  35.959  69.381  1.00  0.00           H  
ATOM   1429  CB  LEU   100      62.091  37.901  69.066  1.00  0.00           C  
ATOM   1430  HB1 LEU   100      61.705  38.941  69.119  1.00  0.00           H  
ATOM   1431  HB2 LEU   100      62.205  37.684  67.982  1.00  0.00           H  
ATOM   1432  CG  LEU   100      63.529  37.823  69.633  1.00  0.00           C  
ATOM   1433  HG  LEU   100      63.495  38.134  70.699  1.00  0.00           H  
ATOM   1434  CD1 LEU   100      64.420  38.918  69.028  1.00  0.00           C  
ATOM   1435 HD11 LEU   100      65.398  39.117  69.515  1.00  0.00           H  
ATOM   1436 HD12 LEU   100      63.944  39.922  69.025  1.00  0.00           H  
ATOM   1437 HD13 LEU   100      64.698  38.566  68.011  1.00  0.00           H  
ATOM   1438  CD2 LEU   100      64.144  36.435  69.662  1.00  0.00           C  
ATOM   1439 HD21 LEU   100      65.205  36.501  69.983  1.00  0.00           H  
ATOM   1440 HD22 LEU   100      64.105  35.863  68.710  1.00  0.00           H  
ATOM   1441 HD23 LEU   100      63.654  35.900  70.504  1.00  0.00           H  
ATOM   1442  C   LEU   100      60.789  37.078  70.951  1.00  0.00           C  
ATOM   1443  O   LEU   100      61.643  36.851  71.845  1.00  0.00           O  
ATOM   1444  N   GLY   101      59.541  37.381  71.235  1.00  0.00           N  
ATOM   1445  HN  GLY   101      58.936  37.532  70.457  1.00  0.00           H  
ATOM   1446  CA  GLY   101      58.947  37.593  72.574  1.00  0.00           C  
ATOM   1447  HA1 GLY   101      58.336  38.480  72.490  1.00  0.00           H  
ATOM   1448  HA2 GLY   101      59.765  37.739  73.264  1.00  0.00           H  
ATOM   1449  C   GLY   101      57.965  36.461  72.903  1.00  0.00           C  
ATOM   1450  O   GLY   101      57.522  35.815  71.982  1.00  0.00           O  
ATOM   1451  N   LYS   102      57.411  36.339  74.132  1.00  0.00           N  
ATOM   1452  HN  LYS   102      57.771  36.957  74.827  1.00  0.00           H  
ATOM   1453  CA  LYS   102      56.308  35.374  74.384  1.00  0.00           C  
ATOM   1454  HA  LYS   102      56.341  34.601  73.630  1.00  0.00           H  
ATOM   1455  CB  LYS   102      56.333  34.765  75.824  1.00  0.00           C  
ATOM   1456  HB1 LYS   102      55.369  34.215  75.775  1.00  0.00           H  
ATOM   1457  HB2 LYS   102      56.292  35.536  76.622  1.00  0.00           H  
ATOM   1458  CG  LYS   102      57.510  33.854  76.173  1.00  0.00           C  
ATOM   1459  HG1 LYS   102      57.178  33.349  77.105  1.00  0.00           H  
ATOM   1460  HG2 LYS   102      58.399  34.471  76.428  1.00  0.00           H  
ATOM   1461  CD  LYS   102      57.993  32.833  75.086  1.00  0.00           C  
ATOM   1462  HD1 LYS   102      57.284  32.770  74.233  1.00  0.00           H  
ATOM   1463  HD2 LYS   102      57.867  31.834  75.554  1.00  0.00           H  
ATOM   1464  CE  LYS   102      59.493  32.928  74.737  1.00  0.00           C  
ATOM   1465  HE1 LYS   102      60.003  32.590  75.664  1.00  0.00           H  
ATOM   1466  HE2 LYS   102      59.781  33.958  74.436  1.00  0.00           H  
ATOM   1467  NZ  LYS   102      59.805  32.052  73.603  1.00  0.00           N  
ATOM   1468  HZ1 LYS   102      59.340  32.409  72.743  1.00  0.00           H  
ATOM   1469  HZ2 LYS   102      59.357  31.172  73.928  1.00  0.00           H  
ATOM   1470  HZ3 LYS   102      60.840  31.999  73.511  1.00  0.00           H  
ATOM   1471  C   LYS   102      54.924  36.023  74.190  1.00  0.00           C  
ATOM   1472  O   LYS   102      54.812  37.257  74.384  1.00  0.00           O  
ATOM   1473  N   ASN   103      53.799  35.270  73.867  1.00  0.00           N  
ATOM   1474  HN  ASN   103      53.729  34.276  73.906  1.00  0.00           H  
ATOM   1475  CA  ASN   103      52.507  35.914  73.645  1.00  0.00           C  
ATOM   1476  HA  ASN   103      51.854  35.138  73.274  1.00  0.00           H  
ATOM   1477  CB  ASN   103      51.879  36.311  75.069  1.00  0.00           C  
ATOM   1478  HB1 ASN   103      50.787  36.509  75.113  1.00  0.00           H  
ATOM   1479  HB2 ASN   103      52.327  37.301  75.300  1.00  0.00           H  
ATOM   1480  CG  ASN   103      52.276  35.311  76.199  1.00  0.00           C  
ATOM   1481  OD1 ASN   103      52.183  34.089  75.944  1.00  0.00           O  
ATOM   1482  ND2 ASN   103      52.890  35.765  77.340  1.00  0.00           N  
ATOM   1483 HD21 ASN   103      52.984  35.113  78.092  1.00  0.00           H  
ATOM   1484 HD22 ASN   103      52.978  36.726  77.604  1.00  0.00           H  
ATOM   1485  C   ASN   103      52.324  37.075  72.565  1.00  0.00           C  
ATOM   1486  O   ASN   103      52.935  37.141  71.492  1.00  0.00           O  
ATOM   1487  N   GLU   104      51.449  38.034  72.808  1.00  0.00           N  
ATOM   1488  HN  GLU   104      50.838  37.948  73.592  1.00  0.00           H  
ATOM   1489  CA  GLU   104      51.124  39.068  71.824  1.00  0.00           C  
ATOM   1490  HA  GLU   104      50.829  38.591  70.901  1.00  0.00           H  
ATOM   1491  CB  GLU   104      49.988  39.930  72.339  1.00  0.00           C  
ATOM   1492  HB1 GLU   104      49.888  40.667  71.514  1.00  0.00           H  
ATOM   1493  HB2 GLU   104      50.118  40.482  73.294  1.00  0.00           H  
ATOM   1494  CG  GLU   104      48.665  39.201  72.448  1.00  0.00           C  
ATOM   1495  HG1 GLU   104      47.821  39.879  72.695  1.00  0.00           H  
ATOM   1496  HG2 GLU   104      48.744  38.530  73.330  1.00  0.00           H  
ATOM   1497  CD  GLU   104      48.238  38.445  71.195  1.00  0.00           C  
ATOM   1498  OE1 GLU   104      48.273  37.210  71.221  1.00  0.00           O  
ATOM   1499  OE2 GLU   104      47.896  39.169  70.203  1.00  0.00           O  
ATOM   1500  C   GLU   104      52.239  40.007  71.282  1.00  0.00           C  
ATOM   1501  O   GLU   104      53.147  40.362  71.947  1.00  0.00           O  
ATOM   1502  N   GLU   105      52.261  40.343  69.987  1.00  0.00           N  
ATOM   1503  HN  GLU   105      51.712  39.906  69.279  1.00  0.00           H  
ATOM   1504  CA  GLU   105      53.228  41.205  69.427  1.00  0.00           C  
ATOM   1505  HA  GLU   105      54.176  40.695  69.523  1.00  0.00           H  
ATOM   1506  CB  GLU   105      52.905  41.573  67.929  1.00  0.00           C  
ATOM   1507  HB1 GLU   105      53.596  42.383  67.614  1.00  0.00           H  
ATOM   1508  HB2 GLU   105      51.862  41.951  67.863  1.00  0.00           H  
ATOM   1509  CG  GLU   105      53.179  40.373  66.951  1.00  0.00           C  
ATOM   1510  HG1 GLU   105      52.473  39.543  67.168  1.00  0.00           H  
ATOM   1511  HG2 GLU   105      54.215  39.985  67.056  1.00  0.00           H  
ATOM   1512  CD  GLU   105      53.087  40.856  65.577  1.00  0.00           C  
ATOM   1513  OE1 GLU   105      52.063  40.762  64.912  1.00  0.00           O  
ATOM   1514  OE2 GLU   105      54.083  41.393  65.048  1.00  0.00           O  
ATOM   1515  C   GLU   105      53.465  42.529  70.068  1.00  0.00           C  
ATOM   1516  O   GLU   105      52.494  43.122  70.450  1.00  0.00           O  
ATOM   1517  N   GLY   106      54.654  43.092  70.040  1.00  0.00           N  
ATOM   1518  HN  GLY   106      55.404  42.663  69.542  1.00  0.00           H  
ATOM   1519  CA  GLY   106      55.037  44.362  70.763  1.00  0.00           C  
ATOM   1520  HA1 GLY   106      56.041  44.681  70.525  1.00  0.00           H  
ATOM   1521  HA2 GLY   106      54.937  44.276  71.835  1.00  0.00           H  
ATOM   1522  C   GLY   106      54.313  45.710  70.473  1.00  0.00           C  
ATOM   1523  O   GLY   106      53.473  45.834  69.586  1.00  0.00           O  
ATOM   1524  N   ALA   107      54.600  46.797  71.266  1.00  0.00           N  
ATOM   1525  HN  ALA   107      55.316  46.776  71.960  1.00  0.00           H  
ATOM   1526  CA  ALA   107      54.083  48.124  70.989  1.00  0.00           C  
ATOM   1527  HA  ALA   107      53.020  47.935  71.020  1.00  0.00           H  
ATOM   1528  CB  ALA   107      54.330  49.209  72.095  1.00  0.00           C  
ATOM   1529  HB1 ALA   107      53.811  48.911  73.031  1.00  0.00           H  
ATOM   1530  HB2 ALA   107      53.798  50.152  71.847  1.00  0.00           H  
ATOM   1531  HB3 ALA   107      55.415  49.315  72.310  1.00  0.00           H  
ATOM   1532  C   ALA   107      54.700  48.679  69.729  1.00  0.00           C  
ATOM   1533  O   ALA   107      55.915  48.659  69.621  1.00  0.00           O  
ATOM   1534  N   PRO   108      53.839  49.158  68.739  1.00  0.00           N  
ATOM   1535  CD  PRO   108      52.383  48.889  68.668  1.00  0.00           C  
ATOM   1536  HD1 PRO   108      51.800  49.629  69.256  1.00  0.00           H  
ATOM   1537  HD2 PRO   108      52.271  47.827  68.976  1.00  0.00           H  
ATOM   1538  CA  PRO   108      54.195  49.906  67.542  1.00  0.00           C  
ATOM   1539  HA  PRO   108      54.838  49.340  66.884  1.00  0.00           H  
ATOM   1540  CB  PRO   108      52.869  50.338  66.915  1.00  0.00           C  
ATOM   1541  HB1 PRO   108      52.933  50.332  65.806  1.00  0.00           H  
ATOM   1542  HB2 PRO   108      52.398  51.270  67.294  1.00  0.00           H  
ATOM   1543  CG  PRO   108      51.916  49.217  67.239  1.00  0.00           C  
ATOM   1544  HG1 PRO   108      50.823  49.413  67.255  1.00  0.00           H  
ATOM   1545  HG2 PRO   108      51.990  48.390  66.501  1.00  0.00           H  
ATOM   1546  C   PRO   108      55.138  51.111  67.823  1.00  0.00           C  
ATOM   1547  O   PRO   108      55.006  51.658  68.928  1.00  0.00           O  
ATOM   1548  N   GLN   109      55.976  51.449  66.833  1.00  0.00           N  
ATOM   1549  HN  GLN   109      55.962  50.959  65.965  1.00  0.00           H  
ATOM   1550  CA  GLN   109      57.071  52.376  67.047  1.00  0.00           C  
ATOM   1551  HA  GLN   109      57.060  52.785  68.046  1.00  0.00           H  
ATOM   1552  CB  GLN   109      58.390  51.598  66.799  1.00  0.00           C  
ATOM   1553  HB1 GLN   109      59.211  52.337  66.925  1.00  0.00           H  
ATOM   1554  HB2 GLN   109      58.417  51.179  65.770  1.00  0.00           H  
ATOM   1555  CG  GLN   109      58.599  50.314  67.721  1.00  0.00           C  
ATOM   1556  HG1 GLN   109      59.408  49.742  67.218  1.00  0.00           H  
ATOM   1557  HG2 GLN   109      57.731  49.621  67.694  1.00  0.00           H  
ATOM   1558  CD  GLN   109      59.031  50.648  69.183  1.00  0.00           C  
ATOM   1559  OE1 GLN   109      60.232  50.553  69.524  1.00  0.00           O  
ATOM   1560  NE2 GLN   109      58.034  51.095  69.995  1.00  0.00           N  
ATOM   1561 HE21 GLN   109      58.274  51.349  70.932  1.00  0.00           H  
ATOM   1562 HE22 GLN   109      57.063  50.959  69.802  1.00  0.00           H  
ATOM   1563  C   GLN   109      56.988  53.553  66.084  1.00  0.00           C  
ATOM   1564  O   GLN   109      56.796  53.451  64.913  1.00  0.00           O  
ATOM   1565  N   GLU   110      57.069  54.760  66.697  1.00  0.00           N  
ATOM   1566  HN  GLU   110      57.077  54.695  67.691  1.00  0.00           H  
ATOM   1567  CA  GLU   110      57.179  56.001  65.990  1.00  0.00           C  
ATOM   1568  HA  GLU   110      56.306  56.067  65.359  1.00  0.00           H  
ATOM   1569  CB  GLU   110      57.052  57.192  67.012  1.00  0.00           C  
ATOM   1570  HB1 GLU   110      57.472  58.149  66.636  1.00  0.00           H  
ATOM   1571  HB2 GLU   110      57.457  56.954  68.018  1.00  0.00           H  
ATOM   1572  CG  GLU   110      55.518  57.437  67.348  1.00  0.00           C  
ATOM   1573  HG1 GLU   110      54.881  56.537  67.478  1.00  0.00           H  
ATOM   1574  HG2 GLU   110      55.042  58.115  66.607  1.00  0.00           H  
ATOM   1575  CD  GLU   110      55.320  58.186  68.676  1.00  0.00           C  
ATOM   1576  OE1 GLU   110      55.313  57.544  69.737  1.00  0.00           O  
ATOM   1577  OE2 GLU   110      55.087  59.446  68.642  1.00  0.00           O  
ATOM   1578  C   GLU   110      58.287  56.265  65.041  1.00  0.00           C  
ATOM   1579  O   GLU   110      59.454  55.951  65.240  1.00  0.00           O  
ATOM   1580  N   GLY   111      57.986  56.861  63.843  1.00  0.00           N  
ATOM   1581  HN  GLY   111      57.057  57.094  63.565  1.00  0.00           H  
ATOM   1582  CA  GLY   111      58.909  56.977  62.696  1.00  0.00           C  
ATOM   1583  HA1 GLY   111      59.879  56.522  62.831  1.00  0.00           H  
ATOM   1584  HA2 GLY   111      58.996  57.980  62.304  1.00  0.00           H  
ATOM   1585  C   GLY   111      58.352  56.208  61.442  1.00  0.00           C  
ATOM   1586  O   GLY   111      57.471  55.367  61.578  1.00  0.00           O  
ATOM   1587  N   ILE   112      58.738  56.503  60.212  1.00  0.00           N  
ATOM   1588  HN  ILE   112      59.328  57.272  59.977  1.00  0.00           H  
ATOM   1589  CA  ILE   112      58.480  55.708  58.950  1.00  0.00           C  
ATOM   1590  HA  ILE   112      57.411  55.679  58.800  1.00  0.00           H  
ATOM   1591  CB  ILE   112      59.337  56.442  57.904  1.00  0.00           C  
ATOM   1592  HB  ILE   112      59.174  55.936  56.929  1.00  0.00           H  
ATOM   1593  CG2 ILE   112      60.876  56.316  58.181  1.00  0.00           C  
ATOM   1594 HG21 ILE   112      61.254  55.314  58.475  1.00  0.00           H  
ATOM   1595 HG22 ILE   112      61.070  56.895  59.110  1.00  0.00           H  
ATOM   1596 HG23 ILE   112      61.399  56.692  57.276  1.00  0.00           H  
ATOM   1597  CG1 ILE   112      58.955  57.890  57.600  1.00  0.00           C  
ATOM   1598 HG11 ILE   112      59.339  58.206  56.607  1.00  0.00           H  
ATOM   1599 HG12 ILE   112      59.506  58.579  58.275  1.00  0.00           H  
ATOM   1600  CD  ILE   112      57.452  58.139  57.536  1.00  0.00           C  
ATOM   1601  HD1 ILE   112      57.175  59.148  57.164  1.00  0.00           H  
ATOM   1602  HD2 ILE   112      57.031  57.984  58.553  1.00  0.00           H  
ATOM   1603  HD3 ILE   112      57.070  57.502  56.710  1.00  0.00           H  
ATOM   1604  C   ILE   112      58.916  54.273  59.102  1.00  0.00           C  
ATOM   1605  O   ILE   112      59.662  53.870  59.965  1.00  0.00           O  
ATOM   1606  N   LEU   113      58.352  53.343  58.337  1.00  0.00           N  
ATOM   1607  HN  LEU   113      57.807  53.543  57.526  1.00  0.00           H  
ATOM   1608  CA  LEU   113      58.609  51.942  58.539  1.00  0.00           C  
ATOM   1609  HA  LEU   113      58.473  51.679  59.578  1.00  0.00           H  
ATOM   1610  CB  LEU   113      57.676  51.016  57.719  1.00  0.00           C  
ATOM   1611  HB1 LEU   113      57.917  49.949  57.913  1.00  0.00           H  
ATOM   1612  HB2 LEU   113      57.931  51.264  56.666  1.00  0.00           H  
ATOM   1613  CG  LEU   113      56.192  51.069  58.102  1.00  0.00           C  
ATOM   1614  HG  LEU   113      55.871  52.132  58.127  1.00  0.00           H  
ATOM   1615  CD1 LEU   113      55.867  50.417  59.483  1.00  0.00           C  
ATOM   1616 HD11 LEU   113      54.842  50.589  59.876  1.00  0.00           H  
ATOM   1617 HD12 LEU   113      56.587  50.805  60.235  1.00  0.00           H  
ATOM   1618 HD13 LEU   113      55.946  49.309  59.491  1.00  0.00           H  
ATOM   1619  CD2 LEU   113      55.512  50.426  57.003  1.00  0.00           C  
ATOM   1620 HD21 LEU   113      54.424  50.528  57.201  1.00  0.00           H  
ATOM   1621 HD22 LEU   113      55.774  49.361  56.826  1.00  0.00           H  
ATOM   1622 HD23 LEU   113      55.594  50.890  55.997  1.00  0.00           H  
ATOM   1623  C   LEU   113      60.039  51.652  58.240  1.00  0.00           C  
ATOM   1624  O   LEU   113      60.703  52.332  57.425  1.00  0.00           O  
ATOM   1625  N   GLU   114      60.563  50.603  58.901  1.00  0.00           N  
ATOM   1626  HN  GLU   114      60.052  50.051  59.555  1.00  0.00           H  
ATOM   1627  CA  GLU   114      62.026  50.337  58.890  1.00  0.00           C  
ATOM   1628  HA  GLU   114      62.469  51.320  58.937  1.00  0.00           H  
ATOM   1629  CB  GLU   114      62.463  49.372  59.935  1.00  0.00           C  
ATOM   1630  HB1 GLU   114      61.947  48.391  59.872  1.00  0.00           H  
ATOM   1631  HB2 GLU   114      62.110  49.770  60.911  1.00  0.00           H  
ATOM   1632  CG  GLU   114      63.997  49.156  60.041  1.00  0.00           C  
ATOM   1633  HG1 GLU   114      64.564  50.089  60.248  1.00  0.00           H  
ATOM   1634  HG2 GLU   114      64.301  48.727  59.062  1.00  0.00           H  
ATOM   1635  CD  GLU   114      64.347  48.217  61.219  1.00  0.00           C  
ATOM   1636  OE1 GLU   114      64.271  48.744  62.400  1.00  0.00           O  
ATOM   1637  OE2 GLU   114      64.731  47.039  61.021  1.00  0.00           O  
ATOM   1638  C   GLU   114      62.513  49.867  57.492  1.00  0.00           C  
ATOM   1639  O   GLU   114      61.918  48.937  56.872  1.00  0.00           O  
ATOM   1640  N   ASP   115      63.502  50.524  56.919  1.00  0.00           N  
ATOM   1641  HN  ASP   115      64.072  51.205  57.371  1.00  0.00           H  
ATOM   1642  CA  ASP   115      64.072  50.411  55.581  1.00  0.00           C  
ATOM   1643  HA  ASP   115      64.704  51.252  55.337  1.00  0.00           H  
ATOM   1644  CB  ASP   115      64.973  49.106  55.334  1.00  0.00           C  
ATOM   1645  HB1 ASP   115      65.160  49.097  54.239  1.00  0.00           H  
ATOM   1646  HB2 ASP   115      64.404  48.209  55.660  1.00  0.00           H  
ATOM   1647  CG  ASP   115      66.297  49.064  56.034  1.00  0.00           C  
ATOM   1648  OD1 ASP   115      67.114  48.173  55.757  1.00  0.00           O  
ATOM   1649  OD2 ASP   115      66.594  50.032  56.854  1.00  0.00           O  
ATOM   1650  C   ASP   115      63.135  50.682  54.420  1.00  0.00           C  
ATOM   1651  O   ASP   115      63.304  50.204  53.294  1.00  0.00           O  
ATOM   1652  N   MET   116      62.139  51.525  54.613  1.00  0.00           N  
ATOM   1653  HN  MET   116      61.956  51.781  55.559  1.00  0.00           H  
ATOM   1654  CA  MET   116      61.177  51.947  53.540  1.00  0.00           C  
ATOM   1655  HA  MET   116      61.257  51.250  52.720  1.00  0.00           H  
ATOM   1656  CB  MET   116      59.731  51.907  54.298  1.00  0.00           C  
ATOM   1657  HB1 MET   116      59.747  52.622  55.148  1.00  0.00           H  
ATOM   1658  HB2 MET   116      59.740  50.896  54.759  1.00  0.00           H  
ATOM   1659  CG  MET   116      58.520  52.049  53.437  1.00  0.00           C  
ATOM   1660  HG1 MET   116      58.531  53.109  53.104  1.00  0.00           H  
ATOM   1661  HG2 MET   116      57.688  51.738  54.104  1.00  0.00           H  
ATOM   1662  SD  MET   116      58.732  51.011  51.947  1.00  0.00           S  
ATOM   1663  CE  MET   116      57.279  51.680  51.082  1.00  0.00           C  
ATOM   1664  HE1 MET   116      56.589  50.889  50.718  1.00  0.00           H  
ATOM   1665  HE2 MET   116      57.477  52.295  50.179  1.00  0.00           H  
ATOM   1666  HE3 MET   116      56.643  52.285  51.762  1.00  0.00           H  
ATOM   1667  C   MET   116      61.395  53.310  52.981  1.00  0.00           C  
ATOM   1668  O   MET   116      61.296  54.223  53.798  1.00  0.00           O  
ATOM   1669  N   PRO   117      61.746  53.651  51.767  1.00  0.00           N  
ATOM   1670  CD  PRO   117      62.346  52.681  50.841  1.00  0.00           C  
ATOM   1671  HD1 PRO   117      61.747  51.750  50.745  1.00  0.00           H  
ATOM   1672  HD2 PRO   117      63.410  52.499  51.104  1.00  0.00           H  
ATOM   1673  CA  PRO   117      61.505  54.947  51.128  1.00  0.00           C  
ATOM   1674  HA  PRO   117      61.939  55.759  51.693  1.00  0.00           H  
ATOM   1675  CB  PRO   117      62.222  54.798  49.765  1.00  0.00           C  
ATOM   1676  HB1 PRO   117      63.283  55.085  49.926  1.00  0.00           H  
ATOM   1677  HB2 PRO   117      61.723  55.320  48.921  1.00  0.00           H  
ATOM   1678  CG  PRO   117      62.223  53.343  49.493  1.00  0.00           C  
ATOM   1679  HG1 PRO   117      61.232  53.078  49.067  1.00  0.00           H  
ATOM   1680  HG2 PRO   117      62.877  52.837  48.750  1.00  0.00           H  
ATOM   1681  C   PRO   117      60.068  55.251  50.948  1.00  0.00           C  
ATOM   1682  O   PRO   117      59.325  54.483  50.365  1.00  0.00           O  
ATOM   1683  N   VAL   118      59.636  56.372  51.497  1.00  0.00           N  
ATOM   1684  HN  VAL   118      60.342  56.966  51.874  1.00  0.00           H  
ATOM   1685  CA  VAL   118      58.247  56.754  51.595  1.00  0.00           C  
ATOM   1686  HA  VAL   118      57.668  56.387  50.761  1.00  0.00           H  
ATOM   1687  CB  VAL   118      57.719  56.151  52.908  1.00  0.00           C  
ATOM   1688  HB  VAL   118      58.378  55.317  53.230  1.00  0.00           H  
ATOM   1689  CG1 VAL   118      56.251  55.767  52.744  1.00  0.00           C  
ATOM   1690 HG11 VAL   118      56.228  54.854  52.111  1.00  0.00           H  
ATOM   1691 HG12 VAL   118      55.552  56.531  52.342  1.00  0.00           H  
ATOM   1692 HG13 VAL   118      55.837  55.528  53.747  1.00  0.00           H  
ATOM   1693  CG2 VAL   118      57.888  57.115  54.026  1.00  0.00           C  
ATOM   1694 HG21 VAL   118      58.959  57.398  54.104  1.00  0.00           H  
ATOM   1695 HG22 VAL   118      57.519  56.621  54.951  1.00  0.00           H  
ATOM   1696 HG23 VAL   118      57.343  58.064  53.833  1.00  0.00           H  
ATOM   1697  C   VAL   118      58.166  58.270  51.337  1.00  0.00           C  
ATOM   1698  O   VAL   118      59.019  58.993  51.801  1.00  0.00           O  
ATOM   1699  N   ASP   119      57.127  58.722  50.579  1.00  0.00           N  
ATOM   1700  HN  ASP   119      56.468  58.062  50.226  1.00  0.00           H  
ATOM   1701  CA  ASP   119      56.875  60.117  50.279  1.00  0.00           C  
ATOM   1702  HA  ASP   119      57.849  60.490  49.998  1.00  0.00           H  
ATOM   1703  CB  ASP   119      55.968  60.330  49.072  1.00  0.00           C  
ATOM   1704  HB1 ASP   119      55.741  61.415  48.999  1.00  0.00           H  
ATOM   1705  HB2 ASP   119      55.080  59.661  49.070  1.00  0.00           H  
ATOM   1706  CG  ASP   119      56.675  60.012  47.801  1.00  0.00           C  
ATOM   1707  OD1 ASP   119      56.170  60.571  46.771  1.00  0.00           O  
ATOM   1708  OD2 ASP   119      57.643  59.119  47.681  1.00  0.00           O  
ATOM   1709  C   ASP   119      56.314  60.818  51.540  1.00  0.00           C  
ATOM   1710  O   ASP   119      55.586  60.164  52.270  1.00  0.00           O  
ATOM   1711  N   PRO   120      56.534  62.133  51.851  1.00  0.00           N  
ATOM   1712  CD  PRO   120      57.452  63.050  51.105  1.00  0.00           C  
ATOM   1713  HD1 PRO   120      57.313  63.034  50.002  1.00  0.00           H  
ATOM   1714  HD2 PRO   120      58.472  62.615  51.172  1.00  0.00           H  
ATOM   1715  CA  PRO   120      56.132  62.737  53.164  1.00  0.00           C  
ATOM   1716  HA  PRO   120      56.261  62.004  53.947  1.00  0.00           H  
ATOM   1717  CB  PRO   120      57.058  63.988  53.246  1.00  0.00           C  
ATOM   1718  HB1 PRO   120      58.089  63.756  53.588  1.00  0.00           H  
ATOM   1719  HB2 PRO   120      56.638  64.786  53.896  1.00  0.00           H  
ATOM   1720  CG  PRO   120      57.311  64.446  51.811  1.00  0.00           C  
ATOM   1721  HG1 PRO   120      56.408  65.041  51.555  1.00  0.00           H  
ATOM   1722  HG2 PRO   120      58.290  64.953  51.680  1.00  0.00           H  
ATOM   1723  C   PRO   120      54.623  63.070  53.155  1.00  0.00           C  
ATOM   1724  O   PRO   120      54.010  63.474  54.185  1.00  0.00           O  
ATOM   1725  N   ASP   121      53.972  62.967  51.974  1.00  0.00           N  
ATOM   1726  HN  ASP   121      54.492  62.703  51.166  1.00  0.00           H  
ATOM   1727  CA  ASP   121      52.589  63.366  51.727  1.00  0.00           C  
ATOM   1728  HA  ASP   121      52.153  63.754  52.636  1.00  0.00           H  
ATOM   1729  CB  ASP   121      52.663  64.348  50.663  1.00  0.00           C  
ATOM   1730  HB1 ASP   121      53.148  65.319  50.904  1.00  0.00           H  
ATOM   1731  HB2 ASP   121      51.613  64.682  50.519  1.00  0.00           H  
ATOM   1732  CG  ASP   121      53.345  63.845  49.366  1.00  0.00           C  
ATOM   1733  OD1 ASP   121      54.031  62.772  49.265  1.00  0.00           O  
ATOM   1734  OD2 ASP   121      53.135  64.655  48.411  1.00  0.00           O  
ATOM   1735  C   ASP   121      51.760  62.149  51.370  1.00  0.00           C  
ATOM   1736  O   ASP   121      50.613  62.236  50.968  1.00  0.00           O  
ATOM   1737  N   ASN   122      52.328  60.923  51.465  1.00  0.00           N  
ATOM   1738  HN  ASN   122      53.302  60.854  51.666  1.00  0.00           H  
ATOM   1739  CA  ASN   122      51.646  59.621  51.292  1.00  0.00           C  
ATOM   1740  HA  ASN   122      50.932  59.857  50.517  1.00  0.00           H  
ATOM   1741  CB  ASN   122      52.696  58.524  50.896  1.00  0.00           C  
ATOM   1742  HB1 ASN   122      53.371  58.471  51.778  1.00  0.00           H  
ATOM   1743  HB2 ASN   122      53.285  58.991  50.078  1.00  0.00           H  
ATOM   1744  CG  ASN   122      52.167  57.132  50.619  1.00  0.00           C  
ATOM   1745  OD1 ASN   122      51.046  56.780  50.967  1.00  0.00           O  
ATOM   1746  ND2 ASN   122      53.041  56.302  49.977  1.00  0.00           N  
ATOM   1747 HD21 ASN   122      54.027  56.415  50.099  1.00  0.00           H  
ATOM   1748 HD22 ASN   122      52.625  55.526  49.501  1.00  0.00           H  
ATOM   1749  C   ASN   122      50.939  59.300  52.629  1.00  0.00           C  
ATOM   1750  O   ASN   122      51.469  59.525  53.721  1.00  0.00           O  
ATOM   1751  N   GLU   123      49.651  58.751  52.585  1.00  0.00           N  
ATOM   1752  HN  GLU   123      49.266  58.714  51.666  1.00  0.00           H  
ATOM   1753  CA  GLU   123      48.948  58.540  53.788  1.00  0.00           C  
ATOM   1754  HA  GLU   123      49.477  58.922  54.649  1.00  0.00           H  
ATOM   1755  CB  GLU   123      47.581  59.269  53.665  1.00  0.00           C  
ATOM   1756  HB1 GLU   123      46.849  58.845  54.385  1.00  0.00           H  
ATOM   1757  HB2 GLU   123      47.284  59.011  52.626  1.00  0.00           H  
ATOM   1758  CG  GLU   123      47.688  60.847  53.714  1.00  0.00           C  
ATOM   1759  HG1 GLU   123      48.324  61.249  52.897  1.00  0.00           H  
ATOM   1760  HG2 GLU   123      48.158  61.130  54.680  1.00  0.00           H  
ATOM   1761  CD  GLU   123      46.320  61.568  53.625  1.00  0.00           C  
ATOM   1762  OE1 GLU   123      45.400  61.435  54.437  1.00  0.00           O  
ATOM   1763  OE2 GLU   123      46.255  62.443  52.658  1.00  0.00           O  
ATOM   1764  C   GLU   123      48.850  56.991  54.095  1.00  0.00           C  
ATOM   1765  O   GLU   123      48.389  56.622  55.182  1.00  0.00           O  
ATOM   1766  N   ALA   124      49.253  56.135  53.172  1.00  0.00           N  
ATOM   1767  HN  ALA   124      49.736  56.398  52.341  1.00  0.00           H  
ATOM   1768  CA  ALA   124      48.923  54.780  53.252  1.00  0.00           C  
ATOM   1769  HA  ALA   124      47.896  54.588  53.526  1.00  0.00           H  
ATOM   1770  CB  ALA   124      49.159  54.085  51.862  1.00  0.00           C  
ATOM   1771  HB1 ALA   124      48.993  52.987  51.816  1.00  0.00           H  
ATOM   1772  HB2 ALA   124      50.227  54.294  51.642  1.00  0.00           H  
ATOM   1773  HB3 ALA   124      48.563  54.584  51.069  1.00  0.00           H  
ATOM   1774  C   ALA   124      49.742  54.017  54.265  1.00  0.00           C  
ATOM   1775  O   ALA   124      49.363  52.937  54.777  1.00  0.00           O  
ATOM   1776  N   TYR   125      50.876  54.493  54.725  1.00  0.00           N  
ATOM   1777  HN  TYR   125      51.348  55.345  54.512  1.00  0.00           H  
ATOM   1778  CA  TYR   125      51.581  53.919  55.819  1.00  0.00           C  
ATOM   1779  HA  TYR   125      51.103  52.971  56.018  1.00  0.00           H  
ATOM   1780  CB  TYR   125      53.070  53.666  55.466  1.00  0.00           C  
ATOM   1781  HB1 TYR   125      53.569  53.142  56.309  1.00  0.00           H  
ATOM   1782  HB2 TYR   125      53.642  54.613  55.364  1.00  0.00           H  
ATOM   1783  CG  TYR   125      53.205  52.857  54.166  1.00  0.00           C  
ATOM   1784  CD1 TYR   125      53.068  51.460  54.132  1.00  0.00           C  
ATOM   1785  HD1 TYR   125      52.871  51.043  55.109  1.00  0.00           H  
ATOM   1786  CE1 TYR   125      53.227  50.736  52.967  1.00  0.00           C  
ATOM   1787  HE1 TYR   125      52.987  49.683  53.007  1.00  0.00           H  
ATOM   1788  CZ  TYR   125      53.588  51.412  51.771  1.00  0.00           C  
ATOM   1789  OH  TYR   125      53.816  50.832  50.579  1.00  0.00           O  
ATOM   1790  HH  TYR   125      54.034  51.458  49.884  1.00  0.00           H  
ATOM   1791  CD2 TYR   125      53.583  53.503  52.979  1.00  0.00           C  
ATOM   1792  HD2 TYR   125      53.897  54.537  52.986  1.00  0.00           H  
ATOM   1793  CE2 TYR   125      53.755  52.761  51.819  1.00  0.00           C  
ATOM   1794  HE2 TYR   125      54.061  53.298  50.933  1.00  0.00           H  
ATOM   1795  C   TYR   125      51.457  54.675  57.152  1.00  0.00           C  
ATOM   1796  O   TYR   125      51.814  54.169  58.205  1.00  0.00           O  
ATOM   1797  N   GLU   126      50.862  55.894  57.079  1.00  0.00           N  
ATOM   1798  HN  GLU   126      50.965  56.279  56.165  1.00  0.00           H  
ATOM   1799  CA  GLU   126      50.361  56.702  58.190  1.00  0.00           C  
ATOM   1800  HA  GLU   126      51.107  56.740  58.969  1.00  0.00           H  
ATOM   1801  CB  GLU   126      50.008  58.179  57.870  1.00  0.00           C  
ATOM   1802  HB1 GLU   126      49.512  58.632  58.755  1.00  0.00           H  
ATOM   1803  HB2 GLU   126      49.291  58.230  57.023  1.00  0.00           H  
ATOM   1804  CG  GLU   126      51.164  59.203  57.596  1.00  0.00           C  
ATOM   1805  HG1 GLU   126      50.652  60.181  57.477  1.00  0.00           H  
ATOM   1806  HG2 GLU   126      51.721  58.851  56.701  1.00  0.00           H  
ATOM   1807  CD  GLU   126      52.205  59.256  58.713  1.00  0.00           C  
ATOM   1808  OE1 GLU   126      53.336  58.806  58.568  1.00  0.00           O  
ATOM   1809  OE2 GLU   126      51.804  59.683  59.870  1.00  0.00           O  
ATOM   1810  C   GLU   126      49.244  55.983  58.792  1.00  0.00           C  
ATOM   1811  O   GLU   126      49.088  55.871  60.054  1.00  0.00           O  
ATOM   1812  N   MET   127      48.331  55.527  57.943  1.00  0.00           N  
ATOM   1813  HN  MET   127      48.476  55.476  56.958  1.00  0.00           H  
ATOM   1814  CA  MET   127      47.044  54.953  58.444  1.00  0.00           C  
ATOM   1815  HA  MET   127      46.546  55.763  58.956  1.00  0.00           H  
ATOM   1816  CB  MET   127      46.198  54.477  57.225  1.00  0.00           C  
ATOM   1817  HB1 MET   127      45.427  53.704  57.428  1.00  0.00           H  
ATOM   1818  HB2 MET   127      46.846  54.077  56.417  1.00  0.00           H  
ATOM   1819  CG  MET   127      45.587  55.689  56.497  1.00  0.00           C  
ATOM   1820  HG1 MET   127      45.454  55.346  55.448  1.00  0.00           H  
ATOM   1821  HG2 MET   127      46.244  56.579  56.396  1.00  0.00           H  
ATOM   1822  SD  MET   127      43.940  56.221  57.125  1.00  0.00           S  
ATOM   1823  CE  MET   127      44.554  57.139  58.574  1.00  0.00           C  
ATOM   1824  HE1 MET   127      43.974  58.059  58.801  1.00  0.00           H  
ATOM   1825  HE2 MET   127      45.612  57.429  58.400  1.00  0.00           H  
ATOM   1826  HE3 MET   127      44.468  56.517  59.490  1.00  0.00           H  
ATOM   1827  C   MET   127      47.017  53.816  59.541  1.00  0.00           C  
ATOM   1828  O   MET   127      46.232  54.049  60.458  1.00  0.00           O  
ATOM   1829  N   PRO   128      47.837  52.817  59.540  1.00  0.00           N  
ATOM   1830  CD  PRO   128      48.701  52.372  58.468  1.00  0.00           C  
ATOM   1831  HD1 PRO   128      49.521  53.114  58.363  1.00  0.00           H  
ATOM   1832  HD2 PRO   128      48.008  52.191  57.618  1.00  0.00           H  
ATOM   1833  CA  PRO   128      48.123  51.992  60.761  1.00  0.00           C  
ATOM   1834  HA  PRO   128      47.202  51.479  60.991  1.00  0.00           H  
ATOM   1835  CB  PRO   128      49.306  51.053  60.408  1.00  0.00           C  
ATOM   1836  HB1 PRO   128      49.237  50.073  60.927  1.00  0.00           H  
ATOM   1837  HB2 PRO   128      50.289  51.551  60.544  1.00  0.00           H  
ATOM   1838  CG  PRO   128      49.184  50.978  58.905  1.00  0.00           C  
ATOM   1839  HG1 PRO   128      50.156  50.636  58.490  1.00  0.00           H  
ATOM   1840  HG2 PRO   128      48.329  50.312  58.661  1.00  0.00           H  
ATOM   1841  C   PRO   128      48.248  52.639  62.091  1.00  0.00           C  
ATOM   1842  O   PRO   128      47.506  52.416  63.048  1.00  0.00           O  
ATOM   1843  N   SER   129      49.282  53.500  62.141  1.00  0.00           N  
ATOM   1844  HN  SER   129      49.816  53.754  61.338  1.00  0.00           H  
ATOM   1845  CA  SER   129      49.488  54.389  63.270  1.00  0.00           C  
ATOM   1846  HA  SER   129      49.751  53.805  64.140  1.00  0.00           H  
ATOM   1847  CB  SER   129      50.751  55.253  63.043  1.00  0.00           C  
ATOM   1848  HB1 SER   129      50.741  55.776  62.063  1.00  0.00           H  
ATOM   1849  HB2 SER   129      51.532  54.466  63.112  1.00  0.00           H  
ATOM   1850  OG  SER   129      51.038  56.218  64.084  1.00  0.00           O  
ATOM   1851  HG1 SER   129      50.582  57.019  63.817  1.00  0.00           H  
ATOM   1852  C   SER   129      48.337  55.318  63.601  1.00  0.00           C  
ATOM   1853  O   SER   129      47.701  55.347  64.617  1.00  0.00           O  
ATOM   1854  N   GLU   130      47.981  56.207  62.646  1.00  0.00           N  
ATOM   1855  HN  GLU   130      48.444  56.221  61.764  1.00  0.00           H  
ATOM   1856  CA  GLU   130      47.126  57.305  62.828  1.00  0.00           C  
ATOM   1857  HA  GLU   130      47.463  57.780  63.737  1.00  0.00           H  
ATOM   1858  CB  GLU   130      47.281  58.322  61.656  1.00  0.00           C  
ATOM   1859  HB1 GLU   130      46.563  59.138  61.885  1.00  0.00           H  
ATOM   1860  HB2 GLU   130      46.982  57.723  60.769  1.00  0.00           H  
ATOM   1861  CG  GLU   130      48.708  58.901  61.371  1.00  0.00           C  
ATOM   1862  HG1 GLU   130      48.613  59.827  60.765  1.00  0.00           H  
ATOM   1863  HG2 GLU   130      49.415  58.180  60.909  1.00  0.00           H  
ATOM   1864  CD  GLU   130      49.357  59.345  62.642  1.00  0.00           C  
ATOM   1865  OE1 GLU   130      50.045  58.535  63.261  1.00  0.00           O  
ATOM   1866  OE2 GLU   130      49.270  60.545  62.985  1.00  0.00           O  
ATOM   1867  C   GLU   130      45.701  56.899  63.198  1.00  0.00           C  
ATOM   1868  O   GLU   130      45.052  57.586  63.973  1.00  0.00           O  
ATOM   1869  N   GLU   131      45.222  55.786  62.718  1.00  0.00           N  
ATOM   1870  HN  GLU   131      45.664  55.323  61.954  1.00  0.00           H  
ATOM   1871  CA  GLU   131      44.016  55.107  63.094  1.00  0.00           C  
ATOM   1872  HA  GLU   131      44.236  54.063  63.257  1.00  0.00           H  
ATOM   1873  CB  GLU   131      43.349  55.487  64.480  1.00  0.00           C  
ATOM   1874  HB1 GLU   131      42.389  54.944  64.612  1.00  0.00           H  
ATOM   1875  HB2 GLU   131      43.072  56.559  64.570  1.00  0.00           H  
ATOM   1876  CG  GLU   131      44.181  55.234  65.759  1.00  0.00           C  
ATOM   1877  HG1 GLU   131      45.237  55.497  65.534  1.00  0.00           H  
ATOM   1878  HG2 GLU   131      44.131  54.128  65.858  1.00  0.00           H  
ATOM   1879  CD  GLU   131      43.520  55.895  66.928  1.00  0.00           C  
ATOM   1880  OE1 GLU   131      44.140  56.809  67.514  1.00  0.00           O  
ATOM   1881  OE2 GLU   131      42.386  55.532  67.278  1.00  0.00           O  
ATOM   1882  C   GLU   131      43.081  55.221  61.965  1.00  0.00           C  
ATOM   1883  O   GLU   131      42.136  55.967  62.001  1.00  0.00           O  
ATOM   1884  N   GLY   132      43.321  54.398  60.902  1.00  0.00           N  
ATOM   1885  HN  GLY   132      44.185  53.900  60.922  1.00  0.00           H  
ATOM   1886  CA  GLY   132      42.377  54.213  59.815  1.00  0.00           C  
ATOM   1887  HA1 GLY   132      42.952  54.095  58.908  1.00  0.00           H  
ATOM   1888  HA2 GLY   132      41.702  55.049  59.705  1.00  0.00           H  
ATOM   1889  C   GLY   132      41.643  52.905  59.857  1.00  0.00           C  
ATOM   1890  O   GLY   132      41.662  52.190  60.843  1.00  0.00           O  
ATOM   1891  N   TYR   133      41.095  52.542  58.656  1.00  0.00           N  
ATOM   1892  HN  TYR   133      41.001  53.174  57.891  1.00  0.00           H  
ATOM   1893  CA  TYR   133      40.327  51.304  58.470  1.00  0.00           C  
ATOM   1894  HA  TYR   133      40.505  50.636  59.299  1.00  0.00           H  
ATOM   1895  CB  TYR   133      38.799  51.676  58.291  1.00  0.00           C  
ATOM   1896  HB1 TYR   133      38.162  50.789  58.090  1.00  0.00           H  
ATOM   1897  HB2 TYR   133      38.775  52.295  57.368  1.00  0.00           H  
ATOM   1898  CG  TYR   133      38.177  52.473  59.422  1.00  0.00           C  
ATOM   1899  CD1 TYR   133      37.838  51.878  60.651  1.00  0.00           C  
ATOM   1900  HD1 TYR   133      37.948  50.811  60.780  1.00  0.00           H  
ATOM   1901  CE1 TYR   133      37.469  52.612  61.749  1.00  0.00           C  
ATOM   1902  HE1 TYR   133      37.214  52.155  62.693  1.00  0.00           H  
ATOM   1903  CZ  TYR   133      37.310  54.011  61.600  1.00  0.00           C  
ATOM   1904  OH  TYR   133      36.873  54.657  62.811  1.00  0.00           O  
ATOM   1905  HH  TYR   133      36.808  55.606  62.679  1.00  0.00           H  
ATOM   1906  CD2 TYR   133      38.132  53.860  59.380  1.00  0.00           C  
ATOM   1907  HD2 TYR   133      38.460  54.453  58.539  1.00  0.00           H  
ATOM   1908  CE2 TYR   133      37.603  54.629  60.455  1.00  0.00           C  
ATOM   1909  HE2 TYR   133      37.443  55.692  60.353  1.00  0.00           H  
ATOM   1910  C   TYR   133      40.795  50.480  57.171  1.00  0.00           C  
ATOM   1911  O   TYR   133      41.443  50.942  56.263  1.00  0.00           O  
ATOM   1912  N   GLN   134      40.329  49.222  57.125  1.00  0.00           N  
ATOM   1913  HN  GLN   134      39.809  48.805  57.867  1.00  0.00           H  
ATOM   1914  CA  GLN   134      40.508  48.348  55.948  1.00  0.00           C  
ATOM   1915  HA  GLN   134      40.580  49.050  55.130  1.00  0.00           H  
ATOM   1916  CB  GLN   134      41.792  47.484  56.093  1.00  0.00           C  
ATOM   1917  HB1 GLN   134      42.597  48.232  55.925  1.00  0.00           H  
ATOM   1918  HB2 GLN   134      41.976  46.857  55.195  1.00  0.00           H  
ATOM   1919  CG  GLN   134      41.830  46.565  57.255  1.00  0.00           C  
ATOM   1920  HG1 GLN   134      41.084  45.744  57.321  1.00  0.00           H  
ATOM   1921  HG2 GLN   134      41.769  47.171  58.184  1.00  0.00           H  
ATOM   1922  CD  GLN   134      43.252  45.861  57.470  1.00  0.00           C  
ATOM   1923  OE1 GLN   134      44.244  46.558  57.306  1.00  0.00           O  
ATOM   1924  NE2 GLN   134      43.287  44.570  57.752  1.00  0.00           N  
ATOM   1925 HE21 GLN   134      42.419  44.084  57.857  1.00  0.00           H  
ATOM   1926 HE22 GLN   134      44.166  44.098  57.815  1.00  0.00           H  
ATOM   1927  C   GLN   134      39.210  47.456  55.790  1.00  0.00           C  
ATOM   1928  O   GLN   134      38.378  47.250  56.649  1.00  0.00           O  
ATOM   1929  N   ASP   135      39.062  46.953  54.535  1.00  0.00           N  
ATOM   1930  HN  ASP   135      39.773  47.203  53.882  1.00  0.00           H  
ATOM   1931  CA  ASP   135      37.894  46.145  54.062  1.00  0.00           C  
ATOM   1932  HA  ASP   135      37.483  45.593  54.894  1.00  0.00           H  
ATOM   1933  CB  ASP   135      36.680  47.108  53.629  1.00  0.00           C  
ATOM   1934  HB1 ASP   135      36.922  47.518  52.626  1.00  0.00           H  
ATOM   1935  HB2 ASP   135      36.490  47.952  54.326  1.00  0.00           H  
ATOM   1936  CG  ASP   135      35.344  46.454  53.645  1.00  0.00           C  
ATOM   1937  OD1 ASP   135      34.424  47.143  53.116  1.00  0.00           O  
ATOM   1938  OD2 ASP   135      35.078  45.393  54.200  1.00  0.00           O  
ATOM   1939  C   ASP   135      38.325  45.181  52.948  1.00  0.00           C  
ATOM   1940  O   ASP   135      39.022  45.633  52.074  1.00  0.00           O  
ATOM   1941  N   TYR   136      37.958  43.849  52.999  1.00  0.00           N  
ATOM   1942  HN  TYR   136      37.329  43.609  53.733  1.00  0.00           H  
ATOM   1943  CA  TYR   136      38.387  42.791  51.996  1.00  0.00           C  
ATOM   1944  HA  TYR   136      39.461  42.720  52.083  1.00  0.00           H  
ATOM   1945  CB  TYR   136      38.021  41.304  52.431  1.00  0.00           C  
ATOM   1946  HB1 TYR   136      38.034  40.584  51.586  1.00  0.00           H  
ATOM   1947  HB2 TYR   136      36.969  41.330  52.786  1.00  0.00           H  
ATOM   1948  CG  TYR   136      38.985  40.795  53.532  1.00  0.00           C  
ATOM   1949  CD1 TYR   136      38.546  40.536  54.845  1.00  0.00           C  
ATOM   1950  HD1 TYR   136      37.536  40.741  55.169  1.00  0.00           H  
ATOM   1951  CE1 TYR   136      39.331  40.019  55.875  1.00  0.00           C  
ATOM   1952  HE1 TYR   136      38.940  39.847  56.867  1.00  0.00           H  
ATOM   1953  CZ  TYR   136      40.621  39.655  55.546  1.00  0.00           C  
ATOM   1954  OH  TYR   136      41.371  38.984  56.549  1.00  0.00           O  
ATOM   1955  HH  TYR   136      40.730  38.574  57.134  1.00  0.00           H  
ATOM   1956  CD2 TYR   136      40.285  40.280  53.271  1.00  0.00           C  
ATOM   1957  HD2 TYR   136      40.645  40.320  52.254  1.00  0.00           H  
ATOM   1958  CE2 TYR   136      41.096  39.825  54.275  1.00  0.00           C  
ATOM   1959  HE2 TYR   136      42.087  39.486  54.012  1.00  0.00           H  
ATOM   1960  C   TYR   136      38.015  43.009  50.513  1.00  0.00           C  
ATOM   1961  O   TYR   136      36.863  43.193  50.206  1.00  0.00           O  
ATOM   1962  N   GLU   137      38.942  42.852  49.528  1.00  0.00           N  
ATOM   1963  HN  GLU   137      39.887  42.736  49.825  1.00  0.00           H  
ATOM   1964  CA  GLU   137      38.616  42.943  48.107  1.00  0.00           C  
ATOM   1965  HA  GLU   137      37.818  43.664  48.008  1.00  0.00           H  
ATOM   1966  CB  GLU   137      39.904  43.589  47.332  1.00  0.00           C  
ATOM   1967  HB1 GLU   137      40.009  43.300  46.264  1.00  0.00           H  
ATOM   1968  HB2 GLU   137      40.734  43.149  47.926  1.00  0.00           H  
ATOM   1969  CG  GLU   137      40.249  45.065  47.632  1.00  0.00           C  
ATOM   1970  HG1 GLU   137      41.233  45.302  47.174  1.00  0.00           H  
ATOM   1971  HG2 GLU   137      40.122  45.240  48.722  1.00  0.00           H  
ATOM   1972  CD  GLU   137      39.302  46.044  46.877  1.00  0.00           C  
ATOM   1973  OE1 GLU   137      39.501  46.177  45.618  1.00  0.00           O  
ATOM   1974  OE2 GLU   137      38.338  46.521  47.488  1.00  0.00           O  
ATOM   1975  C   GLU   137      38.253  41.632  47.465  1.00  0.00           C  
ATOM   1976  O   GLU   137      38.788  40.608  47.798  1.00  0.00           O  
ATOM   1977  N   PRO   138      37.325  41.404  46.518  1.00  0.00           N  
ATOM   1978  CD  PRO   138      36.244  42.288  46.170  1.00  0.00           C  
ATOM   1979  HD1 PRO   138      36.643  43.110  45.538  1.00  0.00           H  
ATOM   1980  HD2 PRO   138      35.738  42.732  47.054  1.00  0.00           H  
ATOM   1981  CA  PRO   138      37.280  40.236  45.645  1.00  0.00           C  
ATOM   1982  HA  PRO   138      37.072  39.388  46.281  1.00  0.00           H  
ATOM   1983  CB  PRO   138      36.180  40.571  44.681  1.00  0.00           C  
ATOM   1984  HB1 PRO   138      35.684  39.716  44.174  1.00  0.00           H  
ATOM   1985  HB2 PRO   138      36.551  41.223  43.861  1.00  0.00           H  
ATOM   1986  CG  PRO   138      35.228  41.420  45.375  1.00  0.00           C  
ATOM   1987  HG1 PRO   138      34.538  42.042  44.766  1.00  0.00           H  
ATOM   1988  HG2 PRO   138      34.724  40.820  46.163  1.00  0.00           H  
ATOM   1989  C   PRO   138      38.586  39.857  44.888  1.00  0.00           C  
ATOM   1990  O   PRO   138      39.438  40.693  44.608  1.00  0.00           O  
ATOM   1991  N   GLU   139      38.731  38.518  44.588  1.00  0.00           N  
ATOM   1992  HN  GLU   139      38.099  37.903  45.055  1.00  0.00           H  
ATOM   1993  CA  GLU   139      39.735  37.964  43.705  1.00  0.00           C  
ATOM   1994  HA  GLU   139      40.660  37.973  44.263  1.00  0.00           H  
ATOM   1995  CB  GLU   139      39.441  36.462  43.346  1.00  0.00           C  
ATOM   1996  HB1 GLU   139      40.028  36.117  42.468  1.00  0.00           H  
ATOM   1997  HB2 GLU   139      38.383  36.364  43.023  1.00  0.00           H  
ATOM   1998  CG  GLU   139      39.833  35.551  44.518  1.00  0.00           C  
ATOM   1999  HG1 GLU   139      38.989  35.508  45.240  1.00  0.00           H  
ATOM   2000  HG2 GLU   139      40.669  35.980  45.110  1.00  0.00           H  
ATOM   2001  CD  GLU   139      40.067  34.081  44.146  1.00  0.00           C  
ATOM   2002  OE1 GLU   139      41.146  33.830  43.555  1.00  0.00           O  
ATOM   2003  OE2 GLU   139      39.267  33.198  44.514  1.00  0.00           O  
ATOM   2004  C   GLU   139      40.070  38.650  42.361  1.00  0.00           C  
ATOM   2005  O   GLU   139      39.253  39.374  41.750  1.00  0.00           O  
ATOM   2006  N   ALA   140      41.375  38.537  42.069  1.00  0.00           N  
ATOM   2007  HN  ALA   140      42.029  37.949  42.538  1.00  0.00           H  
ATOM   2008  CA  ALA   140      41.940  39.109  40.870  1.00  0.00           C  
ATOM   2009  HA  ALA   140      41.209  39.054  40.077  1.00  0.00           H  
ATOM   2010  CB  ALA   140      42.189  40.628  41.036  1.00  0.00           C  
ATOM   2011  HB1 ALA   140      42.934  40.752  41.850  1.00  0.00           H  
ATOM   2012  HB2 ALA   140      41.293  41.187  41.382  1.00  0.00           H  
ATOM   2013  HB3 ALA   140      42.617  40.963  40.067  1.00  0.00           H  
ATOM   2014  C   ALA   140      43.135  38.352  40.410  1.00  0.00           C  
ATOM   2015  OT1 ALA   140      44.031  38.009  41.205  1.00  0.00           O  
ATOM   2016  OT2 ALA   140      43.188  38.019  39.160  1.00  0.00           O  
TER    2017      ALA   140 
ATOM   2017  N   ASP   141      70.520  58.667  45.105  1.00  0.00           N  
ATOM   2018  HT1 ASP   141      71.150  58.467  45.908  1.00  0.00           H  
ATOM   2019  HT2 ASP   141      69.914  57.821  45.124  1.00  0.00           H  
ATOM   2020  HT3 ASP   141      69.931  59.523  45.144  1.00  0.00           H  
ATOM   2021  CA  ASP   141      71.243  58.680  43.808  1.00  0.00           C  
ATOM   2022  HA  ASP   141      71.799  59.605  43.765  1.00  0.00           H  
ATOM   2023  CB  ASP   141      72.269  57.468  43.638  1.00  0.00           C  
ATOM   2024  HB1 ASP   141      72.664  57.254  42.621  1.00  0.00           H  
ATOM   2025  HB2 ASP   141      71.839  56.459  43.814  1.00  0.00           H  
ATOM   2026  CG  ASP   141      73.436  57.687  44.571  1.00  0.00           C  
ATOM   2027  OD1 ASP   141      74.147  56.693  44.780  1.00  0.00           O  
ATOM   2028  OD2 ASP   141      73.695  58.832  45.054  1.00  0.00           O  
ATOM   2029  C   ASP   141      70.349  58.554  42.565  1.00  0.00           C  
ATOM   2030  O   ASP   141      69.383  57.777  42.620  1.00  0.00           O  
ATOM   2031  N   ALA   142      70.703  59.333  41.533  1.00  0.00           N  
ATOM   2032  HN  ALA   142      71.564  59.835  41.513  1.00  0.00           H  
ATOM   2033  CA  ALA   142      69.786  59.625  40.467  1.00  0.00           C  
ATOM   2034  HA  ALA   142      68.976  58.915  40.391  1.00  0.00           H  
ATOM   2035  CB  ALA   142      69.183  61.095  40.709  1.00  0.00           C  
ATOM   2036  HB1 ALA   142      68.589  61.442  39.836  1.00  0.00           H  
ATOM   2037  HB2 ALA   142      70.038  61.792  40.837  1.00  0.00           H  
ATOM   2038  HB3 ALA   142      68.552  61.028  41.622  1.00  0.00           H  
ATOM   2039  C   ALA   142      70.392  59.527  39.030  1.00  0.00           C  
ATOM   2040  O   ALA   142      69.584  59.628  38.093  1.00  0.00           O  
ATOM   2041  N   GLU   143      71.710  59.508  38.852  1.00  0.00           N  
ATOM   2042  HN  GLU   143      72.316  59.366  39.631  1.00  0.00           H  
ATOM   2043  CA  GLU   143      72.359  59.662  37.588  1.00  0.00           C  
ATOM   2044  HA  GLU   143      71.599  59.767  36.828  1.00  0.00           H  
ATOM   2045  CB  GLU   143      73.414  60.763  37.579  1.00  0.00           C  
ATOM   2046  HB1 GLU   143      74.116  60.676  36.722  1.00  0.00           H  
ATOM   2047  HB2 GLU   143      73.994  60.759  38.527  1.00  0.00           H  
ATOM   2048  CG  GLU   143      72.646  62.165  37.442  1.00  0.00           C  
ATOM   2049  HG1 GLU   143      72.082  62.286  38.392  1.00  0.00           H  
ATOM   2050  HG2 GLU   143      71.969  62.224  36.564  1.00  0.00           H  
ATOM   2051  CD  GLU   143      73.606  63.416  37.508  1.00  0.00           C  
ATOM   2052  OE1 GLU   143      74.410  63.514  38.418  1.00  0.00           O  
ATOM   2053  OE2 GLU   143      73.383  64.292  36.618  1.00  0.00           O  
ATOM   2054  C   GLU   143      73.037  58.345  37.283  1.00  0.00           C  
ATOM   2055  O   GLU   143      73.708  57.820  38.178  1.00  0.00           O  
ATOM   2056  N   PHE   144      72.888  57.790  36.023  1.00  0.00           N  
ATOM   2057  HN  PHE   144      72.481  58.316  35.281  1.00  0.00           H  
ATOM   2058  CA  PHE   144      73.633  56.600  35.668  1.00  0.00           C  
ATOM   2059  HA  PHE   144      73.541  56.456  34.601  1.00  0.00           H  
ATOM   2060  CB  PHE   144      75.180  56.710  35.867  1.00  0.00           C  
ATOM   2061  HB1 PHE   144      75.718  55.997  35.207  1.00  0.00           H  
ATOM   2062  HB2 PHE   144      75.434  56.409  36.906  1.00  0.00           H  
ATOM   2063  CG  PHE   144      75.752  58.099  35.523  1.00  0.00           C  
ATOM   2064  CD1 PHE   144      76.425  58.821  36.532  1.00  0.00           C  
ATOM   2065  HD1 PHE   144      76.457  58.478  37.555  1.00  0.00           H  
ATOM   2066  CE1 PHE   144      77.054  60.070  36.140  1.00  0.00           C  
ATOM   2067  HE1 PHE   144      77.614  60.601  36.895  1.00  0.00           H  
ATOM   2068  CZ  PHE   144      77.009  60.510  34.799  1.00  0.00           C  
ATOM   2069  HZ  PHE   144      77.310  61.509  34.523  1.00  0.00           H  
ATOM   2070  CD2 PHE   144      75.704  58.544  34.217  1.00  0.00           C  
ATOM   2071  HD2 PHE   144      75.082  58.068  33.473  1.00  0.00           H  
ATOM   2072  CE2 PHE   144      76.301  59.783  33.854  1.00  0.00           C  
ATOM   2073  HE2 PHE   144      76.250  60.192  32.855  1.00  0.00           H  
ATOM   2074  C   PHE   144      72.995  55.332  36.230  1.00  0.00           C  
ATOM   2075  O   PHE   144      73.587  54.277  36.202  1.00  0.00           O  
ATOM   2076  N   ARG   145      71.649  55.359  36.550  1.00  0.00           N  
ATOM   2077  HN  ARG   145      71.129  56.209  36.588  1.00  0.00           H  
ATOM   2078  CA  ARG   145      70.939  54.260  37.347  1.00  0.00           C  
ATOM   2079  HA  ARG   145      71.517  53.704  38.070  1.00  0.00           H  
ATOM   2080  CB  ARG   145      69.841  54.872  38.237  1.00  0.00           C  
ATOM   2081  HB1 ARG   145      69.257  54.039  38.684  1.00  0.00           H  
ATOM   2082  HB2 ARG   145      69.046  55.422  37.690  1.00  0.00           H  
ATOM   2083  CG  ARG   145      70.398  55.760  39.383  1.00  0.00           C  
ATOM   2084  HG1 ARG   145      69.589  56.311  39.907  1.00  0.00           H  
ATOM   2085  HG2 ARG   145      71.126  56.471  38.938  1.00  0.00           H  
ATOM   2086  CD  ARG   145      71.098  55.027  40.521  1.00  0.00           C  
ATOM   2087  HD1 ARG   145      71.553  55.697  41.282  1.00  0.00           H  
ATOM   2088  HD2 ARG   145      71.972  54.495  40.087  1.00  0.00           H  
ATOM   2089  NE  ARG   145      70.048  54.130  41.132  1.00  0.00           N  
ATOM   2090  HE  ARG   145      69.099  54.281  40.854  1.00  0.00           H  
ATOM   2091  CZ  ARG   145      70.181  53.476  42.327  1.00  0.00           C  
ATOM   2092  NH1 ARG   145      71.290  53.266  42.999  1.00  0.00           N  
ATOM   2093 HH11 ARG   145      72.143  53.638  42.635  1.00  0.00           H  
ATOM   2094 HH12 ARG   145      71.270  52.697  43.822  1.00  0.00           H  
ATOM   2095  NH2 ARG   145      69.128  52.929  42.785  1.00  0.00           N  
ATOM   2096 HH21 ARG   145      68.565  52.447  42.114  1.00  0.00           H  
ATOM   2097 HH22 ARG   145      69.250  52.379  43.611  1.00  0.00           H  
ATOM   2098  C   ARG   145      70.317  53.163  36.441  1.00  0.00           C  
ATOM   2099  O   ARG   145      70.399  53.373  35.214  1.00  0.00           O  
ATOM   2100  N   HSD   146      69.830  52.084  37.079  1.00  0.00           N  
ATOM   2101  HN  HSD   146      69.720  52.108  38.070  1.00  0.00           H  
ATOM   2102  CA  HSD   146      69.310  50.963  36.316  1.00  0.00           C  
ATOM   2103  HA  HSD   146      69.546  51.192  35.287  1.00  0.00           H  
ATOM   2104  CB  HSD   146      69.986  49.639  36.846  1.00  0.00           C  
ATOM   2105  HB1 HSD   146      69.680  49.614  37.914  1.00  0.00           H  
ATOM   2106  HB2 HSD   146      71.080  49.814  36.766  1.00  0.00           H  
ATOM   2107  ND1 HSD   146      70.078  47.866  35.048  1.00  0.00           N  
ATOM   2108  HD1 HSD   146      70.643  48.344  34.375  1.00  0.00           H  
ATOM   2109  CG  HSD   146      69.548  48.324  36.192  1.00  0.00           C  
ATOM   2110  CE1 HSD   146      69.630  46.591  34.913  1.00  0.00           C  
ATOM   2111  HE1 HSD   146      69.854  46.013  34.016  1.00  0.00           H  
ATOM   2112  NE2 HSD   146      68.881  46.195  35.919  1.00  0.00           N  
ATOM   2113  CD2 HSD   146      68.756  47.299  36.708  1.00  0.00           C  
ATOM   2114  HD2 HSD   146      68.243  47.256  37.661  1.00  0.00           H  
ATOM   2115  C   HSD   146      67.812  50.850  36.470  1.00  0.00           C  
ATOM   2116  O   HSD   146      67.201  51.067  37.495  1.00  0.00           O  
ATOM   2117  N   ASP   147      67.214  50.408  35.374  1.00  0.00           N  
ATOM   2118  HN  ASP   147      67.772  50.160  34.586  1.00  0.00           H  
ATOM   2119  CA  ASP   147      65.722  50.395  35.108  1.00  0.00           C  
ATOM   2120  HA  ASP   147      65.363  51.410  35.196  1.00  0.00           H  
ATOM   2121  CB  ASP   147      65.531  49.871  33.621  1.00  0.00           C  
ATOM   2122  HB1 ASP   147      64.447  49.998  33.411  1.00  0.00           H  
ATOM   2123  HB2 ASP   147      65.893  48.826  33.521  1.00  0.00           H  
ATOM   2124  CG  ASP   147      66.194  50.782  32.608  1.00  0.00           C  
ATOM   2125  OD1 ASP   147      66.418  50.310  31.436  1.00  0.00           O  
ATOM   2126  OD2 ASP   147      66.456  51.980  32.914  1.00  0.00           O  
ATOM   2127  C   ASP   147      64.964  49.588  36.108  1.00  0.00           C  
ATOM   2128  O   ASP   147      65.392  48.510  36.516  1.00  0.00           O  
ATOM   2129  N   SER   148      63.695  50.004  36.609  1.00  0.00           N  
ATOM   2130  HN  SER   148      63.297  50.911  36.491  1.00  0.00           H  
ATOM   2131  CA  SER   148      63.085  49.100  37.580  1.00  0.00           C  
ATOM   2132  HA  SER   148      63.900  48.867  38.249  1.00  0.00           H  
ATOM   2133  CB  SER   148      61.947  49.745  38.408  1.00  0.00           C  
ATOM   2134  HB1 SER   148      62.367  50.629  38.933  1.00  0.00           H  
ATOM   2135  HB2 SER   148      61.587  49.098  39.236  1.00  0.00           H  
ATOM   2136  OG  SER   148      60.775  50.025  37.638  1.00  0.00           O  
ATOM   2137  HG1 SER   148      60.944  50.722  37.000  1.00  0.00           H  
ATOM   2138  C   SER   148      62.687  47.840  37.049  1.00  0.00           C  
ATOM   2139  O   SER   148      62.202  47.673  35.914  1.00  0.00           O  
ATOM   2140  N   GLY   149      62.841  46.798  37.816  1.00  0.00           N  
ATOM   2141  HN  GLY   149      63.285  46.897  38.704  1.00  0.00           H  
ATOM   2142  CA  GLY   149      62.461  45.426  37.380  1.00  0.00           C  
ATOM   2143  HA1 GLY   149      62.889  44.710  38.066  1.00  0.00           H  
ATOM   2144  HA2 GLY   149      62.949  45.220  36.438  1.00  0.00           H  
ATOM   2145  C   GLY   149      61.060  45.000  37.063  1.00  0.00           C  
ATOM   2146  O   GLY   149      60.149  45.784  36.809  1.00  0.00           O  
ATOM   2147  N   TYR   150      60.885  43.696  36.966  1.00  0.00           N  
ATOM   2148  HN  TYR   150      61.695  43.145  37.155  1.00  0.00           H  
ATOM   2149  CA  TYR   150      59.595  43.095  36.783  1.00  0.00           C  
ATOM   2150  HA  TYR   150      59.847  42.074  37.028  1.00  0.00           H  
ATOM   2151  CB  TYR   150      58.560  43.418  37.842  1.00  0.00           C  
ATOM   2152  HB1 TYR   150      57.612  42.857  37.702  1.00  0.00           H  
ATOM   2153  HB2 TYR   150      58.386  44.510  37.950  1.00  0.00           H  
ATOM   2154  CG  TYR   150      58.955  43.089  39.251  1.00  0.00           C  
ATOM   2155  CD1 TYR   150      59.541  43.979  40.196  1.00  0.00           C  
ATOM   2156  HD1 TYR   150      59.742  44.964  39.800  1.00  0.00           H  
ATOM   2157  CE1 TYR   150      59.753  43.653  41.569  1.00  0.00           C  
ATOM   2158  HE1 TYR   150      60.201  44.413  42.192  1.00  0.00           H  
ATOM   2159  CZ  TYR   150      59.270  42.432  42.036  1.00  0.00           C  
ATOM   2160  OH  TYR   150      59.192  42.187  43.428  1.00  0.00           O  
ATOM   2161  HH  TYR   150      58.960  41.267  43.575  1.00  0.00           H  
ATOM   2162  CD2 TYR   150      58.604  41.816  39.809  1.00  0.00           C  
ATOM   2163  HD2 TYR   150      57.963  41.242  39.157  1.00  0.00           H  
ATOM   2164  CE2 TYR   150      58.675  41.553  41.175  1.00  0.00           C  
ATOM   2165  HE2 TYR   150      58.285  40.642  41.604  1.00  0.00           H  
ATOM   2166  C   TYR   150      58.992  43.134  35.291  1.00  0.00           C  
ATOM   2167  O   TYR   150      57.837  42.798  35.116  1.00  0.00           O  
ATOM   2168  N   GLU   151      59.807  43.445  34.336  1.00  0.00           N  
ATOM   2169  HN  GLU   151      60.777  43.391  34.561  1.00  0.00           H  
ATOM   2170  CA  GLU   151      59.345  43.775  33.004  1.00  0.00           C  
ATOM   2171  HA  GLU   151      58.292  44.007  33.064  1.00  0.00           H  
ATOM   2172  CB  GLU   151      60.086  44.953  32.440  1.00  0.00           C  
ATOM   2173  HB1 GLU   151      59.709  45.295  31.452  1.00  0.00           H  
ATOM   2174  HB2 GLU   151      61.150  44.678  32.276  1.00  0.00           H  
ATOM   2175  CG  GLU   151      60.215  46.263  33.325  1.00  0.00           C  
ATOM   2176  HG1 GLU   151      61.160  46.174  33.903  1.00  0.00           H  
ATOM   2177  HG2 GLU   151      59.257  46.283  33.887  1.00  0.00           H  
ATOM   2178  CD  GLU   151      60.312  47.605  32.630  1.00  0.00           C  
ATOM   2179  OE1 GLU   151      61.080  47.781  31.677  1.00  0.00           O  
ATOM   2180  OE2 GLU   151      59.583  48.535  33.022  1.00  0.00           O  
ATOM   2181  C   GLU   151      59.634  42.581  32.027  1.00  0.00           C  
ATOM   2182  O   GLU   151      59.663  42.717  30.814  1.00  0.00           O  
ATOM   2183  N   VAL   152      59.799  41.344  32.592  1.00  0.00           N  
ATOM   2184  HN  VAL   152      59.803  41.039  33.541  1.00  0.00           H  
ATOM   2185  CA  VAL   152      60.088  40.109  31.815  1.00  0.00           C  
ATOM   2186  HA  VAL   152      61.078  40.152  31.384  1.00  0.00           H  
ATOM   2187  CB  VAL   152      60.241  38.928  32.743  1.00  0.00           C  
ATOM   2188  HB  VAL   152      60.383  37.965  32.208  1.00  0.00           H  
ATOM   2189  CG1 VAL   152      61.443  39.194  33.663  1.00  0.00           C  
ATOM   2190 HG11 VAL   152      62.390  39.461  33.146  1.00  0.00           H  
ATOM   2191 HG12 VAL   152      61.523  38.275  34.283  1.00  0.00           H  
ATOM   2192 HG13 VAL   152      61.217  40.040  34.347  1.00  0.00           H  
ATOM   2193  CG2 VAL   152      58.968  38.708  33.647  1.00  0.00           C  
ATOM   2194 HG21 VAL   152      58.902  39.548  34.371  1.00  0.00           H  
ATOM   2195 HG22 VAL   152      59.087  37.757  34.210  1.00  0.00           H  
ATOM   2196 HG23 VAL   152      57.995  38.573  33.128  1.00  0.00           H  
ATOM   2197  C   VAL   152      59.088  39.839  30.641  1.00  0.00           C  
ATOM   2198  O   VAL   152      57.913  40.090  30.776  1.00  0.00           O  
ATOM   2199  N   HSD   153      59.608  39.435  29.503  1.00  0.00           N  
ATOM   2200  HN  HSD   153      60.581  39.236  29.410  1.00  0.00           H  
ATOM   2201  CA  HSD   153      58.831  39.254  28.250  1.00  0.00           C  
ATOM   2202  HA  HSD   153      59.496  38.876  27.488  1.00  0.00           H  
ATOM   2203  CB  HSD   153      57.483  38.457  28.237  1.00  0.00           C  
ATOM   2204  HB1 HSD   153      57.039  38.469  27.219  1.00  0.00           H  
ATOM   2205  HB2 HSD   153      56.769  38.939  28.939  1.00  0.00           H  
ATOM   2206  ND1 HSD   153      58.054  35.999  27.896  1.00  0.00           N  
ATOM   2207  HD1 HSD   153      58.455  36.073  26.983  1.00  0.00           H  
ATOM   2208  CG  HSD   153      57.702  37.074  28.624  1.00  0.00           C  
ATOM   2209  CE1 HSD   153      58.189  34.966  28.764  1.00  0.00           C  
ATOM   2210  HE1 HSD   153      58.791  34.064  28.651  1.00  0.00           H  
ATOM   2211  NE2 HSD   153      57.862  35.282  29.970  1.00  0.00           N  
ATOM   2212  CD2 HSD   153      57.462  36.592  29.863  1.00  0.00           C  
ATOM   2213  HD2 HSD   153      57.159  37.184  30.718  1.00  0.00           H  
ATOM   2214  C   HSD   153      58.592  40.654  27.669  1.00  0.00           C  
ATOM   2215  O   HSD   153      57.539  40.866  27.076  1.00  0.00           O  
ATOM   2216  N   HSD   154      59.491  41.592  27.852  1.00  0.00           N  
ATOM   2217  HN  HSD   154      60.281  41.298  28.384  1.00  0.00           H  
ATOM   2218  CA  HSD   154      59.348  42.996  27.503  1.00  0.00           C  
ATOM   2219  HA  HSD   154      60.085  43.451  28.148  1.00  0.00           H  
ATOM   2220  CB  HSD   154      59.858  43.400  26.079  1.00  0.00           C  
ATOM   2221  HB1 HSD   154      59.836  44.497  25.903  1.00  0.00           H  
ATOM   2222  HB2 HSD   154      59.202  42.994  25.280  1.00  0.00           H  
ATOM   2223  ND1 HSD   154      62.309  43.714  26.311  1.00  0.00           N  
ATOM   2224  HD1 HSD   154      62.237  44.262  27.144  1.00  0.00           H  
ATOM   2225  CG  HSD   154      61.239  43.002  25.841  1.00  0.00           C  
ATOM   2226  CE1 HSD   154      63.423  43.255  25.719  1.00  0.00           C  
ATOM   2227  HE1 HSD   154      64.381  43.763  25.833  1.00  0.00           H  
ATOM   2228  NE2 HSD   154      63.215  42.202  25.012  1.00  0.00           N  
ATOM   2229  CD2 HSD   154      61.854  41.970  25.117  1.00  0.00           C  
ATOM   2230  HD2 HSD   154      61.427  41.073  24.685  1.00  0.00           H  
ATOM   2231  C   HSD   154      58.077  43.684  27.902  1.00  0.00           C  
ATOM   2232  O   HSD   154      57.504  44.594  27.323  1.00  0.00           O  
ATOM   2233  N   GLN   155      57.462  43.335  28.998  1.00  0.00           N  
ATOM   2234  HN  GLN   155      57.967  42.648  29.515  1.00  0.00           H  
ATOM   2235  CA  GLN   155      56.208  43.802  29.445  1.00  0.00           C  
ATOM   2236  HA  GLN   155      55.584  43.770  28.564  1.00  0.00           H  
ATOM   2237  CB  GLN   155      55.585  42.756  30.423  1.00  0.00           C  
ATOM   2238  HB1 GLN   155      54.815  43.125  31.135  1.00  0.00           H  
ATOM   2239  HB2 GLN   155      56.432  42.442  31.070  1.00  0.00           H  
ATOM   2240  CG  GLN   155      54.922  41.559  29.643  1.00  0.00           C  
ATOM   2241  HG1 GLN   155      55.677  40.946  29.107  1.00  0.00           H  
ATOM   2242  HG2 GLN   155      54.164  41.897  28.905  1.00  0.00           H  
ATOM   2243  CD  GLN   155      54.234  40.450  30.511  1.00  0.00           C  
ATOM   2244  OE1 GLN   155      53.031  40.258  30.455  1.00  0.00           O  
ATOM   2245  NE2 GLN   155      55.104  39.722  31.282  1.00  0.00           N  
ATOM   2246 HE21 GLN   155      56.083  39.924  31.316  1.00  0.00           H  
ATOM   2247 HE22 GLN   155      54.822  38.884  31.748  1.00  0.00           H  
ATOM   2248  C   GLN   155      56.109  45.288  29.845  1.00  0.00           C  
ATOM   2249  O   GLN   155      56.890  45.791  30.643  1.00  0.00           O  
ATOM   2250  N   LYS   156      55.135  46.031  29.397  1.00  0.00           N  
ATOM   2251  HN  LYS   156      54.389  45.695  28.826  1.00  0.00           H  
ATOM   2252  CA  LYS   156      55.260  47.522  29.493  1.00  0.00           C  
ATOM   2253  HA  LYS   156      55.732  47.900  30.387  1.00  0.00           H  
ATOM   2254  CB  LYS   156      55.742  48.212  28.187  1.00  0.00           C  
ATOM   2255  HB1 LYS   156      56.763  47.801  28.032  1.00  0.00           H  
ATOM   2256  HB2 LYS   156      55.951  49.291  28.348  1.00  0.00           H  
ATOM   2257  CG  LYS   156      54.757  48.103  26.981  1.00  0.00           C  
ATOM   2258  HG1 LYS   156      53.825  48.633  27.270  1.00  0.00           H  
ATOM   2259  HG2 LYS   156      54.485  47.053  26.740  1.00  0.00           H  
ATOM   2260  CD  LYS   156      55.388  48.761  25.720  1.00  0.00           C  
ATOM   2261  HD1 LYS   156      56.418  48.372  25.566  1.00  0.00           H  
ATOM   2262  HD2 LYS   156      55.509  49.847  25.923  1.00  0.00           H  
ATOM   2263  CE  LYS   156      54.710  48.449  24.357  1.00  0.00           C  
ATOM   2264  HE1 LYS   156      53.616  48.262  24.403  1.00  0.00           H  
ATOM   2265  HE2 LYS   156      55.119  47.485  23.986  1.00  0.00           H  
ATOM   2266  NZ  LYS   156      54.964  49.445  23.328  1.00  0.00           N  
ATOM   2267  HZ1 LYS   156      55.993  49.446  23.174  1.00  0.00           H  
ATOM   2268  HZ2 LYS   156      54.724  50.435  23.537  1.00  0.00           H  
ATOM   2269  HZ3 LYS   156      54.462  49.147  22.468  1.00  0.00           H  
ATOM   2270  C   LYS   156      53.819  47.970  29.735  1.00  0.00           C  
ATOM   2271  O   LYS   156      52.917  47.364  29.187  1.00  0.00           O  
ATOM   2272  N   LEU   157      53.531  49.009  30.547  1.00  0.00           N  
ATOM   2273  HN  LEU   157      54.142  49.597  31.071  1.00  0.00           H  
ATOM   2274  CA  LEU   157      52.118  49.417  30.803  1.00  0.00           C  
ATOM   2275  HA  LEU   157      51.420  48.623  30.582  1.00  0.00           H  
ATOM   2276  CB  LEU   157      51.905  49.642  32.279  1.00  0.00           C  
ATOM   2277  HB1 LEU   157      50.928  50.141  32.453  1.00  0.00           H  
ATOM   2278  HB2 LEU   157      52.726  50.302  32.633  1.00  0.00           H  
ATOM   2279  CG  LEU   157      51.863  48.339  33.188  1.00  0.00           C  
ATOM   2280  HG  LEU   157      50.922  47.837  32.877  1.00  0.00           H  
ATOM   2281  CD1 LEU   157      52.981  47.338  32.961  1.00  0.00           C  
ATOM   2282 HD11 LEU   157      54.052  47.632  32.995  1.00  0.00           H  
ATOM   2283 HD12 LEU   157      52.878  46.909  31.941  1.00  0.00           H  
ATOM   2284 HD13 LEU   157      52.930  46.414  33.577  1.00  0.00           H  
ATOM   2285  CD2 LEU   157      51.695  48.640  34.731  1.00  0.00           C  
ATOM   2286 HD21 LEU   157      52.317  49.497  35.068  1.00  0.00           H  
ATOM   2287 HD22 LEU   157      51.877  47.772  35.400  1.00  0.00           H  
ATOM   2288 HD23 LEU   157      50.657  49.024  34.825  1.00  0.00           H  
ATOM   2289  C   LEU   157      51.634  50.649  29.988  1.00  0.00           C  
ATOM   2290  O   LEU   157      52.231  51.718  29.986  1.00  0.00           O  
ATOM   2291  N   VAL   158      50.585  50.628  29.173  1.00  0.00           N  
ATOM   2292  HN  VAL   158      50.043  49.830  28.921  1.00  0.00           H  
ATOM   2293  CA  VAL   158      49.826  51.817  28.690  1.00  0.00           C  
ATOM   2294  HA  VAL   158      50.503  52.658  28.671  1.00  0.00           H  
ATOM   2295  CB  VAL   158      49.440  51.632  27.227  1.00  0.00           C  
ATOM   2296  HB  VAL   158      50.312  51.567  26.541  1.00  0.00           H  
ATOM   2297  CG1 VAL   158      48.635  50.317  27.001  1.00  0.00           C  
ATOM   2298 HG11 VAL   158      49.037  49.411  27.503  1.00  0.00           H  
ATOM   2299 HG12 VAL   158      48.526  50.099  25.917  1.00  0.00           H  
ATOM   2300 HG13 VAL   158      47.613  50.425  27.422  1.00  0.00           H  
ATOM   2301  CG2 VAL   158      48.621  52.867  26.751  1.00  0.00           C  
ATOM   2302 HG21 VAL   158      47.568  52.884  27.107  1.00  0.00           H  
ATOM   2303 HG22 VAL   158      48.335  52.954  25.681  1.00  0.00           H  
ATOM   2304 HG23 VAL   158      49.060  53.846  27.039  1.00  0.00           H  
ATOM   2305  C   VAL   158      48.724  52.042  29.586  1.00  0.00           C  
ATOM   2306  O   VAL   158      47.998  51.080  29.908  1.00  0.00           O  
ATOM   2307  N   PHE   159      48.551  53.268  30.069  1.00  0.00           N  
ATOM   2308  HN  PHE   159      49.102  53.999  29.673  1.00  0.00           H  
ATOM   2309  CA  PHE   159      47.767  53.628  31.204  1.00  0.00           C  
ATOM   2310  HA  PHE   159      47.585  52.676  31.680  1.00  0.00           H  
ATOM   2311  CB  PHE   159      48.374  54.635  32.219  1.00  0.00           C  
ATOM   2312  HB1 PHE   159      47.640  55.056  32.939  1.00  0.00           H  
ATOM   2313  HB2 PHE   159      48.770  55.525  31.684  1.00  0.00           H  
ATOM   2314  CG  PHE   159      49.496  53.915  32.990  1.00  0.00           C  
ATOM   2315  CD1 PHE   159      50.825  53.953  32.464  1.00  0.00           C  
ATOM   2316  HD1 PHE   159      51.014  54.288  31.456  1.00  0.00           H  
ATOM   2317  CE1 PHE   159      51.821  53.302  33.102  1.00  0.00           C  
ATOM   2318  HE1 PHE   159      52.808  53.286  32.663  1.00  0.00           H  
ATOM   2319  CZ  PHE   159      51.475  52.745  34.435  1.00  0.00           C  
ATOM   2320  HZ  PHE   159      52.268  52.204  34.930  1.00  0.00           H  
ATOM   2321  CD2 PHE   159      49.220  53.347  34.221  1.00  0.00           C  
ATOM   2322  HD2 PHE   159      48.184  53.481  34.498  1.00  0.00           H  
ATOM   2323  CE2 PHE   159      50.203  52.721  34.958  1.00  0.00           C  
ATOM   2324  HE2 PHE   159      50.083  52.404  35.983  1.00  0.00           H  
ATOM   2325  C   PHE   159      46.369  54.080  30.772  1.00  0.00           C  
ATOM   2326  O   PHE   159      46.172  54.874  29.834  1.00  0.00           O  
ATOM   2327  N   PHE   160      45.257  53.516  31.409  1.00  0.00           N  
ATOM   2328  HN  PHE   160      45.380  52.895  32.179  1.00  0.00           H  
ATOM   2329  CA  PHE   160      43.889  53.578  31.028  1.00  0.00           C  
ATOM   2330  HA  PHE   160      43.912  53.727  29.959  1.00  0.00           H  
ATOM   2331  CB  PHE   160      43.094  52.256  31.339  1.00  0.00           C  
ATOM   2332  HB1 PHE   160      43.065  52.037  32.428  1.00  0.00           H  
ATOM   2333  HB2 PHE   160      43.585  51.319  31.000  1.00  0.00           H  
ATOM   2334  CG  PHE   160      41.592  52.192  30.901  1.00  0.00           C  
ATOM   2335  CD1 PHE   160      41.030  50.879  30.951  1.00  0.00           C  
ATOM   2336  HD1 PHE   160      41.551  50.036  31.380  1.00  0.00           H  
ATOM   2337  CE1 PHE   160      39.650  50.745  30.670  1.00  0.00           C  
ATOM   2338  HE1 PHE   160      39.259  49.743  30.772  1.00  0.00           H  
ATOM   2339  CZ  PHE   160      38.895  51.887  30.366  1.00  0.00           C  
ATOM   2340  HZ  PHE   160      37.857  51.707  30.128  1.00  0.00           H  
ATOM   2341  CD2 PHE   160      40.900  53.267  30.442  1.00  0.00           C  
ATOM   2342  HD2 PHE   160      41.254  54.229  30.103  1.00  0.00           H  
ATOM   2343  CE2 PHE   160      39.519  53.095  30.170  1.00  0.00           C  
ATOM   2344  HE2 PHE   160      38.907  53.887  29.763  1.00  0.00           H  
ATOM   2345  C   PHE   160      43.440  54.734  31.948  1.00  0.00           C  
ATOM   2346  O   PHE   160      43.830  54.716  33.119  1.00  0.00           O  
ATOM   2347  N   ALA   161      42.787  55.680  31.284  1.00  0.00           N  
ATOM   2348  HN  ALA   161      42.590  55.584  30.311  1.00  0.00           H  
ATOM   2349  CA  ALA   161      42.223  56.808  32.027  1.00  0.00           C  
ATOM   2350  HA  ALA   161      42.212  56.547  33.075  1.00  0.00           H  
ATOM   2351  CB  ALA   161      43.133  58.091  31.916  1.00  0.00           C  
ATOM   2352  HB1 ALA   161      43.989  57.900  32.597  1.00  0.00           H  
ATOM   2353  HB2 ALA   161      42.645  59.045  32.208  1.00  0.00           H  
ATOM   2354  HB3 ALA   161      43.537  58.183  30.885  1.00  0.00           H  
ATOM   2355  C   ALA   161      40.798  57.128  31.619  1.00  0.00           C  
ATOM   2356  O   ALA   161      40.372  56.781  30.511  1.00  0.00           O  
ATOM   2357  N   GLU   162      40.076  57.840  32.453  1.00  0.00           N  
ATOM   2358  HN  GLU   162      40.524  57.893  33.342  1.00  0.00           H  
ATOM   2359  CA  GLU   162      38.738  58.405  32.167  1.00  0.00           C  
ATOM   2360  HA  GLU   162      38.150  57.632  31.694  1.00  0.00           H  
ATOM   2361  CB  GLU   162      38.020  59.010  33.415  1.00  0.00           C  
ATOM   2362  HB1 GLU   162      37.083  59.515  33.096  1.00  0.00           H  
ATOM   2363  HB2 GLU   162      38.722  59.729  33.890  1.00  0.00           H  
ATOM   2364  CG  GLU   162      37.604  57.849  34.411  1.00  0.00           C  
ATOM   2365  HG1 GLU   162      38.295  57.531  35.221  1.00  0.00           H  
ATOM   2366  HG2 GLU   162      37.409  57.006  33.715  1.00  0.00           H  
ATOM   2367  CD  GLU   162      36.215  58.024  35.038  1.00  0.00           C  
ATOM   2368  OE1 GLU   162      35.761  59.161  35.391  1.00  0.00           O  
ATOM   2369  OE2 GLU   162      35.506  56.974  35.289  1.00  0.00           O  
ATOM   2370  C   GLU   162      38.767  59.532  31.114  1.00  0.00           C  
ATOM   2371  O   GLU   162      37.819  59.669  30.324  1.00  0.00           O  
ATOM   2372  N   ASP   163      39.821  60.432  31.088  1.00  0.00           N  
ATOM   2373  HN  ASP   163      40.611  60.438  31.697  1.00  0.00           H  
ATOM   2374  CA  ASP   163      39.930  61.416  29.996  1.00  0.00           C  
ATOM   2375  HA  ASP   163      39.694  60.852  29.106  1.00  0.00           H  
ATOM   2376  CB  ASP   163      39.074  62.638  30.308  1.00  0.00           C  
ATOM   2377  HB1 ASP   163      39.313  63.038  31.317  1.00  0.00           H  
ATOM   2378  HB2 ASP   163      37.999  62.388  30.431  1.00  0.00           H  
ATOM   2379  CG  ASP   163      39.070  63.716  29.241  1.00  0.00           C  
ATOM   2380  OD1 ASP   163      38.811  64.906  29.641  1.00  0.00           O  
ATOM   2381  OD2 ASP   163      39.213  63.439  28.014  1.00  0.00           O  
ATOM   2382  C   ASP   163      41.369  61.847  30.007  1.00  0.00           C  
ATOM   2383  O   ASP   163      42.066  61.557  30.989  1.00  0.00           O  
ATOM   2384  N   VAL   164      41.888  62.376  28.866  1.00  0.00           N  
ATOM   2385  HN  VAL   164      41.183  62.607  28.199  1.00  0.00           H  
ATOM   2386  CA  VAL   164      43.331  62.651  28.686  1.00  0.00           C  
ATOM   2387  HA  VAL   164      43.858  62.919  29.589  1.00  0.00           H  
ATOM   2388  CB  VAL   164      44.096  61.469  28.066  1.00  0.00           C  
ATOM   2389  HB  VAL   164      43.440  61.097  27.250  1.00  0.00           H  
ATOM   2390  CG1 VAL   164      45.526  61.738  27.554  1.00  0.00           C  
ATOM   2391 HG11 VAL   164      45.912  60.779  27.147  1.00  0.00           H  
ATOM   2392 HG12 VAL   164      46.219  62.006  28.380  1.00  0.00           H  
ATOM   2393 HG13 VAL   164      45.526  62.581  26.830  1.00  0.00           H  
ATOM   2394  CG2 VAL   164      44.304  60.369  29.143  1.00  0.00           C  
ATOM   2395 HG21 VAL   164      45.066  59.650  28.773  1.00  0.00           H  
ATOM   2396 HG22 VAL   164      43.393  59.772  29.366  1.00  0.00           H  
ATOM   2397 HG23 VAL   164      44.742  60.752  30.089  1.00  0.00           H  
ATOM   2398  C   VAL   164      43.503  63.852  27.752  1.00  0.00           C  
ATOM   2399  O   VAL   164      42.996  63.873  26.657  1.00  0.00           O  
ATOM   2400  N   GLY   165      44.137  64.906  28.236  1.00  0.00           N  
ATOM   2401  HN  GLY   165      44.574  64.910  29.132  1.00  0.00           H  
ATOM   2402  CA  GLY   165      44.459  66.107  27.311  1.00  0.00           C  
ATOM   2403  HA1 GLY   165      44.402  66.957  27.974  1.00  0.00           H  
ATOM   2404  HA2 GLY   165      43.852  66.130  26.418  1.00  0.00           H  
ATOM   2405  C   GLY   165      45.905  66.028  26.808  1.00  0.00           C  
ATOM   2406  O   GLY   165      46.184  66.596  25.764  1.00  0.00           O  
ATOM   2407  N   SER   166      46.850  65.439  27.529  1.00  0.00           N  
ATOM   2408  HN  SER   166      46.749  64.962  28.399  1.00  0.00           H  
ATOM   2409  CA  SER   166      48.182  65.182  26.974  1.00  0.00           C  
ATOM   2410  HA  SER   166      48.109  64.965  25.918  1.00  0.00           H  
ATOM   2411  CB  SER   166      49.117  66.445  27.262  1.00  0.00           C  
ATOM   2412  HB1 SER   166      49.023  66.839  28.296  1.00  0.00           H  
ATOM   2413  HB2 SER   166      48.827  67.296  26.610  1.00  0.00           H  
ATOM   2414  OG  SER   166      50.503  66.097  27.096  1.00  0.00           O  
ATOM   2415  HG1 SER   166      50.613  65.862  26.171  1.00  0.00           H  
ATOM   2416  C   SER   166      48.597  63.886  27.593  1.00  0.00           C  
ATOM   2417  O   SER   166      48.415  63.679  28.786  1.00  0.00           O  
ATOM   2418  N   ASN   167      49.092  63.037  26.730  1.00  0.00           N  
ATOM   2419  HN  ASN   167      49.331  63.358  25.817  1.00  0.00           H  
ATOM   2420  CA  ASN   167      49.454  61.621  27.024  1.00  0.00           C  
ATOM   2421  HA  ASN   167      48.532  61.258  27.453  1.00  0.00           H  
ATOM   2422  CB  ASN   167      49.982  60.822  25.748  1.00  0.00           C  
ATOM   2423  HB1 ASN   167      50.161  59.813  26.177  1.00  0.00           H  
ATOM   2424  HB2 ASN   167      50.850  61.291  25.236  1.00  0.00           H  
ATOM   2425  CG  ASN   167      48.975  60.791  24.621  1.00  0.00           C  
ATOM   2426  OD1 ASN   167      49.073  61.422  23.602  1.00  0.00           O  
ATOM   2427  ND2 ASN   167      47.932  59.989  24.878  1.00  0.00           N  
ATOM   2428 HD21 ASN   167      47.291  59.917  24.113  1.00  0.00           H  
ATOM   2429 HD22 ASN   167      48.068  59.317  25.606  1.00  0.00           H  
ATOM   2430  C   ASN   167      50.487  61.332  28.098  1.00  0.00           C  
ATOM   2431  O   ASN   167      50.286  60.374  28.843  1.00  0.00           O  
ATOM   2432  N   LYS   168      51.602  62.067  28.201  1.00  0.00           N  
ATOM   2433  HN  LYS   168      51.861  62.703  27.478  1.00  0.00           H  
ATOM   2434  CA  LYS   168      52.499  61.908  29.283  1.00  0.00           C  
ATOM   2435  HA  LYS   168      52.485  60.879  29.611  1.00  0.00           H  
ATOM   2436  CB  LYS   168      53.925  62.191  28.866  1.00  0.00           C  
ATOM   2437  HB1 LYS   168      54.580  62.037  29.751  1.00  0.00           H  
ATOM   2438  HB2 LYS   168      54.168  63.270  28.760  1.00  0.00           H  
ATOM   2439  CG  LYS   168      54.417  61.424  27.612  1.00  0.00           C  
ATOM   2440  HG1 LYS   168      53.853  61.735  26.707  1.00  0.00           H  
ATOM   2441  HG2 LYS   168      54.192  60.343  27.742  1.00  0.00           H  
ATOM   2442  CD  LYS   168      55.958  61.591  27.303  1.00  0.00           C  
ATOM   2443  HD1 LYS   168      56.443  61.340  28.271  1.00  0.00           H  
ATOM   2444  HD2 LYS   168      56.200  62.651  27.075  1.00  0.00           H  
ATOM   2445  CE  LYS   168      56.310  60.517  26.307  1.00  0.00           C  
ATOM   2446  HE1 LYS   168      55.795  60.615  25.327  1.00  0.00           H  
ATOM   2447  HE2 LYS   168      56.136  59.508  26.738  1.00  0.00           H  
ATOM   2448  NZ  LYS   168      57.764  60.717  26.169  1.00  0.00           N  
ATOM   2449  HZ1 LYS   168      58.218  60.639  27.102  1.00  0.00           H  
ATOM   2450  HZ2 LYS   168      58.083  61.586  25.694  1.00  0.00           H  
ATOM   2451  HZ3 LYS   168      58.217  60.028  25.535  1.00  0.00           H  
ATOM   2452  C   LYS   168      52.011  62.760  30.443  1.00  0.00           C  
ATOM   2453  O   LYS   168      51.989  63.955  30.446  1.00  0.00           O  
ATOM   2454  N   GLY   169      51.837  62.049  31.588  1.00  0.00           N  
ATOM   2455  HN  GLY   169      51.815  61.052  31.568  1.00  0.00           H  
ATOM   2456  CA  GLY   169      51.614  62.705  32.840  1.00  0.00           C  
ATOM   2457  HA1 GLY   169      52.327  63.515  32.875  1.00  0.00           H  
ATOM   2458  HA2 GLY   169      51.861  62.079  33.684  1.00  0.00           H  
ATOM   2459  C   GLY   169      50.185  63.063  33.059  1.00  0.00           C  
ATOM   2460  O   GLY   169      49.869  64.246  33.249  1.00  0.00           O  
ATOM   2461  N   ALA   170      49.207  62.088  32.903  1.00  0.00           N  
ATOM   2462  HN  ALA   170      49.453  61.140  32.714  1.00  0.00           H  
ATOM   2463  CA  ALA   170      47.776  62.394  32.881  1.00  0.00           C  
ATOM   2464  HA  ALA   170      47.655  63.396  32.497  1.00  0.00           H  
ATOM   2465  CB  ALA   170      46.998  61.431  31.939  1.00  0.00           C  
ATOM   2466  HB1 ALA   170      46.012  61.907  31.750  1.00  0.00           H  
ATOM   2467  HB2 ALA   170      46.919  60.385  32.303  1.00  0.00           H  
ATOM   2468  HB3 ALA   170      47.368  61.417  30.892  1.00  0.00           H  
ATOM   2469  C   ALA   170      47.216  62.540  34.309  1.00  0.00           C  
ATOM   2470  O   ALA   170      47.942  62.450  35.296  1.00  0.00           O  
ATOM   2471  N   ILE   171      45.945  62.932  34.471  1.00  0.00           N  
ATOM   2472  HN  ILE   171      45.207  62.926  33.802  1.00  0.00           H  
ATOM   2473  CA  ILE   171      45.361  63.091  35.862  1.00  0.00           C  
ATOM   2474  HA  ILE   171      46.014  63.673  36.497  1.00  0.00           H  
ATOM   2475  CB  ILE   171      44.092  63.972  35.762  1.00  0.00           C  
ATOM   2476  HB  ILE   171      43.318  63.404  35.202  1.00  0.00           H  
ATOM   2477  CG2 ILE   171      43.328  64.115  37.103  1.00  0.00           C  
ATOM   2478 HG21 ILE   171      42.360  64.591  36.839  1.00  0.00           H  
ATOM   2479 HG22 ILE   171      43.835  64.756  37.855  1.00  0.00           H  
ATOM   2480 HG23 ILE   171      43.122  63.144  37.601  1.00  0.00           H  
ATOM   2481  CG1 ILE   171      44.472  65.390  35.114  1.00  0.00           C  
ATOM   2482 HG11 ILE   171      45.010  65.265  34.150  1.00  0.00           H  
ATOM   2483 HG12 ILE   171      45.089  66.012  35.796  1.00  0.00           H  
ATOM   2484  CD  ILE   171      43.271  66.280  34.840  1.00  0.00           C  
ATOM   2485  HD1 ILE   171      43.682  67.289  34.617  1.00  0.00           H  
ATOM   2486  HD2 ILE   171      42.626  66.253  35.743  1.00  0.00           H  
ATOM   2487  HD3 ILE   171      42.679  65.913  33.975  1.00  0.00           H  
ATOM   2488  C   ILE   171      45.113  61.823  36.688  1.00  0.00           C  
ATOM   2489  O   ILE   171      44.466  60.863  36.311  1.00  0.00           O  
ATOM   2490  N   ILE   172      45.788  61.771  37.891  1.00  0.00           N  
ATOM   2491  HN  ILE   172      46.202  62.632  38.174  1.00  0.00           H  
ATOM   2492  CA  ILE   172      45.840  60.651  38.778  1.00  0.00           C  
ATOM   2493  HA  ILE   172      46.220  59.854  38.156  1.00  0.00           H  
ATOM   2494  CB  ILE   172      46.661  61.077  39.985  1.00  0.00           C  
ATOM   2495  HB  ILE   172      46.289  62.016  40.449  1.00  0.00           H  
ATOM   2496  CG2 ILE   172      46.451  60.006  41.084  1.00  0.00           C  
ATOM   2497 HG21 ILE   172      46.669  58.963  40.769  1.00  0.00           H  
ATOM   2498 HG22 ILE   172      45.432  60.178  41.491  1.00  0.00           H  
ATOM   2499 HG23 ILE   172      47.079  60.174  41.984  1.00  0.00           H  
ATOM   2500  CG1 ILE   172      48.189  61.359  39.605  1.00  0.00           C  
ATOM   2501 HG11 ILE   172      48.755  61.425  40.558  1.00  0.00           H  
ATOM   2502 HG12 ILE   172      48.130  62.320  39.049  1.00  0.00           H  
ATOM   2503  CD  ILE   172      48.947  60.169  38.964  1.00  0.00           C  
ATOM   2504  HD1 ILE   172      48.479  59.896  37.994  1.00  0.00           H  
ATOM   2505  HD2 ILE   172      48.946  59.206  39.520  1.00  0.00           H  
ATOM   2506  HD3 ILE   172      49.967  60.469  38.641  1.00  0.00           H  
ATOM   2507  C   ILE   172      44.457  60.203  39.249  1.00  0.00           C  
ATOM   2508  O   ILE   172      44.065  59.034  39.350  1.00  0.00           O  
ATOM   2509  N   GLY   173      43.600  61.164  39.610  1.00  0.00           N  
ATOM   2510  HN  GLY   173      43.964  62.092  39.639  1.00  0.00           H  
ATOM   2511  CA  GLY   173      42.180  60.891  39.880  1.00  0.00           C  
ATOM   2512  HA1 GLY   173      41.846  61.782  40.391  1.00  0.00           H  
ATOM   2513  HA2 GLY   173      42.070  60.035  40.530  1.00  0.00           H  
ATOM   2514  C   GLY   173      41.269  60.548  38.731  1.00  0.00           C  
ATOM   2515  O   GLY   173      40.117  60.262  38.874  1.00  0.00           O  
ATOM   2516  N   LEU   174      41.852  60.636  37.550  1.00  0.00           N  
ATOM   2517  HN  LEU   174      42.806  60.916  37.485  1.00  0.00           H  
ATOM   2518  CA  LEU   174      41.196  60.173  36.324  1.00  0.00           C  
ATOM   2519  HA  LEU   174      40.197  59.829  36.550  1.00  0.00           H  
ATOM   2520  CB  LEU   174      41.171  61.254  35.151  1.00  0.00           C  
ATOM   2521  HB1 LEU   174      40.722  60.739  34.275  1.00  0.00           H  
ATOM   2522  HB2 LEU   174      42.223  61.488  34.882  1.00  0.00           H  
ATOM   2523  CG  LEU   174      40.424  62.517  35.530  1.00  0.00           C  
ATOM   2524  HG  LEU   174      40.877  63.022  36.410  1.00  0.00           H  
ATOM   2525  CD1 LEU   174      40.478  63.548  34.364  1.00  0.00           C  
ATOM   2526 HD11 LEU   174      40.393  64.569  34.794  1.00  0.00           H  
ATOM   2527 HD12 LEU   174      39.703  63.279  33.615  1.00  0.00           H  
ATOM   2528 HD13 LEU   174      41.399  63.470  33.747  1.00  0.00           H  
ATOM   2529  CD2 LEU   174      38.940  62.211  35.902  1.00  0.00           C  
ATOM   2530 HD21 LEU   174      38.828  61.552  36.789  1.00  0.00           H  
ATOM   2531 HD22 LEU   174      38.380  61.768  35.050  1.00  0.00           H  
ATOM   2532 HD23 LEU   174      38.376  63.162  36.011  1.00  0.00           H  
ATOM   2533  C   LEU   174      41.810  58.916  35.798  1.00  0.00           C  
ATOM   2534  O   LEU   174      41.299  58.397  34.808  1.00  0.00           O  
ATOM   2535  N   MET   175      42.903  58.447  36.385  1.00  0.00           N  
ATOM   2536  HN  MET   175      43.341  58.930  37.139  1.00  0.00           H  
ATOM   2537  CA  MET   175      43.444  57.074  36.113  1.00  0.00           C  
ATOM   2538  HA  MET   175      43.661  57.105  35.055  1.00  0.00           H  
ATOM   2539  CB  MET   175      44.689  56.761  36.935  1.00  0.00           C  
ATOM   2540  HB1 MET   175      44.997  55.702  36.806  1.00  0.00           H  
ATOM   2541  HB2 MET   175      44.512  56.955  38.014  1.00  0.00           H  
ATOM   2542  CG  MET   175      45.941  57.630  36.506  1.00  0.00           C  
ATOM   2543  HG1 MET   175      46.734  57.645  37.284  1.00  0.00           H  
ATOM   2544  HG2 MET   175      45.581  58.672  36.365  1.00  0.00           H  
ATOM   2545  SD  MET   175      46.753  56.997  34.920  1.00  0.00           S  
ATOM   2546  CE  MET   175      47.539  58.576  34.639  1.00  0.00           C  
ATOM   2547  HE1 MET   175      46.848  59.446  34.642  1.00  0.00           H  
ATOM   2548  HE2 MET   175      48.103  58.726  33.694  1.00  0.00           H  
ATOM   2549  HE3 MET   175      48.259  58.776  35.461  1.00  0.00           H  
ATOM   2550  C   MET   175      42.440  55.936  36.397  1.00  0.00           C  
ATOM   2551  O   MET   175      41.544  55.992  37.270  1.00  0.00           O  
ATOM   2552  N   VAL   176      42.583  54.905  35.641  1.00  0.00           N  
ATOM   2553  HN  VAL   176      43.190  54.942  34.851  1.00  0.00           H  
ATOM   2554  CA  VAL   176      41.734  53.784  35.785  1.00  0.00           C  
ATOM   2555  HA  VAL   176      41.050  53.900  36.612  1.00  0.00           H  
ATOM   2556  CB  VAL   176      40.843  53.516  34.507  1.00  0.00           C  
ATOM   2557  HB  VAL   176      41.553  53.558  33.653  1.00  0.00           H  
ATOM   2558  CG1 VAL   176      40.160  52.118  34.613  1.00  0.00           C  
ATOM   2559 HG11 VAL   176      40.862  51.334  34.968  1.00  0.00           H  
ATOM   2560 HG12 VAL   176      39.896  51.804  33.581  1.00  0.00           H  
ATOM   2561 HG13 VAL   176      39.284  52.134  35.297  1.00  0.00           H  
ATOM   2562  CG2 VAL   176      39.847  54.645  34.440  1.00  0.00           C  
ATOM   2563 HG21 VAL   176      39.181  54.570  35.327  1.00  0.00           H  
ATOM   2564 HG22 VAL   176      39.179  54.747  33.558  1.00  0.00           H  
ATOM   2565 HG23 VAL   176      40.322  55.647  34.509  1.00  0.00           H  
ATOM   2566  C   VAL   176      42.766  52.654  36.162  1.00  0.00           C  
ATOM   2567  O   VAL   176      42.596  51.884  37.144  1.00  0.00           O  
ATOM   2568  N   GLY   177      43.841  52.482  35.330  1.00  0.00           N  
ATOM   2569  HN  GLY   177      43.972  53.013  34.496  1.00  0.00           H  
ATOM   2570  CA  GLY   177      44.750  51.435  35.603  1.00  0.00           C  
ATOM   2571  HA1 GLY   177      44.236  50.570  35.993  1.00  0.00           H  
ATOM   2572  HA2 GLY   177      45.559  51.766  36.237  1.00  0.00           H  
ATOM   2573  C   GLY   177      45.704  51.036  34.481  1.00  0.00           C  
ATOM   2574  O   GLY   177      45.749  51.649  33.476  1.00  0.00           O  
ATOM   2575  N   GLY   178      46.623  50.046  34.766  1.00  0.00           N  
ATOM   2576  HN  GLY   178      46.609  49.616  35.665  1.00  0.00           H  
ATOM   2577  CA  GLY   178      47.735  49.792  33.837  1.00  0.00           C  
ATOM   2578  HA1 GLY   178      48.591  49.696  34.489  1.00  0.00           H  
ATOM   2579  HA2 GLY   178      47.905  50.707  33.289  1.00  0.00           H  
ATOM   2580  C   GLY   178      47.659  48.620  32.914  1.00  0.00           C  
ATOM   2581  O   GLY   178      48.021  47.532  33.318  1.00  0.00           O  
ATOM   2582  N   VAL   179      47.298  48.816  31.636  1.00  0.00           N  
ATOM   2583  HN  VAL   179      47.358  49.741  31.270  1.00  0.00           H  
ATOM   2584  CA  VAL   179      47.141  47.770  30.588  1.00  0.00           C  
ATOM   2585  HA  VAL   179      46.663  46.899  31.013  1.00  0.00           H  
ATOM   2586  CB  VAL   179      46.153  48.262  29.474  1.00  0.00           C  
ATOM   2587  HB  VAL   179      46.476  49.269  29.132  1.00  0.00           H  
ATOM   2588  CG1 VAL   179      46.216  47.289  28.309  1.00  0.00           C  
ATOM   2589 HG11 VAL   179      47.240  47.278  27.877  1.00  0.00           H  
ATOM   2590 HG12 VAL   179      45.437  47.596  27.579  1.00  0.00           H  
ATOM   2591 HG13 VAL   179      46.133  46.266  28.734  1.00  0.00           H  
ATOM   2592  CG2 VAL   179      44.666  48.391  29.981  1.00  0.00           C  
ATOM   2593 HG21 VAL   179      44.742  48.990  30.914  1.00  0.00           H  
ATOM   2594 HG22 VAL   179      44.158  47.439  30.244  1.00  0.00           H  
ATOM   2595 HG23 VAL   179      44.134  48.874  29.134  1.00  0.00           H  
ATOM   2596  C   VAL   179      48.502  47.230  30.101  1.00  0.00           C  
ATOM   2597  O   VAL   179      49.395  47.996  29.741  1.00  0.00           O  
ATOM   2598  N   VAL   180      48.665  45.941  30.176  1.00  0.00           N  
ATOM   2599  HN  VAL   180      47.881  45.366  30.396  1.00  0.00           H  
ATOM   2600  CA  VAL   180      49.958  45.354  30.073  1.00  0.00           C  
ATOM   2601  HA  VAL   180      50.779  46.004  30.341  1.00  0.00           H  
ATOM   2602  CB  VAL   180      50.051  44.069  30.859  1.00  0.00           C  
ATOM   2603  HB  VAL   180      49.495  43.218  30.410  1.00  0.00           H  
ATOM   2604  CG1 VAL   180      51.526  43.552  30.991  1.00  0.00           C  
ATOM   2605 HG11 VAL   180      51.814  43.236  29.966  1.00  0.00           H  
ATOM   2606 HG12 VAL   180      51.570  42.751  31.759  1.00  0.00           H  
ATOM   2607 HG13 VAL   180      52.199  44.337  31.399  1.00  0.00           H  
ATOM   2608  CG2 VAL   180      49.415  44.262  32.273  1.00  0.00           C  
ATOM   2609 HG21 VAL   180      48.304  44.279  32.240  1.00  0.00           H  
ATOM   2610 HG22 VAL   180      49.693  45.229  32.743  1.00  0.00           H  
ATOM   2611 HG23 VAL   180      49.713  43.404  32.914  1.00  0.00           H  
ATOM   2612  C   VAL   180      50.153  44.886  28.652  1.00  0.00           C  
ATOM   2613  O   VAL   180      49.303  44.189  28.059  1.00  0.00           O  
ATOM   2614  N   ILE   181      51.296  45.222  28.056  1.00  0.00           N  
ATOM   2615  HN  ILE   181      51.861  45.924  28.483  1.00  0.00           H  
ATOM   2616  CA  ILE   181      51.537  44.930  26.657  1.00  0.00           C  
ATOM   2617  HA  ILE   181      50.691  44.504  26.137  1.00  0.00           H  
ATOM   2618  CB  ILE   181      51.712  46.247  25.869  1.00  0.00           C  
ATOM   2619  HB  ILE   181      52.704  46.703  26.075  1.00  0.00           H  
ATOM   2620  CG2 ILE   181      51.599  45.813  24.389  1.00  0.00           C  
ATOM   2621 HG21 ILE   181      51.419  46.690  23.731  1.00  0.00           H  
ATOM   2622 HG22 ILE   181      50.690  45.180  24.304  1.00  0.00           H  
ATOM   2623 HG23 ILE   181      52.469  45.282  23.946  1.00  0.00           H  
ATOM   2624  CG1 ILE   181      50.670  47.354  26.113  1.00  0.00           C  
ATOM   2625 HG11 ILE   181      51.169  48.122  25.485  1.00  0.00           H  
ATOM   2626 HG12 ILE   181      50.712  47.718  27.162  1.00  0.00           H  
ATOM   2627  CD  ILE   181      49.168  47.041  25.655  1.00  0.00           C  
ATOM   2628  HD1 ILE   181      49.212  46.686  24.603  1.00  0.00           H  
ATOM   2629  HD2 ILE   181      48.554  47.963  25.746  1.00  0.00           H  
ATOM   2630  HD3 ILE   181      48.754  46.267  26.337  1.00  0.00           H  
ATOM   2631  C   ILE   181      52.723  44.048  26.337  1.00  0.00           C  
ATOM   2632  O   ILE   181      53.861  44.434  26.562  1.00  0.00           O  
ATOM   2633  N   ALA   182      52.404  42.846  25.913  1.00  0.00           N  
ATOM   2634  HN  ALA   182      51.503  42.421  25.861  1.00  0.00           H  
ATOM   2635  CA  ALA   182      53.490  41.889  25.550  1.00  0.00           C  
ATOM   2636  HA  ALA   182      54.493  42.229  25.761  1.00  0.00           H  
ATOM   2637  CB  ALA   182      53.292  40.565  26.375  1.00  0.00           C  
ATOM   2638  HB1 ALA   182      52.417  40.052  25.922  1.00  0.00           H  
ATOM   2639  HB2 ALA   182      53.022  40.793  27.428  1.00  0.00           H  
ATOM   2640  HB3 ALA   182      54.170  39.884  26.355  1.00  0.00           H  
ATOM   2641  C   ALA   182      53.435  41.488  24.056  1.00  0.00           C  
ATOM   2642  OT1 ALA   182      54.542  41.241  23.533  1.00  0.00           O  
ATOM   2643  OT2 ALA   182      52.385  41.492  23.374  1.00  0.00           O  
TER    2644      ALA   182 
END   
