# Supplementary material for: Exploring Structural Insights of Aβ42 and α-Synuclein Monomers and Heterodimer: A Comparative Study Using Implicit and Explicit Solvent Simulations
Source: J Phys Chem B. 2024 May 3;128(19):4655–69. doi: 10.1021/acs.jpcb.4c00503 (PMC11103699; doi:10.1021/acs.jpcb.4c00503)
Supplement: Supplementary file 3 — jp4c00503_si_003.zip [file jp4c00503_si_003.zip › rep/7_asyn_abeta_FINAL3.pdb]

CRYST1   96.545   97.352   98.072  90.00  90.00  90.00               1
ATOM      1  N   MET     1      43.470  53.184  61.868  1.00  0.00           N  
ATOM      2  HT1 MET     1      43.202  53.942  61.208  1.00  0.00           H  
ATOM      3  HT2 MET     1      43.349  53.460  62.863  1.00  0.00           H  
ATOM      4  HT3 MET     1      42.796  52.402  61.744  1.00  0.00           H  
ATOM      5  CA  MET     1      44.832  52.657  61.574  1.00  0.00           C  
ATOM      6  HA  MET     1      45.098  52.001  62.390  1.00  0.00           H  
ATOM      7  CB  MET     1      44.884  52.046  60.123  1.00  0.00           C  
ATOM      8  HB1 MET     1      45.874  51.570  59.961  1.00  0.00           H  
ATOM      9  HB2 MET     1      44.786  52.905  59.425  1.00  0.00           H  
ATOM     10  CG  MET     1      43.778  51.071  59.725  1.00  0.00           C  
ATOM     11  HG1 MET     1      43.865  50.794  58.653  1.00  0.00           H  
ATOM     12  HG2 MET     1      42.808  51.542  59.994  1.00  0.00           H  
ATOM     13  SD  MET     1      43.899  49.561  60.687  1.00  0.00           S  
ATOM     14  CE  MET     1      42.598  48.862  59.633  1.00  0.00           C  
ATOM     15  HE1 MET     1      41.695  49.498  59.512  1.00  0.00           H  
ATOM     16  HE2 MET     1      42.217  47.882  59.993  1.00  0.00           H  
ATOM     17  HE3 MET     1      42.977  48.738  58.596  1.00  0.00           H  
ATOM     18  C   MET     1      45.849  53.866  61.626  1.00  0.00           C  
ATOM     19  O   MET     1      45.483  55.034  61.730  1.00  0.00           O  
ATOM     20  N   ASP     2      47.162  53.555  61.609  1.00  0.00           N  
ATOM     21  HN  ASP     2      47.409  52.590  61.561  1.00  0.00           H  
ATOM     22  CA  ASP     2      48.209  54.558  61.812  1.00  0.00           C  
ATOM     23  HA  ASP     2      47.779  55.324  62.440  1.00  0.00           H  
ATOM     24  CB  ASP     2      49.590  53.999  62.364  1.00  0.00           C  
ATOM     25  HB1 ASP     2      50.389  54.771  62.364  1.00  0.00           H  
ATOM     26  HB2 ASP     2      49.806  53.158  61.672  1.00  0.00           H  
ATOM     27  CG  ASP     2      49.579  53.412  63.746  1.00  0.00           C  
ATOM     28  OD1 ASP     2      50.656  52.865  64.135  1.00  0.00           O  
ATOM     29  OD2 ASP     2      48.496  53.374  64.374  1.00  0.00           O  
ATOM     30  C   ASP     2      48.402  55.354  60.455  1.00  0.00           C  
ATOM     31  O   ASP     2      48.837  56.532  60.518  1.00  0.00           O  
ATOM     32  N   VAL     3      48.016  54.789  59.331  1.00  0.00           N  
ATOM     33  HN  VAL     3      47.525  53.930  59.205  1.00  0.00           H  
ATOM     34  CA  VAL     3      48.310  55.367  58.038  1.00  0.00           C  
ATOM     35  HA  VAL     3      49.376  55.539  58.078  1.00  0.00           H  
ATOM     36  CB  VAL     3      48.214  54.436  56.805  1.00  0.00           C  
ATOM     37  HB  VAL     3      48.595  54.888  55.864  1.00  0.00           H  
ATOM     38  CG1 VAL     3      49.182  53.284  57.088  1.00  0.00           C  
ATOM     39 HG11 VAL     3      50.258  53.528  57.220  1.00  0.00           H  
ATOM     40 HG12 VAL     3      49.125  52.639  56.185  1.00  0.00           H  
ATOM     41 HG13 VAL     3      48.801  52.712  57.961  1.00  0.00           H  
ATOM     42  CG2 VAL     3      46.800  53.910  56.523  1.00  0.00           C  
ATOM     43 HG21 VAL     3      46.324  53.483  57.431  1.00  0.00           H  
ATOM     44 HG22 VAL     3      46.738  53.045  55.828  1.00  0.00           H  
ATOM     45 HG23 VAL     3      46.202  54.771  56.154  1.00  0.00           H  
ATOM     46  C   VAL     3      47.564  56.715  57.806  1.00  0.00           C  
ATOM     47  O   VAL     3      46.404  56.858  58.227  1.00  0.00           O  
ATOM     48  N   PHE     4      48.237  57.658  57.142  1.00  0.00           N  
ATOM     49  HN  PHE     4      49.221  57.758  57.016  1.00  0.00           H  
ATOM     50  CA  PHE     4      47.532  58.981  56.828  1.00  0.00           C  
ATOM     51  HA  PHE     4      46.495  58.864  57.104  1.00  0.00           H  
ATOM     52  CB  PHE     4      47.960  60.120  57.744  1.00  0.00           C  
ATOM     53  HB1 PHE     4      47.479  59.978  58.736  1.00  0.00           H  
ATOM     54  HB2 PHE     4      47.600  61.081  57.317  1.00  0.00           H  
ATOM     55  CG  PHE     4      49.446  60.166  57.910  1.00  0.00           C  
ATOM     56  CD1 PHE     4      50.084  59.528  58.946  1.00  0.00           C  
ATOM     57  HD1 PHE     4      49.565  59.117  59.799  1.00  0.00           H  
ATOM     58  CE1 PHE     4      51.482  59.601  59.050  1.00  0.00           C  
ATOM     59  HE1 PHE     4      51.884  59.132  59.936  1.00  0.00           H  
ATOM     60  CZ  PHE     4      52.229  60.250  58.100  1.00  0.00           C  
ATOM     61  HZ  PHE     4      53.307  60.231  58.050  1.00  0.00           H  
ATOM     62  CD2 PHE     4      50.227  60.872  56.988  1.00  0.00           C  
ATOM     63  HD2 PHE     4      49.848  61.210  56.034  1.00  0.00           H  
ATOM     64  CE2 PHE     4      51.652  60.881  57.069  1.00  0.00           C  
ATOM     65  HE2 PHE     4      52.240  61.348  56.293  1.00  0.00           H  
ATOM     66  C   PHE     4      47.513  59.362  55.317  1.00  0.00           C  
ATOM     67  O   PHE     4      46.921  60.409  54.978  1.00  0.00           O  
ATOM     68  N   MET     5      48.044  58.540  54.538  1.00  0.00           N  
ATOM     69  HN  MET     5      48.470  57.706  54.879  1.00  0.00           H  
ATOM     70  CA  MET     5      47.959  58.519  53.057  1.00  0.00           C  
ATOM     71  HA  MET     5      46.964  58.787  52.733  1.00  0.00           H  
ATOM     72  CB  MET     5      48.875  59.550  52.387  1.00  0.00           C  
ATOM     73  HB1 MET     5      49.886  59.622  52.844  1.00  0.00           H  
ATOM     74  HB2 MET     5      48.474  60.549  52.662  1.00  0.00           H  
ATOM     75  CG  MET     5      48.924  59.502  50.768  1.00  0.00           C  
ATOM     76  HG1 MET     5      49.438  58.573  50.444  1.00  0.00           H  
ATOM     77  HG2 MET     5      49.433  60.434  50.443  1.00  0.00           H  
ATOM     78  SD  MET     5      47.245  59.554  49.924  1.00  0.00           S  
ATOM     79  CE  MET     5      47.870  59.215  48.217  1.00  0.00           C  
ATOM     80  HE1 MET     5      48.398  58.243  48.108  1.00  0.00           H  
ATOM     81  HE2 MET     5      48.456  60.120  47.949  1.00  0.00           H  
ATOM     82  HE3 MET     5      46.990  59.134  47.544  1.00  0.00           H  
ATOM     83  C   MET     5      48.106  57.037  52.757  1.00  0.00           C  
ATOM     84  O   MET     5      48.635  56.408  53.617  1.00  0.00           O  
ATOM     85  N   LYS     6      47.600  56.521  51.569  1.00  0.00           N  
ATOM     86  HN  LYS     6      47.331  57.028  50.753  1.00  0.00           H  
ATOM     87  CA  LYS     6      47.640  55.112  51.296  1.00  0.00           C  
ATOM     88  HA  LYS     6      48.247  54.598  52.028  1.00  0.00           H  
ATOM     89  CB  LYS     6      46.250  54.500  51.499  1.00  0.00           C  
ATOM     90  HB1 LYS     6      46.338  53.395  51.423  1.00  0.00           H  
ATOM     91  HB2 LYS     6      45.558  54.857  50.707  1.00  0.00           H  
ATOM     92  CG  LYS     6      45.539  54.836  52.765  1.00  0.00           C  
ATOM     93  HG1 LYS     6      45.442  55.942  52.717  1.00  0.00           H  
ATOM     94  HG2 LYS     6      46.159  54.563  53.646  1.00  0.00           H  
ATOM     95  CD  LYS     6      44.161  54.262  53.053  1.00  0.00           C  
ATOM     96  HD1 LYS     6      43.444  54.386  52.214  1.00  0.00           H  
ATOM     97  HD2 LYS     6      43.820  54.756  53.988  1.00  0.00           H  
ATOM     98  CE  LYS     6      44.258  52.743  53.380  1.00  0.00           C  
ATOM     99  HE1 LYS     6      44.842  52.662  54.322  1.00  0.00           H  
ATOM    100  HE2 LYS     6      44.832  52.291  52.542  1.00  0.00           H  
ATOM    101  NZ  LYS     6      42.910  52.140  53.558  1.00  0.00           N  
ATOM    102  HZ1 LYS     6      43.079  51.140  53.789  1.00  0.00           H  
ATOM    103  HZ2 LYS     6      42.497  52.190  52.604  1.00  0.00           H  
ATOM    104  HZ3 LYS     6      42.365  52.757  54.193  1.00  0.00           H  
ATOM    105  C   LYS     6      48.180  54.917  49.869  1.00  0.00           C  
ATOM    106  O   LYS     6      47.900  55.696  48.977  1.00  0.00           O  
ATOM    107  N   GLY     7      49.108  53.870  49.634  1.00  0.00           N  
ATOM    108  HN  GLY     7      49.136  53.102  50.269  1.00  0.00           H  
ATOM    109  CA  GLY     7      49.908  53.680  48.442  1.00  0.00           C  
ATOM    110  HA1 GLY     7      49.324  53.626  47.535  1.00  0.00           H  
ATOM    111  HA2 GLY     7      50.507  52.801  48.626  1.00  0.00           H  
ATOM    112  C   GLY     7      50.909  54.756  48.170  1.00  0.00           C  
ATOM    113  O   GLY     7      50.810  55.838  48.714  1.00  0.00           O  
ATOM    114  N   LEU     8      51.828  54.402  47.261  1.00  0.00           N  
ATOM    115  HN  LEU     8      51.971  53.541  46.778  1.00  0.00           H  
ATOM    116  CA  LEU     8      52.965  55.327  46.932  1.00  0.00           C  
ATOM    117  HA  LEU     8      53.152  55.822  47.873  1.00  0.00           H  
ATOM    118  CB  LEU     8      54.213  54.568  46.414  1.00  0.00           C  
ATOM    119  HB1 LEU     8      55.018  55.282  46.138  1.00  0.00           H  
ATOM    120  HB2 LEU     8      53.780  54.109  45.500  1.00  0.00           H  
ATOM    121  CG  LEU     8      54.751  53.462  47.335  1.00  0.00           C  
ATOM    122  HG  LEU     8      54.097  52.565  47.283  1.00  0.00           H  
ATOM    123  CD1 LEU     8      54.789  54.025  48.833  1.00  0.00           C  
ATOM    124 HD11 LEU     8      55.287  55.014  48.927  1.00  0.00           H  
ATOM    125 HD12 LEU     8      55.205  53.304  49.569  1.00  0.00           H  
ATOM    126 HD13 LEU     8      53.699  54.084  49.036  1.00  0.00           H  
ATOM    127  CD2 LEU     8      56.036  52.865  46.786  1.00  0.00           C  
ATOM    128 HD21 LEU     8      56.347  51.992  47.399  1.00  0.00           H  
ATOM    129 HD22 LEU     8      56.832  53.639  46.826  1.00  0.00           H  
ATOM    130 HD23 LEU     8      55.881  52.573  45.725  1.00  0.00           H  
ATOM    131  C   LEU     8      52.634  56.464  45.886  1.00  0.00           C  
ATOM    132  O   LEU     8      53.449  57.365  45.806  1.00  0.00           O  
ATOM    133  N   SER     9      51.420  56.451  45.261  1.00  0.00           N  
ATOM    134  HN  SER     9      50.759  55.763  45.549  1.00  0.00           H  
ATOM    135  CA  SER     9      51.049  57.442  44.286  1.00  0.00           C  
ATOM    136  HA  SER     9      50.854  58.337  44.859  1.00  0.00           H  
ATOM    137  CB  SER     9      52.113  57.610  43.120  1.00  0.00           C  
ATOM    138  HB1 SER     9      52.206  56.613  42.639  1.00  0.00           H  
ATOM    139  HB2 SER     9      53.049  57.972  43.597  1.00  0.00           H  
ATOM    140  OG  SER     9      51.831  58.539  42.100  1.00  0.00           O  
ATOM    141  HG1 SER     9      51.573  59.355  42.535  1.00  0.00           H  
ATOM    142  C   SER     9      49.777  57.004  43.583  1.00  0.00           C  
ATOM    143  O   SER     9      49.434  55.856  43.456  1.00  0.00           O  
ATOM    144  N   LYS    10      48.869  57.882  43.142  1.00  0.00           N  
ATOM    145  HN  LYS    10      49.100  58.849  43.213  1.00  0.00           H  
ATOM    146  CA  LYS    10      47.530  57.487  42.709  1.00  0.00           C  
ATOM    147  HA  LYS    10      47.129  56.762  43.402  1.00  0.00           H  
ATOM    148  CB  LYS    10      46.507  58.613  42.864  1.00  0.00           C  
ATOM    149  HB1 LYS    10      45.522  58.287  42.468  1.00  0.00           H  
ATOM    150  HB2 LYS    10      46.834  59.486  42.259  1.00  0.00           H  
ATOM    151  CG  LYS    10      46.351  58.939  44.302  1.00  0.00           C  
ATOM    152  HG1 LYS    10      47.298  59.021  44.878  1.00  0.00           H  
ATOM    153  HG2 LYS    10      45.932  58.022  44.767  1.00  0.00           H  
ATOM    154  CD  LYS    10      45.418  60.182  44.591  1.00  0.00           C  
ATOM    155  HD1 LYS    10      45.251  60.325  45.680  1.00  0.00           H  
ATOM    156  HD2 LYS    10      44.447  60.000  44.083  1.00  0.00           H  
ATOM    157  CE  LYS    10      45.998  61.433  43.873  1.00  0.00           C  
ATOM    158  HE1 LYS    10      45.246  62.251  43.860  1.00  0.00           H  
ATOM    159  HE2 LYS    10      46.261  61.232  42.812  1.00  0.00           H  
ATOM    160  NZ  LYS    10      47.182  61.952  44.554  1.00  0.00           N  
ATOM    161  HZ1 LYS    10      47.067  61.966  45.588  1.00  0.00           H  
ATOM    162  HZ2 LYS    10      47.427  62.940  44.344  1.00  0.00           H  
ATOM    163  HZ3 LYS    10      47.955  61.282  44.365  1.00  0.00           H  
ATOM    164  C   LYS    10      47.452  56.815  41.371  1.00  0.00           C  
ATOM    165  O   LYS    10      46.675  55.925  41.131  1.00  0.00           O  
ATOM    166  N   ALA    11      48.452  57.099  40.550  1.00  0.00           N  
ATOM    167  HN  ALA    11      49.226  57.649  40.852  1.00  0.00           H  
ATOM    168  CA  ALA    11      48.725  56.512  39.279  1.00  0.00           C  
ATOM    169  HA  ALA    11      47.749  56.187  38.947  1.00  0.00           H  
ATOM    170  CB  ALA    11      49.206  57.621  38.356  1.00  0.00           C  
ATOM    171  HB1 ALA    11      50.278  57.889  38.473  1.00  0.00           H  
ATOM    172  HB2 ALA    11      48.630  58.554  38.530  1.00  0.00           H  
ATOM    173  HB3 ALA    11      49.047  57.366  37.286  1.00  0.00           H  
ATOM    174  C   ALA    11      49.672  55.258  39.383  1.00  0.00           C  
ATOM    175  O   ALA    11      50.564  55.131  40.288  1.00  0.00           O  
ATOM    176  N   LYS    12      49.536  54.301  38.475  1.00  0.00           N  
ATOM    177  HN  LYS    12      48.850  54.559  37.800  1.00  0.00           H  
ATOM    178  CA  LYS    12      50.276  53.135  38.387  1.00  0.00           C  
ATOM    179  HA  LYS    12      50.215  52.726  39.384  1.00  0.00           H  
ATOM    180  CB  LYS    12      49.694  52.121  37.399  1.00  0.00           C  
ATOM    181  HB1 LYS    12      50.402  51.272  37.511  1.00  0.00           H  
ATOM    182  HB2 LYS    12      49.809  52.424  36.336  1.00  0.00           H  
ATOM    183  CG  LYS    12      48.191  51.822  37.631  1.00  0.00           C  
ATOM    184  HG1 LYS    12      47.519  52.672  37.385  1.00  0.00           H  
ATOM    185  HG2 LYS    12      48.104  51.574  38.711  1.00  0.00           H  
ATOM    186  CD  LYS    12      47.807  50.599  36.873  1.00  0.00           C  
ATOM    187  HD1 LYS    12      48.331  49.662  37.159  1.00  0.00           H  
ATOM    188  HD2 LYS    12      48.245  50.786  35.869  1.00  0.00           H  
ATOM    189  CE  LYS    12      46.341  50.207  36.812  1.00  0.00           C  
ATOM    190  HE1 LYS    12      45.739  51.090  36.509  1.00  0.00           H  
ATOM    191  HE2 LYS    12      46.088  49.846  37.832  1.00  0.00           H  
ATOM    192  NZ  LYS    12      46.169  49.187  35.818  1.00  0.00           N  
ATOM    193  HZ1 LYS    12      46.611  49.352  34.891  1.00  0.00           H  
ATOM    194  HZ2 LYS    12      45.174  48.967  35.610  1.00  0.00           H  
ATOM    195  HZ3 LYS    12      46.578  48.276  36.110  1.00  0.00           H  
ATOM    196  C   LYS    12      51.728  53.335  38.073  1.00  0.00           C  
ATOM    197  O   LYS    12      52.535  52.694  38.727  1.00  0.00           O  
ATOM    198  N   GLU    13      52.135  54.157  37.049  1.00  0.00           N  
ATOM    199  HN  GLU    13      51.405  54.531  36.482  1.00  0.00           H  
ATOM    200  CA  GLU    13      53.550  54.400  36.788  1.00  0.00           C  
ATOM    201  HA  GLU    13      54.059  53.447  36.796  1.00  0.00           H  
ATOM    202  CB  GLU    13      53.526  55.186  35.353  1.00  0.00           C  
ATOM    203  HB1 GLU    13      52.887  56.092  35.419  1.00  0.00           H  
ATOM    204  HB2 GLU    13      52.981  54.454  34.720  1.00  0.00           H  
ATOM    205  CG  GLU    13      54.940  55.634  34.888  1.00  0.00           C  
ATOM    206  HG1 GLU    13      55.750  55.039  35.362  1.00  0.00           H  
ATOM    207  HG2 GLU    13      55.100  56.693  35.183  1.00  0.00           H  
ATOM    208  CD  GLU    13      55.133  55.636  33.347  1.00  0.00           C  
ATOM    209  OE1 GLU    13      54.083  55.858  32.669  1.00  0.00           O  
ATOM    210  OE2 GLU    13      56.234  55.380  32.896  1.00  0.00           O  
ATOM    211  C   GLU    13      54.275  55.056  37.908  1.00  0.00           C  
ATOM    212  O   GLU    13      55.400  54.719  38.237  1.00  0.00           O  
ATOM    213  N   GLY    14      53.622  55.953  38.731  1.00  0.00           N  
ATOM    214  HN  GLY    14      52.674  56.175  38.516  1.00  0.00           H  
ATOM    215  CA  GLY    14      54.332  56.566  39.907  1.00  0.00           C  
ATOM    216  HA1 GLY    14      53.749  57.321  40.413  1.00  0.00           H  
ATOM    217  HA2 GLY    14      55.307  56.916  39.603  1.00  0.00           H  
ATOM    218  C   GLY    14      54.554  55.565  41.026  1.00  0.00           C  
ATOM    219  O   GLY    14      55.605  55.624  41.684  1.00  0.00           O  
ATOM    220  N   VAL    15      53.587  54.707  41.258  1.00  0.00           N  
ATOM    221  HN  VAL    15      52.664  54.816  40.898  1.00  0.00           H  
ATOM    222  CA  VAL    15      53.864  53.563  42.159  1.00  0.00           C  
ATOM    223  HA  VAL    15      54.098  53.968  43.133  1.00  0.00           H  
ATOM    224  CB  VAL    15      52.589  52.690  42.387  1.00  0.00           C  
ATOM    225  HB  VAL    15      52.231  52.278  41.419  1.00  0.00           H  
ATOM    226  CG1 VAL    15      52.913  51.529  43.334  1.00  0.00           C  
ATOM    227 HG11 VAL    15      51.976  51.083  43.731  1.00  0.00           H  
ATOM    228 HG12 VAL    15      53.494  51.912  44.200  1.00  0.00           H  
ATOM    229 HG13 VAL    15      53.403  50.668  42.831  1.00  0.00           H  
ATOM    230  CG2 VAL    15      51.512  53.573  43.117  1.00  0.00           C  
ATOM    231 HG21 VAL    15      51.891  53.929  44.099  1.00  0.00           H  
ATOM    232 HG22 VAL    15      50.569  52.990  43.179  1.00  0.00           H  
ATOM    233 HG23 VAL    15      51.244  54.478  42.531  1.00  0.00           H  
ATOM    234  C   VAL    15      54.924  52.619  41.667  1.00  0.00           C  
ATOM    235  O   VAL    15      55.792  52.274  42.454  1.00  0.00           O  
ATOM    236  N   VAL    16      54.941  52.280  40.390  1.00  0.00           N  
ATOM    237  HN  VAL    16      54.183  52.577  39.815  1.00  0.00           H  
ATOM    238  CA  VAL    16      55.869  51.309  39.884  1.00  0.00           C  
ATOM    239  HA  VAL    16      55.926  50.462  40.551  1.00  0.00           H  
ATOM    240  CB  VAL    16      55.414  50.823  38.492  1.00  0.00           C  
ATOM    241  HB  VAL    16      55.295  51.703  37.825  1.00  0.00           H  
ATOM    242  CG1 VAL    16      54.163  49.934  38.793  1.00  0.00           C  
ATOM    243 HG11 VAL    16      54.498  49.024  39.335  1.00  0.00           H  
ATOM    244 HG12 VAL    16      53.734  49.637  37.812  1.00  0.00           H  
ATOM    245 HG13 VAL    16      53.365  50.395  39.414  1.00  0.00           H  
ATOM    246  CG2 VAL    16      56.389  49.925  37.796  1.00  0.00           C  
ATOM    247 HG21 VAL    16      57.248  50.422  37.295  1.00  0.00           H  
ATOM    248 HG22 VAL    16      55.802  49.296  37.094  1.00  0.00           H  
ATOM    249 HG23 VAL    16      56.737  49.137  38.497  1.00  0.00           H  
ATOM    250  C   VAL    16      57.320  51.762  39.968  1.00  0.00           C  
ATOM    251  O   VAL    16      58.225  51.091  40.382  1.00  0.00           O  
ATOM    252  N   ALA    17      57.535  52.987  39.515  1.00  0.00           N  
ATOM    253  HN  ALA    17      56.871  53.553  39.033  1.00  0.00           H  
ATOM    254  CA  ALA    17      58.788  53.581  39.665  1.00  0.00           C  
ATOM    255  HA  ALA    17      59.523  52.940  39.202  1.00  0.00           H  
ATOM    256  CB  ALA    17      58.713  54.998  38.958  1.00  0.00           C  
ATOM    257  HB1 ALA    17      58.702  54.677  37.894  1.00  0.00           H  
ATOM    258  HB2 ALA    17      59.665  55.545  39.125  1.00  0.00           H  
ATOM    259  HB3 ALA    17      57.767  55.578  39.014  1.00  0.00           H  
ATOM    260  C   ALA    17      59.309  53.839  41.079  1.00  0.00           C  
ATOM    261  O   ALA    17      60.430  53.533  41.411  1.00  0.00           O  
ATOM    262  N   ALA    18      58.479  54.305  41.993  1.00  0.00           N  
ATOM    263  HN  ALA    18      57.533  54.535  41.777  1.00  0.00           H  
ATOM    264  CA  ALA    18      58.756  54.340  43.418  1.00  0.00           C  
ATOM    265  HA  ALA    18      59.613  54.995  43.474  1.00  0.00           H  
ATOM    266  CB  ALA    18      57.601  55.040  44.183  1.00  0.00           C  
ATOM    267  HB1 ALA    18      56.707  54.393  44.057  1.00  0.00           H  
ATOM    268  HB2 ALA    18      57.338  55.985  43.662  1.00  0.00           H  
ATOM    269  HB3 ALA    18      57.719  55.230  45.272  1.00  0.00           H  
ATOM    270  C   ALA    18      59.201  52.999  44.073  1.00  0.00           C  
ATOM    271  O   ALA    18      60.186  52.924  44.824  1.00  0.00           O  
ATOM    272  N   ALA    19      58.570  51.868  43.663  1.00  0.00           N  
ATOM    273  HN  ALA    19      57.891  51.901  42.935  1.00  0.00           H  
ATOM    274  CA  ALA    19      58.963  50.562  44.081  1.00  0.00           C  
ATOM    275  HA  ALA    19      59.194  50.550  45.136  1.00  0.00           H  
ATOM    276  CB  ALA    19      57.888  49.525  43.592  1.00  0.00           C  
ATOM    277  HB1 ALA    19      56.935  49.666  44.147  1.00  0.00           H  
ATOM    278  HB2 ALA    19      58.261  48.509  43.842  1.00  0.00           H  
ATOM    279  HB3 ALA    19      57.835  49.517  42.483  1.00  0.00           H  
ATOM    280  C   ALA    19      60.252  50.151  43.405  1.00  0.00           C  
ATOM    281  O   ALA    19      61.088  49.550  44.009  1.00  0.00           O  
ATOM    282  N   GLU    20      60.436  50.465  42.123  1.00  0.00           N  
ATOM    283  HN  GLU    20      59.719  50.718  41.478  1.00  0.00           H  
ATOM    284  CA  GLU    20      61.603  50.107  41.402  1.00  0.00           C  
ATOM    285  HA  GLU    20      61.723  49.065  41.658  1.00  0.00           H  
ATOM    286  CB  GLU    20      61.405  50.298  39.870  1.00  0.00           C  
ATOM    287  HB1 GLU    20      61.064  51.335  39.660  1.00  0.00           H  
ATOM    288  HB2 GLU    20      60.539  49.638  39.649  1.00  0.00           H  
ATOM    289  CG  GLU    20      62.618  49.722  39.118  1.00  0.00           C  
ATOM    290  HG1 GLU    20      62.759  48.676  39.466  1.00  0.00           H  
ATOM    291  HG2 GLU    20      63.529  50.281  39.423  1.00  0.00           H  
ATOM    292  CD  GLU    20      62.467  49.840  37.648  1.00  0.00           C  
ATOM    293  OE1 GLU    20      63.119  50.708  37.081  1.00  0.00           O  
ATOM    294  OE2 GLU    20      61.723  49.061  37.026  1.00  0.00           O  
ATOM    295  C   GLU    20      62.879  50.826  41.907  1.00  0.00           C  
ATOM    296  O   GLU    20      63.953  50.202  42.060  1.00  0.00           O  
ATOM    297  N   LYS    21      62.702  52.137  42.265  1.00  0.00           N  
ATOM    298  HN  LYS    21      61.782  52.497  42.133  1.00  0.00           H  
ATOM    299  CA  LYS    21      63.795  52.870  43.015  1.00  0.00           C  
ATOM    300  HA  LYS    21      64.749  52.772  42.518  1.00  0.00           H  
ATOM    301  CB  LYS    21      63.386  54.357  43.029  1.00  0.00           C  
ATOM    302  HB1 LYS    21      63.895  55.029  43.754  1.00  0.00           H  
ATOM    303  HB2 LYS    21      62.326  54.433  43.352  1.00  0.00           H  
ATOM    304  CG  LYS    21      63.334  55.100  41.680  1.00  0.00           C  
ATOM    305  HG1 LYS    21      63.111  56.159  41.932  1.00  0.00           H  
ATOM    306  HG2 LYS    21      62.571  54.626  41.026  1.00  0.00           H  
ATOM    307  CD  LYS    21      64.668  55.057  40.847  1.00  0.00           C  
ATOM    308  HD1 LYS    21      64.854  54.084  40.344  1.00  0.00           H  
ATOM    309  HD2 LYS    21      65.551  55.350  41.454  1.00  0.00           H  
ATOM    310  CE  LYS    21      64.618  56.156  39.759  1.00  0.00           C  
ATOM    311  HE1 LYS    21      65.506  56.091  39.095  1.00  0.00           H  
ATOM    312  HE2 LYS    21      64.603  57.128  40.297  1.00  0.00           H  
ATOM    313  NZ  LYS    21      63.463  55.904  39.007  1.00  0.00           N  
ATOM    314  HZ1 LYS    21      63.439  56.371  38.078  1.00  0.00           H  
ATOM    315  HZ2 LYS    21      62.636  56.114  39.601  1.00  0.00           H  
ATOM    316  HZ3 LYS    21      63.308  54.910  38.741  1.00  0.00           H  
ATOM    317  C   LYS    21      64.093  52.322  44.366  1.00  0.00           C  
ATOM    318  O   LYS    21      65.274  52.112  44.589  1.00  0.00           O  
ATOM    319  N   THR    22      63.123  52.075  45.200  1.00  0.00           N  
ATOM    320  HN  THR    22      62.169  52.157  44.922  1.00  0.00           H  
ATOM    321  CA  THR    22      63.359  51.574  46.519  1.00  0.00           C  
ATOM    322  HA  THR    22      64.018  52.338  46.905  1.00  0.00           H  
ATOM    323  CB  THR    22      62.217  51.614  47.533  1.00  0.00           C  
ATOM    324  HB  THR    22      61.954  52.675  47.734  1.00  0.00           H  
ATOM    325  OG1 THR    22      60.975  51.242  46.958  1.00  0.00           O  
ATOM    326  HG1 THR    22      60.688  51.898  46.319  1.00  0.00           H  
ATOM    327  CG2 THR    22      62.439  50.951  48.952  1.00  0.00           C  
ATOM    328 HG21 THR    22      63.267  51.443  49.506  1.00  0.00           H  
ATOM    329 HG22 THR    22      62.626  49.864  48.826  1.00  0.00           H  
ATOM    330 HG23 THR    22      61.534  51.027  49.592  1.00  0.00           H  
ATOM    331  C   THR    22      64.101  50.271  46.653  1.00  0.00           C  
ATOM    332  O   THR    22      65.073  50.063  47.408  1.00  0.00           O  
ATOM    333  N   LYS    23      63.681  49.276  45.826  1.00  0.00           N  
ATOM    334  HN  LYS    23      62.857  49.434  45.287  1.00  0.00           H  
ATOM    335  CA  LYS    23      64.176  47.956  45.729  1.00  0.00           C  
ATOM    336  HA  LYS    23      64.017  47.556  46.720  1.00  0.00           H  
ATOM    337  CB  LYS    23      63.394  47.065  44.730  1.00  0.00           C  
ATOM    338  HB1 LYS    23      64.096  46.308  44.320  1.00  0.00           H  
ATOM    339  HB2 LYS    23      63.216  47.692  43.830  1.00  0.00           H  
ATOM    340  CG  LYS    23      62.130  46.425  45.269  1.00  0.00           C  
ATOM    341  HG1 LYS    23      61.436  46.106  44.462  1.00  0.00           H  
ATOM    342  HG2 LYS    23      61.596  47.239  45.803  1.00  0.00           H  
ATOM    343  CD  LYS    23      62.368  45.334  46.330  1.00  0.00           C  
ATOM    344  HD1 LYS    23      61.436  44.813  46.638  1.00  0.00           H  
ATOM    345  HD2 LYS    23      62.773  45.913  47.187  1.00  0.00           H  
ATOM    346  CE  LYS    23      63.309  44.202  45.822  1.00  0.00           C  
ATOM    347  HE1 LYS    23      63.439  43.529  46.696  1.00  0.00           H  
ATOM    348  HE2 LYS    23      64.317  44.640  45.657  1.00  0.00           H  
ATOM    349  NZ  LYS    23      62.812  43.482  44.753  1.00  0.00           N  
ATOM    350  HZ1 LYS    23      63.314  42.577  44.652  1.00  0.00           H  
ATOM    351  HZ2 LYS    23      62.853  43.994  43.849  1.00  0.00           H  
ATOM    352  HZ3 LYS    23      61.845  43.233  45.043  1.00  0.00           H  
ATOM    353  C   LYS    23      65.631  47.823  45.381  1.00  0.00           C  
ATOM    354  O   LYS    23      66.171  46.796  45.815  1.00  0.00           O  
ATOM    355  N   GLN    24      66.225  48.764  44.617  1.00  0.00           N  
ATOM    356  HN  GLN    24      65.720  49.551  44.272  1.00  0.00           H  
ATOM    357  CA  GLN    24      67.555  48.555  44.049  1.00  0.00           C  
ATOM    358  HA  GLN    24      67.735  47.494  43.963  1.00  0.00           H  
ATOM    359  CB  GLN    24      67.585  49.069  42.629  1.00  0.00           C  
ATOM    360  HB1 GLN    24      68.636  49.036  42.269  1.00  0.00           H  
ATOM    361  HB2 GLN    24      67.260  50.124  42.505  1.00  0.00           H  
ATOM    362  CG  GLN    24      66.801  48.091  41.680  1.00  0.00           C  
ATOM    363  HG1 GLN    24      66.831  48.539  40.664  1.00  0.00           H  
ATOM    364  HG2 GLN    24      65.721  47.953  41.902  1.00  0.00           H  
ATOM    365  CD  GLN    24      67.608  46.738  41.517  1.00  0.00           C  
ATOM    366  OE1 GLN    24      68.718  46.689  41.005  1.00  0.00           O  
ATOM    367  NE2 GLN    24      67.018  45.614  41.955  1.00  0.00           N  
ATOM    368 HE21 GLN    24      67.503  44.742  41.895  1.00  0.00           H  
ATOM    369 HE22 GLN    24      66.032  45.771  41.997  1.00  0.00           H  
ATOM    370  C   GLN    24      68.563  49.294  44.951  1.00  0.00           C  
ATOM    371  O   GLN    24      69.728  49.291  44.626  1.00  0.00           O  
ATOM    372  N   GLY    25      68.050  49.847  46.107  1.00  0.00           N  
ATOM    373  HN  GLY    25      67.054  49.854  46.125  1.00  0.00           H  
ATOM    374  CA  GLY    25      68.903  50.449  47.127  1.00  0.00           C  
ATOM    375  HA1 GLY    25      69.681  49.748  47.392  1.00  0.00           H  
ATOM    376  HA2 GLY    25      68.298  50.568  48.014  1.00  0.00           H  
ATOM    377  C   GLY    25      69.430  51.787  46.655  1.00  0.00           C  
ATOM    378  O   GLY    25      70.599  52.147  46.941  1.00  0.00           O  
ATOM    379  N   VAL    26      68.682  52.550  45.949  1.00  0.00           N  
ATOM    380  HN  VAL    26      67.718  52.416  45.731  1.00  0.00           H  
ATOM    381  CA  VAL    26      69.366  53.584  45.099  1.00  0.00           C  
ATOM    382  HA  VAL    26      70.345  53.263  44.775  1.00  0.00           H  
ATOM    383  CB  VAL    26      68.511  53.996  43.875  1.00  0.00           C  
ATOM    384  HB  VAL    26      69.125  54.649  43.219  1.00  0.00           H  
ATOM    385  CG1 VAL    26      68.336  52.711  43.043  1.00  0.00           C  
ATOM    386 HG11 VAL    26      67.846  52.901  42.064  1.00  0.00           H  
ATOM    387 HG12 VAL    26      67.724  51.926  43.537  1.00  0.00           H  
ATOM    388 HG13 VAL    26      69.328  52.270  42.807  1.00  0.00           H  
ATOM    389  CG2 VAL    26      67.146  54.568  44.225  1.00  0.00           C  
ATOM    390 HG21 VAL    26      66.606  53.995  45.008  1.00  0.00           H  
ATOM    391 HG22 VAL    26      66.578  54.699  43.279  1.00  0.00           H  
ATOM    392 HG23 VAL    26      67.227  55.622  44.569  1.00  0.00           H  
ATOM    393  C   VAL    26      69.639  54.831  45.889  1.00  0.00           C  
ATOM    394  O   VAL    26      70.178  55.841  45.347  1.00  0.00           O  
ATOM    395  N   ALA    27      69.314  54.913  47.220  1.00  0.00           N  
ATOM    396  HN  ALA    27      68.998  54.154  47.784  1.00  0.00           H  
ATOM    397  CA  ALA    27      69.632  56.023  48.132  1.00  0.00           C  
ATOM    398  HA  ALA    27      70.599  56.424  47.865  1.00  0.00           H  
ATOM    399  CB  ALA    27      68.595  57.136  48.094  1.00  0.00           C  
ATOM    400  HB1 ALA    27      68.670  57.530  47.058  1.00  0.00           H  
ATOM    401  HB2 ALA    27      68.753  57.968  48.813  1.00  0.00           H  
ATOM    402  HB3 ALA    27      67.653  56.573  48.269  1.00  0.00           H  
ATOM    403  C   ALA    27      69.691  55.534  49.531  1.00  0.00           C  
ATOM    404  O   ALA    27      68.819  54.738  50.012  1.00  0.00           O  
ATOM    405  N   GLU    28      70.666  56.080  50.226  1.00  0.00           N  
ATOM    406  HN  GLU    28      71.261  56.760  49.804  1.00  0.00           H  
ATOM    407  CA  GLU    28      70.847  55.817  51.584  1.00  0.00           C  
ATOM    408  HA  GLU    28      70.584  54.786  51.766  1.00  0.00           H  
ATOM    409  CB  GLU    28      72.303  56.152  51.904  1.00  0.00           C  
ATOM    410  HB1 GLU    28      72.600  56.189  52.973  1.00  0.00           H  
ATOM    411  HB2 GLU    28      72.608  57.168  51.575  1.00  0.00           H  
ATOM    412  CG  GLU    28      73.270  55.187  51.184  1.00  0.00           C  
ATOM    413  HG1 GLU    28      73.154  55.183  50.079  1.00  0.00           H  
ATOM    414  HG2 GLU    28      73.032  54.134  51.447  1.00  0.00           H  
ATOM    415  CD  GLU    28      74.746  55.349  51.460  1.00  0.00           C  
ATOM    416  OE1 GLU    28      75.242  56.100  52.289  1.00  0.00           O  
ATOM    417  OE2 GLU    28      75.514  54.586  50.809  1.00  0.00           O  
ATOM    418  C   GLU    28      69.970  56.715  52.537  1.00  0.00           C  
ATOM    419  O   GLU    28      69.669  57.891  52.365  1.00  0.00           O  
ATOM    420  N   ALA    29      69.512  56.105  53.638  1.00  0.00           N  
ATOM    421  HN  ALA    29      69.834  55.176  53.805  1.00  0.00           H  
ATOM    422  CA  ALA    29      68.590  56.648  54.644  1.00  0.00           C  
ATOM    423  HA  ALA    29      67.868  57.237  54.097  1.00  0.00           H  
ATOM    424  CB  ALA    29      67.835  55.538  55.418  1.00  0.00           C  
ATOM    425  HB1 ALA    29      68.530  54.913  56.019  1.00  0.00           H  
ATOM    426  HB2 ALA    29      67.347  54.855  54.690  1.00  0.00           H  
ATOM    427  HB3 ALA    29      67.087  55.924  56.143  1.00  0.00           H  
ATOM    428  C   ALA    29      69.221  57.702  55.597  1.00  0.00           C  
ATOM    429  O   ALA    29      70.167  57.413  56.312  1.00  0.00           O  
ATOM    430  N   ALA    30      68.663  58.953  55.573  1.00  0.00           N  
ATOM    431  HN  ALA    30      67.757  59.163  55.214  1.00  0.00           H  
ATOM    432  CA  ALA    30      69.364  60.096  56.127  1.00  0.00           C  
ATOM    433  HA  ALA    30      69.830  59.871  57.076  1.00  0.00           H  
ATOM    434  CB  ALA    30      70.353  60.532  55.082  1.00  0.00           C  
ATOM    435  HB1 ALA    30      71.020  61.370  55.376  1.00  0.00           H  
ATOM    436  HB2 ALA    30      69.841  60.735  54.117  1.00  0.00           H  
ATOM    437  HB3 ALA    30      71.011  59.675  54.822  1.00  0.00           H  
ATOM    438  C   ALA    30      68.504  61.308  56.515  1.00  0.00           C  
ATOM    439  O   ALA    30      67.496  61.607  55.903  1.00  0.00           O  
ATOM    440  N   GLY    31      68.997  62.127  57.447  1.00  0.00           N  
ATOM    441  HN  GLY    31      69.828  61.925  57.959  1.00  0.00           H  
ATOM    442  CA  GLY    31      68.453  63.407  57.900  1.00  0.00           C  
ATOM    443  HA1 GLY    31      67.844  63.884  57.147  1.00  0.00           H  
ATOM    444  HA2 GLY    31      69.277  63.956  58.333  1.00  0.00           H  
ATOM    445  C   GLY    31      67.427  63.344  59.012  1.00  0.00           C  
ATOM    446  O   GLY    31      66.571  64.198  59.241  1.00  0.00           O  
ATOM    447  N   LYS    32      67.444  62.261  59.783  1.00  0.00           N  
ATOM    448  HN  LYS    32      67.915  61.495  59.351  1.00  0.00           H  
ATOM    449  CA  LYS    32      66.580  61.747  60.858  1.00  0.00           C  
ATOM    450  HA  LYS    32      66.798  60.691  60.918  1.00  0.00           H  
ATOM    451  CB  LYS    32      67.055  62.479  62.238  1.00  0.00           C  
ATOM    452  HB1 LYS    32      66.365  62.160  63.049  1.00  0.00           H  
ATOM    453  HB2 LYS    32      66.946  63.584  62.180  1.00  0.00           H  
ATOM    454  CG  LYS    32      68.491  62.158  62.616  1.00  0.00           C  
ATOM    455  HG1 LYS    32      68.736  62.867  63.435  1.00  0.00           H  
ATOM    456  HG2 LYS    32      69.072  62.517  61.740  1.00  0.00           H  
ATOM    457  CD  LYS    32      68.912  60.769  63.099  1.00  0.00           C  
ATOM    458  HD1 LYS    32      69.957  60.813  63.473  1.00  0.00           H  
ATOM    459  HD2 LYS    32      68.860  60.155  62.174  1.00  0.00           H  
ATOM    460  CE  LYS    32      67.970  60.243  64.161  1.00  0.00           C  
ATOM    461  HE1 LYS    32      68.147  59.167  64.376  1.00  0.00           H  
ATOM    462  HE2 LYS    32      66.930  60.284  63.771  1.00  0.00           H  
ATOM    463  NZ  LYS    32      68.109  61.006  65.410  1.00  0.00           N  
ATOM    464  HZ1 LYS    32      69.041  60.933  65.866  1.00  0.00           H  
ATOM    465  HZ2 LYS    32      67.565  60.400  66.057  1.00  0.00           H  
ATOM    466  HZ3 LYS    32      67.862  62.008  65.284  1.00  0.00           H  
ATOM    467  C   LYS    32      65.129  61.890  60.807  1.00  0.00           C  
ATOM    468  O   LYS    32      64.466  62.646  61.457  1.00  0.00           O  
ATOM    469  N   THR    33      64.485  61.120  59.896  1.00  0.00           N  
ATOM    470  HN  THR    33      64.931  60.340  59.465  1.00  0.00           H  
ATOM    471  CA  THR    33      63.118  61.295  59.321  1.00  0.00           C  
ATOM    472  HA  THR    33      62.761  62.306  59.454  1.00  0.00           H  
ATOM    473  CB  THR    33      62.918  60.992  57.865  1.00  0.00           C  
ATOM    474  HB  THR    33      63.275  59.958  57.670  1.00  0.00           H  
ATOM    475  OG1 THR    33      61.552  61.122  57.417  1.00  0.00           O  
ATOM    476  HG1 THR    33      61.435  60.303  56.931  1.00  0.00           H  
ATOM    477  CG2 THR    33      63.743  62.014  56.987  1.00  0.00           C  
ATOM    478 HG21 THR    33      63.319  63.029  57.144  1.00  0.00           H  
ATOM    479 HG22 THR    33      63.681  61.783  55.902  1.00  0.00           H  
ATOM    480 HG23 THR    33      64.791  62.053  57.354  1.00  0.00           H  
ATOM    481  C   THR    33      62.173  60.345  60.146  1.00  0.00           C  
ATOM    482  O   THR    33      62.596  59.215  60.458  1.00  0.00           O  
ATOM    483  N   LYS    34      61.044  60.900  60.579  1.00  0.00           N  
ATOM    484  HN  LYS    34      60.808  61.776  60.167  1.00  0.00           H  
ATOM    485  CA  LYS    34      59.924  60.233  61.250  1.00  0.00           C  
ATOM    486  HA  LYS    34      60.295  59.289  61.622  1.00  0.00           H  
ATOM    487  CB  LYS    34      59.355  61.147  62.365  1.00  0.00           C  
ATOM    488  HB1 LYS    34      58.423  60.725  62.797  1.00  0.00           H  
ATOM    489  HB2 LYS    34      58.977  62.076  61.888  1.00  0.00           H  
ATOM    490  CG  LYS    34      60.254  61.605  63.567  1.00  0.00           C  
ATOM    491  HG1 LYS    34      60.018  62.653  63.851  1.00  0.00           H  
ATOM    492  HG2 LYS    34      61.309  61.615  63.218  1.00  0.00           H  
ATOM    493  CD  LYS    34      60.275  60.766  64.789  1.00  0.00           C  
ATOM    494  HD1 LYS    34      60.645  59.736  64.601  1.00  0.00           H  
ATOM    495  HD2 LYS    34      59.261  60.666  65.231  1.00  0.00           H  
ATOM    496  CE  LYS    34      61.142  61.463  65.809  1.00  0.00           C  
ATOM    497  HE1 LYS    34      60.855  62.529  65.934  1.00  0.00           H  
ATOM    498  HE2 LYS    34      62.206  61.636  65.541  1.00  0.00           H  
ATOM    499  NZ  LYS    34      61.127  60.745  67.118  1.00  0.00           N  
ATOM    500  HZ1 LYS    34      60.332  61.168  67.638  1.00  0.00           H  
ATOM    501  HZ2 LYS    34      61.988  60.876  67.685  1.00  0.00           H  
ATOM    502  HZ3 LYS    34      60.965  59.722  67.025  1.00  0.00           H  
ATOM    503  C   LYS    34      58.825  59.871  60.210  1.00  0.00           C  
ATOM    504  O   LYS    34      57.973  58.974  60.452  1.00  0.00           O  
ATOM    505  N   GLU    35      58.733  60.532  58.988  1.00  0.00           N  
ATOM    506  HN  GLU    35      59.275  61.331  58.742  1.00  0.00           H  
ATOM    507  CA  GLU    35      57.787  60.104  58.011  1.00  0.00           C  
ATOM    508  HA  GLU    35      56.783  60.083  58.408  1.00  0.00           H  
ATOM    509  CB  GLU    35      57.714  61.142  56.914  1.00  0.00           C  
ATOM    510  HB1 GLU    35      58.652  61.229  56.325  1.00  0.00           H  
ATOM    511  HB2 GLU    35      57.464  62.094  57.430  1.00  0.00           H  
ATOM    512  CG  GLU    35      56.499  61.003  55.851  1.00  0.00           C  
ATOM    513  HG1 GLU    35      55.615  60.377  56.100  1.00  0.00           H  
ATOM    514  HG2 GLU    35      56.852  60.423  54.972  1.00  0.00           H  
ATOM    515  CD  GLU    35      56.024  62.355  55.239  1.00  0.00           C  
ATOM    516  OE1 GLU    35      55.408  63.257  55.922  1.00  0.00           O  
ATOM    517  OE2 GLU    35      56.412  62.648  54.100  1.00  0.00           O  
ATOM    518  C   GLU    35      58.163  58.734  57.391  1.00  0.00           C  
ATOM    519  O   GLU    35      59.255  58.547  56.814  1.00  0.00           O  
ATOM    520  N   GLY    36      57.265  57.722  57.624  1.00  0.00           N  
ATOM    521  HN  GLY    36      56.328  57.948  57.879  1.00  0.00           H  
ATOM    522  CA  GLY    36      57.576  56.319  57.350  1.00  0.00           C  
ATOM    523  HA1 GLY    36      57.377  55.771  58.259  1.00  0.00           H  
ATOM    524  HA2 GLY    36      58.488  56.103  56.814  1.00  0.00           H  
ATOM    525  C   GLY    36      56.536  55.848  56.340  1.00  0.00           C  
ATOM    526  O   GLY    36      55.575  56.586  56.084  1.00  0.00           O  
ATOM    527  N   VAL    37      56.661  54.564  55.944  1.00  0.00           N  
ATOM    528  HN  VAL    37      57.490  54.064  56.182  1.00  0.00           H  
ATOM    529  CA  VAL    37      55.637  53.935  55.208  1.00  0.00           C  
ATOM    530  HA  VAL    37      54.694  54.393  55.467  1.00  0.00           H  
ATOM    531  CB  VAL    37      56.071  53.900  53.715  1.00  0.00           C  
ATOM    532  HB  VAL    37      57.158  53.698  53.604  1.00  0.00           H  
ATOM    533  CG1 VAL    37      55.292  52.805  52.846  1.00  0.00           C  
ATOM    534 HG11 VAL    37      54.188  52.912  52.904  1.00  0.00           H  
ATOM    535 HG12 VAL    37      55.627  51.767  53.059  1.00  0.00           H  
ATOM    536 HG13 VAL    37      55.631  52.948  51.797  1.00  0.00           H  
ATOM    537  CG2 VAL    37      55.768  55.238  53.018  1.00  0.00           C  
ATOM    538 HG21 VAL    37      54.717  55.555  53.190  1.00  0.00           H  
ATOM    539 HG22 VAL    37      55.843  55.031  51.929  1.00  0.00           H  
ATOM    540 HG23 VAL    37      56.531  56.002  53.278  1.00  0.00           H  
ATOM    541  C   VAL    37      55.473  52.495  55.713  1.00  0.00           C  
ATOM    542  O   VAL    37      56.437  51.903  56.248  1.00  0.00           O  
ATOM    543  N   LEU    38      54.267  51.837  55.610  1.00  0.00           N  
ATOM    544  HN  LEU    38      53.478  52.260  55.170  1.00  0.00           H  
ATOM    545  CA  LEU    38      54.066  50.445  56.024  1.00  0.00           C  
ATOM    546  HA  LEU    38      55.012  50.074  56.387  1.00  0.00           H  
ATOM    547  CB  LEU    38      52.951  50.252  57.199  1.00  0.00           C  
ATOM    548  HB1 LEU    38      52.825  49.172  57.430  1.00  0.00           H  
ATOM    549  HB2 LEU    38      51.927  50.544  56.883  1.00  0.00           H  
ATOM    550  CG  LEU    38      53.276  51.113  58.423  1.00  0.00           C  
ATOM    551  HG  LEU    38      53.614  52.120  58.099  1.00  0.00           H  
ATOM    552  CD1 LEU    38      54.473  50.634  59.174  1.00  0.00           C  
ATOM    553 HD11 LEU    38      54.291  49.707  59.757  1.00  0.00           H  
ATOM    554 HD12 LEU    38      54.956  51.321  59.901  1.00  0.00           H  
ATOM    555 HD13 LEU    38      55.231  50.393  58.398  1.00  0.00           H  
ATOM    556  CD2 LEU    38      52.031  51.173  59.308  1.00  0.00           C  
ATOM    557 HD21 LEU    38      51.160  51.583  58.753  1.00  0.00           H  
ATOM    558 HD22 LEU    38      52.255  51.782  60.210  1.00  0.00           H  
ATOM    559 HD23 LEU    38      51.803  50.124  59.593  1.00  0.00           H  
ATOM    560  C   LEU    38      53.774  49.547  54.870  1.00  0.00           C  
ATOM    561  O   LEU    38      53.042  49.950  53.938  1.00  0.00           O  
ATOM    562  N   TYR    39      54.249  48.306  54.968  1.00  0.00           N  
ATOM    563  HN  TYR    39      54.580  47.911  55.822  1.00  0.00           H  
ATOM    564  CA  TYR    39      54.144  47.313  53.941  1.00  0.00           C  
ATOM    565  HA  TYR    39      53.569  47.742  53.134  1.00  0.00           H  
ATOM    566  CB  TYR    39      55.586  46.844  53.454  1.00  0.00           C  
ATOM    567  HB1 TYR    39      55.539  45.877  52.910  1.00  0.00           H  
ATOM    568  HB2 TYR    39      56.124  46.838  54.427  1.00  0.00           H  
ATOM    569  CG  TYR    39      56.514  47.777  52.657  1.00  0.00           C  
ATOM    570  CD1 TYR    39      56.964  49.066  53.157  1.00  0.00           C  
ATOM    571  HD1 TYR    39      56.618  49.401  54.124  1.00  0.00           H  
ATOM    572  CE1 TYR    39      57.633  49.946  52.309  1.00  0.00           C  
ATOM    573  HE1 TYR    39      58.071  50.791  52.819  1.00  0.00           H  
ATOM    574  CZ  TYR    39      57.941  49.567  51.010  1.00  0.00           C  
ATOM    575  OH  TYR    39      58.847  50.384  50.314  1.00  0.00           O  
ATOM    576  HH  TYR    39      58.859  50.005  49.432  1.00  0.00           H  
ATOM    577  CD2 TYR    39      56.754  47.458  51.364  1.00  0.00           C  
ATOM    578  HD2 TYR    39      56.474  46.492  50.969  1.00  0.00           H  
ATOM    579  CE2 TYR    39      57.442  48.324  50.534  1.00  0.00           C  
ATOM    580  HE2 TYR    39      57.585  48.020  49.508  1.00  0.00           H  
ATOM    581  C   TYR    39      53.342  46.059  54.391  1.00  0.00           C  
ATOM    582  O   TYR    39      53.441  45.610  55.533  1.00  0.00           O  
ATOM    583  N   VAL    40      52.503  45.522  53.505  1.00  0.00           N  
ATOM    584  HN  VAL    40      52.391  45.947  52.610  1.00  0.00           H  
ATOM    585  CA  VAL    40      51.666  44.384  53.686  1.00  0.00           C  
ATOM    586  HA  VAL    40      51.565  44.139  54.733  1.00  0.00           H  
ATOM    587  CB  VAL    40      50.130  44.682  53.266  1.00  0.00           C  
ATOM    588  HB  VAL    40      50.099  45.292  52.339  1.00  0.00           H  
ATOM    589  CG1 VAL    40      49.647  45.669  54.374  1.00  0.00           C  
ATOM    590 HG11 VAL    40      49.563  45.117  55.334  1.00  0.00           H  
ATOM    591 HG12 VAL    40      48.603  46.014  54.215  1.00  0.00           H  
ATOM    592 HG13 VAL    40      50.323  46.538  54.522  1.00  0.00           H  
ATOM    593  CG2 VAL    40      49.202  43.424  53.182  1.00  0.00           C  
ATOM    594 HG21 VAL    40      49.365  42.827  54.105  1.00  0.00           H  
ATOM    595 HG22 VAL    40      49.479  42.728  52.361  1.00  0.00           H  
ATOM    596 HG23 VAL    40      48.130  43.705  53.097  1.00  0.00           H  
ATOM    597  C   VAL    40      52.157  43.164  52.871  1.00  0.00           C  
ATOM    598  O   VAL    40      52.296  43.192  51.627  1.00  0.00           O  
ATOM    599  N   GLY    41      52.332  42.006  53.522  1.00  0.00           N  
ATOM    600  HN  GLY    41      51.944  42.017  54.441  1.00  0.00           H  
ATOM    601  CA  GLY    41      52.794  40.759  52.867  1.00  0.00           C  
ATOM    602  HA1 GLY    41      53.533  40.933  52.099  1.00  0.00           H  
ATOM    603  HA2 GLY    41      51.862  40.281  52.604  1.00  0.00           H  
ATOM    604  C   GLY    41      53.405  39.938  53.919  1.00  0.00           C  
ATOM    605  O   GLY    41      53.453  40.262  55.097  1.00  0.00           O  
ATOM    606  N   SER    42      53.775  38.695  53.604  1.00  0.00           N  
ATOM    607  HN  SER    42      53.442  38.330  52.738  1.00  0.00           H  
ATOM    608  CA  SER    42      54.231  37.772  54.531  1.00  0.00           C  
ATOM    609  HA  SER    42      53.609  37.883  55.406  1.00  0.00           H  
ATOM    610  CB  SER    42      54.079  36.356  53.873  1.00  0.00           C  
ATOM    611  HB1 SER    42      54.828  36.274  53.056  1.00  0.00           H  
ATOM    612  HB2 SER    42      53.055  36.121  53.513  1.00  0.00           H  
ATOM    613  OG  SER    42      54.384  35.314  54.724  1.00  0.00           O  
ATOM    614  HG1 SER    42      54.264  35.478  55.662  1.00  0.00           H  
ATOM    615  C   SER    42      55.664  37.985  54.761  1.00  0.00           C  
ATOM    616  O   SER    42      56.304  38.613  53.924  1.00  0.00           O  
ATOM    617  N   LYS    43      56.292  37.370  55.790  1.00  0.00           N  
ATOM    618  HN  LYS    43      55.784  36.799  56.431  1.00  0.00           H  
ATOM    619  CA  LYS    43      57.682  37.575  56.228  1.00  0.00           C  
ATOM    620  HA  LYS    43      57.811  38.590  56.575  1.00  0.00           H  
ATOM    621  CB  LYS    43      57.954  36.716  57.464  1.00  0.00           C  
ATOM    622  HB1 LYS    43      58.958  37.023  57.828  1.00  0.00           H  
ATOM    623  HB2 LYS    43      57.973  35.637  57.202  1.00  0.00           H  
ATOM    624  CG  LYS    43      57.011  36.915  58.687  1.00  0.00           C  
ATOM    625  HG1 LYS    43      57.380  36.255  59.501  1.00  0.00           H  
ATOM    626  HG2 LYS    43      56.008  36.490  58.469  1.00  0.00           H  
ATOM    627  CD  LYS    43      56.876  38.365  59.254  1.00  0.00           C  
ATOM    628  HD1 LYS    43      56.447  38.979  58.434  1.00  0.00           H  
ATOM    629  HD2 LYS    43      57.898  38.744  59.468  1.00  0.00           H  
ATOM    630  CE  LYS    43      55.751  38.517  60.330  1.00  0.00           C  
ATOM    631  HE1 LYS    43      55.764  39.499  60.850  1.00  0.00           H  
ATOM    632  HE2 LYS    43      55.994  37.773  61.119  1.00  0.00           H  
ATOM    633  NZ  LYS    43      54.347  38.198  59.894  1.00  0.00           N  
ATOM    634  HZ1 LYS    43      54.185  38.748  59.027  1.00  0.00           H  
ATOM    635  HZ2 LYS    43      53.713  38.537  60.645  1.00  0.00           H  
ATOM    636  HZ3 LYS    43      54.208  37.167  59.862  1.00  0.00           H  
ATOM    637  C   LYS    43      58.675  37.301  55.080  1.00  0.00           C  
ATOM    638  O   LYS    43      59.608  37.999  54.772  1.00  0.00           O  
ATOM    639  N   THR    44      58.370  36.331  54.190  1.00  0.00           N  
ATOM    640  HN  THR    44      57.711  35.625  54.437  1.00  0.00           H  
ATOM    641  CA  THR    44      59.219  36.041  53.035  1.00  0.00           C  
ATOM    642  HA  THR    44      60.255  35.986  53.333  1.00  0.00           H  
ATOM    643  CB  THR    44      58.914  34.617  52.522  1.00  0.00           C  
ATOM    644  HB  THR    44      59.579  34.365  51.669  1.00  0.00           H  
ATOM    645  OG1 THR    44      59.090  33.764  53.636  1.00  0.00           O  
ATOM    646  HG1 THR    44      59.935  34.015  54.015  1.00  0.00           H  
ATOM    647  CG2 THR    44      57.431  34.430  52.116  1.00  0.00           C  
ATOM    648 HG21 THR    44      56.756  34.816  52.909  1.00  0.00           H  
ATOM    649 HG22 THR    44      57.235  33.337  52.072  1.00  0.00           H  
ATOM    650 HG23 THR    44      57.234  34.967  51.164  1.00  0.00           H  
ATOM    651  C   THR    44      59.169  36.934  51.862  1.00  0.00           C  
ATOM    652  O   THR    44      60.063  36.946  51.026  1.00  0.00           O  
ATOM    653  N   LYS    45      58.141  37.769  51.678  1.00  0.00           N  
ATOM    654  HN  LYS    45      57.733  38.036  52.548  1.00  0.00           H  
ATOM    655  CA  LYS    45      57.969  38.652  50.635  1.00  0.00           C  
ATOM    656  HA  LYS    45      58.552  38.246  49.822  1.00  0.00           H  
ATOM    657  CB  LYS    45      56.432  38.752  50.242  1.00  0.00           C  
ATOM    658  HB1 LYS    45      56.174  39.393  49.371  1.00  0.00           H  
ATOM    659  HB2 LYS    45      55.942  39.173  51.146  1.00  0.00           H  
ATOM    660  CG  LYS    45      55.729  37.402  49.890  1.00  0.00           C  
ATOM    661  HG1 LYS    45      54.793  37.573  49.317  1.00  0.00           H  
ATOM    662  HG2 LYS    45      55.599  36.821  50.828  1.00  0.00           H  
ATOM    663  CD  LYS    45      56.512  36.533  48.847  1.00  0.00           C  
ATOM    664  HD1 LYS    45      56.006  35.544  48.840  1.00  0.00           H  
ATOM    665  HD2 LYS    45      57.451  36.226  49.356  1.00  0.00           H  
ATOM    666  CE  LYS    45      56.694  37.167  47.516  1.00  0.00           C  
ATOM    667  HE1 LYS    45      57.448  37.977  47.606  1.00  0.00           H  
ATOM    668  HE2 LYS    45      55.749  37.711  47.305  1.00  0.00           H  
ATOM    669  NZ  LYS    45      57.012  36.333  46.377  1.00  0.00           N  
ATOM    670  HZ1 LYS    45      58.036  36.165  46.441  1.00  0.00           H  
ATOM    671  HZ2 LYS    45      56.798  36.786  45.466  1.00  0.00           H  
ATOM    672  HZ3 LYS    45      56.566  35.402  46.501  1.00  0.00           H  
ATOM    673  C   LYS    45      58.594  39.974  50.770  1.00  0.00           C  
ATOM    674  O   LYS    45      59.057  40.321  51.864  1.00  0.00           O  
ATOM    675  N   GLU    46      58.432  40.820  49.721  1.00  0.00           N  
ATOM    676  HN  GLU    46      58.185  40.342  48.882  1.00  0.00           H  
ATOM    677  CA  GLU    46      58.929  42.206  49.662  1.00  0.00           C  
ATOM    678  HA  GLU    46      59.615  42.346  50.484  1.00  0.00           H  
ATOM    679  CB  GLU    46      59.567  42.327  48.302  1.00  0.00           C  
ATOM    680  HB1 GLU    46      59.846  43.371  48.040  1.00  0.00           H  
ATOM    681  HB2 GLU    46      58.722  42.079  47.625  1.00  0.00           H  
ATOM    682  CG  GLU    46      60.826  41.419  48.126  1.00  0.00           C  
ATOM    683  HG1 GLU    46      60.393  40.401  48.025  1.00  0.00           H  
ATOM    684  HG2 GLU    46      61.501  41.486  49.006  1.00  0.00           H  
ATOM    685  CD  GLU    46      61.488  41.634  46.814  1.00  0.00           C  
ATOM    686  OE1 GLU    46      62.659  41.195  46.679  1.00  0.00           O  
ATOM    687  OE2 GLU    46      60.820  42.099  45.867  1.00  0.00           O  
ATOM    688  C   GLU    46      57.749  43.094  49.876  1.00  0.00           C  
ATOM    689  O   GLU    46      58.069  44.303  49.959  1.00  0.00           O  
ATOM    690  N   GLY    47      56.496  42.634  50.055  1.00  0.00           N  
ATOM    691  HN  GLY    47      56.294  41.667  49.919  1.00  0.00           H  
ATOM    692  CA  GLY    47      55.313  43.475  50.471  1.00  0.00           C  
ATOM    693  HA1 GLY    47      55.528  44.137  51.296  1.00  0.00           H  
ATOM    694  HA2 GLY    47      54.511  42.775  50.651  1.00  0.00           H  
ATOM    695  C   GLY    47      54.818  44.431  49.438  1.00  0.00           C  
ATOM    696  O   GLY    47      55.521  44.802  48.477  1.00  0.00           O  
ATOM    697  N   VAL    48      53.581  44.843  49.691  1.00  0.00           N  
ATOM    698  HN  VAL    48      53.108  44.518  50.506  1.00  0.00           H  
ATOM    699  CA  VAL    48      52.890  45.847  48.891  1.00  0.00           C  
ATOM    700  HA  VAL    48      53.553  46.405  48.247  1.00  0.00           H  
ATOM    701  CB  VAL    48      51.673  45.284  48.237  1.00  0.00           C  
ATOM    702  HB  VAL    48      51.163  44.665  49.007  1.00  0.00           H  
ATOM    703  CG1 VAL    48      52.195  44.374  47.138  1.00  0.00           C  
ATOM    704 HG11 VAL    48      51.401  43.811  46.601  1.00  0.00           H  
ATOM    705 HG12 VAL    48      52.853  43.565  47.521  1.00  0.00           H  
ATOM    706 HG13 VAL    48      52.828  44.848  46.357  1.00  0.00           H  
ATOM    707  CG2 VAL    48      50.827  46.304  47.516  1.00  0.00           C  
ATOM    708 HG21 VAL    48      51.496  47.115  47.157  1.00  0.00           H  
ATOM    709 HG22 VAL    48      50.048  46.744  48.175  1.00  0.00           H  
ATOM    710 HG23 VAL    48      50.349  45.870  46.612  1.00  0.00           H  
ATOM    711  C   VAL    48      52.545  46.889  49.935  1.00  0.00           C  
ATOM    712  O   VAL    48      52.356  46.509  51.061  1.00  0.00           O  
ATOM    713  N   VAL    49      52.555  48.190  49.630  1.00  0.00           N  
ATOM    714  HN  VAL    49      52.801  48.427  48.694  1.00  0.00           H  
ATOM    715  CA  VAL    49      52.268  49.208  50.707  1.00  0.00           C  
ATOM    716  HA  VAL    49      52.873  49.021  51.582  1.00  0.00           H  
ATOM    717  CB  VAL    49      52.826  50.539  50.150  1.00  0.00           C  
ATOM    718  HB  VAL    49      52.574  50.640  49.073  1.00  0.00           H  
ATOM    719  CG1 VAL    49      54.380  50.436  50.302  1.00  0.00           C  
ATOM    720 HG11 VAL    49      54.661  50.211  51.353  1.00  0.00           H  
ATOM    721 HG12 VAL    49      54.925  51.331  49.934  1.00  0.00           H  
ATOM    722 HG13 VAL    49      54.759  49.585  49.696  1.00  0.00           H  
ATOM    723  CG2 VAL    49      52.378  51.818  50.863  1.00  0.00           C  
ATOM    724 HG21 VAL    49      52.754  52.770  50.432  1.00  0.00           H  
ATOM    725 HG22 VAL    49      52.803  51.703  51.882  1.00  0.00           H  
ATOM    726 HG23 VAL    49      51.268  51.778  50.903  1.00  0.00           H  
ATOM    727  C   VAL    49      50.842  49.224  51.251  1.00  0.00           C  
ATOM    728  O   VAL    49      49.877  48.807  50.558  1.00  0.00           O  
ATOM    729  N   HSD    50      50.629  49.489  52.552  1.00  0.00           N  
ATOM    730  HN  HSD    50      51.480  49.634  53.051  1.00  0.00           H  
ATOM    731  CA  HSD    50      49.417  49.922  53.240  1.00  0.00           C  
ATOM    732  HA  HSD    50      48.510  49.580  52.765  1.00  0.00           H  
ATOM    733  CB  HSD    50      49.359  49.239  54.682  1.00  0.00           C  
ATOM    734  HB1 HSD    50      50.405  49.167  55.049  1.00  0.00           H  
ATOM    735  HB2 HSD    50      48.907  48.227  54.606  1.00  0.00           H  
ATOM    736  ND1 HSD    50      47.166  50.241  55.742  1.00  0.00           N  
ATOM    737  HD1 HSD    50      46.548  50.194  54.956  1.00  0.00           H  
ATOM    738  CG  HSD    50      48.514  49.856  55.798  1.00  0.00           C  
ATOM    739  CE1 HSD    50      46.797  50.592  57.004  1.00  0.00           C  
ATOM    740  HE1 HSD    50      45.757  50.631  57.326  1.00  0.00           H  
ATOM    741  NE2 HSD    50      47.796  50.504  57.811  1.00  0.00           N  
ATOM    742  CD2 HSD    50      48.849  50.052  57.079  1.00  0.00           C  
ATOM    743  HD2 HSD    50      49.821  49.987  57.551  1.00  0.00           H  
ATOM    744  C   HSD    50      49.224  51.434  53.303  1.00  0.00           C  
ATOM    745  O   HSD    50      48.065  51.909  53.060  1.00  0.00           O  
ATOM    746  N   GLY    51      50.283  52.203  53.695  1.00  0.00           N  
ATOM    747  HN  GLY    51      50.998  51.750  54.221  1.00  0.00           H  
ATOM    748  CA  GLY    51      50.203  53.599  53.484  1.00  0.00           C  
ATOM    749  HA1 GLY    51      49.312  53.961  53.976  1.00  0.00           H  
ATOM    750  HA2 GLY    51      50.149  53.713  52.411  1.00  0.00           H  
ATOM    751  C   GLY    51      51.378  54.346  53.998  1.00  0.00           C  
ATOM    752  O   GLY    51      52.488  53.806  54.146  1.00  0.00           O  
ATOM    753  N   VAL    52      51.236  55.619  54.306  1.00  0.00           N  
ATOM    754  HN  VAL    52      50.333  56.024  54.185  1.00  0.00           H  
ATOM    755  CA  VAL    52      52.239  56.500  54.868  1.00  0.00           C  
ATOM    756  HA  VAL    52      53.253  56.137  54.783  1.00  0.00           H  
ATOM    757  CB  VAL    52      52.150  57.910  54.181  1.00  0.00           C  
ATOM    758  HB  VAL    52      51.172  58.396  54.384  1.00  0.00           H  
ATOM    759  CG1 VAL    52      52.212  57.616  52.713  1.00  0.00           C  
ATOM    760 HG11 VAL    52      53.185  57.206  52.368  1.00  0.00           H  
ATOM    761 HG12 VAL    52      51.968  58.548  52.161  1.00  0.00           H  
ATOM    762 HG13 VAL    52      51.391  56.910  52.463  1.00  0.00           H  
ATOM    763  CG2 VAL    52      53.410  58.658  54.632  1.00  0.00           C  
ATOM    764 HG21 VAL    52      54.295  57.992  54.543  1.00  0.00           H  
ATOM    765 HG22 VAL    52      53.234  59.089  55.641  1.00  0.00           H  
ATOM    766 HG23 VAL    52      53.530  59.506  53.925  1.00  0.00           H  
ATOM    767  C   VAL    52      51.910  56.473  56.338  1.00  0.00           C  
ATOM    768  O   VAL    52      50.747  56.511  56.664  1.00  0.00           O  
ATOM    769  N   ALA    53      52.957  56.468  57.202  1.00  0.00           N  
ATOM    770  HN  ALA    53      53.832  56.700  56.786  1.00  0.00           H  
ATOM    771  CA  ALA    53      52.818  56.367  58.585  1.00  0.00           C  
ATOM    772  HA  ALA    53      51.841  56.718  58.884  1.00  0.00           H  
ATOM    773  CB  ALA    53      52.675  54.951  59.101  1.00  0.00           C  
ATOM    774  HB1 ALA    53      52.114  55.040  60.056  1.00  0.00           H  
ATOM    775  HB2 ALA    53      53.609  54.360  59.206  1.00  0.00           H  
ATOM    776  HB3 ALA    53      52.049  54.350  58.407  1.00  0.00           H  
ATOM    777  C   ALA    53      53.974  57.064  59.343  1.00  0.00           C  
ATOM    778  O   ALA    53      54.697  57.872  58.812  1.00  0.00           O  
ATOM    779  N   THR    54      54.196  56.691  60.623  1.00  0.00           N  
ATOM    780  HN  THR    54      53.654  55.969  61.045  1.00  0.00           H  
ATOM    781  CA  THR    54      55.184  57.269  61.532  1.00  0.00           C  
ATOM    782  HA  THR    54      55.770  58.055  61.080  1.00  0.00           H  
ATOM    783  CB  THR    54      54.683  57.799  62.844  1.00  0.00           C  
ATOM    784  HB  THR    54      54.027  57.116  63.424  1.00  0.00           H  
ATOM    785  OG1 THR    54      53.827  58.915  62.654  1.00  0.00           O  
ATOM    786  HG1 THR    54      52.906  58.675  62.536  1.00  0.00           H  
ATOM    787  CG2 THR    54      55.803  58.401  63.692  1.00  0.00           C  
ATOM    788 HG21 THR    54      56.637  57.690  63.872  1.00  0.00           H  
ATOM    789 HG22 THR    54      55.436  58.789  64.667  1.00  0.00           H  
ATOM    790 HG23 THR    54      56.242  59.196  63.051  1.00  0.00           H  
ATOM    791  C   THR    54      56.176  56.107  61.795  1.00  0.00           C  
ATOM    792  O   THR    54      55.744  55.061  62.193  1.00  0.00           O  
ATOM    793  N   VAL    55      57.469  56.302  61.401  1.00  0.00           N  
ATOM    794  HN  VAL    55      57.779  57.147  60.973  1.00  0.00           H  
ATOM    795  CA  VAL    55      58.439  55.266  61.481  1.00  0.00           C  
ATOM    796  HA  VAL    55      58.126  54.340  61.024  1.00  0.00           H  
ATOM    797  CB  VAL    55      59.726  55.652  60.686  1.00  0.00           C  
ATOM    798  HB  VAL    55      59.360  56.142  59.759  1.00  0.00           H  
ATOM    799  CG1 VAL    55      60.567  54.406  60.326  1.00  0.00           C  
ATOM    800 HG11 VAL    55      61.515  54.806  59.909  1.00  0.00           H  
ATOM    801 HG12 VAL    55      60.094  53.776  59.543  1.00  0.00           H  
ATOM    802 HG13 VAL    55      60.858  53.770  61.190  1.00  0.00           H  
ATOM    803  CG2 VAL    55      60.462  56.792  61.415  1.00  0.00           C  
ATOM    804 HG21 VAL    55      60.958  57.461  60.680  1.00  0.00           H  
ATOM    805 HG22 VAL    55      61.304  56.366  62.003  1.00  0.00           H  
ATOM    806 HG23 VAL    55      59.855  57.447  62.076  1.00  0.00           H  
ATOM    807  C   VAL    55      58.883  54.904  62.963  1.00  0.00           C  
ATOM    808  O   VAL    55      59.000  55.777  63.889  1.00  0.00           O  
ATOM    809  N   ALA    56      59.116  53.591  63.208  1.00  0.00           N  
ATOM    810  HN  ALA    56      59.012  53.012  62.402  1.00  0.00           H  
ATOM    811  CA  ALA    56      59.605  52.996  64.389  1.00  0.00           C  
ATOM    812  HA  ALA    56      58.817  53.118  65.117  1.00  0.00           H  
ATOM    813  CB  ALA    56      59.782  51.511  63.954  1.00  0.00           C  
ATOM    814  HB1 ALA    56      60.210  50.989  64.836  1.00  0.00           H  
ATOM    815  HB2 ALA    56      60.580  51.365  63.195  1.00  0.00           H  
ATOM    816  HB3 ALA    56      58.840  50.996  63.666  1.00  0.00           H  
ATOM    817  C   ALA    56      60.930  53.606  64.993  1.00  0.00           C  
ATOM    818  O   ALA    56      61.783  53.908  64.201  1.00  0.00           O  
ATOM    819  N   GLU    57      61.055  53.638  66.285  1.00  0.00           N  
ATOM    820  HN  GLU    57      60.266  53.337  66.815  1.00  0.00           H  
ATOM    821  CA  GLU    57      62.218  54.238  66.986  1.00  0.00           C  
ATOM    822  HA  GLU    57      62.588  55.067  66.400  1.00  0.00           H  
ATOM    823  CB  GLU    57      61.745  54.927  68.297  1.00  0.00           C  
ATOM    824  HB1 GLU    57      62.684  55.131  68.853  1.00  0.00           H  
ATOM    825  HB2 GLU    57      61.136  54.170  68.837  1.00  0.00           H  
ATOM    826  CG  GLU    57      60.886  56.185  68.135  1.00  0.00           C  
ATOM    827  HG1 GLU    57      60.554  56.502  69.147  1.00  0.00           H  
ATOM    828  HG2 GLU    57      60.048  55.980  67.435  1.00  0.00           H  
ATOM    829  CD  GLU    57      61.764  57.273  67.424  1.00  0.00           C  
ATOM    830  OE1 GLU    57      61.102  58.098  66.801  1.00  0.00           O  
ATOM    831  OE2 GLU    57      63.017  57.287  67.573  1.00  0.00           O  
ATOM    832  C   GLU    57      63.382  53.290  67.355  1.00  0.00           C  
ATOM    833  O   GLU    57      64.376  53.642  67.974  1.00  0.00           O  
ATOM    834  N   LYS    58      63.329  52.028  66.781  1.00  0.00           N  
ATOM    835  HN  LYS    58      62.413  51.889  66.414  1.00  0.00           H  
ATOM    836  CA  LYS    58      64.311  50.968  66.768  1.00  0.00           C  
ATOM    837  HA  LYS    58      64.046  50.281  65.978  1.00  0.00           H  
ATOM    838  CB  LYS    58      65.706  51.454  66.362  1.00  0.00           C  
ATOM    839  HB1 LYS    58      66.441  50.625  66.287  1.00  0.00           H  
ATOM    840  HB2 LYS    58      66.206  52.096  67.118  1.00  0.00           H  
ATOM    841  CG  LYS    58      65.809  52.209  65.071  1.00  0.00           C  
ATOM    842  HG1 LYS    58      65.064  53.029  64.989  1.00  0.00           H  
ATOM    843  HG2 LYS    58      65.540  51.476  64.281  1.00  0.00           H  
ATOM    844  CD  LYS    58      67.190  52.792  64.690  1.00  0.00           C  
ATOM    845  HD1 LYS    58      67.958  51.995  64.793  1.00  0.00           H  
ATOM    846  HD2 LYS    58      67.478  53.537  65.462  1.00  0.00           H  
ATOM    847  CE  LYS    58      67.187  53.492  63.323  1.00  0.00           C  
ATOM    848  HE1 LYS    58      66.448  54.309  63.178  1.00  0.00           H  
ATOM    849  HE2 LYS    58      67.081  52.701  62.550  1.00  0.00           H  
ATOM    850  NZ  LYS    58      68.452  54.115  63.197  1.00  0.00           N  
ATOM    851  HZ1 LYS    58      68.419  55.150  63.104  1.00  0.00           H  
ATOM    852  HZ2 LYS    58      68.927  53.805  62.325  1.00  0.00           H  
ATOM    853  HZ3 LYS    58      69.107  53.839  63.957  1.00  0.00           H  
ATOM    854  C   LYS    58      64.492  50.232  68.018  1.00  0.00           C  
ATOM    855  O   LYS    58      65.484  49.537  68.328  1.00  0.00           O  
ATOM    856  N   THR    59      63.502  50.376  68.928  1.00  0.00           N  
ATOM    857  HN  THR    59      62.739  50.950  68.640  1.00  0.00           H  
ATOM    858  CA  THR    59      63.648  49.891  70.328  1.00  0.00           C  
ATOM    859  HA  THR    59      64.673  49.733  70.629  1.00  0.00           H  
ATOM    860  CB  THR    59      63.095  50.905  71.336  1.00  0.00           C  
ATOM    861  HB  THR    59      62.060  51.186  71.043  1.00  0.00           H  
ATOM    862  OG1 THR    59      63.082  50.438  72.719  1.00  0.00           O  
ATOM    863  HG1 THR    59      62.636  49.595  72.610  1.00  0.00           H  
ATOM    864  CG2 THR    59      63.808  52.235  71.251  1.00  0.00           C  
ATOM    865 HG21 THR    59      63.383  52.922  72.014  1.00  0.00           H  
ATOM    866 HG22 THR    59      63.657  52.723  70.265  1.00  0.00           H  
ATOM    867 HG23 THR    59      64.902  52.076  71.360  1.00  0.00           H  
ATOM    868  C   THR    59      62.844  48.613  70.503  1.00  0.00           C  
ATOM    869  O   THR    59      62.578  48.111  71.607  1.00  0.00           O  
ATOM    870  N   LYS    60      62.345  48.030  69.333  1.00  0.00           N  
ATOM    871  HN  LYS    60      62.567  48.562  68.520  1.00  0.00           H  
ATOM    872  CA  LYS    60      61.698  46.751  69.275  1.00  0.00           C  
ATOM    873  HA  LYS    60      61.431  46.476  68.266  1.00  0.00           H  
ATOM    874  CB  LYS    60      62.550  45.539  69.692  1.00  0.00           C  
ATOM    875  HB1 LYS    60      61.994  44.580  69.621  1.00  0.00           H  
ATOM    876  HB2 LYS    60      62.923  45.710  70.725  1.00  0.00           H  
ATOM    877  CG  LYS    60      63.899  45.499  68.929  1.00  0.00           C  
ATOM    878  HG1 LYS    60      64.453  44.597  69.268  1.00  0.00           H  
ATOM    879  HG2 LYS    60      64.441  46.426  69.213  1.00  0.00           H  
ATOM    880  CD  LYS    60      63.685  45.341  67.414  1.00  0.00           C  
ATOM    881  HD1 LYS    60      64.619  45.024  66.903  1.00  0.00           H  
ATOM    882  HD2 LYS    60      63.361  46.299  66.953  1.00  0.00           H  
ATOM    883  CE  LYS    60      62.617  44.349  66.982  1.00  0.00           C  
ATOM    884  HE1 LYS    60      61.620  44.743  67.275  1.00  0.00           H  
ATOM    885  HE2 LYS    60      62.804  43.322  67.362  1.00  0.00           H  
ATOM    886  NZ  LYS    60      62.453  44.238  65.504  1.00  0.00           N  
ATOM    887  HZ1 LYS    60      61.865  43.488  65.088  1.00  0.00           H  
ATOM    888  HZ2 LYS    60      63.418  44.127  65.131  1.00  0.00           H  
ATOM    889  HZ3 LYS    60      62.143  45.154  65.122  1.00  0.00           H  
ATOM    890  C   LYS    60      60.321  46.756  69.884  1.00  0.00           C  
ATOM    891  O   LYS    60      59.945  45.746  70.441  1.00  0.00           O  
ATOM    892  N   GLU    61      59.636  47.864  69.734  1.00  0.00           N  
ATOM    893  HN  GLU    61      59.989  48.766  69.495  1.00  0.00           H  
ATOM    894  CA  GLU    61      58.237  47.963  70.045  1.00  0.00           C  
ATOM    895  HA  GLU    61      58.152  47.639  71.072  1.00  0.00           H  
ATOM    896  CB  GLU    61      57.818  49.434  70.023  1.00  0.00           C  
ATOM    897  HB1 GLU    61      56.766  49.440  70.379  1.00  0.00           H  
ATOM    898  HB2 GLU    61      57.795  49.862  68.998  1.00  0.00           H  
ATOM    899  CG  GLU    61      58.534  50.307  71.126  1.00  0.00           C  
ATOM    900  HG1 GLU    61      59.645  50.314  71.106  1.00  0.00           H  
ATOM    901  HG2 GLU    61      58.285  49.916  72.136  1.00  0.00           H  
ATOM    902  CD  GLU    61      58.071  51.771  71.170  1.00  0.00           C  
ATOM    903  OE1 GLU    61      58.307  52.617  70.336  1.00  0.00           O  
ATOM    904  OE2 GLU    61      57.334  52.018  72.185  1.00  0.00           O  
ATOM    905  C   GLU    61      57.341  47.088  69.122  1.00  0.00           C  
ATOM    906  O   GLU    61      57.761  46.686  68.030  1.00  0.00           O  
ATOM    907  N   GLN    62      56.123  46.756  69.631  1.00  0.00           N  
ATOM    908  HN  GLN    62      55.831  47.020  70.547  1.00  0.00           H  
ATOM    909  CA  GLN    62      55.171  45.808  68.913  1.00  0.00           C  
ATOM    910  HA  GLN    62      55.796  44.962  68.669  1.00  0.00           H  
ATOM    911  CB  GLN    62      54.030  45.359  69.927  1.00  0.00           C  
ATOM    912  HB1 GLN    62      53.281  44.833  69.297  1.00  0.00           H  
ATOM    913  HB2 GLN    62      53.542  46.233  70.407  1.00  0.00           H  
ATOM    914  CG  GLN    62      54.639  44.535  71.028  1.00  0.00           C  
ATOM    915  HG1 GLN    62      53.980  44.349  71.903  1.00  0.00           H  
ATOM    916  HG2 GLN    62      55.509  45.034  71.507  1.00  0.00           H  
ATOM    917  CD  GLN    62      55.209  43.181  70.646  1.00  0.00           C  
ATOM    918  OE1 GLN    62      56.405  43.026  70.544  1.00  0.00           O  
ATOM    919  NE2 GLN    62      54.333  42.128  70.599  1.00  0.00           N  
ATOM    920 HE21 GLN    62      54.687  41.315  70.137  1.00  0.00           H  
ATOM    921 HE22 GLN    62      53.408  42.182  70.975  1.00  0.00           H  
ATOM    922  C   GLN    62      54.687  46.377  67.631  1.00  0.00           C  
ATOM    923  O   GLN    62      54.443  47.610  67.609  1.00  0.00           O  
ATOM    924  N   VAL    63      54.633  45.598  66.604  1.00  0.00           N  
ATOM    925  HN  VAL    63      54.968  44.664  66.701  1.00  0.00           H  
ATOM    926  CA  VAL    63      54.294  46.052  65.244  1.00  0.00           C  
ATOM    927  HA  VAL    63      54.955  46.848  64.936  1.00  0.00           H  
ATOM    928  CB  VAL    63      54.468  44.912  64.259  1.00  0.00           C  
ATOM    929  HB  VAL    63      53.778  44.075  64.501  1.00  0.00           H  
ATOM    930  CG1 VAL    63      55.846  44.359  64.447  1.00  0.00           C  
ATOM    931 HG11 VAL    63      56.635  44.965  63.953  1.00  0.00           H  
ATOM    932 HG12 VAL    63      55.925  43.380  63.926  1.00  0.00           H  
ATOM    933 HG13 VAL    63      56.129  44.167  65.504  1.00  0.00           H  
ATOM    934  CG2 VAL    63      54.206  45.384  62.804  1.00  0.00           C  
ATOM    935 HG21 VAL    63      54.542  46.442  62.755  1.00  0.00           H  
ATOM    936 HG22 VAL    63      53.110  45.321  62.636  1.00  0.00           H  
ATOM    937 HG23 VAL    63      54.794  44.833  62.039  1.00  0.00           H  
ATOM    938  C   VAL    63      52.864  46.627  65.118  1.00  0.00           C  
ATOM    939  O   VAL    63      51.894  46.085  65.709  1.00  0.00           O  
ATOM    940  N   THR    64      52.645  47.825  64.393  1.00  0.00           N  
ATOM    941  HN  THR    64      53.391  48.302  63.936  1.00  0.00           H  
ATOM    942  CA  THR    64      51.335  48.368  64.419  1.00  0.00           C  
ATOM    943  HA  THR    64      51.122  48.479  65.472  1.00  0.00           H  
ATOM    944  CB  THR    64      51.198  49.819  63.953  1.00  0.00           C  
ATOM    945  HB  THR    64      52.090  50.386  64.295  1.00  0.00           H  
ATOM    946  OG1 THR    64      50.022  50.407  64.372  1.00  0.00           O  
ATOM    947  HG1 THR    64      50.225  51.328  64.197  1.00  0.00           H  
ATOM    948  CG2 THR    64      51.283  49.929  62.448  1.00  0.00           C  
ATOM    949 HG21 THR    64      51.302  51.002  62.158  1.00  0.00           H  
ATOM    950 HG22 THR    64      50.356  49.542  61.973  1.00  0.00           H  
ATOM    951 HG23 THR    64      52.136  49.367  62.012  1.00  0.00           H  
ATOM    952  C   THR    64      50.312  47.478  63.703  1.00  0.00           C  
ATOM    953  O   THR    64      50.688  46.743  62.860  1.00  0.00           O  
ATOM    954  N   ASN    65      49.015  47.388  64.135  1.00  0.00           N  
ATOM    955  HN  ASN    65      48.711  47.852  64.964  1.00  0.00           H  
ATOM    956  CA  ASN    65      47.987  46.698  63.450  1.00  0.00           C  
ATOM    957  HA  ASN    65      48.306  45.686  63.248  1.00  0.00           H  
ATOM    958  CB  ASN    65      46.664  46.666  64.244  1.00  0.00           C  
ATOM    959  HB1 ASN    65      46.399  47.692  64.577  1.00  0.00           H  
ATOM    960  HB2 ASN    65      46.899  46.110  65.177  1.00  0.00           H  
ATOM    961  CG  ASN    65      45.424  46.150  63.584  1.00  0.00           C  
ATOM    962  OD1 ASN    65      44.334  46.687  63.752  1.00  0.00           O  
ATOM    963  ND2 ASN    65      45.515  45.007  62.847  1.00  0.00           N  
ATOM    964 HD21 ASN    65      44.752  44.542  62.397  1.00  0.00           H  
ATOM    965 HD22 ASN    65      46.454  44.782  62.586  1.00  0.00           H  
ATOM    966  C   ASN    65      47.815  47.387  62.137  1.00  0.00           C  
ATOM    967  O   ASN    65      47.529  48.547  62.001  1.00  0.00           O  
ATOM    968  N   VAL    66      47.988  46.597  61.045  1.00  0.00           N  
ATOM    969  HN  VAL    66      48.215  45.627  61.038  1.00  0.00           H  
ATOM    970  CA  VAL    66      47.979  47.140  59.730  1.00  0.00           C  
ATOM    971  HA  VAL    66      47.960  48.220  59.757  1.00  0.00           H  
ATOM    972  CB  VAL    66      49.155  46.604  58.846  1.00  0.00           C  
ATOM    973  HB  VAL    66      49.118  47.007  57.812  1.00  0.00           H  
ATOM    974  CG1 VAL    66      50.457  47.065  59.546  1.00  0.00           C  
ATOM    975 HG11 VAL    66      50.440  46.731  60.605  1.00  0.00           H  
ATOM    976 HG12 VAL    66      50.430  48.175  59.508  1.00  0.00           H  
ATOM    977 HG13 VAL    66      51.472  46.858  59.145  1.00  0.00           H  
ATOM    978  CG2 VAL    66      49.206  45.029  58.619  1.00  0.00           C  
ATOM    979 HG21 VAL    66      50.163  44.627  58.221  1.00  0.00           H  
ATOM    980 HG22 VAL    66      48.388  44.814  57.899  1.00  0.00           H  
ATOM    981 HG23 VAL    66      49.050  44.451  59.555  1.00  0.00           H  
ATOM    982  C   VAL    66      46.699  46.817  58.981  1.00  0.00           C  
ATOM    983  O   VAL    66      46.058  45.771  59.121  1.00  0.00           O  
ATOM    984  N   GLY    67      46.180  47.818  58.224  1.00  0.00           N  
ATOM    985  HN  GLY    67      46.563  48.736  58.166  1.00  0.00           H  
ATOM    986  CA  GLY    67      45.149  47.593  57.197  1.00  0.00           C  
ATOM    987  HA1 GLY    67      44.609  48.489  56.930  1.00  0.00           H  
ATOM    988  HA2 GLY    67      44.417  46.909  57.599  1.00  0.00           H  
ATOM    989  C   GLY    67      45.644  46.930  55.946  1.00  0.00           C  
ATOM    990  O   GLY    67      46.728  46.362  55.974  1.00  0.00           O  
ATOM    991  N   GLY    68      44.783  46.897  54.901  1.00  0.00           N  
ATOM    992  HN  GLY    68      43.913  47.365  55.038  1.00  0.00           H  
ATOM    993  CA  GLY    68      44.772  46.333  53.528  1.00  0.00           C  
ATOM    994  HA1 GLY    68      43.976  46.836  52.998  1.00  0.00           H  
ATOM    995  HA2 GLY    68      44.647  45.264  53.440  1.00  0.00           H  
ATOM    996  C   GLY    68      45.986  46.700  52.751  1.00  0.00           C  
ATOM    997  O   GLY    68      46.538  47.745  53.025  1.00  0.00           O  
ATOM    998  N   ALA    69      46.206  45.942  51.623  1.00  0.00           N  
ATOM    999  HN  ALA    69      45.739  45.105  51.349  1.00  0.00           H  
ATOM   1000  CA  ALA    69      47.204  46.220  50.595  1.00  0.00           C  
ATOM   1001  HA  ALA    69      47.975  46.816  51.060  1.00  0.00           H  
ATOM   1002  CB  ALA    69      47.800  44.982  49.992  1.00  0.00           C  
ATOM   1003  HB1 ALA    69      48.387  45.216  49.078  1.00  0.00           H  
ATOM   1004  HB2 ALA    69      47.073  44.172  49.768  1.00  0.00           H  
ATOM   1005  HB3 ALA    69      48.577  44.517  50.636  1.00  0.00           H  
ATOM   1006  C   ALA    69      46.553  46.993  49.423  1.00  0.00           C  
ATOM   1007  O   ALA    69      45.487  46.683  48.894  1.00  0.00           O  
ATOM   1008  N   VAL    70      47.267  48.043  48.989  1.00  0.00           N  
ATOM   1009  HN  VAL    70      48.091  48.271  49.502  1.00  0.00           H  
ATOM   1010  CA  VAL    70      46.717  49.018  48.135  1.00  0.00           C  
ATOM   1011  HA  VAL    70      45.757  49.394  48.455  1.00  0.00           H  
ATOM   1012  CB  VAL    70      47.446  50.304  48.277  1.00  0.00           C  
ATOM   1013  HB  VAL    70      48.531  50.173  48.075  1.00  0.00           H  
ATOM   1014  CG1 VAL    70      47.405  50.773  49.777  1.00  0.00           C  
ATOM   1015 HG11 VAL    70      46.812  51.709  49.855  1.00  0.00           H  
ATOM   1016 HG12 VAL    70      48.377  50.989  50.271  1.00  0.00           H  
ATOM   1017 HG13 VAL    70      46.973  50.019  50.469  1.00  0.00           H  
ATOM   1018  CG2 VAL    70      46.896  51.399  47.303  1.00  0.00           C  
ATOM   1019 HG21 VAL    70      47.356  52.399  47.449  1.00  0.00           H  
ATOM   1020 HG22 VAL    70      45.826  51.444  47.598  1.00  0.00           H  
ATOM   1021 HG23 VAL    70      46.933  51.074  46.241  1.00  0.00           H  
ATOM   1022  C   VAL    70      46.814  48.493  46.736  1.00  0.00           C  
ATOM   1023  O   VAL    70      47.894  48.175  46.222  1.00  0.00           O  
ATOM   1024  N   VAL    71      45.658  48.353  46.141  1.00  0.00           N  
ATOM   1025  HN  VAL    71      44.765  48.543  46.543  1.00  0.00           H  
ATOM   1026  CA  VAL    71      45.515  47.842  44.834  1.00  0.00           C  
ATOM   1027  HA  VAL    71      46.201  47.017  44.710  1.00  0.00           H  
ATOM   1028  CB  VAL    71      44.063  47.429  44.523  1.00  0.00           C  
ATOM   1029  HB  VAL    71      43.324  48.227  44.752  1.00  0.00           H  
ATOM   1030  CG1 VAL    71      43.643  46.236  45.452  1.00  0.00           C  
ATOM   1031 HG11 VAL    71      44.202  45.301  45.231  1.00  0.00           H  
ATOM   1032 HG12 VAL    71      42.583  46.091  45.152  1.00  0.00           H  
ATOM   1033 HG13 VAL    71      43.724  46.339  46.555  1.00  0.00           H  
ATOM   1034  CG2 VAL    71      43.804  47.019  42.991  1.00  0.00           C  
ATOM   1035 HG21 VAL    71      44.373  46.166  42.562  1.00  0.00           H  
ATOM   1036 HG22 VAL    71      44.216  47.828  42.350  1.00  0.00           H  
ATOM   1037 HG23 VAL    71      42.740  46.729  42.865  1.00  0.00           H  
ATOM   1038  C   VAL    71      45.860  48.922  43.761  1.00  0.00           C  
ATOM   1039  O   VAL    71      46.787  48.655  42.922  1.00  0.00           O  
ATOM   1040  N   THR    72      45.164  50.121  43.707  1.00  0.00           N  
ATOM   1041  HN  THR    72      44.392  50.379  44.282  1.00  0.00           H  
ATOM   1042  CA  THR    72      45.714  51.205  42.871  1.00  0.00           C  
ATOM   1043  HA  THR    72      46.785  51.204  43.006  1.00  0.00           H  
ATOM   1044  CB  THR    72      45.442  51.112  41.386  1.00  0.00           C  
ATOM   1045  HB  THR    72      45.517  50.060  41.036  1.00  0.00           H  
ATOM   1046  OG1 THR    72      46.406  51.741  40.593  1.00  0.00           O  
ATOM   1047  HG1 THR    72      47.054  51.067  40.376  1.00  0.00           H  
ATOM   1048  CG2 THR    72      44.024  51.456  40.983  1.00  0.00           C  
ATOM   1049 HG21 THR    72      43.790  51.105  39.955  1.00  0.00           H  
ATOM   1050 HG22 THR    72      43.846  52.549  40.900  1.00  0.00           H  
ATOM   1051 HG23 THR    72      43.236  50.986  41.611  1.00  0.00           H  
ATOM   1052  C   THR    72      45.060  52.394  43.498  1.00  0.00           C  
ATOM   1053  O   THR    72      44.044  52.300  44.157  1.00  0.00           O  
ATOM   1054  N   GLY    73      45.544  53.648  43.341  1.00  0.00           N  
ATOM   1055  HN  GLY    73      46.411  53.790  42.871  1.00  0.00           H  
ATOM   1056  CA  GLY    73      44.871  54.786  43.988  1.00  0.00           C  
ATOM   1057  HA1 GLY    73      43.806  54.743  43.812  1.00  0.00           H  
ATOM   1058  HA2 GLY    73      45.315  55.661  43.536  1.00  0.00           H  
ATOM   1059  C   GLY    73      45.122  54.872  45.544  1.00  0.00           C  
ATOM   1060  O   GLY    73      46.263  54.557  45.958  1.00  0.00           O  
ATOM   1061  N   VAL    74      44.142  55.231  46.324  1.00  0.00           N  
ATOM   1062  HN  VAL    74      43.323  55.599  45.891  1.00  0.00           H  
ATOM   1063  CA  VAL    74      44.080  54.838  47.734  1.00  0.00           C  
ATOM   1064  HA  VAL    74      45.021  54.568  48.189  1.00  0.00           H  
ATOM   1065  CB  VAL    74      43.512  56.012  48.536  1.00  0.00           C  
ATOM   1066  HB  VAL    74      43.336  55.718  49.593  1.00  0.00           H  
ATOM   1067  CG1 VAL    74      44.593  57.144  48.612  1.00  0.00           C  
ATOM   1068 HG11 VAL    74      44.699  57.678  47.644  1.00  0.00           H  
ATOM   1069 HG12 VAL    74      45.559  56.727  48.968  1.00  0.00           H  
ATOM   1070 HG13 VAL    74      44.400  57.979  49.320  1.00  0.00           H  
ATOM   1071  CG2 VAL    74      42.148  56.545  48.085  1.00  0.00           C  
ATOM   1072 HG21 VAL    74      41.767  57.310  48.795  1.00  0.00           H  
ATOM   1073 HG22 VAL    74      41.458  55.701  48.297  1.00  0.00           H  
ATOM   1074 HG23 VAL    74      42.036  56.885  47.033  1.00  0.00           H  
ATOM   1075  C   VAL    74      43.286  53.635  48.030  1.00  0.00           C  
ATOM   1076  O   VAL    74      43.201  53.207  49.179  1.00  0.00           O  
ATOM   1077  N   THR    75      42.743  52.973  46.983  1.00  0.00           N  
ATOM   1078  HN  THR    75      42.875  53.352  46.070  1.00  0.00           H  
ATOM   1079  CA  THR    75      41.910  51.753  47.025  1.00  0.00           C  
ATOM   1080  HA  THR    75      41.055  52.039  47.620  1.00  0.00           H  
ATOM   1081  CB  THR    75      41.407  51.345  45.651  1.00  0.00           C  
ATOM   1082  HB  THR    75      42.301  51.152  45.021  1.00  0.00           H  
ATOM   1083  OG1 THR    75      40.561  50.217  45.652  1.00  0.00           O  
ATOM   1084  HG1 THR    75      40.619  50.037  44.710  1.00  0.00           H  
ATOM   1085  CG2 THR    75      40.704  52.569  45.009  1.00  0.00           C  
ATOM   1086 HG21 THR    75      41.157  53.583  45.045  1.00  0.00           H  
ATOM   1087 HG22 THR    75      39.858  52.879  45.658  1.00  0.00           H  
ATOM   1088 HG23 THR    75      40.191  52.382  44.042  1.00  0.00           H  
ATOM   1089  C   THR    75      42.653  50.519  47.603  1.00  0.00           C  
ATOM   1090  O   THR    75      43.695  50.142  47.087  1.00  0.00           O  
ATOM   1091  N   ALA    76      42.209  49.980  48.763  1.00  0.00           N  
ATOM   1092  HN  ALA    76      41.395  50.197  49.296  1.00  0.00           H  
ATOM   1093  CA  ALA    76      42.975  48.930  49.359  1.00  0.00           C  
ATOM   1094  HA  ALA    76      43.868  48.724  48.787  1.00  0.00           H  
ATOM   1095  CB  ALA    76      43.632  49.374  50.696  1.00  0.00           C  
ATOM   1096  HB1 ALA    76      44.072  48.487  51.200  1.00  0.00           H  
ATOM   1097  HB2 ALA    76      42.801  49.760  51.324  1.00  0.00           H  
ATOM   1098  HB3 ALA    76      44.418  50.145  50.548  1.00  0.00           H  
ATOM   1099  C   ALA    76      42.014  47.767  49.487  1.00  0.00           C  
ATOM   1100  O   ALA    76      40.786  47.883  49.466  1.00  0.00           O  
ATOM   1101  N   VAL    77      42.535  46.562  49.652  1.00  0.00           N  
ATOM   1102  HN  VAL    77      43.530  46.528  49.614  1.00  0.00           H  
ATOM   1103  CA  VAL    77      41.807  45.327  49.742  1.00  0.00           C  
ATOM   1104  HA  VAL    77      40.763  45.595  49.819  1.00  0.00           H  
ATOM   1105  CB  VAL    77      41.827  44.618  48.426  1.00  0.00           C  
ATOM   1106  HB  VAL    77      41.849  45.320  47.566  1.00  0.00           H  
ATOM   1107  CG1 VAL    77      42.933  43.635  48.324  1.00  0.00           C  
ATOM   1108 HG11 VAL    77      43.914  44.148  48.422  1.00  0.00           H  
ATOM   1109 HG12 VAL    77      42.755  43.148  47.342  1.00  0.00           H  
ATOM   1110 HG13 VAL    77      42.987  42.880  49.138  1.00  0.00           H  
ATOM   1111  CG2 VAL    77      40.440  43.881  48.195  1.00  0.00           C  
ATOM   1112 HG21 VAL    77      40.455  43.189  47.326  1.00  0.00           H  
ATOM   1113 HG22 VAL    77      39.656  44.644  48.003  1.00  0.00           H  
ATOM   1114 HG23 VAL    77      40.112  43.241  49.042  1.00  0.00           H  
ATOM   1115  C   VAL    77      42.357  44.584  50.977  1.00  0.00           C  
ATOM   1116  O   VAL    77      43.522  44.282  51.172  1.00  0.00           O  
ATOM   1117  N   ALA    78      41.371  44.223  51.852  1.00  0.00           N  
ATOM   1118  HN  ALA    78      40.422  44.139  51.558  1.00  0.00           H  
ATOM   1119  CA  ALA    78      41.685  43.706  53.178  1.00  0.00           C  
ATOM   1120  HA  ALA    78      42.672  43.292  53.328  1.00  0.00           H  
ATOM   1121  CB  ALA    78      41.504  44.749  54.344  1.00  0.00           C  
ATOM   1122  HB1 ALA    78      40.456  45.054  54.550  1.00  0.00           H  
ATOM   1123  HB2 ALA    78      41.985  45.706  54.047  1.00  0.00           H  
ATOM   1124  HB3 ALA    78      41.945  44.352  55.282  1.00  0.00           H  
ATOM   1125  C   ALA    78      40.832  42.485  53.589  1.00  0.00           C  
ATOM   1126  O   ALA    78      39.847  42.198  52.883  1.00  0.00           O  
ATOM   1127  N   GLN    79      41.238  41.787  54.688  1.00  0.00           N  
ATOM   1128  HN  GLN    79      41.992  42.110  55.255  1.00  0.00           H  
ATOM   1129  CA  GLN    79      40.615  40.558  55.066  1.00  0.00           C  
ATOM   1130  HA  GLN    79      40.293  40.083  54.151  1.00  0.00           H  
ATOM   1131  CB  GLN    79      41.650  39.553  55.606  1.00  0.00           C  
ATOM   1132  HB1 GLN    79      41.102  38.644  55.935  1.00  0.00           H  
ATOM   1133  HB2 GLN    79      42.096  40.002  56.519  1.00  0.00           H  
ATOM   1134  CG  GLN    79      42.746  39.271  54.626  1.00  0.00           C  
ATOM   1135  HG1 GLN    79      43.580  38.739  55.132  1.00  0.00           H  
ATOM   1136  HG2 GLN    79      43.245  40.207  54.298  1.00  0.00           H  
ATOM   1137  CD  GLN    79      42.312  38.597  53.356  1.00  0.00           C  
ATOM   1138  OE1 GLN    79      42.558  39.180  52.295  1.00  0.00           O  
ATOM   1139  NE2 GLN    79      41.622  37.468  53.395  1.00  0.00           N  
ATOM   1140 HE21 GLN    79      41.019  37.241  52.630  1.00  0.00           H  
ATOM   1141 HE22 GLN    79      41.703  36.944  54.243  1.00  0.00           H  
ATOM   1142  C   GLN    79      39.438  40.833  55.995  1.00  0.00           C  
ATOM   1143  O   GLN    79      39.443  41.839  56.718  1.00  0.00           O  
ATOM   1144  N   LYS    80      38.474  39.995  56.046  1.00  0.00           N  
ATOM   1145  HN  LYS    80      38.467  39.138  55.537  1.00  0.00           H  
ATOM   1146  CA  LYS    80      37.405  40.011  57.027  1.00  0.00           C  
ATOM   1147  HA  LYS    80      37.622  40.713  57.818  1.00  0.00           H  
ATOM   1148  CB  LYS    80      35.972  40.480  56.438  1.00  0.00           C  
ATOM   1149  HB1 LYS    80      35.198  40.310  57.217  1.00  0.00           H  
ATOM   1150  HB2 LYS    80      35.675  39.918  55.527  1.00  0.00           H  
ATOM   1151  CG  LYS    80      36.107  41.958  55.927  1.00  0.00           C  
ATOM   1152  HG1 LYS    80      36.752  41.915  55.023  1.00  0.00           H  
ATOM   1153  HG2 LYS    80      36.640  42.599  56.661  1.00  0.00           H  
ATOM   1154  CD  LYS    80      34.735  42.414  55.560  1.00  0.00           C  
ATOM   1155  HD1 LYS    80      34.093  42.213  56.444  1.00  0.00           H  
ATOM   1156  HD2 LYS    80      34.177  41.895  54.752  1.00  0.00           H  
ATOM   1157  CE  LYS    80      34.757  43.835  55.051  1.00  0.00           C  
ATOM   1158  HE1 LYS    80      35.536  43.906  54.263  1.00  0.00           H  
ATOM   1159  HE2 LYS    80      34.949  44.576  55.856  1.00  0.00           H  
ATOM   1160  NZ  LYS    80      33.489  44.305  54.475  1.00  0.00           N  
ATOM   1161  HZ1 LYS    80      33.311  45.325  54.575  1.00  0.00           H  
ATOM   1162  HZ2 LYS    80      32.718  43.760  54.912  1.00  0.00           H  
ATOM   1163  HZ3 LYS    80      33.376  44.058  53.471  1.00  0.00           H  
ATOM   1164  C   LYS    80      37.231  38.554  57.637  1.00  0.00           C  
ATOM   1165  O   LYS    80      37.362  37.572  56.968  1.00  0.00           O  
ATOM   1166  N   THR    81      37.177  38.401  58.905  1.00  0.00           N  
ATOM   1167  HN  THR    81      37.163  39.177  59.530  1.00  0.00           H  
ATOM   1168  CA  THR    81      36.791  37.127  59.488  1.00  0.00           C  
ATOM   1169  HA  THR    81      36.496  37.308  60.511  1.00  0.00           H  
ATOM   1170  CB  THR    81      35.511  36.540  58.928  1.00  0.00           C  
ATOM   1171  HB  THR    81      35.721  36.061  57.948  1.00  0.00           H  
ATOM   1172  OG1 THR    81      35.038  35.527  59.855  1.00  0.00           O  
ATOM   1173  HG1 THR    81      35.605  34.756  59.779  1.00  0.00           H  
ATOM   1174  CG2 THR    81      34.319  37.598  58.805  1.00  0.00           C  
ATOM   1175 HG21 THR    81      34.618  38.416  58.114  1.00  0.00           H  
ATOM   1176 HG22 THR    81      34.021  37.975  59.807  1.00  0.00           H  
ATOM   1177 HG23 THR    81      33.421  37.018  58.506  1.00  0.00           H  
ATOM   1178  C   THR    81      37.974  36.238  59.643  1.00  0.00           C  
ATOM   1179  O   THR    81      37.849  35.009  59.520  1.00  0.00           O  
ATOM   1180  N   VAL    82      39.235  36.727  59.988  1.00  0.00           N  
ATOM   1181  HN  VAL    82      39.266  37.712  59.836  1.00  0.00           H  
ATOM   1182  CA  VAL    82      40.408  35.892  60.136  1.00  0.00           C  
ATOM   1183  HA  VAL    82      40.297  35.177  59.334  1.00  0.00           H  
ATOM   1184  CB  VAL    82      41.690  36.797  59.835  1.00  0.00           C  
ATOM   1185  HB  VAL    82      42.531  36.119  59.575  1.00  0.00           H  
ATOM   1186  CG1 VAL    82      41.389  37.708  58.595  1.00  0.00           C  
ATOM   1187 HG11 VAL    82      40.829  38.646  58.793  1.00  0.00           H  
ATOM   1188 HG12 VAL    82      40.907  37.153  57.762  1.00  0.00           H  
ATOM   1189 HG13 VAL    82      42.324  38.090  58.132  1.00  0.00           H  
ATOM   1190  CG2 VAL    82      42.159  37.549  61.114  1.00  0.00           C  
ATOM   1191 HG21 VAL    82      42.365  36.815  61.921  1.00  0.00           H  
ATOM   1192 HG22 VAL    82      41.370  38.243  61.475  1.00  0.00           H  
ATOM   1193 HG23 VAL    82      43.063  38.155  60.893  1.00  0.00           H  
ATOM   1194  C   VAL    82      40.541  35.003  61.424  1.00  0.00           C  
ATOM   1195  O   VAL    82      41.314  34.070  61.527  1.00  0.00           O  
ATOM   1196  N   GLU    83      39.629  35.178  62.410  1.00  0.00           N  
ATOM   1197  HN  GLU    83      38.985  35.938  62.456  1.00  0.00           H  
ATOM   1198  CA  GLU    83      39.572  34.271  63.571  1.00  0.00           C  
ATOM   1199  HA  GLU    83      40.576  34.084  63.921  1.00  0.00           H  
ATOM   1200  CB  GLU    83      38.914  34.963  64.730  1.00  0.00           C  
ATOM   1201  HB1 GLU    83      38.732  34.248  65.561  1.00  0.00           H  
ATOM   1202  HB2 GLU    83      37.887  35.313  64.491  1.00  0.00           H  
ATOM   1203  CG  GLU    83      39.735  36.260  65.244  1.00  0.00           C  
ATOM   1204  HG1 GLU    83      39.694  37.074  64.490  1.00  0.00           H  
ATOM   1205  HG2 GLU    83      40.777  35.900  65.388  1.00  0.00           H  
ATOM   1206  CD  GLU    83      39.148  36.754  66.512  1.00  0.00           C  
ATOM   1207  OE1 GLU    83      39.054  38.015  66.671  1.00  0.00           O  
ATOM   1208  OE2 GLU    83      38.691  35.946  67.367  1.00  0.00           O  
ATOM   1209  C   GLU    83      38.909  32.932  63.352  1.00  0.00           C  
ATOM   1210  O   GLU    83      39.332  31.828  63.865  1.00  0.00           O  
ATOM   1211  N   GLY    84      37.912  33.000  62.407  1.00  0.00           N  
ATOM   1212  HN  GLY    84      37.591  33.873  62.048  1.00  0.00           H  
ATOM   1213  CA  GLY    84      37.186  31.778  61.863  1.00  0.00           C  
ATOM   1214  HA1 GLY    84      36.505  32.161  61.118  1.00  0.00           H  
ATOM   1215  HA2 GLY    84      36.571  31.377  62.655  1.00  0.00           H  
ATOM   1216  C   GLY    84      37.833  30.583  61.256  1.00  0.00           C  
ATOM   1217  O   GLY    84      39.042  30.447  61.347  1.00  0.00           O  
ATOM   1218  N   ALA    85      37.038  29.638  60.696  1.00  0.00           N  
ATOM   1219  HN  ALA    85      36.056  29.810  60.672  1.00  0.00           H  
ATOM   1220  CA  ALA    85      37.558  28.342  60.439  1.00  0.00           C  
ATOM   1221  HA  ALA    85      38.614  28.239  60.639  1.00  0.00           H  
ATOM   1222  CB  ALA    85      36.785  27.361  61.375  1.00  0.00           C  
ATOM   1223  HB1 ALA    85      35.708  27.430  61.111  1.00  0.00           H  
ATOM   1224  HB2 ALA    85      36.953  27.511  62.463  1.00  0.00           H  
ATOM   1225  HB3 ALA    85      37.011  26.304  61.119  1.00  0.00           H  
ATOM   1226  C   ALA    85      37.418  28.013  58.980  1.00  0.00           C  
ATOM   1227  O   ALA    85      37.512  26.895  58.467  1.00  0.00           O  
ATOM   1228  N   GLY    86      37.255  29.067  58.116  1.00  0.00           N  
ATOM   1229  HN  GLY    86      37.352  30.023  58.381  1.00  0.00           H  
ATOM   1230  CA  GLY    86      36.912  28.930  56.727  1.00  0.00           C  
ATOM   1231  HA1 GLY    86      36.500  27.948  56.547  1.00  0.00           H  
ATOM   1232  HA2 GLY    86      37.844  29.151  56.228  1.00  0.00           H  
ATOM   1233  C   GLY    86      35.767  29.906  56.376  1.00  0.00           C  
ATOM   1234  O   GLY    86      34.994  30.335  57.255  1.00  0.00           O  
ATOM   1235  N   SER    87      35.646  30.136  55.071  1.00  0.00           N  
ATOM   1236  HN  SER    87      36.185  29.720  54.343  1.00  0.00           H  
ATOM   1237  CA  SER    87      34.723  31.108  54.639  1.00  0.00           C  
ATOM   1238  HA  SER    87      33.865  31.137  55.294  1.00  0.00           H  
ATOM   1239  CB  SER    87      35.319  32.463  54.479  1.00  0.00           C  
ATOM   1240  HB1 SER    87      36.048  32.526  53.643  1.00  0.00           H  
ATOM   1241  HB2 SER    87      35.713  32.800  55.461  1.00  0.00           H  
ATOM   1242  OG  SER    87      34.341  33.428  54.038  1.00  0.00           O  
ATOM   1243  HG1 SER    87      33.826  33.647  54.818  1.00  0.00           H  
ATOM   1244  C   SER    87      34.414  30.670  53.247  1.00  0.00           C  
ATOM   1245  O   SER    87      35.251  30.268  52.452  1.00  0.00           O  
ATOM   1246  N   ILE    88      33.150  30.860  52.858  1.00  0.00           N  
ATOM   1247  HN  ILE    88      32.491  31.225  53.511  1.00  0.00           H  
ATOM   1248  CA  ILE    88      32.573  30.561  51.544  1.00  0.00           C  
ATOM   1249  HA  ILE    88      33.396  30.384  50.867  1.00  0.00           H  
ATOM   1250  CB  ILE    88      31.519  29.459  51.532  1.00  0.00           C  
ATOM   1251  HB  ILE    88      31.088  29.480  50.508  1.00  0.00           H  
ATOM   1252  CG2 ILE    88      32.425  28.200  51.490  1.00  0.00           C  
ATOM   1253 HG21 ILE    88      31.905  27.278  51.151  1.00  0.00           H  
ATOM   1254 HG22 ILE    88      32.904  28.081  52.485  1.00  0.00           H  
ATOM   1255 HG23 ILE    88      33.180  28.365  50.691  1.00  0.00           H  
ATOM   1256  CG1 ILE    88      30.387  29.449  52.510  1.00  0.00           C  
ATOM   1257 HG11 ILE    88      30.824  29.593  53.521  1.00  0.00           H  
ATOM   1258 HG12 ILE    88      29.958  28.425  52.464  1.00  0.00           H  
ATOM   1259  CD  ILE    88      29.274  30.486  52.312  1.00  0.00           C  
ATOM   1260  HD1 ILE    88      28.414  30.402  53.010  1.00  0.00           H  
ATOM   1261  HD2 ILE    88      28.936  30.379  51.259  1.00  0.00           H  
ATOM   1262  HD3 ILE    88      29.686  31.509  52.450  1.00  0.00           H  
ATOM   1263  C   ILE    88      31.992  31.802  51.003  1.00  0.00           C  
ATOM   1264  O   ILE    88      31.236  31.833  50.052  1.00  0.00           O  
ATOM   1265  N   ALA    89      32.459  32.997  51.532  1.00  0.00           N  
ATOM   1266  HN  ALA    89      33.120  33.090  52.273  1.00  0.00           H  
ATOM   1267  CA  ALA    89      31.952  34.296  51.148  1.00  0.00           C  
ATOM   1268  HA  ALA    89      30.941  34.164  50.792  1.00  0.00           H  
ATOM   1269  CB  ALA    89      31.799  35.155  52.440  1.00  0.00           C  
ATOM   1270  HB1 ALA    89      31.058  34.715  53.142  1.00  0.00           H  
ATOM   1271  HB2 ALA    89      31.349  36.134  52.171  1.00  0.00           H  
ATOM   1272  HB3 ALA    89      32.799  35.263  52.913  1.00  0.00           H  
ATOM   1273  C   ALA    89      32.835  35.107  50.136  1.00  0.00           C  
ATOM   1274  O   ALA    89      32.552  36.293  49.887  1.00  0.00           O  
ATOM   1275  N   ALA    90      33.947  34.531  49.570  1.00  0.00           N  
ATOM   1276  HN  ALA    90      34.090  33.580  49.834  1.00  0.00           H  
ATOM   1277  CA  ALA    90      34.714  35.134  48.555  1.00  0.00           C  
ATOM   1278  HA  ALA    90      35.023  36.131  48.834  1.00  0.00           H  
ATOM   1279  CB  ALA    90      36.086  34.428  48.275  1.00  0.00           C  
ATOM   1280  HB1 ALA    90      36.660  34.512  49.222  1.00  0.00           H  
ATOM   1281  HB2 ALA    90      36.752  35.039  47.629  1.00  0.00           H  
ATOM   1282  HB3 ALA    90      36.008  33.427  47.799  1.00  0.00           H  
ATOM   1283  C   ALA    90      33.872  35.329  47.306  1.00  0.00           C  
ATOM   1284  O   ALA    90      33.053  34.492  47.001  1.00  0.00           O  
ATOM   1285  N   ALA    91      34.082  36.432  46.575  1.00  0.00           N  
ATOM   1286  HN  ALA    91      34.841  37.052  46.756  1.00  0.00           H  
ATOM   1287  CA  ALA    91      33.242  36.858  45.497  1.00  0.00           C  
ATOM   1288  HA  ALA    91      32.239  36.464  45.568  1.00  0.00           H  
ATOM   1289  CB  ALA    91      33.071  38.394  45.477  1.00  0.00           C  
ATOM   1290  HB1 ALA    91      32.749  38.695  46.496  1.00  0.00           H  
ATOM   1291  HB2 ALA    91      32.280  38.705  44.761  1.00  0.00           H  
ATOM   1292  HB3 ALA    91      34.042  38.910  45.324  1.00  0.00           H  
ATOM   1293  C   ALA    91      33.776  36.324  44.178  1.00  0.00           C  
ATOM   1294  O   ALA    91      34.984  36.362  43.915  1.00  0.00           O  
ATOM   1295  N   THR    92      32.910  35.723  43.329  1.00  0.00           N  
ATOM   1296  HN  THR    92      31.926  35.727  43.488  1.00  0.00           H  
ATOM   1297  CA  THR    92      33.318  35.253  42.018  1.00  0.00           C  
ATOM   1298  HA  THR    92      34.181  34.609  42.103  1.00  0.00           H  
ATOM   1299  CB  THR    92      32.252  34.386  41.239  1.00  0.00           C  
ATOM   1300  HB  THR    92      31.492  35.052  40.777  1.00  0.00           H  
ATOM   1301  OG1 THR    92      32.846  33.611  40.133  1.00  0.00           O  
ATOM   1302  HG1 THR    92      32.420  32.765  39.978  1.00  0.00           H  
ATOM   1303  CG2 THR    92      31.557  33.455  42.207  1.00  0.00           C  
ATOM   1304 HG21 THR    92      31.154  33.967  43.107  1.00  0.00           H  
ATOM   1305 HG22 THR    92      32.041  32.534  42.595  1.00  0.00           H  
ATOM   1306 HG23 THR    92      30.684  33.071  41.638  1.00  0.00           H  
ATOM   1307  C   THR    92      33.687  36.382  41.061  1.00  0.00           C  
ATOM   1308  O   THR    92      33.049  37.430  41.093  1.00  0.00           O  
ATOM   1309  N   GLY    93      34.620  36.129  40.098  1.00  0.00           N  
ATOM   1310  HN  GLY    93      35.092  35.253  40.161  1.00  0.00           H  
ATOM   1311  CA  GLY    93      34.995  37.039  39.040  1.00  0.00           C  
ATOM   1312  HA1 GLY    93      34.111  37.225  38.448  1.00  0.00           H  
ATOM   1313  HA2 GLY    93      35.860  36.569  38.598  1.00  0.00           H  
ATOM   1314  C   GLY    93      35.516  38.366  39.497  1.00  0.00           C  
ATOM   1315  O   GLY    93      35.186  39.299  38.874  1.00  0.00           O  
ATOM   1316  N   PHE    94      36.325  38.497  40.542  1.00  0.00           N  
ATOM   1317  HN  PHE    94      36.613  37.612  40.897  1.00  0.00           H  
ATOM   1318  CA  PHE    94      36.544  39.648  41.413  1.00  0.00           C  
ATOM   1319  HA  PHE    94      35.530  39.946  41.636  1.00  0.00           H  
ATOM   1320  CB  PHE    94      37.205  39.060  42.728  1.00  0.00           C  
ATOM   1321  HB1 PHE    94      38.169  38.524  42.600  1.00  0.00           H  
ATOM   1322  HB2 PHE    94      36.483  38.239  42.923  1.00  0.00           H  
ATOM   1323  CG  PHE    94      37.229  39.915  43.959  1.00  0.00           C  
ATOM   1324  CD1 PHE    94      36.079  40.610  44.339  1.00  0.00           C  
ATOM   1325  HD1 PHE    94      35.158  40.434  43.803  1.00  0.00           H  
ATOM   1326  CE1 PHE    94      36.028  41.437  45.481  1.00  0.00           C  
ATOM   1327  HE1 PHE    94      35.046  41.703  45.844  1.00  0.00           H  
ATOM   1328  CZ  PHE    94      37.138  41.556  46.242  1.00  0.00           C  
ATOM   1329  HZ  PHE    94      37.138  42.161  47.137  1.00  0.00           H  
ATOM   1330  CD2 PHE    94      38.413  40.109  44.714  1.00  0.00           C  
ATOM   1331  HD2 PHE    94      39.325  39.700  44.304  1.00  0.00           H  
ATOM   1332  CE2 PHE    94      38.354  40.974  45.854  1.00  0.00           C  
ATOM   1333  HE2 PHE    94      39.253  41.130  46.433  1.00  0.00           H  
ATOM   1334  C   PHE    94      37.286  40.776  40.815  1.00  0.00           C  
ATOM   1335  O   PHE    94      36.993  41.926  41.097  1.00  0.00           O  
ATOM   1336  N   VAL    95      38.327  40.445  39.977  1.00  0.00           N  
ATOM   1337  HN  VAL    95      38.589  39.509  39.755  1.00  0.00           H  
ATOM   1338  CA  VAL    95      39.179  41.391  39.338  1.00  0.00           C  
ATOM   1339  HA  VAL    95      39.232  42.252  39.987  1.00  0.00           H  
ATOM   1340  CB  VAL    95      40.568  40.855  39.219  1.00  0.00           C  
ATOM   1341  HB  VAL    95      41.234  41.438  38.548  1.00  0.00           H  
ATOM   1342  CG1 VAL    95      40.499  39.394  38.584  1.00  0.00           C  
ATOM   1343 HG11 VAL    95      39.907  39.361  37.644  1.00  0.00           H  
ATOM   1344 HG12 VAL    95      40.070  38.672  39.311  1.00  0.00           H  
ATOM   1345 HG13 VAL    95      41.519  38.994  38.398  1.00  0.00           H  
ATOM   1346  CG2 VAL    95      41.083  40.955  40.640  1.00  0.00           C  
ATOM   1347 HG21 VAL    95      40.561  40.359  41.418  1.00  0.00           H  
ATOM   1348 HG22 VAL    95      41.109  41.975  41.081  1.00  0.00           H  
ATOM   1349 HG23 VAL    95      42.143  40.627  40.683  1.00  0.00           H  
ATOM   1350  C   VAL    95      38.664  41.816  37.925  1.00  0.00           C  
ATOM   1351  O   VAL    95      39.463  42.532  37.199  1.00  0.00           O  
ATOM   1352  N   LYS    96      37.406  41.531  37.543  1.00  0.00           N  
ATOM   1353  HN  LYS    96      36.886  40.942  38.157  1.00  0.00           H  
ATOM   1354  CA  LYS    96      36.806  41.908  36.234  1.00  0.00           C  
ATOM   1355  HA  LYS    96      37.527  41.717  35.453  1.00  0.00           H  
ATOM   1356  CB  LYS    96      35.617  41.091  35.819  1.00  0.00           C  
ATOM   1357  HB1 LYS    96      35.103  41.537  34.941  1.00  0.00           H  
ATOM   1358  HB2 LYS    96      34.965  41.053  36.718  1.00  0.00           H  
ATOM   1359  CG  LYS    96      36.074  39.636  35.485  1.00  0.00           C  
ATOM   1360  HG1 LYS    96      36.657  39.220  36.334  1.00  0.00           H  
ATOM   1361  HG2 LYS    96      36.763  39.626  34.613  1.00  0.00           H  
ATOM   1362  CD  LYS    96      34.896  38.729  35.126  1.00  0.00           C  
ATOM   1363  HD1 LYS    96      34.441  39.067  34.171  1.00  0.00           H  
ATOM   1364  HD2 LYS    96      34.157  38.984  35.916  1.00  0.00           H  
ATOM   1365  CE  LYS    96      35.196  37.235  35.203  1.00  0.00           C  
ATOM   1366  HE1 LYS    96      34.290  36.672  35.516  1.00  0.00           H  
ATOM   1367  HE2 LYS    96      35.933  36.936  35.979  1.00  0.00           H  
ATOM   1368  NZ  LYS    96      35.670  36.767  33.904  1.00  0.00           N  
ATOM   1369  HZ1 LYS    96      36.404  37.379  33.493  1.00  0.00           H  
ATOM   1370  HZ2 LYS    96      34.902  36.679  33.209  1.00  0.00           H  
ATOM   1371  HZ3 LYS    96      36.097  35.824  34.001  1.00  0.00           H  
ATOM   1372  C   LYS    96      36.499  43.434  36.090  1.00  0.00           C  
ATOM   1373  O   LYS    96      36.215  44.111  37.011  1.00  0.00           O  
ATOM   1374  N   LYS    97      36.598  44.048  34.881  1.00  0.00           N  
ATOM   1375  HN  LYS    97      36.831  43.501  34.080  1.00  0.00           H  
ATOM   1376  CA  LYS    97      36.429  45.468  34.666  1.00  0.00           C  
ATOM   1377  HA  LYS    97      35.735  45.831  35.410  1.00  0.00           H  
ATOM   1378  CB  LYS    97      37.815  46.090  34.806  1.00  0.00           C  
ATOM   1379  HB1 LYS    97      38.144  45.845  35.838  1.00  0.00           H  
ATOM   1380  HB2 LYS    97      37.736  47.197  34.750  1.00  0.00           H  
ATOM   1381  CG  LYS    97      38.829  45.706  33.653  1.00  0.00           C  
ATOM   1382  HG1 LYS    97      38.626  46.291  32.731  1.00  0.00           H  
ATOM   1383  HG2 LYS    97      38.782  44.599  33.573  1.00  0.00           H  
ATOM   1384  CD  LYS    97      40.325  46.093  34.172  1.00  0.00           C  
ATOM   1385  HD1 LYS    97      40.554  45.573  35.126  1.00  0.00           H  
ATOM   1386  HD2 LYS    97      40.272  47.184  34.374  1.00  0.00           H  
ATOM   1387  CE  LYS    97      41.474  45.911  33.263  1.00  0.00           C  
ATOM   1388  HE1 LYS    97      42.421  46.133  33.798  1.00  0.00           H  
ATOM   1389  HE2 LYS    97      41.470  46.573  32.370  1.00  0.00           H  
ATOM   1390  NZ  LYS    97      41.476  44.549  32.853  1.00  0.00           N  
ATOM   1391  HZ1 LYS    97      42.354  44.175  32.439  1.00  0.00           H  
ATOM   1392  HZ2 LYS    97      40.724  44.405  32.149  1.00  0.00           H  
ATOM   1393  HZ3 LYS    97      41.203  44.024  33.707  1.00  0.00           H  
ATOM   1394  C   LYS    97      35.853  45.743  33.230  1.00  0.00           C  
ATOM   1395  O   LYS    97      36.224  44.998  32.248  1.00  0.00           O  
ATOM   1396  N   ASP    98      35.030  46.825  33.129  1.00  0.00           N  
ATOM   1397  HN  ASP    98      34.797  47.422  33.892  1.00  0.00           H  
ATOM   1398  CA  ASP    98      34.467  47.215  31.881  1.00  0.00           C  
ATOM   1399  HA  ASP    98      34.356  46.345  31.252  1.00  0.00           H  
ATOM   1400  CB  ASP    98      33.043  47.963  32.060  1.00  0.00           C  
ATOM   1401  HB1 ASP    98      32.790  48.405  31.073  1.00  0.00           H  
ATOM   1402  HB2 ASP    98      33.243  48.745  32.824  1.00  0.00           H  
ATOM   1403  CG  ASP    98      31.976  47.029  32.437  1.00  0.00           C  
ATOM   1404  OD1 ASP    98      30.771  47.530  32.551  1.00  0.00           O  
ATOM   1405  OD2 ASP    98      32.096  45.792  32.479  1.00  0.00           O  
ATOM   1406  C   ASP    98      35.327  48.112  30.997  1.00  0.00           C  
ATOM   1407  O   ASP    98      35.612  49.231  31.284  1.00  0.00           O  
ATOM   1408  N   GLN    99      35.702  47.545  29.845  1.00  0.00           N  
ATOM   1409  HN  GLN    99      35.085  46.872  29.445  1.00  0.00           H  
ATOM   1410  CA  GLN    99      36.734  47.970  29.007  1.00  0.00           C  
ATOM   1411  HA  GLN    99      37.414  48.517  29.643  1.00  0.00           H  
ATOM   1412  CB  GLN    99      37.432  46.844  28.258  1.00  0.00           C  
ATOM   1413  HB1 GLN    99      38.094  47.321  27.505  1.00  0.00           H  
ATOM   1414  HB2 GLN    99      36.698  46.362  27.579  1.00  0.00           H  
ATOM   1415  CG  GLN    99      38.161  45.759  29.120  1.00  0.00           C  
ATOM   1416  HG1 GLN    99      38.648  44.993  28.480  1.00  0.00           H  
ATOM   1417  HG2 GLN    99      37.437  45.288  29.820  1.00  0.00           H  
ATOM   1418  CD  GLN    99      39.331  46.374  29.976  1.00  0.00           C  
ATOM   1419  OE1 GLN    99      39.149  47.173  30.810  1.00  0.00           O  
ATOM   1420  NE2 GLN    99      40.625  45.978  29.725  1.00  0.00           N  
ATOM   1421 HE21 GLN    99      41.315  46.460  30.264  1.00  0.00           H  
ATOM   1422 HE22 GLN    99      40.778  45.182  29.139  1.00  0.00           H  
ATOM   1423  C   GLN    99      36.118  48.937  28.037  1.00  0.00           C  
ATOM   1424  O   GLN    99      35.030  48.865  27.495  1.00  0.00           O  
ATOM   1425  N   LEU   100      37.000  49.947  27.769  1.00  0.00           N  
ATOM   1426  HN  LEU   100      37.905  49.933  28.188  1.00  0.00           H  
ATOM   1427  CA  LEU   100      36.932  50.847  26.655  1.00  0.00           C  
ATOM   1428  HA  LEU   100      37.862  51.396  26.637  1.00  0.00           H  
ATOM   1429  CB  LEU   100      37.120  50.095  25.319  1.00  0.00           C  
ATOM   1430  HB1 LEU   100      36.876  50.756  24.460  1.00  0.00           H  
ATOM   1431  HB2 LEU   100      36.420  49.232  25.331  1.00  0.00           H  
ATOM   1432  CG  LEU   100      38.571  49.581  24.983  1.00  0.00           C  
ATOM   1433  HG  LEU   100      39.051  49.198  25.909  1.00  0.00           H  
ATOM   1434  CD1 LEU   100      39.504  50.667  24.378  1.00  0.00           C  
ATOM   1435 HD11 LEU   100      39.739  51.522  25.049  1.00  0.00           H  
ATOM   1436 HD12 LEU   100      39.155  51.099  23.416  1.00  0.00           H  
ATOM   1437 HD13 LEU   100      40.453  50.141  24.141  1.00  0.00           H  
ATOM   1438  CD2 LEU   100      38.469  48.443  23.938  1.00  0.00           C  
ATOM   1439 HD21 LEU   100      37.616  48.486  23.229  1.00  0.00           H  
ATOM   1440 HD22 LEU   100      38.233  47.591  24.612  1.00  0.00           H  
ATOM   1441 HD23 LEU   100      39.496  48.239  23.567  1.00  0.00           H  
ATOM   1442  C   LEU   100      35.805  51.908  26.640  1.00  0.00           C  
ATOM   1443  O   LEU   100      35.008  51.983  25.610  1.00  0.00           O  
ATOM   1444  N   GLY   101      35.719  52.607  27.714  1.00  0.00           N  
ATOM   1445  HN  GLY   101      36.341  52.527  28.489  1.00  0.00           H  
ATOM   1446  CA  GLY   101      34.724  53.664  28.000  1.00  0.00           C  
ATOM   1447  HA1 GLY   101      34.618  53.587  29.072  1.00  0.00           H  
ATOM   1448  HA2 GLY   101      33.784  53.447  27.513  1.00  0.00           H  
ATOM   1449  C   GLY   101      35.239  55.088  27.756  1.00  0.00           C  
ATOM   1450  O   GLY   101      34.501  56.032  27.443  1.00  0.00           O  
ATOM   1451  N   LYS   102      36.563  55.370  27.943  1.00  0.00           N  
ATOM   1452  HN  LYS   102      37.178  54.602  28.105  1.00  0.00           H  
ATOM   1453  CA  LYS   102      37.212  56.721  27.962  1.00  0.00           C  
ATOM   1454  HA  LYS   102      36.654  57.395  27.328  1.00  0.00           H  
ATOM   1455  CB  LYS   102      37.257  57.330  29.340  1.00  0.00           C  
ATOM   1456  HB1 LYS   102      36.186  57.341  29.636  1.00  0.00           H  
ATOM   1457  HB2 LYS   102      37.716  58.338  29.419  1.00  0.00           H  
ATOM   1458  CG  LYS   102      37.955  56.446  30.432  1.00  0.00           C  
ATOM   1459  HG1 LYS   102      38.937  56.076  30.068  1.00  0.00           H  
ATOM   1460  HG2 LYS   102      37.326  55.560  30.664  1.00  0.00           H  
ATOM   1461  CD  LYS   102      38.067  57.093  31.853  1.00  0.00           C  
ATOM   1462  HD1 LYS   102      37.032  57.448  32.049  1.00  0.00           H  
ATOM   1463  HD2 LYS   102      38.736  57.978  31.789  1.00  0.00           H  
ATOM   1464  CE  LYS   102      38.446  56.150  32.984  1.00  0.00           C  
ATOM   1465  HE1 LYS   102      39.386  55.597  32.770  1.00  0.00           H  
ATOM   1466  HE2 LYS   102      37.805  55.247  33.073  1.00  0.00           H  
ATOM   1467  NZ  LYS   102      38.405  56.814  34.251  1.00  0.00           N  
ATOM   1468  HZ1 LYS   102      37.453  57.208  34.393  1.00  0.00           H  
ATOM   1469  HZ2 LYS   102      39.139  57.550  34.238  1.00  0.00           H  
ATOM   1470  HZ3 LYS   102      38.615  56.181  35.048  1.00  0.00           H  
ATOM   1471  C   LYS   102      38.610  56.729  27.376  1.00  0.00           C  
ATOM   1472  O   LYS   102      39.228  55.669  27.280  1.00  0.00           O  
ATOM   1473  N   ASN   103      39.108  57.784  26.834  1.00  0.00           N  
ATOM   1474  HN  ASN   103      38.553  58.612  26.868  1.00  0.00           H  
ATOM   1475  CA  ASN   103      40.425  58.061  26.334  1.00  0.00           C  
ATOM   1476  HA  ASN   103      40.624  57.318  25.575  1.00  0.00           H  
ATOM   1477  CB  ASN   103      40.546  59.423  25.624  1.00  0.00           C  
ATOM   1478  HB1 ASN   103      41.567  59.634  25.241  1.00  0.00           H  
ATOM   1479  HB2 ASN   103      40.302  60.150  26.428  1.00  0.00           H  
ATOM   1480  CG  ASN   103      39.666  59.575  24.428  1.00  0.00           C  
ATOM   1481  OD1 ASN   103      40.155  59.518  23.282  1.00  0.00           O  
ATOM   1482  ND2 ASN   103      38.365  59.653  24.548  1.00  0.00           N  
ATOM   1483 HD21 ASN   103      37.906  59.591  25.434  1.00  0.00           H  
ATOM   1484 HD22 ASN   103      37.857  59.932  23.734  1.00  0.00           H  
ATOM   1485  C   ASN   103      41.518  57.981  27.498  1.00  0.00           C  
ATOM   1486  O   ASN   103      41.198  58.214  28.708  1.00  0.00           O  
ATOM   1487  N   GLU   104      42.724  57.591  27.159  1.00  0.00           N  
ATOM   1488  HN  GLU   104      42.992  57.463  26.207  1.00  0.00           H  
ATOM   1489  CA  GLU   104      43.828  57.314  28.180  1.00  0.00           C  
ATOM   1490  HA  GLU   104      43.436  56.515  28.792  1.00  0.00           H  
ATOM   1491  CB  GLU   104      45.110  56.739  27.478  1.00  0.00           C  
ATOM   1492  HB1 GLU   104      45.840  56.622  28.307  1.00  0.00           H  
ATOM   1493  HB2 GLU   104      45.577  57.424  26.738  1.00  0.00           H  
ATOM   1494  CG  GLU   104      44.835  55.317  26.878  1.00  0.00           C  
ATOM   1495  HG1 GLU   104      45.779  54.763  26.690  1.00  0.00           H  
ATOM   1496  HG2 GLU   104      44.269  55.404  25.926  1.00  0.00           H  
ATOM   1497  CD  GLU   104      44.033  54.396  27.674  1.00  0.00           C  
ATOM   1498  OE1 GLU   104      43.122  53.809  27.099  1.00  0.00           O  
ATOM   1499  OE2 GLU   104      44.261  54.339  28.905  1.00  0.00           O  
ATOM   1500  C   GLU   104      44.201  58.404  29.094  1.00  0.00           C  
ATOM   1501  O   GLU   104      44.553  59.515  28.773  1.00  0.00           O  
ATOM   1502  N   GLU   105      44.055  58.209  30.400  1.00  0.00           N  
ATOM   1503  HN  GLU   105      43.761  57.320  30.743  1.00  0.00           H  
ATOM   1504  CA  GLU   105      44.252  59.158  31.397  1.00  0.00           C  
ATOM   1505  HA  GLU   105      44.228  60.139  30.946  1.00  0.00           H  
ATOM   1506  CB  GLU   105      43.144  59.037  32.474  1.00  0.00           C  
ATOM   1507  HB1 GLU   105      43.380  59.826  33.220  1.00  0.00           H  
ATOM   1508  HB2 GLU   105      43.392  58.130  33.066  1.00  0.00           H  
ATOM   1509  CG  GLU   105      41.675  59.098  32.110  1.00  0.00           C  
ATOM   1510  HG1 GLU   105      41.332  58.120  31.709  1.00  0.00           H  
ATOM   1511  HG2 GLU   105      41.671  59.949  31.396  1.00  0.00           H  
ATOM   1512  CD  GLU   105      40.706  59.518  33.189  1.00  0.00           C  
ATOM   1513  OE1 GLU   105      40.404  58.595  33.976  1.00  0.00           O  
ATOM   1514  OE2 GLU   105      40.187  60.652  33.162  1.00  0.00           O  
ATOM   1515  C   GLU   105      45.632  58.946  32.032  1.00  0.00           C  
ATOM   1516  O   GLU   105      46.238  57.881  31.862  1.00  0.00           O  
ATOM   1517  N   GLY   106      46.200  59.992  32.692  1.00  0.00           N  
ATOM   1518  HN  GLY   106      45.793  60.895  32.809  1.00  0.00           H  
ATOM   1519  CA  GLY   106      47.489  60.023  33.349  1.00  0.00           C  
ATOM   1520  HA1 GLY   106      47.934  60.996  33.203  1.00  0.00           H  
ATOM   1521  HA2 GLY   106      48.022  59.194  32.908  1.00  0.00           H  
ATOM   1522  C   GLY   106      47.493  59.788  34.802  1.00  0.00           C  
ATOM   1523  O   GLY   106      48.429  59.336  35.420  1.00  0.00           O  
ATOM   1524  N   ALA   107      46.398  60.156  35.462  1.00  0.00           N  
ATOM   1525  HN  ALA   107      45.947  60.878  34.942  1.00  0.00           H  
ATOM   1526  CA  ALA   107      46.096  59.810  36.816  1.00  0.00           C  
ATOM   1527  HA  ALA   107      46.492  58.822  36.998  1.00  0.00           H  
ATOM   1528  CB  ALA   107      46.728  60.793  37.749  1.00  0.00           C  
ATOM   1529  HB1 ALA   107      47.825  60.637  37.663  1.00  0.00           H  
ATOM   1530  HB2 ALA   107      46.368  60.699  38.796  1.00  0.00           H  
ATOM   1531  HB3 ALA   107      46.446  61.800  37.371  1.00  0.00           H  
ATOM   1532  C   ALA   107      44.585  59.914  37.102  1.00  0.00           C  
ATOM   1533  O   ALA   107      43.846  60.496  36.305  1.00  0.00           O  
ATOM   1534  N   PRO   108      44.036  59.153  38.090  1.00  0.00           N  
ATOM   1535  CD  PRO   108      44.804  58.210  38.926  1.00  0.00           C  
ATOM   1536  HD1 PRO   108      45.381  58.656  39.764  1.00  0.00           H  
ATOM   1537  HD2 PRO   108      45.359  57.439  38.351  1.00  0.00           H  
ATOM   1538  CA  PRO   108      42.642  59.348  38.556  1.00  0.00           C  
ATOM   1539  HA  PRO   108      42.055  58.918  37.758  1.00  0.00           H  
ATOM   1540  CB  PRO   108      42.624  58.558  39.869  1.00  0.00           C  
ATOM   1541  HB1 PRO   108      41.567  58.313  40.107  1.00  0.00           H  
ATOM   1542  HB2 PRO   108      42.958  59.226  40.691  1.00  0.00           H  
ATOM   1543  CG  PRO   108      43.625  57.417  39.626  1.00  0.00           C  
ATOM   1544  HG1 PRO   108      43.830  56.904  40.590  1.00  0.00           H  
ATOM   1545  HG2 PRO   108      43.291  56.702  38.844  1.00  0.00           H  
ATOM   1546  C   PRO   108      42.242  60.854  38.837  1.00  0.00           C  
ATOM   1547  O   PRO   108      43.031  61.629  39.371  1.00  0.00           O  
ATOM   1548  N   GLN   109      41.055  61.284  38.399  1.00  0.00           N  
ATOM   1549  HN  GLN   109      40.391  60.637  38.032  1.00  0.00           H  
ATOM   1550  CA  GLN   109      40.741  62.673  38.566  1.00  0.00           C  
ATOM   1551  HA  GLN   109      41.597  63.292  38.340  1.00  0.00           H  
ATOM   1552  CB  GLN   109      39.729  63.009  37.451  1.00  0.00           C  
ATOM   1553  HB1 GLN   109      39.593  64.107  37.355  1.00  0.00           H  
ATOM   1554  HB2 GLN   109      38.743  62.530  37.630  1.00  0.00           H  
ATOM   1555  CG  GLN   109      40.109  62.577  36.008  1.00  0.00           C  
ATOM   1556  HG1 GLN   109      39.191  62.765  35.410  1.00  0.00           H  
ATOM   1557  HG2 GLN   109      40.284  61.482  35.946  1.00  0.00           H  
ATOM   1558  CD  GLN   109      41.340  63.253  35.436  1.00  0.00           C  
ATOM   1559  OE1 GLN   109      41.981  64.210  35.924  1.00  0.00           O  
ATOM   1560  NE2 GLN   109      41.689  62.769  34.170  1.00  0.00           N  
ATOM   1561 HE21 GLN   109      41.162  61.972  33.873  1.00  0.00           H  
ATOM   1562 HE22 GLN   109      42.288  63.359  33.629  1.00  0.00           H  
ATOM   1563  C   GLN   109      40.217  63.073  40.016  1.00  0.00           C  
ATOM   1564  O   GLN   109      39.892  62.279  40.891  1.00  0.00           O  
ATOM   1565  N   GLU   110      40.178  64.406  40.274  1.00  0.00           N  
ATOM   1566  HN  GLU   110      40.596  65.031  39.620  1.00  0.00           H  
ATOM   1567  CA  GLU   110      39.600  64.975  41.533  1.00  0.00           C  
ATOM   1568  HA  GLU   110      40.204  64.599  42.345  1.00  0.00           H  
ATOM   1569  CB  GLU   110      39.856  66.580  41.628  1.00  0.00           C  
ATOM   1570  HB1 GLU   110      39.408  66.844  42.610  1.00  0.00           H  
ATOM   1571  HB2 GLU   110      39.182  67.029  40.868  1.00  0.00           H  
ATOM   1572  CG  GLU   110      41.279  67.036  41.397  1.00  0.00           C  
ATOM   1573  HG1 GLU   110      41.953  66.335  40.859  1.00  0.00           H  
ATOM   1574  HG2 GLU   110      41.692  67.125  42.424  1.00  0.00           H  
ATOM   1575  CD  GLU   110      41.463  68.417  40.734  1.00  0.00           C  
ATOM   1576  OE1 GLU   110      41.877  68.395  39.551  1.00  0.00           O  
ATOM   1577  OE2 GLU   110      41.242  69.494  41.331  1.00  0.00           O  
ATOM   1578  C   GLU   110      38.089  64.687  41.760  1.00  0.00           C  
ATOM   1579  O   GLU   110      37.229  65.268  41.133  1.00  0.00           O  
ATOM   1580  N   GLY   111      37.778  63.924  42.811  1.00  0.00           N  
ATOM   1581  HN  GLY   111      38.515  63.541  43.363  1.00  0.00           H  
ATOM   1582  CA  GLY   111      36.413  63.729  43.266  1.00  0.00           C  
ATOM   1583  HA1 GLY   111      36.048  64.723  43.478  1.00  0.00           H  
ATOM   1584  HA2 GLY   111      36.732  63.068  44.059  1.00  0.00           H  
ATOM   1585  C   GLY   111      35.469  62.996  42.369  1.00  0.00           C  
ATOM   1586  O   GLY   111      34.234  63.132  42.516  1.00  0.00           O  
ATOM   1587  N   ILE   112      36.030  62.174  41.474  1.00  0.00           N  
ATOM   1588  HN  ILE   112      37.020  62.229  41.367  1.00  0.00           H  
ATOM   1589  CA  ILE   112      35.291  61.333  40.530  1.00  0.00           C  
ATOM   1590  HA  ILE   112      34.312  61.767  40.391  1.00  0.00           H  
ATOM   1591  CB  ILE   112      35.987  61.162  39.209  1.00  0.00           C  
ATOM   1592  HB  ILE   112      35.320  60.542  38.572  1.00  0.00           H  
ATOM   1593  CG2 ILE   112      37.372  60.462  39.173  1.00  0.00           C  
ATOM   1594 HG21 ILE   112      37.782  60.624  38.153  1.00  0.00           H  
ATOM   1595 HG22 ILE   112      37.298  59.390  39.453  1.00  0.00           H  
ATOM   1596 HG23 ILE   112      38.121  60.775  39.932  1.00  0.00           H  
ATOM   1597  CG1 ILE   112      36.070  62.544  38.544  1.00  0.00           C  
ATOM   1598 HG11 ILE   112      36.582  62.545  37.558  1.00  0.00           H  
ATOM   1599 HG12 ILE   112      36.478  63.378  39.153  1.00  0.00           H  
ATOM   1600  CD  ILE   112      34.680  63.070  38.174  1.00  0.00           C  
ATOM   1601  HD1 ILE   112      34.050  62.415  37.535  1.00  0.00           H  
ATOM   1602  HD2 ILE   112      34.751  64.066  37.685  1.00  0.00           H  
ATOM   1603  HD3 ILE   112      34.176  63.326  39.131  1.00  0.00           H  
ATOM   1604  C   ILE   112      35.151  59.935  41.170  1.00  0.00           C  
ATOM   1605  O   ILE   112      36.021  59.531  41.938  1.00  0.00           O  
ATOM   1606  N   LEU   113      34.000  59.295  40.947  1.00  0.00           N  
ATOM   1607  HN  LEU   113      33.390  59.689  40.264  1.00  0.00           H  
ATOM   1608  CA  LEU   113      33.483  58.126  41.618  1.00  0.00           C  
ATOM   1609  HA  LEU   113      33.930  57.987  42.591  1.00  0.00           H  
ATOM   1610  CB  LEU   113      31.963  58.318  41.856  1.00  0.00           C  
ATOM   1611  HB1 LEU   113      31.564  57.443  42.413  1.00  0.00           H  
ATOM   1612  HB2 LEU   113      31.453  58.239  40.873  1.00  0.00           H  
ATOM   1613  CG  LEU   113      31.532  59.594  42.638  1.00  0.00           C  
ATOM   1614  HG  LEU   113      31.850  60.484  42.054  1.00  0.00           H  
ATOM   1615  CD1 LEU   113      32.120  59.671  44.073  1.00  0.00           C  
ATOM   1616 HD11 LEU   113      31.565  60.363  44.741  1.00  0.00           H  
ATOM   1617 HD12 LEU   113      33.122  60.140  43.970  1.00  0.00           H  
ATOM   1618 HD13 LEU   113      32.203  58.668  44.544  1.00  0.00           H  
ATOM   1619  CD2 LEU   113      29.962  59.757  42.666  1.00  0.00           C  
ATOM   1620 HD21 LEU   113      29.518  59.876  41.655  1.00  0.00           H  
ATOM   1621 HD22 LEU   113      29.885  60.651  43.322  1.00  0.00           H  
ATOM   1622 HD23 LEU   113      29.541  58.851  43.152  1.00  0.00           H  
ATOM   1623  C   LEU   113      33.673  56.916  40.808  1.00  0.00           C  
ATOM   1624  O   LEU   113      33.088  55.870  41.145  1.00  0.00           O  
ATOM   1625  N   GLU   114      34.349  56.988  39.593  1.00  0.00           N  
ATOM   1626  HN  GLU   114      34.660  57.895  39.319  1.00  0.00           H  
ATOM   1627  CA  GLU   114      34.610  55.948  38.683  1.00  0.00           C  
ATOM   1628  HA  GLU   114      33.612  55.697  38.354  1.00  0.00           H  
ATOM   1629  CB  GLU   114      35.436  56.440  37.478  1.00  0.00           C  
ATOM   1630  HB1 GLU   114      35.624  55.623  36.749  1.00  0.00           H  
ATOM   1631  HB2 GLU   114      36.422  56.583  37.969  1.00  0.00           H  
ATOM   1632  CG  GLU   114      35.002  57.703  36.690  1.00  0.00           C  
ATOM   1633  HG1 GLU   114      34.760  58.503  37.422  1.00  0.00           H  
ATOM   1634  HG2 GLU   114      34.048  57.621  36.126  1.00  0.00           H  
ATOM   1635  CD  GLU   114      36.136  58.023  35.733  1.00  0.00           C  
ATOM   1636  OE1 GLU   114      35.870  57.782  34.532  1.00  0.00           O  
ATOM   1637  OE2 GLU   114      37.244  58.418  36.124  1.00  0.00           O  
ATOM   1638  C   GLU   114      35.192  54.665  39.194  1.00  0.00           C  
ATOM   1639  O   GLU   114      35.834  54.557  40.222  1.00  0.00           O  
ATOM   1640  N   ASP   115      34.977  53.565  38.453  1.00  0.00           N  
ATOM   1641  HN  ASP   115      34.404  53.527  37.638  1.00  0.00           H  
ATOM   1642  CA  ASP   115      35.569  52.275  38.774  1.00  0.00           C  
ATOM   1643  HA  ASP   115      35.412  51.990  39.804  1.00  0.00           H  
ATOM   1644  CB  ASP   115      34.885  51.237  37.942  1.00  0.00           C  
ATOM   1645  HB1 ASP   115      35.382  50.283  38.218  1.00  0.00           H  
ATOM   1646  HB2 ASP   115      35.104  51.321  36.856  1.00  0.00           H  
ATOM   1647  CG  ASP   115      33.438  51.142  38.202  1.00  0.00           C  
ATOM   1648  OD1 ASP   115      32.622  50.769  37.310  1.00  0.00           O  
ATOM   1649  OD2 ASP   115      33.054  51.396  39.375  1.00  0.00           O  
ATOM   1650  C   ASP   115      37.118  52.281  38.418  1.00  0.00           C  
ATOM   1651  O   ASP   115      37.601  52.639  37.310  1.00  0.00           O  
ATOM   1652  N   MET   116      37.966  51.668  39.296  1.00  0.00           N  
ATOM   1653  HN  MET   116      37.661  51.319  40.179  1.00  0.00           H  
ATOM   1654  CA  MET   116      39.400  51.521  39.001  1.00  0.00           C  
ATOM   1655  HA  MET   116      39.741  52.475  38.627  1.00  0.00           H  
ATOM   1656  CB  MET   116      40.227  51.286  40.249  1.00  0.00           C  
ATOM   1657  HB1 MET   116      41.241  50.977  39.919  1.00  0.00           H  
ATOM   1658  HB2 MET   116      39.796  50.454  40.846  1.00  0.00           H  
ATOM   1659  CG  MET   116      40.395  52.470  41.207  1.00  0.00           C  
ATOM   1660  HG1 MET   116      40.891  52.057  42.111  1.00  0.00           H  
ATOM   1661  HG2 MET   116      39.418  52.856  41.571  1.00  0.00           H  
ATOM   1662  SD  MET   116      41.424  53.876  40.445  1.00  0.00           S  
ATOM   1663  CE  MET   116      41.045  55.179  41.623  1.00  0.00           C  
ATOM   1664  HE1 MET   116      41.507  56.158  41.373  1.00  0.00           H  
ATOM   1665  HE2 MET   116      41.339  54.894  42.656  1.00  0.00           H  
ATOM   1666  HE3 MET   116      39.937  55.251  41.669  1.00  0.00           H  
ATOM   1667  C   MET   116      39.767  50.476  37.893  1.00  0.00           C  
ATOM   1668  O   MET   116      39.210  49.400  37.775  1.00  0.00           O  
ATOM   1669  N   PRO   117      40.820  50.709  37.119  1.00  0.00           N  
ATOM   1670  CD  PRO   117      41.282  52.011  36.679  1.00  0.00           C  
ATOM   1671  HD1 PRO   117      41.803  52.605  37.461  1.00  0.00           H  
ATOM   1672  HD2 PRO   117      40.485  52.640  36.229  1.00  0.00           H  
ATOM   1673  CA  PRO   117      41.063  49.651  36.073  1.00  0.00           C  
ATOM   1674  HA  PRO   117      40.143  49.149  35.813  1.00  0.00           H  
ATOM   1675  CB  PRO   117      41.499  50.438  34.812  1.00  0.00           C  
ATOM   1676  HB1 PRO   117      40.681  50.729  34.119  1.00  0.00           H  
ATOM   1677  HB2 PRO   117      42.344  49.987  34.250  1.00  0.00           H  
ATOM   1678  CG  PRO   117      42.209  51.670  35.495  1.00  0.00           C  
ATOM   1679  HG1 PRO   117      43.174  51.375  35.961  1.00  0.00           H  
ATOM   1680  HG2 PRO   117      42.368  52.478  34.749  1.00  0.00           H  
ATOM   1681  C   PRO   117      42.127  48.574  36.620  1.00  0.00           C  
ATOM   1682  O   PRO   117      43.296  48.576  36.163  1.00  0.00           O  
ATOM   1683  N   VAL   118      41.667  47.732  37.584  1.00  0.00           N  
ATOM   1684  HN  VAL   118      40.704  47.883  37.793  1.00  0.00           H  
ATOM   1685  CA  VAL   118      42.453  46.719  38.278  1.00  0.00           C  
ATOM   1686  HA  VAL   118      43.254  47.201  38.820  1.00  0.00           H  
ATOM   1687  CB  VAL   118      41.585  45.985  39.269  1.00  0.00           C  
ATOM   1688  HB  VAL   118      42.210  45.248  39.817  1.00  0.00           H  
ATOM   1689  CG1 VAL   118      40.483  45.126  38.643  1.00  0.00           C  
ATOM   1690 HG11 VAL   118      40.138  44.407  39.416  1.00  0.00           H  
ATOM   1691 HG12 VAL   118      40.787  44.499  37.778  1.00  0.00           H  
ATOM   1692 HG13 VAL   118      39.724  45.858  38.291  1.00  0.00           H  
ATOM   1693  CG2 VAL   118      41.030  47.076  40.271  1.00  0.00           C  
ATOM   1694 HG21 VAL   118      41.870  47.576  40.799  1.00  0.00           H  
ATOM   1695 HG22 VAL   118      40.383  46.558  41.011  1.00  0.00           H  
ATOM   1696 HG23 VAL   118      40.442  47.828  39.703  1.00  0.00           H  
ATOM   1697  C   VAL   118      43.214  45.771  37.270  1.00  0.00           C  
ATOM   1698  O   VAL   118      42.789  45.632  36.108  1.00  0.00           O  
ATOM   1699  N   ASP   119      44.325  45.190  37.710  1.00  0.00           N  
ATOM   1700  HN  ASP   119      44.775  45.421  38.569  1.00  0.00           H  
ATOM   1701  CA  ASP   119      45.116  44.277  36.912  1.00  0.00           C  
ATOM   1702  HA  ASP   119      44.856  44.313  35.864  1.00  0.00           H  
ATOM   1703  CB  ASP   119      46.635  44.507  36.878  1.00  0.00           C  
ATOM   1704  HB1 ASP   119      47.127  43.787  36.190  1.00  0.00           H  
ATOM   1705  HB2 ASP   119      47.105  44.441  37.882  1.00  0.00           H  
ATOM   1706  CG  ASP   119      46.926  45.913  36.322  1.00  0.00           C  
ATOM   1707  OD1 ASP   119      46.764  46.061  35.091  1.00  0.00           O  
ATOM   1708  OD2 ASP   119      47.257  46.851  37.101  1.00  0.00           O  
ATOM   1709  C   ASP   119      44.818  42.979  37.581  1.00  0.00           C  
ATOM   1710  O   ASP   119      44.948  42.869  38.801  1.00  0.00           O  
ATOM   1711  N   PRO   120      44.375  41.969  36.865  1.00  0.00           N  
ATOM   1712  CD  PRO   120      43.661  42.111  35.617  1.00  0.00           C  
ATOM   1713  HD1 PRO   120      44.350  42.168  34.747  1.00  0.00           H  
ATOM   1714  HD2 PRO   120      42.995  42.999  35.664  1.00  0.00           H  
ATOM   1715  CA  PRO   120      44.149  40.593  37.501  1.00  0.00           C  
ATOM   1716  HA  PRO   120      43.415  40.749  38.277  1.00  0.00           H  
ATOM   1717  CB  PRO   120      43.536  39.813  36.331  1.00  0.00           C  
ATOM   1718  HB1 PRO   120      42.970  38.953  36.748  1.00  0.00           H  
ATOM   1719  HB2 PRO   120      44.347  39.511  35.634  1.00  0.00           H  
ATOM   1720  CG  PRO   120      42.724  40.933  35.720  1.00  0.00           C  
ATOM   1721  HG1 PRO   120      42.317  40.742  34.704  1.00  0.00           H  
ATOM   1722  HG2 PRO   120      41.912  41.297  36.385  1.00  0.00           H  
ATOM   1723  C   PRO   120      45.278  39.848  38.065  1.00  0.00           C  
ATOM   1724  O   PRO   120      45.047  38.819  38.706  1.00  0.00           O  
ATOM   1725  N   ASP   121      46.544  40.290  37.831  1.00  0.00           N  
ATOM   1726  HN  ASP   121      46.748  41.016  37.178  1.00  0.00           H  
ATOM   1727  CA  ASP   121      47.762  39.668  38.371  1.00  0.00           C  
ATOM   1728  HA  ASP   121      47.715  38.633  38.677  1.00  0.00           H  
ATOM   1729  CB  ASP   121      48.784  39.445  37.166  1.00  0.00           C  
ATOM   1730  HB1 ASP   121      49.760  39.120  37.586  1.00  0.00           H  
ATOM   1731  HB2 ASP   121      48.944  40.475  36.781  1.00  0.00           H  
ATOM   1732  CG  ASP   121      48.314  38.502  36.125  1.00  0.00           C  
ATOM   1733  OD1 ASP   121      48.380  38.892  34.961  1.00  0.00           O  
ATOM   1734  OD2 ASP   121      47.850  37.386  36.419  1.00  0.00           O  
ATOM   1735  C   ASP   121      48.470  40.515  39.357  1.00  0.00           C  
ATOM   1736  O   ASP   121      49.592  40.256  39.759  1.00  0.00           O  
ATOM   1737  N   ASN   122      47.794  41.572  39.783  1.00  0.00           N  
ATOM   1738  HN  ASN   122      46.891  41.637  39.366  1.00  0.00           H  
ATOM   1739  CA  ASN   122      48.253  42.557  40.774  1.00  0.00           C  
ATOM   1740  HA  ASN   122      49.239  42.894  40.490  1.00  0.00           H  
ATOM   1741  CB  ASN   122      47.349  43.825  40.927  1.00  0.00           C  
ATOM   1742  HB1 ASN   122      46.293  43.595  41.183  1.00  0.00           H  
ATOM   1743  HB2 ASN   122      47.404  44.297  39.923  1.00  0.00           H  
ATOM   1744  CG  ASN   122      47.814  44.781  42.003  1.00  0.00           C  
ATOM   1745  OD1 ASN   122      48.862  44.728  42.718  1.00  0.00           O  
ATOM   1746  ND2 ASN   122      47.015  45.875  42.085  1.00  0.00           N  
ATOM   1747 HD21 ASN   122      47.244  46.640  42.688  1.00  0.00           H  
ATOM   1748 HD22 ASN   122      46.212  45.966  41.497  1.00  0.00           H  
ATOM   1749  C   ASN   122      48.560  41.925  42.135  1.00  0.00           C  
ATOM   1750  O   ASN   122      47.649  41.290  42.643  1.00  0.00           O  
ATOM   1751  N   GLU   123      49.706  42.051  42.830  1.00  0.00           N  
ATOM   1752  HN  GLU   123      50.534  42.418  42.413  1.00  0.00           H  
ATOM   1753  CA  GLU   123      49.996  41.272  44.017  1.00  0.00           C  
ATOM   1754  HA  GLU   123      49.644  40.297  43.714  1.00  0.00           H  
ATOM   1755  CB  GLU   123      51.528  41.162  44.204  1.00  0.00           C  
ATOM   1756  HB1 GLU   123      51.756  40.437  45.014  1.00  0.00           H  
ATOM   1757  HB2 GLU   123      51.805  42.143  44.646  1.00  0.00           H  
ATOM   1758  CG  GLU   123      52.292  40.611  43.024  1.00  0.00           C  
ATOM   1759  HG1 GLU   123      51.809  39.790  42.453  1.00  0.00           H  
ATOM   1760  HG2 GLU   123      53.247  40.169  43.380  1.00  0.00           H  
ATOM   1761  CD  GLU   123      52.673  41.601  41.870  1.00  0.00           C  
ATOM   1762  OE1 GLU   123      52.310  42.817  41.902  1.00  0.00           O  
ATOM   1763  OE2 GLU   123      53.437  41.193  40.866  1.00  0.00           O  
ATOM   1764  C   GLU   123      49.299  41.743  45.316  1.00  0.00           C  
ATOM   1765  O   GLU   123      49.304  40.926  46.268  1.00  0.00           O  
ATOM   1766  N   ALA   124      48.635  42.948  45.314  1.00  0.00           N  
ATOM   1767  HN  ALA   124      48.658  43.539  44.511  1.00  0.00           H  
ATOM   1768  CA  ALA   124      47.885  43.544  46.412  1.00  0.00           C  
ATOM   1769  HA  ALA   124      48.527  43.621  47.277  1.00  0.00           H  
ATOM   1770  CB  ALA   124      47.386  44.890  45.981  1.00  0.00           C  
ATOM   1771  HB1 ALA   124      46.827  45.352  46.823  1.00  0.00           H  
ATOM   1772  HB2 ALA   124      46.618  44.787  45.185  1.00  0.00           H  
ATOM   1773  HB3 ALA   124      48.239  45.516  45.642  1.00  0.00           H  
ATOM   1774  C   ALA   124      46.806  42.579  46.839  1.00  0.00           C  
ATOM   1775  O   ALA   124      46.797  42.325  48.016  1.00  0.00           O  
ATOM   1776  N   TYR   125      46.067  41.872  45.962  1.00  0.00           N  
ATOM   1777  HN  TYR   125      46.255  41.987  44.990  1.00  0.00           H  
ATOM   1778  CA  TYR   125      45.045  40.930  46.245  1.00  0.00           C  
ATOM   1779  HA  TYR   125      44.313  41.394  46.889  1.00  0.00           H  
ATOM   1780  CB  TYR   125      44.371  40.395  44.908  1.00  0.00           C  
ATOM   1781  HB1 TYR   125      43.527  39.752  45.239  1.00  0.00           H  
ATOM   1782  HB2 TYR   125      44.991  39.720  44.279  1.00  0.00           H  
ATOM   1783  CG  TYR   125      43.748  41.521  44.208  1.00  0.00           C  
ATOM   1784  CD1 TYR   125      42.550  42.135  44.648  1.00  0.00           C  
ATOM   1785  HD1 TYR   125      42.003  41.775  45.507  1.00  0.00           H  
ATOM   1786  CE1 TYR   125      41.880  43.151  43.986  1.00  0.00           C  
ATOM   1787  HE1 TYR   125      40.971  43.536  44.425  1.00  0.00           H  
ATOM   1788  CZ  TYR   125      42.460  43.617  42.804  1.00  0.00           C  
ATOM   1789  OH  TYR   125      41.760  44.679  42.085  1.00  0.00           O  
ATOM   1790  HH  TYR   125      40.976  44.909  42.588  1.00  0.00           H  
ATOM   1791  CD2 TYR   125      44.301  42.077  43.004  1.00  0.00           C  
ATOM   1792  HD2 TYR   125      45.220  41.627  42.658  1.00  0.00           H  
ATOM   1793  CE2 TYR   125      43.605  43.098  42.326  1.00  0.00           C  
ATOM   1794  HE2 TYR   125      44.103  43.485  41.449  1.00  0.00           H  
ATOM   1795  C   TYR   125      45.528  39.632  46.886  1.00  0.00           C  
ATOM   1796  O   TYR   125      44.823  38.817  47.445  1.00  0.00           O  
ATOM   1797  N   GLU   126      46.822  39.321  46.706  1.00  0.00           N  
ATOM   1798  HN  GLU   126      47.436  39.988  46.291  1.00  0.00           H  
ATOM   1799  CA  GLU   126      47.420  38.120  47.151  1.00  0.00           C  
ATOM   1800  HA  GLU   126      46.706  37.312  47.204  1.00  0.00           H  
ATOM   1801  CB  GLU   126      48.599  37.639  46.119  1.00  0.00           C  
ATOM   1802  HB1 GLU   126      49.248  36.797  46.441  1.00  0.00           H  
ATOM   1803  HB2 GLU   126      49.258  38.527  46.016  1.00  0.00           H  
ATOM   1804  CG  GLU   126      48.039  37.374  44.655  1.00  0.00           C  
ATOM   1805  HG1 GLU   126      47.636  38.357  44.330  1.00  0.00           H  
ATOM   1806  HG2 GLU   126      47.316  36.543  44.802  1.00  0.00           H  
ATOM   1807  CD  GLU   126      49.114  36.681  43.755  1.00  0.00           C  
ATOM   1808  OE1 GLU   126      49.923  35.793  44.189  1.00  0.00           O  
ATOM   1809  OE2 GLU   126      49.042  37.017  42.559  1.00  0.00           O  
ATOM   1810  C   GLU   126      48.171  38.223  48.554  1.00  0.00           C  
ATOM   1811  O   GLU   126      48.423  37.205  49.255  1.00  0.00           O  
ATOM   1812  N   MET   127      48.528  39.432  48.999  1.00  0.00           N  
ATOM   1813  HN  MET   127      48.382  40.242  48.436  1.00  0.00           H  
ATOM   1814  CA  MET   127      49.364  39.720  50.138  1.00  0.00           C  
ATOM   1815  HA  MET   127      50.076  38.909  50.106  1.00  0.00           H  
ATOM   1816  CB  MET   127      50.076  41.051  49.840  1.00  0.00           C  
ATOM   1817  HB1 MET   127      50.445  41.508  50.783  1.00  0.00           H  
ATOM   1818  HB2 MET   127      49.300  41.705  49.388  1.00  0.00           H  
ATOM   1819  CG  MET   127      51.201  40.898  48.795  1.00  0.00           C  
ATOM   1820  HG1 MET   127      51.577  41.903  48.505  1.00  0.00           H  
ATOM   1821  HG2 MET   127      50.764  40.322  47.951  1.00  0.00           H  
ATOM   1822  SD  MET   127      52.679  40.029  49.357  1.00  0.00           S  
ATOM   1823  CE  MET   127      53.398  40.123  47.668  1.00  0.00           C  
ATOM   1824  HE1 MET   127      53.743  41.120  47.317  1.00  0.00           H  
ATOM   1825  HE2 MET   127      52.628  39.762  46.954  1.00  0.00           H  
ATOM   1826  HE3 MET   127      54.252  39.418  47.587  1.00  0.00           H  
ATOM   1827  C   MET   127      48.814  39.677  51.519  1.00  0.00           C  
ATOM   1828  O   MET   127      49.431  39.157  52.410  1.00  0.00           O  
ATOM   1829  N   PRO   128      47.564  40.219  51.772  1.00  0.00           N  
ATOM   1830  CD  PRO   128      46.814  41.029  50.889  1.00  0.00           C  
ATOM   1831  HD1 PRO   128      46.294  40.307  50.224  1.00  0.00           H  
ATOM   1832  HD2 PRO   128      47.382  41.820  50.354  1.00  0.00           H  
ATOM   1833  CA  PRO   128      46.790  39.933  52.963  1.00  0.00           C  
ATOM   1834  HA  PRO   128      47.355  40.410  53.751  1.00  0.00           H  
ATOM   1835  CB  PRO   128      45.466  40.622  52.783  1.00  0.00           C  
ATOM   1836  HB1 PRO   128      45.033  40.975  53.743  1.00  0.00           H  
ATOM   1837  HB2 PRO   128      44.803  39.813  52.407  1.00  0.00           H  
ATOM   1838  CG  PRO   128      45.775  41.719  51.818  1.00  0.00           C  
ATOM   1839  HG1 PRO   128      44.843  42.103  51.351  1.00  0.00           H  
ATOM   1840  HG2 PRO   128      46.290  42.557  52.334  1.00  0.00           H  
ATOM   1841  C   PRO   128      46.712  38.497  53.329  1.00  0.00           C  
ATOM   1842  O   PRO   128      47.001  37.637  52.473  1.00  0.00           O  
ATOM   1843  N   SER   129      46.502  38.264  54.590  1.00  0.00           N  
ATOM   1844  HN  SER   129      46.356  39.007  55.239  1.00  0.00           H  
ATOM   1845  CA  SER   129      46.634  36.978  55.262  1.00  0.00           C  
ATOM   1846  HA  SER   129      47.647  36.653  55.450  1.00  0.00           H  
ATOM   1847  CB  SER   129      46.063  37.012  56.740  1.00  0.00           C  
ATOM   1848  HB1 SER   129      44.977  37.248  56.745  1.00  0.00           H  
ATOM   1849  HB2 SER   129      46.655  37.800  57.252  1.00  0.00           H  
ATOM   1850  OG  SER   129      46.085  35.822  57.518  1.00  0.00           O  
ATOM   1851  HG1 SER   129      46.992  35.638  57.771  1.00  0.00           H  
ATOM   1852  C   SER   129      45.837  35.838  54.480  1.00  0.00           C  
ATOM   1853  O   SER   129      44.865  36.124  53.791  1.00  0.00           O  
ATOM   1854  N   GLU   130      46.259  34.570  54.634  1.00  0.00           N  
ATOM   1855  HN  GLU   130      46.982  34.353  55.284  1.00  0.00           H  
ATOM   1856  CA  GLU   130      45.497  33.389  54.187  1.00  0.00           C  
ATOM   1857  HA  GLU   130      45.214  33.556  53.158  1.00  0.00           H  
ATOM   1858  CB  GLU   130      46.506  32.226  54.200  1.00  0.00           C  
ATOM   1859  HB1 GLU   130      45.971  31.257  54.105  1.00  0.00           H  
ATOM   1860  HB2 GLU   130      46.910  32.083  55.225  1.00  0.00           H  
ATOM   1861  CG  GLU   130      47.710  32.309  53.258  1.00  0.00           C  
ATOM   1862  HG1 GLU   130      48.495  32.928  53.743  1.00  0.00           H  
ATOM   1863  HG2 GLU   130      47.301  32.895  52.407  1.00  0.00           H  
ATOM   1864  CD  GLU   130      48.477  31.039  53.020  1.00  0.00           C  
ATOM   1865  OE1 GLU   130      48.825  30.838  51.821  1.00  0.00           O  
ATOM   1866  OE2 GLU   130      48.814  30.246  53.950  1.00  0.00           O  
ATOM   1867  C   GLU   130      44.282  33.023  55.035  1.00  0.00           C  
ATOM   1868  O   GLU   130      43.547  32.223  54.563  1.00  0.00           O  
ATOM   1869  N   GLU   131      44.013  33.629  56.230  1.00  0.00           N  
ATOM   1870  HN  GLU   131      44.658  34.290  56.605  1.00  0.00           H  
ATOM   1871  CA  GLU   131      42.787  33.608  56.928  1.00  0.00           C  
ATOM   1872  HA  GLU   131      42.310  32.640  56.923  1.00  0.00           H  
ATOM   1873  CB  GLU   131      43.075  33.706  58.446  1.00  0.00           C  
ATOM   1874  HB1 GLU   131      42.121  33.604  59.006  1.00  0.00           H  
ATOM   1875  HB2 GLU   131      43.531  34.676  58.738  1.00  0.00           H  
ATOM   1876  CG  GLU   131      44.043  32.618  58.958  1.00  0.00           C  
ATOM   1877  HG1 GLU   131      45.055  32.765  58.524  1.00  0.00           H  
ATOM   1878  HG2 GLU   131      43.799  31.589  58.616  1.00  0.00           H  
ATOM   1879  CD  GLU   131      44.084  32.713  60.443  1.00  0.00           C  
ATOM   1880  OE1 GLU   131      44.590  33.753  61.018  1.00  0.00           O  
ATOM   1881  OE2 GLU   131      43.798  31.588  61.068  1.00  0.00           O  
ATOM   1882  C   GLU   131      41.617  34.513  56.420  1.00  0.00           C  
ATOM   1883  O   GLU   131      41.862  35.414  55.643  1.00  0.00           O  
ATOM   1884  N   GLY   132      40.365  34.182  56.753  1.00  0.00           N  
ATOM   1885  HN  GLY   132      40.181  33.370  57.302  1.00  0.00           H  
ATOM   1886  CA  GLY   132      39.193  34.854  56.271  1.00  0.00           C  
ATOM   1887  HA1 GLY   132      39.150  35.813  56.765  1.00  0.00           H  
ATOM   1888  HA2 GLY   132      38.356  34.249  56.586  1.00  0.00           H  
ATOM   1889  C   GLY   132      39.079  35.123  54.761  1.00  0.00           C  
ATOM   1890  O   GLY   132      39.507  34.291  53.958  1.00  0.00           O  
ATOM   1891  N   TYR   133      38.384  36.140  54.268  1.00  0.00           N  
ATOM   1892  HN  TYR   133      38.007  36.853  54.854  1.00  0.00           H  
ATOM   1893  CA  TYR   133      38.034  36.324  52.901  1.00  0.00           C  
ATOM   1894  HA  TYR   133      38.639  35.748  52.217  1.00  0.00           H  
ATOM   1895  CB  TYR   133      36.608  35.864  52.595  1.00  0.00           C  
ATOM   1896  HB1 TYR   133      36.392  34.906  53.115  1.00  0.00           H  
ATOM   1897  HB2 TYR   133      36.385  35.734  51.514  1.00  0.00           H  
ATOM   1898  CG  TYR   133      35.581  36.841  53.153  1.00  0.00           C  
ATOM   1899  CD1 TYR   133      35.121  36.730  54.516  1.00  0.00           C  
ATOM   1900  HD1 TYR   133      35.528  36.034  55.234  1.00  0.00           H  
ATOM   1901  CE1 TYR   133      34.001  37.447  54.935  1.00  0.00           C  
ATOM   1902  HE1 TYR   133      33.703  37.263  55.957  1.00  0.00           H  
ATOM   1903  CZ  TYR   133      33.408  38.440  54.105  1.00  0.00           C  
ATOM   1904  OH  TYR   133      32.387  39.191  54.751  1.00  0.00           O  
ATOM   1905  HH  TYR   133      32.216  39.969  54.216  1.00  0.00           H  
ATOM   1906  CD2 TYR   133      34.973  37.905  52.336  1.00  0.00           C  
ATOM   1907  HD2 TYR   133      35.402  38.171  51.382  1.00  0.00           H  
ATOM   1908  CE2 TYR   133      33.961  38.664  52.789  1.00  0.00           C  
ATOM   1909  HE2 TYR   133      33.625  39.548  52.267  1.00  0.00           H  
ATOM   1910  C   TYR   133      38.312  37.759  52.595  1.00  0.00           C  
ATOM   1911  O   TYR   133      38.441  38.621  53.520  1.00  0.00           O  
ATOM   1912  N   GLN   134      38.457  38.119  51.356  1.00  0.00           N  
ATOM   1913  HN  GLN   134      38.357  37.408  50.664  1.00  0.00           H  
ATOM   1914  CA  GLN   134      38.892  39.455  50.988  1.00  0.00           C  
ATOM   1915  HA  GLN   134      39.150  39.966  51.904  1.00  0.00           H  
ATOM   1916  CB  GLN   134      40.127  39.280  50.053  1.00  0.00           C  
ATOM   1917  HB1 GLN   134      39.863  38.771  49.101  1.00  0.00           H  
ATOM   1918  HB2 GLN   134      40.845  38.638  50.607  1.00  0.00           H  
ATOM   1919  CG  GLN   134      40.855  40.555  49.646  1.00  0.00           C  
ATOM   1920  HG1 GLN   134      41.125  41.220  50.494  1.00  0.00           H  
ATOM   1921  HG2 GLN   134      40.197  41.206  49.032  1.00  0.00           H  
ATOM   1922  CD  GLN   134      42.143  40.262  48.897  1.00  0.00           C  
ATOM   1923  OE1 GLN   134      42.135  40.591  47.701  1.00  0.00           O  
ATOM   1924  NE2 GLN   134      43.147  39.602  49.482  1.00  0.00           N  
ATOM   1925 HE21 GLN   134      43.153  39.455  50.471  1.00  0.00           H  
ATOM   1926 HE22 GLN   134      43.943  39.558  48.878  1.00  0.00           H  
ATOM   1927  C   GLN   134      37.726  40.293  50.372  1.00  0.00           C  
ATOM   1928  O   GLN   134      36.831  39.825  49.680  1.00  0.00           O  
ATOM   1929  N   ASP   135      37.703  41.588  50.771  1.00  0.00           N  
ATOM   1930  HN  ASP   135      38.363  41.856  51.469  1.00  0.00           H  
ATOM   1931  CA  ASP   135      36.784  42.618  50.260  1.00  0.00           C  
ATOM   1932  HA  ASP   135      36.703  42.318  49.225  1.00  0.00           H  
ATOM   1933  CB  ASP   135      35.557  42.598  51.151  1.00  0.00           C  
ATOM   1934  HB1 ASP   135      35.863  42.673  52.216  1.00  0.00           H  
ATOM   1935  HB2 ASP   135      35.036  41.623  51.042  1.00  0.00           H  
ATOM   1936  CG  ASP   135      34.400  43.589  50.870  1.00  0.00           C  
ATOM   1937  OD1 ASP   135      33.556  43.764  51.786  1.00  0.00           O  
ATOM   1938  OD2 ASP   135      34.353  44.163  49.760  1.00  0.00           O  
ATOM   1939  C   ASP   135      37.464  44.033  50.291  1.00  0.00           C  
ATOM   1940  O   ASP   135      38.423  44.283  51.083  1.00  0.00           O  
ATOM   1941  N   TYR   136      36.954  45.048  49.536  1.00  0.00           N  
ATOM   1942  HN  TYR   136      36.122  45.026  48.987  1.00  0.00           H  
ATOM   1943  CA  TYR   136      37.639  46.384  49.516  1.00  0.00           C  
ATOM   1944  HA  TYR   136      38.693  46.163  49.428  1.00  0.00           H  
ATOM   1945  CB  TYR   136      37.426  47.154  48.198  1.00  0.00           C  
ATOM   1946  HB1 TYR   136      37.920  48.149  48.234  1.00  0.00           H  
ATOM   1947  HB2 TYR   136      36.349  47.312  47.976  1.00  0.00           H  
ATOM   1948  CG  TYR   136      37.882  46.438  46.907  1.00  0.00           C  
ATOM   1949  CD1 TYR   136      39.092  46.894  46.258  1.00  0.00           C  
ATOM   1950  HD1 TYR   136      39.604  47.673  46.804  1.00  0.00           H  
ATOM   1951  CE1 TYR   136      39.564  46.417  45.004  1.00  0.00           C  
ATOM   1952  HE1 TYR   136      40.431  46.810  44.495  1.00  0.00           H  
ATOM   1953  CZ  TYR   136      38.811  45.452  44.399  1.00  0.00           C  
ATOM   1954  OH  TYR   136      39.023  44.976  43.094  1.00  0.00           O  
ATOM   1955  HH  TYR   136      38.217  44.557  42.784  1.00  0.00           H  
ATOM   1956  CD2 TYR   136      37.268  45.338  46.299  1.00  0.00           C  
ATOM   1957  HD2 TYR   136      36.516  44.653  46.660  1.00  0.00           H  
ATOM   1958  CE2 TYR   136      37.704  44.882  45.013  1.00  0.00           C  
ATOM   1959  HE2 TYR   136      37.248  44.022  44.547  1.00  0.00           H  
ATOM   1960  C   TYR   136      37.424  47.252  50.759  1.00  0.00           C  
ATOM   1961  O   TYR   136      36.307  47.302  51.338  1.00  0.00           O  
ATOM   1962  N   GLU   137      38.439  47.992  51.204  1.00  0.00           N  
ATOM   1963  HN  GLU   137      39.304  47.948  50.710  1.00  0.00           H  
ATOM   1964  CA  GLU   137      38.425  48.830  52.420  1.00  0.00           C  
ATOM   1965  HA  GLU   137      38.159  48.254  53.294  1.00  0.00           H  
ATOM   1966  CB  GLU   137      39.865  49.322  52.844  1.00  0.00           C  
ATOM   1967  HB1 GLU   137      39.781  50.173  53.554  1.00  0.00           H  
ATOM   1968  HB2 GLU   137      40.306  49.688  51.892  1.00  0.00           H  
ATOM   1969  CG  GLU   137      40.742  48.232  53.494  1.00  0.00           C  
ATOM   1970  HG1 GLU   137      40.986  47.500  52.695  1.00  0.00           H  
ATOM   1971  HG2 GLU   137      40.219  47.636  54.272  1.00  0.00           H  
ATOM   1972  CD  GLU   137      42.032  48.786  54.151  1.00  0.00           C  
ATOM   1973  OE1 GLU   137      42.816  49.482  53.490  1.00  0.00           O  
ATOM   1974  OE2 GLU   137      42.332  48.396  55.276  1.00  0.00           O  
ATOM   1975  C   GLU   137      37.396  49.980  52.232  1.00  0.00           C  
ATOM   1976  O   GLU   137      37.495  50.579  51.149  1.00  0.00           O  
ATOM   1977  N   PRO   138      36.543  50.346  53.206  1.00  0.00           N  
ATOM   1978  CD  PRO   138      36.303  49.645  54.432  1.00  0.00           C  
ATOM   1979  HD1 PRO   138      37.178  49.510  55.103  1.00  0.00           H  
ATOM   1980  HD2 PRO   138      35.763  48.694  54.238  1.00  0.00           H  
ATOM   1981  CA  PRO   138      35.681  51.454  53.023  1.00  0.00           C  
ATOM   1982  HA  PRO   138      35.331  51.461  52.001  1.00  0.00           H  
ATOM   1983  CB  PRO   138      34.541  51.097  54.005  1.00  0.00           C  
ATOM   1984  HB1 PRO   138      33.927  50.221  53.706  1.00  0.00           H  
ATOM   1985  HB2 PRO   138      33.896  51.950  54.307  1.00  0.00           H  
ATOM   1986  CG  PRO   138      35.275  50.443  55.205  1.00  0.00           C  
ATOM   1987  HG1 PRO   138      35.698  51.181  55.921  1.00  0.00           H  
ATOM   1988  HG2 PRO   138      34.722  49.752  55.876  1.00  0.00           H  
ATOM   1989  C   PRO   138      36.249  52.927  53.189  1.00  0.00           C  
ATOM   1990  O   PRO   138      35.589  53.726  53.870  1.00  0.00           O  
ATOM   1991  N   GLU   139      37.417  53.250  52.481  1.00  0.00           N  
ATOM   1992  HN  GLU   139      37.680  52.497  51.883  1.00  0.00           H  
ATOM   1993  CA  GLU   139      38.041  54.550  52.531  1.00  0.00           C  
ATOM   1994  HA  GLU   139      37.488  55.267  53.120  1.00  0.00           H  
ATOM   1995  CB  GLU   139      39.452  54.394  53.150  1.00  0.00           C  
ATOM   1996  HB1 GLU   139      40.050  55.327  53.074  1.00  0.00           H  
ATOM   1997  HB2 GLU   139      39.920  53.607  52.521  1.00  0.00           H  
ATOM   1998  CG  GLU   139      39.448  53.799  54.613  1.00  0.00           C  
ATOM   1999  HG1 GLU   139      39.511  52.690  54.634  1.00  0.00           H  
ATOM   2000  HG2 GLU   139      38.534  54.181  55.116  1.00  0.00           H  
ATOM   2001  CD  GLU   139      40.597  54.316  55.397  1.00  0.00           C  
ATOM   2002  OE1 GLU   139      40.363  55.269  56.157  1.00  0.00           O  
ATOM   2003  OE2 GLU   139      41.708  53.783  55.242  1.00  0.00           O  
ATOM   2004  C   GLU   139      38.046  55.300  51.207  1.00  0.00           C  
ATOM   2005  O   GLU   139      38.540  56.416  51.064  1.00  0.00           O  
ATOM   2006  N   ALA   140      37.648  54.629  50.153  1.00  0.00           N  
ATOM   2007  HN  ALA   140      37.081  53.813  50.236  1.00  0.00           H  
ATOM   2008  CA  ALA   140      37.688  55.065  48.803  1.00  0.00           C  
ATOM   2009  HA  ALA   140      38.392  55.876  48.681  1.00  0.00           H  
ATOM   2010  CB  ALA   140      38.040  53.810  47.937  1.00  0.00           C  
ATOM   2011  HB1 ALA   140      37.457  52.909  48.224  1.00  0.00           H  
ATOM   2012  HB2 ALA   140      39.113  53.567  48.092  1.00  0.00           H  
ATOM   2013  HB3 ALA   140      37.694  54.045  46.907  1.00  0.00           H  
ATOM   2014  C   ALA   140      36.376  55.689  48.352  1.00  0.00           C  
ATOM   2015  OT1 ALA   140      36.353  56.951  48.176  1.00  0.00           O  
ATOM   2016  OT2 ALA   140      35.305  55.001  48.328  1.00  0.00           O  
TER    2017      ALA   140 
ATOM   2017  N   ASP   141      44.504  57.525  60.601  1.00  0.00           N  
ATOM   2018  HT1 ASP   141      44.353  58.297  61.281  1.00  0.00           H  
ATOM   2019  HT2 ASP   141      45.529  57.556  60.427  1.00  0.00           H  
ATOM   2020  HT3 ASP   141      44.197  56.575  60.891  1.00  0.00           H  
ATOM   2021  CA  ASP   141      43.598  57.822  59.494  1.00  0.00           C  
ATOM   2022  HA  ASP   141      43.920  57.176  58.691  1.00  0.00           H  
ATOM   2023  CB  ASP   141      42.171  57.414  59.952  1.00  0.00           C  
ATOM   2024  HB1 ASP   141      41.358  57.871  59.348  1.00  0.00           H  
ATOM   2025  HB2 ASP   141      41.879  57.808  60.949  1.00  0.00           H  
ATOM   2026  CG  ASP   141      41.949  55.893  59.997  1.00  0.00           C  
ATOM   2027  OD1 ASP   141      40.793  55.443  60.323  1.00  0.00           O  
ATOM   2028  OD2 ASP   141      42.937  55.117  59.890  1.00  0.00           O  
ATOM   2029  C   ASP   141      43.626  59.299  58.954  1.00  0.00           C  
ATOM   2030  O   ASP   141      44.502  60.075  59.280  1.00  0.00           O  
ATOM   2031  N   ALA   142      42.780  59.678  58.035  1.00  0.00           N  
ATOM   2032  HN  ALA   142      42.186  59.019  57.579  1.00  0.00           H  
ATOM   2033  CA  ALA   142      42.872  60.927  57.287  1.00  0.00           C  
ATOM   2034  HA  ALA   142      43.406  61.675  57.854  1.00  0.00           H  
ATOM   2035  CB  ALA   142      43.540  60.725  55.912  1.00  0.00           C  
ATOM   2036  HB1 ALA   142      43.775  61.761  55.584  1.00  0.00           H  
ATOM   2037  HB2 ALA   142      42.886  60.132  55.238  1.00  0.00           H  
ATOM   2038  HB3 ALA   142      44.479  60.167  56.112  1.00  0.00           H  
ATOM   2039  C   ALA   142      41.466  61.531  56.959  1.00  0.00           C  
ATOM   2040  O   ALA   142      40.584  60.781  56.730  1.00  0.00           O  
ATOM   2041  N   GLU   143      41.225  62.868  56.892  1.00  0.00           N  
ATOM   2042  HN  GLU   143      42.023  63.449  57.031  1.00  0.00           H  
ATOM   2043  CA  GLU   143      39.940  63.527  56.855  1.00  0.00           C  
ATOM   2044  HA  GLU   143      39.327  63.031  57.592  1.00  0.00           H  
ATOM   2045  CB  GLU   143      40.098  64.956  57.375  1.00  0.00           C  
ATOM   2046  HB1 GLU   143      39.143  65.524  57.372  1.00  0.00           H  
ATOM   2047  HB2 GLU   143      40.815  65.367  56.633  1.00  0.00           H  
ATOM   2048  CG  GLU   143      40.566  64.993  58.797  1.00  0.00           C  
ATOM   2049  HG1 GLU   143      41.608  64.658  58.990  1.00  0.00           H  
ATOM   2050  HG2 GLU   143      39.888  64.320  59.363  1.00  0.00           H  
ATOM   2051  CD  GLU   143      40.529  66.399  59.399  1.00  0.00           C  
ATOM   2052  OE1 GLU   143      39.451  66.845  59.813  1.00  0.00           O  
ATOM   2053  OE2 GLU   143      41.578  67.173  59.348  1.00  0.00           O  
ATOM   2054  C   GLU   143      39.073  63.320  55.573  1.00  0.00           C  
ATOM   2055  O   GLU   143      39.581  63.326  54.446  1.00  0.00           O  
ATOM   2056  N   PHE   144      37.790  62.941  55.753  1.00  0.00           N  
ATOM   2057  HN  PHE   144      37.385  62.980  56.663  1.00  0.00           H  
ATOM   2058  CA  PHE   144      36.867  62.615  54.691  1.00  0.00           C  
ATOM   2059  HA  PHE   144      37.378  61.871  54.097  1.00  0.00           H  
ATOM   2060  CB  PHE   144      35.642  62.120  55.433  1.00  0.00           C  
ATOM   2061  HB1 PHE   144      35.267  62.900  56.130  1.00  0.00           H  
ATOM   2062  HB2 PHE   144      35.923  61.262  56.081  1.00  0.00           H  
ATOM   2063  CG  PHE   144      34.556  61.591  54.590  1.00  0.00           C  
ATOM   2064  CD1 PHE   144      33.279  61.685  55.188  1.00  0.00           C  
ATOM   2065  HD1 PHE   144      33.076  62.149  56.142  1.00  0.00           H  
ATOM   2066  CE1 PHE   144      32.112  61.179  54.529  1.00  0.00           C  
ATOM   2067  HE1 PHE   144      31.132  61.213  54.981  1.00  0.00           H  
ATOM   2068  CZ  PHE   144      32.298  60.513  53.329  1.00  0.00           C  
ATOM   2069  HZ  PHE   144      31.452  60.063  52.832  1.00  0.00           H  
ATOM   2070  CD2 PHE   144      34.695  60.939  53.389  1.00  0.00           C  
ATOM   2071  HD2 PHE   144      35.660  60.910  52.905  1.00  0.00           H  
ATOM   2072  CE2 PHE   144      33.575  60.328  52.695  1.00  0.00           C  
ATOM   2073  HE2 PHE   144      33.770  59.646  51.881  1.00  0.00           H  
ATOM   2074  C   PHE   144      36.559  63.797  53.734  1.00  0.00           C  
ATOM   2075  O   PHE   144      36.487  63.565  52.481  1.00  0.00           O  
ATOM   2076  N   ARG   145      36.432  65.035  54.244  1.00  0.00           N  
ATOM   2077  HN  ARG   145      36.420  65.268  55.213  1.00  0.00           H  
ATOM   2078  CA  ARG   145      36.113  66.191  53.384  1.00  0.00           C  
ATOM   2079  HA  ARG   145      35.768  65.896  52.404  1.00  0.00           H  
ATOM   2080  CB  ARG   145      35.003  66.946  54.029  1.00  0.00           C  
ATOM   2081  HB1 ARG   145      34.690  67.834  53.439  1.00  0.00           H  
ATOM   2082  HB2 ARG   145      35.458  67.285  54.984  1.00  0.00           H  
ATOM   2083  CG  ARG   145      33.728  66.109  54.409  1.00  0.00           C  
ATOM   2084  HG1 ARG   145      32.993  66.737  54.957  1.00  0.00           H  
ATOM   2085  HG2 ARG   145      34.016  65.296  55.109  1.00  0.00           H  
ATOM   2086  CD  ARG   145      32.963  65.543  53.161  1.00  0.00           C  
ATOM   2087  HD1 ARG   145      33.513  64.767  52.587  1.00  0.00           H  
ATOM   2088  HD2 ARG   145      32.661  66.354  52.464  1.00  0.00           H  
ATOM   2089  NE  ARG   145      31.767  64.801  53.693  1.00  0.00           N  
ATOM   2090  HE  ARG   145      31.575  64.838  54.673  1.00  0.00           H  
ATOM   2091  CZ  ARG   145      30.738  64.314  52.908  1.00  0.00           C  
ATOM   2092  NH1 ARG   145      30.950  64.099  51.603  1.00  0.00           N  
ATOM   2093 HH11 ARG   145      31.830  64.332  51.189  1.00  0.00           H  
ATOM   2094 HH12 ARG   145      30.201  63.749  51.041  1.00  0.00           H  
ATOM   2095  NH2 ARG   145      29.549  64.101  53.441  1.00  0.00           N  
ATOM   2096 HH21 ARG   145      29.413  64.489  54.353  1.00  0.00           H  
ATOM   2097 HH22 ARG   145      28.889  63.843  52.735  1.00  0.00           H  
ATOM   2098  C   ARG   145      37.356  67.063  53.023  1.00  0.00           C  
ATOM   2099  O   ARG   145      37.118  68.200  52.576  1.00  0.00           O  
ATOM   2100  N   HSD   146      38.565  66.593  53.191  1.00  0.00           N  
ATOM   2101  HN  HSD   146      38.675  65.659  53.522  1.00  0.00           H  
ATOM   2102  CA  HSD   146      39.710  67.502  52.971  1.00  0.00           C  
ATOM   2103  HA  HSD   146      39.349  68.304  52.344  1.00  0.00           H  
ATOM   2104  CB  HSD   146      40.169  68.062  54.354  1.00  0.00           C  
ATOM   2105  HB1 HSD   146      41.030  68.727  54.128  1.00  0.00           H  
ATOM   2106  HB2 HSD   146      40.467  67.147  54.908  1.00  0.00           H  
ATOM   2107  ND1 HSD   146      38.632  68.539  56.332  1.00  0.00           N  
ATOM   2108  HD1 HSD   146      38.981  67.769  56.867  1.00  0.00           H  
ATOM   2109  CG  HSD   146      39.070  68.826  55.048  1.00  0.00           C  
ATOM   2110  CE1 HSD   146      37.877  69.596  56.756  1.00  0.00           C  
ATOM   2111  HE1 HSD   146      37.387  69.639  57.729  1.00  0.00           H  
ATOM   2112  NE2 HSD   146      37.697  70.473  55.840  1.00  0.00           N  
ATOM   2113  CD2 HSD   146      38.466  70.033  54.789  1.00  0.00           C  
ATOM   2114  HD2 HSD   146      38.753  70.700  53.985  1.00  0.00           H  
ATOM   2115  C   HSD   146      40.894  66.734  52.190  1.00  0.00           C  
ATOM   2116  O   HSD   146      40.907  65.485  52.176  1.00  0.00           O  
ATOM   2117  N   ASP   147      41.673  67.579  51.381  1.00  0.00           N  
ATOM   2118  HN  ASP   147      41.524  68.564  51.372  1.00  0.00           H  
ATOM   2119  CA  ASP   147      42.780  67.142  50.568  1.00  0.00           C  
ATOM   2120  HA  ASP   147      42.270  66.812  49.675  1.00  0.00           H  
ATOM   2121  CB  ASP   147      43.652  68.409  50.185  1.00  0.00           C  
ATOM   2122  HB1 ASP   147      44.597  68.048  49.726  1.00  0.00           H  
ATOM   2123  HB2 ASP   147      44.033  68.992  51.051  1.00  0.00           H  
ATOM   2124  CG  ASP   147      42.968  69.378  49.279  1.00  0.00           C  
ATOM   2125  OD1 ASP   147      41.800  69.313  48.854  1.00  0.00           O  
ATOM   2126  OD2 ASP   147      43.627  70.400  48.900  1.00  0.00           O  
ATOM   2127  C   ASP   147      43.621  65.999  51.157  1.00  0.00           C  
ATOM   2128  O   ASP   147      44.312  66.052  52.139  1.00  0.00           O  
ATOM   2129  N   SER   148      43.486  64.798  50.524  1.00  0.00           N  
ATOM   2130  HN  SER   148      42.978  64.812  49.667  1.00  0.00           H  
ATOM   2131  CA  SER   148      44.309  63.724  50.767  1.00  0.00           C  
ATOM   2132  HA  SER   148      44.256  63.371  51.786  1.00  0.00           H  
ATOM   2133  CB  SER   148      43.997  62.431  49.979  1.00  0.00           C  
ATOM   2134  HB1 SER   148      42.984  62.330  50.423  1.00  0.00           H  
ATOM   2135  HB2 SER   148      44.543  61.529  50.329  1.00  0.00           H  
ATOM   2136  OG  SER   148      44.025  62.553  48.509  1.00  0.00           O  
ATOM   2137  HG1 SER   148      43.203  62.906  48.161  1.00  0.00           H  
ATOM   2138  C   SER   148      45.803  63.955  50.489  1.00  0.00           C  
ATOM   2139  O   SER   148      46.168  64.776  49.654  1.00  0.00           O  
ATOM   2140  N   GLY   149      46.560  63.232  51.302  1.00  0.00           N  
ATOM   2141  HN  GLY   149      46.120  62.672  51.999  1.00  0.00           H  
ATOM   2142  CA  GLY   149      48.069  63.369  51.511  1.00  0.00           C  
ATOM   2143  HA1 GLY   149      48.420  62.406  51.848  1.00  0.00           H  
ATOM   2144  HA2 GLY   149      48.331  64.141  52.219  1.00  0.00           H  
ATOM   2145  C   GLY   149      49.000  63.513  50.405  1.00  0.00           C  
ATOM   2146  O   GLY   149      48.659  63.224  49.251  1.00  0.00           O  
ATOM   2147  N   TYR   150      50.265  63.909  50.846  1.00  0.00           N  
ATOM   2148  HN  TYR   150      50.430  64.306  51.745  1.00  0.00           H  
ATOM   2149  CA  TYR   150      51.267  64.199  49.799  1.00  0.00           C  
ATOM   2150  HA  TYR   150      50.707  64.749  49.057  1.00  0.00           H  
ATOM   2151  CB  TYR   150      52.441  65.137  50.334  1.00  0.00           C  
ATOM   2152  HB1 TYR   150      52.933  64.674  51.216  1.00  0.00           H  
ATOM   2153  HB2 TYR   150      52.211  66.180  50.642  1.00  0.00           H  
ATOM   2154  CG  TYR   150      53.429  65.489  49.266  1.00  0.00           C  
ATOM   2155  CD1 TYR   150      53.371  66.717  48.555  1.00  0.00           C  
ATOM   2156  HD1 TYR   150      52.658  67.505  48.749  1.00  0.00           H  
ATOM   2157  CE1 TYR   150      54.428  67.009  47.592  1.00  0.00           C  
ATOM   2158  HE1 TYR   150      54.430  67.919  47.011  1.00  0.00           H  
ATOM   2159  CZ  TYR   150      55.576  66.154  47.551  1.00  0.00           C  
ATOM   2160  OH  TYR   150      56.689  66.438  46.771  1.00  0.00           O  
ATOM   2161  HH  TYR   150      57.346  65.792  47.041  1.00  0.00           H  
ATOM   2162  CD2 TYR   150      54.534  64.642  49.176  1.00  0.00           C  
ATOM   2163  HD2 TYR   150      54.502  63.741  49.770  1.00  0.00           H  
ATOM   2164  CE2 TYR   150      55.606  64.955  48.377  1.00  0.00           C  
ATOM   2165  HE2 TYR   150      56.443  64.281  48.265  1.00  0.00           H  
ATOM   2166  C   TYR   150      51.818  62.808  49.256  1.00  0.00           C  
ATOM   2167  O   TYR   150      52.084  61.895  49.972  1.00  0.00           O  
ATOM   2168  N   GLU   151      52.147  62.678  47.910  1.00  0.00           N  
ATOM   2169  HN  GLU   151      52.100  63.435  47.263  1.00  0.00           H  
ATOM   2170  CA  GLU   151      52.636  61.442  47.316  1.00  0.00           C  
ATOM   2171  HA  GLU   151      52.128  60.574  47.709  1.00  0.00           H  
ATOM   2172  CB  GLU   151      52.286  61.354  45.854  1.00  0.00           C  
ATOM   2173  HB1 GLU   151      52.795  60.458  45.438  1.00  0.00           H  
ATOM   2174  HB2 GLU   151      52.636  62.222  45.255  1.00  0.00           H  
ATOM   2175  CG  GLU   151      50.810  61.260  45.541  1.00  0.00           C  
ATOM   2176  HG1 GLU   151      50.293  62.198  45.833  1.00  0.00           H  
ATOM   2177  HG2 GLU   151      50.351  60.488  46.195  1.00  0.00           H  
ATOM   2178  CD  GLU   151      50.355  60.916  44.084  1.00  0.00           C  
ATOM   2179  OE1 GLU   151      51.236  60.958  43.197  1.00  0.00           O  
ATOM   2180  OE2 GLU   151      49.227  60.605  43.883  1.00  0.00           O  
ATOM   2181  C   GLU   151      54.142  61.045  47.407  1.00  0.00           C  
ATOM   2182  O   GLU   151      55.010  61.775  46.933  1.00  0.00           O  
ATOM   2183  N   VAL   152      54.452  59.862  47.951  1.00  0.00           N  
ATOM   2184  HN  VAL   152      53.756  59.304  48.396  1.00  0.00           H  
ATOM   2185  CA  VAL   152      55.773  59.408  48.369  1.00  0.00           C  
ATOM   2186  HA  VAL   152      56.183  60.110  49.080  1.00  0.00           H  
ATOM   2187  CB  VAL   152      55.669  58.044  48.977  1.00  0.00           C  
ATOM   2188  HB  VAL   152      55.724  57.291  48.163  1.00  0.00           H  
ATOM   2189  CG1 VAL   152      56.960  57.805  49.862  1.00  0.00           C  
ATOM   2190 HG11 VAL   152      57.007  58.589  50.648  1.00  0.00           H  
ATOM   2191 HG12 VAL   152      57.866  57.825  49.219  1.00  0.00           H  
ATOM   2192 HG13 VAL   152      56.928  56.757  50.230  1.00  0.00           H  
ATOM   2193  CG2 VAL   152      54.434  57.739  49.903  1.00  0.00           C  
ATOM   2194 HG21 VAL   152      53.420  57.769  49.451  1.00  0.00           H  
ATOM   2195 HG22 VAL   152      54.394  58.490  50.721  1.00  0.00           H  
ATOM   2196 HG23 VAL   152      54.523  56.745  50.390  1.00  0.00           H  
ATOM   2197  C   VAL   152      56.800  59.353  47.195  1.00  0.00           C  
ATOM   2198  O   VAL   152      57.938  59.783  47.303  1.00  0.00           O  
ATOM   2199  N   HSD   153      56.303  58.932  46.009  1.00  0.00           N  
ATOM   2200  HN  HSD   153      55.363  58.604  45.979  1.00  0.00           H  
ATOM   2201  CA  HSD   153      57.048  58.820  44.669  1.00  0.00           C  
ATOM   2202  HA  HSD   153      57.840  58.092  44.759  1.00  0.00           H  
ATOM   2203  CB  HSD   153      56.117  58.335  43.543  1.00  0.00           C  
ATOM   2204  HB1 HSD   153      55.190  58.931  43.682  1.00  0.00           H  
ATOM   2205  HB2 HSD   153      55.845  57.268  43.688  1.00  0.00           H  
ATOM   2206  ND1 HSD   153      57.723  58.057  41.438  1.00  0.00           N  
ATOM   2207  HD1 HSD   153      58.503  57.550  41.803  1.00  0.00           H  
ATOM   2208  CG  HSD   153      56.583  58.420  42.097  1.00  0.00           C  
ATOM   2209  CE1 HSD   153      57.766  58.648  40.222  1.00  0.00           C  
ATOM   2210  HE1 HSD   153      58.670  58.611  39.615  1.00  0.00           H  
ATOM   2211  NE2 HSD   153      56.635  59.265  40.027  1.00  0.00           N  
ATOM   2212  CD2 HSD   153      55.877  59.099  41.186  1.00  0.00           C  
ATOM   2213  HD2 HSD   153      54.939  59.615  41.350  1.00  0.00           H  
ATOM   2214  C   HSD   153      57.752  60.109  44.324  1.00  0.00           C  
ATOM   2215  O   HSD   153      58.737  60.016  43.618  1.00  0.00           O  
ATOM   2216  N   HSD   154      57.373  61.344  44.683  1.00  0.00           N  
ATOM   2217  HN  HSD   154      56.653  61.450  45.364  1.00  0.00           H  
ATOM   2218  CA  HSD   154      58.247  62.548  44.510  1.00  0.00           C  
ATOM   2219  HA  HSD   154      58.608  62.605  43.493  1.00  0.00           H  
ATOM   2220  CB  HSD   154      57.399  63.778  44.935  1.00  0.00           C  
ATOM   2221  HB1 HSD   154      57.931  64.723  44.695  1.00  0.00           H  
ATOM   2222  HB2 HSD   154      57.090  63.839  46.000  1.00  0.00           H  
ATOM   2223  ND1 HSD   154      55.968  63.840  42.806  1.00  0.00           N  
ATOM   2224  HD1 HSD   154      56.718  63.843  42.145  1.00  0.00           H  
ATOM   2225  CG  HSD   154      56.047  63.858  44.205  1.00  0.00           C  
ATOM   2226  CE1 HSD   154      54.676  63.956  42.476  1.00  0.00           C  
ATOM   2227  HE1 HSD   154      54.326  63.929  41.444  1.00  0.00           H  
ATOM   2228  NE2 HSD   154      53.903  63.995  43.533  1.00  0.00           N  
ATOM   2229  CD2 HSD   154      54.762  63.924  44.632  1.00  0.00           C  
ATOM   2230  HD2 HSD   154      54.313  63.983  45.616  1.00  0.00           H  
ATOM   2231  C   HSD   154      59.556  62.486  45.208  1.00  0.00           C  
ATOM   2232  O   HSD   154      60.554  62.989  44.660  1.00  0.00           O  
ATOM   2233  N   GLN   155      59.611  61.956  46.447  1.00  0.00           N  
ATOM   2234  HN  GLN   155      58.790  61.462  46.720  1.00  0.00           H  
ATOM   2235  CA  GLN   155      60.755  62.024  47.294  1.00  0.00           C  
ATOM   2236  HA  GLN   155      61.348  62.858  46.949  1.00  0.00           H  
ATOM   2237  CB  GLN   155      60.257  62.124  48.794  1.00  0.00           C  
ATOM   2238  HB1 GLN   155      61.190  62.205  49.392  1.00  0.00           H  
ATOM   2239  HB2 GLN   155      59.728  61.175  49.027  1.00  0.00           H  
ATOM   2240  CG  GLN   155      59.261  63.227  49.051  1.00  0.00           C  
ATOM   2241  HG1 GLN   155      59.164  63.275  50.157  1.00  0.00           H  
ATOM   2242  HG2 GLN   155      58.304  63.066  48.510  1.00  0.00           H  
ATOM   2243  CD  GLN   155      59.615  64.627  48.516  1.00  0.00           C  
ATOM   2244  OE1 GLN   155      58.834  65.141  47.678  1.00  0.00           O  
ATOM   2245  NE2 GLN   155      60.645  65.273  49.163  1.00  0.00           N  
ATOM   2246 HE21 GLN   155      60.805  66.209  48.853  1.00  0.00           H  
ATOM   2247 HE22 GLN   155      61.167  64.826  49.890  1.00  0.00           H  
ATOM   2248  C   GLN   155      61.568  60.747  47.028  1.00  0.00           C  
ATOM   2249  O   GLN   155      61.509  60.112  45.995  1.00  0.00           O  
ATOM   2250  N   LYS   156      62.431  60.299  47.995  1.00  0.00           N  
ATOM   2251  HN  LYS   156      62.526  60.728  48.890  1.00  0.00           H  
ATOM   2252  CA  LYS   156      63.005  59.000  48.005  1.00  0.00           C  
ATOM   2253  HA  LYS   156      62.853  58.451  47.088  1.00  0.00           H  
ATOM   2254  CB  LYS   156      64.499  59.039  48.431  1.00  0.00           C  
ATOM   2255  HB1 LYS   156      64.891  58.004  48.338  1.00  0.00           H  
ATOM   2256  HB2 LYS   156      64.622  59.432  49.462  1.00  0.00           H  
ATOM   2257  CG  LYS   156      65.371  59.878  47.450  1.00  0.00           C  
ATOM   2258  HG1 LYS   156      64.803  60.746  47.054  1.00  0.00           H  
ATOM   2259  HG2 LYS   156      65.561  59.250  46.553  1.00  0.00           H  
ATOM   2260  CD  LYS   156      66.646  60.158  48.055  1.00  0.00           C  
ATOM   2261  HD1 LYS   156      67.039  59.191  48.435  1.00  0.00           H  
ATOM   2262  HD2 LYS   156      66.478  60.848  48.910  1.00  0.00           H  
ATOM   2263  CE  LYS   156      67.637  60.802  47.097  1.00  0.00           C  
ATOM   2264  HE1 LYS   156      67.182  61.739  46.708  1.00  0.00           H  
ATOM   2265  HE2 LYS   156      67.827  60.188  46.191  1.00  0.00           H  
ATOM   2266  NZ  LYS   156      68.896  61.239  47.742  1.00  0.00           N  
ATOM   2267  HZ1 LYS   156      68.679  61.990  48.428  1.00  0.00           H  
ATOM   2268  HZ2 LYS   156      69.723  61.576  47.208  1.00  0.00           H  
ATOM   2269  HZ3 LYS   156      69.211  60.503  48.406  1.00  0.00           H  
ATOM   2270  C   LYS   156      62.330  58.184  49.106  1.00  0.00           C  
ATOM   2271  O   LYS   156      62.375  58.658  50.250  1.00  0.00           O  
ATOM   2272  N   LEU   157      61.831  56.991  48.692  1.00  0.00           N  
ATOM   2273  HN  LEU   157      61.755  56.703  47.740  1.00  0.00           H  
ATOM   2274  CA  LEU   157      61.391  55.986  49.542  1.00  0.00           C  
ATOM   2275  HA  LEU   157      61.027  56.365  50.485  1.00  0.00           H  
ATOM   2276  CB  LEU   157      60.184  55.282  48.933  1.00  0.00           C  
ATOM   2277  HB1 LEU   157      60.629  54.891  47.993  1.00  0.00           H  
ATOM   2278  HB2 LEU   157      59.458  56.042  48.574  1.00  0.00           H  
ATOM   2279  CG  LEU   157      59.606  54.086  49.783  1.00  0.00           C  
ATOM   2280  HG  LEU   157      60.417  53.329  49.724  1.00  0.00           H  
ATOM   2281  CD1 LEU   157      59.290  54.385  51.219  1.00  0.00           C  
ATOM   2282 HD11 LEU   157      58.937  53.463  51.728  1.00  0.00           H  
ATOM   2283 HD12 LEU   157      58.452  55.108  51.312  1.00  0.00           H  
ATOM   2284 HD13 LEU   157      60.227  54.682  51.737  1.00  0.00           H  
ATOM   2285  CD2 LEU   157      58.395  53.453  49.070  1.00  0.00           C  
ATOM   2286 HD21 LEU   157      57.511  54.123  49.125  1.00  0.00           H  
ATOM   2287 HD22 LEU   157      58.057  52.567  49.649  1.00  0.00           H  
ATOM   2288 HD23 LEU   157      58.550  53.293  47.981  1.00  0.00           H  
ATOM   2289  C   LEU   157      62.530  55.038  49.882  1.00  0.00           C  
ATOM   2290  O   LEU   157      63.132  54.537  48.867  1.00  0.00           O  
ATOM   2291  N   VAL   158      62.849  54.779  51.125  1.00  0.00           N  
ATOM   2292  HN  VAL   158      62.451  55.035  52.002  1.00  0.00           H  
ATOM   2293  CA  VAL   158      63.985  53.936  51.322  1.00  0.00           C  
ATOM   2294  HA  VAL   158      64.300  53.398  50.439  1.00  0.00           H  
ATOM   2295  CB  VAL   158      65.184  54.784  51.846  1.00  0.00           C  
ATOM   2296  HB  VAL   158      64.754  55.243  52.762  1.00  0.00           H  
ATOM   2297  CG1 VAL   158      66.400  53.939  52.189  1.00  0.00           C  
ATOM   2298 HG11 VAL   158      66.239  53.561  53.221  1.00  0.00           H  
ATOM   2299 HG12 VAL   158      67.352  54.512  52.158  1.00  0.00           H  
ATOM   2300 HG13 VAL   158      66.529  53.097  51.475  1.00  0.00           H  
ATOM   2301  CG2 VAL   158      65.609  55.859  50.856  1.00  0.00           C  
ATOM   2302 HG21 VAL   158      64.746  56.497  50.568  1.00  0.00           H  
ATOM   2303 HG22 VAL   158      65.983  55.488  49.878  1.00  0.00           H  
ATOM   2304 HG23 VAL   158      66.297  56.596  51.324  1.00  0.00           H  
ATOM   2305  C   VAL   158      63.573  52.880  52.434  1.00  0.00           C  
ATOM   2306  O   VAL   158      62.645  53.078  53.209  1.00  0.00           O  
ATOM   2307  N   PHE   159      64.078  51.729  52.469  1.00  0.00           N  
ATOM   2308  HN  PHE   159      64.803  51.504  51.823  1.00  0.00           H  
ATOM   2309  CA  PHE   159      63.798  50.717  53.498  1.00  0.00           C  
ATOM   2310  HA  PHE   159      62.724  50.824  53.450  1.00  0.00           H  
ATOM   2311  CB  PHE   159      64.264  49.273  53.182  1.00  0.00           C  
ATOM   2312  HB1 PHE   159      64.072  48.664  54.091  1.00  0.00           H  
ATOM   2313  HB2 PHE   159      65.317  49.259  52.828  1.00  0.00           H  
ATOM   2314  CG  PHE   159      63.435  48.738  51.999  1.00  0.00           C  
ATOM   2315  CD1 PHE   159      62.088  48.520  52.133  1.00  0.00           C  
ATOM   2316  HD1 PHE   159      61.520  48.847  52.991  1.00  0.00           H  
ATOM   2317  CE1 PHE   159      61.350  47.857  51.129  1.00  0.00           C  
ATOM   2318  HE1 PHE   159      60.289  47.701  51.253  1.00  0.00           H  
ATOM   2319  CZ  PHE   159      61.950  47.406  49.965  1.00  0.00           C  
ATOM   2320  HZ  PHE   159      61.339  46.735  49.379  1.00  0.00           H  
ATOM   2321  CD2 PHE   159      64.059  48.165  50.845  1.00  0.00           C  
ATOM   2322  HD2 PHE   159      65.126  48.292  50.734  1.00  0.00           H  
ATOM   2323  CE2 PHE   159      63.315  47.518  49.826  1.00  0.00           C  
ATOM   2324  HE2 PHE   159      63.786  46.882  49.091  1.00  0.00           H  
ATOM   2325  C   PHE   159      64.316  51.070  54.872  1.00  0.00           C  
ATOM   2326  O   PHE   159      65.281  51.759  55.023  1.00  0.00           O  
ATOM   2327  N   PHE   160      63.536  50.604  55.923  1.00  0.00           N  
ATOM   2328  HN  PHE   160      62.810  49.937  55.774  1.00  0.00           H  
ATOM   2329  CA  PHE   160      63.973  50.858  57.291  1.00  0.00           C  
ATOM   2330  HA  PHE   160      64.953  51.300  57.192  1.00  0.00           H  
ATOM   2331  CB  PHE   160      62.870  51.769  57.988  1.00  0.00           C  
ATOM   2332  HB1 PHE   160      61.815  51.449  58.119  1.00  0.00           H  
ATOM   2333  HB2 PHE   160      62.749  52.741  57.464  1.00  0.00           H  
ATOM   2334  CG  PHE   160      63.265  52.080  59.381  1.00  0.00           C  
ATOM   2335  CD1 PHE   160      62.674  51.440  60.486  1.00  0.00           C  
ATOM   2336  HD1 PHE   160      61.876  50.748  60.258  1.00  0.00           H  
ATOM   2337  CE1 PHE   160      63.007  51.858  61.839  1.00  0.00           C  
ATOM   2338  HE1 PHE   160      62.709  51.378  62.759  1.00  0.00           H  
ATOM   2339  CZ  PHE   160      63.862  52.902  61.979  1.00  0.00           C  
ATOM   2340  HZ  PHE   160      64.191  53.297  62.929  1.00  0.00           H  
ATOM   2341  CD2 PHE   160      64.250  53.107  59.595  1.00  0.00           C  
ATOM   2342  HD2 PHE   160      64.744  53.682  58.826  1.00  0.00           H  
ATOM   2343  CE2 PHE   160      64.510  53.553  60.865  1.00  0.00           C  
ATOM   2344  HE2 PHE   160      65.322  54.246  61.027  1.00  0.00           H  
ATOM   2345  C   PHE   160      64.247  49.472  57.943  1.00  0.00           C  
ATOM   2346  O   PHE   160      63.559  48.503  57.607  1.00  0.00           O  
ATOM   2347  N   ALA   161      65.288  49.455  58.783  1.00  0.00           N  
ATOM   2348  HN  ALA   161      65.784  50.313  58.890  1.00  0.00           H  
ATOM   2349  CA  ALA   161      65.661  48.430  59.732  1.00  0.00           C  
ATOM   2350  HA  ALA   161      64.820  47.752  59.719  1.00  0.00           H  
ATOM   2351  CB  ALA   161      66.976  47.695  59.274  1.00  0.00           C  
ATOM   2352  HB1 ALA   161      67.891  48.198  59.653  1.00  0.00           H  
ATOM   2353  HB2 ALA   161      67.027  47.356  58.218  1.00  0.00           H  
ATOM   2354  HB3 ALA   161      67.006  46.680  59.724  1.00  0.00           H  
ATOM   2355  C   ALA   161      65.909  49.019  61.093  1.00  0.00           C  
ATOM   2356  O   ALA   161      66.186  50.196  61.413  1.00  0.00           O  
ATOM   2357  N   GLU   162      65.660  48.091  62.073  1.00  0.00           N  
ATOM   2358  HN  GLU   162      65.467  47.204  61.661  1.00  0.00           H  
ATOM   2359  CA  GLU   162      65.821  48.371  63.430  1.00  0.00           C  
ATOM   2360  HA  GLU   162      65.863  49.440  63.573  1.00  0.00           H  
ATOM   2361  CB  GLU   162      64.738  47.740  64.290  1.00  0.00           C  
ATOM   2362  HB1 GLU   162      64.886  48.049  65.346  1.00  0.00           H  
ATOM   2363  HB2 GLU   162      64.817  46.645  64.119  1.00  0.00           H  
ATOM   2364  CG  GLU   162      63.310  48.264  64.075  1.00  0.00           C  
ATOM   2365  HG1 GLU   162      62.939  47.950  63.076  1.00  0.00           H  
ATOM   2366  HG2 GLU   162      63.445  49.362  64.171  1.00  0.00           H  
ATOM   2367  CD  GLU   162      62.307  47.941  65.172  1.00  0.00           C  
ATOM   2368  OE1 GLU   162      62.069  48.831  66.045  1.00  0.00           O  
ATOM   2369  OE2 GLU   162      61.672  46.867  65.079  1.00  0.00           O  
ATOM   2370  C   GLU   162      67.196  47.834  63.812  1.00  0.00           C  
ATOM   2371  O   GLU   162      67.630  48.153  64.927  1.00  0.00           O  
ATOM   2372  N   ASP   163      67.927  47.192  62.917  1.00  0.00           N  
ATOM   2373  HN  ASP   163      67.814  47.334  61.937  1.00  0.00           H  
ATOM   2374  CA  ASP   163      69.039  46.305  63.151  1.00  0.00           C  
ATOM   2375  HA  ASP   163      69.116  46.095  64.208  1.00  0.00           H  
ATOM   2376  CB  ASP   163      69.116  44.985  62.188  1.00  0.00           C  
ATOM   2377  HB1 ASP   163      69.934  44.337  62.569  1.00  0.00           H  
ATOM   2378  HB2 ASP   163      69.232  45.334  61.140  1.00  0.00           H  
ATOM   2379  CG  ASP   163      67.871  44.121  62.414  1.00  0.00           C  
ATOM   2380  OD1 ASP   163      67.493  44.004  63.623  1.00  0.00           O  
ATOM   2381  OD2 ASP   163      67.341  43.602  61.413  1.00  0.00           O  
ATOM   2382  C   ASP   163      70.336  47.100  62.851  1.00  0.00           C  
ATOM   2383  O   ASP   163      70.366  48.067  62.143  1.00  0.00           O  
ATOM   2384  N   VAL   164      71.410  46.708  63.516  1.00  0.00           N  
ATOM   2385  HN  VAL   164      71.448  45.904  64.105  1.00  0.00           H  
ATOM   2386  CA  VAL   164      72.731  47.320  63.263  1.00  0.00           C  
ATOM   2387  HA  VAL   164      72.616  48.367  63.502  1.00  0.00           H  
ATOM   2388  CB  VAL   164      73.746  46.647  64.085  1.00  0.00           C  
ATOM   2389  HB  VAL   164      74.784  46.931  63.811  1.00  0.00           H  
ATOM   2390  CG1 VAL   164      73.529  46.831  65.579  1.00  0.00           C  
ATOM   2391 HG11 VAL   164      72.532  46.377  65.763  1.00  0.00           H  
ATOM   2392 HG12 VAL   164      73.541  47.899  65.882  1.00  0.00           H  
ATOM   2393 HG13 VAL   164      74.384  46.395  66.140  1.00  0.00           H  
ATOM   2394  CG2 VAL   164      73.726  45.157  63.819  1.00  0.00           C  
ATOM   2395 HG21 VAL   164      74.614  44.763  64.357  1.00  0.00           H  
ATOM   2396 HG22 VAL   164      73.909  44.886  62.758  1.00  0.00           H  
ATOM   2397 HG23 VAL   164      72.792  44.699  64.210  1.00  0.00           H  
ATOM   2398  C   VAL   164      73.258  47.400  61.839  1.00  0.00           C  
ATOM   2399  O   VAL   164      73.020  46.538  60.990  1.00  0.00           O  
ATOM   2400  N   GLY   165      73.967  48.504  61.490  1.00  0.00           N  
ATOM   2401  HN  GLY   165      74.020  49.279  62.116  1.00  0.00           H  
ATOM   2402  CA  GLY   165      74.727  48.640  60.218  1.00  0.00           C  
ATOM   2403  HA1 GLY   165      75.329  47.747  60.132  1.00  0.00           H  
ATOM   2404  HA2 GLY   165      75.332  49.534  60.249  1.00  0.00           H  
ATOM   2405  C   GLY   165      73.948  48.772  58.922  1.00  0.00           C  
ATOM   2406  O   GLY   165      72.766  49.056  58.900  1.00  0.00           O  
ATOM   2407  N   SER   166      74.585  48.639  57.765  1.00  0.00           N  
ATOM   2408  HN  SER   166      75.576  48.534  57.752  1.00  0.00           H  
ATOM   2409  CA  SER   166      73.938  48.633  56.492  1.00  0.00           C  
ATOM   2410  HA  SER   166      73.096  49.310  56.496  1.00  0.00           H  
ATOM   2411  CB  SER   166      74.844  49.134  55.327  1.00  0.00           C  
ATOM   2412  HB1 SER   166      75.703  48.485  55.051  1.00  0.00           H  
ATOM   2413  HB2 SER   166      75.351  50.094  55.564  1.00  0.00           H  
ATOM   2414  OG  SER   166      74.089  49.443  54.150  1.00  0.00           O  
ATOM   2415  HG1 SER   166      74.395  50.314  53.886  1.00  0.00           H  
ATOM   2416  C   SER   166      73.498  47.214  56.213  1.00  0.00           C  
ATOM   2417  O   SER   166      74.252  46.210  56.070  1.00  0.00           O  
ATOM   2418  N   ASN   167      72.135  46.948  56.194  1.00  0.00           N  
ATOM   2419  HN  ASN   167      71.525  47.736  56.173  1.00  0.00           H  
ATOM   2420  CA  ASN   167      71.583  45.640  55.902  1.00  0.00           C  
ATOM   2421  HA  ASN   167      72.417  44.968  56.043  1.00  0.00           H  
ATOM   2422  CB  ASN   167      70.414  45.277  56.790  1.00  0.00           C  
ATOM   2423  HB1 ASN   167      70.055  44.243  56.599  1.00  0.00           H  
ATOM   2424  HB2 ASN   167      69.563  45.961  56.582  1.00  0.00           H  
ATOM   2425  CG  ASN   167      70.745  45.330  58.272  1.00  0.00           C  
ATOM   2426  OD1 ASN   167      70.581  44.313  58.918  1.00  0.00           O  
ATOM   2427  ND2 ASN   167      71.203  46.467  58.925  1.00  0.00           N  
ATOM   2428 HD21 ASN   167      71.551  46.366  59.857  1.00  0.00           H  
ATOM   2429 HD22 ASN   167      71.448  47.330  58.484  1.00  0.00           H  
ATOM   2430  C   ASN   167      71.138  45.578  54.476  1.00  0.00           C  
ATOM   2431  O   ASN   167      70.521  46.511  53.967  1.00  0.00           O  
ATOM   2432  N   LYS   168      71.556  44.552  53.899  1.00  0.00           N  
ATOM   2433  HN  LYS   168      72.080  43.801  54.295  1.00  0.00           H  
ATOM   2434  CA  LYS   168      71.218  44.227  52.494  1.00  0.00           C  
ATOM   2435  HA  LYS   168      71.064  45.146  51.948  1.00  0.00           H  
ATOM   2436  CB  LYS   168      72.379  43.383  51.792  1.00  0.00           C  
ATOM   2437  HB1 LYS   168      72.096  43.147  50.744  1.00  0.00           H  
ATOM   2438  HB2 LYS   168      72.538  42.391  52.267  1.00  0.00           H  
ATOM   2439  CG  LYS   168      73.675  44.224  51.619  1.00  0.00           C  
ATOM   2440  HG1 LYS   168      74.096  44.401  52.631  1.00  0.00           H  
ATOM   2441  HG2 LYS   168      73.533  45.162  51.042  1.00  0.00           H  
ATOM   2442  CD  LYS   168      74.762  43.356  50.902  1.00  0.00           C  
ATOM   2443  HD1 LYS   168      74.310  43.197  49.900  1.00  0.00           H  
ATOM   2444  HD2 LYS   168      74.956  42.348  51.326  1.00  0.00           H  
ATOM   2445  CE  LYS   168      76.130  44.101  50.602  1.00  0.00           C  
ATOM   2446  HE1 LYS   168      76.803  43.585  49.885  1.00  0.00           H  
ATOM   2447  HE2 LYS   168      76.704  44.145  51.553  1.00  0.00           H  
ATOM   2448  NZ  LYS   168      75.970  45.486  50.205  1.00  0.00           N  
ATOM   2449  HZ1 LYS   168      76.926  45.860  50.036  1.00  0.00           H  
ATOM   2450  HZ2 LYS   168      75.329  46.033  50.814  1.00  0.00           H  
ATOM   2451  HZ3 LYS   168      75.593  45.557  49.238  1.00  0.00           H  
ATOM   2452  C   LYS   168      70.033  43.200  52.516  1.00  0.00           C  
ATOM   2453  O   LYS   168      69.765  42.532  53.509  1.00  0.00           O  
ATOM   2454  N   GLY   169      69.177  43.144  51.442  1.00  0.00           N  
ATOM   2455  HN  GLY   169      69.400  43.476  50.529  1.00  0.00           H  
ATOM   2456  CA  GLY   169      67.935  42.302  51.476  1.00  0.00           C  
ATOM   2457  HA1 GLY   169      68.000  41.585  52.280  1.00  0.00           H  
ATOM   2458  HA2 GLY   169      67.764  41.851  50.509  1.00  0.00           H  
ATOM   2459  C   GLY   169      66.736  43.101  51.798  1.00  0.00           C  
ATOM   2460  O   GLY   169      66.843  44.249  52.237  1.00  0.00           O  
ATOM   2461  N   ALA   170      65.546  42.559  51.406  1.00  0.00           N  
ATOM   2462  HN  ALA   170      65.480  41.654  50.993  1.00  0.00           H  
ATOM   2463  CA  ALA   170      64.340  43.381  51.249  1.00  0.00           C  
ATOM   2464  HA  ALA   170      64.471  44.315  51.775  1.00  0.00           H  
ATOM   2465  CB  ALA   170      64.172  43.720  49.725  1.00  0.00           C  
ATOM   2466  HB1 ALA   170      64.980  44.366  49.318  1.00  0.00           H  
ATOM   2467  HB2 ALA   170      63.154  44.130  49.552  1.00  0.00           H  
ATOM   2468  HB3 ALA   170      64.184  42.761  49.163  1.00  0.00           H  
ATOM   2469  C   ALA   170      63.112  42.759  51.780  1.00  0.00           C  
ATOM   2470  O   ALA   170      61.948  43.202  51.680  1.00  0.00           O  
ATOM   2471  N   ILE   171      63.243  41.561  52.348  1.00  0.00           N  
ATOM   2472  HN  ILE   171      64.163  41.214  52.508  1.00  0.00           H  
ATOM   2473  CA  ILE   171      62.167  40.795  52.938  1.00  0.00           C  
ATOM   2474  HA  ILE   171      61.421  40.768  52.158  1.00  0.00           H  
ATOM   2475  CB  ILE   171      62.461  39.292  53.172  1.00  0.00           C  
ATOM   2476  HB  ILE   171      61.495  38.873  53.525  1.00  0.00           H  
ATOM   2477  CG2 ILE   171      62.831  38.530  51.824  1.00  0.00           C  
ATOM   2478 HG21 ILE   171      62.056  38.865  51.101  1.00  0.00           H  
ATOM   2479 HG22 ILE   171      62.999  37.437  51.929  1.00  0.00           H  
ATOM   2480 HG23 ILE   171      63.795  38.968  51.487  1.00  0.00           H  
ATOM   2481  CG1 ILE   171      63.468  39.193  54.365  1.00  0.00           C  
ATOM   2482 HG11 ILE   171      63.101  39.789  55.228  1.00  0.00           H  
ATOM   2483 HG12 ILE   171      64.419  39.597  53.955  1.00  0.00           H  
ATOM   2484  CD  ILE   171      63.642  37.724  54.845  1.00  0.00           C  
ATOM   2485  HD1 ILE   171      64.394  37.568  55.647  1.00  0.00           H  
ATOM   2486  HD2 ILE   171      64.096  37.128  54.026  1.00  0.00           H  
ATOM   2487  HD3 ILE   171      62.609  37.523  55.202  1.00  0.00           H  
ATOM   2488  C   ILE   171      61.488  41.424  54.167  1.00  0.00           C  
ATOM   2489  O   ILE   171      62.156  42.041  54.945  1.00  0.00           O  
ATOM   2490  N   ILE   172      60.158  41.194  54.335  1.00  0.00           N  
ATOM   2491  HN  ILE   172      59.687  40.740  53.583  1.00  0.00           H  
ATOM   2492  CA  ILE   172      59.345  41.668  55.488  1.00  0.00           C  
ATOM   2493  HA  ILE   172      59.431  42.744  55.491  1.00  0.00           H  
ATOM   2494  CB  ILE   172      57.825  41.383  55.396  1.00  0.00           C  
ATOM   2495  HB  ILE   172      57.766  40.283  55.255  1.00  0.00           H  
ATOM   2496  CG2 ILE   172      57.017  41.692  56.729  1.00  0.00           C  
ATOM   2497 HG21 ILE   172      57.500  41.170  57.583  1.00  0.00           H  
ATOM   2498 HG22 ILE   172      55.993  41.301  56.543  1.00  0.00           H  
ATOM   2499 HG23 ILE   172      57.020  42.764  57.020  1.00  0.00           H  
ATOM   2500  CG1 ILE   172      57.012  41.922  54.158  1.00  0.00           C  
ATOM   2501 HG11 ILE   172      56.169  41.239  53.918  1.00  0.00           H  
ATOM   2502 HG12 ILE   172      57.682  42.069  53.284  1.00  0.00           H  
ATOM   2503  CD  ILE   172      56.476  43.354  54.303  1.00  0.00           C  
ATOM   2504  HD1 ILE   172      57.291  43.947  54.771  1.00  0.00           H  
ATOM   2505  HD2 ILE   172      55.727  43.279  55.121  1.00  0.00           H  
ATOM   2506  HD3 ILE   172      56.071  43.723  53.337  1.00  0.00           H  
ATOM   2507  C   ILE   172      59.862  41.158  56.794  1.00  0.00           C  
ATOM   2508  O   ILE   172      59.883  41.828  57.834  1.00  0.00           O  
ATOM   2509  N   GLY   173      60.380  39.909  56.841  1.00  0.00           N  
ATOM   2510  HN  GLY   173      60.405  39.357  56.011  1.00  0.00           H  
ATOM   2511  CA  GLY   173      61.169  39.444  58.003  1.00  0.00           C  
ATOM   2512  HA1 GLY   173      61.278  38.378  57.868  1.00  0.00           H  
ATOM   2513  HA2 GLY   173      60.583  39.598  58.898  1.00  0.00           H  
ATOM   2514  C   GLY   173      62.458  40.201  58.336  1.00  0.00           C  
ATOM   2515  O   GLY   173      62.985  39.980  59.387  1.00  0.00           O  
ATOM   2516  N   LEU   174      63.008  41.092  57.506  1.00  0.00           N  
ATOM   2517  HN  LEU   174      62.609  41.241  56.605  1.00  0.00           H  
ATOM   2518  CA  LEU   174      64.169  42.001  57.860  1.00  0.00           C  
ATOM   2519  HA  LEU   174      64.630  41.731  58.798  1.00  0.00           H  
ATOM   2520  CB  LEU   174      65.095  41.950  56.582  1.00  0.00           C  
ATOM   2521  HB1 LEU   174      64.503  42.326  55.721  1.00  0.00           H  
ATOM   2522  HB2 LEU   174      65.392  40.912  56.318  1.00  0.00           H  
ATOM   2523  CG  LEU   174      66.307  42.845  56.737  1.00  0.00           C  
ATOM   2524  HG  LEU   174      66.008  43.897  56.931  1.00  0.00           H  
ATOM   2525  CD1 LEU   174      67.235  42.395  57.941  1.00  0.00           C  
ATOM   2526 HD11 LEU   174      67.424  41.309  58.075  1.00  0.00           H  
ATOM   2527 HD12 LEU   174      66.825  42.887  58.849  1.00  0.00           H  
ATOM   2528 HD13 LEU   174      68.220  42.870  57.744  1.00  0.00           H  
ATOM   2529  CD2 LEU   174      67.094  42.809  55.479  1.00  0.00           C  
ATOM   2530 HD21 LEU   174      66.391  42.950  54.631  1.00  0.00           H  
ATOM   2531 HD22 LEU   174      67.662  41.902  55.179  1.00  0.00           H  
ATOM   2532 HD23 LEU   174      67.780  43.679  55.393  1.00  0.00           H  
ATOM   2533  C   LEU   174      63.633  43.405  58.015  1.00  0.00           C  
ATOM   2534  O   LEU   174      63.671  43.942  59.132  1.00  0.00           O  
ATOM   2535  N   MET   175      63.134  44.030  56.945  1.00  0.00           N  
ATOM   2536  HN  MET   175      62.939  43.488  56.131  1.00  0.00           H  
ATOM   2537  CA  MET   175      62.726  45.430  56.916  1.00  0.00           C  
ATOM   2538  HA  MET   175      63.490  45.973  57.453  1.00  0.00           H  
ATOM   2539  CB  MET   175      62.812  46.023  55.417  1.00  0.00           C  
ATOM   2540  HB1 MET   175      63.818  45.658  55.120  1.00  0.00           H  
ATOM   2541  HB2 MET   175      62.955  47.120  55.520  1.00  0.00           H  
ATOM   2542  CG  MET   175      61.826  45.531  54.400  1.00  0.00           C  
ATOM   2543  HG1 MET   175      61.666  44.456  54.631  1.00  0.00           H  
ATOM   2544  HG2 MET   175      62.306  45.635  53.404  1.00  0.00           H  
ATOM   2545  SD  MET   175      60.122  46.131  54.310  1.00  0.00           S  
ATOM   2546  CE  MET   175      59.688  45.129  52.856  1.00  0.00           C  
ATOM   2547  HE1 MET   175      59.787  44.038  53.040  1.00  0.00           H  
ATOM   2548  HE2 MET   175      60.468  45.304  52.084  1.00  0.00           H  
ATOM   2549  HE3 MET   175      58.653  45.292  52.487  1.00  0.00           H  
ATOM   2550  C   MET   175      61.424  45.849  57.591  1.00  0.00           C  
ATOM   2551  O   MET   175      60.323  45.377  57.342  1.00  0.00           O  
ATOM   2552  N   VAL   176      61.490  46.808  58.490  1.00  0.00           N  
ATOM   2553  HN  VAL   176      62.308  47.378  58.490  1.00  0.00           H  
ATOM   2554  CA  VAL   176      60.507  47.197  59.448  1.00  0.00           C  
ATOM   2555  HA  VAL   176      59.804  46.386  59.573  1.00  0.00           H  
ATOM   2556  CB  VAL   176      61.171  47.458  60.817  1.00  0.00           C  
ATOM   2557  HB  VAL   176      61.997  48.161  60.576  1.00  0.00           H  
ATOM   2558  CG1 VAL   176      60.279  47.916  61.924  1.00  0.00           C  
ATOM   2559 HG11 VAL   176      59.749  48.871  61.720  1.00  0.00           H  
ATOM   2560 HG12 VAL   176      60.933  48.027  62.814  1.00  0.00           H  
ATOM   2561 HG13 VAL   176      59.483  47.183  62.179  1.00  0.00           H  
ATOM   2562  CG2 VAL   176      61.926  46.150  61.170  1.00  0.00           C  
ATOM   2563 HG21 VAL   176      62.178  46.162  62.252  1.00  0.00           H  
ATOM   2564 HG22 VAL   176      62.819  45.936  60.545  1.00  0.00           H  
ATOM   2565 HG23 VAL   176      61.187  45.327  61.060  1.00  0.00           H  
ATOM   2566  C   VAL   176      59.726  48.464  58.886  1.00  0.00           C  
ATOM   2567  O   VAL   176      59.879  49.588  59.374  1.00  0.00           O  
ATOM   2568  N   GLY   177      58.958  48.289  57.820  1.00  0.00           N  
ATOM   2569  HN  GLY   177      58.679  47.363  57.582  1.00  0.00           H  
ATOM   2570  CA  GLY   177      58.531  49.213  56.820  1.00  0.00           C  
ATOM   2571  HA1 GLY   177      57.785  49.865  57.250  1.00  0.00           H  
ATOM   2572  HA2 GLY   177      57.933  48.667  56.106  1.00  0.00           H  
ATOM   2573  C   GLY   177      59.509  50.024  56.109  1.00  0.00           C  
ATOM   2574  O   GLY   177      60.649  49.578  55.965  1.00  0.00           O  
ATOM   2575  N   GLY   178      59.079  51.144  55.567  1.00  0.00           N  
ATOM   2576  HN  GLY   178      58.104  51.313  55.690  1.00  0.00           H  
ATOM   2577  CA  GLY   178      59.859  52.073  54.760  1.00  0.00           C  
ATOM   2578  HA1 GLY   178      59.291  52.427  53.912  1.00  0.00           H  
ATOM   2579  HA2 GLY   178      60.796  51.568  54.573  1.00  0.00           H  
ATOM   2580  C   GLY   178      60.042  53.339  55.603  1.00  0.00           C  
ATOM   2581  O   GLY   178      59.253  53.589  56.543  1.00  0.00           O  
ATOM   2582  N   VAL   179      61.019  54.151  55.299  1.00  0.00           N  
ATOM   2583  HN  VAL   179      61.665  53.826  54.613  1.00  0.00           H  
ATOM   2584  CA  VAL   179      61.137  55.524  55.722  1.00  0.00           C  
ATOM   2585  HA  VAL   179      60.308  55.839  56.337  1.00  0.00           H  
ATOM   2586  CB  VAL   179      62.338  55.712  56.669  1.00  0.00           C  
ATOM   2587  HB  VAL   179      62.123  55.058  57.542  1.00  0.00           H  
ATOM   2588  CG1 VAL   179      63.621  55.204  56.035  1.00  0.00           C  
ATOM   2589 HG11 VAL   179      63.652  54.119  55.796  1.00  0.00           H  
ATOM   2590 HG12 VAL   179      64.513  55.529  56.611  1.00  0.00           H  
ATOM   2591 HG13 VAL   179      63.768  55.646  55.026  1.00  0.00           H  
ATOM   2592  CG2 VAL   179      62.389  57.272  57.173  1.00  0.00           C  
ATOM   2593 HG21 VAL   179      63.281  57.458  57.809  1.00  0.00           H  
ATOM   2594 HG22 VAL   179      61.426  57.483  57.686  1.00  0.00           H  
ATOM   2595 HG23 VAL   179      62.414  57.871  56.238  1.00  0.00           H  
ATOM   2596  C   VAL   179      61.299  56.459  54.483  1.00  0.00           C  
ATOM   2597  O   VAL   179      61.978  56.055  53.489  1.00  0.00           O  
ATOM   2598  N   VAL   180      60.578  57.618  54.473  1.00  0.00           N  
ATOM   2599  HN  VAL   180      60.031  57.890  55.260  1.00  0.00           H  
ATOM   2600  CA  VAL   180      60.537  58.572  53.330  1.00  0.00           C  
ATOM   2601  HA  VAL   180      60.652  58.076  52.377  1.00  0.00           H  
ATOM   2602  CB  VAL   180      59.226  59.299  53.357  1.00  0.00           C  
ATOM   2603  HB  VAL   180      59.085  59.909  54.275  1.00  0.00           H  
ATOM   2604  CG1 VAL   180      59.335  60.293  52.140  1.00  0.00           C  
ATOM   2605 HG11 VAL   180      58.307  60.567  51.821  1.00  0.00           H  
ATOM   2606 HG12 VAL   180      59.883  59.923  51.247  1.00  0.00           H  
ATOM   2607 HG13 VAL   180      59.786  61.279  52.382  1.00  0.00           H  
ATOM   2608  CG2 VAL   180      58.118  58.307  53.085  1.00  0.00           C  
ATOM   2609 HG21 VAL   180      58.210  57.660  52.187  1.00  0.00           H  
ATOM   2610 HG22 VAL   180      57.188  58.904  52.968  1.00  0.00           H  
ATOM   2611 HG23 VAL   180      57.927  57.702  53.997  1.00  0.00           H  
ATOM   2612  C   VAL   180      61.662  59.507  53.557  1.00  0.00           C  
ATOM   2613  O   VAL   180      61.908  60.043  54.618  1.00  0.00           O  
ATOM   2614  N   ILE   181      62.553  59.769  52.557  1.00  0.00           N  
ATOM   2615  HN  ILE   181      62.373  59.473  51.622  1.00  0.00           H  
ATOM   2616  CA  ILE   181      63.831  60.466  52.829  1.00  0.00           C  
ATOM   2617  HA  ILE   181      63.783  60.918  53.808  1.00  0.00           H  
ATOM   2618  CB  ILE   181      65.054  59.581  52.566  1.00  0.00           C  
ATOM   2619  HB  ILE   181      65.043  59.062  51.584  1.00  0.00           H  
ATOM   2620  CG2 ILE   181      66.387  60.394  52.626  1.00  0.00           C  
ATOM   2621 HG21 ILE   181      66.492  61.122  51.793  1.00  0.00           H  
ATOM   2622 HG22 ILE   181      67.215  59.665  52.497  1.00  0.00           H  
ATOM   2623 HG23 ILE   181      66.582  60.916  53.587  1.00  0.00           H  
ATOM   2624  CG1 ILE   181      65.069  58.386  53.615  1.00  0.00           C  
ATOM   2625 HG11 ILE   181      66.044  57.897  53.402  1.00  0.00           H  
ATOM   2626 HG12 ILE   181      64.183  57.749  53.407  1.00  0.00           H  
ATOM   2627  CD  ILE   181      65.083  58.661  55.147  1.00  0.00           C  
ATOM   2628  HD1 ILE   181      65.956  59.319  55.344  1.00  0.00           H  
ATOM   2629  HD2 ILE   181      65.155  57.728  55.746  1.00  0.00           H  
ATOM   2630  HD3 ILE   181      64.160  59.221  55.407  1.00  0.00           H  
ATOM   2631  C   ILE   181      63.924  61.594  51.936  1.00  0.00           C  
ATOM   2632  O   ILE   181      63.720  61.492  50.766  1.00  0.00           O  
ATOM   2633  N   ALA   182      64.154  62.782  52.500  1.00  0.00           N  
ATOM   2634  HN  ALA   182      64.482  62.801  53.442  1.00  0.00           H  
ATOM   2635  CA  ALA   182      64.232  64.087  51.846  1.00  0.00           C  
ATOM   2636  HA  ALA   182      63.698  64.065  50.908  1.00  0.00           H  
ATOM   2637  CB  ALA   182      63.588  65.207  52.761  1.00  0.00           C  
ATOM   2638  HB1 ALA   182      64.158  65.225  53.715  1.00  0.00           H  
ATOM   2639  HB2 ALA   182      62.552  64.998  53.104  1.00  0.00           H  
ATOM   2640  HB3 ALA   182      63.620  66.261  52.412  1.00  0.00           H  
ATOM   2641  C   ALA   182      65.669  64.369  51.490  1.00  0.00           C  
ATOM   2642  OT1 ALA   182      65.975  64.395  50.286  1.00  0.00           O  
ATOM   2643  OT2 ALA   182      66.508  64.406  52.400  1.00  0.00           O  
TER    2644      ALA   182 
END   
