# Supplementary material for: Exploring Structural Insights of Aβ42 and α-Synuclein Monomers and Heterodimer: A Comparative Study Using Implicit and Explicit Solvent Simulations
Source: J Phys Chem B. 2024 May 3;128(19):4655–69. doi: 10.1021/acs.jpcb.4c00503 (PMC11103699; doi:10.1021/acs.jpcb.4c00503)
Supplement: Supplementary file 3 — jp4c00503_si_003.zip [file jp4c00503_si_003.zip › rep/7_asyn_abeta_FINAL4.pdb]

CRYST1   96.545   97.352   98.072  90.00  90.00  90.00               1
ATOM      1  N   MET     1      37.661  55.132  63.303  1.00  0.00           N  
ATOM      2  HT1 MET     1      37.038  54.301  63.242  1.00  0.00           H  
ATOM      3  HT2 MET     1      37.112  55.721  63.960  1.00  0.00           H  
ATOM      4  HT3 MET     1      38.513  54.840  63.823  1.00  0.00           H  
ATOM      5  CA  MET     1      37.911  55.856  61.975  1.00  0.00           C  
ATOM      6  HA  MET     1      38.097  56.894  62.208  1.00  0.00           H  
ATOM      7  CB  MET     1      39.174  55.325  61.272  1.00  0.00           C  
ATOM      8  HB1 MET     1      40.063  55.360  61.938  1.00  0.00           H  
ATOM      9  HB2 MET     1      39.435  56.019  60.445  1.00  0.00           H  
ATOM     10  CG  MET     1      39.037  53.878  60.719  1.00  0.00           C  
ATOM     11  HG1 MET     1      38.489  53.255  61.458  1.00  0.00           H  
ATOM     12  HG2 MET     1      40.064  53.455  60.713  1.00  0.00           H  
ATOM     13  SD  MET     1      38.313  53.698  59.116  1.00  0.00           S  
ATOM     14  CE  MET     1      37.070  52.397  59.557  1.00  0.00           C  
ATOM     15  HE1 MET     1      36.625  52.414  60.575  1.00  0.00           H  
ATOM     16  HE2 MET     1      37.481  51.412  59.250  1.00  0.00           H  
ATOM     17  HE3 MET     1      36.150  52.424  58.935  1.00  0.00           H  
ATOM     18  C   MET     1      36.741  56.002  60.954  1.00  0.00           C  
ATOM     19  O   MET     1      35.687  55.340  61.097  1.00  0.00           O  
ATOM     20  N   ASP     2      36.876  56.916  60.021  1.00  0.00           N  
ATOM     21  HN  ASP     2      37.631  57.564  59.954  1.00  0.00           H  
ATOM     22  CA  ASP     2      35.745  57.098  59.083  1.00  0.00           C  
ATOM     23  HA  ASP     2      35.182  56.186  58.957  1.00  0.00           H  
ATOM     24  CB  ASP     2      34.919  58.278  59.508  1.00  0.00           C  
ATOM     25  HB1 ASP     2      35.470  59.237  59.406  1.00  0.00           H  
ATOM     26  HB2 ASP     2      34.704  58.108  60.585  1.00  0.00           H  
ATOM     27  CG  ASP     2      33.589  58.406  58.761  1.00  0.00           C  
ATOM     28  OD1 ASP     2      33.022  59.485  58.815  1.00  0.00           O  
ATOM     29  OD2 ASP     2      33.046  57.321  58.363  1.00  0.00           O  
ATOM     30  C   ASP     2      36.298  57.430  57.583  1.00  0.00           C  
ATOM     31  O   ASP     2      37.282  58.141  57.467  1.00  0.00           O  
ATOM     32  N   VAL     3      35.708  56.794  56.552  1.00  0.00           N  
ATOM     33  HN  VAL     3      34.796  56.405  56.655  1.00  0.00           H  
ATOM     34  CA  VAL     3      36.351  56.803  55.248  1.00  0.00           C  
ATOM     35  HA  VAL     3      37.360  57.160  55.390  1.00  0.00           H  
ATOM     36  CB  VAL     3      36.291  55.340  54.704  1.00  0.00           C  
ATOM     37  HB  VAL     3      35.212  55.076  54.707  1.00  0.00           H  
ATOM     38  CG1 VAL     3      36.880  55.405  53.271  1.00  0.00           C  
ATOM     39 HG11 VAL     3      36.276  55.984  52.541  1.00  0.00           H  
ATOM     40 HG12 VAL     3      36.932  54.361  52.896  1.00  0.00           H  
ATOM     41 HG13 VAL     3      37.869  55.866  53.484  1.00  0.00           H  
ATOM     42  CG2 VAL     3      37.109  54.383  55.596  1.00  0.00           C  
ATOM     43 HG21 VAL     3      37.052  53.346  55.200  1.00  0.00           H  
ATOM     44 HG22 VAL     3      36.708  54.232  56.620  1.00  0.00           H  
ATOM     45 HG23 VAL     3      38.120  54.839  55.664  1.00  0.00           H  
ATOM     46  C   VAL     3      35.546  57.730  54.393  1.00  0.00           C  
ATOM     47  O   VAL     3      34.281  57.638  54.230  1.00  0.00           O  
ATOM     48  N   PHE     4      36.209  58.790  53.860  1.00  0.00           N  
ATOM     49  HN  PHE     4      37.184  58.635  54.002  1.00  0.00           H  
ATOM     50  CA  PHE     4      35.660  59.913  53.192  1.00  0.00           C  
ATOM     51  HA  PHE     4      34.619  60.090  53.423  1.00  0.00           H  
ATOM     52  CB  PHE     4      36.426  61.242  53.483  1.00  0.00           C  
ATOM     53  HB1 PHE     4      36.058  62.111  52.896  1.00  0.00           H  
ATOM     54  HB2 PHE     4      37.464  61.024  53.155  1.00  0.00           H  
ATOM     55  CG  PHE     4      36.460  61.596  54.906  1.00  0.00           C  
ATOM     56  CD1 PHE     4      35.451  61.295  55.849  1.00  0.00           C  
ATOM     57  HD1 PHE     4      34.574  60.737  55.558  1.00  0.00           H  
ATOM     58  CE1 PHE     4      35.576  61.713  57.155  1.00  0.00           C  
ATOM     59  HE1 PHE     4      34.789  61.673  57.894  1.00  0.00           H  
ATOM     60  CZ  PHE     4      36.766  62.365  57.503  1.00  0.00           C  
ATOM     61  HZ  PHE     4      36.793  62.607  58.555  1.00  0.00           H  
ATOM     62  CD2 PHE     4      37.651  62.282  55.329  1.00  0.00           C  
ATOM     63  HD2 PHE     4      38.377  62.488  54.556  1.00  0.00           H  
ATOM     64  CE2 PHE     4      37.779  62.669  56.707  1.00  0.00           C  
ATOM     65  HE2 PHE     4      38.716  63.064  57.070  1.00  0.00           H  
ATOM     66  C   PHE     4      35.486  59.617  51.690  1.00  0.00           C  
ATOM     67  O   PHE     4      34.706  60.340  50.986  1.00  0.00           O  
ATOM     68  N   MET     5      36.164  58.649  51.168  1.00  0.00           N  
ATOM     69  HN  MET     5      36.906  58.216  51.674  1.00  0.00           H  
ATOM     70  CA  MET     5      36.124  58.275  49.807  1.00  0.00           C  
ATOM     71  HA  MET     5      35.066  58.211  49.600  1.00  0.00           H  
ATOM     72  CB  MET     5      36.642  59.397  48.872  1.00  0.00           C  
ATOM     73  HB1 MET     5      37.693  59.730  49.004  1.00  0.00           H  
ATOM     74  HB2 MET     5      35.948  60.208  49.180  1.00  0.00           H  
ATOM     75  CG  MET     5      36.624  59.137  47.303  1.00  0.00           C  
ATOM     76  HG1 MET     5      37.282  58.262  47.115  1.00  0.00           H  
ATOM     77  HG2 MET     5      37.064  59.975  46.721  1.00  0.00           H  
ATOM     78  SD  MET     5      34.986  58.718  46.626  1.00  0.00           S  
ATOM     79  CE  MET     5      35.666  58.288  44.970  1.00  0.00           C  
ATOM     80  HE1 MET     5      36.611  57.706  44.926  1.00  0.00           H  
ATOM     81  HE2 MET     5      35.912  59.263  44.497  1.00  0.00           H  
ATOM     82  HE3 MET     5      34.793  57.899  44.403  1.00  0.00           H  
ATOM     83  C   MET     5      36.808  56.976  49.545  1.00  0.00           C  
ATOM     84  O   MET     5      37.898  56.678  50.054  1.00  0.00           O  
ATOM     85  N   LYS     6      36.285  56.100  48.679  1.00  0.00           N  
ATOM     86  HN  LYS     6      35.480  56.336  48.139  1.00  0.00           H  
ATOM     87  CA  LYS     6      36.768  54.747  48.450  1.00  0.00           C  
ATOM     88  HA  LYS     6      37.847  54.774  48.393  1.00  0.00           H  
ATOM     89  CB  LYS     6      36.372  53.692  49.514  1.00  0.00           C  
ATOM     90  HB1 LYS     6      36.917  53.852  50.469  1.00  0.00           H  
ATOM     91  HB2 LYS     6      36.610  52.684  49.112  1.00  0.00           H  
ATOM     92  CG  LYS     6      34.932  53.836  49.882  1.00  0.00           C  
ATOM     93  HG1 LYS     6      34.185  53.889  49.062  1.00  0.00           H  
ATOM     94  HG2 LYS     6      34.828  54.867  50.282  1.00  0.00           H  
ATOM     95  CD  LYS     6      34.582  52.804  51.020  1.00  0.00           C  
ATOM     96  HD1 LYS     6      34.977  53.174  51.990  1.00  0.00           H  
ATOM     97  HD2 LYS     6      35.034  51.795  50.913  1.00  0.00           H  
ATOM     98  CE  LYS     6      33.055  52.608  51.218  1.00  0.00           C  
ATOM     99  HE1 LYS     6      32.683  52.205  50.251  1.00  0.00           H  
ATOM    100  HE2 LYS     6      32.545  53.535  51.557  1.00  0.00           H  
ATOM    101  NZ  LYS     6      32.632  51.819  52.383  1.00  0.00           N  
ATOM    102  HZ1 LYS     6      31.611  51.629  52.320  1.00  0.00           H  
ATOM    103  HZ2 LYS     6      32.817  52.349  53.258  1.00  0.00           H  
ATOM    104  HZ3 LYS     6      33.266  50.998  52.457  1.00  0.00           H  
ATOM    105  C   LYS     6      36.355  54.380  47.052  1.00  0.00           C  
ATOM    106  O   LYS     6      35.471  55.005  46.506  1.00  0.00           O  
ATOM    107  N   GLY     7      37.206  53.461  46.408  1.00  0.00           N  
ATOM    108  HN  GLY     7      37.932  53.061  46.962  1.00  0.00           H  
ATOM    109  CA  GLY     7      37.154  52.949  44.973  1.00  0.00           C  
ATOM    110  HA1 GLY     7      36.236  53.279  44.511  1.00  0.00           H  
ATOM    111  HA2 GLY     7      37.211  51.871  44.931  1.00  0.00           H  
ATOM    112  C   GLY     7      38.273  53.451  44.088  1.00  0.00           C  
ATOM    113  O   GLY     7      38.253  53.557  42.853  1.00  0.00           O  
ATOM    114  N   LEU     8      39.399  53.762  44.751  1.00  0.00           N  
ATOM    115  HN  LEU     8      39.492  53.767  45.744  1.00  0.00           H  
ATOM    116  CA  LEU     8      40.562  54.494  44.139  1.00  0.00           C  
ATOM    117  HA  LEU     8      40.357  54.839  43.136  1.00  0.00           H  
ATOM    118  CB  LEU     8      40.942  55.790  44.992  1.00  0.00           C  
ATOM    119  HB1 LEU     8      41.839  56.292  44.568  1.00  0.00           H  
ATOM    120  HB2 LEU     8      41.145  55.380  46.004  1.00  0.00           H  
ATOM    121  CG  LEU     8      39.885  56.893  45.073  1.00  0.00           C  
ATOM    122  HG  LEU     8      38.917  56.448  45.388  1.00  0.00           H  
ATOM    123  CD1 LEU     8      39.577  57.484  43.680  1.00  0.00           C  
ATOM    124 HD11 LEU     8      38.830  58.307  43.671  1.00  0.00           H  
ATOM    125 HD12 LEU     8      39.242  56.622  43.064  1.00  0.00           H  
ATOM    126 HD13 LEU     8      40.448  57.999  43.222  1.00  0.00           H  
ATOM    127  CD2 LEU     8      40.295  57.946  46.142  1.00  0.00           C  
ATOM    128 HD21 LEU     8      40.585  57.448  47.091  1.00  0.00           H  
ATOM    129 HD22 LEU     8      39.444  58.644  46.296  1.00  0.00           H  
ATOM    130 HD23 LEU     8      41.192  58.512  45.814  1.00  0.00           H  
ATOM    131  C   LEU     8      41.844  53.679  44.063  1.00  0.00           C  
ATOM    132  O   LEU     8      42.816  54.044  43.360  1.00  0.00           O  
ATOM    133  N   SER     9      41.826  52.493  44.678  1.00  0.00           N  
ATOM    134  HN  SER     9      41.012  52.157  45.145  1.00  0.00           H  
ATOM    135  CA  SER     9      42.980  51.593  44.644  1.00  0.00           C  
ATOM    136  HA  SER     9      43.856  52.156  44.931  1.00  0.00           H  
ATOM    137  CB  SER     9      42.954  50.345  45.542  1.00  0.00           C  
ATOM    138  HB1 SER     9      42.222  49.608  45.147  1.00  0.00           H  
ATOM    139  HB2 SER     9      42.422  50.759  46.425  1.00  0.00           H  
ATOM    140  OG  SER     9      44.244  49.817  45.851  1.00  0.00           O  
ATOM    141  HG1 SER     9      44.064  49.208  46.571  1.00  0.00           H  
ATOM    142  C   SER     9      43.175  50.931  43.272  1.00  0.00           C  
ATOM    143  O   SER     9      44.223  51.093  42.626  1.00  0.00           O  
ATOM    144  N   LYS    10      42.139  50.321  42.651  1.00  0.00           N  
ATOM    145  HN  LYS    10      41.254  50.348  43.108  1.00  0.00           H  
ATOM    146  CA  LYS    10      42.307  49.733  41.331  1.00  0.00           C  
ATOM    147  HA  LYS    10      43.332  49.418  41.201  1.00  0.00           H  
ATOM    148  CB  LYS    10      41.528  48.410  41.175  1.00  0.00           C  
ATOM    149  HB1 LYS    10      41.430  48.157  40.097  1.00  0.00           H  
ATOM    150  HB2 LYS    10      40.558  48.776  41.573  1.00  0.00           H  
ATOM    151  CG  LYS    10      41.983  47.125  41.918  1.00  0.00           C  
ATOM    152  HG1 LYS    10      42.201  47.261  42.998  1.00  0.00           H  
ATOM    153  HG2 LYS    10      42.944  46.769  41.489  1.00  0.00           H  
ATOM    154  CD  LYS    10      40.952  45.983  41.686  1.00  0.00           C  
ATOM    155  HD1 LYS    10      41.131  45.767  40.611  1.00  0.00           H  
ATOM    156  HD2 LYS    10      39.939  46.408  41.856  1.00  0.00           H  
ATOM    157  CE  LYS    10      41.014  44.710  42.576  1.00  0.00           C  
ATOM    158  HE1 LYS    10      42.082  44.418  42.670  1.00  0.00           H  
ATOM    159  HE2 LYS    10      40.383  43.928  42.102  1.00  0.00           H  
ATOM    160  NZ  LYS    10      40.437  44.912  43.875  1.00  0.00           N  
ATOM    161  HZ1 LYS    10      41.035  45.512  44.477  1.00  0.00           H  
ATOM    162  HZ2 LYS    10      40.406  43.919  44.186  1.00  0.00           H  
ATOM    163  HZ3 LYS    10      39.420  45.131  43.876  1.00  0.00           H  
ATOM    164  C   LYS    10      42.051  50.851  40.276  1.00  0.00           C  
ATOM    165  O   LYS    10      42.465  50.739  39.094  1.00  0.00           O  
ATOM    166  N   ALA    11      41.259  52.001  40.591  1.00  0.00           N  
ATOM    167  HN  ALA    11      41.126  52.216  41.555  1.00  0.00           H  
ATOM    168  CA  ALA    11      40.968  53.093  39.629  1.00  0.00           C  
ATOM    169  HA  ALA    11      40.745  52.573  38.709  1.00  0.00           H  
ATOM    170  CB  ALA    11      39.699  53.893  39.944  1.00  0.00           C  
ATOM    171  HB1 ALA    11      39.664  54.451  40.904  1.00  0.00           H  
ATOM    172  HB2 ALA    11      38.881  53.148  40.043  1.00  0.00           H  
ATOM    173  HB3 ALA    11      39.354  54.456  39.050  1.00  0.00           H  
ATOM    174  C   ALA    11      42.149  53.953  39.323  1.00  0.00           C  
ATOM    175  O   ALA    11      43.127  54.146  40.068  1.00  0.00           O  
ATOM    176  N   LYS    12      42.105  54.612  38.145  1.00  0.00           N  
ATOM    177  HN  LYS    12      41.337  54.522  37.515  1.00  0.00           H  
ATOM    178  CA  LYS    12      43.149  55.459  37.638  1.00  0.00           C  
ATOM    179  HA  LYS    12      44.078  54.926  37.772  1.00  0.00           H  
ATOM    180  CB  LYS    12      43.016  55.693  36.105  1.00  0.00           C  
ATOM    181  HB1 LYS    12      43.851  56.348  35.774  1.00  0.00           H  
ATOM    182  HB2 LYS    12      42.079  56.121  35.690  1.00  0.00           H  
ATOM    183  CG  LYS    12      43.241  54.403  35.185  1.00  0.00           C  
ATOM    184  HG1 LYS    12      42.869  54.650  34.168  1.00  0.00           H  
ATOM    185  HG2 LYS    12      42.549  53.620  35.563  1.00  0.00           H  
ATOM    186  CD  LYS    12      44.620  53.687  35.067  1.00  0.00           C  
ATOM    187  HD1 LYS    12      45.242  53.963  35.945  1.00  0.00           H  
ATOM    188  HD2 LYS    12      45.170  54.247  34.281  1.00  0.00           H  
ATOM    189  CE  LYS    12      44.598  52.199  34.819  1.00  0.00           C  
ATOM    190  HE1 LYS    12      44.116  51.712  35.693  1.00  0.00           H  
ATOM    191  HE2 LYS    12      45.666  51.913  34.708  1.00  0.00           H  
ATOM    192  NZ  LYS    12      43.962  51.791  33.588  1.00  0.00           N  
ATOM    193  HZ1 LYS    12      42.957  51.967  33.790  1.00  0.00           H  
ATOM    194  HZ2 LYS    12      43.981  50.754  33.510  1.00  0.00           H  
ATOM    195  HZ3 LYS    12      44.395  52.286  32.783  1.00  0.00           H  
ATOM    196  C   LYS    12      43.174  56.758  38.433  1.00  0.00           C  
ATOM    197  O   LYS    12      44.255  57.231  38.861  1.00  0.00           O  
ATOM    198  N   GLU    13      42.011  57.344  38.783  1.00  0.00           N  
ATOM    199  HN  GLU    13      41.189  56.985  38.350  1.00  0.00           H  
ATOM    200  CA  GLU    13      41.777  58.427  39.691  1.00  0.00           C  
ATOM    201  HA  GLU    13      42.020  59.271  39.062  1.00  0.00           H  
ATOM    202  CB  GLU    13      40.243  58.526  40.084  1.00  0.00           C  
ATOM    203  HB1 GLU    13      40.147  59.185  40.973  1.00  0.00           H  
ATOM    204  HB2 GLU    13      39.956  57.482  40.333  1.00  0.00           H  
ATOM    205  CG  GLU    13      39.226  59.084  39.020  1.00  0.00           C  
ATOM    206  HG1 GLU    13      39.675  60.028  38.644  1.00  0.00           H  
ATOM    207  HG2 GLU    13      38.277  59.190  39.588  1.00  0.00           H  
ATOM    208  CD  GLU    13      39.024  58.195  37.811  1.00  0.00           C  
ATOM    209  OE1 GLU    13      38.581  58.605  36.716  1.00  0.00           O  
ATOM    210  OE2 GLU    13      39.168  56.949  37.941  1.00  0.00           O  
ATOM    211  C   GLU    13      42.575  58.483  40.945  1.00  0.00           C  
ATOM    212  O   GLU    13      42.917  59.530  41.571  1.00  0.00           O  
ATOM    213  N   GLY    14      42.905  57.280  41.494  1.00  0.00           N  
ATOM    214  HN  GLY    14      42.669  56.424  41.040  1.00  0.00           H  
ATOM    215  CA  GLY    14      43.720  57.109  42.674  1.00  0.00           C  
ATOM    216  HA1 GLY    14      43.781  56.032  42.724  1.00  0.00           H  
ATOM    217  HA2 GLY    14      43.228  57.550  43.528  1.00  0.00           H  
ATOM    218  C   GLY    14      45.195  57.623  42.467  1.00  0.00           C  
ATOM    219  O   GLY    14      45.720  58.281  43.328  1.00  0.00           O  
ATOM    220  N   VAL    15      45.772  57.383  41.265  1.00  0.00           N  
ATOM    221  HN  VAL    15      45.274  57.027  40.478  1.00  0.00           H  
ATOM    222  CA  VAL    15      47.000  57.999  40.843  1.00  0.00           C  
ATOM    223  HA  VAL    15      47.689  57.857  41.662  1.00  0.00           H  
ATOM    224  CB  VAL    15      47.347  57.324  39.540  1.00  0.00           C  
ATOM    225  HB  VAL    15      46.853  57.722  38.628  1.00  0.00           H  
ATOM    226  CG1 VAL    15      48.750  57.823  39.162  1.00  0.00           C  
ATOM    227 HG11 VAL    15      48.874  58.926  39.127  1.00  0.00           H  
ATOM    228 HG12 VAL    15      49.122  57.441  38.188  1.00  0.00           H  
ATOM    229 HG13 VAL    15      49.480  57.466  39.920  1.00  0.00           H  
ATOM    230  CG2 VAL    15      47.179  55.756  39.615  1.00  0.00           C  
ATOM    231 HG21 VAL    15      47.792  55.288  38.815  1.00  0.00           H  
ATOM    232 HG22 VAL    15      46.138  55.426  39.409  1.00  0.00           H  
ATOM    233 HG23 VAL    15      47.573  55.260  40.528  1.00  0.00           H  
ATOM    234  C   VAL    15      46.805  59.546  40.677  1.00  0.00           C  
ATOM    235  O   VAL    15      47.730  60.341  40.938  1.00  0.00           O  
ATOM    236  N   VAL    16      45.676  59.985  40.216  1.00  0.00           N  
ATOM    237  HN  VAL    16      45.140  59.266  39.780  1.00  0.00           H  
ATOM    238  CA  VAL    16      45.505  61.365  39.789  1.00  0.00           C  
ATOM    239  HA  VAL    16      46.341  61.645  39.165  1.00  0.00           H  
ATOM    240  CB  VAL    16      44.320  61.604  38.934  1.00  0.00           C  
ATOM    241  HB  VAL    16      43.393  61.543  39.544  1.00  0.00           H  
ATOM    242  CG1 VAL    16      44.277  60.609  37.742  1.00  0.00           C  
ATOM    243 HG11 VAL    16      44.009  59.566  38.015  1.00  0.00           H  
ATOM    244 HG12 VAL    16      45.196  60.494  37.128  1.00  0.00           H  
ATOM    245 HG13 VAL    16      43.397  60.963  37.163  1.00  0.00           H  
ATOM    246  CG2 VAL    16      44.384  63.090  38.412  1.00  0.00           C  
ATOM    247 HG21 VAL    16      45.404  63.330  38.043  1.00  0.00           H  
ATOM    248 HG22 VAL    16      44.183  63.755  39.279  1.00  0.00           H  
ATOM    249 HG23 VAL    16      43.588  63.311  37.669  1.00  0.00           H  
ATOM    250  C   VAL    16      45.518  62.345  40.969  1.00  0.00           C  
ATOM    251  O   VAL    16      46.024  63.453  40.895  1.00  0.00           O  
ATOM    252  N   ALA    17      44.990  61.971  42.172  1.00  0.00           N  
ATOM    253  HN  ALA    17      44.731  61.021  42.325  1.00  0.00           H  
ATOM    254  CA  ALA    17      44.965  62.793  43.393  1.00  0.00           C  
ATOM    255  HA  ALA    17      44.500  63.764  43.319  1.00  0.00           H  
ATOM    256  CB  ALA    17      44.227  61.974  44.498  1.00  0.00           C  
ATOM    257  HB1 ALA    17      44.338  62.246  45.569  1.00  0.00           H  
ATOM    258  HB2 ALA    17      44.568  60.926  44.353  1.00  0.00           H  
ATOM    259  HB3 ALA    17      43.138  62.115  44.332  1.00  0.00           H  
ATOM    260  C   ALA    17      46.302  63.055  43.980  1.00  0.00           C  
ATOM    261  O   ALA    17      46.359  63.888  44.846  1.00  0.00           O  
ATOM    262  N   ALA    18      47.315  62.282  43.547  1.00  0.00           N  
ATOM    263  HN  ALA    18      47.198  61.525  42.908  1.00  0.00           H  
ATOM    264  CA  ALA    18      48.680  62.419  43.970  1.00  0.00           C  
ATOM    265  HA  ALA    18      48.723  63.084  44.820  1.00  0.00           H  
ATOM    266  CB  ALA    18      49.138  61.023  44.471  1.00  0.00           C  
ATOM    267  HB1 ALA    18      50.189  61.029  44.830  1.00  0.00           H  
ATOM    268  HB2 ALA    18      48.981  60.321  43.624  1.00  0.00           H  
ATOM    269  HB3 ALA    18      48.484  60.759  45.330  1.00  0.00           H  
ATOM    270  C   ALA    18      49.634  63.038  42.905  1.00  0.00           C  
ATOM    271  O   ALA    18      50.850  62.966  43.073  1.00  0.00           O  
ATOM    272  N   ALA    19      49.075  63.585  41.745  1.00  0.00           N  
ATOM    273  HN  ALA    19      48.082  63.646  41.675  1.00  0.00           H  
ATOM    274  CA  ALA    19      49.867  64.100  40.690  1.00  0.00           C  
ATOM    275  HA  ALA    19      50.566  63.322  40.424  1.00  0.00           H  
ATOM    276  CB  ALA    19      49.024  64.434  39.528  1.00  0.00           C  
ATOM    277  HB1 ALA    19      48.058  64.940  39.737  1.00  0.00           H  
ATOM    278  HB2 ALA    19      48.698  63.503  39.018  1.00  0.00           H  
ATOM    279  HB3 ALA    19      49.539  64.851  38.636  1.00  0.00           H  
ATOM    280  C   ALA    19      50.714  65.319  41.144  1.00  0.00           C  
ATOM    281  O   ALA    19      50.223  66.169  41.919  1.00  0.00           O  
ATOM    282  N   GLU    20      51.955  65.353  40.716  1.00  0.00           N  
ATOM    283  HN  GLU    20      52.283  64.662  40.076  1.00  0.00           H  
ATOM    284  CA  GLU    20      52.925  66.370  40.976  1.00  0.00           C  
ATOM    285  HA  GLU    20      53.813  65.827  40.686  1.00  0.00           H  
ATOM    286  CB  GLU    20      52.784  67.489  39.901  1.00  0.00           C  
ATOM    287  HB1 GLU    20      53.515  68.300  40.106  1.00  0.00           H  
ATOM    288  HB2 GLU    20      51.770  67.942  39.896  1.00  0.00           H  
ATOM    289  CG  GLU    20      53.039  67.131  38.393  1.00  0.00           C  
ATOM    290  HG1 GLU    20      52.947  67.993  37.698  1.00  0.00           H  
ATOM    291  HG2 GLU    20      52.134  66.519  38.191  1.00  0.00           H  
ATOM    292  CD  GLU    20      54.314  66.300  38.239  1.00  0.00           C  
ATOM    293  OE1 GLU    20      55.445  66.787  38.630  1.00  0.00           O  
ATOM    294  OE2 GLU    20      54.204  65.114  37.838  1.00  0.00           O  
ATOM    295  C   GLU    20      53.081  66.901  42.407  1.00  0.00           C  
ATOM    296  O   GLU    20      52.562  67.944  42.744  1.00  0.00           O  
ATOM    297  N   LYS    21      53.738  66.180  43.271  1.00  0.00           N  
ATOM    298  HN  LYS    21      54.103  65.320  42.924  1.00  0.00           H  
ATOM    299  CA  LYS    21      53.995  66.481  44.658  1.00  0.00           C  
ATOM    300  HA  LYS    21      54.134  67.543  44.798  1.00  0.00           H  
ATOM    301  CB  LYS    21      52.864  66.072  45.591  1.00  0.00           C  
ATOM    302  HB1 LYS    21      53.195  66.311  46.625  1.00  0.00           H  
ATOM    303  HB2 LYS    21      52.650  64.982  45.567  1.00  0.00           H  
ATOM    304  CG  LYS    21      51.551  66.693  45.363  1.00  0.00           C  
ATOM    305  HG1 LYS    21      50.838  66.331  46.134  1.00  0.00           H  
ATOM    306  HG2 LYS    21      51.193  66.439  44.342  1.00  0.00           H  
ATOM    307  CD  LYS    21      51.542  68.184  45.614  1.00  0.00           C  
ATOM    308  HD1 LYS    21      52.310  68.752  45.046  1.00  0.00           H  
ATOM    309  HD2 LYS    21      51.757  68.320  46.696  1.00  0.00           H  
ATOM    310  CE  LYS    21      50.175  68.764  45.166  1.00  0.00           C  
ATOM    311  HE1 LYS    21      50.008  69.854  45.297  1.00  0.00           H  
ATOM    312  HE2 LYS    21      49.430  68.175  45.743  1.00  0.00           H  
ATOM    313  NZ  LYS    21      49.993  68.642  43.716  1.00  0.00           N  
ATOM    314  HZ1 LYS    21      50.118  69.554  43.232  1.00  0.00           H  
ATOM    315  HZ2 LYS    21      49.055  68.300  43.427  1.00  0.00           H  
ATOM    316  HZ3 LYS    21      50.653  67.876  43.475  1.00  0.00           H  
ATOM    317  C   LYS    21      55.270  65.756  45.285  1.00  0.00           C  
ATOM    318  O   LYS    21      55.714  66.095  46.361  1.00  0.00           O  
ATOM    319  N   THR    22      55.943  64.773  44.615  1.00  0.00           N  
ATOM    320  HN  THR    22      55.626  64.430  43.735  1.00  0.00           H  
ATOM    321  CA  THR    22      57.158  64.065  45.136  1.00  0.00           C  
ATOM    322  HA  THR    22      56.942  63.540  46.054  1.00  0.00           H  
ATOM    323  CB  THR    22      57.404  62.960  44.085  1.00  0.00           C  
ATOM    324  HB  THR    22      56.646  62.187  44.336  1.00  0.00           H  
ATOM    325  OG1 THR    22      57.103  63.433  42.767  1.00  0.00           O  
ATOM    326  HG1 THR    22      57.638  64.207  42.577  1.00  0.00           H  
ATOM    327  CG2 THR    22      58.774  62.242  44.103  1.00  0.00           C  
ATOM    328 HG21 THR    22      58.731  61.390  43.391  1.00  0.00           H  
ATOM    329 HG22 THR    22      58.931  61.847  45.129  1.00  0.00           H  
ATOM    330 HG23 THR    22      59.546  62.989  43.817  1.00  0.00           H  
ATOM    331  C   THR    22      58.416  64.778  45.339  1.00  0.00           C  
ATOM    332  O   THR    22      59.167  64.380  46.201  1.00  0.00           O  
ATOM    333  N   LYS    23      58.745  65.881  44.607  1.00  0.00           N  
ATOM    334  HN  LYS    23      58.065  66.119  43.918  1.00  0.00           H  
ATOM    335  CA  LYS    23      59.832  66.838  44.843  1.00  0.00           C  
ATOM    336  HA  LYS    23      60.656  66.224  45.176  1.00  0.00           H  
ATOM    337  CB  LYS    23      60.147  67.423  43.489  1.00  0.00           C  
ATOM    338  HB1 LYS    23      61.130  67.928  43.596  1.00  0.00           H  
ATOM    339  HB2 LYS    23      59.423  68.195  43.152  1.00  0.00           H  
ATOM    340  CG  LYS    23      60.420  66.351  42.392  1.00  0.00           C  
ATOM    341  HG1 LYS    23      60.629  66.987  41.505  1.00  0.00           H  
ATOM    342  HG2 LYS    23      59.517  65.753  42.143  1.00  0.00           H  
ATOM    343  CD  LYS    23      61.664  65.439  42.612  1.00  0.00           C  
ATOM    344  HD1 LYS    23      61.463  65.099  43.650  1.00  0.00           H  
ATOM    345  HD2 LYS    23      62.572  66.078  42.635  1.00  0.00           H  
ATOM    346  CE  LYS    23      61.790  64.194  41.691  1.00  0.00           C  
ATOM    347  HE1 LYS    23      60.914  63.575  41.979  1.00  0.00           H  
ATOM    348  HE2 LYS    23      62.763  63.739  41.976  1.00  0.00           H  
ATOM    349  NZ  LYS    23      61.719  64.513  40.232  1.00  0.00           N  
ATOM    350  HZ1 LYS    23      62.032  63.716  39.643  1.00  0.00           H  
ATOM    351  HZ2 LYS    23      62.209  65.363  39.887  1.00  0.00           H  
ATOM    352  HZ3 LYS    23      60.742  64.753  39.968  1.00  0.00           H  
ATOM    353  C   LYS    23      59.589  67.914  45.922  1.00  0.00           C  
ATOM    354  O   LYS    23      60.454  68.766  46.156  1.00  0.00           O  
ATOM    355  N   GLN    24      58.369  67.889  46.559  1.00  0.00           N  
ATOM    356  HN  GLN    24      57.535  67.448  46.239  1.00  0.00           H  
ATOM    357  CA  GLN    24      58.033  68.912  47.528  1.00  0.00           C  
ATOM    358  HA  GLN    24      58.625  69.807  47.401  1.00  0.00           H  
ATOM    359  CB  GLN    24      56.489  69.119  47.558  1.00  0.00           C  
ATOM    360  HB1 GLN    24      56.354  69.943  48.291  1.00  0.00           H  
ATOM    361  HB2 GLN    24      56.089  68.113  47.804  1.00  0.00           H  
ATOM    362  CG  GLN    24      55.978  69.697  46.196  1.00  0.00           C  
ATOM    363  HG1 GLN    24      55.059  70.306  46.329  1.00  0.00           H  
ATOM    364  HG2 GLN    24      55.668  68.841  45.559  1.00  0.00           H  
ATOM    365  CD  GLN    24      56.959  70.593  45.379  1.00  0.00           C  
ATOM    366  OE1 GLN    24      57.463  70.319  44.331  1.00  0.00           O  
ATOM    367  NE2 GLN    24      57.352  71.720  46.101  1.00  0.00           N  
ATOM    368 HE21 GLN    24      56.944  71.909  46.994  1.00  0.00           H  
ATOM    369 HE22 GLN    24      57.920  72.441  45.703  1.00  0.00           H  
ATOM    370  C   GLN    24      58.468  68.586  48.960  1.00  0.00           C  
ATOM    371  O   GLN    24      58.616  67.433  49.322  1.00  0.00           O  
ATOM    372  N   GLY    25      58.634  69.511  49.891  1.00  0.00           N  
ATOM    373  HN  GLY    25      58.525  70.491  49.742  1.00  0.00           H  
ATOM    374  CA  GLY    25      58.582  69.293  51.369  1.00  0.00           C  
ATOM    375  HA1 GLY    25      58.511  70.247  51.870  1.00  0.00           H  
ATOM    376  HA2 GLY    25      59.446  68.674  51.560  1.00  0.00           H  
ATOM    377  C   GLY    25      57.319  68.555  51.834  1.00  0.00           C  
ATOM    378  O   GLY    25      56.247  68.629  51.274  1.00  0.00           O  
ATOM    379  N   VAL    26      57.414  67.863  52.919  1.00  0.00           N  
ATOM    380  HN  VAL    26      58.265  67.865  53.438  1.00  0.00           H  
ATOM    381  CA  VAL    26      56.243  67.330  53.546  1.00  0.00           C  
ATOM    382  HA  VAL    26      55.426  67.292  52.841  1.00  0.00           H  
ATOM    383  CB  VAL    26      56.606  65.858  54.057  1.00  0.00           C  
ATOM    384  HB  VAL    26      55.681  65.321  54.356  1.00  0.00           H  
ATOM    385  CG1 VAL    26      57.106  65.038  52.871  1.00  0.00           C  
ATOM    386 HG11 VAL    26      57.396  64.022  53.214  1.00  0.00           H  
ATOM    387 HG12 VAL    26      58.018  65.481  52.417  1.00  0.00           H  
ATOM    388 HG13 VAL    26      56.304  64.957  52.106  1.00  0.00           H  
ATOM    389  CG2 VAL    26      57.595  65.790  55.236  1.00  0.00           C  
ATOM    390 HG21 VAL    26      57.732  64.762  55.636  1.00  0.00           H  
ATOM    391 HG22 VAL    26      57.178  66.294  56.134  1.00  0.00           H  
ATOM    392 HG23 VAL    26      58.590  66.197  54.955  1.00  0.00           H  
ATOM    393  C   VAL    26      55.782  68.109  54.765  1.00  0.00           C  
ATOM    394  O   VAL    26      56.457  69.018  55.247  1.00  0.00           O  
ATOM    395  N   ALA    27      54.621  67.757  55.249  1.00  0.00           N  
ATOM    396  HN  ALA    27      54.137  66.936  54.956  1.00  0.00           H  
ATOM    397  CA  ALA    27      53.948  68.582  56.255  1.00  0.00           C  
ATOM    398  HA  ALA    27      54.284  69.604  56.161  1.00  0.00           H  
ATOM    399  CB  ALA    27      52.479  68.353  56.341  1.00  0.00           C  
ATOM    400  HB1 ALA    27      52.109  68.735  55.366  1.00  0.00           H  
ATOM    401  HB2 ALA    27      51.896  68.922  57.097  1.00  0.00           H  
ATOM    402  HB3 ALA    27      52.175  67.286  56.391  1.00  0.00           H  
ATOM    403  C   ALA    27      54.443  68.097  57.639  1.00  0.00           C  
ATOM    404  O   ALA    27      54.669  66.935  57.849  1.00  0.00           O  
ATOM    405  N   GLU    28      54.776  69.036  58.546  1.00  0.00           N  
ATOM    406  HN  GLU    28      54.721  70.001  58.301  1.00  0.00           H  
ATOM    407  CA  GLU    28      55.320  68.645  59.842  1.00  0.00           C  
ATOM    408  HA  GLU    28      55.971  67.803  59.660  1.00  0.00           H  
ATOM    409  CB  GLU    28      56.092  69.796  60.394  1.00  0.00           C  
ATOM    410  HB1 GLU    28      56.328  69.445  61.421  1.00  0.00           H  
ATOM    411  HB2 GLU    28      55.537  70.759  60.409  1.00  0.00           H  
ATOM    412  CG  GLU    28      57.474  70.003  59.700  1.00  0.00           C  
ATOM    413  HG1 GLU    28      57.341  70.343  58.651  1.00  0.00           H  
ATOM    414  HG2 GLU    28      58.089  69.083  59.604  1.00  0.00           H  
ATOM    415  CD  GLU    28      58.304  70.946  60.466  1.00  0.00           C  
ATOM    416  OE1 GLU    28      59.158  70.486  61.322  1.00  0.00           O  
ATOM    417  OE2 GLU    28      58.327  72.175  60.256  1.00  0.00           O  
ATOM    418  C   GLU    28      54.258  68.158  60.770  1.00  0.00           C  
ATOM    419  O   GLU    28      54.591  67.272  61.579  1.00  0.00           O  
ATOM    420  N   ALA    29      53.083  68.689  60.671  1.00  0.00           N  
ATOM    421  HN  ALA    29      52.900  69.471  60.080  1.00  0.00           H  
ATOM    422  CA  ALA    29      51.986  68.329  61.471  1.00  0.00           C  
ATOM    423  HA  ALA    29      51.917  67.252  61.491  1.00  0.00           H  
ATOM    424  CB  ALA    29      52.013  69.064  62.826  1.00  0.00           C  
ATOM    425  HB1 ALA    29      52.026  70.173  62.762  1.00  0.00           H  
ATOM    426  HB2 ALA    29      52.960  68.836  63.361  1.00  0.00           H  
ATOM    427  HB3 ALA    29      51.231  68.798  63.569  1.00  0.00           H  
ATOM    428  C   ALA    29      50.690  68.612  60.737  1.00  0.00           C  
ATOM    429  O   ALA    29      50.727  69.460  59.852  1.00  0.00           O  
ATOM    430  N   ALA    30      49.531  68.070  61.259  1.00  0.00           N  
ATOM    431  HN  ALA    30      49.470  67.648  62.160  1.00  0.00           H  
ATOM    432  CA  ALA    30      48.285  68.121  60.540  1.00  0.00           C  
ATOM    433  HA  ALA    30      48.542  68.239  59.498  1.00  0.00           H  
ATOM    434  CB  ALA    30      47.396  66.832  60.720  1.00  0.00           C  
ATOM    435  HB1 ALA    30      48.017  65.985  61.082  1.00  0.00           H  
ATOM    436  HB2 ALA    30      46.890  66.477  59.796  1.00  0.00           H  
ATOM    437  HB3 ALA    30      46.538  67.056  61.389  1.00  0.00           H  
ATOM    438  C   ALA    30      47.368  69.302  60.850  1.00  0.00           C  
ATOM    439  O   ALA    30      46.235  69.450  60.336  1.00  0.00           O  
ATOM    440  N   GLY    31      47.887  70.206  61.728  1.00  0.00           N  
ATOM    441  HN  GLY    31      48.751  70.083  62.210  1.00  0.00           H  
ATOM    442  CA  GLY    31      47.084  71.289  62.410  1.00  0.00           C  
ATOM    443  HA1 GLY    31      46.994  72.108  61.712  1.00  0.00           H  
ATOM    444  HA2 GLY    31      47.563  71.571  63.336  1.00  0.00           H  
ATOM    445  C   GLY    31      45.707  70.937  62.781  1.00  0.00           C  
ATOM    446  O   GLY    31      45.473  70.085  63.668  1.00  0.00           O  
ATOM    447  N   LYS    32      44.645  71.622  62.264  1.00  0.00           N  
ATOM    448  HN  LYS    32      44.896  72.349  61.629  1.00  0.00           H  
ATOM    449  CA  LYS    32      43.303  71.492  62.881  1.00  0.00           C  
ATOM    450  HA  LYS    32      43.284  71.096  63.886  1.00  0.00           H  
ATOM    451  CB  LYS    32      42.675  72.951  62.926  1.00  0.00           C  
ATOM    452  HB1 LYS    32      41.823  72.845  63.631  1.00  0.00           H  
ATOM    453  HB2 LYS    32      42.330  73.373  61.958  1.00  0.00           H  
ATOM    454  CG  LYS    32      43.596  74.018  63.629  1.00  0.00           C  
ATOM    455  HG1 LYS    32      44.670  73.748  63.551  1.00  0.00           H  
ATOM    456  HG2 LYS    32      43.295  74.000  64.698  1.00  0.00           H  
ATOM    457  CD  LYS    32      43.201  75.420  63.059  1.00  0.00           C  
ATOM    458  HD1 LYS    32      42.131  75.672  63.222  1.00  0.00           H  
ATOM    459  HD2 LYS    32      43.450  75.385  61.977  1.00  0.00           H  
ATOM    460  CE  LYS    32      43.852  76.530  63.895  1.00  0.00           C  
ATOM    461  HE1 LYS    32      43.713  76.280  64.968  1.00  0.00           H  
ATOM    462  HE2 LYS    32      43.372  77.503  63.656  1.00  0.00           H  
ATOM    463  NZ  LYS    32      45.307  76.548  63.692  1.00  0.00           N  
ATOM    464  HZ1 LYS    32      45.876  75.735  64.002  1.00  0.00           H  
ATOM    465  HZ2 LYS    32      45.673  77.412  64.140  1.00  0.00           H  
ATOM    466  HZ3 LYS    32      45.607  76.682  62.705  1.00  0.00           H  
ATOM    467  C   LYS    32      42.498  70.579  62.041  1.00  0.00           C  
ATOM    468  O   LYS    32      41.357  70.373  62.367  1.00  0.00           O  
ATOM    469  N   THR    33      42.998  70.026  60.913  1.00  0.00           N  
ATOM    470  HN  THR    33      43.939  70.179  60.622  1.00  0.00           H  
ATOM    471  CA  THR    33      42.197  69.383  59.927  1.00  0.00           C  
ATOM    472  HA  THR    33      41.215  69.831  59.958  1.00  0.00           H  
ATOM    473  CB  THR    33      42.730  69.496  58.499  1.00  0.00           C  
ATOM    474  HB  THR    33      43.701  68.973  58.363  1.00  0.00           H  
ATOM    475  OG1 THR    33      41.781  69.096  57.486  1.00  0.00           O  
ATOM    476  HG1 THR    33      42.332  68.966  56.711  1.00  0.00           H  
ATOM    477  CG2 THR    33      43.018  70.943  58.154  1.00  0.00           C  
ATOM    478 HG21 THR    33      43.838  71.420  58.733  1.00  0.00           H  
ATOM    479 HG22 THR    33      42.085  71.469  58.447  1.00  0.00           H  
ATOM    480 HG23 THR    33      43.199  71.001  57.059  1.00  0.00           H  
ATOM    481  C   THR    33      41.991  67.961  60.167  1.00  0.00           C  
ATOM    482  O   THR    33      42.820  67.204  60.708  1.00  0.00           O  
ATOM    483  N   LYS    34      40.818  67.433  59.899  1.00  0.00           N  
ATOM    484  HN  LYS    34      40.102  68.066  59.614  1.00  0.00           H  
ATOM    485  CA  LYS    34      40.434  66.061  60.179  1.00  0.00           C  
ATOM    486  HA  LYS    34      41.082  65.592  60.905  1.00  0.00           H  
ATOM    487  CB  LYS    34      38.972  66.001  60.794  1.00  0.00           C  
ATOM    488  HB1 LYS    34      38.652  64.938  60.845  1.00  0.00           H  
ATOM    489  HB2 LYS    34      38.199  66.574  60.239  1.00  0.00           H  
ATOM    490  CG  LYS    34      38.957  66.561  62.319  1.00  0.00           C  
ATOM    491  HG1 LYS    34      37.919  66.379  62.672  1.00  0.00           H  
ATOM    492  HG2 LYS    34      39.116  67.661  62.309  1.00  0.00           H  
ATOM    493  CD  LYS    34      39.832  65.794  63.292  1.00  0.00           C  
ATOM    494  HD1 LYS    34      39.768  66.280  64.289  1.00  0.00           H  
ATOM    495  HD2 LYS    34      40.858  66.016  62.927  1.00  0.00           H  
ATOM    496  CE  LYS    34      39.628  64.321  63.404  1.00  0.00           C  
ATOM    497  HE1 LYS    34      39.942  63.840  62.453  1.00  0.00           H  
ATOM    498  HE2 LYS    34      38.560  64.187  63.677  1.00  0.00           H  
ATOM    499  NZ  LYS    34      40.547  63.675  64.405  1.00  0.00           N  
ATOM    500  HZ1 LYS    34      40.723  62.672  64.196  1.00  0.00           H  
ATOM    501  HZ2 LYS    34      40.167  63.872  65.353  1.00  0.00           H  
ATOM    502  HZ3 LYS    34      41.394  64.279  64.404  1.00  0.00           H  
ATOM    503  C   LYS    34      40.477  65.191  58.943  1.00  0.00           C  
ATOM    504  O   LYS    34      40.269  63.995  58.915  1.00  0.00           O  
ATOM    505  N   GLU    35      40.687  65.882  57.782  1.00  0.00           N  
ATOM    506  HN  GLU    35      40.739  66.877  57.740  1.00  0.00           H  
ATOM    507  CA  GLU    35      40.781  65.312  56.436  1.00  0.00           C  
ATOM    508  HA  GLU    35      40.196  64.416  56.584  1.00  0.00           H  
ATOM    509  CB  GLU    35      40.069  66.125  55.374  1.00  0.00           C  
ATOM    510  HB1 GLU    35      40.124  65.643  54.374  1.00  0.00           H  
ATOM    511  HB2 GLU    35      40.587  67.104  55.288  1.00  0.00           H  
ATOM    512  CG  GLU    35      38.531  66.258  55.611  1.00  0.00           C  
ATOM    513  HG1 GLU    35      38.241  65.677  56.512  1.00  0.00           H  
ATOM    514  HG2 GLU    35      37.924  65.872  54.764  1.00  0.00           H  
ATOM    515  CD  GLU    35      38.071  67.702  55.959  1.00  0.00           C  
ATOM    516  OE1 GLU    35      38.441  68.608  55.207  1.00  0.00           O  
ATOM    517  OE2 GLU    35      37.258  67.940  56.902  1.00  0.00           O  
ATOM    518  C   GLU    35      42.179  64.871  56.000  1.00  0.00           C  
ATOM    519  O   GLU    35      43.134  65.666  55.750  1.00  0.00           O  
ATOM    520  N   GLY    36      42.407  63.482  55.818  1.00  0.00           N  
ATOM    521  HN  GLY    36      41.631  62.859  55.761  1.00  0.00           H  
ATOM    522  CA  GLY    36      43.576  62.969  55.306  1.00  0.00           C  
ATOM    523  HA1 GLY    36      44.054  62.552  56.180  1.00  0.00           H  
ATOM    524  HA2 GLY    36      44.159  63.754  54.848  1.00  0.00           H  
ATOM    525  C   GLY    36      43.181  61.969  54.187  1.00  0.00           C  
ATOM    526  O   GLY    36      42.074  61.945  53.700  1.00  0.00           O  
ATOM    527  N   VAL    37      44.141  61.108  53.849  1.00  0.00           N  
ATOM    528  HN  VAL    37      44.967  61.002  54.397  1.00  0.00           H  
ATOM    529  CA  VAL    37      44.086  60.296  52.686  1.00  0.00           C  
ATOM    530  HA  VAL    37      43.054  60.071  52.460  1.00  0.00           H  
ATOM    531  CB  VAL    37      44.592  60.917  51.417  1.00  0.00           C  
ATOM    532  HB  VAL    37      44.637  60.129  50.635  1.00  0.00           H  
ATOM    533  CG1 VAL    37      43.521  61.897  50.851  1.00  0.00           C  
ATOM    534 HG11 VAL    37      43.724  62.174  49.794  1.00  0.00           H  
ATOM    535 HG12 VAL    37      43.386  62.763  51.533  1.00  0.00           H  
ATOM    536 HG13 VAL    37      42.518  61.420  50.884  1.00  0.00           H  
ATOM    537  CG2 VAL    37      46.016  61.471  51.496  1.00  0.00           C  
ATOM    538 HG21 VAL    37      46.448  61.780  50.519  1.00  0.00           H  
ATOM    539 HG22 VAL    37      46.597  60.740  52.098  1.00  0.00           H  
ATOM    540 HG23 VAL    37      45.991  62.401  52.104  1.00  0.00           H  
ATOM    541  C   VAL    37      44.912  58.989  53.012  1.00  0.00           C  
ATOM    542  O   VAL    37      45.769  59.074  53.830  1.00  0.00           O  
ATOM    543  N   LEU    38      44.721  57.882  52.347  1.00  0.00           N  
ATOM    544  HN  LEU    38      44.018  57.772  51.649  1.00  0.00           H  
ATOM    545  CA  LEU    38      45.460  56.676  52.562  1.00  0.00           C  
ATOM    546  HA  LEU    38      45.975  56.667  53.511  1.00  0.00           H  
ATOM    547  CB  LEU    38      44.505  55.488  52.397  1.00  0.00           C  
ATOM    548  HB1 LEU    38      44.925  54.466  52.515  1.00  0.00           H  
ATOM    549  HB2 LEU    38      44.043  55.476  51.387  1.00  0.00           H  
ATOM    550  CG  LEU    38      43.248  55.579  53.306  1.00  0.00           C  
ATOM    551  HG  LEU    38      42.576  56.420  53.031  1.00  0.00           H  
ATOM    552  CD1 LEU    38      43.685  55.818  54.765  1.00  0.00           C  
ATOM    553 HD11 LEU    38      44.357  56.700  54.826  1.00  0.00           H  
ATOM    554 HD12 LEU    38      44.256  54.989  55.236  1.00  0.00           H  
ATOM    555 HD13 LEU    38      42.802  55.987  55.418  1.00  0.00           H  
ATOM    556  CD2 LEU    38      42.361  54.328  53.178  1.00  0.00           C  
ATOM    557 HD21 LEU    38      41.898  54.111  52.192  1.00  0.00           H  
ATOM    558 HD22 LEU    38      41.558  54.345  53.946  1.00  0.00           H  
ATOM    559 HD23 LEU    38      42.931  53.471  53.597  1.00  0.00           H  
ATOM    560  C   LEU    38      46.475  56.707  51.411  1.00  0.00           C  
ATOM    561  O   LEU    38      46.085  56.600  50.253  1.00  0.00           O  
ATOM    562  N   TYR    39      47.742  56.908  51.640  1.00  0.00           N  
ATOM    563  HN  TYR    39      48.069  56.839  52.579  1.00  0.00           H  
ATOM    564  CA  TYR    39      48.594  57.215  50.527  1.00  0.00           C  
ATOM    565  HA  TYR    39      48.155  57.015  49.561  1.00  0.00           H  
ATOM    566  CB  TYR    39      48.680  58.752  50.364  1.00  0.00           C  
ATOM    567  HB1 TYR    39      48.811  59.237  51.355  1.00  0.00           H  
ATOM    568  HB2 TYR    39      47.752  59.195  49.943  1.00  0.00           H  
ATOM    569  CG  TYR    39      49.873  59.194  49.379  1.00  0.00           C  
ATOM    570  CD1 TYR    39      51.098  59.543  49.878  1.00  0.00           C  
ATOM    571  HD1 TYR    39      51.261  59.763  50.923  1.00  0.00           H  
ATOM    572  CE1 TYR    39      52.175  59.886  49.026  1.00  0.00           C  
ATOM    573  HE1 TYR    39      53.103  60.297  49.397  1.00  0.00           H  
ATOM    574  CZ  TYR    39      51.973  59.777  47.620  1.00  0.00           C  
ATOM    575  OH  TYR    39      53.120  59.941  46.759  1.00  0.00           O  
ATOM    576  HH  TYR    39      52.749  59.914  45.874  1.00  0.00           H  
ATOM    577  CD2 TYR    39      49.696  59.040  47.973  1.00  0.00           C  
ATOM    578  HD2 TYR    39      48.704  58.783  47.631  1.00  0.00           H  
ATOM    579  CE2 TYR    39      50.736  59.402  47.079  1.00  0.00           C  
ATOM    580  HE2 TYR    39      50.598  59.292  46.014  1.00  0.00           H  
ATOM    581  C   TYR    39      50.024  56.553  50.576  1.00  0.00           C  
ATOM    582  O   TYR    39      50.668  56.624  51.632  1.00  0.00           O  
ATOM    583  N   VAL    40      50.457  55.976  49.408  1.00  0.00           N  
ATOM    584  HN  VAL    40      49.822  55.965  48.638  1.00  0.00           H  
ATOM    585  CA  VAL    40      51.798  55.537  49.204  1.00  0.00           C  
ATOM    586  HA  VAL    40      52.372  56.122  49.907  1.00  0.00           H  
ATOM    587  CB  VAL    40      51.843  54.032  49.715  1.00  0.00           C  
ATOM    588  HB  VAL    40      51.391  53.986  50.729  1.00  0.00           H  
ATOM    589  CG1 VAL    40      53.274  53.454  49.820  1.00  0.00           C  
ATOM    590 HG11 VAL    40      53.986  54.089  50.389  1.00  0.00           H  
ATOM    591 HG12 VAL    40      53.687  53.246  48.810  1.00  0.00           H  
ATOM    592 HG13 VAL    40      53.297  52.578  50.503  1.00  0.00           H  
ATOM    593  CG2 VAL    40      50.840  53.176  48.813  1.00  0.00           C  
ATOM    594 HG21 VAL    40      50.723  52.121  49.141  1.00  0.00           H  
ATOM    595 HG22 VAL    40      51.290  53.210  47.798  1.00  0.00           H  
ATOM    596 HG23 VAL    40      49.851  53.678  48.745  1.00  0.00           H  
ATOM    597  C   VAL    40      52.365  55.837  47.859  1.00  0.00           C  
ATOM    598  O   VAL    40      51.740  55.925  46.837  1.00  0.00           O  
ATOM    599  N   GLY    41      53.706  56.086  47.820  1.00  0.00           N  
ATOM    600  HN  GLY    41      54.275  55.939  48.626  1.00  0.00           H  
ATOM    601  CA  GLY    41      54.611  56.498  46.754  1.00  0.00           C  
ATOM    602  HA1 GLY    41      55.337  57.209  47.120  1.00  0.00           H  
ATOM    603  HA2 GLY    41      54.069  56.954  45.939  1.00  0.00           H  
ATOM    604  C   GLY    41      55.273  55.325  46.168  1.00  0.00           C  
ATOM    605  O   GLY    41      54.839  54.178  46.335  1.00  0.00           O  
ATOM    606  N   SER    42      56.271  55.503  45.290  1.00  0.00           N  
ATOM    607  HN  SER    42      56.454  56.384  44.859  1.00  0.00           H  
ATOM    608  CA  SER    42      57.040  54.362  44.803  1.00  0.00           C  
ATOM    609  HA  SER    42      57.210  53.772  45.691  1.00  0.00           H  
ATOM    610  CB  SER    42      56.164  53.479  43.720  1.00  0.00           C  
ATOM    611  HB1 SER    42      55.705  54.216  43.028  1.00  0.00           H  
ATOM    612  HB2 SER    42      55.379  52.948  44.300  1.00  0.00           H  
ATOM    613  OG  SER    42      57.000  52.512  42.980  1.00  0.00           O  
ATOM    614  HG1 SER    42      57.353  51.828  43.554  1.00  0.00           H  
ATOM    615  C   SER    42      58.387  54.783  44.364  1.00  0.00           C  
ATOM    616  O   SER    42      58.582  55.929  43.967  1.00  0.00           O  
ATOM    617  N   LYS    43      59.323  53.849  44.387  1.00  0.00           N  
ATOM    618  HN  LYS    43      59.275  52.944  44.803  1.00  0.00           H  
ATOM    619  CA  LYS    43      60.639  54.192  43.902  1.00  0.00           C  
ATOM    620  HA  LYS    43      60.979  55.118  44.342  1.00  0.00           H  
ATOM    621  CB  LYS    43      61.639  53.109  44.251  1.00  0.00           C  
ATOM    622  HB1 LYS    43      62.481  53.008  43.532  1.00  0.00           H  
ATOM    623  HB2 LYS    43      61.174  52.104  44.163  1.00  0.00           H  
ATOM    624  CG  LYS    43      62.163  53.314  45.756  1.00  0.00           C  
ATOM    625  HG1 LYS    43      61.259  53.163  46.383  1.00  0.00           H  
ATOM    626  HG2 LYS    43      62.653  54.303  45.886  1.00  0.00           H  
ATOM    627  CD  LYS    43      63.201  52.215  46.186  1.00  0.00           C  
ATOM    628  HD1 LYS    43      63.627  52.459  47.183  1.00  0.00           H  
ATOM    629  HD2 LYS    43      64.094  52.327  45.534  1.00  0.00           H  
ATOM    630  CE  LYS    43      62.708  50.793  46.402  1.00  0.00           C  
ATOM    631  HE1 LYS    43      63.541  50.206  46.844  1.00  0.00           H  
ATOM    632  HE2 LYS    43      62.471  50.235  45.470  1.00  0.00           H  
ATOM    633  NZ  LYS    43      61.555  50.755  47.362  1.00  0.00           N  
ATOM    634  HZ1 LYS    43      60.805  51.218  46.810  1.00  0.00           H  
ATOM    635  HZ2 LYS    43      61.751  51.284  48.235  1.00  0.00           H  
ATOM    636  HZ3 LYS    43      61.296  49.790  47.652  1.00  0.00           H  
ATOM    637  C   LYS    43      60.666  54.429  42.408  1.00  0.00           C  
ATOM    638  O   LYS    43      61.531  55.196  41.950  1.00  0.00           O  
ATOM    639  N   THR    44      59.663  53.863  41.675  1.00  0.00           N  
ATOM    640  HN  THR    44      58.895  53.473  42.177  1.00  0.00           H  
ATOM    641  CA  THR    44      59.684  53.934  40.204  1.00  0.00           C  
ATOM    642  HA  THR    44      60.341  54.757  39.964  1.00  0.00           H  
ATOM    643  CB  THR    44      60.183  52.548  39.629  1.00  0.00           C  
ATOM    644  HB  THR    44      61.169  52.274  40.061  1.00  0.00           H  
ATOM    645  OG1 THR    44      59.216  51.543  39.868  1.00  0.00           O  
ATOM    646  HG1 THR    44      59.390  51.310  40.783  1.00  0.00           H  
ATOM    647  CG2 THR    44      60.622  52.626  38.159  1.00  0.00           C  
ATOM    648 HG21 THR    44      61.430  51.898  37.931  1.00  0.00           H  
ATOM    649 HG22 THR    44      61.202  53.556  37.975  1.00  0.00           H  
ATOM    650 HG23 THR    44      59.769  52.557  37.450  1.00  0.00           H  
ATOM    651  C   THR    44      58.358  54.309  39.562  1.00  0.00           C  
ATOM    652  O   THR    44      58.341  54.931  38.509  1.00  0.00           O  
ATOM    653  N   LYS    45      57.231  53.926  40.185  1.00  0.00           N  
ATOM    654  HN  LYS    45      57.315  53.284  40.943  1.00  0.00           H  
ATOM    655  CA  LYS    45      55.906  54.360  39.758  1.00  0.00           C  
ATOM    656  HA  LYS    45      55.978  54.489  38.688  1.00  0.00           H  
ATOM    657  CB  LYS    45      54.824  53.260  40.153  1.00  0.00           C  
ATOM    658  HB1 LYS    45      53.836  53.614  39.788  1.00  0.00           H  
ATOM    659  HB2 LYS    45      54.781  53.039  41.241  1.00  0.00           H  
ATOM    660  CG  LYS    45      55.134  51.897  39.511  1.00  0.00           C  
ATOM    661  HG1 LYS    45      54.371  51.198  39.916  1.00  0.00           H  
ATOM    662  HG2 LYS    45      56.151  51.599  39.845  1.00  0.00           H  
ATOM    663  CD  LYS    45      54.918  51.871  37.972  1.00  0.00           C  
ATOM    664  HD1 LYS    45      55.727  52.436  37.461  1.00  0.00           H  
ATOM    665  HD2 LYS    45      53.969  52.446  37.915  1.00  0.00           H  
ATOM    666  CE  LYS    45      54.924  50.519  37.292  1.00  0.00           C  
ATOM    667  HE1 LYS    45      54.486  50.570  36.272  1.00  0.00           H  
ATOM    668  HE2 LYS    45      54.314  49.781  37.857  1.00  0.00           H  
ATOM    669  NZ  LYS    45      56.314  49.995  37.183  1.00  0.00           N  
ATOM    670  HZ1 LYS    45      56.342  49.211  36.501  1.00  0.00           H  
ATOM    671  HZ2 LYS    45      56.574  49.683  38.141  1.00  0.00           H  
ATOM    672  HZ3 LYS    45      56.926  50.735  36.784  1.00  0.00           H  
ATOM    673  C   LYS    45      55.516  55.673  40.335  1.00  0.00           C  
ATOM    674  O   LYS    45      56.052  56.080  41.370  1.00  0.00           O  
ATOM    675  N   GLU    46      54.603  56.375  39.723  1.00  0.00           N  
ATOM    676  HN  GLU    46      54.064  56.019  38.963  1.00  0.00           H  
ATOM    677  CA  GLU    46      53.959  57.525  40.341  1.00  0.00           C  
ATOM    678  HA  GLU    46      54.685  58.181  40.797  1.00  0.00           H  
ATOM    679  CB  GLU    46      53.070  58.187  39.258  1.00  0.00           C  
ATOM    680  HB1 GLU    46      52.348  58.861  39.766  1.00  0.00           H  
ATOM    681  HB2 GLU    46      52.383  57.403  38.873  1.00  0.00           H  
ATOM    682  CG  GLU    46      53.904  58.784  38.075  1.00  0.00           C  
ATOM    683  HG1 GLU    46      53.986  57.944  37.352  1.00  0.00           H  
ATOM    684  HG2 GLU    46      54.915  59.108  38.403  1.00  0.00           H  
ATOM    685  CD  GLU    46      53.186  59.973  37.493  1.00  0.00           C  
ATOM    686  OE1 GLU    46      53.297  61.066  38.100  1.00  0.00           O  
ATOM    687  OE2 GLU    46      52.556  59.842  36.464  1.00  0.00           O  
ATOM    688  C   GLU    46      53.006  56.985  41.475  1.00  0.00           C  
ATOM    689  O   GLU    46      52.293  56.004  41.405  1.00  0.00           O  
ATOM    690  N   GLY    47      53.042  57.656  42.642  1.00  0.00           N  
ATOM    691  HN  GLY    47      53.685  58.415  42.578  1.00  0.00           H  
ATOM    692  CA  GLY    47      52.191  57.245  43.788  1.00  0.00           C  
ATOM    693  HA1 GLY    47      52.462  57.920  44.586  1.00  0.00           H  
ATOM    694  HA2 GLY    47      52.517  56.245  44.033  1.00  0.00           H  
ATOM    695  C   GLY    47      50.723  57.093  43.549  1.00  0.00           C  
ATOM    696  O   GLY    47      50.242  57.718  42.540  1.00  0.00           O  
ATOM    697  N   VAL    48      49.973  56.555  44.523  1.00  0.00           N  
ATOM    698  HN  VAL    48      50.512  56.227  45.295  1.00  0.00           H  
ATOM    699  CA  VAL    48      48.535  56.324  44.465  1.00  0.00           C  
ATOM    700  HA  VAL    48      48.090  57.068  43.821  1.00  0.00           H  
ATOM    701  CB  VAL    48      48.234  54.848  43.986  1.00  0.00           C  
ATOM    702  HB  VAL    48      48.634  54.763  42.953  1.00  0.00           H  
ATOM    703  CG1 VAL    48      46.730  54.517  44.047  1.00  0.00           C  
ATOM    704 HG11 VAL    48      46.190  55.301  43.474  1.00  0.00           H  
ATOM    705 HG12 VAL    48      46.432  54.597  45.114  1.00  0.00           H  
ATOM    706 HG13 VAL    48      46.510  53.486  43.698  1.00  0.00           H  
ATOM    707  CG2 VAL    48      48.915  53.831  44.921  1.00  0.00           C  
ATOM    708 HG21 VAL    48      48.574  52.786  44.764  1.00  0.00           H  
ATOM    709 HG22 VAL    48      48.739  54.060  45.994  1.00  0.00           H  
ATOM    710 HG23 VAL    48      50.006  53.799  44.718  1.00  0.00           H  
ATOM    711  C   VAL    48      47.851  56.550  45.816  1.00  0.00           C  
ATOM    712  O   VAL    48      48.350  56.284  46.875  1.00  0.00           O  
ATOM    713  N   VAL    49      46.573  57.108  45.736  1.00  0.00           N  
ATOM    714  HN  VAL    49      46.271  57.391  44.829  1.00  0.00           H  
ATOM    715  CA  VAL    49      45.666  57.327  46.862  1.00  0.00           C  
ATOM    716  HA  VAL    49      46.303  57.413  47.729  1.00  0.00           H  
ATOM    717  CB  VAL    49      44.924  58.571  46.667  1.00  0.00           C  
ATOM    718  HB  VAL    49      44.564  58.659  45.620  1.00  0.00           H  
ATOM    719  CG1 VAL    49      45.939  59.738  46.748  1.00  0.00           C  
ATOM    720 HG11 VAL    49      46.793  59.632  46.045  1.00  0.00           H  
ATOM    721 HG12 VAL    49      46.489  59.620  47.706  1.00  0.00           H  
ATOM    722 HG13 VAL    49      45.459  60.738  46.683  1.00  0.00           H  
ATOM    723  CG2 VAL    49      43.803  58.907  47.676  1.00  0.00           C  
ATOM    724 HG21 VAL    49      44.124  58.869  48.738  1.00  0.00           H  
ATOM    725 HG22 VAL    49      42.904  58.259  47.588  1.00  0.00           H  
ATOM    726 HG23 VAL    49      43.596  59.991  47.552  1.00  0.00           H  
ATOM    727  C   VAL    49      44.684  56.080  47.042  1.00  0.00           C  
ATOM    728  O   VAL    49      43.939  55.805  46.111  1.00  0.00           O  
ATOM    729  N   HSD    50      44.739  55.339  48.215  1.00  0.00           N  
ATOM    730  HN  HSD    50      45.332  55.620  48.966  1.00  0.00           H  
ATOM    731  CA  HSD    50      44.042  54.083  48.375  1.00  0.00           C  
ATOM    732  HA  HSD    50      43.938  53.565  47.434  1.00  0.00           H  
ATOM    733  CB  HSD    50      44.890  53.262  49.375  1.00  0.00           C  
ATOM    734  HB1 HSD    50      44.333  52.387  49.775  1.00  0.00           H  
ATOM    735  HB2 HSD    50      45.312  53.878  50.198  1.00  0.00           H  
ATOM    736  ND1 HSD    50      47.104  53.147  48.024  1.00  0.00           N  
ATOM    737  HD1 HSD    50      47.146  54.091  47.695  1.00  0.00           H  
ATOM    738  CG  HSD    50      46.069  52.575  48.718  1.00  0.00           C  
ATOM    739  CE1 HSD    50      47.945  52.111  47.633  1.00  0.00           C  
ATOM    740  HE1 HSD    50      48.883  52.311  47.114  1.00  0.00           H  
ATOM    741  NE2 HSD    50      47.597  50.948  48.208  1.00  0.00           N  
ATOM    742  CD2 HSD    50      46.366  51.173  48.762  1.00  0.00           C  
ATOM    743  HD2 HSD    50      45.948  50.398  49.392  1.00  0.00           H  
ATOM    744  C   HSD    50      42.639  54.394  48.982  1.00  0.00           C  
ATOM    745  O   HSD    50      41.856  53.503  49.204  1.00  0.00           O  
ATOM    746  N   GLY    51      42.333  55.696  49.198  1.00  0.00           N  
ATOM    747  HN  GLY    51      43.087  56.269  48.885  1.00  0.00           H  
ATOM    748  CA  GLY    51      41.065  56.160  49.754  1.00  0.00           C  
ATOM    749  HA1 GLY    51      40.729  55.472  50.516  1.00  0.00           H  
ATOM    750  HA2 GLY    51      40.370  56.282  48.937  1.00  0.00           H  
ATOM    751  C   GLY    51      41.313  57.455  50.512  1.00  0.00           C  
ATOM    752  O   GLY    51      42.418  57.998  50.720  1.00  0.00           O  
ATOM    753  N   VAL    52      40.230  58.128  50.911  1.00  0.00           N  
ATOM    754  HN  VAL    52      39.285  57.814  50.869  1.00  0.00           H  
ATOM    755  CA  VAL    52      40.294  59.421  51.676  1.00  0.00           C  
ATOM    756  HA  VAL    52      41.313  59.733  51.849  1.00  0.00           H  
ATOM    757  CB  VAL    52      39.568  60.537  50.895  1.00  0.00           C  
ATOM    758  HB  VAL    52      38.469  60.376  50.895  1.00  0.00           H  
ATOM    759  CG1 VAL    52      40.086  60.712  49.443  1.00  0.00           C  
ATOM    760 HG11 VAL    52      39.563  61.595  49.018  1.00  0.00           H  
ATOM    761 HG12 VAL    52      39.879  59.845  48.780  1.00  0.00           H  
ATOM    762 HG13 VAL    52      41.171  60.799  49.666  1.00  0.00           H  
ATOM    763  CG2 VAL    52      39.565  61.917  51.560  1.00  0.00           C  
ATOM    764 HG21 VAL    52      39.159  61.793  52.586  1.00  0.00           H  
ATOM    765 HG22 VAL    52      39.098  62.749  50.990  1.00  0.00           H  
ATOM    766 HG23 VAL    52      40.598  62.229  51.826  1.00  0.00           H  
ATOM    767  C   VAL    52      39.677  59.175  53.003  1.00  0.00           C  
ATOM    768  O   VAL    52      38.693  58.407  53.080  1.00  0.00           O  
ATOM    769  N   ALA    53      40.306  59.761  54.102  1.00  0.00           N  
ATOM    770  HN  ALA    53      41.137  60.310  54.059  1.00  0.00           H  
ATOM    771  CA  ALA    53      39.955  59.286  55.370  1.00  0.00           C  
ATOM    772  HA  ALA    53      38.878  59.331  55.422  1.00  0.00           H  
ATOM    773  CB  ALA    53      40.369  57.819  55.552  1.00  0.00           C  
ATOM    774  HB1 ALA    53      40.074  57.479  56.568  1.00  0.00           H  
ATOM    775  HB2 ALA    53      41.478  57.764  55.509  1.00  0.00           H  
ATOM    776  HB3 ALA    53      39.889  57.240  54.734  1.00  0.00           H  
ATOM    777  C   ALA    53      40.387  60.176  56.589  1.00  0.00           C  
ATOM    778  O   ALA    53      41.028  61.264  56.472  1.00  0.00           O  
ATOM    779  N   THR    54      39.901  59.756  57.781  1.00  0.00           N  
ATOM    780  HN  THR    54      39.263  58.994  57.857  1.00  0.00           H  
ATOM    781  CA  THR    54      40.235  60.417  59.056  1.00  0.00           C  
ATOM    782  HA  THR    54      39.976  61.454  58.904  1.00  0.00           H  
ATOM    783  CB  THR    54      39.479  59.919  60.280  1.00  0.00           C  
ATOM    784  HB  THR    54      39.842  60.205  61.291  1.00  0.00           H  
ATOM    785  OG1 THR    54      39.327  58.497  60.112  1.00  0.00           O  
ATOM    786  HG1 THR    54      39.996  58.108  60.681  1.00  0.00           H  
ATOM    787  CG2 THR    54      38.070  60.473  60.160  1.00  0.00           C  
ATOM    788 HG21 THR    54      37.422  60.263  61.038  1.00  0.00           H  
ATOM    789 HG22 THR    54      37.651  59.963  59.266  1.00  0.00           H  
ATOM    790 HG23 THR    54      38.104  61.573  60.001  1.00  0.00           H  
ATOM    791  C   THR    54      41.696  60.560  59.365  1.00  0.00           C  
ATOM    792  O   THR    54      42.416  59.598  59.263  1.00  0.00           O  
ATOM    793  N   VAL    55      42.141  61.723  59.732  1.00  0.00           N  
ATOM    794  HN  VAL    55      41.675  62.593  59.590  1.00  0.00           H  
ATOM    795  CA  VAL    55      43.535  61.947  60.072  1.00  0.00           C  
ATOM    796  HA  VAL    55      44.089  61.639  59.197  1.00  0.00           H  
ATOM    797  CB  VAL    55      43.901  63.431  60.404  1.00  0.00           C  
ATOM    798  HB  VAL    55      43.056  63.738  61.056  1.00  0.00           H  
ATOM    799  CG1 VAL    55      43.941  64.162  59.057  1.00  0.00           C  
ATOM    800 HG11 VAL    55      43.875  65.267  59.155  1.00  0.00           H  
ATOM    801 HG12 VAL    55      43.071  63.848  58.442  1.00  0.00           H  
ATOM    802 HG13 VAL    55      44.874  63.912  58.508  1.00  0.00           H  
ATOM    803  CG2 VAL    55      45.276  63.578  61.086  1.00  0.00           C  
ATOM    804 HG21 VAL    55      45.981  62.847  60.636  1.00  0.00           H  
ATOM    805 HG22 VAL    55      45.224  63.439  62.187  1.00  0.00           H  
ATOM    806 HG23 VAL    55      45.681  64.606  60.966  1.00  0.00           H  
ATOM    807  C   VAL    55      43.878  61.028  61.230  1.00  0.00           C  
ATOM    808  O   VAL    55      43.068  60.840  62.150  1.00  0.00           O  
ATOM    809  N   ALA    56      45.046  60.339  61.070  1.00  0.00           N  
ATOM    810  HN  ALA    56      45.607  60.538  60.270  1.00  0.00           H  
ATOM    811  CA  ALA    56      45.771  59.474  62.070  1.00  0.00           C  
ATOM    812  HA  ALA    56      46.644  59.124  61.540  1.00  0.00           H  
ATOM    813  CB  ALA    56      46.468  60.311  63.126  1.00  0.00           C  
ATOM    814  HB1 ALA    56      45.872  60.846  63.896  1.00  0.00           H  
ATOM    815  HB2 ALA    56      46.899  61.199  62.617  1.00  0.00           H  
ATOM    816  HB3 ALA    56      47.355  59.853  63.614  1.00  0.00           H  
ATOM    817  C   ALA    56      44.975  58.399  62.627  1.00  0.00           C  
ATOM    818  O   ALA    56      43.926  58.007  62.083  1.00  0.00           O  
ATOM    819  N   GLU    57      45.430  57.735  63.740  1.00  0.00           N  
ATOM    820  HN  GLU    57      46.234  58.034  64.248  1.00  0.00           H  
ATOM    821  CA  GLU    57      44.733  56.704  64.478  1.00  0.00           C  
ATOM    822  HA  GLU    57      45.226  56.620  65.435  1.00  0.00           H  
ATOM    823  CB  GLU    57      43.237  56.893  64.792  1.00  0.00           C  
ATOM    824  HB1 GLU    57      42.898  56.101  65.493  1.00  0.00           H  
ATOM    825  HB2 GLU    57      42.618  56.660  63.899  1.00  0.00           H  
ATOM    826  CG  GLU    57      42.861  58.266  65.410  1.00  0.00           C  
ATOM    827  HG1 GLU    57      42.971  59.096  64.679  1.00  0.00           H  
ATOM    828  HG2 GLU    57      43.566  58.374  66.261  1.00  0.00           H  
ATOM    829  CD  GLU    57      41.389  58.247  65.773  1.00  0.00           C  
ATOM    830  OE1 GLU    57      40.601  58.291  64.789  1.00  0.00           O  
ATOM    831  OE2 GLU    57      41.080  58.145  66.987  1.00  0.00           O  
ATOM    832  C   GLU    57      44.974  55.402  63.789  1.00  0.00           C  
ATOM    833  O   GLU    57      44.074  54.763  63.220  1.00  0.00           O  
ATOM    834  N   LYS    58      46.198  54.979  63.754  1.00  0.00           N  
ATOM    835  HN  LYS    58      46.902  55.583  64.120  1.00  0.00           H  
ATOM    836  CA  LYS    58      46.684  53.648  63.353  1.00  0.00           C  
ATOM    837  HA  LYS    58      47.697  53.461  63.678  1.00  0.00           H  
ATOM    838  CB  LYS    58      45.946  52.482  64.006  1.00  0.00           C  
ATOM    839  HB1 LYS    58      46.250  51.556  63.472  1.00  0.00           H  
ATOM    840  HB2 LYS    58      44.845  52.549  64.137  1.00  0.00           H  
ATOM    841  CG  LYS    58      46.207  52.262  65.557  1.00  0.00           C  
ATOM    842  HG1 LYS    58      45.759  53.109  66.121  1.00  0.00           H  
ATOM    843  HG2 LYS    58      47.291  52.290  65.798  1.00  0.00           H  
ATOM    844  CD  LYS    58      45.638  50.922  66.054  1.00  0.00           C  
ATOM    845  HD1 LYS    58      46.285  50.524  66.864  1.00  0.00           H  
ATOM    846  HD2 LYS    58      45.701  50.129  65.278  1.00  0.00           H  
ATOM    847  CE  LYS    58      44.210  51.147  66.651  1.00  0.00           C  
ATOM    848  HE1 LYS    58      43.573  51.456  65.795  1.00  0.00           H  
ATOM    849  HE2 LYS    58      44.225  51.917  67.452  1.00  0.00           H  
ATOM    850  NZ  LYS    58      43.691  49.861  67.253  1.00  0.00           N  
ATOM    851  HZ1 LYS    58      44.535  49.387  67.634  1.00  0.00           H  
ATOM    852  HZ2 LYS    58      43.230  49.385  66.450  1.00  0.00           H  
ATOM    853  HZ3 LYS    58      43.033  50.065  68.032  1.00  0.00           H  
ATOM    854  C   LYS    58      46.648  53.689  61.822  1.00  0.00           C  
ATOM    855  O   LYS    58      46.333  52.723  61.114  1.00  0.00           O  
ATOM    856  N   THR    59      46.981  54.783  61.154  1.00  0.00           N  
ATOM    857  HN  THR    59      47.346  55.601  61.592  1.00  0.00           H  
ATOM    858  CA  THR    59      46.670  55.050  59.746  1.00  0.00           C  
ATOM    859  HA  THR    59      45.624  54.837  59.581  1.00  0.00           H  
ATOM    860  CB  THR    59      46.889  56.531  59.379  1.00  0.00           C  
ATOM    861  HB  THR    59      46.446  57.069  60.244  1.00  0.00           H  
ATOM    862  OG1 THR    59      48.241  56.894  59.259  1.00  0.00           O  
ATOM    863  HG1 THR    59      48.295  57.718  59.749  1.00  0.00           H  
ATOM    864  CG2 THR    59      46.260  56.939  58.059  1.00  0.00           C  
ATOM    865 HG21 THR    59      45.259  56.472  57.943  1.00  0.00           H  
ATOM    866 HG22 THR    59      46.922  56.579  57.242  1.00  0.00           H  
ATOM    867 HG23 THR    59      46.223  58.047  58.145  1.00  0.00           H  
ATOM    868  C   THR    59      47.417  54.143  58.758  1.00  0.00           C  
ATOM    869  O   THR    59      46.912  53.768  57.694  1.00  0.00           O  
ATOM    870  N   LYS    60      48.624  53.693  59.039  1.00  0.00           N  
ATOM    871  HN  LYS    60      48.950  54.025  59.921  1.00  0.00           H  
ATOM    872  CA  LYS    60      49.450  52.822  58.142  1.00  0.00           C  
ATOM    873  HA  LYS    60      49.676  53.254  57.178  1.00  0.00           H  
ATOM    874  CB  LYS    60      50.922  52.459  58.588  1.00  0.00           C  
ATOM    875  HB1 LYS    60      50.956  51.798  59.481  1.00  0.00           H  
ATOM    876  HB2 LYS    60      51.287  53.436  58.972  1.00  0.00           H  
ATOM    877  CG  LYS    60      51.873  52.014  57.385  1.00  0.00           C  
ATOM    878  HG1 LYS    60      51.781  52.665  56.490  1.00  0.00           H  
ATOM    879  HG2 LYS    60      51.476  51.039  57.030  1.00  0.00           H  
ATOM    880  CD  LYS    60      53.351  51.911  57.755  1.00  0.00           C  
ATOM    881  HD1 LYS    60      53.839  51.705  56.779  1.00  0.00           H  
ATOM    882  HD2 LYS    60      53.450  51.108  58.516  1.00  0.00           H  
ATOM    883  CE  LYS    60      53.823  53.251  58.380  1.00  0.00           C  
ATOM    884  HE1 LYS    60      53.517  53.183  59.446  1.00  0.00           H  
ATOM    885  HE2 LYS    60      53.326  54.054  57.794  1.00  0.00           H  
ATOM    886  NZ  LYS    60      55.309  53.401  58.296  1.00  0.00           N  
ATOM    887  HZ1 LYS    60      55.590  54.339  58.647  1.00  0.00           H  
ATOM    888  HZ2 LYS    60      55.739  53.499  57.354  1.00  0.00           H  
ATOM    889  HZ3 LYS    60      55.788  52.676  58.867  1.00  0.00           H  
ATOM    890  C   LYS    60      48.688  51.507  57.737  1.00  0.00           C  
ATOM    891  O   LYS    60      48.795  51.112  56.599  1.00  0.00           O  
ATOM    892  N   GLU    61      48.039  50.828  58.759  1.00  0.00           N  
ATOM    893  HN  GLU    61      48.089  51.079  59.722  1.00  0.00           H  
ATOM    894  CA  GLU    61      47.334  49.659  58.533  1.00  0.00           C  
ATOM    895  HA  GLU    61      47.989  48.981  58.006  1.00  0.00           H  
ATOM    896  CB  GLU    61      47.093  48.960  59.981  1.00  0.00           C  
ATOM    897  HB1 GLU    61      46.463  48.046  59.965  1.00  0.00           H  
ATOM    898  HB2 GLU    61      46.647  49.710  60.668  1.00  0.00           H  
ATOM    899  CG  GLU    61      48.427  48.452  60.532  1.00  0.00           C  
ATOM    900  HG1 GLU    61      49.289  49.118  60.313  1.00  0.00           H  
ATOM    901  HG2 GLU    61      48.754  47.534  59.997  1.00  0.00           H  
ATOM    902  CD  GLU    61      48.366  48.318  62.054  1.00  0.00           C  
ATOM    903  OE1 GLU    61      47.931  49.183  62.729  1.00  0.00           O  
ATOM    904  OE2 GLU    61      48.775  47.173  62.510  1.00  0.00           O  
ATOM    905  C   GLU    61      46.015  49.895  57.861  1.00  0.00           C  
ATOM    906  O   GLU    61      45.439  49.053  57.124  1.00  0.00           O  
ATOM    907  N   GLN    62      45.357  51.071  57.967  1.00  0.00           N  
ATOM    908  HN  GLN    62      45.679  51.611  58.741  1.00  0.00           H  
ATOM    909  CA  GLN    62      44.190  51.500  57.164  1.00  0.00           C  
ATOM    910  HA  GLN    62      43.442  50.747  57.364  1.00  0.00           H  
ATOM    911  CB  GLN    62      43.560  52.799  57.639  1.00  0.00           C  
ATOM    912  HB1 GLN    62      42.820  53.155  56.890  1.00  0.00           H  
ATOM    913  HB2 GLN    62      44.314  53.615  57.640  1.00  0.00           H  
ATOM    914  CG  GLN    62      42.753  52.723  59.022  1.00  0.00           C  
ATOM    915  HG1 GLN    62      41.671  52.894  58.834  1.00  0.00           H  
ATOM    916  HG2 GLN    62      42.969  53.611  59.654  1.00  0.00           H  
ATOM    917  CD  GLN    62      42.912  51.355  59.763  1.00  0.00           C  
ATOM    918  OE1 GLN    62      42.238  50.340  59.598  1.00  0.00           O  
ATOM    919  NE2 GLN    62      43.840  51.312  60.731  1.00  0.00           N  
ATOM    920 HE21 GLN    62      43.701  50.679  61.492  1.00  0.00           H  
ATOM    921 HE22 GLN    62      44.415  52.120  60.860  1.00  0.00           H  
ATOM    922  C   GLN    62      44.370  51.513  55.652  1.00  0.00           C  
ATOM    923  O   GLN    62      43.437  51.187  54.967  1.00  0.00           O  
ATOM    924  N   VAL    63      45.582  51.784  55.094  1.00  0.00           N  
ATOM    925  HN  VAL    63      46.274  52.130  55.723  1.00  0.00           H  
ATOM    926  CA  VAL    63      45.905  51.651  53.680  1.00  0.00           C  
ATOM    927  HA  VAL    63      45.411  52.471  53.181  1.00  0.00           H  
ATOM    928  CB  VAL    63      47.422  51.837  53.463  1.00  0.00           C  
ATOM    929  HB  VAL    63      47.978  51.158  54.143  1.00  0.00           H  
ATOM    930  CG1 VAL    63      47.850  53.213  53.917  1.00  0.00           C  
ATOM    931 HG11 VAL    63      47.153  53.910  53.405  1.00  0.00           H  
ATOM    932 HG12 VAL    63      48.894  53.417  53.598  1.00  0.00           H  
ATOM    933 HG13 VAL    63      47.837  53.368  55.017  1.00  0.00           H  
ATOM    934  CG2 VAL    63      47.898  51.561  51.997  1.00  0.00           C  
ATOM    935 HG21 VAL    63      47.886  50.485  51.721  1.00  0.00           H  
ATOM    936 HG22 VAL    63      48.907  51.993  51.828  1.00  0.00           H  
ATOM    937 HG23 VAL    63      47.161  52.143  51.402  1.00  0.00           H  
ATOM    938  C   VAL    63      45.583  50.263  53.154  1.00  0.00           C  
ATOM    939  O   VAL    63      44.959  50.083  52.119  1.00  0.00           O  
ATOM    940  N   THR    64      46.007  49.183  53.898  1.00  0.00           N  
ATOM    941  HN  THR    64      46.533  49.206  54.745  1.00  0.00           H  
ATOM    942  CA  THR    64      45.644  47.897  53.338  1.00  0.00           C  
ATOM    943  HA  THR    64      45.653  47.988  52.262  1.00  0.00           H  
ATOM    944  CB  THR    64      46.610  46.737  53.543  1.00  0.00           C  
ATOM    945  HB  THR    64      46.266  45.757  53.149  1.00  0.00           H  
ATOM    946  OG1 THR    64      46.989  46.688  54.882  1.00  0.00           O  
ATOM    947  HG1 THR    64      47.658  47.364  55.015  1.00  0.00           H  
ATOM    948  CG2 THR    64      47.898  46.937  52.781  1.00  0.00           C  
ATOM    949 HG21 THR    64      48.681  46.238  53.145  1.00  0.00           H  
ATOM    950 HG22 THR    64      48.310  47.969  52.792  1.00  0.00           H  
ATOM    951 HG23 THR    64      47.773  46.693  51.705  1.00  0.00           H  
ATOM    952  C   THR    64      44.192  47.460  53.658  1.00  0.00           C  
ATOM    953  O   THR    64      43.550  46.854  52.799  1.00  0.00           O  
ATOM    954  N   ASN    65      43.735  47.691  54.943  1.00  0.00           N  
ATOM    955  HN  ASN    65      44.334  48.172  55.578  1.00  0.00           H  
ATOM    956  CA  ASN    65      42.377  47.408  55.424  1.00  0.00           C  
ATOM    957  HA  ASN    65      42.170  46.349  55.379  1.00  0.00           H  
ATOM    958  CB  ASN    65      42.204  47.946  56.945  1.00  0.00           C  
ATOM    959  HB1 ASN    65      41.153  48.132  57.254  1.00  0.00           H  
ATOM    960  HB2 ASN    65      42.745  48.916  56.935  1.00  0.00           H  
ATOM    961  CG  ASN    65      42.881  47.027  57.993  1.00  0.00           C  
ATOM    962  OD1 ASN    65      43.654  46.107  57.689  1.00  0.00           O  
ATOM    963  ND2 ASN    65      42.617  47.386  59.242  1.00  0.00           N  
ATOM    964 HD21 ASN    65      43.125  46.818  59.888  1.00  0.00           H  
ATOM    965 HD22 ASN    65      42.095  48.205  59.482  1.00  0.00           H  
ATOM    966  C   ASN    65      41.337  48.071  54.580  1.00  0.00           C  
ATOM    967  O   ASN    65      40.306  47.453  54.401  1.00  0.00           O  
ATOM    968  N   VAL    66      41.600  49.300  53.991  1.00  0.00           N  
ATOM    969  HN  VAL    66      42.404  49.871  54.138  1.00  0.00           H  
ATOM    970  CA  VAL    66      40.601  49.930  53.145  1.00  0.00           C  
ATOM    971  HA  VAL    66      39.651  49.433  53.275  1.00  0.00           H  
ATOM    972  CB  VAL    66      40.399  51.310  53.699  1.00  0.00           C  
ATOM    973  HB  VAL    66      41.417  51.754  53.719  1.00  0.00           H  
ATOM    974  CG1 VAL    66      39.587  52.309  52.758  1.00  0.00           C  
ATOM    975 HG11 VAL    66      38.658  51.801  52.419  1.00  0.00           H  
ATOM    976 HG12 VAL    66      40.184  52.759  51.936  1.00  0.00           H  
ATOM    977 HG13 VAL    66      39.278  53.200  53.345  1.00  0.00           H  
ATOM    978  CG2 VAL    66      39.852  51.315  55.163  1.00  0.00           C  
ATOM    979 HG21 VAL    66      38.896  50.754  55.081  1.00  0.00           H  
ATOM    980 HG22 VAL    66      39.617  52.294  55.634  1.00  0.00           H  
ATOM    981 HG23 VAL    66      40.500  50.800  55.904  1.00  0.00           H  
ATOM    982  C   VAL    66      41.010  49.833  51.647  1.00  0.00           C  
ATOM    983  O   VAL    66      40.112  49.861  50.738  1.00  0.00           O  
ATOM    984  N   GLY    67      42.313  49.719  51.329  1.00  0.00           N  
ATOM    985  HN  GLY    67      43.007  49.624  52.039  1.00  0.00           H  
ATOM    986  CA  GLY    67      42.794  49.802  49.992  1.00  0.00           C  
ATOM    987  HA1 GLY    67      43.793  50.194  50.111  1.00  0.00           H  
ATOM    988  HA2 GLY    67      42.124  50.473  49.477  1.00  0.00           H  
ATOM    989  C   GLY    67      43.007  48.474  49.246  1.00  0.00           C  
ATOM    990  O   GLY    67      43.046  48.392  48.006  1.00  0.00           O  
ATOM    991  N   GLY    68      43.201  47.410  50.102  1.00  0.00           N  
ATOM    992  HN  GLY    68      42.932  47.584  51.046  1.00  0.00           H  
ATOM    993  CA  GLY    68      43.759  46.093  49.720  1.00  0.00           C  
ATOM    994  HA1 GLY    68      43.143  45.508  49.052  1.00  0.00           H  
ATOM    995  HA2 GLY    68      43.836  45.474  50.601  1.00  0.00           H  
ATOM    996  C   GLY    68      45.135  46.207  49.143  1.00  0.00           C  
ATOM    997  O   GLY    68      45.801  47.239  49.007  1.00  0.00           O  
ATOM    998  N   ALA    69      45.663  45.017  48.875  1.00  0.00           N  
ATOM    999  HN  ALA    69      45.087  44.205  48.820  1.00  0.00           H  
ATOM   1000  CA  ALA    69      47.069  44.780  48.620  1.00  0.00           C  
ATOM   1001  HA  ALA    69      47.601  45.623  48.205  1.00  0.00           H  
ATOM   1002  CB  ALA    69      47.755  44.309  49.946  1.00  0.00           C  
ATOM   1003  HB1 ALA    69      47.455  45.099  50.667  1.00  0.00           H  
ATOM   1004  HB2 ALA    69      48.839  44.065  49.937  1.00  0.00           H  
ATOM   1005  HB3 ALA    69      47.196  43.423  50.315  1.00  0.00           H  
ATOM   1006  C   ALA    69      47.329  43.746  47.580  1.00  0.00           C  
ATOM   1007  O   ALA    69      46.676  42.688  47.588  1.00  0.00           O  
ATOM   1008  N   VAL    70      48.309  43.965  46.741  1.00  0.00           N  
ATOM   1009  HN  VAL    70      48.735  44.865  46.686  1.00  0.00           H  
ATOM   1010  CA  VAL    70      48.971  42.930  45.911  1.00  0.00           C  
ATOM   1011  HA  VAL    70      48.144  42.657  45.272  1.00  0.00           H  
ATOM   1012  CB  VAL    70      49.943  43.469  44.908  1.00  0.00           C  
ATOM   1013  HB  VAL    70      50.762  43.941  45.492  1.00  0.00           H  
ATOM   1014  CG1 VAL    70      49.184  44.596  44.111  1.00  0.00           C  
ATOM   1015 HG11 VAL    70      48.986  45.529  44.680  1.00  0.00           H  
ATOM   1016 HG12 VAL    70      48.283  44.087  43.705  1.00  0.00           H  
ATOM   1017 HG13 VAL    70      49.971  44.888  43.383  1.00  0.00           H  
ATOM   1018  CG2 VAL    70      50.460  42.358  43.912  1.00  0.00           C  
ATOM   1019 HG21 VAL    70      51.161  41.696  44.464  1.00  0.00           H  
ATOM   1020 HG22 VAL    70      51.074  42.771  43.083  1.00  0.00           H  
ATOM   1021 HG23 VAL    70      49.658  41.716  43.488  1.00  0.00           H  
ATOM   1022  C   VAL    70      49.635  41.782  46.676  1.00  0.00           C  
ATOM   1023  O   VAL    70      50.608  41.893  47.478  1.00  0.00           O  
ATOM   1024  N   VAL    71      49.129  40.511  46.490  1.00  0.00           N  
ATOM   1025  HN  VAL    71      48.277  40.431  45.979  1.00  0.00           H  
ATOM   1026  CA  VAL    71      49.589  39.300  47.095  1.00  0.00           C  
ATOM   1027  HA  VAL    71      50.306  39.433  47.892  1.00  0.00           H  
ATOM   1028  CB  VAL    71      48.453  38.471  47.765  1.00  0.00           C  
ATOM   1029  HB  VAL    71      47.610  38.399  47.046  1.00  0.00           H  
ATOM   1030  CG1 VAL    71      47.690  39.376  48.806  1.00  0.00           C  
ATOM   1031 HG11 VAL    71      48.307  39.442  49.727  1.00  0.00           H  
ATOM   1032 HG12 VAL    71      46.674  38.995  49.048  1.00  0.00           H  
ATOM   1033 HG13 VAL    71      47.527  40.367  48.332  1.00  0.00           H  
ATOM   1034  CG2 VAL    71      48.762  37.025  48.433  1.00  0.00           C  
ATOM   1035 HG21 VAL    71      49.240  36.329  47.710  1.00  0.00           H  
ATOM   1036 HG22 VAL    71      47.768  36.588  48.666  1.00  0.00           H  
ATOM   1037 HG23 VAL    71      49.327  37.143  49.382  1.00  0.00           H  
ATOM   1038  C   VAL    71      50.119  38.441  46.069  1.00  0.00           C  
ATOM   1039  O   VAL    71      51.184  37.850  46.284  1.00  0.00           O  
ATOM   1040  N   THR    72      49.465  38.496  44.829  1.00  0.00           N  
ATOM   1041  HN  THR    72      48.716  39.127  44.642  1.00  0.00           H  
ATOM   1042  CA  THR    72      49.895  37.643  43.773  1.00  0.00           C  
ATOM   1043  HA  THR    72      50.950  37.435  43.877  1.00  0.00           H  
ATOM   1044  CB  THR    72      49.183  36.242  43.930  1.00  0.00           C  
ATOM   1045  HB  THR    72      49.430  35.793  44.915  1.00  0.00           H  
ATOM   1046  OG1 THR    72      49.615  35.253  43.032  1.00  0.00           O  
ATOM   1047  HG1 THR    72      49.466  35.554  42.133  1.00  0.00           H  
ATOM   1048  CG2 THR    72      47.594  36.362  43.853  1.00  0.00           C  
ATOM   1049 HG21 THR    72      47.271  36.648  42.829  1.00  0.00           H  
ATOM   1050 HG22 THR    72      47.204  37.169  44.510  1.00  0.00           H  
ATOM   1051 HG23 THR    72      47.238  35.355  44.158  1.00  0.00           H  
ATOM   1052  C   THR    72      49.517  38.241  42.426  1.00  0.00           C  
ATOM   1053  O   THR    72      48.451  38.857  42.333  1.00  0.00           O  
ATOM   1054  N   GLY    73      50.453  38.207  41.425  1.00  0.00           N  
ATOM   1055  HN  GLY    73      51.297  37.678  41.461  1.00  0.00           H  
ATOM   1056  CA  GLY    73      50.275  38.987  40.160  1.00  0.00           C  
ATOM   1057  HA1 GLY    73      49.307  38.959  39.683  1.00  0.00           H  
ATOM   1058  HA2 GLY    73      51.058  38.616  39.515  1.00  0.00           H  
ATOM   1059  C   GLY    73      50.632  40.389  40.387  1.00  0.00           C  
ATOM   1060  O   GLY    73      51.592  40.694  41.057  1.00  0.00           O  
ATOM   1061  N   VAL    74      49.932  41.345  39.735  1.00  0.00           N  
ATOM   1062  HN  VAL    74      49.239  41.121  39.055  1.00  0.00           H  
ATOM   1063  CA  VAL    74      50.070  42.754  40.042  1.00  0.00           C  
ATOM   1064  HA  VAL    74      50.911  42.906  40.702  1.00  0.00           H  
ATOM   1065  CB  VAL    74      50.493  43.560  38.809  1.00  0.00           C  
ATOM   1066  HB  VAL    74      50.559  44.630  39.101  1.00  0.00           H  
ATOM   1067  CG1 VAL    74      51.948  43.176  38.371  1.00  0.00           C  
ATOM   1068 HG11 VAL    74      52.183  43.854  37.522  1.00  0.00           H  
ATOM   1069 HG12 VAL    74      52.093  42.114  38.079  1.00  0.00           H  
ATOM   1070 HG13 VAL    74      52.629  43.409  39.218  1.00  0.00           H  
ATOM   1071  CG2 VAL    74      49.405  43.406  37.732  1.00  0.00           C  
ATOM   1072 HG21 VAL    74      49.646  44.044  36.855  1.00  0.00           H  
ATOM   1073 HG22 VAL    74      48.415  43.830  38.006  1.00  0.00           H  
ATOM   1074 HG23 VAL    74      49.305  42.352  37.394  1.00  0.00           H  
ATOM   1075  C   VAL    74      48.765  43.385  40.628  1.00  0.00           C  
ATOM   1076  O   VAL    74      48.643  44.593  40.830  1.00  0.00           O  
ATOM   1077  N   THR    75      47.691  42.533  40.596  1.00  0.00           N  
ATOM   1078  HN  THR    75      47.916  41.608  40.298  1.00  0.00           H  
ATOM   1079  CA  THR    75      46.383  43.076  40.979  1.00  0.00           C  
ATOM   1080  HA  THR    75      46.265  44.069  40.571  1.00  0.00           H  
ATOM   1081  CB  THR    75      45.119  42.318  40.323  1.00  0.00           C  
ATOM   1082  HB  THR    75      45.206  41.259  40.646  1.00  0.00           H  
ATOM   1083  OG1 THR    75      43.939  42.973  40.786  1.00  0.00           O  
ATOM   1084  HG1 THR    75      43.250  42.310  40.703  1.00  0.00           H  
ATOM   1085  CG2 THR    75      45.135  42.476  38.816  1.00  0.00           C  
ATOM   1086 HG21 THR    75      45.804  41.645  38.505  1.00  0.00           H  
ATOM   1087 HG22 THR    75      45.579  43.419  38.431  1.00  0.00           H  
ATOM   1088 HG23 THR    75      44.134  42.378  38.345  1.00  0.00           H  
ATOM   1089  C   THR    75      46.163  42.968  42.502  1.00  0.00           C  
ATOM   1090  O   THR    75      46.316  41.941  43.121  1.00  0.00           O  
ATOM   1091  N   ALA    76      45.734  44.139  43.158  1.00  0.00           N  
ATOM   1092  HN  ALA    76      45.764  44.987  42.634  1.00  0.00           H  
ATOM   1093  CA  ALA    76      45.518  44.236  44.609  1.00  0.00           C  
ATOM   1094  HA  ALA    76      46.342  43.788  45.144  1.00  0.00           H  
ATOM   1095  CB  ALA    76      45.457  45.674  45.156  1.00  0.00           C  
ATOM   1096  HB1 ALA    76      45.559  45.753  46.260  1.00  0.00           H  
ATOM   1097  HB2 ALA    76      44.460  46.106  44.926  1.00  0.00           H  
ATOM   1098  HB3 ALA    76      46.226  46.281  44.632  1.00  0.00           H  
ATOM   1099  C   ALA    76      44.277  43.511  44.987  1.00  0.00           C  
ATOM   1100  O   ALA    76      43.344  43.390  44.238  1.00  0.00           O  
ATOM   1101  N   VAL    77      44.226  42.982  46.187  1.00  0.00           N  
ATOM   1102  HN  VAL    77      44.969  43.124  46.837  1.00  0.00           H  
ATOM   1103  CA  VAL    77      43.131  42.206  46.709  1.00  0.00           C  
ATOM   1104  HA  VAL    77      42.243  42.527  46.184  1.00  0.00           H  
ATOM   1105  CB  VAL    77      43.312  40.710  46.446  1.00  0.00           C  
ATOM   1106  HB  VAL    77      43.471  40.689  45.347  1.00  0.00           H  
ATOM   1107  CG1 VAL    77      44.644  40.368  47.139  1.00  0.00           C  
ATOM   1108 HG11 VAL    77      44.726  39.260  47.159  1.00  0.00           H  
ATOM   1109 HG12 VAL    77      44.768  40.648  48.207  1.00  0.00           H  
ATOM   1110 HG13 VAL    77      45.543  40.804  46.652  1.00  0.00           H  
ATOM   1111  CG2 VAL    77      42.121  39.727  46.829  1.00  0.00           C  
ATOM   1112 HG21 VAL    77      42.418  38.728  46.444  1.00  0.00           H  
ATOM   1113 HG22 VAL    77      41.140  39.905  46.340  1.00  0.00           H  
ATOM   1114 HG23 VAL    77      42.061  39.617  47.933  1.00  0.00           H  
ATOM   1115  C   VAL    77      42.786  42.576  48.200  1.00  0.00           C  
ATOM   1116  O   VAL    77      43.599  43.103  48.889  1.00  0.00           O  
ATOM   1117  N   ALA    78      41.477  42.513  48.646  1.00  0.00           N  
ATOM   1118  HN  ALA    78      40.774  42.100  48.073  1.00  0.00           H  
ATOM   1119  CA  ALA    78      40.975  43.127  49.860  1.00  0.00           C  
ATOM   1120  HA  ALA    78      41.364  44.134  49.886  1.00  0.00           H  
ATOM   1121  CB  ALA    78      39.353  43.125  49.757  1.00  0.00           C  
ATOM   1122  HB1 ALA    78      39.063  43.866  48.982  1.00  0.00           H  
ATOM   1123  HB2 ALA    78      38.918  43.335  50.758  1.00  0.00           H  
ATOM   1124  HB3 ALA    78      38.929  42.141  49.464  1.00  0.00           H  
ATOM   1125  C   ALA    78      41.556  42.455  51.112  1.00  0.00           C  
ATOM   1126  O   ALA    78      41.721  41.273  51.113  1.00  0.00           O  
ATOM   1127  N   GLN    79      41.753  43.110  52.236  1.00  0.00           N  
ATOM   1128  HN  GLN    79      41.497  44.055  52.429  1.00  0.00           H  
ATOM   1129  CA  GLN    79      42.463  42.500  53.334  1.00  0.00           C  
ATOM   1130  HA  GLN    79      42.714  41.454  53.234  1.00  0.00           H  
ATOM   1131  CB  GLN    79      43.805  43.220  53.546  1.00  0.00           C  
ATOM   1132  HB1 GLN    79      44.241  42.884  54.510  1.00  0.00           H  
ATOM   1133  HB2 GLN    79      43.702  44.297  53.800  1.00  0.00           H  
ATOM   1134  CG  GLN    79      44.841  43.039  52.336  1.00  0.00           C  
ATOM   1135  HG1 GLN    79      45.753  43.632  52.561  1.00  0.00           H  
ATOM   1136  HG2 GLN    79      44.322  43.374  51.413  1.00  0.00           H  
ATOM   1137  CD  GLN    79      45.403  41.606  52.055  1.00  0.00           C  
ATOM   1138  OE1 GLN    79      46.510  41.162  52.357  1.00  0.00           O  
ATOM   1139  NE2 GLN    79      44.588  40.680  51.518  1.00  0.00           N  
ATOM   1140 HE21 GLN    79      43.646  40.984  51.378  1.00  0.00           H  
ATOM   1141 HE22 GLN    79      44.922  39.782  51.233  1.00  0.00           H  
ATOM   1142  C   GLN    79      41.641  42.641  54.594  1.00  0.00           C  
ATOM   1143  O   GLN    79      41.019  43.672  54.857  1.00  0.00           O  
ATOM   1144  N   LYS    80      41.495  41.571  55.430  1.00  0.00           N  
ATOM   1145  HN  LYS    80      41.991  40.716  55.303  1.00  0.00           H  
ATOM   1146  CA  LYS    80      40.654  41.662  56.646  1.00  0.00           C  
ATOM   1147  HA  LYS    80      39.662  41.888  56.284  1.00  0.00           H  
ATOM   1148  CB  LYS    80      40.680  40.292  57.491  1.00  0.00           C  
ATOM   1149  HB1 LYS    80      40.169  40.385  58.473  1.00  0.00           H  
ATOM   1150  HB2 LYS    80      41.755  40.096  57.692  1.00  0.00           H  
ATOM   1151  CG  LYS    80      40.024  39.073  56.792  1.00  0.00           C  
ATOM   1152  HG1 LYS    80      40.084  38.273  57.561  1.00  0.00           H  
ATOM   1153  HG2 LYS    80      40.599  38.758  55.895  1.00  0.00           H  
ATOM   1154  CD  LYS    80      38.594  39.365  56.404  1.00  0.00           C  
ATOM   1155  HD1 LYS    80      38.604  40.063  55.540  1.00  0.00           H  
ATOM   1156  HD2 LYS    80      38.085  39.971  57.183  1.00  0.00           H  
ATOM   1157  CE  LYS    80      37.700  38.136  56.152  1.00  0.00           C  
ATOM   1158  HE1 LYS    80      37.554  37.548  57.083  1.00  0.00           H  
ATOM   1159  HE2 LYS    80      38.118  37.479  55.360  1.00  0.00           H  
ATOM   1160  NZ  LYS    80      36.318  38.555  55.655  1.00  0.00           N  
ATOM   1161  HZ1 LYS    80      35.775  37.682  55.497  1.00  0.00           H  
ATOM   1162  HZ2 LYS    80      36.243  39.232  54.870  1.00  0.00           H  
ATOM   1163  HZ3 LYS    80      35.792  39.002  56.433  1.00  0.00           H  
ATOM   1164  C   LYS    80      41.071  42.713  57.693  1.00  0.00           C  
ATOM   1165  O   LYS    80      42.316  42.901  57.859  1.00  0.00           O  
ATOM   1166  N   THR    81      40.172  43.342  58.375  1.00  0.00           N  
ATOM   1167  HN  THR    81      39.194  43.234  58.213  1.00  0.00           H  
ATOM   1168  CA  THR    81      40.509  44.089  59.560  1.00  0.00           C  
ATOM   1169  HA  THR    81      41.401  44.656  59.341  1.00  0.00           H  
ATOM   1170  CB  THR    81      39.411  45.001  60.080  1.00  0.00           C  
ATOM   1171  HB  THR    81      39.278  45.746  59.267  1.00  0.00           H  
ATOM   1172  OG1 THR    81      38.139  44.304  60.216  1.00  0.00           O  
ATOM   1173  HG1 THR    81      37.569  44.888  59.709  1.00  0.00           H  
ATOM   1174  CG2 THR    81      39.666  45.820  61.374  1.00  0.00           C  
ATOM   1175 HG21 THR    81      40.465  46.574  61.205  1.00  0.00           H  
ATOM   1176 HG22 THR    81      40.025  45.171  62.202  1.00  0.00           H  
ATOM   1177 HG23 THR    81      38.750  46.288  61.794  1.00  0.00           H  
ATOM   1178  C   THR    81      40.869  43.169  60.626  1.00  0.00           C  
ATOM   1179  O   THR    81      41.970  43.361  61.165  1.00  0.00           O  
ATOM   1180  N   VAL    82      39.994  42.235  61.069  1.00  0.00           N  
ATOM   1181  HN  VAL    82      39.016  42.255  60.879  1.00  0.00           H  
ATOM   1182  CA  VAL    82      40.408  41.249  62.058  1.00  0.00           C  
ATOM   1183  HA  VAL    82      40.760  41.863  62.874  1.00  0.00           H  
ATOM   1184  CB  VAL    82      39.185  40.537  62.695  1.00  0.00           C  
ATOM   1185  HB  VAL    82      39.588  39.766  63.386  1.00  0.00           H  
ATOM   1186  CG1 VAL    82      38.411  41.473  63.667  1.00  0.00           C  
ATOM   1187 HG11 VAL    82      38.008  42.319  63.070  1.00  0.00           H  
ATOM   1188 HG12 VAL    82      39.117  41.920  64.398  1.00  0.00           H  
ATOM   1189 HG13 VAL    82      37.649  40.886  64.224  1.00  0.00           H  
ATOM   1190  CG2 VAL    82      38.271  39.908  61.634  1.00  0.00           C  
ATOM   1191 HG21 VAL    82      37.639  40.641  61.089  1.00  0.00           H  
ATOM   1192 HG22 VAL    82      37.650  39.153  62.161  1.00  0.00           H  
ATOM   1193 HG23 VAL    82      38.787  39.335  60.834  1.00  0.00           H  
ATOM   1194  C   VAL    82      41.513  40.289  61.749  1.00  0.00           C  
ATOM   1195  O   VAL    82      41.727  39.817  60.633  1.00  0.00           O  
ATOM   1196  N   GLU    83      42.381  40.025  62.735  1.00  0.00           N  
ATOM   1197  HN  GLU    83      42.260  40.312  63.682  1.00  0.00           H  
ATOM   1198  CA  GLU    83      43.549  39.232  62.567  1.00  0.00           C  
ATOM   1199  HA  GLU    83      44.037  39.532  61.652  1.00  0.00           H  
ATOM   1200  CB  GLU    83      44.548  39.506  63.757  1.00  0.00           C  
ATOM   1201  HB1 GLU    83      45.404  38.797  63.756  1.00  0.00           H  
ATOM   1202  HB2 GLU    83      44.085  39.465  64.766  1.00  0.00           H  
ATOM   1203  CG  GLU    83      45.132  40.952  63.573  1.00  0.00           C  
ATOM   1204  HG1 GLU    83      44.377  41.744  63.383  1.00  0.00           H  
ATOM   1205  HG2 GLU    83      45.885  40.845  62.763  1.00  0.00           H  
ATOM   1206  CD  GLU    83      45.973  41.521  64.686  1.00  0.00           C  
ATOM   1207  OE1 GLU    83      47.136  42.014  64.554  1.00  0.00           O  
ATOM   1208  OE2 GLU    83      45.444  41.446  65.797  1.00  0.00           O  
ATOM   1209  C   GLU    83      43.332  37.723  62.551  1.00  0.00           C  
ATOM   1210  O   GLU    83      42.366  37.222  63.180  1.00  0.00           O  
ATOM   1211  N   GLY    84      44.257  36.957  61.865  1.00  0.00           N  
ATOM   1212  HN  GLY    84      45.047  37.486  61.564  1.00  0.00           H  
ATOM   1213  CA  GLY    84      44.246  35.596  61.538  1.00  0.00           C  
ATOM   1214  HA1 GLY    84      44.239  34.905  62.368  1.00  0.00           H  
ATOM   1215  HA2 GLY    84      45.050  35.366  60.854  1.00  0.00           H  
ATOM   1216  C   GLY    84      42.919  35.125  60.878  1.00  0.00           C  
ATOM   1217  O   GLY    84      41.831  35.696  60.966  1.00  0.00           O  
ATOM   1218  N   ALA    85      42.969  33.996  60.210  1.00  0.00           N  
ATOM   1219  HN  ALA    85      43.873  33.596  60.083  1.00  0.00           H  
ATOM   1220  CA  ALA    85      41.907  33.305  59.507  1.00  0.00           C  
ATOM   1221  HA  ALA    85      41.088  33.916  59.158  1.00  0.00           H  
ATOM   1222  CB  ALA    85      42.433  32.739  58.189  1.00  0.00           C  
ATOM   1223  HB1 ALA    85      43.338  32.102  58.292  1.00  0.00           H  
ATOM   1224  HB2 ALA    85      42.666  33.618  57.549  1.00  0.00           H  
ATOM   1225  HB3 ALA    85      41.673  32.154  57.629  1.00  0.00           H  
ATOM   1226  C   ALA    85      41.254  32.158  60.249  1.00  0.00           C  
ATOM   1227  O   ALA    85      40.290  31.551  59.752  1.00  0.00           O  
ATOM   1228  N   GLY    86      41.723  31.891  61.512  1.00  0.00           N  
ATOM   1229  HN  GLY    86      42.411  32.475  61.936  1.00  0.00           H  
ATOM   1230  CA  GLY    86      41.344  30.675  62.340  1.00  0.00           C  
ATOM   1231  HA1 GLY    86      40.354  30.857  62.733  1.00  0.00           H  
ATOM   1232  HA2 GLY    86      41.999  30.790  63.191  1.00  0.00           H  
ATOM   1233  C   GLY    86      41.463  29.300  61.649  1.00  0.00           C  
ATOM   1234  O   GLY    86      40.543  28.469  61.792  1.00  0.00           O  
ATOM   1235  N   SER    87      42.550  29.009  60.894  1.00  0.00           N  
ATOM   1236  HN  SER    87      43.375  29.569  60.885  1.00  0.00           H  
ATOM   1237  CA  SER    87      42.819  27.828  60.101  1.00  0.00           C  
ATOM   1238  HA  SER    87      43.816  27.513  60.371  1.00  0.00           H  
ATOM   1239  CB  SER    87      41.874  26.601  60.241  1.00  0.00           C  
ATOM   1240  HB1 SER    87      42.196  25.685  59.701  1.00  0.00           H  
ATOM   1241  HB2 SER    87      40.884  26.861  59.808  1.00  0.00           H  
ATOM   1242  OG  SER    87      41.822  26.258  61.702  1.00  0.00           O  
ATOM   1243  HG1 SER    87      41.450  26.996  62.191  1.00  0.00           H  
ATOM   1244  C   SER    87      42.949  28.164  58.667  1.00  0.00           C  
ATOM   1245  O   SER    87      41.958  28.222  57.944  1.00  0.00           O  
ATOM   1246  N   ILE    88      44.228  28.503  58.221  1.00  0.00           N  
ATOM   1247  HN  ILE    88      45.090  28.590  58.715  1.00  0.00           H  
ATOM   1248  CA  ILE    88      44.540  28.406  56.747  1.00  0.00           C  
ATOM   1249  HA  ILE    88      43.847  27.708  56.302  1.00  0.00           H  
ATOM   1250  CB  ILE    88      44.303  29.699  55.977  1.00  0.00           C  
ATOM   1251  HB  ILE    88      43.356  30.139  56.354  1.00  0.00           H  
ATOM   1252  CG2 ILE    88      45.467  30.691  56.382  1.00  0.00           C  
ATOM   1253 HG21 ILE    88      46.469  30.343  56.051  1.00  0.00           H  
ATOM   1254 HG22 ILE    88      45.584  30.698  57.487  1.00  0.00           H  
ATOM   1255 HG23 ILE    88      45.323  31.766  56.145  1.00  0.00           H  
ATOM   1256  CG1 ILE    88      44.184  29.597  54.485  1.00  0.00           C  
ATOM   1257 HG11 ILE    88      45.001  28.962  54.082  1.00  0.00           H  
ATOM   1258 HG12 ILE    88      44.284  30.592  54.002  1.00  0.00           H  
ATOM   1259  CD  ILE    88      42.799  28.979  54.095  1.00  0.00           C  
ATOM   1260  HD1 ILE    88      42.476  29.273  53.073  1.00  0.00           H  
ATOM   1261  HD2 ILE    88      42.028  29.558  54.646  1.00  0.00           H  
ATOM   1262  HD3 ILE    88      42.801  27.871  54.172  1.00  0.00           H  
ATOM   1263  C   ILE    88      45.983  27.936  56.602  1.00  0.00           C  
ATOM   1264  O   ILE    88      46.732  28.225  57.501  1.00  0.00           O  
ATOM   1265  N   ALA    89      46.371  27.183  55.586  1.00  0.00           N  
ATOM   1266  HN  ALA    89      45.671  26.915  54.929  1.00  0.00           H  
ATOM   1267  CA  ALA    89      47.744  26.812  55.318  1.00  0.00           C  
ATOM   1268  HA  ALA    89      48.225  26.371  56.179  1.00  0.00           H  
ATOM   1269  CB  ALA    89      47.664  25.782  54.179  1.00  0.00           C  
ATOM   1270  HB1 ALA    89      46.954  25.084  54.672  1.00  0.00           H  
ATOM   1271  HB2 ALA    89      48.618  25.228  54.049  1.00  0.00           H  
ATOM   1272  HB3 ALA    89      47.269  26.252  53.253  1.00  0.00           H  
ATOM   1273  C   ALA    89      48.665  27.967  54.977  1.00  0.00           C  
ATOM   1274  O   ALA    89      48.276  29.072  54.587  1.00  0.00           O  
ATOM   1275  N   ALA    90      49.908  27.762  55.339  1.00  0.00           N  
ATOM   1276  HN  ALA    90      50.053  26.948  55.897  1.00  0.00           H  
ATOM   1277  CA  ALA    90      50.960  28.665  55.031  1.00  0.00           C  
ATOM   1278  HA  ALA    90      50.851  29.466  55.748  1.00  0.00           H  
ATOM   1279  CB  ALA    90      52.232  28.026  55.495  1.00  0.00           C  
ATOM   1280  HB1 ALA    90      52.100  27.882  56.589  1.00  0.00           H  
ATOM   1281  HB2 ALA    90      53.097  28.643  55.172  1.00  0.00           H  
ATOM   1282  HB3 ALA    90      52.303  27.013  55.044  1.00  0.00           H  
ATOM   1283  C   ALA    90      50.981  29.272  53.531  1.00  0.00           C  
ATOM   1284  O   ALA    90      50.579  28.494  52.644  1.00  0.00           O  
ATOM   1285  N   ALA    91      51.459  30.485  53.214  1.00  0.00           N  
ATOM   1286  HN  ALA    91      51.879  31.104  53.872  1.00  0.00           H  
ATOM   1287  CA  ALA    91      51.639  30.985  51.792  1.00  0.00           C  
ATOM   1288  HA  ALA    91      50.696  30.756  51.317  1.00  0.00           H  
ATOM   1289  CB  ALA    91      51.988  32.473  51.683  1.00  0.00           C  
ATOM   1290  HB1 ALA    91      53.063  32.685  51.865  1.00  0.00           H  
ATOM   1291  HB2 ALA    91      51.364  32.943  52.473  1.00  0.00           H  
ATOM   1292  HB3 ALA    91      51.705  32.816  50.665  1.00  0.00           H  
ATOM   1293  C   ALA    91      52.678  30.139  51.020  1.00  0.00           C  
ATOM   1294  O   ALA    91      53.722  29.684  51.550  1.00  0.00           O  
ATOM   1295  N   THR    92      52.478  29.924  49.707  1.00  0.00           N  
ATOM   1296  HN  THR    92      51.738  30.364  49.205  1.00  0.00           H  
ATOM   1297  CA  THR    92      53.402  29.159  48.901  1.00  0.00           C  
ATOM   1298  HA  THR    92      53.748  28.338  49.511  1.00  0.00           H  
ATOM   1299  CB  THR    92      52.681  28.729  47.589  1.00  0.00           C  
ATOM   1300  HB  THR    92      52.016  29.461  47.082  1.00  0.00           H  
ATOM   1301  OG1 THR    92      53.553  28.392  46.526  1.00  0.00           O  
ATOM   1302  HG1 THR    92      53.047  28.120  45.757  1.00  0.00           H  
ATOM   1303  CG2 THR    92      51.732  27.573  47.981  1.00  0.00           C  
ATOM   1304 HG21 THR    92      50.889  27.342  47.294  1.00  0.00           H  
ATOM   1305 HG22 THR    92      51.084  27.875  48.831  1.00  0.00           H  
ATOM   1306 HG23 THR    92      52.351  26.679  48.208  1.00  0.00           H  
ATOM   1307  C   THR    92      54.618  30.023  48.514  1.00  0.00           C  
ATOM   1308  O   THR    92      54.639  31.260  48.441  1.00  0.00           O  
ATOM   1309  N   GLY    93      55.763  29.343  48.292  1.00  0.00           N  
ATOM   1310  HN  GLY    93      55.596  28.363  48.213  1.00  0.00           H  
ATOM   1311  CA  GLY    93      57.116  29.789  47.924  1.00  0.00           C  
ATOM   1312  HA1 GLY    93      57.788  28.944  47.939  1.00  0.00           H  
ATOM   1313  HA2 GLY    93      57.414  30.624  48.541  1.00  0.00           H  
ATOM   1314  C   GLY    93      57.182  30.198  46.516  1.00  0.00           C  
ATOM   1315  O   GLY    93      57.822  31.161  46.205  1.00  0.00           O  
ATOM   1316  N   PHE    94      56.441  29.527  45.672  1.00  0.00           N  
ATOM   1317  HN  PHE    94      56.012  28.669  45.943  1.00  0.00           H  
ATOM   1318  CA  PHE    94      56.142  29.873  44.328  1.00  0.00           C  
ATOM   1319  HA  PHE    94      57.113  30.082  43.905  1.00  0.00           H  
ATOM   1320  CB  PHE    94      55.363  28.866  43.532  1.00  0.00           C  
ATOM   1321  HB1 PHE    94      55.131  29.199  42.498  1.00  0.00           H  
ATOM   1322  HB2 PHE    94      54.478  28.515  44.106  1.00  0.00           H  
ATOM   1323  CG  PHE    94      56.265  27.636  43.310  1.00  0.00           C  
ATOM   1324  CD1 PHE    94      57.498  27.801  42.583  1.00  0.00           C  
ATOM   1325  HD1 PHE    94      57.781  28.744  42.139  1.00  0.00           H  
ATOM   1326  CE1 PHE    94      58.217  26.668  42.190  1.00  0.00           C  
ATOM   1327  HE1 PHE    94      59.086  26.815  41.565  1.00  0.00           H  
ATOM   1328  CZ  PHE    94      57.811  25.347  42.598  1.00  0.00           C  
ATOM   1329  HZ  PHE    94      58.346  24.456  42.303  1.00  0.00           H  
ATOM   1330  CD2 PHE    94      55.879  26.357  43.625  1.00  0.00           C  
ATOM   1331  HD2 PHE    94      54.878  26.198  43.996  1.00  0.00           H  
ATOM   1332  CE2 PHE    94      56.613  25.250  43.299  1.00  0.00           C  
ATOM   1333  HE2 PHE    94      56.201  24.254  43.368  1.00  0.00           H  
ATOM   1334  C   PHE    94      55.311  31.208  44.308  1.00  0.00           C  
ATOM   1335  O   PHE    94      55.438  32.140  43.476  1.00  0.00           O  
ATOM   1336  N   VAL    95      54.322  31.353  45.231  1.00  0.00           N  
ATOM   1337  HN  VAL    95      54.198  30.703  45.976  1.00  0.00           H  
ATOM   1338  CA  VAL    95      53.422  32.562  45.222  1.00  0.00           C  
ATOM   1339  HA  VAL    95      53.144  32.847  44.218  1.00  0.00           H  
ATOM   1340  CB  VAL    95      52.090  32.329  45.904  1.00  0.00           C  
ATOM   1341  HB  VAL    95      52.385  31.891  46.881  1.00  0.00           H  
ATOM   1342  CG1 VAL    95      51.147  31.416  45.076  1.00  0.00           C  
ATOM   1343 HG11 VAL    95      51.622  30.411  45.079  1.00  0.00           H  
ATOM   1344 HG12 VAL    95      51.167  31.841  44.050  1.00  0.00           H  
ATOM   1345 HG13 VAL    95      50.122  31.268  45.479  1.00  0.00           H  
ATOM   1346  CG2 VAL    95      51.392  33.625  46.134  1.00  0.00           C  
ATOM   1347 HG21 VAL    95      50.504  33.462  46.781  1.00  0.00           H  
ATOM   1348 HG22 VAL    95      51.190  34.230  45.225  1.00  0.00           H  
ATOM   1349 HG23 VAL    95      51.895  34.324  46.836  1.00  0.00           H  
ATOM   1350  C   VAL    95      54.190  33.886  45.684  1.00  0.00           C  
ATOM   1351  O   VAL    95      54.097  34.925  45.039  1.00  0.00           O  
ATOM   1352  N   LYS    96      54.962  33.829  46.769  1.00  0.00           N  
ATOM   1353  HN  LYS    96      54.953  33.030  47.364  1.00  0.00           H  
ATOM   1354  CA  LYS    96      55.525  34.966  47.372  1.00  0.00           C  
ATOM   1355  HA  LYS    96      55.240  35.854  46.828  1.00  0.00           H  
ATOM   1356  CB  LYS    96      55.069  35.079  48.856  1.00  0.00           C  
ATOM   1357  HB1 LYS    96      55.788  35.655  49.477  1.00  0.00           H  
ATOM   1358  HB2 LYS    96      55.157  34.045  49.253  1.00  0.00           H  
ATOM   1359  CG  LYS    96      53.598  35.610  49.060  1.00  0.00           C  
ATOM   1360  HG1 LYS    96      53.558  35.767  50.159  1.00  0.00           H  
ATOM   1361  HG2 LYS    96      52.926  34.783  48.744  1.00  0.00           H  
ATOM   1362  CD  LYS    96      53.303  36.989  48.420  1.00  0.00           C  
ATOM   1363  HD1 LYS    96      52.256  37.333  48.561  1.00  0.00           H  
ATOM   1364  HD2 LYS    96      53.437  36.863  47.324  1.00  0.00           H  
ATOM   1365  CE  LYS    96      54.140  38.146  48.833  1.00  0.00           C  
ATOM   1366  HE1 LYS    96      54.065  38.915  48.035  1.00  0.00           H  
ATOM   1367  HE2 LYS    96      55.228  37.919  48.834  1.00  0.00           H  
ATOM   1368  NZ  LYS    96      53.574  38.830  50.009  1.00  0.00           N  
ATOM   1369  HZ1 LYS    96      52.671  39.261  49.725  1.00  0.00           H  
ATOM   1370  HZ2 LYS    96      54.279  39.532  50.312  1.00  0.00           H  
ATOM   1371  HZ3 LYS    96      53.370  38.133  50.753  1.00  0.00           H  
ATOM   1372  C   LYS    96      57.027  34.946  47.249  1.00  0.00           C  
ATOM   1373  O   LYS    96      57.856  35.379  48.072  1.00  0.00           O  
ATOM   1374  N   LYS    97      57.387  34.454  46.084  1.00  0.00           N  
ATOM   1375  HN  LYS    97      56.589  34.211  45.537  1.00  0.00           H  
ATOM   1376  CA  LYS    97      58.703  34.200  45.541  1.00  0.00           C  
ATOM   1377  HA  LYS    97      59.005  33.312  46.076  1.00  0.00           H  
ATOM   1378  CB  LYS    97      58.565  33.790  44.058  1.00  0.00           C  
ATOM   1379  HB1 LYS    97      58.164  32.762  43.926  1.00  0.00           H  
ATOM   1380  HB2 LYS    97      59.602  33.741  43.662  1.00  0.00           H  
ATOM   1381  CG  LYS    97      57.620  34.675  43.289  1.00  0.00           C  
ATOM   1382  HG1 LYS    97      57.822  35.755  43.455  1.00  0.00           H  
ATOM   1383  HG2 LYS    97      56.561  34.497  43.574  1.00  0.00           H  
ATOM   1384  CD  LYS    97      57.643  34.370  41.752  1.00  0.00           C  
ATOM   1385  HD1 LYS    97      58.553  34.813  41.293  1.00  0.00           H  
ATOM   1386  HD2 LYS    97      56.850  35.089  41.454  1.00  0.00           H  
ATOM   1387  CE  LYS    97      57.488  32.956  41.265  1.00  0.00           C  
ATOM   1388  HE1 LYS    97      56.506  32.552  41.593  1.00  0.00           H  
ATOM   1389  HE2 LYS    97      58.432  32.436  41.533  1.00  0.00           H  
ATOM   1390  NZ  LYS    97      57.457  32.924  39.723  1.00  0.00           N  
ATOM   1391  HZ1 LYS    97      58.330  33.364  39.369  1.00  0.00           H  
ATOM   1392  HZ2 LYS    97      56.758  33.623  39.401  1.00  0.00           H  
ATOM   1393  HZ3 LYS    97      57.261  31.987  39.315  1.00  0.00           H  
ATOM   1394  C   LYS    97      59.803  35.194  45.814  1.00  0.00           C  
ATOM   1395  O   LYS    97      59.545  36.353  45.834  1.00  0.00           O  
ATOM   1396  N   ASP    98      61.038  34.717  46.066  1.00  0.00           N  
ATOM   1397  HN  ASP    98      61.336  33.787  45.867  1.00  0.00           H  
ATOM   1398  CA  ASP    98      62.149  35.598  46.525  1.00  0.00           C  
ATOM   1399  HA  ASP    98      61.982  35.932  47.538  1.00  0.00           H  
ATOM   1400  CB  ASP    98      63.434  34.731  46.731  1.00  0.00           C  
ATOM   1401  HB1 ASP    98      63.189  33.971  47.503  1.00  0.00           H  
ATOM   1402  HB2 ASP    98      64.208  35.403  47.160  1.00  0.00           H  
ATOM   1403  CG  ASP    98      63.939  34.074  45.425  1.00  0.00           C  
ATOM   1404  OD1 ASP    98      64.959  33.382  45.519  1.00  0.00           O  
ATOM   1405  OD2 ASP    98      63.389  34.292  44.304  1.00  0.00           O  
ATOM   1406  C   ASP    98      62.450  36.924  45.811  1.00  0.00           C  
ATOM   1407  O   ASP    98      62.431  37.984  46.410  1.00  0.00           O  
ATOM   1408  N   GLN    99      62.541  36.854  44.453  1.00  0.00           N  
ATOM   1409  HN  GLN    99      62.769  35.970  44.053  1.00  0.00           H  
ATOM   1410  CA  GLN    99      62.465  37.884  43.454  1.00  0.00           C  
ATOM   1411  HA  GLN    99      62.469  38.832  43.972  1.00  0.00           H  
ATOM   1412  CB  GLN    99      63.658  37.888  42.494  1.00  0.00           C  
ATOM   1413  HB1 GLN    99      63.611  38.793  41.851  1.00  0.00           H  
ATOM   1414  HB2 GLN    99      63.543  36.986  41.855  1.00  0.00           H  
ATOM   1415  CG  GLN    99      65.117  37.979  43.100  1.00  0.00           C  
ATOM   1416  HG1 GLN    99      65.841  38.616  42.547  1.00  0.00           H  
ATOM   1417  HG2 GLN    99      65.590  36.978  43.192  1.00  0.00           H  
ATOM   1418  CD  GLN    99      65.180  38.433  44.603  1.00  0.00           C  
ATOM   1419  OE1 GLN    99      65.661  37.648  45.395  1.00  0.00           O  
ATOM   1420  NE2 GLN    99      64.680  39.613  44.958  1.00  0.00           N  
ATOM   1421 HE21 GLN    99      64.552  40.277  44.221  1.00  0.00           H  
ATOM   1422 HE22 GLN    99      64.503  39.738  45.934  1.00  0.00           H  
ATOM   1423  C   GLN    99      61.150  37.790  42.672  1.00  0.00           C  
ATOM   1424  O   GLN    99      60.582  36.685  42.435  1.00  0.00           O  
ATOM   1425  N   LEU   100      60.592  38.944  42.245  1.00  0.00           N  
ATOM   1426  HN  LEU   100      61.085  39.786  42.449  1.00  0.00           H  
ATOM   1427  CA  LEU   100      59.303  39.037  41.569  1.00  0.00           C  
ATOM   1428  HA  LEU   100      58.653  38.398  42.148  1.00  0.00           H  
ATOM   1429  CB  LEU   100      58.785  40.512  41.378  1.00  0.00           C  
ATOM   1430  HB1 LEU   100      57.760  40.542  40.951  1.00  0.00           H  
ATOM   1431  HB2 LEU   100      59.422  40.969  40.590  1.00  0.00           H  
ATOM   1432  CG  LEU   100      58.949  41.454  42.626  1.00  0.00           C  
ATOM   1433  HG  LEU   100      59.965  41.375  43.069  1.00  0.00           H  
ATOM   1434  CD1 LEU   100      57.968  41.043  43.758  1.00  0.00           C  
ATOM   1435 HD11 LEU   100      56.910  41.140  43.431  1.00  0.00           H  
ATOM   1436 HD12 LEU   100      58.015  41.748  44.615  1.00  0.00           H  
ATOM   1437 HD13 LEU   100      58.247  40.025  44.102  1.00  0.00           H  
ATOM   1438  CD2 LEU   100      58.814  42.944  42.247  1.00  0.00           C  
ATOM   1439 HD21 LEU   100      57.816  43.359  41.992  1.00  0.00           H  
ATOM   1440 HD22 LEU   100      59.456  43.275  41.403  1.00  0.00           H  
ATOM   1441 HD23 LEU   100      59.188  43.674  42.995  1.00  0.00           H  
ATOM   1442  C   LEU   100      59.625  38.370  40.225  1.00  0.00           C  
ATOM   1443  O   LEU   100      60.777  38.475  39.708  1.00  0.00           O  
ATOM   1444  N   GLY   101      58.563  37.646  39.662  1.00  0.00           N  
ATOM   1445  HN  GLY   101      57.668  37.644  40.102  1.00  0.00           H  
ATOM   1446  CA  GLY   101      58.716  37.083  38.345  1.00  0.00           C  
ATOM   1447  HA1 GLY   101      57.908  36.398  38.134  1.00  0.00           H  
ATOM   1448  HA2 GLY   101      59.678  36.644  38.130  1.00  0.00           H  
ATOM   1449  C   GLY   101      58.645  38.110  37.244  1.00  0.00           C  
ATOM   1450  O   GLY   101      58.122  39.230  37.435  1.00  0.00           O  
ATOM   1451  N   LYS   102      59.001  37.713  36.013  1.00  0.00           N  
ATOM   1452  HN  LYS   102      59.274  36.763  35.882  1.00  0.00           H  
ATOM   1453  CA  LYS   102      58.938  38.565  34.831  1.00  0.00           C  
ATOM   1454  HA  LYS   102      58.958  39.594  35.161  1.00  0.00           H  
ATOM   1455  CB  LYS   102      60.005  38.272  33.712  1.00  0.00           C  
ATOM   1456  HB1 LYS   102      59.789  38.902  32.823  1.00  0.00           H  
ATOM   1457  HB2 LYS   102      59.829  37.187  33.545  1.00  0.00           H  
ATOM   1458  CG  LYS   102      61.450  38.510  34.298  1.00  0.00           C  
ATOM   1459  HG1 LYS   102      62.133  38.067  33.542  1.00  0.00           H  
ATOM   1460  HG2 LYS   102      61.697  37.927  35.210  1.00  0.00           H  
ATOM   1461  CD  LYS   102      61.890  39.919  34.591  1.00  0.00           C  
ATOM   1462  HD1 LYS   102      61.163  40.419  35.266  1.00  0.00           H  
ATOM   1463  HD2 LYS   102      61.997  40.538  33.675  1.00  0.00           H  
ATOM   1464  CE  LYS   102      63.202  40.070  35.316  1.00  0.00           C  
ATOM   1465  HE1 LYS   102      64.096  39.623  34.831  1.00  0.00           H  
ATOM   1466  HE2 LYS   102      63.065  39.530  36.276  1.00  0.00           H  
ATOM   1467  NZ  LYS   102      63.452  41.478  35.775  1.00  0.00           N  
ATOM   1468  HZ1 LYS   102      63.684  42.037  34.929  1.00  0.00           H  
ATOM   1469  HZ2 LYS   102      64.232  41.579  36.454  1.00  0.00           H  
ATOM   1470  HZ3 LYS   102      62.633  41.838  36.305  1.00  0.00           H  
ATOM   1471  C   LYS   102      57.600  38.368  34.080  1.00  0.00           C  
ATOM   1472  O   LYS   102      57.049  37.273  33.849  1.00  0.00           O  
ATOM   1473  N   ASN   103      56.982  39.502  33.640  1.00  0.00           N  
ATOM   1474  HN  ASN   103      57.247  40.420  33.925  1.00  0.00           H  
ATOM   1475  CA  ASN   103      55.855  39.556  32.735  1.00  0.00           C  
ATOM   1476  HA  ASN   103      55.034  39.019  33.186  1.00  0.00           H  
ATOM   1477  CB  ASN   103      55.330  41.019  32.502  1.00  0.00           C  
ATOM   1478  HB1 ASN   103      54.567  41.104  31.699  1.00  0.00           H  
ATOM   1479  HB2 ASN   103      56.202  41.614  32.157  1.00  0.00           H  
ATOM   1480  CG  ASN   103      54.576  41.591  33.799  1.00  0.00           C  
ATOM   1481  OD1 ASN   103      53.398  41.491  34.028  1.00  0.00           O  
ATOM   1482  ND2 ASN   103      55.401  42.169  34.731  1.00  0.00           N  
ATOM   1483 HD21 ASN   103      54.947  42.663  35.472  1.00  0.00           H  
ATOM   1484 HD22 ASN   103      56.380  42.297  34.570  1.00  0.00           H  
ATOM   1485  C   ASN   103      56.260  38.966  31.402  1.00  0.00           C  
ATOM   1486  O   ASN   103      55.490  38.208  30.772  1.00  0.00           O  
ATOM   1487  N   GLU   104      57.426  39.326  30.845  1.00  0.00           N  
ATOM   1488  HN  GLU   104      57.949  40.072  31.250  1.00  0.00           H  
ATOM   1489  CA  GLU   104      57.725  39.143  29.427  1.00  0.00           C  
ATOM   1490  HA  GLU   104      56.847  39.326  28.826  1.00  0.00           H  
ATOM   1491  CB  GLU   104      58.874  40.059  29.029  1.00  0.00           C  
ATOM   1492  HB1 GLU   104      59.096  39.832  27.964  1.00  0.00           H  
ATOM   1493  HB2 GLU   104      59.817  39.820  29.566  1.00  0.00           H  
ATOM   1494  CG  GLU   104      58.648  41.647  29.177  1.00  0.00           C  
ATOM   1495  HG1 GLU   104      58.393  42.029  30.189  1.00  0.00           H  
ATOM   1496  HG2 GLU   104      57.804  41.874  28.492  1.00  0.00           H  
ATOM   1497  CD  GLU   104      59.755  42.504  28.642  1.00  0.00           C  
ATOM   1498  OE1 GLU   104      59.700  43.738  28.861  1.00  0.00           O  
ATOM   1499  OE2 GLU   104      60.716  41.978  28.011  1.00  0.00           O  
ATOM   1500  C   GLU   104      58.140  37.661  29.112  1.00  0.00           C  
ATOM   1501  O   GLU   104      58.754  37.371  28.090  1.00  0.00           O  
ATOM   1502  N   GLU   105      57.822  36.712  30.028  1.00  0.00           N  
ATOM   1503  HN  GLU   105      57.282  36.986  30.820  1.00  0.00           H  
ATOM   1504  CA  GLU   105      57.959  35.266  29.805  1.00  0.00           C  
ATOM   1505  HA  GLU   105      59.006  35.142  29.569  1.00  0.00           H  
ATOM   1506  CB  GLU   105      57.633  34.420  31.112  1.00  0.00           C  
ATOM   1507  HB1 GLU   105      57.521  33.342  30.872  1.00  0.00           H  
ATOM   1508  HB2 GLU   105      56.658  34.854  31.419  1.00  0.00           H  
ATOM   1509  CG  GLU   105      58.634  34.675  32.194  1.00  0.00           C  
ATOM   1510  HG1 GLU   105      58.440  34.140  33.148  1.00  0.00           H  
ATOM   1511  HG2 GLU   105      58.687  35.753  32.457  1.00  0.00           H  
ATOM   1512  CD  GLU   105      60.082  34.232  31.848  1.00  0.00           C  
ATOM   1513  OE1 GLU   105      60.420  33.061  31.488  1.00  0.00           O  
ATOM   1514  OE2 GLU   105      60.978  35.017  32.169  1.00  0.00           O  
ATOM   1515  C   GLU   105      57.118  34.697  28.710  1.00  0.00           C  
ATOM   1516  O   GLU   105      56.040  35.201  28.398  1.00  0.00           O  
ATOM   1517  N   GLY   106      57.522  33.581  28.096  1.00  0.00           N  
ATOM   1518  HN  GLY   106      58.441  33.301  28.359  1.00  0.00           H  
ATOM   1519  CA  GLY   106      56.776  32.889  27.049  1.00  0.00           C  
ATOM   1520  HA1 GLY   106      57.369  32.168  26.506  1.00  0.00           H  
ATOM   1521  HA2 GLY   106      56.495  33.684  26.375  1.00  0.00           H  
ATOM   1522  C   GLY   106      55.552  32.196  27.512  1.00  0.00           C  
ATOM   1523  O   GLY   106      54.489  32.449  27.007  1.00  0.00           O  
ATOM   1524  N   ALA   107      55.753  31.477  28.579  1.00  0.00           N  
ATOM   1525  HN  ALA   107      56.659  31.167  28.856  1.00  0.00           H  
ATOM   1526  CA  ALA   107      54.668  30.972  29.359  1.00  0.00           C  
ATOM   1527  HA  ALA   107      53.764  30.953  28.769  1.00  0.00           H  
ATOM   1528  CB  ALA   107      54.902  29.462  29.623  1.00  0.00           C  
ATOM   1529  HB1 ALA   107      54.892  28.905  28.662  1.00  0.00           H  
ATOM   1530  HB2 ALA   107      54.077  29.005  30.211  1.00  0.00           H  
ATOM   1531  HB3 ALA   107      55.909  29.267  30.050  1.00  0.00           H  
ATOM   1532  C   ALA   107      54.499  31.721  30.659  1.00  0.00           C  
ATOM   1533  O   ALA   107      55.494  31.889  31.364  1.00  0.00           O  
ATOM   1534  N   PRO   108      53.345  32.346  30.961  1.00  0.00           N  
ATOM   1535  CD  PRO   108      52.337  32.585  29.973  1.00  0.00           C  
ATOM   1536  HD1 PRO   108      51.912  31.613  29.643  1.00  0.00           H  
ATOM   1537  HD2 PRO   108      52.898  33.110  29.170  1.00  0.00           H  
ATOM   1538  CA  PRO   108      52.889  32.850  32.232  1.00  0.00           C  
ATOM   1539  HA  PRO   108      53.428  33.785  32.275  1.00  0.00           H  
ATOM   1540  CB  PRO   108      51.358  33.038  32.125  1.00  0.00           C  
ATOM   1541  HB1 PRO   108      50.946  33.830  32.786  1.00  0.00           H  
ATOM   1542  HB2 PRO   108      50.862  32.074  32.366  1.00  0.00           H  
ATOM   1543  CG  PRO   108      51.238  33.327  30.703  1.00  0.00           C  
ATOM   1544  HG1 PRO   108      50.253  33.092  30.245  1.00  0.00           H  
ATOM   1545  HG2 PRO   108      51.381  34.410  30.499  1.00  0.00           H  
ATOM   1546  C   PRO   108      53.354  32.146  33.508  1.00  0.00           C  
ATOM   1547  O   PRO   108      53.345  30.910  33.566  1.00  0.00           O  
ATOM   1548  N   GLN   109      53.800  32.899  34.523  1.00  0.00           N  
ATOM   1549  HN  GLN   109      54.029  33.850  34.327  1.00  0.00           H  
ATOM   1550  CA  GLN   109      54.425  32.350  35.794  1.00  0.00           C  
ATOM   1551  HA  GLN   109      54.504  31.273  35.830  1.00  0.00           H  
ATOM   1552  CB  GLN   109      55.641  33.212  36.147  1.00  0.00           C  
ATOM   1553  HB1 GLN   109      56.007  32.949  37.163  1.00  0.00           H  
ATOM   1554  HB2 GLN   109      55.423  34.301  36.172  1.00  0.00           H  
ATOM   1555  CG  GLN   109      56.834  33.040  35.124  1.00  0.00           C  
ATOM   1556  HG1 GLN   109      57.622  33.627  35.642  1.00  0.00           H  
ATOM   1557  HG2 GLN   109      56.568  33.554  34.176  1.00  0.00           H  
ATOM   1558  CD  GLN   109      57.196  31.583  34.960  1.00  0.00           C  
ATOM   1559  OE1 GLN   109      57.788  30.923  35.819  1.00  0.00           O  
ATOM   1560  NE2 GLN   109      56.738  31.047  33.834  1.00  0.00           N  
ATOM   1561 HE21 GLN   109      57.053  30.184  33.438  1.00  0.00           H  
ATOM   1562 HE22 GLN   109      56.345  31.658  33.147  1.00  0.00           H  
ATOM   1563  C   GLN   109      53.305  32.714  36.861  1.00  0.00           C  
ATOM   1564  O   GLN   109      52.826  33.842  36.855  1.00  0.00           O  
ATOM   1565  N   GLU   110      52.960  31.794  37.793  1.00  0.00           N  
ATOM   1566  HN  GLU   110      53.306  30.861  37.734  1.00  0.00           H  
ATOM   1567  CA  GLU   110      52.228  32.152  39.049  1.00  0.00           C  
ATOM   1568  HA  GLU   110      51.352  32.668  38.685  1.00  0.00           H  
ATOM   1569  CB  GLU   110      51.772  30.946  39.814  1.00  0.00           C  
ATOM   1570  HB1 GLU   110      51.298  30.296  39.047  1.00  0.00           H  
ATOM   1571  HB2 GLU   110      50.987  31.227  40.549  1.00  0.00           H  
ATOM   1572  CG  GLU   110      52.799  30.168  40.676  1.00  0.00           C  
ATOM   1573  HG1 GLU   110      52.888  30.645  41.676  1.00  0.00           H  
ATOM   1574  HG2 GLU   110      53.745  30.215  40.096  1.00  0.00           H  
ATOM   1575  CD  GLU   110      52.494  28.686  41.025  1.00  0.00           C  
ATOM   1576  OE1 GLU   110      53.097  27.826  40.305  1.00  0.00           O  
ATOM   1577  OE2 GLU   110      51.570  28.326  41.788  1.00  0.00           O  
ATOM   1578  C   GLU   110      53.038  33.032  40.012  1.00  0.00           C  
ATOM   1579  O   GLU   110      54.193  33.198  39.829  1.00  0.00           O  
ATOM   1580  N   GLY   111      52.409  33.597  41.075  1.00  0.00           N  
ATOM   1581  HN  GLY   111      51.423  33.480  41.170  1.00  0.00           H  
ATOM   1582  CA  GLY   111      53.034  34.442  42.076  1.00  0.00           C  
ATOM   1583  HA1 GLY   111      54.032  34.084  42.280  1.00  0.00           H  
ATOM   1584  HA2 GLY   111      52.442  34.406  42.979  1.00  0.00           H  
ATOM   1585  C   GLY   111      53.121  35.907  41.745  1.00  0.00           C  
ATOM   1586  O   GLY   111      52.466  36.358  40.796  1.00  0.00           O  
ATOM   1587  N   ILE   112      53.910  36.691  42.569  1.00  0.00           N  
ATOM   1588  HN  ILE   112      54.307  36.236  43.362  1.00  0.00           H  
ATOM   1589  CA  ILE   112      54.154  38.091  42.295  1.00  0.00           C  
ATOM   1590  HA  ILE   112      53.219  38.610  42.145  1.00  0.00           H  
ATOM   1591  CB  ILE   112      54.811  38.774  43.453  1.00  0.00           C  
ATOM   1592  HB  ILE   112      55.077  39.756  43.006  1.00  0.00           H  
ATOM   1593  CG2 ILE   112      56.112  37.980  43.932  1.00  0.00           C  
ATOM   1594 HG21 ILE   112      56.758  37.769  43.053  1.00  0.00           H  
ATOM   1595 HG22 ILE   112      55.857  36.979  44.341  1.00  0.00           H  
ATOM   1596 HG23 ILE   112      56.641  38.544  44.729  1.00  0.00           H  
ATOM   1597  CG1 ILE   112      53.816  39.090  44.571  1.00  0.00           C  
ATOM   1598 HG11 ILE   112      53.536  38.233  45.220  1.00  0.00           H  
ATOM   1599 HG12 ILE   112      52.913  39.588  44.157  1.00  0.00           H  
ATOM   1600  CD  ILE   112      54.446  40.169  45.455  1.00  0.00           C  
ATOM   1601  HD1 ILE   112      53.800  40.205  46.359  1.00  0.00           H  
ATOM   1602  HD2 ILE   112      54.439  41.148  44.929  1.00  0.00           H  
ATOM   1603  HD3 ILE   112      55.500  39.942  45.722  1.00  0.00           H  
ATOM   1604  C   ILE   112      54.913  38.408  41.020  1.00  0.00           C  
ATOM   1605  O   ILE   112      55.746  37.607  40.623  1.00  0.00           O  
ATOM   1606  N   LEU   113      54.649  39.568  40.319  1.00  0.00           N  
ATOM   1607  HN  LEU   113      53.963  40.146  40.754  1.00  0.00           H  
ATOM   1608  CA  LEU   113      55.305  39.972  39.091  1.00  0.00           C  
ATOM   1609  HA  LEU   113      56.190  39.360  38.990  1.00  0.00           H  
ATOM   1610  CB  LEU   113      54.286  39.806  37.934  1.00  0.00           C  
ATOM   1611  HB1 LEU   113      54.620  40.357  37.029  1.00  0.00           H  
ATOM   1612  HB2 LEU   113      53.301  40.224  38.233  1.00  0.00           H  
ATOM   1613  CG  LEU   113      53.924  38.374  37.471  1.00  0.00           C  
ATOM   1614  HG  LEU   113      53.564  37.857  38.387  1.00  0.00           H  
ATOM   1615  CD1 LEU   113      55.052  37.633  36.896  1.00  0.00           C  
ATOM   1616 HD11 LEU   113      55.475  38.087  35.974  1.00  0.00           H  
ATOM   1617 HD12 LEU   113      54.712  36.585  36.753  1.00  0.00           H  
ATOM   1618 HD13 LEU   113      55.844  37.348  37.621  1.00  0.00           H  
ATOM   1619  CD2 LEU   113      52.880  38.414  36.350  1.00  0.00           C  
ATOM   1620 HD21 LEU   113      51.938  38.784  36.808  1.00  0.00           H  
ATOM   1621 HD22 LEU   113      52.725  37.460  35.803  1.00  0.00           H  
ATOM   1622 HD23 LEU   113      53.311  39.185  35.675  1.00  0.00           H  
ATOM   1623  C   LEU   113      55.676  41.448  39.218  1.00  0.00           C  
ATOM   1624  O   LEU   113      55.066  42.118  40.070  1.00  0.00           O  
ATOM   1625  N   GLU   114      56.683  41.904  38.459  1.00  0.00           N  
ATOM   1626  HN  GLU   114      57.243  41.302  37.895  1.00  0.00           H  
ATOM   1627  CA  GLU   114      57.134  43.284  38.364  1.00  0.00           C  
ATOM   1628  HA  GLU   114      57.234  43.663  39.370  1.00  0.00           H  
ATOM   1629  CB  GLU   114      58.471  43.388  37.559  1.00  0.00           C  
ATOM   1630  HB1 GLU   114      58.897  44.409  37.659  1.00  0.00           H  
ATOM   1631  HB2 GLU   114      58.289  43.357  36.463  1.00  0.00           H  
ATOM   1632  CG  GLU   114      59.627  42.532  38.067  1.00  0.00           C  
ATOM   1633  HG1 GLU   114      59.316  41.481  38.249  1.00  0.00           H  
ATOM   1634  HG2 GLU   114      59.836  42.928  39.084  1.00  0.00           H  
ATOM   1635  CD  GLU   114      60.860  42.527  37.143  1.00  0.00           C  
ATOM   1636  OE1 GLU   114      61.953  42.159  37.629  1.00  0.00           O  
ATOM   1637  OE2 GLU   114      60.762  42.903  35.966  1.00  0.00           O  
ATOM   1638  C   GLU   114      56.119  44.203  37.708  1.00  0.00           C  
ATOM   1639  O   GLU   114      55.329  43.757  36.977  1.00  0.00           O  
ATOM   1640  N   ASP   115      56.222  45.491  38.085  1.00  0.00           N  
ATOM   1641  HN  ASP   115      57.015  45.730  38.640  1.00  0.00           H  
ATOM   1642  CA  ASP   115      55.339  46.561  37.684  1.00  0.00           C  
ATOM   1643  HA  ASP   115      55.891  47.452  37.944  1.00  0.00           H  
ATOM   1644  CB  ASP   115      54.948  46.670  36.182  1.00  0.00           C  
ATOM   1645  HB1 ASP   115      54.559  47.673  35.903  1.00  0.00           H  
ATOM   1646  HB2 ASP   115      54.290  45.817  35.908  1.00  0.00           H  
ATOM   1647  CG  ASP   115      56.275  46.651  35.389  1.00  0.00           C  
ATOM   1648  OD1 ASP   115      57.132  47.510  35.702  1.00  0.00           O  
ATOM   1649  OD2 ASP   115      56.380  45.876  34.454  1.00  0.00           O  
ATOM   1650  C   ASP   115      54.052  46.695  38.605  1.00  0.00           C  
ATOM   1651  O   ASP   115      52.985  47.236  38.278  1.00  0.00           O  
ATOM   1652  N   MET   116      54.260  46.004  39.746  1.00  0.00           N  
ATOM   1653  HN  MET   116      55.161  45.588  39.835  1.00  0.00           H  
ATOM   1654  CA  MET   116      53.381  46.125  40.924  1.00  0.00           C  
ATOM   1655  HA  MET   116      52.385  45.949  40.547  1.00  0.00           H  
ATOM   1656  CB  MET   116      53.669  45.037  42.023  1.00  0.00           C  
ATOM   1657  HB1 MET   116      53.570  44.096  41.440  1.00  0.00           H  
ATOM   1658  HB2 MET   116      52.857  45.029  42.781  1.00  0.00           H  
ATOM   1659  CG  MET   116      55.101  45.142  42.574  1.00  0.00           C  
ATOM   1660  HG1 MET   116      55.163  46.082  43.163  1.00  0.00           H  
ATOM   1661  HG2 MET   116      55.865  45.264  41.778  1.00  0.00           H  
ATOM   1662  SD  MET   116      55.655  43.712  43.635  1.00  0.00           S  
ATOM   1663  CE  MET   116      54.505  44.074  44.917  1.00  0.00           C  
ATOM   1664  HE1 MET   116      54.437  45.178  45.012  1.00  0.00           H  
ATOM   1665  HE2 MET   116      54.987  43.644  45.821  1.00  0.00           H  
ATOM   1666  HE3 MET   116      53.572  43.493  44.758  1.00  0.00           H  
ATOM   1667  C   MET   116      53.474  47.612  41.456  1.00  0.00           C  
ATOM   1668  O   MET   116      54.510  48.270  41.406  1.00  0.00           O  
ATOM   1669  N   PRO   117      52.476  48.234  42.019  1.00  0.00           N  
ATOM   1670  CD  PRO   117      51.103  47.654  42.005  1.00  0.00           C  
ATOM   1671  HD1 PRO   117      51.015  46.638  42.445  1.00  0.00           H  
ATOM   1672  HD2 PRO   117      50.758  47.665  40.949  1.00  0.00           H  
ATOM   1673  CA  PRO   117      52.416  49.656  42.331  1.00  0.00           C  
ATOM   1674  HA  PRO   117      52.870  50.186  41.507  1.00  0.00           H  
ATOM   1675  CB  PRO   117      50.848  49.947  42.424  1.00  0.00           C  
ATOM   1676  HB1 PRO   117      50.479  50.171  41.400  1.00  0.00           H  
ATOM   1677  HB2 PRO   117      50.615  50.787  43.112  1.00  0.00           H  
ATOM   1678  CG  PRO   117      50.264  48.606  42.838  1.00  0.00           C  
ATOM   1679  HG1 PRO   117      50.446  48.452  43.923  1.00  0.00           H  
ATOM   1680  HG2 PRO   117      49.158  48.578  42.740  1.00  0.00           H  
ATOM   1681  C   PRO   117      53.122  50.010  43.579  1.00  0.00           C  
ATOM   1682  O   PRO   117      53.842  51.013  43.586  1.00  0.00           O  
ATOM   1683  N   VAL   118      52.937  49.225  44.627  1.00  0.00           N  
ATOM   1684  HN  VAL   118      52.260  48.495  44.582  1.00  0.00           H  
ATOM   1685  CA  VAL   118      53.541  49.533  45.887  1.00  0.00           C  
ATOM   1686  HA  VAL   118      53.711  50.600  45.895  1.00  0.00           H  
ATOM   1687  CB  VAL   118      52.473  49.309  46.995  1.00  0.00           C  
ATOM   1688  HB  VAL   118      52.080  48.276  46.879  1.00  0.00           H  
ATOM   1689  CG1 VAL   118      51.301  50.224  46.810  1.00  0.00           C  
ATOM   1690 HG11 VAL   118      51.696  51.262  46.781  1.00  0.00           H  
ATOM   1691 HG12 VAL   118      50.518  50.154  47.594  1.00  0.00           H  
ATOM   1692 HG13 VAL   118      50.623  50.052  45.947  1.00  0.00           H  
ATOM   1693  CG2 VAL   118      53.105  49.433  48.408  1.00  0.00           C  
ATOM   1694 HG21 VAL   118      52.448  49.196  49.272  1.00  0.00           H  
ATOM   1695 HG22 VAL   118      53.541  50.446  48.543  1.00  0.00           H  
ATOM   1696 HG23 VAL   118      53.937  48.697  48.379  1.00  0.00           H  
ATOM   1697  C   VAL   118      54.824  48.646  45.879  1.00  0.00           C  
ATOM   1698  O   VAL   118      54.795  47.439  45.621  1.00  0.00           O  
ATOM   1699  N   ASP   119      56.027  49.221  46.226  1.00  0.00           N  
ATOM   1700  HN  ASP   119      56.032  50.197  46.431  1.00  0.00           H  
ATOM   1701  CA  ASP   119      57.284  48.586  46.302  1.00  0.00           C  
ATOM   1702  HA  ASP   119      57.448  48.231  45.295  1.00  0.00           H  
ATOM   1703  CB  ASP   119      58.289  49.635  46.713  1.00  0.00           C  
ATOM   1704  HB1 ASP   119      59.278  49.206  46.981  1.00  0.00           H  
ATOM   1705  HB2 ASP   119      57.950  50.109  47.659  1.00  0.00           H  
ATOM   1706  CG  ASP   119      58.527  50.716  45.720  1.00  0.00           C  
ATOM   1707  OD1 ASP   119      59.373  51.600  46.115  1.00  0.00           O  
ATOM   1708  OD2 ASP   119      58.138  50.784  44.500  1.00  0.00           O  
ATOM   1709  C   ASP   119      57.392  47.443  47.298  1.00  0.00           C  
ATOM   1710  O   ASP   119      56.883  47.611  48.436  1.00  0.00           O  
ATOM   1711  N   PRO   120      57.944  46.216  46.996  1.00  0.00           N  
ATOM   1712  CD  PRO   120      58.567  45.873  45.797  1.00  0.00           C  
ATOM   1713  HD1 PRO   120      59.300  46.663  45.529  1.00  0.00           H  
ATOM   1714  HD2 PRO   120      57.862  45.801  44.941  1.00  0.00           H  
ATOM   1715  CA  PRO   120      57.724  45.025  47.879  1.00  0.00           C  
ATOM   1716  HA  PRO   120      56.720  45.055  48.275  1.00  0.00           H  
ATOM   1717  CB  PRO   120      58.099  43.904  47.022  1.00  0.00           C  
ATOM   1718  HB1 PRO   120      57.274  43.484  46.408  1.00  0.00           H  
ATOM   1719  HB2 PRO   120      58.411  42.966  47.528  1.00  0.00           H  
ATOM   1720  CG  PRO   120      59.175  44.477  46.096  1.00  0.00           C  
ATOM   1721  HG1 PRO   120      60.064  44.736  46.710  1.00  0.00           H  
ATOM   1722  HG2 PRO   120      59.328  43.884  45.169  1.00  0.00           H  
ATOM   1723  C   PRO   120      58.631  45.053  49.055  1.00  0.00           C  
ATOM   1724  O   PRO   120      58.773  44.034  49.706  1.00  0.00           O  
ATOM   1725  N   ASP   121      59.223  46.196  49.404  1.00  0.00           N  
ATOM   1726  HN  ASP   121      59.105  47.003  48.831  1.00  0.00           H  
ATOM   1727  CA  ASP   121      59.989  46.512  50.530  1.00  0.00           C  
ATOM   1728  HA  ASP   121      59.855  45.776  51.309  1.00  0.00           H  
ATOM   1729  CB  ASP   121      61.508  46.583  50.090  1.00  0.00           C  
ATOM   1730  HB1 ASP   121      61.739  45.575  49.684  1.00  0.00           H  
ATOM   1731  HB2 ASP   121      62.204  46.869  50.908  1.00  0.00           H  
ATOM   1732  CG  ASP   121      61.772  47.826  49.174  1.00  0.00           C  
ATOM   1733  OD1 ASP   121      62.976  48.273  49.110  1.00  0.00           O  
ATOM   1734  OD2 ASP   121      60.901  48.154  48.415  1.00  0.00           O  
ATOM   1735  C   ASP   121      59.497  47.713  51.217  1.00  0.00           C  
ATOM   1736  O   ASP   121      60.124  48.358  52.096  1.00  0.00           O  
ATOM   1737  N   ASN   122      58.335  48.200  50.838  1.00  0.00           N  
ATOM   1738  HN  ASN   122      57.806  47.769  50.111  1.00  0.00           H  
ATOM   1739  CA  ASN   122      57.563  49.226  51.516  1.00  0.00           C  
ATOM   1740  HA  ASN   122      58.188  50.067  51.777  1.00  0.00           H  
ATOM   1741  CB  ASN   122      56.421  49.689  50.617  1.00  0.00           C  
ATOM   1742  HB1 ASN   122      55.761  48.814  50.438  1.00  0.00           H  
ATOM   1743  HB2 ASN   122      56.946  50.097  49.727  1.00  0.00           H  
ATOM   1744  CG  ASN   122      55.480  50.793  51.250  1.00  0.00           C  
ATOM   1745  OD1 ASN   122      54.464  50.465  51.811  1.00  0.00           O  
ATOM   1746  ND2 ASN   122      55.950  52.064  51.227  1.00  0.00           N  
ATOM   1747 HD21 ASN   122      56.630  52.313  50.537  1.00  0.00           H  
ATOM   1748 HD22 ASN   122      55.284  52.649  51.689  1.00  0.00           H  
ATOM   1749  C   ASN   122      57.117  48.727  52.900  1.00  0.00           C  
ATOM   1750  O   ASN   122      56.764  47.538  52.974  1.00  0.00           O  
ATOM   1751  N   GLU   123      57.116  49.520  53.981  1.00  0.00           N  
ATOM   1752  HN  GLU   123      57.590  50.398  53.988  1.00  0.00           H  
ATOM   1753  CA  GLU   123      56.648  49.084  55.333  1.00  0.00           C  
ATOM   1754  HA  GLU   123      57.172  48.175  55.589  1.00  0.00           H  
ATOM   1755  CB  GLU   123      57.229  50.134  56.218  1.00  0.00           C  
ATOM   1756  HB1 GLU   123      56.818  51.135  55.970  1.00  0.00           H  
ATOM   1757  HB2 GLU   123      58.318  50.244  56.025  1.00  0.00           H  
ATOM   1758  CG  GLU   123      56.870  49.986  57.728  1.00  0.00           C  
ATOM   1759  HG1 GLU   123      56.942  48.922  58.041  1.00  0.00           H  
ATOM   1760  HG2 GLU   123      55.806  50.239  57.928  1.00  0.00           H  
ATOM   1761  CD  GLU   123      57.762  50.768  58.639  1.00  0.00           C  
ATOM   1762  OE1 GLU   123      57.484  51.936  58.928  1.00  0.00           O  
ATOM   1763  OE2 GLU   123      58.796  50.273  59.106  1.00  0.00           O  
ATOM   1764  C   GLU   123      55.172  48.876  55.522  1.00  0.00           C  
ATOM   1765  O   GLU   123      54.782  47.882  56.161  1.00  0.00           O  
ATOM   1766  N   ALA   124      54.249  49.829  54.985  1.00  0.00           N  
ATOM   1767  HN  ALA   124      54.677  50.660  54.638  1.00  0.00           H  
ATOM   1768  CA  ALA   124      52.773  49.632  54.898  1.00  0.00           C  
ATOM   1769  HA  ALA   124      52.562  49.470  55.944  1.00  0.00           H  
ATOM   1770  CB  ALA   124      52.163  50.905  54.259  1.00  0.00           C  
ATOM   1771  HB1 ALA   124      52.498  51.699  54.961  1.00  0.00           H  
ATOM   1772  HB2 ALA   124      51.054  50.839  54.260  1.00  0.00           H  
ATOM   1773  HB3 ALA   124      52.538  51.331  53.304  1.00  0.00           H  
ATOM   1774  C   ALA   124      52.380  48.402  54.012  1.00  0.00           C  
ATOM   1775  O   ALA   124      51.242  47.941  54.127  1.00  0.00           O  
ATOM   1776  N   TYR   125      53.174  47.947  53.045  1.00  0.00           N  
ATOM   1777  HN  TYR   125      53.991  48.493  52.879  1.00  0.00           H  
ATOM   1778  CA  TYR   125      52.891  46.762  52.177  1.00  0.00           C  
ATOM   1779  HA  TYR   125      51.949  46.919  51.672  1.00  0.00           H  
ATOM   1780  CB  TYR   125      53.880  46.701  50.989  1.00  0.00           C  
ATOM   1781  HB1 TYR   125      54.917  46.859  51.353  1.00  0.00           H  
ATOM   1782  HB2 TYR   125      53.750  47.526  50.256  1.00  0.00           H  
ATOM   1783  CG  TYR   125      53.790  45.438  50.225  1.00  0.00           C  
ATOM   1784  CD1 TYR   125      54.654  44.376  50.514  1.00  0.00           C  
ATOM   1785  HD1 TYR   125      55.475  44.458  51.210  1.00  0.00           H  
ATOM   1786  CE1 TYR   125      54.354  43.064  49.999  1.00  0.00           C  
ATOM   1787  HE1 TYR   125      55.078  42.303  50.249  1.00  0.00           H  
ATOM   1788  CZ  TYR   125      53.341  42.862  49.020  1.00  0.00           C  
ATOM   1789  OH  TYR   125      53.160  41.516  48.588  1.00  0.00           O  
ATOM   1790  HH  TYR   125      52.471  41.610  47.927  1.00  0.00           H  
ATOM   1791  CD2 TYR   125      52.826  45.220  49.218  1.00  0.00           C  
ATOM   1792  HD2 TYR   125      52.303  46.100  48.874  1.00  0.00           H  
ATOM   1793  CE2 TYR   125      52.619  43.995  48.654  1.00  0.00           C  
ATOM   1794  HE2 TYR   125      51.850  43.858  47.909  1.00  0.00           H  
ATOM   1795  C   TYR   125      52.863  45.536  53.051  1.00  0.00           C  
ATOM   1796  O   TYR   125      51.972  44.715  52.937  1.00  0.00           O  
ATOM   1797  N   GLU   126      53.845  45.311  53.936  1.00  0.00           N  
ATOM   1798  HN  GLU   126      54.530  45.985  54.199  1.00  0.00           H  
ATOM   1799  CA  GLU   126      54.064  44.065  54.594  1.00  0.00           C  
ATOM   1800  HA  GLU   126      54.041  43.309  53.823  1.00  0.00           H  
ATOM   1801  CB  GLU   126      55.474  44.078  55.346  1.00  0.00           C  
ATOM   1802  HB1 GLU   126      55.565  43.233  56.063  1.00  0.00           H  
ATOM   1803  HB2 GLU   126      55.325  44.964  56.000  1.00  0.00           H  
ATOM   1804  CG  GLU   126      56.632  44.219  54.335  1.00  0.00           C  
ATOM   1805  HG1 GLU   126      56.523  45.156  53.748  1.00  0.00           H  
ATOM   1806  HG2 GLU   126      56.580  43.398  53.589  1.00  0.00           H  
ATOM   1807  CD  GLU   126      58.026  44.206  54.973  1.00  0.00           C  
ATOM   1808  OE1 GLU   126      58.295  44.938  55.973  1.00  0.00           O  
ATOM   1809  OE2 GLU   126      58.911  43.464  54.474  1.00  0.00           O  
ATOM   1810  C   GLU   126      53.041  43.755  55.720  1.00  0.00           C  
ATOM   1811  O   GLU   126      53.039  42.620  56.167  1.00  0.00           O  
ATOM   1812  N   MET   127      52.097  44.741  56.091  1.00  0.00           N  
ATOM   1813  HN  MET   127      52.137  45.634  55.650  1.00  0.00           H  
ATOM   1814  CA  MET   127      51.267  44.744  57.268  1.00  0.00           C  
ATOM   1815  HA  MET   127      51.980  44.695  58.077  1.00  0.00           H  
ATOM   1816  CB  MET   127      50.554  46.113  57.513  1.00  0.00           C  
ATOM   1817  HB1 MET   127      49.948  45.969  58.432  1.00  0.00           H  
ATOM   1818  HB2 MET   127      49.785  46.305  56.734  1.00  0.00           H  
ATOM   1819  CG  MET   127      51.421  47.381  57.617  1.00  0.00           C  
ATOM   1820  HG1 MET   127      50.818  48.164  57.109  1.00  0.00           H  
ATOM   1821  HG2 MET   127      52.303  47.295  56.947  1.00  0.00           H  
ATOM   1822  SD  MET   127      52.054  47.925  59.290  1.00  0.00           S  
ATOM   1823  CE  MET   127      52.395  46.426  60.168  1.00  0.00           C  
ATOM   1824  HE1 MET   127      52.720  46.823  61.154  1.00  0.00           H  
ATOM   1825  HE2 MET   127      53.260  45.950  59.658  1.00  0.00           H  
ATOM   1826  HE3 MET   127      51.531  45.735  60.261  1.00  0.00           H  
ATOM   1827  C   MET   127      50.274  43.614  57.521  1.00  0.00           C  
ATOM   1828  O   MET   127      50.074  43.219  58.669  1.00  0.00           O  
ATOM   1829  N   PRO   128      49.537  43.058  56.551  1.00  0.00           N  
ATOM   1830  CD  PRO   128      49.237  43.706  55.283  1.00  0.00           C  
ATOM   1831  HD1 PRO   128      49.882  43.426  54.423  1.00  0.00           H  
ATOM   1832  HD2 PRO   128      49.255  44.811  55.395  1.00  0.00           H  
ATOM   1833  CA  PRO   128      48.466  42.118  56.906  1.00  0.00           C  
ATOM   1834  HA  PRO   128      47.842  42.648  57.610  1.00  0.00           H  
ATOM   1835  CB  PRO   128      47.762  41.804  55.558  1.00  0.00           C  
ATOM   1836  HB1 PRO   128      46.749  41.433  55.823  1.00  0.00           H  
ATOM   1837  HB2 PRO   128      48.329  41.045  54.977  1.00  0.00           H  
ATOM   1838  CG  PRO   128      47.787  43.177  54.932  1.00  0.00           C  
ATOM   1839  HG1 PRO   128      47.470  43.211  53.868  1.00  0.00           H  
ATOM   1840  HG2 PRO   128      47.028  43.770  55.487  1.00  0.00           H  
ATOM   1841  C   PRO   128      48.911  40.906  57.660  1.00  0.00           C  
ATOM   1842  O   PRO   128      50.036  40.446  57.495  1.00  0.00           O  
ATOM   1843  N   SER   129      48.143  40.334  58.654  1.00  0.00           N  
ATOM   1844  HN  SER   129      47.303  40.815  58.890  1.00  0.00           H  
ATOM   1845  CA  SER   129      48.248  39.093  59.414  1.00  0.00           C  
ATOM   1846  HA  SER   129      48.969  39.362  60.172  1.00  0.00           H  
ATOM   1847  CB  SER   129      46.881  38.806  60.187  1.00  0.00           C  
ATOM   1848  HB1 SER   129      46.007  38.789  59.502  1.00  0.00           H  
ATOM   1849  HB2 SER   129      46.947  39.513  61.042  1.00  0.00           H  
ATOM   1850  OG  SER   129      46.787  37.523  60.810  1.00  0.00           O  
ATOM   1851  HG1 SER   129      47.450  37.565  61.503  1.00  0.00           H  
ATOM   1852  C   SER   129      48.746  37.839  58.637  1.00  0.00           C  
ATOM   1853  O   SER   129      48.082  37.492  57.662  1.00  0.00           O  
ATOM   1854  N   GLU   130      49.902  37.150  59.113  1.00  0.00           N  
ATOM   1855  HN  GLU   130      50.240  37.377  60.023  1.00  0.00           H  
ATOM   1856  CA  GLU   130      50.512  36.050  58.284  1.00  0.00           C  
ATOM   1857  HA  GLU   130      50.389  36.223  57.225  1.00  0.00           H  
ATOM   1858  CB  GLU   130      51.984  35.801  58.673  1.00  0.00           C  
ATOM   1859  HB1 GLU   130      52.409  34.996  58.037  1.00  0.00           H  
ATOM   1860  HB2 GLU   130      52.044  35.487  59.737  1.00  0.00           H  
ATOM   1861  CG  GLU   130      52.867  37.054  58.369  1.00  0.00           C  
ATOM   1862  HG1 GLU   130      52.820  37.807  59.185  1.00  0.00           H  
ATOM   1863  HG2 GLU   130      52.511  37.572  57.453  1.00  0.00           H  
ATOM   1864  CD  GLU   130      54.334  36.729  58.286  1.00  0.00           C  
ATOM   1865  OE1 GLU   130      55.103  36.800  59.355  1.00  0.00           O  
ATOM   1866  OE2 GLU   130      54.814  36.402  57.131  1.00  0.00           O  
ATOM   1867  C   GLU   130      49.750  34.767  58.385  1.00  0.00           C  
ATOM   1868  O   GLU   130      49.877  33.839  57.592  1.00  0.00           O  
ATOM   1869  N   GLU   131      48.957  34.622  59.436  1.00  0.00           N  
ATOM   1870  HN  GLU   131      48.912  35.234  60.222  1.00  0.00           H  
ATOM   1871  CA  GLU   131      48.025  33.474  59.494  1.00  0.00           C  
ATOM   1872  HA  GLU   131      48.285  32.609  58.903  1.00  0.00           H  
ATOM   1873  CB  GLU   131      48.130  32.914  60.915  1.00  0.00           C  
ATOM   1874  HB1 GLU   131      49.174  32.544  60.998  1.00  0.00           H  
ATOM   1875  HB2 GLU   131      47.468  32.058  61.167  1.00  0.00           H  
ATOM   1876  CG  GLU   131      47.863  33.954  62.029  1.00  0.00           C  
ATOM   1877  HG1 GLU   131      46.831  34.363  61.979  1.00  0.00           H  
ATOM   1878  HG2 GLU   131      48.613  34.771  61.958  1.00  0.00           H  
ATOM   1879  CD  GLU   131      48.013  33.470  63.473  1.00  0.00           C  
ATOM   1880  OE1 GLU   131      48.949  33.990  64.193  1.00  0.00           O  
ATOM   1881  OE2 GLU   131      47.357  32.449  63.827  1.00  0.00           O  
ATOM   1882  C   GLU   131      46.658  33.918  59.015  1.00  0.00           C  
ATOM   1883  O   GLU   131      45.707  33.106  59.054  1.00  0.00           O  
ATOM   1884  N   GLY   132      46.536  35.078  58.412  1.00  0.00           N  
ATOM   1885  HN  GLY   132      47.308  35.708  58.371  1.00  0.00           H  
ATOM   1886  CA  GLY   132      45.290  35.537  57.721  1.00  0.00           C  
ATOM   1887  HA1 GLY   132      45.352  36.612  57.635  1.00  0.00           H  
ATOM   1888  HA2 GLY   132      44.443  35.157  58.273  1.00  0.00           H  
ATOM   1889  C   GLY   132      45.125  34.994  56.276  1.00  0.00           C  
ATOM   1890  O   GLY   132      45.943  34.204  55.793  1.00  0.00           O  
ATOM   1891  N   TYR   133      44.028  35.422  55.733  1.00  0.00           N  
ATOM   1892  HN  TYR   133      43.395  36.016  56.223  1.00  0.00           H  
ATOM   1893  CA  TYR   133      43.649  35.129  54.334  1.00  0.00           C  
ATOM   1894  HA  TYR   133      44.518  35.029  53.700  1.00  0.00           H  
ATOM   1895  CB  TYR   133      42.856  33.703  54.271  1.00  0.00           C  
ATOM   1896  HB1 TYR   133      42.338  33.731  55.253  1.00  0.00           H  
ATOM   1897  HB2 TYR   133      43.596  32.880  54.367  1.00  0.00           H  
ATOM   1898  CG  TYR   133      41.853  33.442  53.182  1.00  0.00           C  
ATOM   1899  CD1 TYR   133      40.479  33.388  53.551  1.00  0.00           C  
ATOM   1900  HD1 TYR   133      40.242  33.593  54.585  1.00  0.00           H  
ATOM   1901  CE1 TYR   133      39.477  33.168  52.631  1.00  0.00           C  
ATOM   1902  HE1 TYR   133      38.495  33.235  53.073  1.00  0.00           H  
ATOM   1903  CZ  TYR   133      39.751  33.118  51.275  1.00  0.00           C  
ATOM   1904  OH  TYR   133      38.650  32.956  50.363  1.00  0.00           O  
ATOM   1905  HH  TYR   133      38.793  33.423  49.536  1.00  0.00           H  
ATOM   1906  CD2 TYR   133      42.119  33.174  51.838  1.00  0.00           C  
ATOM   1907  HD2 TYR   133      43.143  32.939  51.588  1.00  0.00           H  
ATOM   1908  CE2 TYR   133      41.089  33.062  50.854  1.00  0.00           C  
ATOM   1909  HE2 TYR   133      41.438  32.977  49.835  1.00  0.00           H  
ATOM   1910  C   TYR   133      42.793  36.326  53.795  1.00  0.00           C  
ATOM   1911  O   TYR   133      42.539  37.247  54.591  1.00  0.00           O  
ATOM   1912  N   GLN   134      42.630  36.472  52.492  1.00  0.00           N  
ATOM   1913  HN  GLN   134      42.945  35.712  51.928  1.00  0.00           H  
ATOM   1914  CA  GLN   134      42.086  37.637  51.768  1.00  0.00           C  
ATOM   1915  HA  GLN   134      42.676  38.492  52.063  1.00  0.00           H  
ATOM   1916  CB  GLN   134      42.266  37.595  50.251  1.00  0.00           C  
ATOM   1917  HB1 GLN   134      41.681  38.435  49.821  1.00  0.00           H  
ATOM   1918  HB2 GLN   134      41.706  36.680  49.961  1.00  0.00           H  
ATOM   1919  CG  GLN   134      43.754  37.439  49.735  1.00  0.00           C  
ATOM   1920  HG1 GLN   134      44.437  38.172  50.214  1.00  0.00           H  
ATOM   1921  HG2 GLN   134      43.897  37.568  48.640  1.00  0.00           H  
ATOM   1922  CD  GLN   134      44.257  36.018  50.155  1.00  0.00           C  
ATOM   1923  OE1 GLN   134      43.841  34.957  49.714  1.00  0.00           O  
ATOM   1924  NE2 GLN   134      45.294  36.021  51.017  1.00  0.00           N  
ATOM   1925 HE21 GLN   134      45.882  35.288  51.357  1.00  0.00           H  
ATOM   1926 HE22 GLN   134      45.644  36.921  51.280  1.00  0.00           H  
ATOM   1927  C   GLN   134      40.637  37.900  52.171  1.00  0.00           C  
ATOM   1928  O   GLN   134      39.994  37.098  52.758  1.00  0.00           O  
ATOM   1929  N   ASP   135      40.215  39.266  52.059  1.00  0.00           N  
ATOM   1930  HN  ASP   135      40.820  39.931  51.628  1.00  0.00           H  
ATOM   1931  CA  ASP   135      38.802  39.680  52.299  1.00  0.00           C  
ATOM   1932  HA  ASP   135      38.376  39.003  53.025  1.00  0.00           H  
ATOM   1933  CB  ASP   135      38.660  41.117  52.963  1.00  0.00           C  
ATOM   1934  HB1 ASP   135      38.823  41.916  52.209  1.00  0.00           H  
ATOM   1935  HB2 ASP   135      39.470  41.155  53.723  1.00  0.00           H  
ATOM   1936  CG  ASP   135      37.280  41.257  53.620  1.00  0.00           C  
ATOM   1937  OD1 ASP   135      36.974  42.391  54.032  1.00  0.00           O  
ATOM   1938  OD2 ASP   135      36.493  40.244  53.712  1.00  0.00           O  
ATOM   1939  C   ASP   135      38.085  39.576  50.930  1.00  0.00           C  
ATOM   1940  O   ASP   135      38.725  39.693  49.909  1.00  0.00           O  
ATOM   1941  N   TYR   136      36.796  39.256  50.907  1.00  0.00           N  
ATOM   1942  HN  TYR   136      36.394  39.255  51.820  1.00  0.00           H  
ATOM   1943  CA  TYR   136      35.952  39.156  49.708  1.00  0.00           C  
ATOM   1944  HA  TYR   136      36.455  38.601  48.930  1.00  0.00           H  
ATOM   1945  CB  TYR   136      34.551  38.563  50.182  1.00  0.00           C  
ATOM   1946  HB1 TYR   136      33.836  38.236  49.397  1.00  0.00           H  
ATOM   1947  HB2 TYR   136      33.997  39.259  50.847  1.00  0.00           H  
ATOM   1948  CG  TYR   136      34.597  37.295  50.920  1.00  0.00           C  
ATOM   1949  CD1 TYR   136      35.302  36.164  50.351  1.00  0.00           C  
ATOM   1950  HD1 TYR   136      35.723  36.292  49.364  1.00  0.00           H  
ATOM   1951  CE1 TYR   136      35.345  34.952  51.081  1.00  0.00           C  
ATOM   1952  HE1 TYR   136      35.814  34.141  50.544  1.00  0.00           H  
ATOM   1953  CZ  TYR   136      34.693  34.815  52.239  1.00  0.00           C  
ATOM   1954  OH  TYR   136      34.773  33.467  52.771  1.00  0.00           O  
ATOM   1955  HH  TYR   136      35.371  33.009  52.176  1.00  0.00           H  
ATOM   1956  CD2 TYR   136      34.095  37.150  52.255  1.00  0.00           C  
ATOM   1957  HD2 TYR   136      33.679  37.975  52.813  1.00  0.00           H  
ATOM   1958  CE2 TYR   136      34.089  35.878  52.873  1.00  0.00           C  
ATOM   1959  HE2 TYR   136      33.617  35.800  53.841  1.00  0.00           H  
ATOM   1960  C   TYR   136      35.678  40.547  49.196  1.00  0.00           C  
ATOM   1961  O   TYR   136      35.633  41.583  49.883  1.00  0.00           O  
ATOM   1962  N   GLU   137      35.695  40.631  47.880  1.00  0.00           N  
ATOM   1963  HN  GLU   137      35.658  39.828  47.291  1.00  0.00           H  
ATOM   1964  CA  GLU   137      35.808  41.936  47.226  1.00  0.00           C  
ATOM   1965  HA  GLU   137      36.363  42.658  47.805  1.00  0.00           H  
ATOM   1966  CB  GLU   137      36.823  41.728  46.090  1.00  0.00           C  
ATOM   1967  HB1 GLU   137      36.792  42.594  45.395  1.00  0.00           H  
ATOM   1968  HB2 GLU   137      36.446  40.861  45.507  1.00  0.00           H  
ATOM   1969  CG  GLU   137      38.249  41.412  46.532  1.00  0.00           C  
ATOM   1970  HG1 GLU   137      38.341  40.340  46.807  1.00  0.00           H  
ATOM   1971  HG2 GLU   137      38.692  42.024  47.347  1.00  0.00           H  
ATOM   1972  CD  GLU   137      39.056  41.537  45.294  1.00  0.00           C  
ATOM   1973  OE1 GLU   137      39.721  42.609  45.079  1.00  0.00           O  
ATOM   1974  OE2 GLU   137      39.090  40.575  44.524  1.00  0.00           O  
ATOM   1975  C   GLU   137      34.521  42.490  46.861  1.00  0.00           C  
ATOM   1976  O   GLU   137      33.656  41.700  46.527  1.00  0.00           O  
ATOM   1977  N   PRO   138      34.278  43.795  46.925  1.00  0.00           N  
ATOM   1978  CD  PRO   138      35.115  44.760  47.562  1.00  0.00           C  
ATOM   1979  HD1 PRO   138      36.011  44.887  46.918  1.00  0.00           H  
ATOM   1980  HD2 PRO   138      35.410  44.325  48.541  1.00  0.00           H  
ATOM   1981  CA  PRO   138      32.945  44.410  46.536  1.00  0.00           C  
ATOM   1982  HA  PRO   138      32.247  43.986  47.243  1.00  0.00           H  
ATOM   1983  CB  PRO   138      33.143  45.903  46.691  1.00  0.00           C  
ATOM   1984  HB1 PRO   138      32.175  46.406  46.904  1.00  0.00           H  
ATOM   1985  HB2 PRO   138      33.497  46.245  45.695  1.00  0.00           H  
ATOM   1986  CG  PRO   138      34.194  46.010  47.725  1.00  0.00           C  
ATOM   1987  HG1 PRO   138      34.657  47.014  47.620  1.00  0.00           H  
ATOM   1988  HG2 PRO   138      33.751  45.894  48.737  1.00  0.00           H  
ATOM   1989  C   PRO   138      32.332  43.954  45.253  1.00  0.00           C  
ATOM   1990  O   PRO   138      33.029  43.568  44.317  1.00  0.00           O  
ATOM   1991  N   GLU   139      30.939  43.904  45.224  1.00  0.00           N  
ATOM   1992  HN  GLU   139      30.479  44.310  46.011  1.00  0.00           H  
ATOM   1993  CA  GLU   139      30.185  43.653  44.030  1.00  0.00           C  
ATOM   1994  HA  GLU   139      30.585  42.758  43.576  1.00  0.00           H  
ATOM   1995  CB  GLU   139      28.626  43.462  44.176  1.00  0.00           C  
ATOM   1996  HB1 GLU   139      28.236  43.450  43.136  1.00  0.00           H  
ATOM   1997  HB2 GLU   139      28.199  44.369  44.654  1.00  0.00           H  
ATOM   1998  CG  GLU   139      28.178  42.214  44.900  1.00  0.00           C  
ATOM   1999  HG1 GLU   139      28.405  42.310  45.983  1.00  0.00           H  
ATOM   2000  HG2 GLU   139      28.748  41.356  44.485  1.00  0.00           H  
ATOM   2001  CD  GLU   139      26.735  41.911  44.759  1.00  0.00           C  
ATOM   2002  OE1 GLU   139      26.314  41.098  43.924  1.00  0.00           O  
ATOM   2003  OE2 GLU   139      25.873  42.539  45.421  1.00  0.00           O  
ATOM   2004  C   GLU   139      30.387  44.730  42.957  1.00  0.00           C  
ATOM   2005  O   GLU   139      29.782  45.817  42.883  1.00  0.00           O  
ATOM   2006  N   ALA   140      31.332  44.333  42.090  1.00  0.00           N  
ATOM   2007  HN  ALA   140      31.802  43.469  42.257  1.00  0.00           H  
ATOM   2008  CA  ALA   140      31.802  45.177  41.063  1.00  0.00           C  
ATOM   2009  HA  ALA   140      31.846  46.188  41.438  1.00  0.00           H  
ATOM   2010  CB  ALA   140      33.157  44.666  40.742  1.00  0.00           C  
ATOM   2011  HB1 ALA   140      33.640  45.383  40.043  1.00  0.00           H  
ATOM   2012  HB2 ALA   140      33.128  43.743  40.124  1.00  0.00           H  
ATOM   2013  HB3 ALA   140      33.720  44.401  41.662  1.00  0.00           H  
ATOM   2014  C   ALA   140      30.908  45.156  39.753  1.00  0.00           C  
ATOM   2015  OT1 ALA   140      30.269  46.157  39.369  1.00  0.00           O  
ATOM   2016  OT2 ALA   140      30.790  44.070  39.058  1.00  0.00           O  
TER    2017      ALA   140 
ATOM   2017  N   ASP   141      31.657  45.832  36.890  1.00  0.00           N  
ATOM   2018  HT1 ASP   141      31.106  45.771  37.770  1.00  0.00           H  
ATOM   2019  HT2 ASP   141      32.290  45.018  36.753  1.00  0.00           H  
ATOM   2020  HT3 ASP   141      30.958  45.786  36.122  1.00  0.00           H  
ATOM   2021  CA  ASP   141      32.429  47.089  36.797  1.00  0.00           C  
ATOM   2022  HA  ASP   141      33.026  47.150  35.899  1.00  0.00           H  
ATOM   2023  CB  ASP   141      31.474  48.333  36.745  1.00  0.00           C  
ATOM   2024  HB1 ASP   141      31.855  49.334  37.042  1.00  0.00           H  
ATOM   2025  HB2 ASP   141      30.683  48.175  37.508  1.00  0.00           H  
ATOM   2026  CG  ASP   141      30.875  48.505  35.369  1.00  0.00           C  
ATOM   2027  OD1 ASP   141      30.509  49.635  34.943  1.00  0.00           O  
ATOM   2028  OD2 ASP   141      30.591  47.465  34.774  1.00  0.00           O  
ATOM   2029  C   ASP   141      33.371  47.181  38.004  1.00  0.00           C  
ATOM   2030  O   ASP   141      34.418  46.555  38.081  1.00  0.00           O  
ATOM   2031  N   ALA   142      33.148  48.106  39.000  1.00  0.00           N  
ATOM   2032  HN  ALA   142      32.260  48.559  39.040  1.00  0.00           H  
ATOM   2033  CA  ALA   142      34.306  48.582  39.711  1.00  0.00           C  
ATOM   2034  HA  ALA   142      35.211  47.993  39.731  1.00  0.00           H  
ATOM   2035  CB  ALA   142      34.757  49.925  39.013  1.00  0.00           C  
ATOM   2036  HB1 ALA   142      35.190  49.586  38.047  1.00  0.00           H  
ATOM   2037  HB2 ALA   142      35.632  50.352  39.549  1.00  0.00           H  
ATOM   2038  HB3 ALA   142      33.914  50.621  38.817  1.00  0.00           H  
ATOM   2039  C   ALA   142      33.847  48.901  41.087  1.00  0.00           C  
ATOM   2040  O   ALA   142      32.740  49.369  41.302  1.00  0.00           O  
ATOM   2041  N   GLU   143      34.710  48.650  42.119  1.00  0.00           N  
ATOM   2042  HN  GLU   143      35.560  48.154  41.959  1.00  0.00           H  
ATOM   2043  CA  GLU   143      34.335  48.770  43.517  1.00  0.00           C  
ATOM   2044  HA  GLU   143      33.438  48.190  43.675  1.00  0.00           H  
ATOM   2045  CB  GLU   143      35.456  48.185  44.452  1.00  0.00           C  
ATOM   2046  HB1 GLU   143      35.164  48.191  45.524  1.00  0.00           H  
ATOM   2047  HB2 GLU   143      36.341  48.845  44.329  1.00  0.00           H  
ATOM   2048  CG  GLU   143      35.707  46.693  44.017  1.00  0.00           C  
ATOM   2049  HG1 GLU   143      34.795  46.219  43.596  1.00  0.00           H  
ATOM   2050  HG2 GLU   143      35.856  46.081  44.932  1.00  0.00           H  
ATOM   2051  CD  GLU   143      36.972  46.458  43.222  1.00  0.00           C  
ATOM   2052  OE1 GLU   143      37.078  47.075  42.127  1.00  0.00           O  
ATOM   2053  OE2 GLU   143      37.866  45.661  43.615  1.00  0.00           O  
ATOM   2054  C   GLU   143      33.944  50.145  44.015  1.00  0.00           C  
ATOM   2055  O   GLU   143      34.551  51.093  43.704  1.00  0.00           O  
ATOM   2056  N   PHE   144      32.912  50.127  44.885  1.00  0.00           N  
ATOM   2057  HN  PHE   144      32.366  49.299  44.992  1.00  0.00           H  
ATOM   2058  CA  PHE   144      32.351  51.223  45.626  1.00  0.00           C  
ATOM   2059  HA  PHE   144      31.390  50.851  45.949  1.00  0.00           H  
ATOM   2060  CB  PHE   144      33.315  51.635  46.774  1.00  0.00           C  
ATOM   2061  HB1 PHE   144      32.960  52.548  47.297  1.00  0.00           H  
ATOM   2062  HB2 PHE   144      34.282  51.857  46.275  1.00  0.00           H  
ATOM   2063  CG  PHE   144      33.452  50.557  47.807  1.00  0.00           C  
ATOM   2064  CD1 PHE   144      32.300  49.922  48.366  1.00  0.00           C  
ATOM   2065  HD1 PHE   144      31.325  50.240  48.025  1.00  0.00           H  
ATOM   2066  CE1 PHE   144      32.340  49.048  49.438  1.00  0.00           C  
ATOM   2067  HE1 PHE   144      31.421  48.587  49.769  1.00  0.00           H  
ATOM   2068  CZ  PHE   144      33.573  48.709  50.009  1.00  0.00           C  
ATOM   2069  HZ  PHE   144      33.575  47.959  50.786  1.00  0.00           H  
ATOM   2070  CD2 PHE   144      34.704  50.147  48.336  1.00  0.00           C  
ATOM   2071  HD2 PHE   144      35.613  50.511  47.881  1.00  0.00           H  
ATOM   2072  CE2 PHE   144      34.792  49.241  49.420  1.00  0.00           C  
ATOM   2073  HE2 PHE   144      35.675  49.042  50.009  1.00  0.00           H  
ATOM   2074  C   PHE   144      31.850  52.355  44.763  1.00  0.00           C  
ATOM   2075  O   PHE   144      31.288  51.962  43.723  1.00  0.00           O  
ATOM   2076  N   ARG   145      31.958  53.596  45.210  1.00  0.00           N  
ATOM   2077  HN  ARG   145      32.436  53.705  46.078  1.00  0.00           H  
ATOM   2078  CA  ARG   145      31.598  54.717  44.465  1.00  0.00           C  
ATOM   2079  HA  ARG   145      32.105  55.526  44.970  1.00  0.00           H  
ATOM   2080  CB  ARG   145      32.266  54.882  43.046  1.00  0.00           C  
ATOM   2081  HB1 ARG   145      31.956  55.927  42.826  1.00  0.00           H  
ATOM   2082  HB2 ARG   145      31.778  54.195  42.322  1.00  0.00           H  
ATOM   2083  CG  ARG   145      33.841  54.814  43.017  1.00  0.00           C  
ATOM   2084  HG1 ARG   145      34.203  53.870  43.477  1.00  0.00           H  
ATOM   2085  HG2 ARG   145      34.166  55.599  43.732  1.00  0.00           H  
ATOM   2086  CD  ARG   145      34.586  55.115  41.617  1.00  0.00           C  
ATOM   2087  HD1 ARG   145      35.687  55.222  41.719  1.00  0.00           H  
ATOM   2088  HD2 ARG   145      34.210  56.061  41.173  1.00  0.00           H  
ATOM   2089  NE  ARG   145      34.314  53.993  40.729  1.00  0.00           N  
ATOM   2090  HE  ARG   145      33.643  53.318  41.037  1.00  0.00           H  
ATOM   2091  CZ  ARG   145      34.597  53.977  39.400  1.00  0.00           C  
ATOM   2092  NH1 ARG   145      35.498  54.651  38.761  1.00  0.00           N  
ATOM   2093 HH11 ARG   145      36.040  55.396  39.150  1.00  0.00           H  
ATOM   2094 HH12 ARG   145      35.807  54.426  37.837  1.00  0.00           H  
ATOM   2095  NH2 ARG   145      33.812  53.146  38.736  1.00  0.00           N  
ATOM   2096 HH21 ARG   145      33.199  52.491  39.178  1.00  0.00           H  
ATOM   2097 HH22 ARG   145      34.044  52.954  37.782  1.00  0.00           H  
ATOM   2098  C   ARG   145      30.128  55.125  44.566  1.00  0.00           C  
ATOM   2099  O   ARG   145      29.459  55.259  43.575  1.00  0.00           O  
ATOM   2100  N   HSD   146      29.575  55.228  45.749  1.00  0.00           N  
ATOM   2101  HN  HSD   146      30.109  54.978  46.553  1.00  0.00           H  
ATOM   2102  CA  HSD   146      28.129  55.485  45.925  1.00  0.00           C  
ATOM   2103  HA  HSD   146      27.589  55.459  44.990  1.00  0.00           H  
ATOM   2104  CB  HSD   146      27.414  54.430  46.848  1.00  0.00           C  
ATOM   2105  HB1 HSD   146      26.358  54.721  47.030  1.00  0.00           H  
ATOM   2106  HB2 HSD   146      27.769  54.516  47.898  1.00  0.00           H  
ATOM   2107  ND1 HSD   146      28.355  52.079  46.629  1.00  0.00           N  
ATOM   2108  HD1 HSD   146      28.883  52.116  47.477  1.00  0.00           H  
ATOM   2109  CG  HSD   146      27.446  53.053  46.241  1.00  0.00           C  
ATOM   2110  CE1 HSD   146      28.225  51.016  45.829  1.00  0.00           C  
ATOM   2111  HE1 HSD   146      28.752  50.080  46.014  1.00  0.00           H  
ATOM   2112  NE2 HSD   146      27.246  51.230  44.920  1.00  0.00           N  
ATOM   2113  CD2 HSD   146      26.724  52.523  45.272  1.00  0.00           C  
ATOM   2114  HD2 HSD   146      25.821  52.811  44.748  1.00  0.00           H  
ATOM   2115  C   HSD   146      27.956  56.834  46.521  1.00  0.00           C  
ATOM   2116  O   HSD   146      28.436  57.095  47.606  1.00  0.00           O  
ATOM   2117  N   ASP   147      27.170  57.753  45.856  1.00  0.00           N  
ATOM   2118  HN  ASP   147      26.735  57.484  45.000  1.00  0.00           H  
ATOM   2119  CA  ASP   147      26.728  58.929  46.433  1.00  0.00           C  
ATOM   2120  HA  ASP   147      26.596  59.603  45.599  1.00  0.00           H  
ATOM   2121  CB  ASP   147      25.330  58.889  47.223  1.00  0.00           C  
ATOM   2122  HB1 ASP   147      25.109  59.931  47.541  1.00  0.00           H  
ATOM   2123  HB2 ASP   147      25.558  58.187  48.053  1.00  0.00           H  
ATOM   2124  CG  ASP   147      24.265  58.370  46.351  1.00  0.00           C  
ATOM   2125  OD1 ASP   147      23.144  58.170  46.885  1.00  0.00           O  
ATOM   2126  OD2 ASP   147      24.387  58.300  45.094  1.00  0.00           O  
ATOM   2127  C   ASP   147      27.866  59.750  47.170  1.00  0.00           C  
ATOM   2128  O   ASP   147      28.889  59.942  46.582  1.00  0.00           O  
ATOM   2129  N   SER   148      27.692  60.359  48.402  1.00  0.00           N  
ATOM   2130  HN  SER   148      26.760  60.253  48.741  1.00  0.00           H  
ATOM   2131  CA  SER   148      28.612  61.340  48.967  1.00  0.00           C  
ATOM   2132  HA  SER   148      28.742  62.011  48.131  1.00  0.00           H  
ATOM   2133  CB  SER   148      27.990  61.987  50.256  1.00  0.00           C  
ATOM   2134  HB1 SER   148      28.734  62.383  50.979  1.00  0.00           H  
ATOM   2135  HB2 SER   148      27.533  61.209  50.904  1.00  0.00           H  
ATOM   2136  OG  SER   148      27.075  63.004  49.899  1.00  0.00           O  
ATOM   2137  HG1 SER   148      26.330  62.539  49.510  1.00  0.00           H  
ATOM   2138  C   SER   148      29.998  60.895  49.263  1.00  0.00           C  
ATOM   2139  O   SER   148      30.162  60.050  50.132  1.00  0.00           O  
ATOM   2140  N   GLY   149      30.993  61.444  48.584  1.00  0.00           N  
ATOM   2141  HN  GLY   149      30.828  61.964  47.750  1.00  0.00           H  
ATOM   2142  CA  GLY   149      32.412  61.158  48.994  1.00  0.00           C  
ATOM   2143  HA1 GLY   149      32.841  60.717  48.106  1.00  0.00           H  
ATOM   2144  HA2 GLY   149      32.489  60.522  49.863  1.00  0.00           H  
ATOM   2145  C   GLY   149      33.105  62.447  49.345  1.00  0.00           C  
ATOM   2146  O   GLY   149      32.528  63.354  49.918  1.00  0.00           O  
ATOM   2147  N   TYR   150      34.378  62.547  48.918  1.00  0.00           N  
ATOM   2148  HN  TYR   150      34.775  61.740  48.488  1.00  0.00           H  
ATOM   2149  CA  TYR   150      35.228  63.772  49.038  1.00  0.00           C  
ATOM   2150  HA  TYR   150      34.716  64.722  49.003  1.00  0.00           H  
ATOM   2151  CB  TYR   150      35.898  63.583  50.428  1.00  0.00           C  
ATOM   2152  HB1 TYR   150      36.733  62.871  50.260  1.00  0.00           H  
ATOM   2153  HB2 TYR   150      35.229  63.205  51.231  1.00  0.00           H  
ATOM   2154  CG  TYR   150      36.455  64.890  51.014  1.00  0.00           C  
ATOM   2155  CD1 TYR   150      37.777  65.341  50.597  1.00  0.00           C  
ATOM   2156  HD1 TYR   150      38.369  64.652  50.013  1.00  0.00           H  
ATOM   2157  CE1 TYR   150      38.285  66.597  51.035  1.00  0.00           C  
ATOM   2158  HE1 TYR   150      39.318  66.839  50.832  1.00  0.00           H  
ATOM   2159  CZ  TYR   150      37.582  67.349  51.986  1.00  0.00           C  
ATOM   2160  OH  TYR   150      38.223  68.503  52.528  1.00  0.00           O  
ATOM   2161  HH  TYR   150      38.158  68.432  53.483  1.00  0.00           H  
ATOM   2162  CD2 TYR   150      35.765  65.680  51.970  1.00  0.00           C  
ATOM   2163  HD2 TYR   150      34.786  65.360  52.295  1.00  0.00           H  
ATOM   2164  CE2 TYR   150      36.336  66.842  52.462  1.00  0.00           C  
ATOM   2165  HE2 TYR   150      35.820  67.520  53.126  1.00  0.00           H  
ATOM   2166  C   TYR   150      36.185  63.821  47.858  1.00  0.00           C  
ATOM   2167  O   TYR   150      36.508  62.859  47.187  1.00  0.00           O  
ATOM   2168  N   GLU   151      36.546  65.031  47.510  1.00  0.00           N  
ATOM   2169  HN  GLU   151      36.267  65.801  48.078  1.00  0.00           H  
ATOM   2170  CA  GLU   151      37.350  65.425  46.310  1.00  0.00           C  
ATOM   2171  HA  GLU   151      37.704  64.590  45.725  1.00  0.00           H  
ATOM   2172  CB  GLU   151      36.705  66.346  45.198  1.00  0.00           C  
ATOM   2173  HB1 GLU   151      37.498  66.740  44.527  1.00  0.00           H  
ATOM   2174  HB2 GLU   151      36.152  67.174  45.691  1.00  0.00           H  
ATOM   2175  CG  GLU   151      35.661  65.624  44.261  1.00  0.00           C  
ATOM   2176  HG1 GLU   151      34.743  65.312  44.804  1.00  0.00           H  
ATOM   2177  HG2 GLU   151      36.118  64.751  43.747  1.00  0.00           H  
ATOM   2178  CD  GLU   151      35.149  66.442  43.106  1.00  0.00           C  
ATOM   2179  OE1 GLU   151      34.388  67.415  43.223  1.00  0.00           O  
ATOM   2180  OE2 GLU   151      35.476  66.168  41.931  1.00  0.00           O  
ATOM   2181  C   GLU   151      38.718  66.072  46.839  1.00  0.00           C  
ATOM   2182  O   GLU   151      38.635  67.076  47.516  1.00  0.00           O  
ATOM   2183  N   VAL   152      39.912  65.475  46.541  1.00  0.00           N  
ATOM   2184  HN  VAL   152      39.820  64.626  46.027  1.00  0.00           H  
ATOM   2185  CA  VAL   152      41.185  65.934  46.977  1.00  0.00           C  
ATOM   2186  HA  VAL   152      41.025  66.865  47.500  1.00  0.00           H  
ATOM   2187  CB  VAL   152      41.918  64.989  47.878  1.00  0.00           C  
ATOM   2188  HB  VAL   152      42.890  65.452  48.153  1.00  0.00           H  
ATOM   2189  CG1 VAL   152      41.115  64.884  49.106  1.00  0.00           C  
ATOM   2190 HG11 VAL   152      40.751  65.820  49.580  1.00  0.00           H  
ATOM   2191 HG12 VAL   152      41.701  64.400  49.916  1.00  0.00           H  
ATOM   2192 HG13 VAL   152      40.315  64.155  48.857  1.00  0.00           H  
ATOM   2193  CG2 VAL   152      42.229  63.681  47.229  1.00  0.00           C  
ATOM   2194 HG21 VAL   152      42.998  63.099  47.781  1.00  0.00           H  
ATOM   2195 HG22 VAL   152      42.572  63.847  46.186  1.00  0.00           H  
ATOM   2196 HG23 VAL   152      41.408  62.933  47.200  1.00  0.00           H  
ATOM   2197  C   VAL   152      42.024  66.439  45.785  1.00  0.00           C  
ATOM   2198  O   VAL   152      43.201  66.609  45.915  1.00  0.00           O  
ATOM   2199  N   HSD   153      41.351  66.645  44.613  1.00  0.00           N  
ATOM   2200  HN  HSD   153      40.371  66.474  44.676  1.00  0.00           H  
ATOM   2201  CA  HSD   153      41.987  67.304  43.488  1.00  0.00           C  
ATOM   2202  HA  HSD   153      43.007  66.976  43.352  1.00  0.00           H  
ATOM   2203  CB  HSD   153      41.306  67.001  42.199  1.00  0.00           C  
ATOM   2204  HB1 HSD   153      41.755  67.600  41.377  1.00  0.00           H  
ATOM   2205  HB2 HSD   153      40.296  67.464  42.199  1.00  0.00           H  
ATOM   2206  ND1 HSD   153      42.568  64.876  41.499  1.00  0.00           N  
ATOM   2207  HD1 HSD   153      43.520  65.181  41.498  1.00  0.00           H  
ATOM   2208  CG  HSD   153      41.373  65.541  41.784  1.00  0.00           C  
ATOM   2209  CE1 HSD   153      42.169  63.560  41.351  1.00  0.00           C  
ATOM   2210  HE1 HSD   153      42.706  62.659  41.054  1.00  0.00           H  
ATOM   2211  NE2 HSD   153      40.893  63.438  41.355  1.00  0.00           N  
ATOM   2212  CD2 HSD   153      40.391  64.643  41.723  1.00  0.00           C  
ATOM   2213  HD2 HSD   153      39.343  64.822  41.926  1.00  0.00           H  
ATOM   2214  C   HSD   153      42.138  68.835  43.580  1.00  0.00           C  
ATOM   2215  O   HSD   153      43.033  69.422  42.967  1.00  0.00           O  
ATOM   2216  N   HSD   154      41.222  69.511  44.347  1.00  0.00           N  
ATOM   2217  HN  HSD   154      40.439  69.149  44.848  1.00  0.00           H  
ATOM   2218  CA  HSD   154      41.127  70.972  44.289  1.00  0.00           C  
ATOM   2219  HA  HSD   154      41.866  71.382  43.617  1.00  0.00           H  
ATOM   2220  CB  HSD   154      39.692  71.515  43.898  1.00  0.00           C  
ATOM   2221  HB1 HSD   154      39.812  72.497  43.394  1.00  0.00           H  
ATOM   2222  HB2 HSD   154      39.003  71.694  44.751  1.00  0.00           H  
ATOM   2223  ND1 HSD   154      39.505  70.780  41.526  1.00  0.00           N  
ATOM   2224  HD1 HSD   154      40.369  71.249  41.342  1.00  0.00           H  
ATOM   2225  CG  HSD   154      39.024  70.655  42.814  1.00  0.00           C  
ATOM   2226  CE1 HSD   154      38.553  70.367  40.651  1.00  0.00           C  
ATOM   2227  HE1 HSD   154      38.648  70.408  39.566  1.00  0.00           H  
ATOM   2228  NE2 HSD   154      37.501  69.926  41.371  1.00  0.00           N  
ATOM   2229  CD2 HSD   154      37.778  70.114  42.682  1.00  0.00           C  
ATOM   2230  HD2 HSD   154      37.051  69.814  43.427  1.00  0.00           H  
ATOM   2231  C   HSD   154      41.570  71.551  45.730  1.00  0.00           C  
ATOM   2232  O   HSD   154      42.305  72.608  45.810  1.00  0.00           O  
ATOM   2233  N   GLN   155      41.135  70.869  46.778  1.00  0.00           N  
ATOM   2234  HN  GLN   155      40.458  70.163  46.585  1.00  0.00           H  
ATOM   2235  CA  GLN   155      41.604  71.036  48.161  1.00  0.00           C  
ATOM   2236  HA  GLN   155      41.646  72.077  48.444  1.00  0.00           H  
ATOM   2237  CB  GLN   155      40.726  70.325  49.259  1.00  0.00           C  
ATOM   2238  HB1 GLN   155      41.064  70.560  50.291  1.00  0.00           H  
ATOM   2239  HB2 GLN   155      40.659  69.233  49.067  1.00  0.00           H  
ATOM   2240  CG  GLN   155      39.275  70.829  49.254  1.00  0.00           C  
ATOM   2241  HG1 GLN   155      38.951  70.843  50.317  1.00  0.00           H  
ATOM   2242  HG2 GLN   155      38.649  70.046  48.775  1.00  0.00           H  
ATOM   2243  CD  GLN   155      38.982  72.218  48.709  1.00  0.00           C  
ATOM   2244  OE1 GLN   155      39.444  73.305  49.140  1.00  0.00           O  
ATOM   2245  NE2 GLN   155      37.924  72.273  47.898  1.00  0.00           N  
ATOM   2246 HE21 GLN   155      37.511  71.386  47.694  1.00  0.00           H  
ATOM   2247 HE22 GLN   155      37.620  73.200  47.678  1.00  0.00           H  
ATOM   2248  C   GLN   155      43.008  70.601  48.257  1.00  0.00           C  
ATOM   2249  O   GLN   155      43.418  69.538  47.809  1.00  0.00           O  
ATOM   2250  N   LYS   156      43.860  71.471  48.873  1.00  0.00           N  
ATOM   2251  HN  LYS   156      43.547  72.252  49.408  1.00  0.00           H  
ATOM   2252  CA  LYS   156      45.320  71.207  48.890  1.00  0.00           C  
ATOM   2253  HA  LYS   156      45.591  71.038  47.859  1.00  0.00           H  
ATOM   2254  CB  LYS   156      46.098  72.410  49.394  1.00  0.00           C  
ATOM   2255  HB1 LYS   156      47.063  72.129  49.867  1.00  0.00           H  
ATOM   2256  HB2 LYS   156      45.542  72.832  50.259  1.00  0.00           H  
ATOM   2257  CG  LYS   156      46.417  73.480  48.315  1.00  0.00           C  
ATOM   2258  HG1 LYS   156      45.937  74.421  48.660  1.00  0.00           H  
ATOM   2259  HG2 LYS   156      45.822  73.233  47.410  1.00  0.00           H  
ATOM   2260  CD  LYS   156      47.873  73.647  48.091  1.00  0.00           C  
ATOM   2261  HD1 LYS   156      48.311  72.637  47.943  1.00  0.00           H  
ATOM   2262  HD2 LYS   156      48.309  74.024  49.041  1.00  0.00           H  
ATOM   2263  CE  LYS   156      48.308  74.625  46.894  1.00  0.00           C  
ATOM   2264  HE1 LYS   156      48.069  74.171  45.908  1.00  0.00           H  
ATOM   2265  HE2 LYS   156      49.394  74.855  46.931  1.00  0.00           H  
ATOM   2266  NZ  LYS   156      47.629  75.966  47.142  1.00  0.00           N  
ATOM   2267  HZ1 LYS   156      47.497  76.205  48.146  1.00  0.00           H  
ATOM   2268  HZ2 LYS   156      46.700  75.894  46.680  1.00  0.00           H  
ATOM   2269  HZ3 LYS   156      48.190  76.738  46.728  1.00  0.00           H  
ATOM   2270  C   LYS   156      45.635  70.017  49.786  1.00  0.00           C  
ATOM   2271  O   LYS   156      45.456  70.005  50.987  1.00  0.00           O  
ATOM   2272  N   LEU   157      46.180  68.893  49.197  1.00  0.00           N  
ATOM   2273  HN  LEU   157      46.130  68.793  48.206  1.00  0.00           H  
ATOM   2274  CA  LEU   157      46.792  67.714  49.837  1.00  0.00           C  
ATOM   2275  HA  LEU   157      46.375  67.637  50.830  1.00  0.00           H  
ATOM   2276  CB  LEU   157      46.366  66.439  49.056  1.00  0.00           C  
ATOM   2277  HB1 LEU   157      46.470  66.704  47.982  1.00  0.00           H  
ATOM   2278  HB2 LEU   157      45.300  66.153  49.187  1.00  0.00           H  
ATOM   2279  CG  LEU   157      47.090  65.150  49.387  1.00  0.00           C  
ATOM   2280  HG  LEU   157      48.168  65.412  49.317  1.00  0.00           H  
ATOM   2281  CD1 LEU   157      46.693  64.747  50.800  1.00  0.00           C  
ATOM   2282 HD11 LEU   157      46.964  65.588  51.474  1.00  0.00           H  
ATOM   2283 HD12 LEU   157      47.216  63.835  51.160  1.00  0.00           H  
ATOM   2284 HD13 LEU   157      45.597  64.597  50.903  1.00  0.00           H  
ATOM   2285  CD2 LEU   157      46.795  63.924  48.518  1.00  0.00           C  
ATOM   2286 HD21 LEU   157      47.219  63.982  47.493  1.00  0.00           H  
ATOM   2287 HD22 LEU   157      45.725  63.734  48.283  1.00  0.00           H  
ATOM   2288 HD23 LEU   157      47.327  63.036  48.921  1.00  0.00           H  
ATOM   2289  C   LEU   157      48.309  67.856  49.915  1.00  0.00           C  
ATOM   2290  O   LEU   157      48.955  68.304  48.950  1.00  0.00           O  
ATOM   2291  N   VAL   158      48.883  67.473  51.040  1.00  0.00           N  
ATOM   2292  HN  VAL   158      48.305  67.128  51.776  1.00  0.00           H  
ATOM   2293  CA  VAL   158      50.260  67.654  51.487  1.00  0.00           C  
ATOM   2294  HA  VAL   158      50.938  67.702  50.648  1.00  0.00           H  
ATOM   2295  CB  VAL   158      50.538  68.893  52.378  1.00  0.00           C  
ATOM   2296  HB  VAL   158      50.094  68.754  53.387  1.00  0.00           H  
ATOM   2297  CG1 VAL   158      52.001  69.164  52.540  1.00  0.00           C  
ATOM   2298 HG11 VAL   158      52.202  70.084  53.129  1.00  0.00           H  
ATOM   2299 HG12 VAL   158      52.429  69.346  51.531  1.00  0.00           H  
ATOM   2300 HG13 VAL   158      52.493  68.311  53.053  1.00  0.00           H  
ATOM   2301  CG2 VAL   158      49.779  70.144  51.909  1.00  0.00           C  
ATOM   2302 HG21 VAL   158      49.910  70.032  50.812  1.00  0.00           H  
ATOM   2303 HG22 VAL   158      50.198  71.131  52.201  1.00  0.00           H  
ATOM   2304 HG23 VAL   158      48.699  70.020  52.139  1.00  0.00           H  
ATOM   2305  C   VAL   158      50.391  66.373  52.303  1.00  0.00           C  
ATOM   2306  O   VAL   158      49.629  66.003  53.192  1.00  0.00           O  
ATOM   2307  N   PHE   159      51.409  65.595  52.005  1.00  0.00           N  
ATOM   2308  HN  PHE   159      51.942  65.912  51.225  1.00  0.00           H  
ATOM   2309  CA  PHE   159      51.806  64.318  52.585  1.00  0.00           C  
ATOM   2310  HA  PHE   159      50.940  63.686  52.717  1.00  0.00           H  
ATOM   2311  CB  PHE   159      52.691  63.517  51.596  1.00  0.00           C  
ATOM   2312  HB1 PHE   159      52.680  62.467  51.960  1.00  0.00           H  
ATOM   2313  HB2 PHE   159      53.681  64.021  51.570  1.00  0.00           H  
ATOM   2314  CG  PHE   159      52.120  63.487  50.200  1.00  0.00           C  
ATOM   2315  CD1 PHE   159      53.005  63.570  49.081  1.00  0.00           C  
ATOM   2316  HD1 PHE   159      54.036  63.887  49.123  1.00  0.00           H  
ATOM   2317  CE1 PHE   159      52.584  63.274  47.807  1.00  0.00           C  
ATOM   2318  HE1 PHE   159      53.248  63.377  46.961  1.00  0.00           H  
ATOM   2319  CZ  PHE   159      51.260  62.872  47.682  1.00  0.00           C  
ATOM   2320  HZ  PHE   159      50.847  62.772  46.689  1.00  0.00           H  
ATOM   2321  CD2 PHE   159      50.859  62.972  50.020  1.00  0.00           C  
ATOM   2322  HD2 PHE   159      50.289  62.641  50.876  1.00  0.00           H  
ATOM   2323  CE2 PHE   159      50.324  62.742  48.710  1.00  0.00           C  
ATOM   2324  HE2 PHE   159      49.415  62.235  48.422  1.00  0.00           H  
ATOM   2325  C   PHE   159      52.601  64.401  53.881  1.00  0.00           C  
ATOM   2326  O   PHE   159      53.073  65.447  54.326  1.00  0.00           O  
ATOM   2327  N   PHE   160      52.732  63.259  54.587  1.00  0.00           N  
ATOM   2328  HN  PHE   160      52.285  62.397  54.361  1.00  0.00           H  
ATOM   2329  CA  PHE   160      53.581  63.189  55.702  1.00  0.00           C  
ATOM   2330  HA  PHE   160      54.089  64.093  56.004  1.00  0.00           H  
ATOM   2331  CB  PHE   160      52.778  62.503  56.899  1.00  0.00           C  
ATOM   2332  HB1 PHE   160      53.476  62.222  57.717  1.00  0.00           H  
ATOM   2333  HB2 PHE   160      52.291  61.532  56.666  1.00  0.00           H  
ATOM   2334  CG  PHE   160      51.727  63.337  57.509  1.00  0.00           C  
ATOM   2335  CD1 PHE   160      52.017  64.689  57.734  1.00  0.00           C  
ATOM   2336  HD1 PHE   160      52.978  65.091  57.448  1.00  0.00           H  
ATOM   2337  CE1 PHE   160      51.135  65.566  58.281  1.00  0.00           C  
ATOM   2338  HE1 PHE   160      51.432  66.591  58.451  1.00  0.00           H  
ATOM   2339  CZ  PHE   160      49.915  65.076  58.860  1.00  0.00           C  
ATOM   2340  HZ  PHE   160      49.285  65.831  59.306  1.00  0.00           H  
ATOM   2341  CD2 PHE   160      50.487  62.880  58.098  1.00  0.00           C  
ATOM   2342  HD2 PHE   160      50.204  61.859  57.890  1.00  0.00           H  
ATOM   2343  CE2 PHE   160      49.577  63.718  58.752  1.00  0.00           C  
ATOM   2344  HE2 PHE   160      48.661  63.248  59.081  1.00  0.00           H  
ATOM   2345  C   PHE   160      54.724  62.282  55.246  1.00  0.00           C  
ATOM   2346  O   PHE   160      54.913  61.835  54.105  1.00  0.00           O  
ATOM   2347  N   ALA   161      55.567  61.926  56.212  1.00  0.00           N  
ATOM   2348  HN  ALA   161      55.450  62.264  57.142  1.00  0.00           H  
ATOM   2349  CA  ALA   161      56.739  61.076  56.077  1.00  0.00           C  
ATOM   2350  HA  ALA   161      56.568  60.282  55.366  1.00  0.00           H  
ATOM   2351  CB  ALA   161      57.883  61.831  55.453  1.00  0.00           C  
ATOM   2352  HB1 ALA   161      57.651  62.245  54.448  1.00  0.00           H  
ATOM   2353  HB2 ALA   161      58.701  61.159  55.115  1.00  0.00           H  
ATOM   2354  HB3 ALA   161      58.334  62.594  56.122  1.00  0.00           H  
ATOM   2355  C   ALA   161      57.178  60.414  57.368  1.00  0.00           C  
ATOM   2356  O   ALA   161      56.849  60.903  58.476  1.00  0.00           O  
ATOM   2357  N   GLU   162      57.705  59.159  57.320  1.00  0.00           N  
ATOM   2358  HN  GLU   162      57.790  58.707  56.435  1.00  0.00           H  
ATOM   2359  CA  GLU   162      58.421  58.519  58.434  1.00  0.00           C  
ATOM   2360  HA  GLU   162      57.792  58.810  59.262  1.00  0.00           H  
ATOM   2361  CB  GLU   162      58.726  57.017  58.311  1.00  0.00           C  
ATOM   2362  HB1 GLU   162      59.413  56.615  59.086  1.00  0.00           H  
ATOM   2363  HB2 GLU   162      59.182  56.845  57.312  1.00  0.00           H  
ATOM   2364  CG  GLU   162      57.405  56.144  58.358  1.00  0.00           C  
ATOM   2365  HG1 GLU   162      57.713  55.078  58.312  1.00  0.00           H  
ATOM   2366  HG2 GLU   162      56.939  56.338  57.368  1.00  0.00           H  
ATOM   2367  CD  GLU   162      56.389  56.308  59.468  1.00  0.00           C  
ATOM   2368  OE1 GLU   162      55.217  55.919  59.283  1.00  0.00           O  
ATOM   2369  OE2 GLU   162      56.717  56.811  60.579  1.00  0.00           O  
ATOM   2370  C   GLU   162      59.709  59.208  58.748  1.00  0.00           C  
ATOM   2371  O   GLU   162      60.258  59.856  57.866  1.00  0.00           O  
ATOM   2372  N   ASP   163      60.131  59.119  60.038  1.00  0.00           N  
ATOM   2373  HN  ASP   163      59.597  58.644  60.733  1.00  0.00           H  
ATOM   2374  CA  ASP   163      61.515  59.602  60.342  1.00  0.00           C  
ATOM   2375  HA  ASP   163      61.575  60.615  59.971  1.00  0.00           H  
ATOM   2376  CB  ASP   163      61.947  59.547  61.844  1.00  0.00           C  
ATOM   2377  HB1 ASP   163      62.968  59.824  62.183  1.00  0.00           H  
ATOM   2378  HB2 ASP   163      61.625  58.521  62.125  1.00  0.00           H  
ATOM   2379  CG  ASP   163      61.089  60.551  62.627  1.00  0.00           C  
ATOM   2380  OD1 ASP   163      60.652  61.535  62.022  1.00  0.00           O  
ATOM   2381  OD2 ASP   163      61.008  60.384  63.877  1.00  0.00           O  
ATOM   2382  C   ASP   163      62.576  58.816  59.531  1.00  0.00           C  
ATOM   2383  O   ASP   163      62.523  57.571  59.400  1.00  0.00           O  
ATOM   2384  N   VAL   164      63.596  59.485  58.988  1.00  0.00           N  
ATOM   2385  HN  VAL   164      63.725  60.382  59.405  1.00  0.00           H  
ATOM   2386  CA  VAL   164      64.694  58.859  58.209  1.00  0.00           C  
ATOM   2387  HA  VAL   164      64.292  57.925  57.845  1.00  0.00           H  
ATOM   2388  CB  VAL   164      65.124  59.789  57.084  1.00  0.00           C  
ATOM   2389  HB  VAL   164      65.611  60.706  57.480  1.00  0.00           H  
ATOM   2390  CG1 VAL   164      66.113  59.083  56.115  1.00  0.00           C  
ATOM   2391 HG11 VAL   164      65.592  58.413  55.398  1.00  0.00           H  
ATOM   2392 HG12 VAL   164      66.815  58.545  56.787  1.00  0.00           H  
ATOM   2393 HG13 VAL   164      66.693  59.827  55.529  1.00  0.00           H  
ATOM   2394  CG2 VAL   164      63.812  60.110  56.441  1.00  0.00           C  
ATOM   2395 HG21 VAL   164      63.963  60.414  55.383  1.00  0.00           H  
ATOM   2396 HG22 VAL   164      63.234  60.882  56.993  1.00  0.00           H  
ATOM   2397 HG23 VAL   164      63.191  59.189  56.467  1.00  0.00           H  
ATOM   2398  C   VAL   164      65.836  58.463  59.123  1.00  0.00           C  
ATOM   2399  O   VAL   164      66.446  59.253  59.708  1.00  0.00           O  
ATOM   2400  N   GLY   165      66.095  57.095  59.246  1.00  0.00           N  
ATOM   2401  HN  GLY   165      65.615  56.401  58.715  1.00  0.00           H  
ATOM   2402  CA  GLY   165      67.141  56.494  60.116  1.00  0.00           C  
ATOM   2403  HA1 GLY   165      66.686  55.726  60.725  1.00  0.00           H  
ATOM   2404  HA2 GLY   165      67.599  57.206  60.787  1.00  0.00           H  
ATOM   2405  C   GLY   165      68.233  55.914  59.345  1.00  0.00           C  
ATOM   2406  O   GLY   165      68.422  56.257  58.232  1.00  0.00           O  
ATOM   2407  N   SER   166      68.932  54.961  59.996  1.00  0.00           N  
ATOM   2408  HN  SER   166      68.715  54.825  60.959  1.00  0.00           H  
ATOM   2409  CA  SER   166      70.167  54.346  59.485  1.00  0.00           C  
ATOM   2410  HA  SER   166      70.829  55.196  59.404  1.00  0.00           H  
ATOM   2411  CB  SER   166      70.819  53.280  60.510  1.00  0.00           C  
ATOM   2412  HB1 SER   166      70.095  52.440  60.432  1.00  0.00           H  
ATOM   2413  HB2 SER   166      70.949  53.578  61.572  1.00  0.00           H  
ATOM   2414  OG  SER   166      72.143  52.857  60.100  1.00  0.00           O  
ATOM   2415  HG1 SER   166      72.074  52.093  59.523  1.00  0.00           H  
ATOM   2416  C   SER   166      70.054  53.710  58.152  1.00  0.00           C  
ATOM   2417  O   SER   166      69.349  52.711  57.916  1.00  0.00           O  
ATOM   2418  N   ASN   167      70.820  54.199  57.228  1.00  0.00           N  
ATOM   2419  HN  ASN   167      71.305  55.044  57.441  1.00  0.00           H  
ATOM   2420  CA  ASN   167      71.075  53.792  55.849  1.00  0.00           C  
ATOM   2421  HA  ASN   167      71.512  54.627  55.323  1.00  0.00           H  
ATOM   2422  CB  ASN   167      71.967  52.537  55.775  1.00  0.00           C  
ATOM   2423  HB1 ASN   167      72.027  52.318  54.688  1.00  0.00           H  
ATOM   2424  HB2 ASN   167      71.493  51.712  56.348  1.00  0.00           H  
ATOM   2425  CG  ASN   167      73.345  52.721  56.317  1.00  0.00           C  
ATOM   2426  OD1 ASN   167      73.751  53.860  56.536  1.00  0.00           O  
ATOM   2427  ND2 ASN   167      74.104  51.579  56.446  1.00  0.00           N  
ATOM   2428 HD21 ASN   167      73.765  50.640  56.380  1.00  0.00           H  
ATOM   2429 HD22 ASN   167      74.989  51.755  56.875  1.00  0.00           H  
ATOM   2430  C   ASN   167      69.769  53.605  55.045  1.00  0.00           C  
ATOM   2431  O   ASN   167      69.751  52.772  54.105  1.00  0.00           O  
ATOM   2432  N   LYS   168      68.804  54.499  55.314  1.00  0.00           N  
ATOM   2433  HN  LYS   168      68.839  55.136  56.080  1.00  0.00           H  
ATOM   2434  CA  LYS   168      67.542  54.550  54.571  1.00  0.00           C  
ATOM   2435  HA  LYS   168      67.211  53.525  54.497  1.00  0.00           H  
ATOM   2436  CB  LYS   168      66.280  55.231  55.236  1.00  0.00           C  
ATOM   2437  HB1 LYS   168      65.502  55.624  54.547  1.00  0.00           H  
ATOM   2438  HB2 LYS   168      66.676  56.172  55.673  1.00  0.00           H  
ATOM   2439  CG  LYS   168      65.544  54.360  56.233  1.00  0.00           C  
ATOM   2440  HG1 LYS   168      64.597  54.917  56.402  1.00  0.00           H  
ATOM   2441  HG2 LYS   168      66.097  54.246  57.190  1.00  0.00           H  
ATOM   2442  CD  LYS   168      65.137  52.902  55.778  1.00  0.00           C  
ATOM   2443  HD1 LYS   168      65.983  52.188  55.684  1.00  0.00           H  
ATOM   2444  HD2 LYS   168      64.655  52.976  54.780  1.00  0.00           H  
ATOM   2445  CE  LYS   168      64.059  52.423  56.748  1.00  0.00           C  
ATOM   2446  HE1 LYS   168      63.566  51.545  56.280  1.00  0.00           H  
ATOM   2447  HE2 LYS   168      63.347  53.233  57.017  1.00  0.00           H  
ATOM   2448  NZ  LYS   168      64.752  51.955  57.889  1.00  0.00           N  
ATOM   2449  HZ1 LYS   168      64.116  51.664  58.658  1.00  0.00           H  
ATOM   2450  HZ2 LYS   168      65.235  52.721  58.400  1.00  0.00           H  
ATOM   2451  HZ3 LYS   168      65.428  51.212  57.620  1.00  0.00           H  
ATOM   2452  C   LYS   168      67.728  54.998  53.113  1.00  0.00           C  
ATOM   2453  O   LYS   168      68.384  56.005  52.764  1.00  0.00           O  
ATOM   2454  N   GLY   169      66.962  54.341  52.196  1.00  0.00           N  
ATOM   2455  HN  GLY   169      66.444  53.583  52.584  1.00  0.00           H  
ATOM   2456  CA  GLY   169      66.657  54.643  50.769  1.00  0.00           C  
ATOM   2457  HA1 GLY   169      65.953  53.900  50.425  1.00  0.00           H  
ATOM   2458  HA2 GLY   169      67.631  54.563  50.311  1.00  0.00           H  
ATOM   2459  C   GLY   169      66.069  55.970  50.331  1.00  0.00           C  
ATOM   2460  O   GLY   169      66.054  56.963  51.058  1.00  0.00           O  
ATOM   2461  N   ALA   170      65.448  56.041  49.104  1.00  0.00           N  
ATOM   2462  HN  ALA   170      65.408  55.323  48.413  1.00  0.00           H  
ATOM   2463  CA  ALA   170      64.974  57.346  48.655  1.00  0.00           C  
ATOM   2464  HA  ALA   170      65.790  58.046  48.759  1.00  0.00           H  
ATOM   2465  CB  ALA   170      64.587  57.193  47.198  1.00  0.00           C  
ATOM   2466  HB1 ALA   170      64.567  58.162  46.654  1.00  0.00           H  
ATOM   2467  HB2 ALA   170      63.640  56.615  47.242  1.00  0.00           H  
ATOM   2468  HB3 ALA   170      65.400  56.602  46.724  1.00  0.00           H  
ATOM   2469  C   ALA   170      63.773  57.924  49.440  1.00  0.00           C  
ATOM   2470  O   ALA   170      62.849  57.212  49.791  1.00  0.00           O  
ATOM   2471  N   ILE   171      63.656  59.329  49.519  1.00  0.00           N  
ATOM   2472  HN  ILE   171      64.387  59.803  49.035  1.00  0.00           H  
ATOM   2473  CA  ILE   171      62.675  60.060  50.379  1.00  0.00           C  
ATOM   2474  HA  ILE   171      62.761  59.813  51.427  1.00  0.00           H  
ATOM   2475  CB  ILE   171      62.800  61.593  50.246  1.00  0.00           C  
ATOM   2476  HB  ILE   171      62.733  61.836  49.164  1.00  0.00           H  
ATOM   2477  CG2 ILE   171      61.730  62.268  50.974  1.00  0.00           C  
ATOM   2478 HG21 ILE   171      62.114  63.226  51.385  1.00  0.00           H  
ATOM   2479 HG22 ILE   171      61.369  61.587  51.773  1.00  0.00           H  
ATOM   2480 HG23 ILE   171      60.850  62.559  50.361  1.00  0.00           H  
ATOM   2481  CG1 ILE   171      64.140  62.179  50.736  1.00  0.00           C  
ATOM   2482 HG11 ILE   171      64.008  63.282  50.722  1.00  0.00           H  
ATOM   2483 HG12 ILE   171      65.022  61.809  50.171  1.00  0.00           H  
ATOM   2484  CD  ILE   171      64.474  61.850  52.209  1.00  0.00           C  
ATOM   2485  HD1 ILE   171      65.434  62.284  52.561  1.00  0.00           H  
ATOM   2486  HD2 ILE   171      64.550  60.744  52.272  1.00  0.00           H  
ATOM   2487  HD3 ILE   171      63.636  62.253  52.818  1.00  0.00           H  
ATOM   2488  C   ILE   171      61.257  59.714  49.975  1.00  0.00           C  
ATOM   2489  O   ILE   171      60.393  59.439  50.814  1.00  0.00           O  
ATOM   2490  N   ILE   172      60.994  59.602  48.628  1.00  0.00           N  
ATOM   2491  HN  ILE   172      61.756  59.892  48.056  1.00  0.00           H  
ATOM   2492  CA  ILE   172      59.697  59.156  48.055  1.00  0.00           C  
ATOM   2493  HA  ILE   172      59.108  60.046  48.221  1.00  0.00           H  
ATOM   2494  CB  ILE   172      59.848  59.149  46.521  1.00  0.00           C  
ATOM   2495  HB  ILE   172      60.375  60.093  46.269  1.00  0.00           H  
ATOM   2496  CG2 ILE   172      60.824  58.063  46.025  1.00  0.00           C  
ATOM   2497 HG21 ILE   172      61.777  58.013  46.593  1.00  0.00           H  
ATOM   2498 HG22 ILE   172      61.093  58.215  44.958  1.00  0.00           H  
ATOM   2499 HG23 ILE   172      60.314  57.078  45.968  1.00  0.00           H  
ATOM   2500  CG1 ILE   172      58.484  58.976  45.706  1.00  0.00           C  
ATOM   2501 HG11 ILE   172      58.181  57.909  45.776  1.00  0.00           H  
ATOM   2502 HG12 ILE   172      58.676  59.254  44.648  1.00  0.00           H  
ATOM   2503  CD  ILE   172      57.428  59.871  46.216  1.00  0.00           C  
ATOM   2504  HD1 ILE   172      57.740  60.937  46.264  1.00  0.00           H  
ATOM   2505  HD2 ILE   172      57.022  59.560  47.201  1.00  0.00           H  
ATOM   2506  HD3 ILE   172      56.494  59.924  45.616  1.00  0.00           H  
ATOM   2507  C   ILE   172      59.014  57.938  48.569  1.00  0.00           C  
ATOM   2508  O   ILE   172      57.850  58.046  48.909  1.00  0.00           O  
ATOM   2509  N   GLY   173      59.803  56.889  48.830  1.00  0.00           N  
ATOM   2510  HN  GLY   173      60.749  56.916  48.515  1.00  0.00           H  
ATOM   2511  CA  GLY   173      59.301  55.639  49.483  1.00  0.00           C  
ATOM   2512  HA1 GLY   173      60.121  54.948  49.355  1.00  0.00           H  
ATOM   2513  HA2 GLY   173      58.345  55.366  49.062  1.00  0.00           H  
ATOM   2514  C   GLY   173      59.089  55.714  50.959  1.00  0.00           C  
ATOM   2515  O   GLY   173      58.463  54.933  51.609  1.00  0.00           O  
ATOM   2516  N   LEU   174      59.575  56.769  51.646  1.00  0.00           N  
ATOM   2517  HN  LEU   174      60.045  57.535  51.214  1.00  0.00           H  
ATOM   2518  CA  LEU   174      59.448  56.974  53.090  1.00  0.00           C  
ATOM   2519  HA  LEU   174      59.263  56.000  53.519  1.00  0.00           H  
ATOM   2520  CB  LEU   174      60.785  57.448  53.783  1.00  0.00           C  
ATOM   2521  HB1 LEU   174      60.809  57.123  54.845  1.00  0.00           H  
ATOM   2522  HB2 LEU   174      60.786  58.557  53.855  1.00  0.00           H  
ATOM   2523  CG  LEU   174      62.092  56.969  53.106  1.00  0.00           C  
ATOM   2524  HG  LEU   174      62.131  57.442  52.101  1.00  0.00           H  
ATOM   2525  CD1 LEU   174      63.286  57.555  53.828  1.00  0.00           C  
ATOM   2526 HD11 LEU   174      63.188  58.647  54.009  1.00  0.00           H  
ATOM   2527 HD12 LEU   174      64.202  57.368  53.228  1.00  0.00           H  
ATOM   2528 HD13 LEU   174      63.391  57.095  54.834  1.00  0.00           H  
ATOM   2529  CD2 LEU   174      62.300  55.478  52.901  1.00  0.00           C  
ATOM   2530 HD21 LEU   174      63.315  55.282  52.495  1.00  0.00           H  
ATOM   2531 HD22 LEU   174      61.495  55.126  52.221  1.00  0.00           H  
ATOM   2532 HD23 LEU   174      62.407  54.931  53.862  1.00  0.00           H  
ATOM   2533  C   LEU   174      58.294  57.905  53.461  1.00  0.00           C  
ATOM   2534  O   LEU   174      57.837  57.976  54.616  1.00  0.00           O  
ATOM   2535  N   MET   175      57.726  58.645  52.429  1.00  0.00           N  
ATOM   2536  HN  MET   175      58.160  58.560  51.536  1.00  0.00           H  
ATOM   2537  CA  MET   175      56.359  59.346  52.383  1.00  0.00           C  
ATOM   2538  HA  MET   175      56.234  60.091  53.155  1.00  0.00           H  
ATOM   2539  CB  MET   175      56.023  60.058  51.069  1.00  0.00           C  
ATOM   2540  HB1 MET   175      54.981  60.428  51.176  1.00  0.00           H  
ATOM   2541  HB2 MET   175      56.020  59.351  50.212  1.00  0.00           H  
ATOM   2542  CG  MET   175      56.935  61.250  50.777  1.00  0.00           C  
ATOM   2543  HG1 MET   175      57.963  60.833  50.833  1.00  0.00           H  
ATOM   2544  HG2 MET   175      56.934  61.825  51.728  1.00  0.00           H  
ATOM   2545  SD  MET   175      56.552  62.253  49.294  1.00  0.00           S  
ATOM   2546  CE  MET   175      58.035  63.228  49.238  1.00  0.00           C  
ATOM   2547  HE1 MET   175      58.924  62.595  49.032  1.00  0.00           H  
ATOM   2548  HE2 MET   175      58.231  63.808  50.165  1.00  0.00           H  
ATOM   2549  HE3 MET   175      57.982  63.982  48.424  1.00  0.00           H  
ATOM   2550  C   MET   175      55.246  58.400  52.714  1.00  0.00           C  
ATOM   2551  O   MET   175      55.341  57.311  52.323  1.00  0.00           O  
ATOM   2552  N   VAL   176      54.186  58.815  53.461  1.00  0.00           N  
ATOM   2553  HN  VAL   176      54.023  59.737  53.804  1.00  0.00           H  
ATOM   2554  CA  VAL   176      53.175  57.867  53.896  1.00  0.00           C  
ATOM   2555  HA  VAL   176      52.648  57.374  53.092  1.00  0.00           H  
ATOM   2556  CB  VAL   176      53.789  56.720  54.782  1.00  0.00           C  
ATOM   2557  HB  VAL   176      54.489  56.121  54.162  1.00  0.00           H  
ATOM   2558  CG1 VAL   176      54.543  57.178  55.988  1.00  0.00           C  
ATOM   2559 HG11 VAL   176      53.890  57.756  56.676  1.00  0.00           H  
ATOM   2560 HG12 VAL   176      55.444  57.766  55.713  1.00  0.00           H  
ATOM   2561 HG13 VAL   176      54.906  56.245  56.470  1.00  0.00           H  
ATOM   2562  CG2 VAL   176      52.602  55.818  55.102  1.00  0.00           C  
ATOM   2563 HG21 VAL   176      52.098  56.299  55.968  1.00  0.00           H  
ATOM   2564 HG22 VAL   176      53.042  54.822  55.323  1.00  0.00           H  
ATOM   2565 HG23 VAL   176      51.848  55.724  54.292  1.00  0.00           H  
ATOM   2566  C   VAL   176      52.123  58.714  54.594  1.00  0.00           C  
ATOM   2567  O   VAL   176      52.201  59.162  55.746  1.00  0.00           O  
ATOM   2568  N   GLY   177      51.021  58.880  53.860  1.00  0.00           N  
ATOM   2569  HN  GLY   177      50.926  58.361  53.014  1.00  0.00           H  
ATOM   2570  CA  GLY   177      49.847  59.519  54.429  1.00  0.00           C  
ATOM   2571  HA1 GLY   177      49.908  59.421  55.503  1.00  0.00           H  
ATOM   2572  HA2 GLY   177      48.936  59.114  54.012  1.00  0.00           H  
ATOM   2573  C   GLY   177      49.894  60.980  54.082  1.00  0.00           C  
ATOM   2574  O   GLY   177      50.830  61.450  53.441  1.00  0.00           O  
ATOM   2575  N   GLY   178      48.957  61.748  54.589  1.00  0.00           N  
ATOM   2576  HN  GLY   178      48.247  61.469  55.231  1.00  0.00           H  
ATOM   2577  CA  GLY   178      48.851  63.172  54.298  1.00  0.00           C  
ATOM   2578  HA1 GLY   178      48.794  63.335  53.232  1.00  0.00           H  
ATOM   2579  HA2 GLY   178      49.670  63.662  54.803  1.00  0.00           H  
ATOM   2580  C   GLY   178      47.623  63.783  54.821  1.00  0.00           C  
ATOM   2581  O   GLY   178      46.595  63.137  55.009  1.00  0.00           O  
ATOM   2582  N   VAL   179      47.677  65.133  55.027  1.00  0.00           N  
ATOM   2583  HN  VAL   179      48.482  65.629  54.709  1.00  0.00           H  
ATOM   2584  CA  VAL   179      46.633  66.050  55.455  1.00  0.00           C  
ATOM   2585  HA  VAL   179      45.758  65.562  55.859  1.00  0.00           H  
ATOM   2586  CB  VAL   179      47.162  66.831  56.675  1.00  0.00           C  
ATOM   2587  HB  VAL   179      47.601  66.164  57.447  1.00  0.00           H  
ATOM   2588  CG1 VAL   179      48.180  67.915  56.325  1.00  0.00           C  
ATOM   2589 HG11 VAL   179      48.424  68.432  57.278  1.00  0.00           H  
ATOM   2590 HG12 VAL   179      47.961  68.586  55.467  1.00  0.00           H  
ATOM   2591 HG13 VAL   179      49.150  67.455  56.038  1.00  0.00           H  
ATOM   2592  CG2 VAL   179      45.935  67.456  57.366  1.00  0.00           C  
ATOM   2593 HG21 VAL   179      46.185  68.090  58.243  1.00  0.00           H  
ATOM   2594 HG22 VAL   179      45.269  66.664  57.771  1.00  0.00           H  
ATOM   2595 HG23 VAL   179      45.447  68.237  56.744  1.00  0.00           H  
ATOM   2596  C   VAL   179      46.120  66.962  54.286  1.00  0.00           C  
ATOM   2597  O   VAL   179      46.876  67.410  53.410  1.00  0.00           O  
ATOM   2598  N   VAL   180      44.823  67.128  54.265  1.00  0.00           N  
ATOM   2599  HN  VAL   180      44.216  66.810  54.989  1.00  0.00           H  
ATOM   2600  CA  VAL   180      44.144  67.993  53.293  1.00  0.00           C  
ATOM   2601  HA  VAL   180      44.801  68.129  52.447  1.00  0.00           H  
ATOM   2602  CB  VAL   180      42.888  67.341  52.845  1.00  0.00           C  
ATOM   2603  HB  VAL   180      42.268  67.011  53.705  1.00  0.00           H  
ATOM   2604  CG1 VAL   180      42.175  68.341  51.926  1.00  0.00           C  
ATOM   2605 HG11 VAL   180      42.823  68.655  51.079  1.00  0.00           H  
ATOM   2606 HG12 VAL   180      41.791  69.217  52.491  1.00  0.00           H  
ATOM   2607 HG13 VAL   180      41.249  67.858  51.549  1.00  0.00           H  
ATOM   2608  CG2 VAL   180      43.352  66.051  52.094  1.00  0.00           C  
ATOM   2609 HG21 VAL   180      44.110  66.267  51.311  1.00  0.00           H  
ATOM   2610 HG22 VAL   180      42.420  65.561  51.740  1.00  0.00           H  
ATOM   2611 HG23 VAL   180      43.678  65.252  52.794  1.00  0.00           H  
ATOM   2612  C   VAL   180      43.757  69.319  53.981  1.00  0.00           C  
ATOM   2613  O   VAL   180      43.161  69.350  55.039  1.00  0.00           O  
ATOM   2614  N   ILE   181      44.143  70.470  53.388  1.00  0.00           N  
ATOM   2615  HN  ILE   181      44.748  70.477  52.595  1.00  0.00           H  
ATOM   2616  CA  ILE   181      43.964  71.766  54.070  1.00  0.00           C  
ATOM   2617  HA  ILE   181      43.561  71.631  55.063  1.00  0.00           H  
ATOM   2618  CB  ILE   181      45.198  72.719  54.162  1.00  0.00           C  
ATOM   2619  HB  ILE   181      45.400  72.912  53.087  1.00  0.00           H  
ATOM   2620  CG2 ILE   181      44.796  74.023  54.870  1.00  0.00           C  
ATOM   2621 HG21 ILE   181      44.348  73.830  55.869  1.00  0.00           H  
ATOM   2622 HG22 ILE   181      44.175  74.692  54.237  1.00  0.00           H  
ATOM   2623 HG23 ILE   181      45.649  74.680  55.142  1.00  0.00           H  
ATOM   2624  CG1 ILE   181      46.475  72.145  54.781  1.00  0.00           C  
ATOM   2625 HG11 ILE   181      47.264  72.927  54.774  1.00  0.00           H  
ATOM   2626 HG12 ILE   181      46.744  71.216  54.234  1.00  0.00           H  
ATOM   2627  CD  ILE   181      46.474  71.630  56.269  1.00  0.00           C  
ATOM   2628  HD1 ILE   181      46.416  72.458  57.007  1.00  0.00           H  
ATOM   2629  HD2 ILE   181      47.379  71.015  56.460  1.00  0.00           H  
ATOM   2630  HD3 ILE   181      45.582  70.993  56.450  1.00  0.00           H  
ATOM   2631  C   ILE   181      42.839  72.611  53.389  1.00  0.00           C  
ATOM   2632  O   ILE   181      43.065  72.932  52.203  1.00  0.00           O  
ATOM   2633  N   ALA   182      41.736  72.935  54.101  1.00  0.00           N  
ATOM   2634  HN  ALA   182      41.738  72.769  55.084  1.00  0.00           H  
ATOM   2635  CA  ALA   182      40.660  73.698  53.500  1.00  0.00           C  
ATOM   2636  HA  ALA   182      41.108  74.146  52.625  1.00  0.00           H  
ATOM   2637  CB  ALA   182      39.507  72.728  53.030  1.00  0.00           C  
ATOM   2638  HB1 ALA   182      38.716  73.251  52.451  1.00  0.00           H  
ATOM   2639  HB2 ALA   182      39.059  72.274  53.940  1.00  0.00           H  
ATOM   2640  HB3 ALA   182      39.978  71.889  52.477  1.00  0.00           H  
ATOM   2641  C   ALA   182      40.030  74.879  54.403  1.00  0.00           C  
ATOM   2642  OT1 ALA   182      39.907  76.036  53.977  1.00  0.00           O  
ATOM   2643  OT2 ALA   182      39.685  74.607  55.618  1.00  0.00           O  
TER    2644      ALA   182 
END   
