# Supplementary material for: Exploring Structural Insights of Aβ42 and α-Synuclein Monomers and Heterodimer: A Comparative Study Using Implicit and Explicit Solvent Simulations
Source: J Phys Chem B. 2024 May 3;128(19):4655–69. doi: 10.1021/acs.jpcb.4c00503 (PMC11103699; doi:10.1021/acs.jpcb.4c00503)
Supplement: Supplementary file 3 — jp4c00503_si_003.zip [file jp4c00503_si_003.zip › rep/7_asyn_abeta_FINAL5.pdb]

CRYST1   96.545   97.352   98.072  90.00  90.00  90.00               1
ATOM      1  N   MET     1      44.939  25.506  54.281  1.00  0.00           N  
ATOM      2  HT1 MET     1      44.731  26.521  54.369  1.00  0.00           H  
ATOM      3  HT2 MET     1      45.376  25.218  55.180  1.00  0.00           H  
ATOM      4  HT3 MET     1      44.044  24.991  54.158  1.00  0.00           H  
ATOM      5  CA  MET     1      45.835  25.251  53.072  1.00  0.00           C  
ATOM      6  HA  MET     1      46.108  24.210  53.161  1.00  0.00           H  
ATOM      7  CB  MET     1      45.101  25.517  51.799  1.00  0.00           C  
ATOM      8  HB1 MET     1      45.782  25.477  50.922  1.00  0.00           H  
ATOM      9  HB2 MET     1      44.825  26.591  51.874  1.00  0.00           H  
ATOM     10  CG  MET     1      43.853  24.719  51.421  1.00  0.00           C  
ATOM     11  HG1 MET     1      43.485  25.088  50.440  1.00  0.00           H  
ATOM     12  HG2 MET     1      43.118  24.822  52.247  1.00  0.00           H  
ATOM     13  SD  MET     1      44.103  22.896  51.224  1.00  0.00           S  
ATOM     14  CE  MET     1      43.682  22.793  49.516  1.00  0.00           C  
ATOM     15  HE1 MET     1      44.323  23.532  48.989  1.00  0.00           H  
ATOM     16  HE2 MET     1      42.585  22.961  49.461  1.00  0.00           H  
ATOM     17  HE3 MET     1      44.048  21.780  49.247  1.00  0.00           H  
ATOM     18  C   MET     1      47.154  26.073  53.189  1.00  0.00           C  
ATOM     19  O   MET     1      47.133  27.085  53.879  1.00  0.00           O  
ATOM     20  N   ASP     2      48.226  25.624  52.552  1.00  0.00           N  
ATOM     21  HN  ASP     2      48.257  24.719  52.135  1.00  0.00           H  
ATOM     22  CA  ASP     2      49.397  26.457  52.318  1.00  0.00           C  
ATOM     23  HA  ASP     2      49.589  27.018  53.221  1.00  0.00           H  
ATOM     24  CB  ASP     2      50.573  25.547  51.858  1.00  0.00           C  
ATOM     25  HB1 ASP     2      51.516  26.135  51.867  1.00  0.00           H  
ATOM     26  HB2 ASP     2      50.329  25.065  50.887  1.00  0.00           H  
ATOM     27  CG  ASP     2      50.730  24.394  52.824  1.00  0.00           C  
ATOM     28  OD1 ASP     2      50.713  23.182  52.397  1.00  0.00           O  
ATOM     29  OD2 ASP     2      50.848  24.722  54.041  1.00  0.00           O  
ATOM     30  C   ASP     2      49.113  27.547  51.298  1.00  0.00           C  
ATOM     31  O   ASP     2      48.328  27.395  50.379  1.00  0.00           O  
ATOM     32  N   VAL     3      49.815  28.662  51.411  1.00  0.00           N  
ATOM     33  HN  VAL     3      50.623  28.722  51.992  1.00  0.00           H  
ATOM     34  CA  VAL     3      49.497  29.842  50.487  1.00  0.00           C  
ATOM     35  HA  VAL     3      48.433  29.871  50.304  1.00  0.00           H  
ATOM     36  CB  VAL     3      50.010  31.172  51.042  1.00  0.00           C  
ATOM     37  HB  VAL     3      49.605  31.992  50.411  1.00  0.00           H  
ATOM     38  CG1 VAL     3      49.195  31.208  52.350  1.00  0.00           C  
ATOM     39 HG11 VAL     3      49.641  31.905  53.092  1.00  0.00           H  
ATOM     40 HG12 VAL     3      49.073  30.257  52.911  1.00  0.00           H  
ATOM     41 HG13 VAL     3      48.155  31.556  52.171  1.00  0.00           H  
ATOM     42  CG2 VAL     3      51.523  31.290  51.164  1.00  0.00           C  
ATOM     43 HG21 VAL     3      51.973  31.545  50.181  1.00  0.00           H  
ATOM     44 HG22 VAL     3      52.092  30.419  51.554  1.00  0.00           H  
ATOM     45 HG23 VAL     3      51.731  32.204  51.760  1.00  0.00           H  
ATOM     46  C   VAL     3      50.100  29.634  49.082  1.00  0.00           C  
ATOM     47  O   VAL     3      51.301  29.499  48.780  1.00  0.00           O  
ATOM     48  N   PHE     4      49.186  29.443  48.060  1.00  0.00           N  
ATOM     49  HN  PHE     4      48.200  29.566  48.150  1.00  0.00           H  
ATOM     50  CA  PHE     4      49.620  29.387  46.672  1.00  0.00           C  
ATOM     51  HA  PHE     4      50.221  28.498  46.550  1.00  0.00           H  
ATOM     52  CB  PHE     4      48.313  29.365  45.801  1.00  0.00           C  
ATOM     53  HB1 PHE     4      47.601  30.124  46.191  1.00  0.00           H  
ATOM     54  HB2 PHE     4      47.939  28.336  45.989  1.00  0.00           H  
ATOM     55  CG  PHE     4      48.393  29.363  44.284  1.00  0.00           C  
ATOM     56  CD1 PHE     4      47.484  30.076  43.453  1.00  0.00           C  
ATOM     57  HD1 PHE     4      46.712  30.671  43.920  1.00  0.00           H  
ATOM     58  CE1 PHE     4      47.496  29.952  42.064  1.00  0.00           C  
ATOM     59  HE1 PHE     4      46.725  30.390  41.447  1.00  0.00           H  
ATOM     60  CZ  PHE     4      48.314  29.061  41.440  1.00  0.00           C  
ATOM     61  HZ  PHE     4      48.361  28.955  40.366  1.00  0.00           H  
ATOM     62  CD2 PHE     4      49.292  28.511  43.639  1.00  0.00           C  
ATOM     63  HD2 PHE     4      49.997  27.897  44.179  1.00  0.00           H  
ATOM     64  CE2 PHE     4      49.261  28.380  42.240  1.00  0.00           C  
ATOM     65  HE2 PHE     4      50.016  27.744  41.801  1.00  0.00           H  
ATOM     66  C   PHE     4      50.407  30.594  46.223  1.00  0.00           C  
ATOM     67  O   PHE     4      50.137  31.719  46.666  1.00  0.00           O  
ATOM     68  N   MET     5      51.450  30.380  45.467  1.00  0.00           N  
ATOM     69  HN  MET     5      51.672  29.422  45.302  1.00  0.00           H  
ATOM     70  CA  MET     5      52.273  31.404  44.895  1.00  0.00           C  
ATOM     71  HA  MET     5      52.883  30.924  44.144  1.00  0.00           H  
ATOM     72  CB  MET     5      51.549  32.551  44.132  1.00  0.00           C  
ATOM     73  HB1 MET     5      52.284  33.267  43.706  1.00  0.00           H  
ATOM     74  HB2 MET     5      50.918  33.167  44.809  1.00  0.00           H  
ATOM     75  CG  MET     5      50.738  32.136  42.859  1.00  0.00           C  
ATOM     76  HG1 MET     5      50.368  33.092  42.432  1.00  0.00           H  
ATOM     77  HG2 MET     5      49.809  31.606  43.162  1.00  0.00           H  
ATOM     78  SD  MET     5      51.643  31.204  41.537  1.00  0.00           S  
ATOM     79  CE  MET     5      52.829  32.413  40.892  1.00  0.00           C  
ATOM     80  HE1 MET     5      52.257  33.349  40.711  1.00  0.00           H  
ATOM     81  HE2 MET     5      53.396  32.206  39.960  1.00  0.00           H  
ATOM     82  HE3 MET     5      53.556  32.641  41.701  1.00  0.00           H  
ATOM     83  C   MET     5      53.395  31.787  45.825  1.00  0.00           C  
ATOM     84  O   MET     5      53.958  32.817  45.606  1.00  0.00           O  
ATOM     85  N   LYS     6      53.669  31.036  46.881  1.00  0.00           N  
ATOM     86  HN  LYS     6      53.150  30.187  46.937  1.00  0.00           H  
ATOM     87  CA  LYS     6      54.575  31.235  47.947  1.00  0.00           C  
ATOM     88  HA  LYS     6      54.084  31.775  48.742  1.00  0.00           H  
ATOM     89  CB  LYS     6      54.962  29.965  48.747  1.00  0.00           C  
ATOM     90  HB1 LYS     6      55.311  29.320  47.913  1.00  0.00           H  
ATOM     91  HB2 LYS     6      54.015  29.478  49.065  1.00  0.00           H  
ATOM     92  CG  LYS     6      56.017  30.037  49.810  1.00  0.00           C  
ATOM     93  HG1 LYS     6      57.015  30.435  49.527  1.00  0.00           H  
ATOM     94  HG2 LYS     6      56.207  29.013  50.195  1.00  0.00           H  
ATOM     95  CD  LYS     6      55.553  30.763  51.154  1.00  0.00           C  
ATOM     96  HD1 LYS     6      54.749  30.261  51.733  1.00  0.00           H  
ATOM     97  HD2 LYS     6      55.192  31.778  50.883  1.00  0.00           H  
ATOM     98  CE  LYS     6      56.807  31.084  52.053  1.00  0.00           C  
ATOM     99  HE1 LYS     6      57.656  31.527  51.491  1.00  0.00           H  
ATOM    100  HE2 LYS     6      57.196  30.195  52.592  1.00  0.00           H  
ATOM    101  NZ  LYS     6      56.491  32.060  53.146  1.00  0.00           N  
ATOM    102  HZ1 LYS     6      57.358  32.338  53.650  1.00  0.00           H  
ATOM    103  HZ2 LYS     6      55.783  31.675  53.802  1.00  0.00           H  
ATOM    104  HZ3 LYS     6      56.196  32.983  52.766  1.00  0.00           H  
ATOM    105  C   LYS     6      55.740  32.177  47.666  1.00  0.00           C  
ATOM    106  O   LYS     6      56.599  31.787  46.841  1.00  0.00           O  
ATOM    107  N   GLY     7      55.817  33.387  48.293  1.00  0.00           N  
ATOM    108  HN  GLY     7      55.046  33.689  48.849  1.00  0.00           H  
ATOM    109  CA  GLY     7      56.908  34.271  48.162  1.00  0.00           C  
ATOM    110  HA1 GLY     7      57.815  33.718  48.359  1.00  0.00           H  
ATOM    111  HA2 GLY     7      56.713  35.125  48.794  1.00  0.00           H  
ATOM    112  C   GLY     7      57.211  34.897  46.837  1.00  0.00           C  
ATOM    113  O   GLY     7      58.326  35.349  46.562  1.00  0.00           O  
ATOM    114  N   LEU     8      56.127  35.091  46.056  1.00  0.00           N  
ATOM    115  HN  LEU     8      55.343  34.538  46.328  1.00  0.00           H  
ATOM    116  CA  LEU     8      56.083  35.884  44.832  1.00  0.00           C  
ATOM    117  HA  LEU     8      56.886  35.410  44.288  1.00  0.00           H  
ATOM    118  CB  LEU     8      54.683  35.753  44.209  1.00  0.00           C  
ATOM    119  HB1 LEU     8      53.982  35.944  45.049  1.00  0.00           H  
ATOM    120  HB2 LEU     8      54.379  34.710  43.978  1.00  0.00           H  
ATOM    121  CG  LEU     8      54.144  36.700  43.107  1.00  0.00           C  
ATOM    122  HG  LEU     8      54.008  37.730  43.501  1.00  0.00           H  
ATOM    123  CD1 LEU     8      52.738  36.244  42.744  1.00  0.00           C  
ATOM    124 HD11 LEU     8      52.200  36.922  42.048  1.00  0.00           H  
ATOM    125 HD12 LEU     8      52.171  36.132  43.693  1.00  0.00           H  
ATOM    126 HD13 LEU     8      52.776  35.279  42.196  1.00  0.00           H  
ATOM    127  CD2 LEU     8      54.966  36.801  41.890  1.00  0.00           C  
ATOM    128 HD21 LEU     8      55.226  35.854  41.369  1.00  0.00           H  
ATOM    129 HD22 LEU     8      55.856  37.463  41.956  1.00  0.00           H  
ATOM    130 HD23 LEU     8      54.478  37.335  41.047  1.00  0.00           H  
ATOM    131  C   LEU     8      56.554  37.307  44.871  1.00  0.00           C  
ATOM    132  O   LEU     8      57.413  37.746  44.054  1.00  0.00           O  
ATOM    133  N   SER     9      56.178  38.109  45.839  1.00  0.00           N  
ATOM    134  HN  SER     9      55.476  37.814  46.482  1.00  0.00           H  
ATOM    135  CA  SER     9      56.716  39.453  46.096  1.00  0.00           C  
ATOM    136  HA  SER     9      57.232  39.695  45.179  1.00  0.00           H  
ATOM    137  CB  SER     9      55.622  40.592  46.377  1.00  0.00           C  
ATOM    138  HB1 SER     9      55.062  40.628  45.418  1.00  0.00           H  
ATOM    139  HB2 SER     9      56.195  41.537  46.489  1.00  0.00           H  
ATOM    140  OG  SER     9      54.636  40.366  47.399  1.00  0.00           O  
ATOM    141  HG1 SER     9      55.092  40.496  48.234  1.00  0.00           H  
ATOM    142  C   SER     9      57.774  39.571  47.200  1.00  0.00           C  
ATOM    143  O   SER     9      58.206  40.655  47.651  1.00  0.00           O  
ATOM    144  N   LYS    10      58.271  38.458  47.697  1.00  0.00           N  
ATOM    145  HN  LYS    10      58.113  37.557  47.299  1.00  0.00           H  
ATOM    146  CA  LYS    10      59.313  38.502  48.758  1.00  0.00           C  
ATOM    147  HA  LYS    10      59.309  39.411  49.341  1.00  0.00           H  
ATOM    148  CB  LYS    10      59.128  37.343  49.787  1.00  0.00           C  
ATOM    149  HB1 LYS    10      59.937  37.463  50.539  1.00  0.00           H  
ATOM    150  HB2 LYS    10      59.323  36.353  49.321  1.00  0.00           H  
ATOM    151  CG  LYS    10      57.730  37.324  50.516  1.00  0.00           C  
ATOM    152  HG1 LYS    10      57.692  36.511  51.272  1.00  0.00           H  
ATOM    153  HG2 LYS    10      57.065  37.037  49.674  1.00  0.00           H  
ATOM    154  CD  LYS    10      57.267  38.638  51.148  1.00  0.00           C  
ATOM    155  HD1 LYS    10      57.368  39.482  50.433  1.00  0.00           H  
ATOM    156  HD2 LYS    10      57.783  39.010  52.058  1.00  0.00           H  
ATOM    157  CE  LYS    10      55.721  38.647  51.261  1.00  0.00           C  
ATOM    158  HE1 LYS    10      55.272  37.820  51.852  1.00  0.00           H  
ATOM    159  HE2 LYS    10      55.284  38.435  50.262  1.00  0.00           H  
ATOM    160  NZ  LYS    10      55.066  39.878  51.696  1.00  0.00           N  
ATOM    161  HZ1 LYS    10      54.041  39.718  51.758  1.00  0.00           H  
ATOM    162  HZ2 LYS    10      55.219  40.658  51.025  1.00  0.00           H  
ATOM    163  HZ3 LYS    10      55.296  40.240  52.644  1.00  0.00           H  
ATOM    164  C   LYS    10      60.772  38.547  48.296  1.00  0.00           C  
ATOM    165  O   LYS    10      61.757  38.278  48.951  1.00  0.00           O  
ATOM    166  N   ALA    11      61.127  39.061  47.029  1.00  0.00           N  
ATOM    167  HN  ALA    11      60.375  39.341  46.437  1.00  0.00           H  
ATOM    168  CA  ALA    11      62.422  39.307  46.475  1.00  0.00           C  
ATOM    169  HA  ALA    11      63.131  39.597  47.236  1.00  0.00           H  
ATOM    170  CB  ALA    11      62.852  38.004  45.723  1.00  0.00           C  
ATOM    171  HB1 ALA    11      63.064  37.128  46.372  1.00  0.00           H  
ATOM    172  HB2 ALA    11      63.752  38.332  45.161  1.00  0.00           H  
ATOM    173  HB3 ALA    11      62.071  37.760  44.970  1.00  0.00           H  
ATOM    174  C   ALA    11      62.243  40.469  45.565  1.00  0.00           C  
ATOM    175  O   ALA    11      61.161  40.751  45.036  1.00  0.00           O  
ATOM    176  N   LYS    12      63.212  41.323  45.416  1.00  0.00           N  
ATOM    177  HN  LYS    12      64.112  41.037  45.737  1.00  0.00           H  
ATOM    178  CA  LYS    12      63.071  42.626  44.788  1.00  0.00           C  
ATOM    179  HA  LYS    12      62.085  43.015  44.997  1.00  0.00           H  
ATOM    180  CB  LYS    12      64.259  43.590  45.171  1.00  0.00           C  
ATOM    181  HB1 LYS    12      64.015  44.610  44.804  1.00  0.00           H  
ATOM    182  HB2 LYS    12      65.280  43.325  44.821  1.00  0.00           H  
ATOM    183  CG  LYS    12      64.403  43.801  46.712  1.00  0.00           C  
ATOM    184  HG1 LYS    12      65.253  44.509  46.807  1.00  0.00           H  
ATOM    185  HG2 LYS    12      64.660  42.881  47.279  1.00  0.00           H  
ATOM    186  CD  LYS    12      63.211  44.373  47.420  1.00  0.00           C  
ATOM    187  HD1 LYS    12      62.287  43.770  47.290  1.00  0.00           H  
ATOM    188  HD2 LYS    12      62.974  45.362  46.971  1.00  0.00           H  
ATOM    189  CE  LYS    12      63.547  44.652  48.909  1.00  0.00           C  
ATOM    190  HE1 LYS    12      64.507  45.209  48.955  1.00  0.00           H  
ATOM    191  HE2 LYS    12      63.605  43.693  49.467  1.00  0.00           H  
ATOM    192  NZ  LYS    12      62.481  45.344  49.609  1.00  0.00           N  
ATOM    193  HZ1 LYS    12      62.293  46.314  49.283  1.00  0.00           H  
ATOM    194  HZ2 LYS    12      62.669  45.411  50.629  1.00  0.00           H  
ATOM    195  HZ3 LYS    12      61.604  44.797  49.496  1.00  0.00           H  
ATOM    196  C   LYS    12      63.196  42.603  43.345  1.00  0.00           C  
ATOM    197  O   LYS    12      62.416  43.238  42.697  1.00  0.00           O  
ATOM    198  N   GLU    13      63.977  41.703  42.713  1.00  0.00           N  
ATOM    199  HN  GLU    13      64.659  41.165  43.202  1.00  0.00           H  
ATOM    200  CA  GLU    13      63.865  41.345  41.274  1.00  0.00           C  
ATOM    201  HA  GLU    13      63.928  42.257  40.700  1.00  0.00           H  
ATOM    202  CB  GLU    13      65.070  40.484  40.881  1.00  0.00           C  
ATOM    203  HB1 GLU    13      64.900  40.273  39.804  1.00  0.00           H  
ATOM    204  HB2 GLU    13      64.997  39.517  41.425  1.00  0.00           H  
ATOM    205  CG  GLU    13      66.388  41.190  41.011  1.00  0.00           C  
ATOM    206  HG1 GLU    13      66.571  41.491  42.065  1.00  0.00           H  
ATOM    207  HG2 GLU    13      66.312  42.121  40.410  1.00  0.00           H  
ATOM    208  CD  GLU    13      67.578  40.520  40.416  1.00  0.00           C  
ATOM    209  OE1 GLU    13      67.480  39.293  40.107  1.00  0.00           O  
ATOM    210  OE2 GLU    13      68.624  41.172  40.213  1.00  0.00           O  
ATOM    211  C   GLU    13      62.529  40.713  40.896  1.00  0.00           C  
ATOM    212  O   GLU    13      62.027  40.771  39.753  1.00  0.00           O  
ATOM    213  N   GLY    14      61.882  40.054  41.835  1.00  0.00           N  
ATOM    214  HN  GLY    14      62.295  40.109  42.741  1.00  0.00           H  
ATOM    215  CA  GLY    14      60.512  39.559  41.744  1.00  0.00           C  
ATOM    216  HA1 GLY    14      60.323  38.891  42.571  1.00  0.00           H  
ATOM    217  HA2 GLY    14      60.341  39.059  40.802  1.00  0.00           H  
ATOM    218  C   GLY    14      59.500  40.622  41.815  1.00  0.00           C  
ATOM    219  O   GLY    14      58.555  40.716  41.088  1.00  0.00           O  
ATOM    220  N   VAL    15      59.684  41.646  42.746  1.00  0.00           N  
ATOM    221  HN  VAL    15      60.398  41.451  43.413  1.00  0.00           H  
ATOM    222  CA  VAL    15      58.992  42.946  42.757  1.00  0.00           C  
ATOM    223  HA  VAL    15      57.940  42.736  42.881  1.00  0.00           H  
ATOM    224  CB  VAL    15      59.346  43.672  44.021  1.00  0.00           C  
ATOM    225  HB  VAL    15      60.417  43.568  44.297  1.00  0.00           H  
ATOM    226  CG1 VAL    15      58.980  45.181  43.926  1.00  0.00           C  
ATOM    227 HG11 VAL    15      59.424  45.752  43.083  1.00  0.00           H  
ATOM    228 HG12 VAL    15      59.150  45.739  44.872  1.00  0.00           H  
ATOM    229 HG13 VAL    15      57.874  45.270  43.978  1.00  0.00           H  
ATOM    230  CG2 VAL    15      58.670  43.005  45.253  1.00  0.00           C  
ATOM    231 HG21 VAL    15      58.881  41.915  45.237  1.00  0.00           H  
ATOM    232 HG22 VAL    15      57.571  43.108  45.128  1.00  0.00           H  
ATOM    233 HG23 VAL    15      58.911  43.430  46.252  1.00  0.00           H  
ATOM    234  C   VAL    15      59.193  43.721  41.418  1.00  0.00           C  
ATOM    235  O   VAL    15      58.196  44.202  40.868  1.00  0.00           O  
ATOM    236  N   VAL    16      60.411  43.733  40.869  1.00  0.00           N  
ATOM    237  HN  VAL    16      61.211  43.406  41.366  1.00  0.00           H  
ATOM    238  CA  VAL    16      60.650  44.256  39.498  1.00  0.00           C  
ATOM    239  HA  VAL    16      60.408  45.308  39.544  1.00  0.00           H  
ATOM    240  CB  VAL    16      62.131  44.151  39.131  1.00  0.00           C  
ATOM    241  HB  VAL    16      62.485  43.107  39.267  1.00  0.00           H  
ATOM    242  CG1 VAL    16      63.002  45.006  40.036  1.00  0.00           C  
ATOM    243 HG11 VAL    16      62.675  44.984  41.098  1.00  0.00           H  
ATOM    244 HG12 VAL    16      62.892  46.073  39.749  1.00  0.00           H  
ATOM    245 HG13 VAL    16      64.081  44.740  40.036  1.00  0.00           H  
ATOM    246  CG2 VAL    16      62.395  44.594  37.622  1.00  0.00           C  
ATOM    247 HG21 VAL    16      61.858  45.525  37.339  1.00  0.00           H  
ATOM    248 HG22 VAL    16      62.010  43.785  36.966  1.00  0.00           H  
ATOM    249 HG23 VAL    16      63.469  44.705  37.361  1.00  0.00           H  
ATOM    250  C   VAL    16      59.855  43.546  38.381  1.00  0.00           C  
ATOM    251  O   VAL    16      59.139  44.219  37.601  1.00  0.00           O  
ATOM    252  N   ALA    17      59.751  42.249  38.309  1.00  0.00           N  
ATOM    253  HN  ALA    17      60.192  41.655  38.979  1.00  0.00           H  
ATOM    254  CA  ALA    17      58.742  41.446  37.563  1.00  0.00           C  
ATOM    255  HA  ALA    17      58.721  41.806  36.544  1.00  0.00           H  
ATOM    256  CB  ALA    17      58.974  39.958  37.741  1.00  0.00           C  
ATOM    257  HB1 ALA    17      58.346  39.221  37.198  1.00  0.00           H  
ATOM    258  HB2 ALA    17      58.735  39.697  38.794  1.00  0.00           H  
ATOM    259  HB3 ALA    17      60.050  39.845  37.487  1.00  0.00           H  
ATOM    260  C   ALA    17      57.249  41.539  37.866  1.00  0.00           C  
ATOM    261  O   ALA    17      56.375  41.680  37.010  1.00  0.00           O  
ATOM    262  N   ALA    18      56.969  41.671  39.167  1.00  0.00           N  
ATOM    263  HN  ALA    18      57.728  41.698  39.813  1.00  0.00           H  
ATOM    264  CA  ALA    18      55.609  42.087  39.622  1.00  0.00           C  
ATOM    265  HA  ALA    18      54.847  41.405  39.274  1.00  0.00           H  
ATOM    266  CB  ALA    18      55.568  42.063  41.188  1.00  0.00           C  
ATOM    267  HB1 ALA    18      56.025  41.098  41.494  1.00  0.00           H  
ATOM    268  HB2 ALA    18      54.497  42.073  41.483  1.00  0.00           H  
ATOM    269  HB3 ALA    18      56.241  42.856  41.581  1.00  0.00           H  
ATOM    270  C   ALA    18      55.186  43.450  39.115  1.00  0.00           C  
ATOM    271  O   ALA    18      54.069  43.516  38.604  1.00  0.00           O  
ATOM    272  N   ALA    19      56.052  44.454  39.178  1.00  0.00           N  
ATOM    273  HN  ALA    19      56.945  44.391  39.617  1.00  0.00           H  
ATOM    274  CA  ALA    19      55.868  45.784  38.557  1.00  0.00           C  
ATOM    275  HA  ALA    19      54.934  46.164  38.943  1.00  0.00           H  
ATOM    276  CB  ALA    19      56.995  46.747  39.027  1.00  0.00           C  
ATOM    277  HB1 ALA    19      57.969  46.625  38.507  1.00  0.00           H  
ATOM    278  HB2 ALA    19      57.146  46.864  40.122  1.00  0.00           H  
ATOM    279  HB3 ALA    19      56.742  47.790  38.740  1.00  0.00           H  
ATOM    280  C   ALA    19      55.900  45.785  37.049  1.00  0.00           C  
ATOM    281  O   ALA    19      55.081  46.496  36.437  1.00  0.00           O  
ATOM    282  N   GLU    20      56.706  44.902  36.416  1.00  0.00           N  
ATOM    283  HN  GLU    20      57.388  44.406  36.948  1.00  0.00           H  
ATOM    284  CA  GLU    20      56.804  44.727  34.970  1.00  0.00           C  
ATOM    285  HA  GLU    20      57.003  45.705  34.557  1.00  0.00           H  
ATOM    286  CB  GLU    20      58.061  43.854  34.449  1.00  0.00           C  
ATOM    287  HB1 GLU    20      57.981  42.920  35.046  1.00  0.00           H  
ATOM    288  HB2 GLU    20      58.970  44.346  34.857  1.00  0.00           H  
ATOM    289  CG  GLU    20      58.028  43.637  32.937  1.00  0.00           C  
ATOM    290  HG1 GLU    20      57.924  44.548  32.311  1.00  0.00           H  
ATOM    291  HG2 GLU    20      57.193  42.967  32.640  1.00  0.00           H  
ATOM    292  CD  GLU    20      59.370  42.992  32.528  1.00  0.00           C  
ATOM    293  OE1 GLU    20      59.651  41.832  32.910  1.00  0.00           O  
ATOM    294  OE2 GLU    20      59.970  43.559  31.666  1.00  0.00           O  
ATOM    295  C   GLU    20      55.489  44.254  34.435  1.00  0.00           C  
ATOM    296  O   GLU    20      54.948  44.723  33.435  1.00  0.00           O  
ATOM    297  N   LYS    21      54.858  43.351  35.197  1.00  0.00           N  
ATOM    298  HN  LYS    21      55.153  42.941  36.057  1.00  0.00           H  
ATOM    299  CA  LYS    21      53.551  42.716  34.851  1.00  0.00           C  
ATOM    300  HA  LYS    21      53.542  42.452  33.804  1.00  0.00           H  
ATOM    301  CB  LYS    21      53.526  41.415  35.700  1.00  0.00           C  
ATOM    302  HB1 LYS    21      52.508  40.970  35.723  1.00  0.00           H  
ATOM    303  HB2 LYS    21      53.639  41.760  36.750  1.00  0.00           H  
ATOM    304  CG  LYS    21      54.570  40.401  35.138  1.00  0.00           C  
ATOM    305  HG1 LYS    21      54.914  39.821  36.021  1.00  0.00           H  
ATOM    306  HG2 LYS    21      55.539  40.811  34.783  1.00  0.00           H  
ATOM    307  CD  LYS    21      53.908  39.391  34.185  1.00  0.00           C  
ATOM    308  HD1 LYS    21      53.405  39.973  33.383  1.00  0.00           H  
ATOM    309  HD2 LYS    21      53.070  38.952  34.768  1.00  0.00           H  
ATOM    310  CE  LYS    21      54.876  38.359  33.640  1.00  0.00           C  
ATOM    311  HE1 LYS    21      54.272  37.717  32.964  1.00  0.00           H  
ATOM    312  HE2 LYS    21      55.239  37.706  34.462  1.00  0.00           H  
ATOM    313  NZ  LYS    21      55.993  38.941  32.920  1.00  0.00           N  
ATOM    314  HZ1 LYS    21      56.504  38.307  32.272  1.00  0.00           H  
ATOM    315  HZ2 LYS    21      56.688  39.276  33.617  1.00  0.00           H  
ATOM    316  HZ3 LYS    21      55.609  39.771  32.425  1.00  0.00           H  
ATOM    317  C   LYS    21      52.360  43.638  35.088  1.00  0.00           C  
ATOM    318  O   LYS    21      51.340  43.566  34.406  1.00  0.00           O  
ATOM    319  N   THR    22      52.467  44.680  35.944  1.00  0.00           N  
ATOM    320  HN  THR    22      53.326  44.680  36.450  1.00  0.00           H  
ATOM    321  CA  THR    22      51.489  45.691  36.246  1.00  0.00           C  
ATOM    322  HA  THR    22      50.568  45.182  36.492  1.00  0.00           H  
ATOM    323  CB  THR    22      51.853  46.404  37.532  1.00  0.00           C  
ATOM    324  HB  THR    22      52.162  45.615  38.251  1.00  0.00           H  
ATOM    325  OG1 THR    22      52.804  47.427  37.414  1.00  0.00           O  
ATOM    326  HG1 THR    22      53.565  47.047  36.968  1.00  0.00           H  
ATOM    327  CG2 THR    22      50.504  47.110  38.072  1.00  0.00           C  
ATOM    328 HG21 THR    22      50.837  47.530  39.045  1.00  0.00           H  
ATOM    329 HG22 THR    22      49.790  46.356  38.467  1.00  0.00           H  
ATOM    330 HG23 THR    22      50.144  47.923  37.406  1.00  0.00           H  
ATOM    331  C   THR    22      51.111  46.554  35.026  1.00  0.00           C  
ATOM    332  O   THR    22      50.025  47.157  34.907  1.00  0.00           O  
ATOM    333  N   LYS    23      51.969  46.644  34.068  1.00  0.00           N  
ATOM    334  HN  LYS    23      52.842  46.174  34.166  1.00  0.00           H  
ATOM    335  CA  LYS    23      51.900  47.425  32.913  1.00  0.00           C  
ATOM    336  HA  LYS    23      51.228  48.256  33.071  1.00  0.00           H  
ATOM    337  CB  LYS    23      53.348  47.914  32.598  1.00  0.00           C  
ATOM    338  HB1 LYS    23      53.418  48.465  31.636  1.00  0.00           H  
ATOM    339  HB2 LYS    23      53.982  47.012  32.461  1.00  0.00           H  
ATOM    340  CG  LYS    23      53.945  48.693  33.713  1.00  0.00           C  
ATOM    341  HG1 LYS    23      54.942  49.058  33.387  1.00  0.00           H  
ATOM    342  HG2 LYS    23      54.131  48.003  34.564  1.00  0.00           H  
ATOM    343  CD  LYS    23      53.122  49.888  34.285  1.00  0.00           C  
ATOM    344  HD1 LYS    23      53.815  50.331  35.032  1.00  0.00           H  
ATOM    345  HD2 LYS    23      52.255  49.476  34.845  1.00  0.00           H  
ATOM    346  CE  LYS    23      52.649  50.856  33.257  1.00  0.00           C  
ATOM    347  HE1 LYS    23      51.770  50.453  32.709  1.00  0.00           H  
ATOM    348  HE2 LYS    23      53.434  51.017  32.487  1.00  0.00           H  
ATOM    349  NZ  LYS    23      52.372  52.221  33.816  1.00  0.00           N  
ATOM    350  HZ1 LYS    23      51.541  52.090  34.427  1.00  0.00           H  
ATOM    351  HZ2 LYS    23      52.277  52.838  32.985  1.00  0.00           H  
ATOM    352  HZ3 LYS    23      53.206  52.612  34.299  1.00  0.00           H  
ATOM    353  C   LYS    23      51.383  46.684  31.689  1.00  0.00           C  
ATOM    354  O   LYS    23      51.414  47.253  30.599  1.00  0.00           O  
ATOM    355  N   GLN    24      50.808  45.460  31.918  1.00  0.00           N  
ATOM    356  HN  GLN    24      50.665  45.077  32.827  1.00  0.00           H  
ATOM    357  CA  GLN    24      50.239  44.724  30.773  1.00  0.00           C  
ATOM    358  HA  GLN    24      50.980  44.682  29.988  1.00  0.00           H  
ATOM    359  CB  GLN    24      49.758  43.391  31.406  1.00  0.00           C  
ATOM    360  HB1 GLN    24      49.253  43.527  32.387  1.00  0.00           H  
ATOM    361  HB2 GLN    24      50.690  42.838  31.652  1.00  0.00           H  
ATOM    362  CG  GLN    24      49.159  42.298  30.452  1.00  0.00           C  
ATOM    363  HG1 GLN    24      48.331  42.740  29.858  1.00  0.00           H  
ATOM    364  HG2 GLN    24      48.773  41.435  31.037  1.00  0.00           H  
ATOM    365  CD  GLN    24      50.246  41.733  29.542  1.00  0.00           C  
ATOM    366  OE1 GLN    24      51.443  42.076  29.664  1.00  0.00           O  
ATOM    367  NE2 GLN    24      49.865  40.917  28.550  1.00  0.00           N  
ATOM    368 HE21 GLN    24      48.892  40.901  28.317  1.00  0.00           H  
ATOM    369 HE22 GLN    24      50.509  40.405  27.982  1.00  0.00           H  
ATOM    370  C   GLN    24      49.163  45.408  30.070  1.00  0.00           C  
ATOM    371  O   GLN    24      49.223  45.590  28.881  1.00  0.00           O  
ATOM    372  N   GLY    25      48.169  45.971  30.827  1.00  0.00           N  
ATOM    373  HN  GLY    25      48.177  45.992  31.824  1.00  0.00           H  
ATOM    374  CA  GLY    25      46.845  46.503  30.318  1.00  0.00           C  
ATOM    375  HA1 GLY    25      46.918  47.059  29.395  1.00  0.00           H  
ATOM    376  HA2 GLY    25      46.486  47.219  31.042  1.00  0.00           H  
ATOM    377  C   GLY    25      45.909  45.436  30.171  1.00  0.00           C  
ATOM    378  O   GLY    25      46.243  44.306  29.888  1.00  0.00           O  
ATOM    379  N   VAL    26      44.637  45.774  30.382  1.00  0.00           N  
ATOM    380  HN  VAL    26      44.390  46.718  30.587  1.00  0.00           H  
ATOM    381  CA  VAL    26      43.502  44.914  30.253  1.00  0.00           C  
ATOM    382  HA  VAL    26      43.738  44.076  30.892  1.00  0.00           H  
ATOM    383  CB  VAL    26      42.190  45.551  30.768  1.00  0.00           C  
ATOM    384  HB  VAL    26      41.441  44.733  30.831  1.00  0.00           H  
ATOM    385  CG1 VAL    26      42.501  46.274  32.106  1.00  0.00           C  
ATOM    386 HG11 VAL    26      41.658  46.909  32.454  1.00  0.00           H  
ATOM    387 HG12 VAL    26      43.411  46.881  32.302  1.00  0.00           H  
ATOM    388 HG13 VAL    26      42.631  45.446  32.836  1.00  0.00           H  
ATOM    389  CG2 VAL    26      41.752  46.614  29.754  1.00  0.00           C  
ATOM    390 HG21 VAL    26      40.810  47.096  30.091  1.00  0.00           H  
ATOM    391 HG22 VAL    26      41.637  46.221  28.721  1.00  0.00           H  
ATOM    392 HG23 VAL    26      42.539  47.399  29.759  1.00  0.00           H  
ATOM    393  C   VAL    26      43.246  44.151  29.003  1.00  0.00           C  
ATOM    394  O   VAL    26      43.712  44.423  27.869  1.00  0.00           O  
ATOM    395  N   ALA    27      42.564  43.017  29.191  1.00  0.00           N  
ATOM    396  HN  ALA    27      42.392  42.855  30.160  1.00  0.00           H  
ATOM    397  CA  ALA    27      42.025  42.125  28.222  1.00  0.00           C  
ATOM    398  HA  ALA    27      42.069  42.571  27.239  1.00  0.00           H  
ATOM    399  CB  ALA    27      43.025  40.974  28.009  1.00  0.00           C  
ATOM    400  HB1 ALA    27      42.748  40.160  27.305  1.00  0.00           H  
ATOM    401  HB2 ALA    27      43.178  40.417  28.958  1.00  0.00           H  
ATOM    402  HB3 ALA    27      44.033  41.375  27.768  1.00  0.00           H  
ATOM    403  C   ALA    27      40.504  41.709  28.432  1.00  0.00           C  
ATOM    404  O   ALA    27      40.071  41.379  29.530  1.00  0.00           O  
ATOM    405  N   GLU    28      39.691  41.783  27.377  1.00  0.00           N  
ATOM    406  HN  GLU    28      40.154  41.930  26.507  1.00  0.00           H  
ATOM    407  CA  GLU    28      38.347  41.369  27.273  1.00  0.00           C  
ATOM    408  HA  GLU    28      37.832  41.794  28.122  1.00  0.00           H  
ATOM    409  CB  GLU    28      37.700  41.961  25.968  1.00  0.00           C  
ATOM    410  HB1 GLU    28      36.647  41.670  25.769  1.00  0.00           H  
ATOM    411  HB2 GLU    28      38.346  41.724  25.095  1.00  0.00           H  
ATOM    412  CG  GLU    28      37.504  43.526  26.034  1.00  0.00           C  
ATOM    413  HG1 GLU    28      38.470  43.956  26.376  1.00  0.00           H  
ATOM    414  HG2 GLU    28      36.762  43.914  26.764  1.00  0.00           H  
ATOM    415  CD  GLU    28      37.248  44.056  24.600  1.00  0.00           C  
ATOM    416  OE1 GLU    28      38.227  44.459  23.959  1.00  0.00           O  
ATOM    417  OE2 GLU    28      36.073  43.948  24.195  1.00  0.00           O  
ATOM    418  C   GLU    28      38.164  39.859  27.426  1.00  0.00           C  
ATOM    419  O   GLU    28      38.990  39.095  26.980  1.00  0.00           O  
ATOM    420  N   ALA    29      37.012  39.417  28.042  1.00  0.00           N  
ATOM    421  HN  ALA    29      36.193  39.983  27.979  1.00  0.00           H  
ATOM    422  CA  ALA    29      36.694  38.131  28.564  1.00  0.00           C  
ATOM    423  HA  ALA    29      35.956  38.297  29.335  1.00  0.00           H  
ATOM    424  CB  ALA    29      35.955  37.286  27.422  1.00  0.00           C  
ATOM    425  HB1 ALA    29      35.540  36.381  27.915  1.00  0.00           H  
ATOM    426  HB2 ALA    29      36.646  36.941  26.624  1.00  0.00           H  
ATOM    427  HB3 ALA    29      35.099  37.929  27.124  1.00  0.00           H  
ATOM    428  C   ALA    29      37.657  37.245  29.256  1.00  0.00           C  
ATOM    429  O   ALA    29      37.763  36.028  28.957  1.00  0.00           O  
ATOM    430  N   ALA    30      38.477  37.829  30.098  1.00  0.00           N  
ATOM    431  HN  ALA    30      38.444  38.813  30.253  1.00  0.00           H  
ATOM    432  CA  ALA    30      39.503  37.228  30.810  1.00  0.00           C  
ATOM    433  HA  ALA    30      40.080  36.689  30.073  1.00  0.00           H  
ATOM    434  CB  ALA    30      40.357  38.348  31.479  1.00  0.00           C  
ATOM    435  HB1 ALA    30      39.841  38.925  32.275  1.00  0.00           H  
ATOM    436  HB2 ALA    30      40.658  39.023  30.649  1.00  0.00           H  
ATOM    437  HB3 ALA    30      41.217  37.815  31.938  1.00  0.00           H  
ATOM    438  C   ALA    30      38.990  36.150  31.789  1.00  0.00           C  
ATOM    439  O   ALA    30      37.980  36.401  32.401  1.00  0.00           O  
ATOM    440  N   GLY    31      39.593  34.947  31.834  1.00  0.00           N  
ATOM    441  HN  GLY    31      40.444  34.847  31.324  1.00  0.00           H  
ATOM    442  CA  GLY    31      39.285  33.746  32.657  1.00  0.00           C  
ATOM    443  HA1 GLY    31      40.164  33.120  32.691  1.00  0.00           H  
ATOM    444  HA2 GLY    31      38.473  33.324  32.084  1.00  0.00           H  
ATOM    445  C   GLY    31      38.912  34.079  34.090  1.00  0.00           C  
ATOM    446  O   GLY    31      39.637  34.745  34.802  1.00  0.00           O  
ATOM    447  N   LYS    32      37.799  33.514  34.515  1.00  0.00           N  
ATOM    448  HN  LYS    32      37.402  32.924  33.816  1.00  0.00           H  
ATOM    449  CA  LYS    32      37.186  33.724  35.783  1.00  0.00           C  
ATOM    450  HA  LYS    32      37.431  34.685  36.211  1.00  0.00           H  
ATOM    451  CB  LYS    32      35.664  33.553  35.786  1.00  0.00           C  
ATOM    452  HB1 LYS    32      35.376  34.507  35.295  1.00  0.00           H  
ATOM    453  HB2 LYS    32      35.351  33.559  36.852  1.00  0.00           H  
ATOM    454  CG  LYS    32      35.103  32.350  35.033  1.00  0.00           C  
ATOM    455  HG1 LYS    32      35.457  31.412  35.511  1.00  0.00           H  
ATOM    456  HG2 LYS    32      35.471  32.310  33.985  1.00  0.00           H  
ATOM    457  CD  LYS    32      33.585  32.343  35.170  1.00  0.00           C  
ATOM    458  HD1 LYS    32      32.980  33.151  34.706  1.00  0.00           H  
ATOM    459  HD2 LYS    32      33.275  32.567  36.213  1.00  0.00           H  
ATOM    460  CE  LYS    32      32.834  31.044  34.654  1.00  0.00           C  
ATOM    461  HE1 LYS    32      31.772  30.899  34.946  1.00  0.00           H  
ATOM    462  HE2 LYS    32      33.355  30.160  35.079  1.00  0.00           H  
ATOM    463  NZ  LYS    32      32.977  31.008  33.147  1.00  0.00           N  
ATOM    464  HZ1 LYS    32      32.979  31.970  32.752  1.00  0.00           H  
ATOM    465  HZ2 LYS    32      32.203  30.422  32.774  1.00  0.00           H  
ATOM    466  HZ3 LYS    32      33.807  30.453  32.855  1.00  0.00           H  
ATOM    467  C   LYS    32      37.889  32.781  36.705  1.00  0.00           C  
ATOM    468  O   LYS    32      37.839  31.540  36.466  1.00  0.00           O  
ATOM    469  N   THR    33      38.608  33.230  37.700  1.00  0.00           N  
ATOM    470  HN  THR    33      38.651  34.222  37.790  1.00  0.00           H  
ATOM    471  CA  THR    33      39.310  32.485  38.701  1.00  0.00           C  
ATOM    472  HA  THR    33      38.998  31.453  38.626  1.00  0.00           H  
ATOM    473  CB  THR    33      40.863  32.573  38.535  1.00  0.00           C  
ATOM    474  HB  THR    33      41.255  33.598  38.706  1.00  0.00           H  
ATOM    475  OG1 THR    33      41.547  31.692  39.432  1.00  0.00           O  
ATOM    476  HG1 THR    33      42.292  31.300  38.971  1.00  0.00           H  
ATOM    477  CG2 THR    33      41.160  32.100  37.151  1.00  0.00           C  
ATOM    478 HG21 THR    33      40.909  32.952  36.484  1.00  0.00           H  
ATOM    479 HG22 THR    33      40.560  31.260  36.740  1.00  0.00           H  
ATOM    480 HG23 THR    33      42.225  31.797  37.056  1.00  0.00           H  
ATOM    481  C   THR    33      38.916  32.941  40.094  1.00  0.00           C  
ATOM    482  O   THR    33      38.907  32.200  41.029  1.00  0.00           O  
ATOM    483  N   LYS    34      38.704  34.273  40.280  1.00  0.00           N  
ATOM    484  HN  LYS    34      38.858  34.954  39.568  1.00  0.00           H  
ATOM    485  CA  LYS    34      38.388  34.997  41.541  1.00  0.00           C  
ATOM    486  HA  LYS    34      37.950  35.918  41.184  1.00  0.00           H  
ATOM    487  CB  LYS    34      37.320  34.319  42.495  1.00  0.00           C  
ATOM    488  HB1 LYS    34      37.250  35.052  43.326  1.00  0.00           H  
ATOM    489  HB2 LYS    34      37.620  33.292  42.795  1.00  0.00           H  
ATOM    490  CG  LYS    34      35.923  34.397  41.748  1.00  0.00           C  
ATOM    491  HG1 LYS    34      35.895  33.579  40.997  1.00  0.00           H  
ATOM    492  HG2 LYS    34      35.831  35.400  41.281  1.00  0.00           H  
ATOM    493  CD  LYS    34      34.733  34.398  42.763  1.00  0.00           C  
ATOM    494  HD1 LYS    34      33.727  34.554  42.318  1.00  0.00           H  
ATOM    495  HD2 LYS    34      34.929  35.226  43.477  1.00  0.00           H  
ATOM    496  CE  LYS    34      34.660  33.209  43.735  1.00  0.00           C  
ATOM    497  HE1 LYS    34      33.861  33.323  44.498  1.00  0.00           H  
ATOM    498  HE2 LYS    34      35.599  33.018  44.298  1.00  0.00           H  
ATOM    499  NZ  LYS    34      34.234  32.092  42.881  1.00  0.00           N  
ATOM    500  HZ1 LYS    34      33.712  32.344  42.017  1.00  0.00           H  
ATOM    501  HZ2 LYS    34      33.695  31.361  43.387  1.00  0.00           H  
ATOM    502  HZ3 LYS    34      35.159  31.688  42.633  1.00  0.00           H  
ATOM    503  C   LYS    34      39.699  35.387  42.309  1.00  0.00           C  
ATOM    504  O   LYS    34      39.788  36.556  42.746  1.00  0.00           O  
ATOM    505  N   GLU    35      40.779  34.552  42.372  1.00  0.00           N  
ATOM    506  HN  GLU    35      40.746  33.566  42.229  1.00  0.00           H  
ATOM    507  CA  GLU    35      42.069  35.009  42.887  1.00  0.00           C  
ATOM    508  HA  GLU    35      41.942  35.917  43.458  1.00  0.00           H  
ATOM    509  CB  GLU    35      42.671  34.014  43.909  1.00  0.00           C  
ATOM    510  HB1 GLU    35      43.632  34.283  44.398  1.00  0.00           H  
ATOM    511  HB2 GLU    35      42.797  33.080  43.320  1.00  0.00           H  
ATOM    512  CG  GLU    35      41.582  33.700  45.000  1.00  0.00           C  
ATOM    513  HG1 GLU    35      40.634  33.437  44.484  1.00  0.00           H  
ATOM    514  HG2 GLU    35      41.106  34.502  45.604  1.00  0.00           H  
ATOM    515  CD  GLU    35      42.002  32.613  45.929  1.00  0.00           C  
ATOM    516  OE1 GLU    35      41.633  31.415  45.913  1.00  0.00           O  
ATOM    517  OE2 GLU    35      42.941  32.936  46.787  1.00  0.00           O  
ATOM    518  C   GLU    35      43.023  35.287  41.780  1.00  0.00           C  
ATOM    519  O   GLU    35      43.030  34.712  40.707  1.00  0.00           O  
ATOM    520  N   GLY    36      43.984  36.189  42.120  1.00  0.00           N  
ATOM    521  HN  GLY    36      44.032  36.633  43.011  1.00  0.00           H  
ATOM    522  CA  GLY    36      45.100  36.549  41.261  1.00  0.00           C  
ATOM    523  HA1 GLY    36      44.738  37.177  40.461  1.00  0.00           H  
ATOM    524  HA2 GLY    36      45.729  35.724  40.962  1.00  0.00           H  
ATOM    525  C   GLY    36      46.040  37.455  42.098  1.00  0.00           C  
ATOM    526  O   GLY    36      45.919  37.504  43.327  1.00  0.00           O  
ATOM    527  N   VAL    37      47.014  38.065  41.406  1.00  0.00           N  
ATOM    528  HN  VAL    37      46.991  38.044  40.409  1.00  0.00           H  
ATOM    529  CA  VAL    37      47.906  38.958  42.033  1.00  0.00           C  
ATOM    530  HA  VAL    37      48.343  38.483  42.898  1.00  0.00           H  
ATOM    531  CB  VAL    37      49.112  39.289  41.117  1.00  0.00           C  
ATOM    532  HB  VAL    37      48.781  39.847  40.215  1.00  0.00           H  
ATOM    533  CG1 VAL    37      50.075  40.217  41.939  1.00  0.00           C  
ATOM    534 HG11 VAL    37      51.010  40.207  41.339  1.00  0.00           H  
ATOM    535 HG12 VAL    37      50.218  39.852  42.979  1.00  0.00           H  
ATOM    536 HG13 VAL    37      49.570  41.207  41.931  1.00  0.00           H  
ATOM    537  CG2 VAL    37      49.784  38.004  40.659  1.00  0.00           C  
ATOM    538 HG21 VAL    37      49.651  37.159  41.369  1.00  0.00           H  
ATOM    539 HG22 VAL    37      50.841  38.163  40.356  1.00  0.00           H  
ATOM    540 HG23 VAL    37      49.210  37.685  39.763  1.00  0.00           H  
ATOM    541  C   VAL    37      47.150  40.278  42.465  1.00  0.00           C  
ATOM    542  O   VAL    37      46.501  40.912  41.650  1.00  0.00           O  
ATOM    543  N   LEU    38      47.282  40.640  43.698  1.00  0.00           N  
ATOM    544  HN  LEU    38      47.815  40.022  44.270  1.00  0.00           H  
ATOM    545  CA  LEU    38      46.643  41.773  44.232  1.00  0.00           C  
ATOM    546  HA  LEU    38      45.882  42.016  43.506  1.00  0.00           H  
ATOM    547  CB  LEU    38      45.980  41.549  45.640  1.00  0.00           C  
ATOM    548  HB1 LEU    38      46.747  41.234  46.379  1.00  0.00           H  
ATOM    549  HB2 LEU    38      45.305  40.678  45.505  1.00  0.00           H  
ATOM    550  CG  LEU    38      45.224  42.716  46.242  1.00  0.00           C  
ATOM    551  HG  LEU    38      45.805  43.663  46.242  1.00  0.00           H  
ATOM    552  CD1 LEU    38      44.895  42.629  47.768  1.00  0.00           C  
ATOM    553 HD11 LEU    38      44.130  43.393  48.023  1.00  0.00           H  
ATOM    554 HD12 LEU    38      45.728  42.874  48.461  1.00  0.00           H  
ATOM    555 HD13 LEU    38      44.427  41.680  48.105  1.00  0.00           H  
ATOM    556  CD2 LEU    38      43.938  43.000  45.392  1.00  0.00           C  
ATOM    557 HD21 LEU    38      43.442  43.871  45.871  1.00  0.00           H  
ATOM    558 HD22 LEU    38      43.295  42.102  45.518  1.00  0.00           H  
ATOM    559 HD23 LEU    38      44.214  43.234  44.342  1.00  0.00           H  
ATOM    560  C   LEU    38      47.636  42.886  44.293  1.00  0.00           C  
ATOM    561  O   LEU    38      48.726  42.751  44.815  1.00  0.00           O  
ATOM    562  N   TYR    39      47.281  44.141  43.834  1.00  0.00           N  
ATOM    563  HN  TYR    39      46.390  44.301  43.416  1.00  0.00           H  
ATOM    564  CA  TYR    39      48.049  45.326  43.819  1.00  0.00           C  
ATOM    565  HA  TYR    39      49.039  45.122  44.199  1.00  0.00           H  
ATOM    566  CB  TYR    39      48.347  45.914  42.415  1.00  0.00           C  
ATOM    567  HB1 TYR    39      48.919  46.834  42.660  1.00  0.00           H  
ATOM    568  HB2 TYR    39      47.394  46.134  41.888  1.00  0.00           H  
ATOM    569  CG  TYR    39      49.306  45.085  41.622  1.00  0.00           C  
ATOM    570  CD1 TYR    39      50.678  45.253  41.627  1.00  0.00           C  
ATOM    571  HD1 TYR    39      51.193  45.997  42.217  1.00  0.00           H  
ATOM    572  CE1 TYR    39      51.460  44.408  40.849  1.00  0.00           C  
ATOM    573  HE1 TYR    39      52.533  44.455  40.957  1.00  0.00           H  
ATOM    574  CZ  TYR    39      50.985  43.413  39.998  1.00  0.00           C  
ATOM    575  OH  TYR    39      51.684  42.549  39.154  1.00  0.00           O  
ATOM    576  HH  TYR    39      52.519  42.954  38.909  1.00  0.00           H  
ATOM    577  CD2 TYR    39      48.732  44.063  40.926  1.00  0.00           C  
ATOM    578  HD2 TYR    39      47.661  43.929  40.884  1.00  0.00           H  
ATOM    579  CE2 TYR    39      49.586  43.266  40.116  1.00  0.00           C  
ATOM    580  HE2 TYR    39      49.070  42.465  39.607  1.00  0.00           H  
ATOM    581  C   TYR    39      47.334  46.354  44.718  1.00  0.00           C  
ATOM    582  O   TYR    39      46.087  46.510  44.661  1.00  0.00           O  
ATOM    583  N   VAL    40      48.075  47.027  45.646  1.00  0.00           N  
ATOM    584  HN  VAL    40      49.050  46.831  45.716  1.00  0.00           H  
ATOM    585  CA  VAL    40      47.533  47.903  46.636  1.00  0.00           C  
ATOM    586  HA  VAL    40      46.475  47.955  46.426  1.00  0.00           H  
ATOM    587  CB  VAL    40      47.601  47.313  48.103  1.00  0.00           C  
ATOM    588  HB  VAL    40      48.655  47.050  48.339  1.00  0.00           H  
ATOM    589  CG1 VAL    40      46.603  46.088  48.263  1.00  0.00           C  
ATOM    590 HG11 VAL    40      46.216  45.875  49.282  1.00  0.00           H  
ATOM    591 HG12 VAL    40      47.035  45.156  47.840  1.00  0.00           H  
ATOM    592 HG13 VAL    40      45.657  46.300  47.721  1.00  0.00           H  
ATOM    593  CG2 VAL    40      47.341  48.435  49.191  1.00  0.00           C  
ATOM    594 HG21 VAL    40      48.005  49.299  48.974  1.00  0.00           H  
ATOM    595 HG22 VAL    40      47.671  48.087  50.193  1.00  0.00           H  
ATOM    596 HG23 VAL    40      46.298  48.817  49.162  1.00  0.00           H  
ATOM    597  C   VAL    40      47.975  49.313  46.535  1.00  0.00           C  
ATOM    598  O   VAL    40      49.175  49.486  46.332  1.00  0.00           O  
ATOM    599  N   GLY    41      47.022  50.324  46.638  1.00  0.00           N  
ATOM    600  HN  GLY    41      46.049  50.127  46.728  1.00  0.00           H  
ATOM    601  CA  GLY    41      47.346  51.732  46.577  1.00  0.00           C  
ATOM    602  HA1 GLY    41      47.863  51.796  45.631  1.00  0.00           H  
ATOM    603  HA2 GLY    41      47.931  51.984  47.449  1.00  0.00           H  
ATOM    604  C   GLY    41      46.192  52.647  46.371  1.00  0.00           C  
ATOM    605  O   GLY    41      45.001  52.254  46.364  1.00  0.00           O  
ATOM    606  N   SER    42      46.505  53.965  46.151  1.00  0.00           N  
ATOM    607  HN  SER    42      47.447  54.237  45.969  1.00  0.00           H  
ATOM    608  CA  SER    42      45.536  54.995  45.834  1.00  0.00           C  
ATOM    609  HA  SER    42      44.809  55.030  46.632  1.00  0.00           H  
ATOM    610  CB  SER    42      46.132  56.384  45.880  1.00  0.00           C  
ATOM    611  HB1 SER    42      46.638  56.640  44.925  1.00  0.00           H  
ATOM    612  HB2 SER    42      46.845  56.502  46.724  1.00  0.00           H  
ATOM    613  OG  SER    42      45.142  57.367  45.992  1.00  0.00           O  
ATOM    614  HG1 SER    42      44.953  57.564  45.072  1.00  0.00           H  
ATOM    615  C   SER    42      44.907  54.671  44.456  1.00  0.00           C  
ATOM    616  O   SER    42      45.545  54.009  43.649  1.00  0.00           O  
ATOM    617  N   LYS    43      43.642  55.077  44.185  1.00  0.00           N  
ATOM    618  HN  LYS    43      43.088  55.567  44.853  1.00  0.00           H  
ATOM    619  CA  LYS    43      42.884  54.536  43.103  1.00  0.00           C  
ATOM    620  HA  LYS    43      43.048  53.471  43.037  1.00  0.00           H  
ATOM    621  CB  LYS    43      41.417  54.611  43.522  1.00  0.00           C  
ATOM    622  HB1 LYS    43      40.724  54.335  42.698  1.00  0.00           H  
ATOM    623  HB2 LYS    43      41.194  55.617  43.937  1.00  0.00           H  
ATOM    624  CG  LYS    43      41.111  53.556  44.683  1.00  0.00           C  
ATOM    625  HG1 LYS    43      41.852  53.774  45.481  1.00  0.00           H  
ATOM    626  HG2 LYS    43      41.354  52.519  44.364  1.00  0.00           H  
ATOM    627  CD  LYS    43      39.618  53.520  45.218  1.00  0.00           C  
ATOM    628  HD1 LYS    43      39.340  52.716  45.933  1.00  0.00           H  
ATOM    629  HD2 LYS    43      38.925  53.324  44.371  1.00  0.00           H  
ATOM    630  CE  LYS    43      39.247  54.782  45.790  1.00  0.00           C  
ATOM    631  HE1 LYS    43      38.173  54.846  46.067  1.00  0.00           H  
ATOM    632  HE2 LYS    43      39.449  55.704  45.205  1.00  0.00           H  
ATOM    633  NZ  LYS    43      40.040  55.059  47.088  1.00  0.00           N  
ATOM    634  HZ1 LYS    43      40.805  55.726  46.859  1.00  0.00           H  
ATOM    635  HZ2 LYS    43      40.475  54.205  47.492  1.00  0.00           H  
ATOM    636  HZ3 LYS    43      39.277  55.542  47.603  1.00  0.00           H  
ATOM    637  C   LYS    43      43.177  55.097  41.726  1.00  0.00           C  
ATOM    638  O   LYS    43      42.774  54.406  40.790  1.00  0.00           O  
ATOM    639  N   THR    44      43.893  56.278  41.638  1.00  0.00           N  
ATOM    640  HN  THR    44      44.286  56.839  42.363  1.00  0.00           H  
ATOM    641  CA  THR    44      44.264  56.836  40.364  1.00  0.00           C  
ATOM    642  HA  THR    44      43.566  56.502  39.610  1.00  0.00           H  
ATOM    643  CB  THR    44      44.158  58.418  40.294  1.00  0.00           C  
ATOM    644  HB  THR    44      44.878  58.922  40.975  1.00  0.00           H  
ATOM    645  OG1 THR    44      44.323  58.822  38.907  1.00  0.00           O  
ATOM    646  HG1 THR    44      43.500  58.478  38.551  1.00  0.00           H  
ATOM    647  CG2 THR    44      42.759  58.940  40.656  1.00  0.00           C  
ATOM    648 HG21 THR    44      41.963  58.339  40.168  1.00  0.00           H  
ATOM    649 HG22 THR    44      42.628  60.010  40.389  1.00  0.00           H  
ATOM    650 HG23 THR    44      42.594  58.942  41.755  1.00  0.00           H  
ATOM    651  C   THR    44      45.710  56.366  39.969  1.00  0.00           C  
ATOM    652  O   THR    44      46.447  57.124  39.289  1.00  0.00           O  
ATOM    653  N   LYS    45      46.227  55.178  40.383  1.00  0.00           N  
ATOM    654  HN  LYS    45      45.739  54.571  41.005  1.00  0.00           H  
ATOM    655  CA  LYS    45      47.563  54.786  40.385  1.00  0.00           C  
ATOM    656  HA  LYS    45      48.196  55.205  39.617  1.00  0.00           H  
ATOM    657  CB  LYS    45      48.231  55.057  41.714  1.00  0.00           C  
ATOM    658  HB1 LYS    45      49.252  54.629  41.617  1.00  0.00           H  
ATOM    659  HB2 LYS    45      47.722  54.501  42.531  1.00  0.00           H  
ATOM    660  CG  LYS    45      48.364  56.434  42.232  1.00  0.00           C  
ATOM    661  HG1 LYS    45      48.453  56.391  43.339  1.00  0.00           H  
ATOM    662  HG2 LYS    45      47.348  56.880  42.181  1.00  0.00           H  
ATOM    663  CD  LYS    45      49.260  57.407  41.401  1.00  0.00           C  
ATOM    664  HD1 LYS    45      49.078  58.420  41.818  1.00  0.00           H  
ATOM    665  HD2 LYS    45      48.842  57.421  40.372  1.00  0.00           H  
ATOM    666  CE  LYS    45      50.748  56.999  41.484  1.00  0.00           C  
ATOM    667  HE1 LYS    45      50.803  56.031  40.942  1.00  0.00           H  
ATOM    668  HE2 LYS    45      51.141  56.968  42.523  1.00  0.00           H  
ATOM    669  NZ  LYS    45      51.477  58.043  40.746  1.00  0.00           N  
ATOM    670  HZ1 LYS    45      50.953  58.937  40.832  1.00  0.00           H  
ATOM    671  HZ2 LYS    45      51.289  57.761  39.763  1.00  0.00           H  
ATOM    672  HZ3 LYS    45      52.460  58.261  41.005  1.00  0.00           H  
ATOM    673  C   LYS    45      47.434  53.270  40.279  1.00  0.00           C  
ATOM    674  O   LYS    45      46.349  52.700  40.434  1.00  0.00           O  
ATOM    675  N   GLU    46      48.524  52.555  39.950  1.00  0.00           N  
ATOM    676  HN  GLU    46      49.407  53.013  39.887  1.00  0.00           H  
ATOM    677  CA  GLU    46      48.477  51.216  39.462  1.00  0.00           C  
ATOM    678  HA  GLU    46      47.553  50.839  39.051  1.00  0.00           H  
ATOM    679  CB  GLU    46      49.317  51.052  38.165  1.00  0.00           C  
ATOM    680  HB1 GLU    46      49.413  49.963  37.963  1.00  0.00           H  
ATOM    681  HB2 GLU    46      50.334  51.431  38.403  1.00  0.00           H  
ATOM    682  CG  GLU    46      48.719  51.917  37.049  1.00  0.00           C  
ATOM    683  HG1 GLU    46      48.850  52.998  37.270  1.00  0.00           H  
ATOM    684  HG2 GLU    46      47.660  51.687  36.806  1.00  0.00           H  
ATOM    685  CD  GLU    46      49.570  51.795  35.785  1.00  0.00           C  
ATOM    686  OE1 GLU    46      49.233  51.108  34.839  1.00  0.00           O  
ATOM    687  OE2 GLU    46      50.591  52.555  35.820  1.00  0.00           O  
ATOM    688  C   GLU    46      48.797  50.229  40.634  1.00  0.00           C  
ATOM    689  O   GLU    46      48.760  49.006  40.473  1.00  0.00           O  
ATOM    690  N   GLY    47      49.157  50.784  41.777  1.00  0.00           N  
ATOM    691  HN  GLY    47      49.219  51.778  41.819  1.00  0.00           H  
ATOM    692  CA  GLY    47      49.461  50.196  43.124  1.00  0.00           C  
ATOM    693  HA1 GLY    47      48.663  49.525  43.403  1.00  0.00           H  
ATOM    694  HA2 GLY    47      49.632  51.053  43.760  1.00  0.00           H  
ATOM    695  C   GLY    47      50.704  49.332  43.082  1.00  0.00           C  
ATOM    696  O   GLY    47      51.349  49.134  42.039  1.00  0.00           O  
ATOM    697  N   VAL    48      51.079  48.861  44.235  1.00  0.00           N  
ATOM    698  HN  VAL    48      50.548  49.017  45.063  1.00  0.00           H  
ATOM    699  CA  VAL    48      52.275  48.080  44.593  1.00  0.00           C  
ATOM    700  HA  VAL    48      52.994  48.109  43.788  1.00  0.00           H  
ATOM    701  CB  VAL    48      53.068  48.562  45.740  1.00  0.00           C  
ATOM    702  HB  VAL    48      52.514  48.602  46.702  1.00  0.00           H  
ATOM    703  CG1 VAL    48      53.424  49.967  45.336  1.00  0.00           C  
ATOM    704 HG11 VAL    48      53.957  50.511  46.145  1.00  0.00           H  
ATOM    705 HG12 VAL    48      52.548  50.579  45.029  1.00  0.00           H  
ATOM    706 HG13 VAL    48      54.208  49.958  44.549  1.00  0.00           H  
ATOM    707  CG2 VAL    48      54.274  47.757  46.156  1.00  0.00           C  
ATOM    708 HG21 VAL    48      54.788  48.293  46.983  1.00  0.00           H  
ATOM    709 HG22 VAL    48      54.868  47.630  45.226  1.00  0.00           H  
ATOM    710 HG23 VAL    48      53.992  46.824  46.688  1.00  0.00           H  
ATOM    711  C   VAL    48      51.850  46.594  44.762  1.00  0.00           C  
ATOM    712  O   VAL    48      50.784  46.294  45.297  1.00  0.00           O  
ATOM    713  N   VAL    49      52.671  45.652  44.289  1.00  0.00           N  
ATOM    714  HN  VAL    49      53.496  45.922  43.798  1.00  0.00           H  
ATOM    715  CA  VAL    49      52.329  44.259  44.400  1.00  0.00           C  
ATOM    716  HA  VAL    49      51.390  43.920  43.989  1.00  0.00           H  
ATOM    717  CB  VAL    49      53.458  43.423  43.841  1.00  0.00           C  
ATOM    718  HB  VAL    49      53.637  43.743  42.793  1.00  0.00           H  
ATOM    719  CG1 VAL    49      53.021  41.942  43.692  1.00  0.00           C  
ATOM    720 HG11 VAL    49      52.757  41.581  44.709  1.00  0.00           H  
ATOM    721 HG12 VAL    49      53.814  41.276  43.291  1.00  0.00           H  
ATOM    722 HG13 VAL    49      52.144  41.933  43.010  1.00  0.00           H  
ATOM    723  CG2 VAL    49      54.820  43.602  44.616  1.00  0.00           C  
ATOM    724 HG21 VAL    49      55.023  44.655  44.905  1.00  0.00           H  
ATOM    725 HG22 VAL    49      55.676  43.297  43.978  1.00  0.00           H  
ATOM    726 HG23 VAL    49      54.840  43.003  45.551  1.00  0.00           H  
ATOM    727  C   VAL    49      52.126  43.876  45.908  1.00  0.00           C  
ATOM    728  O   VAL    49      52.912  44.310  46.807  1.00  0.00           O  
ATOM    729  N   HSD    50      51.139  43.044  46.204  1.00  0.00           N  
ATOM    730  HN  HSD    50      50.406  42.876  45.550  1.00  0.00           H  
ATOM    731  CA  HSD    50      50.907  42.500  47.589  1.00  0.00           C  
ATOM    732  HA  HSD    50      51.711  42.695  48.284  1.00  0.00           H  
ATOM    733  CB  HSD    50      49.575  43.159  48.093  1.00  0.00           C  
ATOM    734  HB1 HSD    50      48.899  43.238  47.215  1.00  0.00           H  
ATOM    735  HB2 HSD    50      49.963  44.156  48.393  1.00  0.00           H  
ATOM    736  ND1 HSD    50      48.544  42.847  50.501  1.00  0.00           N  
ATOM    737  HD1 HSD    50      48.804  43.740  50.868  1.00  0.00           H  
ATOM    738  CG  HSD    50      48.794  42.442  49.189  1.00  0.00           C  
ATOM    739  CE1 HSD    50      47.606  41.975  51.039  1.00  0.00           C  
ATOM    740  HE1 HSD    50      47.107  42.108  51.999  1.00  0.00           H  
ATOM    741  NE2 HSD    50      47.296  41.015  50.235  1.00  0.00           N  
ATOM    742  CD2 HSD    50      48.109  41.264  49.099  1.00  0.00           C  
ATOM    743  HD2 HSD    50      48.047  40.681  48.188  1.00  0.00           H  
ATOM    744  C   HSD    50      50.994  40.857  47.632  1.00  0.00           C  
ATOM    745  O   HSD    50      50.719  40.237  48.709  1.00  0.00           O  
ATOM    746  N   GLY    51      51.238  40.180  46.482  1.00  0.00           N  
ATOM    747  HN  GLY    51      51.581  40.597  45.644  1.00  0.00           H  
ATOM    748  CA  GLY    51      51.076  38.721  46.324  1.00  0.00           C  
ATOM    749  HA1 GLY    51      51.502  38.263  47.205  1.00  0.00           H  
ATOM    750  HA2 GLY    51      51.663  38.496  45.446  1.00  0.00           H  
ATOM    751  C   GLY    51      49.672  38.336  46.078  1.00  0.00           C  
ATOM    752  O   GLY    51      48.812  39.141  45.761  1.00  0.00           O  
ATOM    753  N   VAL    52      49.343  37.073  46.051  1.00  0.00           N  
ATOM    754  HN  VAL    52      49.996  36.365  46.310  1.00  0.00           H  
ATOM    755  CA  VAL    52      48.005  36.518  45.794  1.00  0.00           C  
ATOM    756  HA  VAL    52      47.695  36.990  44.874  1.00  0.00           H  
ATOM    757  CB  VAL    52      48.139  35.047  45.456  1.00  0.00           C  
ATOM    758  HB  VAL    52      48.850  34.658  46.217  1.00  0.00           H  
ATOM    759  CG1 VAL    52      48.759  35.036  43.999  1.00  0.00           C  
ATOM    760 HG11 VAL    52      49.688  35.645  44.002  1.00  0.00           H  
ATOM    761 HG12 VAL    52      48.016  35.442  43.280  1.00  0.00           H  
ATOM    762 HG13 VAL    52      49.000  33.957  43.890  1.00  0.00           H  
ATOM    763  CG2 VAL    52      46.845  34.208  45.396  1.00  0.00           C  
ATOM    764 HG21 VAL    52      46.402  34.218  44.377  1.00  0.00           H  
ATOM    765 HG22 VAL    52      46.019  34.483  46.087  1.00  0.00           H  
ATOM    766 HG23 VAL    52      47.171  33.159  45.564  1.00  0.00           H  
ATOM    767  C   VAL    52      46.897  36.743  46.780  1.00  0.00           C  
ATOM    768  O   VAL    52      46.951  36.423  47.993  1.00  0.00           O  
ATOM    769  N   ALA    53      45.711  37.239  46.268  1.00  0.00           N  
ATOM    770  HN  ALA    53      45.634  37.278  45.275  1.00  0.00           H  
ATOM    771  CA  ALA    53      44.509  37.270  47.086  1.00  0.00           C  
ATOM    772  HA  ALA    53      44.501  36.392  47.714  1.00  0.00           H  
ATOM    773  CB  ALA    53      44.593  38.555  48.058  1.00  0.00           C  
ATOM    774  HB1 ALA    53      45.351  38.323  48.836  1.00  0.00           H  
ATOM    775  HB2 ALA    53      43.656  38.742  48.625  1.00  0.00           H  
ATOM    776  HB3 ALA    53      44.903  39.435  47.454  1.00  0.00           H  
ATOM    777  C   ALA    53      43.242  37.313  46.219  1.00  0.00           C  
ATOM    778  O   ALA    53      43.461  37.370  44.998  1.00  0.00           O  
ATOM    779  N   THR    54      42.039  37.292  46.753  1.00  0.00           N  
ATOM    780  HN  THR    54      42.095  37.062  47.721  1.00  0.00           H  
ATOM    781  CA  THR    54      40.758  37.438  46.019  1.00  0.00           C  
ATOM    782  HA  THR    54      40.730  36.773  45.169  1.00  0.00           H  
ATOM    783  CB  THR    54      39.480  37.216  46.810  1.00  0.00           C  
ATOM    784  HB  THR    54      39.487  36.139  47.087  1.00  0.00           H  
ATOM    785  OG1 THR    54      38.308  37.505  46.103  1.00  0.00           O  
ATOM    786  HG1 THR    54      37.670  37.650  46.805  1.00  0.00           H  
ATOM    787  CG2 THR    54      39.239  37.980  48.140  1.00  0.00           C  
ATOM    788 HG21 THR    54      40.122  37.915  48.810  1.00  0.00           H  
ATOM    789 HG22 THR    54      38.426  37.496  48.722  1.00  0.00           H  
ATOM    790 HG23 THR    54      39.015  39.063  48.034  1.00  0.00           H  
ATOM    791  C   THR    54      40.693  38.808  45.405  1.00  0.00           C  
ATOM    792  O   THR    54      40.253  39.841  45.932  1.00  0.00           O  
ATOM    793  N   VAL    55      41.130  38.914  44.125  1.00  0.00           N  
ATOM    794  HN  VAL    55      41.638  38.184  43.675  1.00  0.00           H  
ATOM    795  CA  VAL    55      41.022  40.111  43.264  1.00  0.00           C  
ATOM    796  HA  VAL    55      41.330  40.967  43.847  1.00  0.00           H  
ATOM    797  CB  VAL    55      41.874  40.089  41.994  1.00  0.00           C  
ATOM    798  HB  VAL    55      41.680  40.970  41.346  1.00  0.00           H  
ATOM    799  CG1 VAL    55      41.522  38.765  41.180  1.00  0.00           C  
ATOM    800 HG11 VAL    55      40.448  38.643  40.926  1.00  0.00           H  
ATOM    801 HG12 VAL    55      41.720  37.844  41.769  1.00  0.00           H  
ATOM    802 HG13 VAL    55      42.193  38.761  40.294  1.00  0.00           H  
ATOM    803  CG2 VAL    55      43.305  40.187  42.440  1.00  0.00           C  
ATOM    804 HG21 VAL    55      43.535  41.085  43.052  1.00  0.00           H  
ATOM    805 HG22 VAL    55      43.880  40.266  41.492  1.00  0.00           H  
ATOM    806 HG23 VAL    55      43.690  39.249  42.895  1.00  0.00           H  
ATOM    807  C   VAL    55      39.586  40.424  42.960  1.00  0.00           C  
ATOM    808  O   VAL    55      39.159  41.591  42.828  1.00  0.00           O  
ATOM    809  N   ALA    56      38.686  39.448  42.731  1.00  0.00           N  
ATOM    810  HN  ALA    56      39.110  38.585  42.466  1.00  0.00           H  
ATOM    811  CA  ALA    56      37.271  39.706  42.296  1.00  0.00           C  
ATOM    812  HA  ALA    56      37.253  40.312  41.402  1.00  0.00           H  
ATOM    813  CB  ALA    56      36.639  38.302  41.985  1.00  0.00           C  
ATOM    814  HB1 ALA    56      37.140  37.829  41.113  1.00  0.00           H  
ATOM    815  HB2 ALA    56      35.544  38.460  41.885  1.00  0.00           H  
ATOM    816  HB3 ALA    56      36.832  37.595  42.821  1.00  0.00           H  
ATOM    817  C   ALA    56      36.507  40.492  43.370  1.00  0.00           C  
ATOM    818  O   ALA    56      35.813  41.514  43.092  1.00  0.00           O  
ATOM    819  N   GLU    57      36.558  40.025  44.660  1.00  0.00           N  
ATOM    820  HN  GLU    57      37.056  39.200  44.916  1.00  0.00           H  
ATOM    821  CA  GLU    57      36.093  40.827  45.775  1.00  0.00           C  
ATOM    822  HA  GLU    57      35.049  41.038  45.595  1.00  0.00           H  
ATOM    823  CB  GLU    57      36.107  39.856  46.952  1.00  0.00           C  
ATOM    824  HB1 GLU    57      35.861  40.379  47.901  1.00  0.00           H  
ATOM    825  HB2 GLU    57      37.142  39.452  46.990  1.00  0.00           H  
ATOM    826  CG  GLU    57      35.123  38.771  46.653  1.00  0.00           C  
ATOM    827  HG1 GLU    57      35.128  38.203  45.699  1.00  0.00           H  
ATOM    828  HG2 GLU    57      34.070  39.122  46.616  1.00  0.00           H  
ATOM    829  CD  GLU    57      35.136  37.731  47.744  1.00  0.00           C  
ATOM    830  OE1 GLU    57      35.853  36.694  47.503  1.00  0.00           O  
ATOM    831  OE2 GLU    57      34.580  37.915  48.834  1.00  0.00           O  
ATOM    832  C   GLU    57      36.837  42.122  46.072  1.00  0.00           C  
ATOM    833  O   GLU    57      36.138  43.118  46.354  1.00  0.00           O  
ATOM    834  N   LYS    58      38.195  42.162  46.123  1.00  0.00           N  
ATOM    835  HN  LYS    58      38.683  41.306  45.973  1.00  0.00           H  
ATOM    836  CA  LYS    58      38.906  43.373  46.439  1.00  0.00           C  
ATOM    837  HA  LYS    58      38.427  43.643  47.369  1.00  0.00           H  
ATOM    838  CB  LYS    58      40.353  43.106  46.813  1.00  0.00           C  
ATOM    839  HB1 LYS    58      40.735  44.066  47.222  1.00  0.00           H  
ATOM    840  HB2 LYS    58      40.973  42.779  45.951  1.00  0.00           H  
ATOM    841  CG  LYS    58      40.598  42.194  48.054  1.00  0.00           C  
ATOM    842  HG1 LYS    58      41.690  42.215  48.258  1.00  0.00           H  
ATOM    843  HG2 LYS    58      40.310  41.137  47.867  1.00  0.00           H  
ATOM    844  CD  LYS    58      39.928  42.682  49.360  1.00  0.00           C  
ATOM    845  HD1 LYS    58      39.848  41.773  49.993  1.00  0.00           H  
ATOM    846  HD2 LYS    58      38.907  43.051  49.125  1.00  0.00           H  
ATOM    847  CE  LYS    58      40.843  43.711  50.012  1.00  0.00           C  
ATOM    848  HE1 LYS    58      40.932  44.592  49.341  1.00  0.00           H  
ATOM    849  HE2 LYS    58      41.842  43.295  50.263  1.00  0.00           H  
ATOM    850  NZ  LYS    58      40.264  44.217  51.215  1.00  0.00           N  
ATOM    851  HZ1 LYS    58      40.968  44.827  51.677  1.00  0.00           H  
ATOM    852  HZ2 LYS    58      39.956  43.471  51.871  1.00  0.00           H  
ATOM    853  HZ3 LYS    58      39.361  44.699  51.032  1.00  0.00           H  
ATOM    854  C   LYS    58      38.813  44.506  45.431  1.00  0.00           C  
ATOM    855  O   LYS    58      38.702  45.677  45.784  1.00  0.00           O  
ATOM    856  N   THR    59      38.820  44.162  44.098  1.00  0.00           N  
ATOM    857  HN  THR    59      38.860  43.200  43.838  1.00  0.00           H  
ATOM    858  CA  THR    59      38.431  45.197  43.033  1.00  0.00           C  
ATOM    859  HA  THR    59      39.082  46.057  43.092  1.00  0.00           H  
ATOM    860  CB  THR    59      38.493  44.646  41.613  1.00  0.00           C  
ATOM    861  HB  THR    59      39.504  44.192  41.530  1.00  0.00           H  
ATOM    862  OG1 THR    59      37.485  43.702  41.257  1.00  0.00           O  
ATOM    863  HG1 THR    59      37.778  42.816  41.481  1.00  0.00           H  
ATOM    864  CG2 THR    59      38.555  45.891  40.557  1.00  0.00           C  
ATOM    865 HG21 THR    59      37.591  46.443  40.575  1.00  0.00           H  
ATOM    866 HG22 THR    59      38.535  45.439  39.543  1.00  0.00           H  
ATOM    867 HG23 THR    59      39.436  46.520  40.808  1.00  0.00           H  
ATOM    868  C   THR    59      37.068  45.786  43.241  1.00  0.00           C  
ATOM    869  O   THR    59      36.914  47.020  43.284  1.00  0.00           O  
ATOM    870  N   LYS    60      36.067  44.937  43.592  1.00  0.00           N  
ATOM    871  HN  LYS    60      36.086  43.943  43.667  1.00  0.00           H  
ATOM    872  CA  LYS    60      34.760  45.422  44.039  1.00  0.00           C  
ATOM    873  HA  LYS    60      34.269  46.043  43.305  1.00  0.00           H  
ATOM    874  CB  LYS    60      33.723  44.267  44.115  1.00  0.00           C  
ATOM    875  HB1 LYS    60      32.787  44.576  44.626  1.00  0.00           H  
ATOM    876  HB2 LYS    60      34.150  43.439  44.720  1.00  0.00           H  
ATOM    877  CG  LYS    60      33.370  43.602  42.781  1.00  0.00           C  
ATOM    878  HG1 LYS    60      32.690  42.760  43.031  1.00  0.00           H  
ATOM    879  HG2 LYS    60      34.288  43.243  42.269  1.00  0.00           H  
ATOM    880  CD  LYS    60      32.601  44.610  41.967  1.00  0.00           C  
ATOM    881  HD1 LYS    60      33.211  45.467  41.610  1.00  0.00           H  
ATOM    882  HD2 LYS    60      31.799  45.048  42.600  1.00  0.00           H  
ATOM    883  CE  LYS    60      31.832  43.984  40.746  1.00  0.00           C  
ATOM    884  HE1 LYS    60      31.265  44.590  40.008  1.00  0.00           H  
ATOM    885  HE2 LYS    60      31.109  43.264  41.186  1.00  0.00           H  
ATOM    886  NZ  LYS    60      32.778  43.200  39.938  1.00  0.00           N  
ATOM    887  HZ1 LYS    60      32.431  43.332  38.966  1.00  0.00           H  
ATOM    888  HZ2 LYS    60      32.922  42.269  40.379  1.00  0.00           H  
ATOM    889  HZ3 LYS    60      33.727  43.622  39.888  1.00  0.00           H  
ATOM    890  C   LYS    60      34.824  46.224  45.308  1.00  0.00           C  
ATOM    891  O   LYS    60      34.002  47.097  45.555  1.00  0.00           O  
ATOM    892  N   GLU    61      35.758  46.054  46.234  1.00  0.00           N  
ATOM    893  HN  GLU    61      36.314  45.227  46.260  1.00  0.00           H  
ATOM    894  CA  GLU    61      35.913  47.159  47.224  1.00  0.00           C  
ATOM    895  HA  GLU    61      34.957  47.292  47.707  1.00  0.00           H  
ATOM    896  CB  GLU    61      36.944  46.680  48.268  1.00  0.00           C  
ATOM    897  HB1 GLU    61      36.983  47.511  49.005  1.00  0.00           H  
ATOM    898  HB2 GLU    61      37.952  46.601  47.810  1.00  0.00           H  
ATOM    899  CG  GLU    61      36.463  45.446  49.075  1.00  0.00           C  
ATOM    900  HG1 GLU    61      36.693  44.623  48.365  1.00  0.00           H  
ATOM    901  HG2 GLU    61      35.388  45.509  49.350  1.00  0.00           H  
ATOM    902  CD  GLU    61      37.300  45.254  50.323  1.00  0.00           C  
ATOM    903  OE1 GLU    61      37.097  44.227  50.987  1.00  0.00           O  
ATOM    904  OE2 GLU    61      38.290  45.981  50.642  1.00  0.00           O  
ATOM    905  C   GLU    61      36.397  48.499  46.716  1.00  0.00           C  
ATOM    906  O   GLU    61      36.075  49.568  47.177  1.00  0.00           O  
ATOM    907  N   GLN    62      37.339  48.432  45.753  1.00  0.00           N  
ATOM    908  HN  GLN    62      37.678  47.517  45.548  1.00  0.00           H  
ATOM    909  CA  GLN    62      37.838  49.659  45.102  1.00  0.00           C  
ATOM    910  HA  GLN    62      38.120  50.336  45.894  1.00  0.00           H  
ATOM    911  CB  GLN    62      39.114  49.297  44.183  1.00  0.00           C  
ATOM    912  HB1 GLN    62      39.589  50.261  43.901  1.00  0.00           H  
ATOM    913  HB2 GLN    62      38.847  48.660  43.313  1.00  0.00           H  
ATOM    914  CG  GLN    62      40.272  48.624  44.947  1.00  0.00           C  
ATOM    915  HG1 GLN    62      41.149  49.027  44.397  1.00  0.00           H  
ATOM    916  HG2 GLN    62      40.312  47.527  44.773  1.00  0.00           H  
ATOM    917  CD  GLN    62      40.513  49.050  46.342  1.00  0.00           C  
ATOM    918  OE1 GLN    62      40.793  50.207  46.633  1.00  0.00           O  
ATOM    919  NE2 GLN    62      40.330  48.020  47.272  1.00  0.00           N  
ATOM    920 HE21 GLN    62      40.311  48.227  48.250  1.00  0.00           H  
ATOM    921 HE22 GLN    62      40.032  47.106  46.996  1.00  0.00           H  
ATOM    922  C   GLN    62      36.864  50.305  44.172  1.00  0.00           C  
ATOM    923  O   GLN    62      36.725  51.558  44.125  1.00  0.00           O  
ATOM    924  N   VAL    63      36.024  49.619  43.442  1.00  0.00           N  
ATOM    925  HN  VAL    63      36.089  48.625  43.482  1.00  0.00           H  
ATOM    926  CA  VAL    63      35.030  50.192  42.584  1.00  0.00           C  
ATOM    927  HA  VAL    63      35.514  50.915  41.944  1.00  0.00           H  
ATOM    928  CB  VAL    63      34.368  49.091  41.797  1.00  0.00           C  
ATOM    929  HB  VAL    63      34.033  48.273  42.471  1.00  0.00           H  
ATOM    930  CG1 VAL    63      35.338  48.565  40.712  1.00  0.00           C  
ATOM    931 HG11 VAL    63      34.839  47.742  40.157  1.00  0.00           H  
ATOM    932 HG12 VAL    63      36.301  48.189  41.120  1.00  0.00           H  
ATOM    933 HG13 VAL    63      35.504  49.409  40.010  1.00  0.00           H  
ATOM    934  CG2 VAL    63      33.082  49.554  41.154  1.00  0.00           C  
ATOM    935 HG21 VAL    63      32.194  49.854  41.750  1.00  0.00           H  
ATOM    936 HG22 VAL    63      32.853  48.669  40.522  1.00  0.00           H  
ATOM    937 HG23 VAL    63      33.384  50.436  40.550  1.00  0.00           H  
ATOM    938  C   VAL    63      33.938  50.966  43.375  1.00  0.00           C  
ATOM    939  O   VAL    63      33.495  51.981  42.931  1.00  0.00           O  
ATOM    940  N   THR    64      33.532  50.495  44.567  1.00  0.00           N  
ATOM    941  HN  THR    64      33.812  49.585  44.862  1.00  0.00           H  
ATOM    942  CA  THR    64      32.515  51.207  45.373  1.00  0.00           C  
ATOM    943  HA  THR    64      31.919  51.789  44.685  1.00  0.00           H  
ATOM    944  CB  THR    64      31.623  50.137  46.065  1.00  0.00           C  
ATOM    945  HB  THR    64      30.831  50.601  46.691  1.00  0.00           H  
ATOM    946  OG1 THR    64      32.407  49.184  46.775  1.00  0.00           O  
ATOM    947  HG1 THR    64      31.791  48.512  47.075  1.00  0.00           H  
ATOM    948  CG2 THR    64      30.886  49.398  44.946  1.00  0.00           C  
ATOM    949 HG21 THR    64      31.538  48.625  44.486  1.00  0.00           H  
ATOM    950 HG22 THR    64      30.532  50.176  44.236  1.00  0.00           H  
ATOM    951 HG23 THR    64      30.017  48.834  45.347  1.00  0.00           H  
ATOM    952  C   THR    64      33.048  52.268  46.379  1.00  0.00           C  
ATOM    953  O   THR    64      32.301  52.751  47.223  1.00  0.00           O  
ATOM    954  N   ASN    65      34.362  52.470  46.391  1.00  0.00           N  
ATOM    955  HN  ASN    65      34.940  52.032  45.706  1.00  0.00           H  
ATOM    956  CA  ASN    65      35.009  53.402  47.333  1.00  0.00           C  
ATOM    957  HA  ASN    65      36.061  53.320  47.103  1.00  0.00           H  
ATOM    958  CB  ASN    65      34.593  54.908  47.113  1.00  0.00           C  
ATOM    959  HB1 ASN    65      35.338  55.569  47.606  1.00  0.00           H  
ATOM    960  HB2 ASN    65      33.587  55.038  47.566  1.00  0.00           H  
ATOM    961  CG  ASN    65      34.415  55.291  45.574  1.00  0.00           C  
ATOM    962  OD1 ASN    65      35.413  55.196  44.853  1.00  0.00           O  
ATOM    963  ND2 ASN    65      33.304  55.905  45.157  1.00  0.00           N  
ATOM    964 HD21 ASN    65      33.387  56.259  44.225  1.00  0.00           H  
ATOM    965 HD22 ASN    65      32.497  56.063  45.726  1.00  0.00           H  
ATOM    966  C   ASN    65      34.962  53.036  48.791  1.00  0.00           C  
ATOM    967  O   ASN    65      35.401  53.856  49.658  1.00  0.00           O  
ATOM    968  N   VAL    66      34.598  51.789  49.134  1.00  0.00           N  
ATOM    969  HN  VAL    66      34.225  51.215  48.408  1.00  0.00           H  
ATOM    970  CA  VAL    66      34.714  51.213  50.446  1.00  0.00           C  
ATOM    971  HA  VAL    66      34.683  52.019  51.163  1.00  0.00           H  
ATOM    972  CB  VAL    66      33.526  50.337  50.859  1.00  0.00           C  
ATOM    973  HB  VAL    66      33.694  50.099  51.931  1.00  0.00           H  
ATOM    974  CG1 VAL    66      32.203  51.132  50.775  1.00  0.00           C  
ATOM    975 HG11 VAL    66      31.332  50.726  51.333  1.00  0.00           H  
ATOM    976 HG12 VAL    66      32.027  51.304  49.692  1.00  0.00           H  
ATOM    977 HG13 VAL    66      32.474  52.148  51.134  1.00  0.00           H  
ATOM    978  CG2 VAL    66      33.303  49.075  49.925  1.00  0.00           C  
ATOM    979 HG21 VAL    66      33.360  49.310  48.841  1.00  0.00           H  
ATOM    980 HG22 VAL    66      32.294  48.643  50.094  1.00  0.00           H  
ATOM    981 HG23 VAL    66      33.971  48.226  50.186  1.00  0.00           H  
ATOM    982  C   VAL    66      35.986  50.435  50.754  1.00  0.00           C  
ATOM    983  O   VAL    66      36.177  49.795  51.759  1.00  0.00           O  
ATOM    984  N   GLY    67      36.913  50.608  49.798  1.00  0.00           N  
ATOM    985  HN  GLY    67      36.531  51.060  48.995  1.00  0.00           H  
ATOM    986  CA  GLY    67      38.247  50.015  49.861  1.00  0.00           C  
ATOM    987  HA1 GLY    67      38.770  50.233  48.941  1.00  0.00           H  
ATOM    988  HA2 GLY    67      38.249  48.966  50.115  1.00  0.00           H  
ATOM    989  C   GLY    67      39.000  50.738  50.874  1.00  0.00           C  
ATOM    990  O   GLY    67      38.698  51.868  51.201  1.00  0.00           O  
ATOM    991  N   GLY    68      40.013  50.008  51.394  1.00  0.00           N  
ATOM    992  HN  GLY    68      40.125  49.034  51.211  1.00  0.00           H  
ATOM    993  CA  GLY    68      41.031  50.617  52.238  1.00  0.00           C  
ATOM    994  HA1 GLY    68      41.713  49.815  52.480  1.00  0.00           H  
ATOM    995  HA2 GLY    68      40.505  51.004  53.099  1.00  0.00           H  
ATOM    996  C   GLY    68      41.910  51.667  51.600  1.00  0.00           C  
ATOM    997  O   GLY    68      42.071  51.704  50.358  1.00  0.00           O  
ATOM    998  N   ALA    69      42.414  52.514  52.482  1.00  0.00           N  
ATOM    999  HN  ALA    69      42.175  52.396  53.443  1.00  0.00           H  
ATOM   1000  CA  ALA    69      43.186  53.766  52.143  1.00  0.00           C  
ATOM   1001  HA  ALA    69      43.174  53.867  51.068  1.00  0.00           H  
ATOM   1002  CB  ALA    69      42.499  55.044  52.796  1.00  0.00           C  
ATOM   1003  HB1 ALA    69      41.478  55.140  52.370  1.00  0.00           H  
ATOM   1004  HB2 ALA    69      43.062  55.922  52.414  1.00  0.00           H  
ATOM   1005  HB3 ALA    69      42.483  55.008  53.906  1.00  0.00           H  
ATOM   1006  C   ALA    69      44.617  53.690  52.559  1.00  0.00           C  
ATOM   1007  O   ALA    69      44.944  53.716  53.712  1.00  0.00           O  
ATOM   1008  N   VAL    70      45.550  53.605  51.526  1.00  0.00           N  
ATOM   1009  HN  VAL    70      45.299  53.671  50.564  1.00  0.00           H  
ATOM   1010  CA  VAL    70      46.967  53.437  51.866  1.00  0.00           C  
ATOM   1011  HA  VAL    70      47.061  52.564  52.496  1.00  0.00           H  
ATOM   1012  CB  VAL    70      47.883  53.016  50.685  1.00  0.00           C  
ATOM   1013  HB  VAL    70      48.958  52.908  50.946  1.00  0.00           H  
ATOM   1014  CG1 VAL    70      47.724  54.061  49.515  1.00  0.00           C  
ATOM   1015 HG11 VAL    70      48.022  55.073  49.865  1.00  0.00           H  
ATOM   1016 HG12 VAL    70      46.662  54.056  49.189  1.00  0.00           H  
ATOM   1017 HG13 VAL    70      48.425  53.758  48.708  1.00  0.00           H  
ATOM   1018  CG2 VAL    70      47.409  51.588  50.272  1.00  0.00           C  
ATOM   1019 HG21 VAL    70      46.341  51.549  49.967  1.00  0.00           H  
ATOM   1020 HG22 VAL    70      47.510  50.930  51.161  1.00  0.00           H  
ATOM   1021 HG23 VAL    70      47.974  51.257  49.375  1.00  0.00           H  
ATOM   1022  C   VAL    70      47.606  54.677  52.617  1.00  0.00           C  
ATOM   1023  O   VAL    70      47.336  55.864  52.488  1.00  0.00           O  
ATOM   1024  N   VAL    71      48.517  54.306  53.542  1.00  0.00           N  
ATOM   1025  HN  VAL    71      48.557  53.353  53.834  1.00  0.00           H  
ATOM   1026  CA  VAL    71      49.322  55.096  54.375  1.00  0.00           C  
ATOM   1027  HA  VAL    71      48.881  56.080  54.433  1.00  0.00           H  
ATOM   1028  CB  VAL    71      49.321  54.685  55.828  1.00  0.00           C  
ATOM   1029  HB  VAL    71      49.495  53.591  55.907  1.00  0.00           H  
ATOM   1030  CG1 VAL    71      47.921  55.013  56.446  1.00  0.00           C  
ATOM   1031 HG11 VAL    71      48.030  55.058  57.551  1.00  0.00           H  
ATOM   1032 HG12 VAL    71      47.245  54.169  56.189  1.00  0.00           H  
ATOM   1033 HG13 VAL    71      47.574  55.976  56.015  1.00  0.00           H  
ATOM   1034  CG2 VAL    71      50.384  55.530  56.650  1.00  0.00           C  
ATOM   1035 HG21 VAL    71      50.181  56.619  56.572  1.00  0.00           H  
ATOM   1036 HG22 VAL    71      51.414  55.229  56.360  1.00  0.00           H  
ATOM   1037 HG23 VAL    71      50.349  55.324  57.741  1.00  0.00           H  
ATOM   1038  C   VAL    71      50.697  55.164  53.754  1.00  0.00           C  
ATOM   1039  O   VAL    71      51.000  56.202  53.200  1.00  0.00           O  
ATOM   1040  N   THR    72      51.480  54.060  53.649  1.00  0.00           N  
ATOM   1041  HN  THR    72      51.166  53.255  54.147  1.00  0.00           H  
ATOM   1042  CA  THR    72      52.714  54.032  52.961  1.00  0.00           C  
ATOM   1043  HA  THR    72      52.550  54.785  52.204  1.00  0.00           H  
ATOM   1044  CB  THR    72      53.970  54.331  53.773  1.00  0.00           C  
ATOM   1045  HB  THR    72      53.840  55.327  54.249  1.00  0.00           H  
ATOM   1046  OG1 THR    72      55.157  54.520  52.945  1.00  0.00           O  
ATOM   1047  HG1 THR    72      55.740  55.009  53.531  1.00  0.00           H  
ATOM   1048  CG2 THR    72      54.155  53.323  54.922  1.00  0.00           C  
ATOM   1049 HG21 THR    72      54.073  52.254  54.632  1.00  0.00           H  
ATOM   1050 HG22 THR    72      53.317  53.450  55.641  1.00  0.00           H  
ATOM   1051 HG23 THR    72      55.135  53.450  55.429  1.00  0.00           H  
ATOM   1052  C   THR    72      52.774  52.694  52.359  1.00  0.00           C  
ATOM   1053  O   THR    72      52.286  51.669  52.940  1.00  0.00           O  
ATOM   1054  N   GLY    73      53.394  52.589  51.159  1.00  0.00           N  
ATOM   1055  HN  GLY    73      53.665  53.467  50.774  1.00  0.00           H  
ATOM   1056  CA  GLY    73      53.490  51.353  50.434  1.00  0.00           C  
ATOM   1057  HA1 GLY    73      54.268  50.711  50.823  1.00  0.00           H  
ATOM   1058  HA2 GLY    73      53.698  51.664  49.421  1.00  0.00           H  
ATOM   1059  C   GLY    73      52.174  50.629  50.313  1.00  0.00           C  
ATOM   1060  O   GLY    73      51.310  51.257  49.700  1.00  0.00           O  
ATOM   1061  N   VAL    74      51.991  49.473  50.969  1.00  0.00           N  
ATOM   1062  HN  VAL    74      52.722  49.084  51.524  1.00  0.00           H  
ATOM   1063  CA  VAL    74      50.840  48.615  50.768  1.00  0.00           C  
ATOM   1064  HA  VAL    74      50.296  49.014  49.924  1.00  0.00           H  
ATOM   1065  CB  VAL    74      51.185  47.159  50.453  1.00  0.00           C  
ATOM   1066  HB  VAL    74      50.253  46.555  50.449  1.00  0.00           H  
ATOM   1067  CG1 VAL    74      51.869  47.163  49.037  1.00  0.00           C  
ATOM   1068 HG11 VAL    74      51.995  46.077  48.842  1.00  0.00           H  
ATOM   1069 HG12 VAL    74      52.866  47.620  49.212  1.00  0.00           H  
ATOM   1070 HG13 VAL    74      51.258  47.664  48.256  1.00  0.00           H  
ATOM   1071  CG2 VAL    74      52.075  46.593  51.576  1.00  0.00           C  
ATOM   1072 HG21 VAL    74      51.552  46.501  52.552  1.00  0.00           H  
ATOM   1073 HG22 VAL    74      53.074  47.044  51.762  1.00  0.00           H  
ATOM   1074 HG23 VAL    74      52.325  45.550  51.286  1.00  0.00           H  
ATOM   1075  C   VAL    74      50.044  48.608  51.984  1.00  0.00           C  
ATOM   1076  O   VAL    74      48.972  48.061  52.003  1.00  0.00           O  
ATOM   1077  N   THR    75      50.383  49.320  53.002  1.00  0.00           N  
ATOM   1078  HN  THR    75      51.178  49.920  53.040  1.00  0.00           H  
ATOM   1079  CA  THR    75      49.551  49.335  54.158  1.00  0.00           C  
ATOM   1080  HA  THR    75      49.057  48.378  54.234  1.00  0.00           H  
ATOM   1081  CB  THR    75      50.339  49.636  55.460  1.00  0.00           C  
ATOM   1082  HB  THR    75      51.168  48.903  55.554  1.00  0.00           H  
ATOM   1083  OG1 THR    75      51.067  50.925  55.432  1.00  0.00           O  
ATOM   1084  HG1 THR    75      51.397  51.027  54.536  1.00  0.00           H  
ATOM   1085  CG2 THR    75      49.387  49.622  56.641  1.00  0.00           C  
ATOM   1086 HG21 THR    75      48.675  50.474  56.667  1.00  0.00           H  
ATOM   1087 HG22 THR    75      50.016  49.654  57.557  1.00  0.00           H  
ATOM   1088 HG23 THR    75      48.892  48.638  56.786  1.00  0.00           H  
ATOM   1089  C   THR    75      48.397  50.278  54.060  1.00  0.00           C  
ATOM   1090  O   THR    75      48.572  51.453  53.765  1.00  0.00           O  
ATOM   1091  N   ALA    76      47.159  49.744  54.191  1.00  0.00           N  
ATOM   1092  HN  ALA    76      47.017  48.790  54.443  1.00  0.00           H  
ATOM   1093  CA  ALA    76      45.909  50.478  53.984  1.00  0.00           C  
ATOM   1094  HA  ALA    76      46.240  51.503  53.905  1.00  0.00           H  
ATOM   1095  CB  ALA    76      45.169  50.060  52.692  1.00  0.00           C  
ATOM   1096  HB1 ALA    76      44.569  50.805  52.127  1.00  0.00           H  
ATOM   1097  HB2 ALA    76      44.678  49.067  52.776  1.00  0.00           H  
ATOM   1098  HB3 ALA    76      45.825  49.842  51.822  1.00  0.00           H  
ATOM   1099  C   ALA    76      44.944  50.398  55.155  1.00  0.00           C  
ATOM   1100  O   ALA    76      44.737  49.316  55.846  1.00  0.00           O  
ATOM   1101  N   VAL    77      44.458  51.557  55.690  1.00  0.00           N  
ATOM   1102  HN  VAL    77      44.544  52.441  55.237  1.00  0.00           H  
ATOM   1103  CA  VAL    77      43.565  51.653  56.795  1.00  0.00           C  
ATOM   1104  HA  VAL    77      43.754  50.816  57.451  1.00  0.00           H  
ATOM   1105  CB  VAL    77      43.648  53.006  57.570  1.00  0.00           C  
ATOM   1106  HB  VAL    77      44.713  53.093  57.872  1.00  0.00           H  
ATOM   1107  CG1 VAL    77      43.423  54.230  56.649  1.00  0.00           C  
ATOM   1108 HG11 VAL    77      42.457  54.159  56.105  1.00  0.00           H  
ATOM   1109 HG12 VAL    77      44.321  54.227  55.995  1.00  0.00           H  
ATOM   1110 HG13 VAL    77      43.387  55.146  57.276  1.00  0.00           H  
ATOM   1111  CG2 VAL    77      42.835  53.098  58.874  1.00  0.00           C  
ATOM   1112 HG21 VAL    77      41.731  53.088  58.750  1.00  0.00           H  
ATOM   1113 HG22 VAL    77      43.009  53.974  59.535  1.00  0.00           H  
ATOM   1114 HG23 VAL    77      43.103  52.241  59.528  1.00  0.00           H  
ATOM   1115  C   VAL    77      42.216  51.375  56.282  1.00  0.00           C  
ATOM   1116  O   VAL    77      41.974  51.663  55.087  1.00  0.00           O  
ATOM   1117  N   ALA    78      41.361  50.701  57.088  1.00  0.00           N  
ATOM   1118  HN  ALA    78      41.552  50.469  58.038  1.00  0.00           H  
ATOM   1119  CA  ALA    78      40.089  50.368  56.519  1.00  0.00           C  
ATOM   1120  HA  ALA    78      40.186  50.290  55.447  1.00  0.00           H  
ATOM   1121  CB  ALA    78      39.415  49.242  57.237  1.00  0.00           C  
ATOM   1122  HB1 ALA    78      39.161  49.589  58.261  1.00  0.00           H  
ATOM   1123  HB2 ALA    78      40.151  48.410  57.202  1.00  0.00           H  
ATOM   1124  HB3 ALA    78      38.466  48.931  56.749  1.00  0.00           H  
ATOM   1125  C   ALA    78      39.168  51.597  56.549  1.00  0.00           C  
ATOM   1126  O   ALA    78      39.261  52.521  57.409  1.00  0.00           O  
ATOM   1127  N   GLN    79      38.253  51.687  55.611  1.00  0.00           N  
ATOM   1128  HN  GLN    79      38.237  50.924  54.970  1.00  0.00           H  
ATOM   1129  CA  GLN    79      37.360  52.820  55.480  1.00  0.00           C  
ATOM   1130  HA  GLN    79      37.603  53.551  56.238  1.00  0.00           H  
ATOM   1131  CB  GLN    79      37.357  53.440  54.042  1.00  0.00           C  
ATOM   1132  HB1 GLN    79      36.537  54.168  53.866  1.00  0.00           H  
ATOM   1133  HB2 GLN    79      37.110  52.621  53.334  1.00  0.00           H  
ATOM   1134  CG  GLN    79      38.781  53.927  53.608  1.00  0.00           C  
ATOM   1135  HG1 GLN    79      38.722  54.414  52.611  1.00  0.00           H  
ATOM   1136  HG2 GLN    79      39.470  53.057  53.553  1.00  0.00           H  
ATOM   1137  CD  GLN    79      39.294  55.027  54.560  1.00  0.00           C  
ATOM   1138  OE1 GLN    79      38.652  56.061  54.436  1.00  0.00           O  
ATOM   1139  NE2 GLN    79      40.197  54.784  55.482  1.00  0.00           N  
ATOM   1140 HE21 GLN    79      40.558  53.860  55.606  1.00  0.00           H  
ATOM   1141 HE22 GLN    79      40.420  55.513  56.129  1.00  0.00           H  
ATOM   1142  C   GLN    79      35.935  52.351  55.803  1.00  0.00           C  
ATOM   1143  O   GLN    79      34.953  53.091  55.720  1.00  0.00           O  
ATOM   1144  N   LYS    80      35.892  51.153  56.310  1.00  0.00           N  
ATOM   1145  HN  LYS    80      36.706  50.594  56.174  1.00  0.00           H  
ATOM   1146  CA  LYS    80      34.714  50.609  57.035  1.00  0.00           C  
ATOM   1147  HA  LYS    80      33.820  50.725  56.440  1.00  0.00           H  
ATOM   1148  CB  LYS    80      34.779  49.083  57.358  1.00  0.00           C  
ATOM   1149  HB1 LYS    80      33.995  48.774  58.082  1.00  0.00           H  
ATOM   1150  HB2 LYS    80      35.739  48.714  57.780  1.00  0.00           H  
ATOM   1151  CG  LYS    80      34.285  48.090  56.215  1.00  0.00           C  
ATOM   1152  HG1 LYS    80      33.230  48.286  55.926  1.00  0.00           H  
ATOM   1153  HG2 LYS    80      34.329  47.060  56.629  1.00  0.00           H  
ATOM   1154  CD  LYS    80      35.077  48.253  54.859  1.00  0.00           C  
ATOM   1155  HD1 LYS    80      36.128  47.967  55.081  1.00  0.00           H  
ATOM   1156  HD2 LYS    80      35.177  49.294  54.486  1.00  0.00           H  
ATOM   1157  CE  LYS    80      34.538  47.458  53.654  1.00  0.00           C  
ATOM   1158  HE1 LYS    80      35.185  47.540  52.755  1.00  0.00           H  
ATOM   1159  HE2 LYS    80      33.539  47.908  53.470  1.00  0.00           H  
ATOM   1160  NZ  LYS    80      34.392  46.070  54.097  1.00  0.00           N  
ATOM   1161  HZ1 LYS    80      33.541  46.024  54.693  1.00  0.00           H  
ATOM   1162  HZ2 LYS    80      35.219  45.840  54.685  1.00  0.00           H  
ATOM   1163  HZ3 LYS    80      34.350  45.411  53.294  1.00  0.00           H  
ATOM   1164  C   LYS    80      34.358  51.445  58.327  1.00  0.00           C  
ATOM   1165  O   LYS    80      35.147  51.887  59.130  1.00  0.00           O  
ATOM   1166  N   THR    81      33.041  51.539  58.493  1.00  0.00           N  
ATOM   1167  HN  THR    81      32.380  51.075  57.908  1.00  0.00           H  
ATOM   1168  CA  THR    81      32.476  52.347  59.562  1.00  0.00           C  
ATOM   1169  HA  THR    81      33.019  53.276  59.650  1.00  0.00           H  
ATOM   1170  CB  THR    81      31.094  52.800  59.297  1.00  0.00           C  
ATOM   1171  HB  THR    81      30.371  51.956  59.281  1.00  0.00           H  
ATOM   1172  OG1 THR    81      30.691  53.713  60.286  1.00  0.00           O  
ATOM   1173  HG1 THR    81      30.732  53.257  61.130  1.00  0.00           H  
ATOM   1174  CG2 THR    81      31.067  53.420  57.896  1.00  0.00           C  
ATOM   1175 HG21 THR    81      31.197  52.631  57.125  1.00  0.00           H  
ATOM   1176 HG22 THR    81      31.818  54.235  57.965  1.00  0.00           H  
ATOM   1177 HG23 THR    81      30.051  53.833  57.719  1.00  0.00           H  
ATOM   1178  C   THR    81      32.505  51.656  60.940  1.00  0.00           C  
ATOM   1179  O   THR    81      32.331  52.300  61.960  1.00  0.00           O  
ATOM   1180  N   VAL    82      32.687  50.329  61.006  1.00  0.00           N  
ATOM   1181  HN  VAL    82      32.935  49.805  60.195  1.00  0.00           H  
ATOM   1182  CA  VAL    82      32.834  49.592  62.176  1.00  0.00           C  
ATOM   1183  HA  VAL    82      32.091  49.888  62.902  1.00  0.00           H  
ATOM   1184  CB  VAL    82      32.487  48.138  61.808  1.00  0.00           C  
ATOM   1185  HB  VAL    82      32.506  47.620  62.790  1.00  0.00           H  
ATOM   1186  CG1 VAL    82      31.006  47.910  61.382  1.00  0.00           C  
ATOM   1187 HG11 VAL    82      30.785  48.111  60.312  1.00  0.00           H  
ATOM   1188 HG12 VAL    82      30.265  48.547  61.911  1.00  0.00           H  
ATOM   1189 HG13 VAL    82      30.685  46.853  61.495  1.00  0.00           H  
ATOM   1190  CG2 VAL    82      33.451  47.620  60.752  1.00  0.00           C  
ATOM   1191 HG21 VAL    82      33.257  46.585  60.397  1.00  0.00           H  
ATOM   1192 HG22 VAL    82      34.472  47.579  61.187  1.00  0.00           H  
ATOM   1193 HG23 VAL    82      33.492  48.200  59.805  1.00  0.00           H  
ATOM   1194  C   VAL    82      34.178  49.805  62.874  1.00  0.00           C  
ATOM   1195  O   VAL    82      35.158  50.379  62.383  1.00  0.00           O  
ATOM   1196  N   GLU    83      34.307  49.348  64.169  1.00  0.00           N  
ATOM   1197  HN  GLU    83      33.546  48.958  64.682  1.00  0.00           H  
ATOM   1198  CA  GLU    83      35.372  49.528  64.995  1.00  0.00           C  
ATOM   1199  HA  GLU    83      35.910  50.445  64.804  1.00  0.00           H  
ATOM   1200  CB  GLU    83      34.979  49.646  66.552  1.00  0.00           C  
ATOM   1201  HB1 GLU    83      35.981  49.845  66.989  1.00  0.00           H  
ATOM   1202  HB2 GLU    83      34.489  48.762  67.014  1.00  0.00           H  
ATOM   1203  CG  GLU    83      34.212  50.882  66.964  1.00  0.00           C  
ATOM   1204  HG1 GLU    83      33.209  50.874  66.484  1.00  0.00           H  
ATOM   1205  HG2 GLU    83      34.725  51.805  66.621  1.00  0.00           H  
ATOM   1206  CD  GLU    83      33.869  50.886  68.482  1.00  0.00           C  
ATOM   1207  OE1 GLU    83      32.689  50.870  68.904  1.00  0.00           O  
ATOM   1208  OE2 GLU    83      34.869  50.927  69.270  1.00  0.00           O  
ATOM   1209  C   GLU    83      36.352  48.355  64.769  1.00  0.00           C  
ATOM   1210  O   GLU    83      35.918  47.279  64.474  1.00  0.00           O  
ATOM   1211  N   GLY    84      37.703  48.678  64.931  1.00  0.00           N  
ATOM   1212  HN  GLY    84      37.895  49.651  65.030  1.00  0.00           H  
ATOM   1213  CA  GLY    84      38.868  47.767  64.778  1.00  0.00           C  
ATOM   1214  HA1 GLY    84      39.471  48.151  63.968  1.00  0.00           H  
ATOM   1215  HA2 GLY    84      38.532  46.766  64.553  1.00  0.00           H  
ATOM   1216  C   GLY    84      39.601  47.616  66.026  1.00  0.00           C  
ATOM   1217  O   GLY    84      39.111  47.948  67.137  1.00  0.00           O  
ATOM   1218  N   ALA    85      40.774  47.054  65.873  1.00  0.00           N  
ATOM   1219  HN  ALA    85      41.171  46.814  64.991  1.00  0.00           H  
ATOM   1220  CA  ALA    85      41.630  46.612  66.973  1.00  0.00           C  
ATOM   1221  HA  ALA    85      41.547  47.316  67.789  1.00  0.00           H  
ATOM   1222  CB  ALA    85      41.188  45.197  67.459  1.00  0.00           C  
ATOM   1223  HB1 ALA    85      40.093  45.269  67.633  1.00  0.00           H  
ATOM   1224  HB2 ALA    85      41.746  44.921  68.379  1.00  0.00           H  
ATOM   1225  HB3 ALA    85      41.368  44.457  66.650  1.00  0.00           H  
ATOM   1226  C   ALA    85      43.084  46.565  66.519  1.00  0.00           C  
ATOM   1227  O   ALA    85      43.405  46.444  65.332  1.00  0.00           O  
ATOM   1228  N   GLY    86      43.990  46.871  67.467  1.00  0.00           N  
ATOM   1229  HN  GLY    86      43.628  46.925  68.394  1.00  0.00           H  
ATOM   1230  CA  GLY    86      45.354  47.125  67.188  1.00  0.00           C  
ATOM   1231  HA1 GLY    86      45.745  46.390  66.501  1.00  0.00           H  
ATOM   1232  HA2 GLY    86      45.931  47.155  68.100  1.00  0.00           H  
ATOM   1233  C   GLY    86      45.644  48.498  66.573  1.00  0.00           C  
ATOM   1234  O   GLY    86      44.884  49.464  66.485  1.00  0.00           O  
ATOM   1235  N   SER    87      46.867  48.563  66.150  1.00  0.00           N  
ATOM   1236  HN  SER    87      47.529  47.822  66.231  1.00  0.00           H  
ATOM   1237  CA  SER    87      47.481  49.640  65.490  1.00  0.00           C  
ATOM   1238  HA  SER    87      46.786  49.895  64.703  1.00  0.00           H  
ATOM   1239  CB  SER    87      47.815  50.803  66.432  1.00  0.00           C  
ATOM   1240  HB1 SER    87      48.712  50.418  66.961  1.00  0.00           H  
ATOM   1241  HB2 SER    87      47.018  50.987  67.184  1.00  0.00           H  
ATOM   1242  OG  SER    87      47.997  52.032  65.793  1.00  0.00           O  
ATOM   1243  HG1 SER    87      48.439  52.611  66.419  1.00  0.00           H  
ATOM   1244  C   SER    87      48.720  49.131  64.777  1.00  0.00           C  
ATOM   1245  O   SER    87      49.193  48.002  65.031  1.00  0.00           O  
ATOM   1246  N   ILE    88      49.172  49.959  63.747  1.00  0.00           N  
ATOM   1247  HN  ILE    88      48.857  50.889  63.578  1.00  0.00           H  
ATOM   1248  CA  ILE    88      50.428  49.648  63.056  1.00  0.00           C  
ATOM   1249  HA  ILE    88      50.862  48.757  63.486  1.00  0.00           H  
ATOM   1250  CB  ILE    88      50.232  49.421  61.526  1.00  0.00           C  
ATOM   1251  HB  ILE    88      49.870  50.390  61.120  1.00  0.00           H  
ATOM   1252  CG2 ILE    88      51.588  49.207  60.841  1.00  0.00           C  
ATOM   1253 HG21 ILE    88      51.412  49.095  59.750  1.00  0.00           H  
ATOM   1254 HG22 ILE    88      52.122  48.282  61.149  1.00  0.00           H  
ATOM   1255 HG23 ILE    88      52.357  49.980  61.058  1.00  0.00           H  
ATOM   1256  CG1 ILE    88      49.224  48.399  61.119  1.00  0.00           C  
ATOM   1257 HG11 ILE    88      49.122  48.434  60.013  1.00  0.00           H  
ATOM   1258 HG12 ILE    88      48.278  48.815  61.527  1.00  0.00           H  
ATOM   1259  CD  ILE    88      49.576  46.963  61.362  1.00  0.00           C  
ATOM   1260  HD1 ILE    88      49.769  46.897  62.454  1.00  0.00           H  
ATOM   1261  HD2 ILE    88      50.520  46.665  60.857  1.00  0.00           H  
ATOM   1262  HD3 ILE    88      48.794  46.246  61.033  1.00  0.00           H  
ATOM   1263  C   ILE    88      51.345  50.837  63.287  1.00  0.00           C  
ATOM   1264  O   ILE    88      51.038  51.861  62.704  1.00  0.00           O  
ATOM   1265  N   ALA    89      52.457  50.548  64.049  1.00  0.00           N  
ATOM   1266  HN  ALA    89      52.568  49.605  64.353  1.00  0.00           H  
ATOM   1267  CA  ALA    89      53.489  51.512  64.383  1.00  0.00           C  
ATOM   1268  HA  ALA    89      53.049  52.344  64.912  1.00  0.00           H  
ATOM   1269  CB  ALA    89      54.530  50.891  65.211  1.00  0.00           C  
ATOM   1270  HB1 ALA    89      55.298  51.671  65.398  1.00  0.00           H  
ATOM   1271  HB2 ALA    89      55.054  50.022  64.759  1.00  0.00           H  
ATOM   1272  HB3 ALA    89      54.197  50.511  66.200  1.00  0.00           H  
ATOM   1273  C   ALA    89      54.082  52.244  63.165  1.00  0.00           C  
ATOM   1274  O   ALA    89      54.260  53.446  63.246  1.00  0.00           O  
ATOM   1275  N   ALA    90      54.351  51.551  62.013  1.00  0.00           N  
ATOM   1276  HN  ALA    90      54.416  50.556  62.020  1.00  0.00           H  
ATOM   1277  CA  ALA    90      54.882  52.127  60.798  1.00  0.00           C  
ATOM   1278  HA  ALA    90      55.810  52.576  61.120  1.00  0.00           H  
ATOM   1279  CB  ALA    90      54.996  51.190  59.586  1.00  0.00           C  
ATOM   1280  HB1 ALA    90      55.720  50.375  59.801  1.00  0.00           H  
ATOM   1281  HB2 ALA    90      55.433  51.739  58.725  1.00  0.00           H  
ATOM   1282  HB3 ALA    90      54.040  50.716  59.275  1.00  0.00           H  
ATOM   1283  C   ALA    90      53.976  53.224  60.352  1.00  0.00           C  
ATOM   1284  O   ALA    90      54.309  54.349  60.010  1.00  0.00           O  
ATOM   1285  N   ALA    91      52.724  52.886  60.250  1.00  0.00           N  
ATOM   1286  HN  ALA    91      52.590  51.934  60.516  1.00  0.00           H  
ATOM   1287  CA  ALA    91      51.645  53.788  59.786  1.00  0.00           C  
ATOM   1288  HA  ALA    91      52.093  54.267  58.928  1.00  0.00           H  
ATOM   1289  CB  ALA    91      50.327  53.072  59.606  1.00  0.00           C  
ATOM   1290  HB1 ALA    91      50.169  52.413  60.486  1.00  0.00           H  
ATOM   1291  HB2 ALA    91      50.417  52.446  58.692  1.00  0.00           H  
ATOM   1292  HB3 ALA    91      49.434  53.713  59.446  1.00  0.00           H  
ATOM   1293  C   ALA    91      51.453  55.011  60.664  1.00  0.00           C  
ATOM   1294  O   ALA    91      51.316  56.156  60.216  1.00  0.00           O  
ATOM   1295  N   THR    92      51.387  54.818  61.988  1.00  0.00           N  
ATOM   1296  HN  THR    92      51.265  53.855  62.218  1.00  0.00           H  
ATOM   1297  CA  THR    92      51.442  55.886  62.982  1.00  0.00           C  
ATOM   1298  HA  THR    92      50.603  56.563  62.923  1.00  0.00           H  
ATOM   1299  CB  THR    92      51.266  55.424  64.403  1.00  0.00           C  
ATOM   1300  HB  THR    92      52.116  54.786  64.729  1.00  0.00           H  
ATOM   1301  OG1 THR    92      51.226  56.486  65.319  1.00  0.00           O  
ATOM   1302  HG1 THR    92      51.257  56.262  66.251  1.00  0.00           H  
ATOM   1303  CG2 THR    92      49.887  54.781  64.489  1.00  0.00           C  
ATOM   1304 HG21 THR    92      49.910  54.187  65.427  1.00  0.00           H  
ATOM   1305 HG22 THR    92      49.801  54.017  63.687  1.00  0.00           H  
ATOM   1306 HG23 THR    92      49.068  55.532  64.454  1.00  0.00           H  
ATOM   1307  C   THR    92      52.680  56.754  62.975  1.00  0.00           C  
ATOM   1308  O   THR    92      52.549  57.972  63.197  1.00  0.00           O  
ATOM   1309  N   GLY    93      53.863  56.157  62.716  1.00  0.00           N  
ATOM   1310  HN  GLY    93      53.877  55.171  62.572  1.00  0.00           H  
ATOM   1311  CA  GLY    93      55.102  56.916  62.684  1.00  0.00           C  
ATOM   1312  HA1 GLY    93      55.904  56.216  62.864  1.00  0.00           H  
ATOM   1313  HA2 GLY    93      55.035  57.750  63.367  1.00  0.00           H  
ATOM   1314  C   GLY    93      55.320  57.653  61.448  1.00  0.00           C  
ATOM   1315  O   GLY    93      55.923  58.732  61.531  1.00  0.00           O  
ATOM   1316  N   PHE    94      54.883  57.119  60.309  1.00  0.00           N  
ATOM   1317  HN  PHE    94      54.410  56.243  60.263  1.00  0.00           H  
ATOM   1318  CA  PHE    94      54.871  57.705  58.969  1.00  0.00           C  
ATOM   1319  HA  PHE    94      55.897  57.789  58.643  1.00  0.00           H  
ATOM   1320  CB  PHE    94      54.240  56.666  58.000  1.00  0.00           C  
ATOM   1321  HB1 PHE    94      53.192  56.418  58.273  1.00  0.00           H  
ATOM   1322  HB2 PHE    94      54.827  55.724  57.942  1.00  0.00           H  
ATOM   1323  CG  PHE    94      54.259  57.196  56.555  1.00  0.00           C  
ATOM   1324  CD1 PHE    94      55.454  57.033  55.770  1.00  0.00           C  
ATOM   1325  HD1 PHE    94      56.364  56.607  56.167  1.00  0.00           H  
ATOM   1326  CE1 PHE    94      55.475  57.424  54.411  1.00  0.00           C  
ATOM   1327  HE1 PHE    94      56.364  57.344  53.803  1.00  0.00           H  
ATOM   1328  CZ  PHE    94      54.385  58.023  53.817  1.00  0.00           C  
ATOM   1329  HZ  PHE    94      54.368  58.318  52.778  1.00  0.00           H  
ATOM   1330  CD2 PHE    94      53.205  57.867  55.940  1.00  0.00           C  
ATOM   1331  HD2 PHE    94      52.287  58.107  56.455  1.00  0.00           H  
ATOM   1332  CE2 PHE    94      53.289  58.336  54.623  1.00  0.00           C  
ATOM   1333  HE2 PHE    94      52.513  58.862  54.086  1.00  0.00           H  
ATOM   1334  C   PHE    94      54.193  59.084  58.908  1.00  0.00           C  
ATOM   1335  O   PHE    94      54.535  59.990  58.155  1.00  0.00           O  
ATOM   1336  N   VAL    95      53.172  59.294  59.750  1.00  0.00           N  
ATOM   1337  HN  VAL    95      52.736  58.532  60.221  1.00  0.00           H  
ATOM   1338  CA  VAL    95      52.402  60.574  59.659  1.00  0.00           C  
ATOM   1339  HA  VAL    95      52.524  60.995  58.672  1.00  0.00           H  
ATOM   1340  CB  VAL    95      50.933  60.395  59.938  1.00  0.00           C  
ATOM   1341  HB  VAL    95      50.414  61.378  59.925  1.00  0.00           H  
ATOM   1342  CG1 VAL    95      50.627  59.771  61.346  1.00  0.00           C  
ATOM   1343 HG11 VAL    95      51.072  58.755  61.424  1.00  0.00           H  
ATOM   1344 HG12 VAL    95      49.527  59.825  61.489  1.00  0.00           H  
ATOM   1345 HG13 VAL    95      51.209  60.368  62.080  1.00  0.00           H  
ATOM   1346  CG2 VAL    95      50.298  59.585  58.786  1.00  0.00           C  
ATOM   1347 HG21 VAL    95      49.188  59.618  58.803  1.00  0.00           H  
ATOM   1348 HG22 VAL    95      50.696  58.567  58.988  1.00  0.00           H  
ATOM   1349 HG23 VAL    95      50.684  60.109  57.886  1.00  0.00           H  
ATOM   1350  C   VAL    95      52.938  61.648  60.672  1.00  0.00           C  
ATOM   1351  O   VAL    95      52.435  62.789  60.699  1.00  0.00           O  
ATOM   1352  N   LYS    96      54.008  61.379  61.435  1.00  0.00           N  
ATOM   1353  HN  LYS    96      54.354  60.444  61.456  1.00  0.00           H  
ATOM   1354  CA  LYS    96      54.653  62.303  62.370  1.00  0.00           C  
ATOM   1355  HA  LYS    96      54.120  63.241  62.328  1.00  0.00           H  
ATOM   1356  CB  LYS    96      54.607  61.801  63.834  1.00  0.00           C  
ATOM   1357  HB1 LYS    96      54.921  62.703  64.402  1.00  0.00           H  
ATOM   1358  HB2 LYS    96      55.377  61.016  63.990  1.00  0.00           H  
ATOM   1359  CG  LYS    96      53.188  61.522  64.378  1.00  0.00           C  
ATOM   1360  HG1 LYS    96      52.831  60.526  64.040  1.00  0.00           H  
ATOM   1361  HG2 LYS    96      52.507  62.243  63.877  1.00  0.00           H  
ATOM   1362  CD  LYS    96      53.226  61.916  65.837  1.00  0.00           C  
ATOM   1363  HD1 LYS    96      53.569  62.972  65.867  1.00  0.00           H  
ATOM   1364  HD2 LYS    96      53.982  61.213  66.249  1.00  0.00           H  
ATOM   1365  CE  LYS    96      52.047  61.668  66.806  1.00  0.00           C  
ATOM   1366  HE1 LYS    96      51.024  61.965  66.492  1.00  0.00           H  
ATOM   1367  HE2 LYS    96      52.183  62.218  67.761  1.00  0.00           H  
ATOM   1368  NZ  LYS    96      51.994  60.241  67.117  1.00  0.00           N  
ATOM   1369  HZ1 LYS    96      51.618  59.714  66.303  1.00  0.00           H  
ATOM   1370  HZ2 LYS    96      51.312  60.181  67.900  1.00  0.00           H  
ATOM   1371  HZ3 LYS    96      52.943  59.939  67.416  1.00  0.00           H  
ATOM   1372  C   LYS    96      56.119  62.613  61.821  1.00  0.00           C  
ATOM   1373  O   LYS    96      57.020  63.021  62.543  1.00  0.00           O  
ATOM   1374  N   LYS    97      56.301  62.252  60.544  1.00  0.00           N  
ATOM   1375  HN  LYS    97      55.580  61.778  60.045  1.00  0.00           H  
ATOM   1376  CA  LYS    97      57.444  62.622  59.707  1.00  0.00           C  
ATOM   1377  HA  LYS    97      58.366  62.564  60.266  1.00  0.00           H  
ATOM   1378  CB  LYS    97      57.658  61.724  58.479  1.00  0.00           C  
ATOM   1379  HB1 LYS    97      58.523  62.048  57.862  1.00  0.00           H  
ATOM   1380  HB2 LYS    97      56.770  61.827  57.818  1.00  0.00           H  
ATOM   1381  CG  LYS    97      57.827  60.219  58.870  1.00  0.00           C  
ATOM   1382  HG1 LYS    97      57.982  59.579  57.975  1.00  0.00           H  
ATOM   1383  HG2 LYS    97      56.887  59.871  59.349  1.00  0.00           H  
ATOM   1384  CD  LYS    97      59.005  59.913  59.797  1.00  0.00           C  
ATOM   1385  HD1 LYS    97      58.870  60.370  60.801  1.00  0.00           H  
ATOM   1386  HD2 LYS    97      59.903  60.357  59.317  1.00  0.00           H  
ATOM   1387  CE  LYS    97      59.236  58.376  59.938  1.00  0.00           C  
ATOM   1388  HE1 LYS    97      59.650  57.909  59.019  1.00  0.00           H  
ATOM   1389  HE2 LYS    97      58.342  57.788  60.239  1.00  0.00           H  
ATOM   1390  NZ  LYS    97      60.247  58.043  61.081  1.00  0.00           N  
ATOM   1391  HZ1 LYS    97      61.224  57.804  60.819  1.00  0.00           H  
ATOM   1392  HZ2 LYS    97      59.803  57.158  61.401  1.00  0.00           H  
ATOM   1393  HZ3 LYS    97      60.327  58.742  61.847  1.00  0.00           H  
ATOM   1394  C   LYS    97      57.304  64.126  59.299  1.00  0.00           C  
ATOM   1395  O   LYS    97      56.164  64.649  59.220  1.00  0.00           O  
ATOM   1396  N   ASP    98      58.523  64.774  59.009  1.00  0.00           N  
ATOM   1397  HN  ASP    98      59.355  64.226  59.032  1.00  0.00           H  
ATOM   1398  CA  ASP    98      58.597  66.269  58.810  1.00  0.00           C  
ATOM   1399  HA  ASP    98      58.204  66.762  59.687  1.00  0.00           H  
ATOM   1400  CB  ASP    98      60.110  66.517  58.520  1.00  0.00           C  
ATOM   1401  HB1 ASP    98      60.320  67.578  58.268  1.00  0.00           H  
ATOM   1402  HB2 ASP    98      60.425  65.951  57.617  1.00  0.00           H  
ATOM   1403  CG  ASP    98      60.919  66.106  59.709  1.00  0.00           C  
ATOM   1404  OD1 ASP    98      60.479  66.275  60.897  1.00  0.00           O  
ATOM   1405  OD2 ASP    98      62.180  65.783  59.524  1.00  0.00           O  
ATOM   1406  C   ASP    98      57.793  66.687  57.664  1.00  0.00           C  
ATOM   1407  O   ASP    98      57.135  67.717  57.578  1.00  0.00           O  
ATOM   1408  N   GLN    99      57.776  65.919  56.635  1.00  0.00           N  
ATOM   1409  HN  GLN    99      58.158  65.004  56.534  1.00  0.00           H  
ATOM   1410  CA  GLN    99      56.984  66.209  55.421  1.00  0.00           C  
ATOM   1411  HA  GLN    99      56.027  66.481  55.842  1.00  0.00           H  
ATOM   1412  CB  GLN    99      57.517  67.127  54.323  1.00  0.00           C  
ATOM   1413  HB1 GLN    99      57.683  68.127  54.778  1.00  0.00           H  
ATOM   1414  HB2 GLN    99      56.713  67.323  53.583  1.00  0.00           H  
ATOM   1415  CG  GLN    99      58.781  66.596  53.605  1.00  0.00           C  
ATOM   1416  HG1 GLN    99      59.227  67.438  53.033  1.00  0.00           H  
ATOM   1417  HG2 GLN    99      58.563  65.742  52.929  1.00  0.00           H  
ATOM   1418  CD  GLN    99      59.890  66.145  54.585  1.00  0.00           C  
ATOM   1419  OE1 GLN    99      60.592  67.032  55.085  1.00  0.00           O  
ATOM   1420  NE2 GLN    99      60.013  64.836  54.880  1.00  0.00           N  
ATOM   1421 HE21 GLN    99      60.627  64.694  55.657  1.00  0.00           H  
ATOM   1422 HE22 GLN    99      59.254  64.229  54.645  1.00  0.00           H  
ATOM   1423  C   GLN    99      56.628  64.865  54.767  1.00  0.00           C  
ATOM   1424  O   GLN    99      57.323  63.854  54.965  1.00  0.00           O  
ATOM   1425  N   LEU   100      55.449  64.855  54.021  1.00  0.00           N  
ATOM   1426  HN  LEU   100      54.868  65.665  54.023  1.00  0.00           H  
ATOM   1427  CA  LEU   100      54.941  63.703  53.314  1.00  0.00           C  
ATOM   1428  HA  LEU   100      54.262  63.132  53.930  1.00  0.00           H  
ATOM   1429  CB  LEU   100      54.072  64.295  52.198  1.00  0.00           C  
ATOM   1430  HB1 LEU   100      54.546  65.132  51.643  1.00  0.00           H  
ATOM   1431  HB2 LEU   100      53.199  64.678  52.768  1.00  0.00           H  
ATOM   1432  CG  LEU   100      53.441  63.493  51.056  1.00  0.00           C  
ATOM   1433  HG  LEU   100      54.138  63.329  50.207  1.00  0.00           H  
ATOM   1434  CD1 LEU   100      52.388  64.233  50.288  1.00  0.00           C  
ATOM   1435 HD11 LEU   100      51.454  64.349  50.878  1.00  0.00           H  
ATOM   1436 HD12 LEU   100      52.153  63.603  49.404  1.00  0.00           H  
ATOM   1437 HD13 LEU   100      52.547  65.261  49.896  1.00  0.00           H  
ATOM   1438  CD2 LEU   100      52.905  62.024  51.419  1.00  0.00           C  
ATOM   1439 HD21 LEU   100      52.203  61.666  50.636  1.00  0.00           H  
ATOM   1440 HD22 LEU   100      52.372  62.055  52.393  1.00  0.00           H  
ATOM   1441 HD23 LEU   100      53.759  61.316  51.476  1.00  0.00           H  
ATOM   1442  C   LEU   100      56.051  62.894  52.632  1.00  0.00           C  
ATOM   1443  O   LEU   100      56.655  63.372  51.656  1.00  0.00           O  
ATOM   1444  N   GLY   101      56.321  61.671  53.090  1.00  0.00           N  
ATOM   1445  HN  GLY   101      55.980  61.469  54.005  1.00  0.00           H  
ATOM   1446  CA  GLY   101      57.230  60.611  52.515  1.00  0.00           C  
ATOM   1447  HA1 GLY   101      57.199  59.738  53.150  1.00  0.00           H  
ATOM   1448  HA2 GLY   101      58.237  60.999  52.564  1.00  0.00           H  
ATOM   1449  C   GLY   101      57.006  60.167  51.063  1.00  0.00           C  
ATOM   1450  O   GLY   101      56.095  60.548  50.371  1.00  0.00           O  
ATOM   1451  N   LYS   102      57.860  59.215  50.721  1.00  0.00           N  
ATOM   1452  HN  LYS   102      58.409  58.763  51.419  1.00  0.00           H  
ATOM   1453  CA  LYS   102      57.885  58.641  49.383  1.00  0.00           C  
ATOM   1454  HA  LYS   102      57.392  59.295  48.679  1.00  0.00           H  
ATOM   1455  CB  LYS   102      59.368  58.510  48.958  1.00  0.00           C  
ATOM   1456  HB1 LYS   102      59.357  58.212  47.887  1.00  0.00           H  
ATOM   1457  HB2 LYS   102      59.885  57.617  49.370  1.00  0.00           H  
ATOM   1458  CG  LYS   102      60.318  59.728  49.204  1.00  0.00           C  
ATOM   1459  HG1 LYS   102      61.346  59.324  49.085  1.00  0.00           H  
ATOM   1460  HG2 LYS   102      60.208  60.101  50.244  1.00  0.00           H  
ATOM   1461  CD  LYS   102      59.980  60.878  48.133  1.00  0.00           C  
ATOM   1462  HD1 LYS   102      58.923  61.215  48.191  1.00  0.00           H  
ATOM   1463  HD2 LYS   102      60.139  60.460  47.116  1.00  0.00           H  
ATOM   1464  CE  LYS   102      60.777  62.170  48.305  1.00  0.00           C  
ATOM   1465  HE1 LYS   102      61.877  62.039  48.215  1.00  0.00           H  
ATOM   1466  HE2 LYS   102      60.724  62.518  49.359  1.00  0.00           H  
ATOM   1467  NZ  LYS   102      60.335  63.286  47.537  1.00  0.00           N  
ATOM   1468  HZ1 LYS   102      60.799  64.122  47.947  1.00  0.00           H  
ATOM   1469  HZ2 LYS   102      59.315  63.358  47.729  1.00  0.00           H  
ATOM   1470  HZ3 LYS   102      60.457  63.162  46.511  1.00  0.00           H  
ATOM   1471  C   LYS   102      57.212  57.249  49.424  1.00  0.00           C  
ATOM   1472  O   LYS   102      57.011  56.678  50.538  1.00  0.00           O  
ATOM   1473  N   ASN   103      56.792  56.694  48.275  1.00  0.00           N  
ATOM   1474  HN  ASN   103      56.893  57.187  47.414  1.00  0.00           H  
ATOM   1475  CA  ASN   103      56.391  55.292  48.245  1.00  0.00           C  
ATOM   1476  HA  ASN   103      55.824  55.071  49.137  1.00  0.00           H  
ATOM   1477  CB  ASN   103      55.402  55.098  47.034  1.00  0.00           C  
ATOM   1478  HB1 ASN   103      55.960  55.348  46.107  1.00  0.00           H  
ATOM   1479  HB2 ASN   103      54.559  55.806  47.189  1.00  0.00           H  
ATOM   1480  CG  ASN   103      54.797  53.684  46.868  1.00  0.00           C  
ATOM   1481  OD1 ASN   103      55.403  52.724  47.327  1.00  0.00           O  
ATOM   1482  ND2 ASN   103      53.587  53.626  46.201  1.00  0.00           N  
ATOM   1483 HD21 ASN   103      53.260  52.697  46.026  1.00  0.00           H  
ATOM   1484 HD22 ASN   103      53.135  54.461  45.886  1.00  0.00           H  
ATOM   1485  C   ASN   103      57.534  54.291  48.069  1.00  0.00           C  
ATOM   1486  O   ASN   103      58.097  54.201  46.997  1.00  0.00           O  
ATOM   1487  N   GLU   104      57.918  53.623  49.155  1.00  0.00           N  
ATOM   1488  HN  GLU   104      57.417  53.602  50.017  1.00  0.00           H  
ATOM   1489  CA  GLU   104      59.199  52.971  49.240  1.00  0.00           C  
ATOM   1490  HA  GLU   104      59.797  53.302  48.405  1.00  0.00           H  
ATOM   1491  CB  GLU   104      59.930  53.374  50.547  1.00  0.00           C  
ATOM   1492  HB1 GLU   104      60.691  52.599  50.780  1.00  0.00           H  
ATOM   1493  HB2 GLU   104      59.151  53.377  51.339  1.00  0.00           H  
ATOM   1494  CG  GLU   104      60.588  54.788  50.376  1.00  0.00           C  
ATOM   1495  HG1 GLU   104      59.861  55.614  50.219  1.00  0.00           H  
ATOM   1496  HG2 GLU   104      61.230  54.904  49.476  1.00  0.00           H  
ATOM   1497  CD  GLU   104      61.395  55.081  51.615  1.00  0.00           C  
ATOM   1498  OE1 GLU   104      60.759  55.501  52.593  1.00  0.00           O  
ATOM   1499  OE2 GLU   104      62.653  55.117  51.552  1.00  0.00           O  
ATOM   1500  C   GLU   104      59.057  51.481  49.154  1.00  0.00           C  
ATOM   1501  O   GLU   104      60.104  50.855  49.125  1.00  0.00           O  
ATOM   1502  N   GLU   105      57.890  50.816  49.001  1.00  0.00           N  
ATOM   1503  HN  GLU   105      57.003  51.268  49.062  1.00  0.00           H  
ATOM   1504  CA  GLU   105      57.779  49.323  48.776  1.00  0.00           C  
ATOM   1505  HA  GLU   105      58.571  48.771  49.259  1.00  0.00           H  
ATOM   1506  CB  GLU   105      56.442  48.833  49.353  1.00  0.00           C  
ATOM   1507  HB1 GLU   105      56.162  47.770  49.188  1.00  0.00           H  
ATOM   1508  HB2 GLU   105      55.589  49.391  48.910  1.00  0.00           H  
ATOM   1509  CG  GLU   105      56.258  48.893  50.911  1.00  0.00           C  
ATOM   1510  HG1 GLU   105      55.244  48.560  51.219  1.00  0.00           H  
ATOM   1511  HG2 GLU   105      56.253  49.962  51.212  1.00  0.00           H  
ATOM   1512  CD  GLU   105      57.389  48.085  51.628  1.00  0.00           C  
ATOM   1513  OE1 GLU   105      58.038  48.617  52.547  1.00  0.00           O  
ATOM   1514  OE2 GLU   105      57.552  46.871  51.277  1.00  0.00           O  
ATOM   1515  C   GLU   105      57.920  48.976  47.354  1.00  0.00           C  
ATOM   1516  O   GLU   105      58.002  47.766  47.122  1.00  0.00           O  
ATOM   1517  N   GLY   106      57.994  49.857  46.331  1.00  0.00           N  
ATOM   1518  HN  GLY   106      57.912  50.832  46.521  1.00  0.00           H  
ATOM   1519  CA  GLY   106      58.051  49.591  44.905  1.00  0.00           C  
ATOM   1520  HA1 GLY   106      58.032  50.558  44.424  1.00  0.00           H  
ATOM   1521  HA2 GLY   106      57.257  48.921  44.612  1.00  0.00           H  
ATOM   1522  C   GLY   106      59.295  48.956  44.425  1.00  0.00           C  
ATOM   1523  O   GLY   106      60.092  48.467  45.238  1.00  0.00           O  
ATOM   1524  N   ALA   107      59.513  48.851  43.092  1.00  0.00           N  
ATOM   1525  HN  ALA   107      58.757  49.185  42.534  1.00  0.00           H  
ATOM   1526  CA  ALA   107      60.627  48.239  42.526  1.00  0.00           C  
ATOM   1527  HA  ALA   107      60.969  47.460  43.192  1.00  0.00           H  
ATOM   1528  CB  ALA   107      60.255  47.480  41.213  1.00  0.00           C  
ATOM   1529  HB1 ALA   107      59.580  46.612  41.374  1.00  0.00           H  
ATOM   1530  HB2 ALA   107      61.045  47.149  40.506  1.00  0.00           H  
ATOM   1531  HB3 ALA   107      59.694  48.145  40.522  1.00  0.00           H  
ATOM   1532  C   ALA   107      61.715  49.291  42.245  1.00  0.00           C  
ATOM   1533  O   ALA   107      61.410  50.354  41.751  1.00  0.00           O  
ATOM   1534  N   PRO   108      62.991  49.038  42.591  1.00  0.00           N  
ATOM   1535  CD  PRO   108      63.519  47.838  43.173  1.00  0.00           C  
ATOM   1536  HD1 PRO   108      63.703  47.084  42.378  1.00  0.00           H  
ATOM   1537  HD2 PRO   108      62.901  47.459  44.014  1.00  0.00           H  
ATOM   1538  CA  PRO   108      64.072  49.969  42.359  1.00  0.00           C  
ATOM   1539  HA  PRO   108      63.903  50.727  43.109  1.00  0.00           H  
ATOM   1540  CB  PRO   108      65.348  49.100  42.688  1.00  0.00           C  
ATOM   1541  HB1 PRO   108      66.229  49.694  43.010  1.00  0.00           H  
ATOM   1542  HB2 PRO   108      65.614  48.578  41.744  1.00  0.00           H  
ATOM   1543  CG  PRO   108      64.833  48.158  43.758  1.00  0.00           C  
ATOM   1544  HG1 PRO   108      65.530  47.322  43.983  1.00  0.00           H  
ATOM   1545  HG2 PRO   108      64.756  48.681  44.735  1.00  0.00           H  
ATOM   1546  C   PRO   108      64.086  50.753  41.006  1.00  0.00           C  
ATOM   1547  O   PRO   108      63.883  50.201  39.885  1.00  0.00           O  
ATOM   1548  N   GLN   109      64.295  52.112  41.078  1.00  0.00           N  
ATOM   1549  HN  GLN   109      64.550  52.438  41.986  1.00  0.00           H  
ATOM   1550  CA  GLN   109      64.360  53.146  39.994  1.00  0.00           C  
ATOM   1551  HA  GLN   109      64.242  52.707  39.014  1.00  0.00           H  
ATOM   1552  CB  GLN   109      63.393  54.346  40.337  1.00  0.00           C  
ATOM   1553  HB1 GLN   109      63.557  55.051  39.494  1.00  0.00           H  
ATOM   1554  HB2 GLN   109      63.468  54.641  41.405  1.00  0.00           H  
ATOM   1555  CG  GLN   109      61.914  53.800  40.268  1.00  0.00           C  
ATOM   1556  HG1 GLN   109      61.181  54.626  40.135  1.00  0.00           H  
ATOM   1557  HG2 GLN   109      61.672  53.327  41.244  1.00  0.00           H  
ATOM   1558  CD  GLN   109      61.658  52.943  39.053  1.00  0.00           C  
ATOM   1559  OE1 GLN   109      61.882  53.289  37.896  1.00  0.00           O  
ATOM   1560  NE2 GLN   109      61.026  51.758  39.249  1.00  0.00           N  
ATOM   1561 HE21 GLN   109      60.448  51.486  38.480  1.00  0.00           H  
ATOM   1562 HE22 GLN   109      61.117  51.355  40.160  1.00  0.00           H  
ATOM   1563  C   GLN   109      65.745  53.701  39.920  1.00  0.00           C  
ATOM   1564  O   GLN   109      66.342  54.012  40.940  1.00  0.00           O  
ATOM   1565  N   GLU   110      66.206  53.985  38.710  1.00  0.00           N  
ATOM   1566  HN  GLU   110      65.577  53.695  37.992  1.00  0.00           H  
ATOM   1567  CA  GLU   110      67.456  54.634  38.344  1.00  0.00           C  
ATOM   1568  HA  GLU   110      68.106  54.295  39.137  1.00  0.00           H  
ATOM   1569  CB  GLU   110      67.832  54.381  36.910  1.00  0.00           C  
ATOM   1570  HB1 GLU   110      68.782  54.917  36.702  1.00  0.00           H  
ATOM   1571  HB2 GLU   110      67.071  54.854  36.254  1.00  0.00           H  
ATOM   1572  CG  GLU   110      68.194  52.863  36.585  1.00  0.00           C  
ATOM   1573  HG1 GLU   110      67.293  52.214  36.589  1.00  0.00           H  
ATOM   1574  HG2 GLU   110      68.874  52.407  37.336  1.00  0.00           H  
ATOM   1575  CD  GLU   110      68.805  52.724  35.169  1.00  0.00           C  
ATOM   1576  OE1 GLU   110      69.900  52.065  35.047  1.00  0.00           O  
ATOM   1577  OE2 GLU   110      68.212  53.089  34.150  1.00  0.00           O  
ATOM   1578  C   GLU   110      67.216  56.201  38.535  1.00  0.00           C  
ATOM   1579  O   GLU   110      68.074  56.983  39.001  1.00  0.00           O  
ATOM   1580  N   GLY   111      65.983  56.622  38.217  1.00  0.00           N  
ATOM   1581  HN  GLY   111      65.232  56.006  37.990  1.00  0.00           H  
ATOM   1582  CA  GLY   111      65.626  58.024  38.320  1.00  0.00           C  
ATOM   1583  HA1 GLY   111      64.832  58.080  37.590  1.00  0.00           H  
ATOM   1584  HA2 GLY   111      66.467  58.618  37.995  1.00  0.00           H  
ATOM   1585  C   GLY   111      65.145  58.487  39.691  1.00  0.00           C  
ATOM   1586  O   GLY   111      65.037  57.682  40.639  1.00  0.00           O  
ATOM   1587  N   ILE   112      64.783  59.777  39.826  1.00  0.00           N  
ATOM   1588  HN  ILE   112      64.835  60.460  39.101  1.00  0.00           H  
ATOM   1589  CA  ILE   112      64.262  60.300  41.082  1.00  0.00           C  
ATOM   1590  HA  ILE   112      64.900  59.930  41.871  1.00  0.00           H  
ATOM   1591  CB  ILE   112      64.372  61.788  41.148  1.00  0.00           C  
ATOM   1592  HB  ILE   112      63.845  62.136  42.062  1.00  0.00           H  
ATOM   1593  CG2 ILE   112      63.617  62.364  39.907  1.00  0.00           C  
ATOM   1594 HG21 ILE   112      62.769  61.725  39.579  1.00  0.00           H  
ATOM   1595 HG22 ILE   112      64.304  62.429  39.036  1.00  0.00           H  
ATOM   1596 HG23 ILE   112      63.326  63.420  40.096  1.00  0.00           H  
ATOM   1597  CG1 ILE   112      65.787  62.420  41.274  1.00  0.00           C  
ATOM   1598 HG11 ILE   112      65.566  63.503  41.383  1.00  0.00           H  
ATOM   1599 HG12 ILE   112      66.351  62.227  40.337  1.00  0.00           H  
ATOM   1600  CD  ILE   112      66.562  61.978  42.525  1.00  0.00           C  
ATOM   1601  HD1 ILE   112      67.083  61.010  42.363  1.00  0.00           H  
ATOM   1602  HD2 ILE   112      65.937  61.893  43.439  1.00  0.00           H  
ATOM   1603  HD3 ILE   112      67.348  62.692  42.851  1.00  0.00           H  
ATOM   1604  C   ILE   112      62.934  59.686  41.467  1.00  0.00           C  
ATOM   1605  O   ILE   112      62.151  59.243  40.653  1.00  0.00           O  
ATOM   1606  N   LEU   113      62.725  59.536  42.835  1.00  0.00           N  
ATOM   1607  HN  LEU   113      63.409  59.761  43.524  1.00  0.00           H  
ATOM   1608  CA  LEU   113      61.624  58.754  43.384  1.00  0.00           C  
ATOM   1609  HA  LEU   113      61.192  58.081  42.659  1.00  0.00           H  
ATOM   1610  CB  LEU   113      62.008  57.833  44.587  1.00  0.00           C  
ATOM   1611  HB1 LEU   113      62.452  58.510  45.348  1.00  0.00           H  
ATOM   1612  HB2 LEU   113      62.735  57.073  44.230  1.00  0.00           H  
ATOM   1613  CG  LEU   113      60.838  57.125  45.311  1.00  0.00           C  
ATOM   1614  HG  LEU   113      59.975  57.765  45.593  1.00  0.00           H  
ATOM   1615  CD1 LEU   113      61.368  56.486  46.583  1.00  0.00           C  
ATOM   1616 HD11 LEU   113      62.178  55.885  46.117  1.00  0.00           H  
ATOM   1617 HD12 LEU   113      60.558  55.905  47.073  1.00  0.00           H  
ATOM   1618 HD13 LEU   113      61.750  57.350  47.169  1.00  0.00           H  
ATOM   1619  CD2 LEU   113      60.296  56.022  44.351  1.00  0.00           C  
ATOM   1620 HD21 LEU   113      61.112  55.369  43.974  1.00  0.00           H  
ATOM   1621 HD22 LEU   113      59.833  56.430  43.427  1.00  0.00           H  
ATOM   1622 HD23 LEU   113      59.527  55.418  44.878  1.00  0.00           H  
ATOM   1623  C   LEU   113      60.325  59.562  43.814  1.00  0.00           C  
ATOM   1624  O   LEU   113      60.381  60.660  44.358  1.00  0.00           O  
ATOM   1625  N   GLU   114      59.160  59.012  43.458  1.00  0.00           N  
ATOM   1626  HN  GLU   114      59.259  58.133  42.997  1.00  0.00           H  
ATOM   1627  CA  GLU   114      57.823  59.512  43.768  1.00  0.00           C  
ATOM   1628  HA  GLU   114      57.755  60.489  43.313  1.00  0.00           H  
ATOM   1629  CB  GLU   114      56.714  58.615  43.222  1.00  0.00           C  
ATOM   1630  HB1 GLU   114      55.841  58.811  43.881  1.00  0.00           H  
ATOM   1631  HB2 GLU   114      57.149  57.600  43.343  1.00  0.00           H  
ATOM   1632  CG  GLU   114      56.191  59.073  41.852  1.00  0.00           C  
ATOM   1633  HG1 GLU   114      56.988  59.137  41.081  1.00  0.00           H  
ATOM   1634  HG2 GLU   114      55.846  60.117  42.012  1.00  0.00           H  
ATOM   1635  CD  GLU   114      55.148  58.226  41.279  1.00  0.00           C  
ATOM   1636  OE1 GLU   114      53.948  58.235  41.690  1.00  0.00           O  
ATOM   1637  OE2 GLU   114      55.514  57.356  40.433  1.00  0.00           O  
ATOM   1638  C   GLU   114      57.545  59.859  45.256  1.00  0.00           C  
ATOM   1639  O   GLU   114      57.881  59.154  46.195  1.00  0.00           O  
ATOM   1640  N   ASP   115      56.893  61.002  45.509  1.00  0.00           N  
ATOM   1641  HN  ASP   115      56.623  61.597  44.756  1.00  0.00           H  
ATOM   1642  CA  ASP   115      56.130  61.362  46.707  1.00  0.00           C  
ATOM   1643  HA  ASP   115      56.663  61.233  47.638  1.00  0.00           H  
ATOM   1644  CB  ASP   115      55.559  62.786  46.642  1.00  0.00           C  
ATOM   1645  HB1 ASP   115      54.779  62.907  47.424  1.00  0.00           H  
ATOM   1646  HB2 ASP   115      55.174  63.058  45.636  1.00  0.00           H  
ATOM   1647  CG  ASP   115      56.606  63.808  46.925  1.00  0.00           C  
ATOM   1648  OD1 ASP   115      56.327  64.922  46.411  1.00  0.00           O  
ATOM   1649  OD2 ASP   115      57.587  63.588  47.675  1.00  0.00           O  
ATOM   1650  C   ASP   115      55.013  60.303  46.765  1.00  0.00           C  
ATOM   1651  O   ASP   115      54.492  59.953  45.726  1.00  0.00           O  
ATOM   1652  N   MET   116      54.613  59.864  47.939  1.00  0.00           N  
ATOM   1653  HN  MET   116      55.093  60.130  48.772  1.00  0.00           H  
ATOM   1654  CA  MET   116      53.493  58.961  48.214  1.00  0.00           C  
ATOM   1655  HA  MET   116      53.595  58.000  47.732  1.00  0.00           H  
ATOM   1656  CB  MET   116      53.433  58.639  49.726  1.00  0.00           C  
ATOM   1657  HB1 MET   116      53.328  59.593  50.284  1.00  0.00           H  
ATOM   1658  HB2 MET   116      54.428  58.224  49.993  1.00  0.00           H  
ATOM   1659  CG  MET   116      52.324  57.652  50.065  1.00  0.00           C  
ATOM   1660  HG1 MET   116      51.376  58.136  49.745  1.00  0.00           H  
ATOM   1661  HG2 MET   116      52.409  57.593  51.171  1.00  0.00           H  
ATOM   1662  SD  MET   116      52.518  55.937  49.327  1.00  0.00           S  
ATOM   1663  CE  MET   116      50.850  55.485  49.672  1.00  0.00           C  
ATOM   1664  HE1 MET   116      50.168  55.980  48.948  1.00  0.00           H  
ATOM   1665  HE2 MET   116      50.558  55.589  50.739  1.00  0.00           H  
ATOM   1666  HE3 MET   116      50.777  54.404  49.427  1.00  0.00           H  
ATOM   1667  C   MET   116      52.192  59.702  47.840  1.00  0.00           C  
ATOM   1668  O   MET   116      52.029  60.867  48.167  1.00  0.00           O  
ATOM   1669  N   PRO   117      51.217  59.107  47.163  1.00  0.00           N  
ATOM   1670  CD  PRO   117      51.549  57.928  46.311  1.00  0.00           C  
ATOM   1671  HD1 PRO   117      51.362  56.975  46.851  1.00  0.00           H  
ATOM   1672  HD2 PRO   117      52.580  57.981  45.898  1.00  0.00           H  
ATOM   1673  CA  PRO   117      49.947  59.736  46.755  1.00  0.00           C  
ATOM   1674  HA  PRO   117      50.108  60.709  46.314  1.00  0.00           H  
ATOM   1675  CB  PRO   117      49.354  58.804  45.596  1.00  0.00           C  
ATOM   1676  HB1 PRO   117      48.871  59.307  44.730  1.00  0.00           H  
ATOM   1677  HB2 PRO   117      48.570  58.100  45.949  1.00  0.00           H  
ATOM   1678  CG  PRO   117      50.585  58.009  45.099  1.00  0.00           C  
ATOM   1679  HG1 PRO   117      50.339  56.960  44.830  1.00  0.00           H  
ATOM   1680  HG2 PRO   117      51.157  58.528  44.301  1.00  0.00           H  
ATOM   1681  C   PRO   117      48.947  59.858  47.876  1.00  0.00           C  
ATOM   1682  O   PRO   117      47.792  59.926  47.609  1.00  0.00           O  
ATOM   1683  N   VAL   118      49.380  59.963  49.194  1.00  0.00           N  
ATOM   1684  HN  VAL   118      50.348  60.153  49.339  1.00  0.00           H  
ATOM   1685  CA  VAL   118      48.397  60.397  50.273  1.00  0.00           C  
ATOM   1686  HA  VAL   118      47.396  60.048  50.066  1.00  0.00           H  
ATOM   1687  CB  VAL   118      48.934  59.892  51.589  1.00  0.00           C  
ATOM   1688  HB  VAL   118      50.039  59.787  51.528  1.00  0.00           H  
ATOM   1689  CG1 VAL   118      48.436  58.508  51.591  1.00  0.00           C  
ATOM   1690 HG11 VAL   118      48.775  58.015  52.527  1.00  0.00           H  
ATOM   1691 HG12 VAL   118      49.007  57.888  50.867  1.00  0.00           H  
ATOM   1692 HG13 VAL   118      47.332  58.559  51.474  1.00  0.00           H  
ATOM   1693  CG2 VAL   118      48.402  60.730  52.768  1.00  0.00           C  
ATOM   1694 HG21 VAL   118      48.697  61.801  52.743  1.00  0.00           H  
ATOM   1695 HG22 VAL   118      48.854  60.367  53.716  1.00  0.00           H  
ATOM   1696 HG23 VAL   118      47.304  60.591  52.859  1.00  0.00           H  
ATOM   1697  C   VAL   118      48.167  61.841  50.203  1.00  0.00           C  
ATOM   1698  O   VAL   118      49.026  62.693  50.047  1.00  0.00           O  
ATOM   1699  N   ASP   119      46.902  62.255  50.478  1.00  0.00           N  
ATOM   1700  HN  ASP   119      46.102  61.672  50.594  1.00  0.00           H  
ATOM   1701  CA  ASP   119      46.548  63.644  50.643  1.00  0.00           C  
ATOM   1702  HA  ASP   119      47.288  64.313  50.228  1.00  0.00           H  
ATOM   1703  CB  ASP   119      45.127  63.773  50.034  1.00  0.00           C  
ATOM   1704  HB1 ASP   119      44.758  64.798  50.250  1.00  0.00           H  
ATOM   1705  HB2 ASP   119      44.490  62.960  50.442  1.00  0.00           H  
ATOM   1706  CG  ASP   119      45.105  63.657  48.496  1.00  0.00           C  
ATOM   1707  OD1 ASP   119      45.969  64.195  47.701  1.00  0.00           O  
ATOM   1708  OD2 ASP   119      44.020  63.199  48.020  1.00  0.00           O  
ATOM   1709  C   ASP   119      46.511  64.002  52.166  1.00  0.00           C  
ATOM   1710  O   ASP   119      45.697  63.404  52.881  1.00  0.00           O  
ATOM   1711  N   PRO   120      47.373  64.778  52.755  1.00  0.00           N  
ATOM   1712  CD  PRO   120      48.585  65.316  52.124  1.00  0.00           C  
ATOM   1713  HD1 PRO   120      48.379  66.181  51.458  1.00  0.00           H  
ATOM   1714  HD2 PRO   120      49.179  64.701  51.414  1.00  0.00           H  
ATOM   1715  CA  PRO   120      47.491  64.920  54.242  1.00  0.00           C  
ATOM   1716  HA  PRO   120      47.755  63.961  54.662  1.00  0.00           H  
ATOM   1717  CB  PRO   120      48.562  66.021  54.281  1.00  0.00           C  
ATOM   1718  HB1 PRO   120      49.211  65.856  55.168  1.00  0.00           H  
ATOM   1719  HB2 PRO   120      48.188  67.067  54.284  1.00  0.00           H  
ATOM   1720  CG  PRO   120      49.515  65.827  53.152  1.00  0.00           C  
ATOM   1721  HG1 PRO   120      50.124  66.740  52.976  1.00  0.00           H  
ATOM   1722  HG2 PRO   120      50.296  65.076  53.397  1.00  0.00           H  
ATOM   1723  C   PRO   120      46.171  65.462  54.913  1.00  0.00           C  
ATOM   1724  O   PRO   120      46.086  65.466  56.138  1.00  0.00           O  
ATOM   1725  N   ASP   121      45.178  66.020  54.159  1.00  0.00           N  
ATOM   1726  HN  ASP   121      45.367  66.203  53.197  1.00  0.00           H  
ATOM   1727  CA  ASP   121      43.851  66.402  54.771  1.00  0.00           C  
ATOM   1728  HA  ASP   121      43.745  66.755  55.786  1.00  0.00           H  
ATOM   1729  CB  ASP   121      43.399  67.596  53.894  1.00  0.00           C  
ATOM   1730  HB1 ASP   121      42.334  67.748  54.171  1.00  0.00           H  
ATOM   1731  HB2 ASP   121      43.561  67.349  52.823  1.00  0.00           H  
ATOM   1732  CG  ASP   121      44.227  68.870  54.127  1.00  0.00           C  
ATOM   1733  OD1 ASP   121      44.763  69.065  55.280  1.00  0.00           O  
ATOM   1734  OD2 ASP   121      44.110  69.750  53.234  1.00  0.00           O  
ATOM   1735  C   ASP   121      42.838  65.327  54.673  1.00  0.00           C  
ATOM   1736  O   ASP   121      41.688  65.531  55.145  1.00  0.00           O  
ATOM   1737  N   ASN   122      43.201  64.175  54.078  1.00  0.00           N  
ATOM   1738  HN  ASN   122      44.070  63.990  53.627  1.00  0.00           H  
ATOM   1739  CA  ASN   122      42.257  63.081  54.025  1.00  0.00           C  
ATOM   1740  HA  ASN   122      41.282  63.509  53.844  1.00  0.00           H  
ATOM   1741  CB  ASN   122      42.565  62.174  52.744  1.00  0.00           C  
ATOM   1742  HB1 ASN   122      43.654  62.002  52.879  1.00  0.00           H  
ATOM   1743  HB2 ASN   122      42.512  62.976  51.977  1.00  0.00           H  
ATOM   1744  CG  ASN   122      41.732  60.979  52.520  1.00  0.00           C  
ATOM   1745  OD1 ASN   122      42.186  59.837  52.790  1.00  0.00           O  
ATOM   1746  ND2 ASN   122      40.435  61.211  52.020  1.00  0.00           N  
ATOM   1747 HD21 ASN   122      40.172  62.142  51.768  1.00  0.00           H  
ATOM   1748 HD22 ASN   122      39.885  60.475  51.623  1.00  0.00           H  
ATOM   1749  C   ASN   122      42.076  62.321  55.351  1.00  0.00           C  
ATOM   1750  O   ASN   122      42.840  62.384  56.305  1.00  0.00           O  
ATOM   1751  N   GLU   123      41.103  61.449  55.335  1.00  0.00           N  
ATOM   1752  HN  GLU   123      40.601  61.346  54.479  1.00  0.00           H  
ATOM   1753  CA  GLU   123      40.741  60.466  56.425  1.00  0.00           C  
ATOM   1754  HA  GLU   123      40.404  61.105  57.228  1.00  0.00           H  
ATOM   1755  CB  GLU   123      39.585  59.689  55.858  1.00  0.00           C  
ATOM   1756  HB1 GLU   123      39.223  59.102  56.729  1.00  0.00           H  
ATOM   1757  HB2 GLU   123      39.756  58.996  55.007  1.00  0.00           H  
ATOM   1758  CG  GLU   123      38.355  60.630  55.587  1.00  0.00           C  
ATOM   1759  HG1 GLU   123      38.565  61.273  54.706  1.00  0.00           H  
ATOM   1760  HG2 GLU   123      38.294  61.359  56.422  1.00  0.00           H  
ATOM   1761  CD  GLU   123      37.101  59.914  55.291  1.00  0.00           C  
ATOM   1762  OE1 GLU   123      36.785  59.403  54.142  1.00  0.00           O  
ATOM   1763  OE2 GLU   123      36.145  59.899  56.130  1.00  0.00           O  
ATOM   1764  C   GLU   123      41.885  59.521  56.748  1.00  0.00           C  
ATOM   1765  O   GLU   123      42.213  59.399  57.888  1.00  0.00           O  
ATOM   1766  N   ALA   124      42.622  59.013  55.709  1.00  0.00           N  
ATOM   1767  HN  ALA   124      42.569  59.253  54.743  1.00  0.00           H  
ATOM   1768  CA  ALA   124      43.648  58.009  55.836  1.00  0.00           C  
ATOM   1769  HA  ALA   124      43.303  57.163  56.412  1.00  0.00           H  
ATOM   1770  CB  ALA   124      44.016  57.462  54.490  1.00  0.00           C  
ATOM   1771  HB1 ALA   124      44.588  56.517  54.601  1.00  0.00           H  
ATOM   1772  HB2 ALA   124      44.579  58.137  53.811  1.00  0.00           H  
ATOM   1773  HB3 ALA   124      43.048  57.191  54.017  1.00  0.00           H  
ATOM   1774  C   ALA   124      44.914  58.441  56.604  1.00  0.00           C  
ATOM   1775  O   ALA   124      45.564  57.587  57.264  1.00  0.00           O  
ATOM   1776  N   TYR   125      45.251  59.742  56.531  1.00  0.00           N  
ATOM   1777  HN  TYR   125      44.627  60.265  55.955  1.00  0.00           H  
ATOM   1778  CA  TYR   125      46.267  60.454  57.248  1.00  0.00           C  
ATOM   1779  HA  TYR   125      47.103  59.784  57.384  1.00  0.00           H  
ATOM   1780  CB  TYR   125      46.595  61.762  56.394  1.00  0.00           C  
ATOM   1781  HB1 TYR   125      45.766  62.501  56.347  1.00  0.00           H  
ATOM   1782  HB2 TYR   125      46.788  61.514  55.329  1.00  0.00           H  
ATOM   1783  CG  TYR   125      47.860  62.425  56.936  1.00  0.00           C  
ATOM   1784  CD1 TYR   125      47.902  63.530  57.775  1.00  0.00           C  
ATOM   1785  HD1 TYR   125      47.027  64.069  58.108  1.00  0.00           H  
ATOM   1786  CE1 TYR   125      49.105  64.084  58.093  1.00  0.00           C  
ATOM   1787  HE1 TYR   125      49.090  64.970  58.711  1.00  0.00           H  
ATOM   1788  CZ  TYR   125      50.332  63.577  57.689  1.00  0.00           C  
ATOM   1789  OH  TYR   125      51.554  64.160  58.093  1.00  0.00           O  
ATOM   1790  HH  TYR   125      51.496  63.882  59.010  1.00  0.00           H  
ATOM   1791  CD2 TYR   125      49.068  61.992  56.383  1.00  0.00           C  
ATOM   1792  HD2 TYR   125      49.191  61.099  55.788  1.00  0.00           H  
ATOM   1793  CE2 TYR   125      50.284  62.549  56.730  1.00  0.00           C  
ATOM   1794  HE2 TYR   125      51.234  62.289  56.287  1.00  0.00           H  
ATOM   1795  C   TYR   125      45.804  60.880  58.638  1.00  0.00           C  
ATOM   1796  O   TYR   125      46.611  60.871  59.589  1.00  0.00           O  
ATOM   1797  N   GLU   126      44.490  61.128  58.875  1.00  0.00           N  
ATOM   1798  HN  GLU   126      43.858  61.127  58.104  1.00  0.00           H  
ATOM   1799  CA  GLU   126      43.832  61.411  60.142  1.00  0.00           C  
ATOM   1800  HA  GLU   126      44.391  62.227  60.575  1.00  0.00           H  
ATOM   1801  CB  GLU   126      42.459  62.077  59.934  1.00  0.00           C  
ATOM   1802  HB1 GLU   126      41.804  61.624  59.160  1.00  0.00           H  
ATOM   1803  HB2 GLU   126      42.775  63.093  59.613  1.00  0.00           H  
ATOM   1804  CG  GLU   126      41.505  62.304  61.191  1.00  0.00           C  
ATOM   1805  HG1 GLU   126      42.166  62.786  61.943  1.00  0.00           H  
ATOM   1806  HG2 GLU   126      40.994  61.342  61.407  1.00  0.00           H  
ATOM   1807  CD  GLU   126      40.367  63.276  60.992  1.00  0.00           C  
ATOM   1808  OE1 GLU   126      40.564  64.490  60.813  1.00  0.00           O  
ATOM   1809  OE2 GLU   126      39.241  62.807  60.687  1.00  0.00           O  
ATOM   1810  C   GLU   126      43.796  60.269  61.123  1.00  0.00           C  
ATOM   1811  O   GLU   126      44.211  60.332  62.280  1.00  0.00           O  
ATOM   1812  N   MET   127      43.393  59.072  60.708  1.00  0.00           N  
ATOM   1813  HN  MET   127      43.090  59.048  59.759  1.00  0.00           H  
ATOM   1814  CA  MET   127      43.352  57.858  61.475  1.00  0.00           C  
ATOM   1815  HA  MET   127      42.581  58.020  62.214  1.00  0.00           H  
ATOM   1816  CB  MET   127      42.798  56.696  60.647  1.00  0.00           C  
ATOM   1817  HB1 MET   127      43.125  55.698  61.008  1.00  0.00           H  
ATOM   1818  HB2 MET   127      43.348  56.739  59.682  1.00  0.00           H  
ATOM   1819  CG  MET   127      41.344  56.937  60.285  1.00  0.00           C  
ATOM   1820  HG1 MET   127      41.272  58.005  59.985  1.00  0.00           H  
ATOM   1821  HG2 MET   127      40.817  56.976  61.262  1.00  0.00           H  
ATOM   1822  SD  MET   127      40.674  55.765  59.009  1.00  0.00           S  
ATOM   1823  CE  MET   127      39.134  56.611  58.772  1.00  0.00           C  
ATOM   1824  HE1 MET   127      38.564  56.605  59.725  1.00  0.00           H  
ATOM   1825  HE2 MET   127      38.557  55.944  58.096  1.00  0.00           H  
ATOM   1826  HE3 MET   127      39.094  57.682  58.480  1.00  0.00           H  
ATOM   1827  C   MET   127      44.582  57.471  62.274  1.00  0.00           C  
ATOM   1828  O   MET   127      44.491  57.515  63.518  1.00  0.00           O  
ATOM   1829  N   PRO   128      45.752  57.181  61.684  1.00  0.00           N  
ATOM   1830  CD  PRO   128      46.018  56.981  60.261  1.00  0.00           C  
ATOM   1831  HD1 PRO   128      45.484  57.625  59.530  1.00  0.00           H  
ATOM   1832  HD2 PRO   128      45.783  55.936  59.966  1.00  0.00           H  
ATOM   1833  CA  PRO   128      46.900  57.196  62.578  1.00  0.00           C  
ATOM   1834  HA  PRO   128      46.742  56.578  63.450  1.00  0.00           H  
ATOM   1835  CB  PRO   128      47.994  56.686  61.622  1.00  0.00           C  
ATOM   1836  HB1 PRO   128      47.897  55.584  61.526  1.00  0.00           H  
ATOM   1837  HB2 PRO   128      49.040  56.943  61.895  1.00  0.00           H  
ATOM   1838  CG  PRO   128      47.532  57.256  60.255  1.00  0.00           C  
ATOM   1839  HG1 PRO   128      47.866  58.309  60.136  1.00  0.00           H  
ATOM   1840  HG2 PRO   128      48.025  56.800  59.370  1.00  0.00           H  
ATOM   1841  C   PRO   128      47.415  58.546  63.085  1.00  0.00           C  
ATOM   1842  O   PRO   128      48.192  58.438  64.012  1.00  0.00           O  
ATOM   1843  N   SER   129      47.117  59.745  62.590  1.00  0.00           N  
ATOM   1844  HN  SER   129      46.631  59.836  61.724  1.00  0.00           H  
ATOM   1845  CA  SER   129      47.553  60.941  63.246  1.00  0.00           C  
ATOM   1846  HA  SER   129      48.617  60.814  63.381  1.00  0.00           H  
ATOM   1847  CB  SER   129      47.284  62.192  62.375  1.00  0.00           C  
ATOM   1848  HB1 SER   129      47.406  63.107  62.993  1.00  0.00           H  
ATOM   1849  HB2 SER   129      46.292  62.124  61.879  1.00  0.00           H  
ATOM   1850  OG  SER   129      48.194  62.322  61.254  1.00  0.00           O  
ATOM   1851  HG1 SER   129      47.812  61.794  60.550  1.00  0.00           H  
ATOM   1852  C   SER   129      47.016  61.125  64.656  1.00  0.00           C  
ATOM   1853  O   SER   129      47.731  61.508  65.554  1.00  0.00           O  
ATOM   1854  N   GLU   130      45.701  60.762  64.925  1.00  0.00           N  
ATOM   1855  HN  GLU   130      45.174  60.572  64.101  1.00  0.00           H  
ATOM   1856  CA  GLU   130      44.885  60.844  66.074  1.00  0.00           C  
ATOM   1857  HA  GLU   130      44.968  61.805  66.559  1.00  0.00           H  
ATOM   1858  CB  GLU   130      43.367  60.698  65.725  1.00  0.00           C  
ATOM   1859  HB1 GLU   130      42.729  60.647  66.633  1.00  0.00           H  
ATOM   1860  HB2 GLU   130      43.250  59.872  64.992  1.00  0.00           H  
ATOM   1861  CG  GLU   130      42.902  61.959  64.952  1.00  0.00           C  
ATOM   1862  HG1 GLU   130      43.194  61.789  63.894  1.00  0.00           H  
ATOM   1863  HG2 GLU   130      43.457  62.912  65.089  1.00  0.00           H  
ATOM   1864  CD  GLU   130      41.442  62.240  64.955  1.00  0.00           C  
ATOM   1865  OE1 GLU   130      41.069  63.474  65.044  1.00  0.00           O  
ATOM   1866  OE2 GLU   130      40.607  61.298  65.026  1.00  0.00           O  
ATOM   1867  C   GLU   130      45.238  59.681  66.980  1.00  0.00           C  
ATOM   1868  O   GLU   130      44.730  59.632  68.112  1.00  0.00           O  
ATOM   1869  N   GLU   131      45.905  58.662  66.426  1.00  0.00           N  
ATOM   1870  HN  GLU   131      46.294  58.787  65.516  1.00  0.00           H  
ATOM   1871  CA  GLU   131      46.345  57.450  67.119  1.00  0.00           C  
ATOM   1872  HA  GLU   131      46.775  56.886  66.305  1.00  0.00           H  
ATOM   1873  CB  GLU   131      47.366  57.950  68.207  1.00  0.00           C  
ATOM   1874  HB1 GLU   131      47.578  57.167  68.966  1.00  0.00           H  
ATOM   1875  HB2 GLU   131      46.709  58.661  68.752  1.00  0.00           H  
ATOM   1876  CG  GLU   131      48.721  58.448  67.644  1.00  0.00           C  
ATOM   1877  HG1 GLU   131      48.513  59.376  67.070  1.00  0.00           H  
ATOM   1878  HG2 GLU   131      49.253  57.727  66.987  1.00  0.00           H  
ATOM   1879  CD  GLU   131      49.676  58.808  68.791  1.00  0.00           C  
ATOM   1880  OE1 GLU   131      50.021  57.902  69.603  1.00  0.00           O  
ATOM   1881  OE2 GLU   131      50.041  59.985  68.885  1.00  0.00           O  
ATOM   1882  C   GLU   131      45.295  56.478  67.705  1.00  0.00           C  
ATOM   1883  O   GLU   131      45.591  55.641  68.629  1.00  0.00           O  
ATOM   1884  N   GLY   132      44.000  56.585  67.283  1.00  0.00           N  
ATOM   1885  HN  GLY   132      43.759  57.223  66.555  1.00  0.00           H  
ATOM   1886  CA  GLY   132      42.995  55.620  67.768  1.00  0.00           C  
ATOM   1887  HA1 GLY   132      42.023  55.905  67.393  1.00  0.00           H  
ATOM   1888  HA2 GLY   132      43.047  55.731  68.841  1.00  0.00           H  
ATOM   1889  C   GLY   132      43.301  54.140  67.403  1.00  0.00           C  
ATOM   1890  O   GLY   132      44.184  53.820  66.583  1.00  0.00           O  
ATOM   1891  N   TYR   133      42.412  53.189  67.951  1.00  0.00           N  
ATOM   1892  HN  TYR   133      41.755  53.517  68.625  1.00  0.00           H  
ATOM   1893  CA  TYR   133      42.211  51.754  67.612  1.00  0.00           C  
ATOM   1894  HA  TYR   133      43.170  51.257  67.617  1.00  0.00           H  
ATOM   1895  CB  TYR   133      41.422  51.030  68.694  1.00  0.00           C  
ATOM   1896  HB1 TYR   133      40.988  50.139  68.191  1.00  0.00           H  
ATOM   1897  HB2 TYR   133      40.540  51.574  69.094  1.00  0.00           H  
ATOM   1898  CG  TYR   133      42.226  50.551  69.817  1.00  0.00           C  
ATOM   1899  CD1 TYR   133      43.393  51.171  70.351  1.00  0.00           C  
ATOM   1900  HD1 TYR   133      43.749  52.150  70.066  1.00  0.00           H  
ATOM   1901  CE1 TYR   133      44.131  50.572  71.376  1.00  0.00           C  
ATOM   1902  HE1 TYR   133      44.874  51.284  71.703  1.00  0.00           H  
ATOM   1903  CZ  TYR   133      43.739  49.399  71.933  1.00  0.00           C  
ATOM   1904  OH  TYR   133      44.411  48.928  73.063  1.00  0.00           O  
ATOM   1905  HH  TYR   133      45.011  49.657  73.235  1.00  0.00           H  
ATOM   1906  CD2 TYR   133      41.919  49.288  70.286  1.00  0.00           C  
ATOM   1907  HD2 TYR   133      41.114  48.663  69.929  1.00  0.00           H  
ATOM   1908  CE2 TYR   133      42.687  48.703  71.274  1.00  0.00           C  
ATOM   1909  HE2 TYR   133      42.262  47.823  71.734  1.00  0.00           H  
ATOM   1910  C   TYR   133      41.635  51.693  66.251  1.00  0.00           C  
ATOM   1911  O   TYR   133      40.735  52.541  65.984  1.00  0.00           O  
ATOM   1912  N   GLN   134      42.202  50.900  65.284  1.00  0.00           N  
ATOM   1913  HN  GLN   134      42.901  50.222  65.498  1.00  0.00           H  
ATOM   1914  CA  GLN   134      41.881  50.976  63.826  1.00  0.00           C  
ATOM   1915  HA  GLN   134      40.816  51.155  63.827  1.00  0.00           H  
ATOM   1916  CB  GLN   134      42.712  52.051  63.067  1.00  0.00           C  
ATOM   1917  HB1 GLN   134      42.734  51.883  61.969  1.00  0.00           H  
ATOM   1918  HB2 GLN   134      43.763  51.985  63.420  1.00  0.00           H  
ATOM   1919  CG  GLN   134      42.331  53.487  63.276  1.00  0.00           C  
ATOM   1920  HG1 GLN   134      42.993  54.220  62.769  1.00  0.00           H  
ATOM   1921  HG2 GLN   134      42.414  53.730  64.357  1.00  0.00           H  
ATOM   1922  CD  GLN   134      40.887  53.768  62.914  1.00  0.00           C  
ATOM   1923  OE1 GLN   134      40.447  53.327  61.871  1.00  0.00           O  
ATOM   1924  NE2 GLN   134      40.166  54.560  63.726  1.00  0.00           N  
ATOM   1925 HE21 GLN   134      39.204  54.618  63.460  1.00  0.00           H  
ATOM   1926 HE22 GLN   134      40.575  54.948  64.552  1.00  0.00           H  
ATOM   1927  C   GLN   134      42.038  49.596  63.264  1.00  0.00           C  
ATOM   1928  O   GLN   134      42.786  48.816  63.813  1.00  0.00           O  
ATOM   1929  N   ASP   135      41.444  49.386  62.088  1.00  0.00           N  
ATOM   1930  HN  ASP   135      40.854  50.017  61.590  1.00  0.00           H  
ATOM   1931  CA  ASP   135      41.695  48.173  61.306  1.00  0.00           C  
ATOM   1932  HA  ASP   135      42.258  47.473  61.905  1.00  0.00           H  
ATOM   1933  CB  ASP   135      40.401  47.514  60.861  1.00  0.00           C  
ATOM   1934  HB1 ASP   135      40.406  47.082  59.837  1.00  0.00           H  
ATOM   1935  HB2 ASP   135      39.639  48.321  60.817  1.00  0.00           H  
ATOM   1936  CG  ASP   135      39.811  46.516  61.827  1.00  0.00           C  
ATOM   1937  OD1 ASP   135      40.527  46.014  62.709  1.00  0.00           O  
ATOM   1938  OD2 ASP   135      38.622  46.145  61.637  1.00  0.00           O  
ATOM   1939  C   ASP   135      42.554  48.566  60.152  1.00  0.00           C  
ATOM   1940  O   ASP   135      42.215  49.379  59.326  1.00  0.00           O  
ATOM   1941  N   TYR   136      43.778  48.002  60.087  1.00  0.00           N  
ATOM   1942  HN  TYR   136      44.010  47.311  60.768  1.00  0.00           H  
ATOM   1943  CA  TYR   136      44.463  48.036  58.846  1.00  0.00           C  
ATOM   1944  HA  TYR   136      44.108  48.824  58.199  1.00  0.00           H  
ATOM   1945  CB  TYR   136      45.963  48.408  58.992  1.00  0.00           C  
ATOM   1946  HB1 TYR   136      46.465  48.341  58.003  1.00  0.00           H  
ATOM   1947  HB2 TYR   136      46.400  47.613  59.633  1.00  0.00           H  
ATOM   1948  CG  TYR   136      46.154  49.752  59.720  1.00  0.00           C  
ATOM   1949  CD1 TYR   136      46.033  49.871  61.100  1.00  0.00           C  
ATOM   1950  HD1 TYR   136      45.904  48.995  61.718  1.00  0.00           H  
ATOM   1951  CE1 TYR   136      46.093  51.167  61.642  1.00  0.00           C  
ATOM   1952  HE1 TYR   136      45.844  51.369  62.674  1.00  0.00           H  
ATOM   1953  CZ  TYR   136      46.194  52.319  60.836  1.00  0.00           C  
ATOM   1954  OH  TYR   136      46.135  53.619  61.421  1.00  0.00           O  
ATOM   1955  HH  TYR   136      45.975  53.580  62.367  1.00  0.00           H  
ATOM   1956  CD2 TYR   136      46.490  50.922  58.888  1.00  0.00           C  
ATOM   1957  HD2 TYR   136      46.705  50.717  57.849  1.00  0.00           H  
ATOM   1958  CE2 TYR   136      46.417  52.176  59.460  1.00  0.00           C  
ATOM   1959  HE2 TYR   136      46.685  53.063  58.904  1.00  0.00           H  
ATOM   1960  C   TYR   136      44.194  46.737  58.155  1.00  0.00           C  
ATOM   1961  O   TYR   136      43.750  45.756  58.847  1.00  0.00           O  
ATOM   1962  N   GLU   137      44.349  46.713  56.850  1.00  0.00           N  
ATOM   1963  HN  GLU   137      44.562  47.578  56.403  1.00  0.00           H  
ATOM   1964  CA  GLU   137      44.008  45.616  55.893  1.00  0.00           C  
ATOM   1965  HA  GLU   137      43.049  45.186  56.138  1.00  0.00           H  
ATOM   1966  CB  GLU   137      43.893  46.228  54.412  1.00  0.00           C  
ATOM   1967  HB1 GLU   137      43.979  45.416  53.659  1.00  0.00           H  
ATOM   1968  HB2 GLU   137      44.775  46.903  54.369  1.00  0.00           H  
ATOM   1969  CG  GLU   137      42.654  47.135  54.154  1.00  0.00           C  
ATOM   1970  HG1 GLU   137      43.001  48.006  53.559  1.00  0.00           H  
ATOM   1971  HG2 GLU   137      42.111  47.438  55.075  1.00  0.00           H  
ATOM   1972  CD  GLU   137      41.699  46.363  53.205  1.00  0.00           C  
ATOM   1973  OE1 GLU   137      40.581  46.090  53.677  1.00  0.00           O  
ATOM   1974  OE2 GLU   137      42.047  46.014  52.021  1.00  0.00           O  
ATOM   1975  C   GLU   137      45.004  44.470  55.861  1.00  0.00           C  
ATOM   1976  O   GLU   137      46.136  44.819  56.119  1.00  0.00           O  
ATOM   1977  N   PRO   138      44.685  43.273  55.636  1.00  0.00           N  
ATOM   1978  CD  PRO   138      43.357  42.823  55.125  1.00  0.00           C  
ATOM   1979  HD1 PRO   138      43.026  43.399  54.234  1.00  0.00           H  
ATOM   1980  HD2 PRO   138      42.512  43.108  55.788  1.00  0.00           H  
ATOM   1981  CA  PRO   138      45.553  42.084  55.760  1.00  0.00           C  
ATOM   1982  HA  PRO   138      45.678  41.854  56.808  1.00  0.00           H  
ATOM   1983  CB  PRO   138      44.840  41.005  54.941  1.00  0.00           C  
ATOM   1984  HB1 PRO   138      45.153  39.951  55.100  1.00  0.00           H  
ATOM   1985  HB2 PRO   138      45.063  41.231  53.876  1.00  0.00           H  
ATOM   1986  CG  PRO   138      43.347  41.287  55.096  1.00  0.00           C  
ATOM   1987  HG1 PRO   138      42.787  40.928  54.206  1.00  0.00           H  
ATOM   1988  HG2 PRO   138      42.918  40.917  56.051  1.00  0.00           H  
ATOM   1989  C   PRO   138      47.001  42.388  55.224  1.00  0.00           C  
ATOM   1990  O   PRO   138      47.206  42.880  54.116  1.00  0.00           O  
ATOM   1991  N   GLU   139      48.047  41.952  56.036  1.00  0.00           N  
ATOM   1992  HN  GLU   139      47.837  41.655  56.965  1.00  0.00           H  
ATOM   1993  CA  GLU   139      49.414  41.921  55.615  1.00  0.00           C  
ATOM   1994  HA  GLU   139      49.754  42.897  55.298  1.00  0.00           H  
ATOM   1995  CB  GLU   139      50.397  41.538  56.823  1.00  0.00           C  
ATOM   1996  HB1 GLU   139      51.404  41.548  56.355  1.00  0.00           H  
ATOM   1997  HB2 GLU   139      50.261  40.497  57.187  1.00  0.00           H  
ATOM   1998  CG  GLU   139      50.370  42.719  57.848  1.00  0.00           C  
ATOM   1999  HG1 GLU   139      49.503  43.403  57.733  1.00  0.00           H  
ATOM   2000  HG2 GLU   139      51.256  43.313  57.540  1.00  0.00           H  
ATOM   2001  CD  GLU   139      50.448  42.238  59.285  1.00  0.00           C  
ATOM   2002  OE1 GLU   139      51.470  42.550  59.961  1.00  0.00           O  
ATOM   2003  OE2 GLU   139      49.503  41.572  59.765  1.00  0.00           O  
ATOM   2004  C   GLU   139      49.638  40.956  54.422  1.00  0.00           C  
ATOM   2005  O   GLU   139      48.873  39.992  54.228  1.00  0.00           O  
ATOM   2006  N   ALA   140      50.646  41.219  53.547  1.00  0.00           N  
ATOM   2007  HN  ALA   140      51.112  42.098  53.610  1.00  0.00           H  
ATOM   2008  CA  ALA   140      50.931  40.493  52.381  1.00  0.00           C  
ATOM   2009  HA  ALA   140      50.057  40.464  51.748  1.00  0.00           H  
ATOM   2010  CB  ALA   140      52.051  41.236  51.580  1.00  0.00           C  
ATOM   2011  HB1 ALA   140      52.380  40.762  50.631  1.00  0.00           H  
ATOM   2012  HB2 ALA   140      52.932  41.370  52.243  1.00  0.00           H  
ATOM   2013  HB3 ALA   140      51.647  42.254  51.393  1.00  0.00           H  
ATOM   2014  C   ALA   140      51.607  39.083  52.640  1.00  0.00           C  
ATOM   2015  OT1 ALA   140      51.020  38.012  52.461  1.00  0.00           O  
ATOM   2016  OT2 ALA   140      52.813  39.148  53.049  1.00  0.00           O  
TER    2017      ALA   140 
ATOM   2017  N   ASP   141      52.295  19.915  42.039  1.00  0.00           N  
ATOM   2018  HT1 ASP   141      52.152  19.120  41.385  1.00  0.00           H  
ATOM   2019  HT2 ASP   141      53.176  20.397  41.767  1.00  0.00           H  
ATOM   2020  HT3 ASP   141      51.496  20.578  41.988  1.00  0.00           H  
ATOM   2021  CA  ASP   141      52.462  19.448  43.426  1.00  0.00           C  
ATOM   2022  HA  ASP   141      51.487  19.135  43.769  1.00  0.00           H  
ATOM   2023  CB  ASP   141      53.487  18.236  43.396  1.00  0.00           C  
ATOM   2024  HB1 ASP   141      53.762  17.894  44.417  1.00  0.00           H  
ATOM   2025  HB2 ASP   141      54.371  18.537  42.794  1.00  0.00           H  
ATOM   2026  CG  ASP   141      52.938  16.996  42.712  1.00  0.00           C  
ATOM   2027  OD1 ASP   141      51.883  17.172  42.013  1.00  0.00           O  
ATOM   2028  OD2 ASP   141      53.660  15.961  42.742  1.00  0.00           O  
ATOM   2029  C   ASP   141      52.873  20.525  44.424  1.00  0.00           C  
ATOM   2030  O   ASP   141      52.042  21.404  44.609  1.00  0.00           O  
ATOM   2031  N   ALA   142      54.088  20.453  45.015  1.00  0.00           N  
ATOM   2032  HN  ALA   142      54.668  19.646  44.935  1.00  0.00           H  
ATOM   2033  CA  ALA   142      54.388  21.375  46.077  1.00  0.00           C  
ATOM   2034  HA  ALA   142      53.513  21.751  46.587  1.00  0.00           H  
ATOM   2035  CB  ALA   142      55.203  20.672  47.254  1.00  0.00           C  
ATOM   2036  HB1 ALA   142      55.585  21.418  47.982  1.00  0.00           H  
ATOM   2037  HB2 ALA   142      56.069  20.146  46.797  1.00  0.00           H  
ATOM   2038  HB3 ALA   142      54.517  19.991  47.802  1.00  0.00           H  
ATOM   2039  C   ALA   142      55.183  22.619  45.523  1.00  0.00           C  
ATOM   2040  O   ALA   142      55.657  23.450  46.348  1.00  0.00           O  
ATOM   2041  N   GLU   143      55.302  22.797  44.232  1.00  0.00           N  
ATOM   2042  HN  GLU   143      54.792  22.307  43.529  1.00  0.00           H  
ATOM   2043  CA  GLU   143      56.147  23.820  43.639  1.00  0.00           C  
ATOM   2044  HA  GLU   143      57.173  23.608  43.902  1.00  0.00           H  
ATOM   2045  CB  GLU   143      55.980  23.728  42.081  1.00  0.00           C  
ATOM   2046  HB1 GLU   143      56.704  24.479  41.699  1.00  0.00           H  
ATOM   2047  HB2 GLU   143      54.945  23.880  41.706  1.00  0.00           H  
ATOM   2048  CG  GLU   143      56.587  22.427  41.516  1.00  0.00           C  
ATOM   2049  HG1 GLU   143      57.432  22.088  42.152  1.00  0.00           H  
ATOM   2050  HG2 GLU   143      56.906  22.662  40.479  1.00  0.00           H  
ATOM   2051  CD  GLU   143      55.686  21.211  41.380  1.00  0.00           C  
ATOM   2052  OE1 GLU   143      56.194  20.167  40.905  1.00  0.00           O  
ATOM   2053  OE2 GLU   143      54.482  21.222  41.740  1.00  0.00           O  
ATOM   2054  C   GLU   143      55.730  25.243  44.012  1.00  0.00           C  
ATOM   2055  O   GLU   143      56.576  26.071  44.257  1.00  0.00           O  
ATOM   2056  N   PHE   144      54.391  25.508  44.045  1.00  0.00           N  
ATOM   2057  HN  PHE   144      53.779  24.752  43.826  1.00  0.00           H  
ATOM   2058  CA  PHE   144      53.877  26.861  44.247  1.00  0.00           C  
ATOM   2059  HA  PHE   144      54.705  27.551  44.302  1.00  0.00           H  
ATOM   2060  CB  PHE   144      53.056  27.305  42.972  1.00  0.00           C  
ATOM   2061  HB1 PHE   144      52.475  28.243  43.103  1.00  0.00           H  
ATOM   2062  HB2 PHE   144      52.283  26.544  42.733  1.00  0.00           H  
ATOM   2063  CG  PHE   144      53.829  27.579  41.733  1.00  0.00           C  
ATOM   2064  CD1 PHE   144      55.195  28.069  41.797  1.00  0.00           C  
ATOM   2065  HD1 PHE   144      55.785  28.119  42.700  1.00  0.00           H  
ATOM   2066  CE1 PHE   144      55.787  28.548  40.678  1.00  0.00           C  
ATOM   2067  HE1 PHE   144      56.703  29.101  40.828  1.00  0.00           H  
ATOM   2068  CZ  PHE   144      55.154  28.454  39.413  1.00  0.00           C  
ATOM   2069  HZ  PHE   144      55.770  28.739  38.572  1.00  0.00           H  
ATOM   2070  CD2 PHE   144      53.222  27.546  40.478  1.00  0.00           C  
ATOM   2071  HD2 PHE   144      52.205  27.207  40.352  1.00  0.00           H  
ATOM   2072  CE2 PHE   144      53.901  27.907  39.343  1.00  0.00           C  
ATOM   2073  HE2 PHE   144      53.382  27.980  38.399  1.00  0.00           H  
ATOM   2074  C   PHE   144      53.190  26.988  45.598  1.00  0.00           C  
ATOM   2075  O   PHE   144      52.877  28.078  46.024  1.00  0.00           O  
ATOM   2076  N   ARG   145      53.045  25.867  46.379  1.00  0.00           N  
ATOM   2077  HN  ARG   145      53.287  24.979  45.995  1.00  0.00           H  
ATOM   2078  CA  ARG   145      52.480  25.885  47.758  1.00  0.00           C  
ATOM   2079  HA  ARG   145      52.067  26.843  48.036  1.00  0.00           H  
ATOM   2080  CB  ARG   145      51.328  24.792  47.902  1.00  0.00           C  
ATOM   2081  HB1 ARG   145      51.160  24.539  48.971  1.00  0.00           H  
ATOM   2082  HB2 ARG   145      51.810  23.866  47.523  1.00  0.00           H  
ATOM   2083  CG  ARG   145      49.957  24.880  47.242  1.00  0.00           C  
ATOM   2084  HG1 ARG   145      49.478  23.898  47.043  1.00  0.00           H  
ATOM   2085  HG2 ARG   145      50.192  25.328  46.253  1.00  0.00           H  
ATOM   2086  CD  ARG   145      48.936  25.780  47.920  1.00  0.00           C  
ATOM   2087  HD1 ARG   145      49.296  26.810  48.128  1.00  0.00           H  
ATOM   2088  HD2 ARG   145      48.701  25.347  48.916  1.00  0.00           H  
ATOM   2089  NE  ARG   145      47.688  25.688  47.100  1.00  0.00           N  
ATOM   2090  HE  ARG   145      47.659  25.003  46.372  1.00  0.00           H  
ATOM   2091  CZ  ARG   145      46.544  26.133  47.506  1.00  0.00           C  
ATOM   2092  NH1 ARG   145      46.421  26.815  48.579  1.00  0.00           N  
ATOM   2093 HH11 ARG   145      47.151  27.171  49.162  1.00  0.00           H  
ATOM   2094 HH12 ARG   145      45.632  27.383  48.811  1.00  0.00           H  
ATOM   2095  NH2 ARG   145      45.486  25.887  46.805  1.00  0.00           N  
ATOM   2096 HH21 ARG   145      45.573  25.480  45.896  1.00  0.00           H  
ATOM   2097 HH22 ARG   145      44.639  26.369  47.028  1.00  0.00           H  
ATOM   2098  C   ARG   145      53.617  25.611  48.742  1.00  0.00           C  
ATOM   2099  O   ARG   145      53.458  25.268  49.955  1.00  0.00           O  
ATOM   2100  N   HSD   146      54.899  25.802  48.341  1.00  0.00           N  
ATOM   2101  HN  HSD   146      55.128  25.891  47.375  1.00  0.00           H  
ATOM   2102  CA  HSD   146      56.032  25.931  49.170  1.00  0.00           C  
ATOM   2103  HA  HSD   146      55.882  26.527  50.059  1.00  0.00           H  
ATOM   2104  CB  HSD   146      56.688  24.521  49.508  1.00  0.00           C  
ATOM   2105  HB1 HSD   146      56.973  24.080  48.529  1.00  0.00           H  
ATOM   2106  HB2 HSD   146      55.979  23.804  49.976  1.00  0.00           H  
ATOM   2107  ND1 HSD   146      59.154  24.555  49.865  1.00  0.00           N  
ATOM   2108  HD1 HSD   146      59.373  24.603  48.891  1.00  0.00           H  
ATOM   2109  CG  HSD   146      57.855  24.520  50.398  1.00  0.00           C  
ATOM   2110  CE1 HSD   146      59.986  24.485  50.876  1.00  0.00           C  
ATOM   2111  HE1 HSD   146      61.059  24.457  50.689  1.00  0.00           H  
ATOM   2112  NE2 HSD   146      59.385  24.291  52.025  1.00  0.00           N  
ATOM   2113  CD2 HSD   146      58.019  24.224  51.740  1.00  0.00           C  
ATOM   2114  HD2 HSD   146      57.200  23.962  52.398  1.00  0.00           H  
ATOM   2115  C   HSD   146      57.054  26.817  48.489  1.00  0.00           C  
ATOM   2116  O   HSD   146      56.995  27.157  47.297  1.00  0.00           O  
ATOM   2117  N   ASP   147      58.047  27.330  49.217  1.00  0.00           N  
ATOM   2118  HN  ASP   147      58.107  27.115  50.189  1.00  0.00           H  
ATOM   2119  CA  ASP   147      59.185  28.051  48.724  1.00  0.00           C  
ATOM   2120  HA  ASP   147      58.793  29.000  48.390  1.00  0.00           H  
ATOM   2121  CB  ASP   147      60.015  28.630  49.926  1.00  0.00           C  
ATOM   2122  HB1 ASP   147      59.914  27.854  50.715  1.00  0.00           H  
ATOM   2123  HB2 ASP   147      59.465  29.536  50.256  1.00  0.00           H  
ATOM   2124  CG  ASP   147      61.574  28.696  49.748  1.00  0.00           C  
ATOM   2125  OD1 ASP   147      62.140  27.630  49.411  1.00  0.00           O  
ATOM   2126  OD2 ASP   147      62.209  29.785  50.041  1.00  0.00           O  
ATOM   2127  C   ASP   147      59.973  27.451  47.525  1.00  0.00           C  
ATOM   2128  O   ASP   147      60.210  26.238  47.357  1.00  0.00           O  
ATOM   2129  N   SER   148      60.425  28.317  46.677  1.00  0.00           N  
ATOM   2130  HN  SER   148      60.079  29.252  46.668  1.00  0.00           H  
ATOM   2131  CA  SER   148      61.389  28.096  45.658  1.00  0.00           C  
ATOM   2132  HA  SER   148      61.858  29.042  45.432  1.00  0.00           H  
ATOM   2133  CB  SER   148      62.681  27.401  46.163  1.00  0.00           C  
ATOM   2134  HB1 SER   148      63.435  27.307  45.353  1.00  0.00           H  
ATOM   2135  HB2 SER   148      62.570  26.364  46.546  1.00  0.00           H  
ATOM   2136  OG  SER   148      63.371  28.169  47.187  1.00  0.00           O  
ATOM   2137  HG1 SER   148      62.919  28.098  48.030  1.00  0.00           H  
ATOM   2138  C   SER   148      60.797  27.473  44.333  1.00  0.00           C  
ATOM   2139  O   SER   148      61.566  26.796  43.609  1.00  0.00           O  
ATOM   2140  N   GLY   149      59.542  27.798  43.991  1.00  0.00           N  
ATOM   2141  HN  GLY   149      58.971  28.357  44.588  1.00  0.00           H  
ATOM   2142  CA  GLY   149      58.901  27.463  42.692  1.00  0.00           C  
ATOM   2143  HA1 GLY   149      57.958  27.986  42.631  1.00  0.00           H  
ATOM   2144  HA2 GLY   149      58.852  26.390  42.585  1.00  0.00           H  
ATOM   2145  C   GLY   149      59.712  27.827  41.486  1.00  0.00           C  
ATOM   2146  O   GLY   149      60.205  28.942  41.481  1.00  0.00           O  
ATOM   2147  N   TYR   150      59.805  27.026  40.446  1.00  0.00           N  
ATOM   2148  HN  TYR   150      59.437  26.105  40.546  1.00  0.00           H  
ATOM   2149  CA  TYR   150      60.398  27.451  39.155  1.00  0.00           C  
ATOM   2150  HA  TYR   150      61.318  28.005  39.270  1.00  0.00           H  
ATOM   2151  CB  TYR   150      60.847  26.224  38.321  1.00  0.00           C  
ATOM   2152  HB1 TYR   150      59.915  25.619  38.286  1.00  0.00           H  
ATOM   2153  HB2 TYR   150      61.663  25.734  38.894  1.00  0.00           H  
ATOM   2154  CG  TYR   150      61.337  26.588  36.985  1.00  0.00           C  
ATOM   2155  CD1 TYR   150      62.592  27.134  36.749  1.00  0.00           C  
ATOM   2156  HD1 TYR   150      63.247  27.325  37.586  1.00  0.00           H  
ATOM   2157  CE1 TYR   150      63.038  27.305  35.412  1.00  0.00           C  
ATOM   2158  HE1 TYR   150      63.963  27.808  35.172  1.00  0.00           H  
ATOM   2159  CZ  TYR   150      62.177  26.923  34.358  1.00  0.00           C  
ATOM   2160  OH  TYR   150      62.653  27.004  33.028  1.00  0.00           O  
ATOM   2161  HH  TYR   150      63.590  26.803  32.966  1.00  0.00           H  
ATOM   2162  CD2 TYR   150      60.484  26.267  35.910  1.00  0.00           C  
ATOM   2163  HD2 TYR   150      59.506  25.828  36.038  1.00  0.00           H  
ATOM   2164  CE2 TYR   150      60.937  26.478  34.601  1.00  0.00           C  
ATOM   2165  HE2 TYR   150      60.292  26.199  33.781  1.00  0.00           H  
ATOM   2166  C   TYR   150      59.549  28.421  38.317  1.00  0.00           C  
ATOM   2167  O   TYR   150      58.441  28.050  37.991  1.00  0.00           O  
ATOM   2168  N   GLU   151      60.044  29.595  37.860  1.00  0.00           N  
ATOM   2169  HN  GLU   151      60.971  29.846  38.127  1.00  0.00           H  
ATOM   2170  CA  GLU   151      59.269  30.535  37.083  1.00  0.00           C  
ATOM   2171  HA  GLU   151      59.907  31.334  36.735  1.00  0.00           H  
ATOM   2172  CB  GLU   151      58.674  30.047  35.710  1.00  0.00           C  
ATOM   2173  HB1 GLU   151      58.180  30.964  35.323  1.00  0.00           H  
ATOM   2174  HB2 GLU   151      57.865  29.286  35.694  1.00  0.00           H  
ATOM   2175  CG  GLU   151      59.711  29.660  34.639  1.00  0.00           C  
ATOM   2176  HG1 GLU   151      59.313  28.898  33.936  1.00  0.00           H  
ATOM   2177  HG2 GLU   151      60.572  29.096  35.058  1.00  0.00           H  
ATOM   2178  CD  GLU   151      60.290  30.771  33.765  1.00  0.00           C  
ATOM   2179  OE1 GLU   151      61.433  31.335  33.892  1.00  0.00           O  
ATOM   2180  OE2 GLU   151      59.462  31.179  32.892  1.00  0.00           O  
ATOM   2181  C   GLU   151      58.189  31.387  37.863  1.00  0.00           C  
ATOM   2182  O   GLU   151      57.239  31.967  37.335  1.00  0.00           O  
ATOM   2183  N   VAL   152      58.275  31.385  39.139  1.00  0.00           N  
ATOM   2184  HN  VAL   152      59.109  30.957  39.477  1.00  0.00           H  
ATOM   2185  CA  VAL   152      57.348  31.924  40.144  1.00  0.00           C  
ATOM   2186  HA  VAL   152      56.415  31.398  39.998  1.00  0.00           H  
ATOM   2187  CB  VAL   152      57.835  31.686  41.615  1.00  0.00           C  
ATOM   2188  HB  VAL   152      58.004  30.596  41.746  1.00  0.00           H  
ATOM   2189  CG1 VAL   152      59.159  32.345  41.960  1.00  0.00           C  
ATOM   2190 HG11 VAL   152      59.996  31.896  41.384  1.00  0.00           H  
ATOM   2191 HG12 VAL   152      59.315  32.300  43.059  1.00  0.00           H  
ATOM   2192 HG13 VAL   152      59.208  33.436  41.755  1.00  0.00           H  
ATOM   2193  CG2 VAL   152      56.785  32.128  42.630  1.00  0.00           C  
ATOM   2194 HG21 VAL   152      55.828  31.570  42.540  1.00  0.00           H  
ATOM   2195 HG22 VAL   152      56.586  33.221  42.610  1.00  0.00           H  
ATOM   2196 HG23 VAL   152      57.183  31.795  43.613  1.00  0.00           H  
ATOM   2197  C   VAL   152      57.021  33.364  39.967  1.00  0.00           C  
ATOM   2198  O   VAL   152      55.805  33.668  40.025  1.00  0.00           O  
ATOM   2199  N   HSD   153      57.928  34.237  39.637  1.00  0.00           N  
ATOM   2200  HN  HSD   153      58.896  34.001  39.596  1.00  0.00           H  
ATOM   2201  CA  HSD   153      57.721  35.606  39.288  1.00  0.00           C  
ATOM   2202  HA  HSD   153      56.946  36.055  39.890  1.00  0.00           H  
ATOM   2203  CB  HSD   153      58.974  36.403  39.579  1.00  0.00           C  
ATOM   2204  HB1 HSD   153      58.843  37.471  39.302  1.00  0.00           H  
ATOM   2205  HB2 HSD   153      59.750  35.997  38.896  1.00  0.00           H  
ATOM   2206  ND1 HSD   153      58.882  36.414  42.137  1.00  0.00           N  
ATOM   2207  HD1 HSD   153      57.965  36.792  42.265  1.00  0.00           H  
ATOM   2208  CG  HSD   153      59.507  36.163  40.953  1.00  0.00           C  
ATOM   2209  CE1 HSD   153      59.834  36.232  43.082  1.00  0.00           C  
ATOM   2210  HE1 HSD   153      59.792  36.463  44.146  1.00  0.00           H  
ATOM   2211  NE2 HSD   153      61.050  35.956  42.563  1.00  0.00           N  
ATOM   2212  CD2 HSD   153      60.816  35.929  41.228  1.00  0.00           C  
ATOM   2213  HD2 HSD   153      61.579  35.627  40.522  1.00  0.00           H  
ATOM   2214  C   HSD   153      57.323  36.008  37.877  1.00  0.00           C  
ATOM   2215  O   HSD   153      56.730  37.033  37.657  1.00  0.00           O  
ATOM   2216  N   HSD   154      57.507  35.033  36.993  1.00  0.00           N  
ATOM   2217  HN  HSD   154      57.862  34.226  37.459  1.00  0.00           H  
ATOM   2218  CA  HSD   154      57.488  35.235  35.539  1.00  0.00           C  
ATOM   2219  HA  HSD   154      57.617  36.260  35.223  1.00  0.00           H  
ATOM   2220  CB  HSD   154      58.650  34.395  34.994  1.00  0.00           C  
ATOM   2221  HB1 HSD   154      58.874  34.708  33.952  1.00  0.00           H  
ATOM   2222  HB2 HSD   154      58.424  33.307  35.021  1.00  0.00           H  
ATOM   2223  ND1 HSD   154      60.863  33.457  35.570  1.00  0.00           N  
ATOM   2224  HD1 HSD   154      60.732  32.581  35.107  1.00  0.00           H  
ATOM   2225  CG  HSD   154      59.958  34.434  35.671  1.00  0.00           C  
ATOM   2226  CE1 HSD   154      61.998  33.837  36.236  1.00  0.00           C  
ATOM   2227  HE1 HSD   154      62.840  33.159  36.376  1.00  0.00           H  
ATOM   2228  NE2 HSD   154      61.895  35.074  36.671  1.00  0.00           N  
ATOM   2229  CD2 HSD   154      60.552  35.443  36.313  1.00  0.00           C  
ATOM   2230  HD2 HSD   154      60.238  36.478  36.375  1.00  0.00           H  
ATOM   2231  C   HSD   154      56.212  34.648  34.974  1.00  0.00           C  
ATOM   2232  O   HSD   154      56.119  34.568  33.762  1.00  0.00           O  
ATOM   2233  N   GLN   155      55.254  34.256  35.776  1.00  0.00           N  
ATOM   2234  HN  GLN   155      55.477  34.315  36.746  1.00  0.00           H  
ATOM   2235  CA  GLN   155      53.907  33.827  35.459  1.00  0.00           C  
ATOM   2236  HA  GLN   155      54.075  33.113  34.666  1.00  0.00           H  
ATOM   2237  CB  GLN   155      53.113  33.305  36.684  1.00  0.00           C  
ATOM   2238  HB1 GLN   155      52.112  33.078  36.258  1.00  0.00           H  
ATOM   2239  HB2 GLN   155      53.069  34.101  37.459  1.00  0.00           H  
ATOM   2240  CG  GLN   155      53.671  32.027  37.299  1.00  0.00           C  
ATOM   2241  HG1 GLN   155      52.761  31.657  37.818  1.00  0.00           H  
ATOM   2242  HG2 GLN   155      54.513  32.098  38.020  1.00  0.00           H  
ATOM   2243  CD  GLN   155      54.020  30.872  36.285  1.00  0.00           C  
ATOM   2244  OE1 GLN   155      53.163  30.137  35.785  1.00  0.00           O  
ATOM   2245  NE2 GLN   155      55.267  30.662  35.913  1.00  0.00           N  
ATOM   2246 HE21 GLN   155      55.445  29.941  35.243  1.00  0.00           H  
ATOM   2247 HE22 GLN   155      56.028  31.005  36.464  1.00  0.00           H  
ATOM   2248  C   GLN   155      53.134  34.844  34.654  1.00  0.00           C  
ATOM   2249  O   GLN   155      53.330  36.061  34.844  1.00  0.00           O  
ATOM   2250  N   LYS   156      52.407  34.331  33.701  1.00  0.00           N  
ATOM   2251  HN  LYS   156      52.229  33.354  33.603  1.00  0.00           H  
ATOM   2252  CA  LYS   156      51.483  35.086  32.902  1.00  0.00           C  
ATOM   2253  HA  LYS   156      52.039  35.989  32.695  1.00  0.00           H  
ATOM   2254  CB  LYS   156      51.150  34.416  31.603  1.00  0.00           C  
ATOM   2255  HB1 LYS   156      50.276  34.905  31.122  1.00  0.00           H  
ATOM   2256  HB2 LYS   156      50.739  33.420  31.874  1.00  0.00           H  
ATOM   2257  CG  LYS   156      52.322  34.371  30.601  1.00  0.00           C  
ATOM   2258  HG1 LYS   156      53.237  34.071  31.155  1.00  0.00           H  
ATOM   2259  HG2 LYS   156      52.563  35.389  30.229  1.00  0.00           H  
ATOM   2260  CD  LYS   156      52.144  33.484  29.328  1.00  0.00           C  
ATOM   2261  HD1 LYS   156      53.144  33.120  29.008  1.00  0.00           H  
ATOM   2262  HD2 LYS   156      51.772  34.211  28.575  1.00  0.00           H  
ATOM   2263  CE  LYS   156      51.077  32.347  29.522  1.00  0.00           C  
ATOM   2264  HE1 LYS   156      50.041  32.722  29.666  1.00  0.00           H  
ATOM   2265  HE2 LYS   156      51.390  31.794  30.433  1.00  0.00           H  
ATOM   2266  NZ  LYS   156      50.902  31.376  28.458  1.00  0.00           N  
ATOM   2267  HZ1 LYS   156      50.504  31.902  27.654  1.00  0.00           H  
ATOM   2268  HZ2 LYS   156      50.358  30.547  28.772  1.00  0.00           H  
ATOM   2269  HZ3 LYS   156      51.835  30.997  28.197  1.00  0.00           H  
ATOM   2270  C   LYS   156      50.276  35.501  33.628  1.00  0.00           C  
ATOM   2271  O   LYS   156      49.584  34.730  34.256  1.00  0.00           O  
ATOM   2272  N   LEU   157      49.928  36.829  33.512  1.00  0.00           N  
ATOM   2273  HN  LEU   157      50.517  37.377  32.923  1.00  0.00           H  
ATOM   2274  CA  LEU   157      48.949  37.483  34.369  1.00  0.00           C  
ATOM   2275  HA  LEU   157      48.462  36.730  34.971  1.00  0.00           H  
ATOM   2276  CB  LEU   157      49.505  38.438  35.441  1.00  0.00           C  
ATOM   2277  HB1 LEU   157      48.692  38.811  36.100  1.00  0.00           H  
ATOM   2278  HB2 LEU   157      49.955  39.324  34.945  1.00  0.00           H  
ATOM   2279  CG  LEU   157      50.624  37.811  36.325  1.00  0.00           C  
ATOM   2280  HG  LEU   157      51.494  37.554  35.682  1.00  0.00           H  
ATOM   2281  CD1 LEU   157      51.087  38.773  37.367  1.00  0.00           C  
ATOM   2282 HD11 LEU   157      51.465  39.702  36.891  1.00  0.00           H  
ATOM   2283 HD12 LEU   157      52.023  38.505  37.903  1.00  0.00           H  
ATOM   2284 HD13 LEU   157      50.251  38.906  38.087  1.00  0.00           H  
ATOM   2285  CD2 LEU   157      50.094  36.655  37.097  1.00  0.00           C  
ATOM   2286 HD21 LEU   157      49.260  36.844  37.807  1.00  0.00           H  
ATOM   2287 HD22 LEU   157      50.950  36.381  37.750  1.00  0.00           H  
ATOM   2288 HD23 LEU   157      49.855  35.789  36.444  1.00  0.00           H  
ATOM   2289  C   LEU   157      47.932  38.195  33.507  1.00  0.00           C  
ATOM   2290  O   LEU   157      48.326  39.025  32.669  1.00  0.00           O  
ATOM   2291  N   VAL   158      46.547  37.882  33.554  1.00  0.00           N  
ATOM   2292  HN  VAL   158      46.260  37.258  34.277  1.00  0.00           H  
ATOM   2293  CA  VAL   158      45.582  38.594  32.786  1.00  0.00           C  
ATOM   2294  HA  VAL   158      46.141  39.205  32.092  1.00  0.00           H  
ATOM   2295  CB  VAL   158      44.633  37.713  31.967  1.00  0.00           C  
ATOM   2296  HB  VAL   158      45.243  36.982  31.393  1.00  0.00           H  
ATOM   2297  CG1 VAL   158      43.691  37.051  33.005  1.00  0.00           C  
ATOM   2298 HG11 VAL   158      44.315  36.540  33.769  1.00  0.00           H  
ATOM   2299 HG12 VAL   158      43.121  36.281  32.442  1.00  0.00           H  
ATOM   2300 HG13 VAL   158      42.900  37.677  33.470  1.00  0.00           H  
ATOM   2301  CG2 VAL   158      43.947  38.622  30.871  1.00  0.00           C  
ATOM   2302 HG21 VAL   158      44.707  39.219  30.324  1.00  0.00           H  
ATOM   2303 HG22 VAL   158      43.232  39.291  31.396  1.00  0.00           H  
ATOM   2304 HG23 VAL   158      43.436  37.977  30.125  1.00  0.00           H  
ATOM   2305  C   VAL   158      44.842  39.633  33.703  1.00  0.00           C  
ATOM   2306  O   VAL   158      44.347  39.321  34.758  1.00  0.00           O  
ATOM   2307  N   PHE   159      44.840  40.903  33.210  1.00  0.00           N  
ATOM   2308  HN  PHE   159      45.213  41.156  32.320  1.00  0.00           H  
ATOM   2309  CA  PHE   159      44.249  42.026  33.930  1.00  0.00           C  
ATOM   2310  HA  PHE   159      43.931  41.743  34.922  1.00  0.00           H  
ATOM   2311  CB  PHE   159      45.079  43.325  34.004  1.00  0.00           C  
ATOM   2312  HB1 PHE   159      44.495  44.175  34.418  1.00  0.00           H  
ATOM   2313  HB2 PHE   159      45.344  43.773  33.023  1.00  0.00           H  
ATOM   2314  CG  PHE   159      46.250  43.249  34.897  1.00  0.00           C  
ATOM   2315  CD1 PHE   159      46.313  43.965  36.138  1.00  0.00           C  
ATOM   2316  HD1 PHE   159      45.452  44.486  36.529  1.00  0.00           H  
ATOM   2317  CE1 PHE   159      47.499  43.896  36.957  1.00  0.00           C  
ATOM   2318  HE1 PHE   159      47.593  44.383  37.916  1.00  0.00           H  
ATOM   2319  CZ  PHE   159      48.615  43.141  36.561  1.00  0.00           C  
ATOM   2320  HZ  PHE   159      49.530  43.041  37.126  1.00  0.00           H  
ATOM   2321  CD2 PHE   159      47.419  42.466  34.549  1.00  0.00           C  
ATOM   2322  HD2 PHE   159      47.464  41.883  33.641  1.00  0.00           H  
ATOM   2323  CE2 PHE   159      48.517  42.393  35.391  1.00  0.00           C  
ATOM   2324  HE2 PHE   159      49.268  41.658  35.139  1.00  0.00           H  
ATOM   2325  C   PHE   159      42.987  42.397  33.138  1.00  0.00           C  
ATOM   2326  O   PHE   159      42.847  42.302  31.939  1.00  0.00           O  
ATOM   2327  N   PHE   160      41.927  42.848  33.872  1.00  0.00           N  
ATOM   2328  HN  PHE   160      41.998  43.145  34.821  1.00  0.00           H  
ATOM   2329  CA  PHE   160      40.512  43.028  33.455  1.00  0.00           C  
ATOM   2330  HA  PHE   160      40.368  43.126  32.389  1.00  0.00           H  
ATOM   2331  CB  PHE   160      39.879  41.717  33.859  1.00  0.00           C  
ATOM   2332  HB1 PHE   160      40.074  41.376  34.898  1.00  0.00           H  
ATOM   2333  HB2 PHE   160      40.454  40.926  33.332  1.00  0.00           H  
ATOM   2334  CG  PHE   160      38.393  41.522  33.519  1.00  0.00           C  
ATOM   2335  CD1 PHE   160      37.424  41.255  34.559  1.00  0.00           C  
ATOM   2336  HD1 PHE   160      37.757  41.158  35.582  1.00  0.00           H  
ATOM   2337  CE1 PHE   160      36.007  41.228  34.294  1.00  0.00           C  
ATOM   2338  HE1 PHE   160      35.240  41.151  35.051  1.00  0.00           H  
ATOM   2339  CZ  PHE   160      35.686  41.431  32.981  1.00  0.00           C  
ATOM   2340  HZ  PHE   160      34.634  41.468  32.737  1.00  0.00           H  
ATOM   2341  CD2 PHE   160      37.932  41.647  32.210  1.00  0.00           C  
ATOM   2342  HD2 PHE   160      38.570  41.958  31.396  1.00  0.00           H  
ATOM   2343  CE2 PHE   160      36.549  41.574  31.913  1.00  0.00           C  
ATOM   2344  HE2 PHE   160      36.256  41.778  30.894  1.00  0.00           H  
ATOM   2345  C   PHE   160      39.860  44.200  34.101  1.00  0.00           C  
ATOM   2346  O   PHE   160      40.316  44.705  35.131  1.00  0.00           O  
ATOM   2347  N   ALA   161      38.748  44.736  33.495  1.00  0.00           N  
ATOM   2348  HN  ALA   161      38.422  44.501  32.582  1.00  0.00           H  
ATOM   2349  CA  ALA   161      37.737  45.545  34.132  1.00  0.00           C  
ATOM   2350  HA  ALA   161      37.628  45.290  35.176  1.00  0.00           H  
ATOM   2351  CB  ALA   161      38.005  47.025  34.116  1.00  0.00           C  
ATOM   2352  HB1 ALA   161      38.947  47.321  34.624  1.00  0.00           H  
ATOM   2353  HB2 ALA   161      37.201  47.628  34.591  1.00  0.00           H  
ATOM   2354  HB3 ALA   161      38.094  47.463  33.099  1.00  0.00           H  
ATOM   2355  C   ALA   161      36.468  45.247  33.256  1.00  0.00           C  
ATOM   2356  O   ALA   161      36.522  45.160  32.058  1.00  0.00           O  
ATOM   2357  N   GLU   162      35.318  45.119  33.904  1.00  0.00           N  
ATOM   2358  HN  GLU   162      35.305  45.107  34.901  1.00  0.00           H  
ATOM   2359  CA  GLU   162      33.946  44.876  33.329  1.00  0.00           C  
ATOM   2360  HA  GLU   162      33.979  44.056  32.627  1.00  0.00           H  
ATOM   2361  CB  GLU   162      32.882  44.581  34.415  1.00  0.00           C  
ATOM   2362  HB1 GLU   162      31.924  45.062  34.123  1.00  0.00           H  
ATOM   2363  HB2 GLU   162      33.199  45.055  35.368  1.00  0.00           H  
ATOM   2364  CG  GLU   162      32.755  43.111  34.842  1.00  0.00           C  
ATOM   2365  HG1 GLU   162      33.756  42.665  35.020  1.00  0.00           H  
ATOM   2366  HG2 GLU   162      32.283  42.618  33.965  1.00  0.00           H  
ATOM   2367  CD  GLU   162      31.885  43.031  36.115  1.00  0.00           C  
ATOM   2368  OE1 GLU   162      30.650  43.219  35.948  1.00  0.00           O  
ATOM   2369  OE2 GLU   162      32.345  42.890  37.263  1.00  0.00           O  
ATOM   2370  C   GLU   162      33.401  46.087  32.523  1.00  0.00           C  
ATOM   2371  O   GLU   162      33.582  47.236  32.894  1.00  0.00           O  
ATOM   2372  N   ASP   163      32.858  45.813  31.323  1.00  0.00           N  
ATOM   2373  HN  ASP   163      32.555  44.883  31.134  1.00  0.00           H  
ATOM   2374  CA  ASP   163      32.348  46.651  30.255  1.00  0.00           C  
ATOM   2375  HA  ASP   163      32.005  46.007  29.458  1.00  0.00           H  
ATOM   2376  CB  ASP   163      31.127  47.367  30.764  1.00  0.00           C  
ATOM   2377  HB1 ASP   163      30.845  48.163  30.042  1.00  0.00           H  
ATOM   2378  HB2 ASP   163      31.246  47.864  31.750  1.00  0.00           H  
ATOM   2379  CG  ASP   163      29.863  46.517  30.947  1.00  0.00           C  
ATOM   2380  OD1 ASP   163      29.863  45.255  30.647  1.00  0.00           O  
ATOM   2381  OD2 ASP   163      28.793  47.083  31.374  1.00  0.00           O  
ATOM   2382  C   ASP   163      33.398  47.663  29.693  1.00  0.00           C  
ATOM   2383  O   ASP   163      33.086  48.717  29.198  1.00  0.00           O  
ATOM   2384  N   VAL   164      34.720  47.299  29.889  1.00  0.00           N  
ATOM   2385  HN  VAL   164      34.972  46.446  30.338  1.00  0.00           H  
ATOM   2386  CA  VAL   164      35.812  48.118  29.420  1.00  0.00           C  
ATOM   2387  HA  VAL   164      35.483  48.980  28.859  1.00  0.00           H  
ATOM   2388  CB  VAL   164      36.820  48.525  30.540  1.00  0.00           C  
ATOM   2389  HB  VAL   164      37.380  47.659  30.953  1.00  0.00           H  
ATOM   2390  CG1 VAL   164      37.796  49.617  29.993  1.00  0.00           C  
ATOM   2391 HG11 VAL   164      37.365  50.597  29.695  1.00  0.00           H  
ATOM   2392 HG12 VAL   164      38.520  49.264  29.228  1.00  0.00           H  
ATOM   2393 HG13 VAL   164      38.440  49.864  30.864  1.00  0.00           H  
ATOM   2394  CG2 VAL   164      36.001  49.145  31.653  1.00  0.00           C  
ATOM   2395 HG21 VAL   164      35.205  48.535  32.131  1.00  0.00           H  
ATOM   2396 HG22 VAL   164      35.614  50.073  31.181  1.00  0.00           H  
ATOM   2397 HG23 VAL   164      36.747  49.404  32.435  1.00  0.00           H  
ATOM   2398  C   VAL   164      36.521  47.414  28.315  1.00  0.00           C  
ATOM   2399  O   VAL   164      36.878  46.240  28.487  1.00  0.00           O  
ATOM   2400  N   GLY   165      36.871  48.044  27.181  1.00  0.00           N  
ATOM   2401  HN  GLY   165      36.662  49.012  27.062  1.00  0.00           H  
ATOM   2402  CA  GLY   165      37.743  47.604  26.045  1.00  0.00           C  
ATOM   2403  HA1 GLY   165      37.828  48.441  25.368  1.00  0.00           H  
ATOM   2404  HA2 GLY   165      37.283  46.760  25.553  1.00  0.00           H  
ATOM   2405  C   GLY   165      39.152  47.188  26.300  1.00  0.00           C  
ATOM   2406  O   GLY   165      39.853  47.528  27.245  1.00  0.00           O  
ATOM   2407  N   SER   166      39.669  46.297  25.400  1.00  0.00           N  
ATOM   2408  HN  SER   166      39.161  45.843  24.671  1.00  0.00           H  
ATOM   2409  CA  SER   166      41.022  45.905  25.475  1.00  0.00           C  
ATOM   2410  HA  SER   166      41.185  45.621  26.504  1.00  0.00           H  
ATOM   2411  CB  SER   166      41.415  44.786  24.582  1.00  0.00           C  
ATOM   2412  HB1 SER   166      42.500  44.551  24.555  1.00  0.00           H  
ATOM   2413  HB2 SER   166      41.143  45.069  23.543  1.00  0.00           H  
ATOM   2414  OG  SER   166      40.731  43.615  24.921  1.00  0.00           O  
ATOM   2415  HG1 SER   166      39.889  43.848  24.523  1.00  0.00           H  
ATOM   2416  C   SER   166      42.077  47.006  25.350  1.00  0.00           C  
ATOM   2417  O   SER   166      41.872  47.950  24.618  1.00  0.00           O  
ATOM   2418  N   ASN   167      43.190  46.850  26.093  1.00  0.00           N  
ATOM   2419  HN  ASN   167      43.280  46.018  26.635  1.00  0.00           H  
ATOM   2420  CA  ASN   167      44.411  47.672  25.954  1.00  0.00           C  
ATOM   2421  HA  ASN   167      45.089  47.068  26.539  1.00  0.00           H  
ATOM   2422  CB  ASN   167      45.001  47.875  24.514  1.00  0.00           C  
ATOM   2423  HB1 ASN   167      46.045  48.254  24.555  1.00  0.00           H  
ATOM   2424  HB2 ASN   167      44.388  48.540  23.869  1.00  0.00           H  
ATOM   2425  CG  ASN   167      45.112  46.575  23.744  1.00  0.00           C  
ATOM   2426  OD1 ASN   167      44.947  45.498  24.302  1.00  0.00           O  
ATOM   2427  ND2 ASN   167      45.552  46.620  22.477  1.00  0.00           N  
ATOM   2428 HD21 ASN   167      45.653  47.520  22.053  1.00  0.00           H  
ATOM   2429 HD22 ASN   167      45.426  45.763  21.976  1.00  0.00           H  
ATOM   2430  C   ASN   167      44.335  48.990  26.696  1.00  0.00           C  
ATOM   2431  O   ASN   167      44.875  49.980  26.187  1.00  0.00           O  
ATOM   2432  N   LYS   168      43.655  49.025  27.839  1.00  0.00           N  
ATOM   2433  HN  LYS   168      43.164  48.190  28.072  1.00  0.00           H  
ATOM   2434  CA  LYS   168      43.574  50.176  28.714  1.00  0.00           C  
ATOM   2435  HA  LYS   168      43.968  51.039  28.198  1.00  0.00           H  
ATOM   2436  CB  LYS   168      42.092  50.407  29.146  1.00  0.00           C  
ATOM   2437  HB1 LYS   168      42.044  51.177  29.945  1.00  0.00           H  
ATOM   2438  HB2 LYS   168      41.676  49.488  29.612  1.00  0.00           H  
ATOM   2439  CG  LYS   168      41.150  50.787  28.010  1.00  0.00           C  
ATOM   2440  HG1 LYS   168      40.152  50.944  28.471  1.00  0.00           H  
ATOM   2441  HG2 LYS   168      41.102  49.921  27.315  1.00  0.00           H  
ATOM   2442  CD  LYS   168      41.478  52.131  27.300  1.00  0.00           C  
ATOM   2443  HD1 LYS   168      42.517  52.175  26.912  1.00  0.00           H  
ATOM   2444  HD2 LYS   168      41.430  52.955  28.045  1.00  0.00           H  
ATOM   2445  CE  LYS   168      40.604  52.405  26.061  1.00  0.00           C  
ATOM   2446  HE1 LYS   168      39.536  52.378  26.366  1.00  0.00           H  
ATOM   2447  HE2 LYS   168      40.700  51.616  25.285  1.00  0.00           H  
ATOM   2448  NZ  LYS   168      40.765  53.711  25.513  1.00  0.00           N  
ATOM   2449  HZ1 LYS   168      40.474  54.303  26.317  1.00  0.00           H  
ATOM   2450  HZ2 LYS   168      40.207  53.967  24.674  1.00  0.00           H  
ATOM   2451  HZ3 LYS   168      41.771  53.942  25.381  1.00  0.00           H  
ATOM   2452  C   LYS   168      44.363  49.918  29.953  1.00  0.00           C  
ATOM   2453  O   LYS   168      44.271  48.894  30.670  1.00  0.00           O  
ATOM   2454  N   GLY   169      45.180  50.903  30.331  1.00  0.00           N  
ATOM   2455  HN  GLY   169      45.199  51.686  29.714  1.00  0.00           H  
ATOM   2456  CA  GLY   169      45.940  51.024  31.520  1.00  0.00           C  
ATOM   2457  HA1 GLY   169      46.156  52.066  31.704  1.00  0.00           H  
ATOM   2458  HA2 GLY   169      46.779  50.347  31.453  1.00  0.00           H  
ATOM   2459  C   GLY   169      45.289  50.633  32.881  1.00  0.00           C  
ATOM   2460  O   GLY   169      44.162  51.081  33.130  1.00  0.00           O  
ATOM   2461  N   ALA   170      45.904  49.852  33.736  1.00  0.00           N  
ATOM   2462  HN  ALA   170      46.781  49.426  33.528  1.00  0.00           H  
ATOM   2463  CA  ALA   170      45.287  49.275  34.919  1.00  0.00           C  
ATOM   2464  HA  ALA   170      44.223  49.248  34.739  1.00  0.00           H  
ATOM   2465  CB  ALA   170      45.664  47.760  34.877  1.00  0.00           C  
ATOM   2466  HB1 ALA   170      46.733  47.712  35.177  1.00  0.00           H  
ATOM   2467  HB2 ALA   170      45.624  47.296  33.868  1.00  0.00           H  
ATOM   2468  HB3 ALA   170      45.228  47.069  35.629  1.00  0.00           H  
ATOM   2469  C   ALA   170      45.392  49.970  36.236  1.00  0.00           C  
ATOM   2470  O   ALA   170      46.207  49.610  37.091  1.00  0.00           O  
ATOM   2471  N   ILE   171      44.608  51.043  36.468  1.00  0.00           N  
ATOM   2472  HN  ILE   171      44.018  51.327  35.715  1.00  0.00           H  
ATOM   2473  CA  ILE   171      44.539  51.764  37.689  1.00  0.00           C  
ATOM   2474  HA  ILE   171      45.522  51.775  38.137  1.00  0.00           H  
ATOM   2475  CB  ILE   171      44.278  53.254  37.541  1.00  0.00           C  
ATOM   2476  HB  ILE   171      44.298  53.591  38.600  1.00  0.00           H  
ATOM   2477  CG2 ILE   171      45.581  53.879  36.865  1.00  0.00           C  
ATOM   2478 HG21 ILE   171      46.453  53.732  37.538  1.00  0.00           H  
ATOM   2479 HG22 ILE   171      45.327  54.960  36.856  1.00  0.00           H  
ATOM   2480 HG23 ILE   171      45.894  53.506  35.866  1.00  0.00           H  
ATOM   2481  CG1 ILE   171      42.991  53.590  36.833  1.00  0.00           C  
ATOM   2482 HG11 ILE   171      42.830  52.900  35.977  1.00  0.00           H  
ATOM   2483 HG12 ILE   171      43.250  54.500  36.251  1.00  0.00           H  
ATOM   2484  CD  ILE   171      41.711  53.809  37.686  1.00  0.00           C  
ATOM   2485  HD1 ILE   171      42.068  54.478  38.497  1.00  0.00           H  
ATOM   2486  HD2 ILE   171      41.281  52.831  37.991  1.00  0.00           H  
ATOM   2487  HD3 ILE   171      40.913  54.373  37.158  1.00  0.00           H  
ATOM   2488  C   ILE   171      43.588  51.169  38.657  1.00  0.00           C  
ATOM   2489  O   ILE   171      42.521  50.603  38.308  1.00  0.00           O  
ATOM   2490  N   ILE   172      43.979  51.293  39.991  1.00  0.00           N  
ATOM   2491  HN  ILE   172      44.800  51.812  40.215  1.00  0.00           H  
ATOM   2492  CA  ILE   172      43.571  50.478  41.072  1.00  0.00           C  
ATOM   2493  HA  ILE   172      43.889  49.471  40.846  1.00  0.00           H  
ATOM   2494  CB  ILE   172      44.423  50.909  42.275  1.00  0.00           C  
ATOM   2495  HB  ILE   172      44.488  52.019  42.273  1.00  0.00           H  
ATOM   2496  CG2 ILE   172      43.599  50.577  43.516  1.00  0.00           C  
ATOM   2497 HG21 ILE   172      42.811  51.360  43.530  1.00  0.00           H  
ATOM   2498 HG22 ILE   172      44.237  50.851  44.383  1.00  0.00           H  
ATOM   2499 HG23 ILE   172      43.201  49.554  43.686  1.00  0.00           H  
ATOM   2500  CG1 ILE   172      45.850  50.310  42.152  1.00  0.00           C  
ATOM   2501 HG11 ILE   172      46.623  50.768  42.805  1.00  0.00           H  
ATOM   2502 HG12 ILE   172      46.184  50.318  41.093  1.00  0.00           H  
ATOM   2503  CD  ILE   172      45.875  48.851  42.660  1.00  0.00           C  
ATOM   2504  HD1 ILE   172      45.673  48.855  43.753  1.00  0.00           H  
ATOM   2505  HD2 ILE   172      46.748  48.269  42.294  1.00  0.00           H  
ATOM   2506  HD3 ILE   172      44.989  48.345  42.220  1.00  0.00           H  
ATOM   2507  C   ILE   172      42.067  50.498  41.325  1.00  0.00           C  
ATOM   2508  O   ILE   172      41.428  49.479  41.650  1.00  0.00           O  
ATOM   2509  N   GLY   173      41.528  51.663  41.073  1.00  0.00           N  
ATOM   2510  HN  GLY   173      42.014  52.490  40.801  1.00  0.00           H  
ATOM   2511  CA  GLY   173      40.121  51.859  41.259  1.00  0.00           C  
ATOM   2512  HA1 GLY   173      39.927  52.902  41.054  1.00  0.00           H  
ATOM   2513  HA2 GLY   173      39.890  51.624  42.288  1.00  0.00           H  
ATOM   2514  C   GLY   173      39.155  51.145  40.362  1.00  0.00           C  
ATOM   2515  O   GLY   173      38.007  50.947  40.821  1.00  0.00           O  
ATOM   2516  N   LEU   174      39.460  50.740  39.156  1.00  0.00           N  
ATOM   2517  HN  LEU   174      40.415  50.766  38.871  1.00  0.00           H  
ATOM   2518  CA  LEU   174      38.611  50.192  38.215  1.00  0.00           C  
ATOM   2519  HA  LEU   174      37.632  50.038  38.644  1.00  0.00           H  
ATOM   2520  CB  LEU   174      38.614  51.096  36.960  1.00  0.00           C  
ATOM   2521  HB1 LEU   174      39.684  51.185  36.674  1.00  0.00           H  
ATOM   2522  HB2 LEU   174      38.205  52.092  37.235  1.00  0.00           H  
ATOM   2523  CG  LEU   174      37.652  50.661  35.768  1.00  0.00           C  
ATOM   2524  HG  LEU   174      38.063  49.710  35.367  1.00  0.00           H  
ATOM   2525  CD1 LEU   174      36.221  50.342  36.210  1.00  0.00           C  
ATOM   2526 HD11 LEU   174      35.550  50.386  35.326  1.00  0.00           H  
ATOM   2527 HD12 LEU   174      35.835  51.114  36.909  1.00  0.00           H  
ATOM   2528 HD13 LEU   174      36.058  49.325  36.626  1.00  0.00           H  
ATOM   2529  CD2 LEU   174      37.644  51.662  34.612  1.00  0.00           C  
ATOM   2530 HD21 LEU   174      36.825  51.378  33.918  1.00  0.00           H  
ATOM   2531 HD22 LEU   174      38.674  51.602  34.200  1.00  0.00           H  
ATOM   2532 HD23 LEU   174      37.590  52.711  34.975  1.00  0.00           H  
ATOM   2533  C   LEU   174      39.094  48.778  37.754  1.00  0.00           C  
ATOM   2534  O   LEU   174      38.204  47.952  37.573  1.00  0.00           O  
ATOM   2535  N   MET   175      40.395  48.547  37.508  1.00  0.00           N  
ATOM   2536  HN  MET   175      41.013  49.322  37.622  1.00  0.00           H  
ATOM   2537  CA  MET   175      40.935  47.356  36.983  1.00  0.00           C  
ATOM   2538  HA  MET   175      40.195  46.834  36.396  1.00  0.00           H  
ATOM   2539  CB  MET   175      42.256  47.597  36.141  1.00  0.00           C  
ATOM   2540  HB1 MET   175      42.572  46.571  35.853  1.00  0.00           H  
ATOM   2541  HB2 MET   175      43.044  48.249  36.575  1.00  0.00           H  
ATOM   2542  CG  MET   175      41.887  48.228  34.771  1.00  0.00           C  
ATOM   2543  HG1 MET   175      40.993  47.693  34.385  1.00  0.00           H  
ATOM   2544  HG2 MET   175      42.731  47.891  34.132  1.00  0.00           H  
ATOM   2545  SD  MET   175      41.655  49.964  34.758  1.00  0.00           S  
ATOM   2546  CE  MET   175      41.205  50.262  33.052  1.00  0.00           C  
ATOM   2547  HE1 MET   175      41.024  51.321  32.770  1.00  0.00           H  
ATOM   2548  HE2 MET   175      40.310  49.688  32.729  1.00  0.00           H  
ATOM   2549  HE3 MET   175      42.031  49.829  32.448  1.00  0.00           H  
ATOM   2550  C   MET   175      41.272  46.356  38.092  1.00  0.00           C  
ATOM   2551  O   MET   175      41.962  46.661  39.083  1.00  0.00           O  
ATOM   2552  N   VAL   176      40.795  45.078  37.847  1.00  0.00           N  
ATOM   2553  HN  VAL   176      40.321  45.037  36.971  1.00  0.00           H  
ATOM   2554  CA  VAL   176      41.105  43.832  38.516  1.00  0.00           C  
ATOM   2555  HA  VAL   176      40.866  43.968  39.560  1.00  0.00           H  
ATOM   2556  CB  VAL   176      40.248  42.672  37.929  1.00  0.00           C  
ATOM   2557  HB  VAL   176      40.737  42.281  37.011  1.00  0.00           H  
ATOM   2558  CG1 VAL   176      40.115  41.564  38.990  1.00  0.00           C  
ATOM   2559 HG11 VAL   176      39.424  40.763  38.650  1.00  0.00           H  
ATOM   2560 HG12 VAL   176      39.844  42.142  39.899  1.00  0.00           H  
ATOM   2561 HG13 VAL   176      41.071  41.024  39.159  1.00  0.00           H  
ATOM   2562  CG2 VAL   176      38.833  43.255  37.749  1.00  0.00           C  
ATOM   2563 HG21 VAL   176      38.680  43.990  36.930  1.00  0.00           H  
ATOM   2564 HG22 VAL   176      38.431  43.687  38.690  1.00  0.00           H  
ATOM   2565 HG23 VAL   176      38.055  42.465  37.684  1.00  0.00           H  
ATOM   2566  C   VAL   176      42.553  43.310  38.383  1.00  0.00           C  
ATOM   2567  O   VAL   176      43.122  43.255  37.279  1.00  0.00           O  
ATOM   2568  N   GLY   177      43.189  42.960  39.550  1.00  0.00           N  
ATOM   2569  HN  GLY   177      42.703  43.061  40.415  1.00  0.00           H  
ATOM   2570  CA  GLY   177      44.637  42.532  39.505  1.00  0.00           C  
ATOM   2571  HA1 GLY   177      44.873  42.209  40.508  1.00  0.00           H  
ATOM   2572  HA2 GLY   177      45.205  43.417  39.259  1.00  0.00           H  
ATOM   2573  C   GLY   177      44.899  41.240  38.667  1.00  0.00           C  
ATOM   2574  O   GLY   177      43.983  40.521  38.283  1.00  0.00           O  
ATOM   2575  N   GLY   178      46.166  40.955  38.326  1.00  0.00           N  
ATOM   2576  HN  GLY   178      46.897  41.488  38.745  1.00  0.00           H  
ATOM   2577  CA  GLY   178      46.546  39.910  37.352  1.00  0.00           C  
ATOM   2578  HA1 GLY   178      47.618  39.922  37.220  1.00  0.00           H  
ATOM   2579  HA2 GLY   178      46.019  40.106  36.430  1.00  0.00           H  
ATOM   2580  C   GLY   178      46.260  38.391  37.739  1.00  0.00           C  
ATOM   2581  O   GLY   178      46.960  37.805  38.505  1.00  0.00           O  
ATOM   2582  N   VAL   179      45.189  37.768  37.220  1.00  0.00           N  
ATOM   2583  HN  VAL   179      44.628  38.191  36.513  1.00  0.00           H  
ATOM   2584  CA  VAL   179      45.021  36.372  37.403  1.00  0.00           C  
ATOM   2585  HA  VAL   179      45.087  36.150  38.457  1.00  0.00           H  
ATOM   2586  CB  VAL   179      43.632  36.092  36.875  1.00  0.00           C  
ATOM   2587  HB  VAL   179      43.495  36.625  35.910  1.00  0.00           H  
ATOM   2588  CG1 VAL   179      43.306  34.637  36.725  1.00  0.00           C  
ATOM   2589 HG11 VAL   179      43.522  34.090  37.668  1.00  0.00           H  
ATOM   2590 HG12 VAL   179      43.929  34.102  35.977  1.00  0.00           H  
ATOM   2591 HG13 VAL   179      42.224  34.478  36.532  1.00  0.00           H  
ATOM   2592  CG2 VAL   179      42.602  36.828  37.810  1.00  0.00           C  
ATOM   2593 HG21 VAL   179      41.703  36.825  37.157  1.00  0.00           H  
ATOM   2594 HG22 VAL   179      42.737  37.918  37.982  1.00  0.00           H  
ATOM   2595 HG23 VAL   179      42.408  36.145  38.664  1.00  0.00           H  
ATOM   2596  C   VAL   179      46.108  35.529  36.763  1.00  0.00           C  
ATOM   2597  O   VAL   179      46.481  35.781  35.630  1.00  0.00           O  
ATOM   2598  N   VAL   180      46.558  34.427  37.476  1.00  0.00           N  
ATOM   2599  HN  VAL   180      46.090  34.066  38.279  1.00  0.00           H  
ATOM   2600  CA  VAL   180      47.589  33.580  36.913  1.00  0.00           C  
ATOM   2601  HA  VAL   180      48.388  34.163  36.480  1.00  0.00           H  
ATOM   2602  CB  VAL   180      48.218  32.745  38.005  1.00  0.00           C  
ATOM   2603  HB  VAL   180      47.669  31.820  38.283  1.00  0.00           H  
ATOM   2604  CG1 VAL   180      49.558  32.249  37.389  1.00  0.00           C  
ATOM   2605 HG11 VAL   180      50.263  33.083  37.181  1.00  0.00           H  
ATOM   2606 HG12 VAL   180      49.407  31.656  36.462  1.00  0.00           H  
ATOM   2607 HG13 VAL   180      50.169  31.701  38.138  1.00  0.00           H  
ATOM   2608  CG2 VAL   180      48.493  33.634  39.228  1.00  0.00           C  
ATOM   2609 HG21 VAL   180      48.983  34.616  39.055  1.00  0.00           H  
ATOM   2610 HG22 VAL   180      48.996  32.949  39.943  1.00  0.00           H  
ATOM   2611 HG23 VAL   180      47.523  33.730  39.760  1.00  0.00           H  
ATOM   2612  C   VAL   180      47.005  32.650  35.774  1.00  0.00           C  
ATOM   2613  O   VAL   180      46.167  31.809  36.014  1.00  0.00           O  
ATOM   2614  N   ILE   181      47.598  32.710  34.561  1.00  0.00           N  
ATOM   2615  HN  ILE   181      48.351  33.345  34.406  1.00  0.00           H  
ATOM   2616  CA  ILE   181      47.248  31.815  33.412  1.00  0.00           C  
ATOM   2617  HA  ILE   181      46.573  31.002  33.634  1.00  0.00           H  
ATOM   2618  CB  ILE   181      46.522  32.626  32.343  1.00  0.00           C  
ATOM   2619  HB  ILE   181      46.187  31.939  31.537  1.00  0.00           H  
ATOM   2620  CG2 ILE   181      45.283  33.373  32.961  1.00  0.00           C  
ATOM   2621 HG21 ILE   181      45.102  32.860  33.930  1.00  0.00           H  
ATOM   2622 HG22 ILE   181      44.440  33.237  32.251  1.00  0.00           H  
ATOM   2623 HG23 ILE   181      45.588  34.417  33.185  1.00  0.00           H  
ATOM   2624  CG1 ILE   181      47.443  33.609  31.653  1.00  0.00           C  
ATOM   2625 HG11 ILE   181      48.363  33.063  31.356  1.00  0.00           H  
ATOM   2626 HG12 ILE   181      47.643  34.426  32.379  1.00  0.00           H  
ATOM   2627  CD  ILE   181      46.868  34.345  30.343  1.00  0.00           C  
ATOM   2628  HD1 ILE   181      46.618  33.643  29.518  1.00  0.00           H  
ATOM   2629  HD2 ILE   181      47.560  35.099  29.912  1.00  0.00           H  
ATOM   2630  HD3 ILE   181      45.949  34.895  30.638  1.00  0.00           H  
ATOM   2631  C   ILE   181      48.421  31.072  32.793  1.00  0.00           C  
ATOM   2632  O   ILE   181      49.576  31.475  32.974  1.00  0.00           O  
ATOM   2633  N   ALA   182      48.121  30.023  32.067  1.00  0.00           N  
ATOM   2634  HN  ALA   182      47.169  29.727  32.079  1.00  0.00           H  
ATOM   2635  CA  ALA   182      49.164  29.150  31.563  1.00  0.00           C  
ATOM   2636  HA  ALA   182      50.089  29.359  32.081  1.00  0.00           H  
ATOM   2637  CB  ALA   182      48.751  27.736  31.968  1.00  0.00           C  
ATOM   2638  HB1 ALA   182      49.494  26.984  31.627  1.00  0.00           H  
ATOM   2639  HB2 ALA   182      47.825  27.512  31.396  1.00  0.00           H  
ATOM   2640  HB3 ALA   182      48.550  27.576  33.049  1.00  0.00           H  
ATOM   2641  C   ALA   182      49.465  29.143  30.100  1.00  0.00           C  
ATOM   2642  OT1 ALA   182      50.541  28.809  29.625  1.00  0.00           O  
ATOM   2643  OT2 ALA   182      48.586  29.625  29.305  1.00  0.00           O  
TER    2644      ALA   182 
END   
