# Supplementary material for: Exploring Structural Insights of Aβ42 and α-Synuclein Monomers and Heterodimer: A Comparative Study Using Implicit and Explicit Solvent Simulations
Source: J Phys Chem B. 2024 May 3;128(19):4655–69. doi: 10.1021/acs.jpcb.4c00503 (PMC11103699; doi:10.1021/acs.jpcb.4c00503)
Supplement: Supplementary file 3 — jp4c00503_si_003.zip [file jp4c00503_si_003.zip › rep/8_asyn_dimerWT_1_FINAL1.pdb]

CRYST1   96.279   94.217   80.574  90.00  90.00  90.00               1
ATOM      1  N   MET     1      28.176  51.871  37.783  1.00  0.00           N  
ATOM      2  H1  MET     1      27.186  51.594  37.655  1.00  0.00           H  
ATOM      3  H2  MET     1      28.693  51.579  36.934  1.00  0.00           H  
ATOM      4  H3  MET     1      28.179  52.894  37.946  1.00  0.00           H  
ATOM      5  CA  MET     1      28.814  51.144  38.973  1.00  0.00           C  
ATOM      6  HA  MET     1      28.171  51.326  39.831  1.00  0.00           H  
ATOM      7  CB  MET     1      28.933  49.632  38.686  1.00  0.00           C  
ATOM      8  HB2 MET     1      29.587  49.455  37.834  1.00  0.00           H  
ATOM      9  HB3 MET     1      29.367  49.204  39.587  1.00  0.00           H  
ATOM     10  CG  MET     1      27.559  48.986  38.447  1.00  0.00           C  
ATOM     11  HG2 MET     1      27.292  49.126  37.402  1.00  0.00           H  
ATOM     12  HG3 MET     1      27.601  47.926  38.688  1.00  0.00           H  
ATOM     13  SD  MET     1      26.133  49.460  39.477  1.00  0.00           S  
ATOM     14  CE  MET     1      26.545  48.769  41.162  1.00  0.00           C  
ATOM     15  HE1 MET     1      26.457  49.586  41.875  1.00  0.00           H  
ATOM     16  HE2 MET     1      25.837  47.987  41.431  1.00  0.00           H  
ATOM     17  HE3 MET     1      27.546  48.345  41.153  1.00  0.00           H  
ATOM     18  C   MET     1      30.165  51.825  39.287  1.00  0.00           C  
ATOM     19  O   MET     1      31.201  51.528  38.755  1.00  0.00           O  
ATOM     20  N   ASP     2      30.088  52.787  40.295  1.00  0.00           N  
ATOM     21  H   ASP     2      29.223  53.114  40.704  1.00  0.00           H  
ATOM     22  CA  ASP     2      31.240  53.628  40.751  1.00  0.00           C  
ATOM     23  HA  ASP     2      31.902  53.943  39.948  1.00  0.00           H  
ATOM     24  CB  ASP     2      30.666  54.834  41.544  1.00  0.00           C  
ATOM     25  HB2 ASP     2      29.651  55.079  41.236  1.00  0.00           H  
ATOM     26  HB3 ASP     2      30.483  54.589  42.588  1.00  0.00           H  
ATOM     27  CG  ASP     2      31.415  56.181  41.403  1.00  0.00           C  
ATOM     28  OD1 ASP     2      32.061  56.334  40.337  1.00  0.00           O  
ATOM     29  OD2 ASP     2      31.148  57.112  42.210  1.00  0.00           O  
ATOM     30  C   ASP     2      32.132  52.788  41.636  1.00  0.00           C  
ATOM     31  O   ASP     2      33.342  53.020  41.592  1.00  0.00           O  
ATOM     32  N   VAL     3      31.677  51.657  42.343  1.00  0.00           N  
ATOM     33  H   VAL     3      30.796  51.208  42.131  1.00  0.00           H  
ATOM     34  CA  VAL     3      32.665  50.797  42.982  1.00  0.00           C  
ATOM     35  HA  VAL     3      33.209  51.436  43.673  1.00  0.00           H  
ATOM     36  CB  VAL     3      31.995  49.811  43.929  1.00  0.00           C  
ATOM     37  HB  VAL     3      31.224  49.175  43.499  1.00  0.00           H  
ATOM     38  CG1 VAL     3      32.947  48.851  44.613  1.00  0.00           C  
ATOM     39 HG11 VAL     3      32.326  48.261  45.286  1.00  0.00           H  
ATOM     40 HG12 VAL     3      33.504  48.216  43.928  1.00  0.00           H  
ATOM     41 HG13 VAL     3      33.651  49.280  45.324  1.00  0.00           H  
ATOM     42  CG2 VAL     3      31.175  50.465  44.974  1.00  0.00           C  
ATOM     43 HG21 VAL     3      30.542  49.778  45.534  1.00  0.00           H  
ATOM     44 HG22 VAL     3      31.842  50.887  45.723  1.00  0.00           H  
ATOM     45 HG23 VAL     3      30.503  51.219  44.571  1.00  0.00           H  
ATOM     46  C   VAL     3      33.604  50.186  42.035  1.00  0.00           C  
ATOM     47  O   VAL     3      34.778  50.164  42.344  1.00  0.00           O  
ATOM     48  N   PHE     4      33.066  49.649  40.924  1.00  0.00           N  
ATOM     49  H   PHE     4      32.087  49.797  40.719  1.00  0.00           H  
ATOM     50  CA  PHE     4      33.815  48.962  39.872  1.00  0.00           C  
ATOM     51  HA  PHE     4      34.313  48.084  40.275  1.00  0.00           H  
ATOM     52  CB  PHE     4      32.827  48.364  38.796  1.00  0.00           C  
ATOM     53  HB2 PHE     4      32.434  47.476  39.287  1.00  0.00           H  
ATOM     54  HB3 PHE     4      32.006  49.065  38.654  1.00  0.00           H  
ATOM     55  CG  PHE     4      33.471  48.058  37.496  1.00  0.00           C  
ATOM     56  CD1 PHE     4      33.283  48.955  36.396  1.00  0.00           C  
ATOM     57  HD1 PHE     4      32.868  49.938  36.587  1.00  0.00           H  
ATOM     58  CE1 PHE     4      33.767  48.648  35.120  1.00  0.00           C  
ATOM     59  HE1 PHE     4      33.692  49.423  34.366  1.00  0.00           H  
ATOM     60  CZ  PHE     4      34.673  47.667  35.003  1.00  0.00           C  
ATOM     61  HZ  PHE     4      35.078  47.421  34.028  1.00  0.00           H  
ATOM     62  CE2 PHE     4      34.782  46.746  36.026  1.00  0.00           C  
ATOM     63  HE2 PHE     4      35.315  45.822  35.834  1.00  0.00           H  
ATOM     64  CD2 PHE     4      34.202  46.896  37.244  1.00  0.00           C  
ATOM     65  HD2 PHE     4      34.138  46.166  38.041  1.00  0.00           H  
ATOM     66  C   PHE     4      34.874  49.909  39.301  1.00  0.00           C  
ATOM     67  O   PHE     4      36.044  49.619  39.392  1.00  0.00           O  
ATOM     68  N   MET     5      34.438  51.135  38.895  1.00  0.00           N  
ATOM     69  H   MET     5      33.473  51.408  39.020  1.00  0.00           H  
ATOM     70  CA  MET     5      35.285  52.226  38.480  1.00  0.00           C  
ATOM     71  HA  MET     5      35.818  51.880  37.597  1.00  0.00           H  
ATOM     72  CB  MET     5      34.435  53.443  38.145  1.00  0.00           C  
ATOM     73  HB2 MET     5      33.721  53.699  38.925  1.00  0.00           H  
ATOM     74  HB3 MET     5      35.174  54.242  38.107  1.00  0.00           H  
ATOM     75  CG  MET     5      33.684  53.419  36.884  1.00  0.00           C  
ATOM     76  HG2 MET     5      34.425  53.264  36.103  1.00  0.00           H  
ATOM     77  HG3 MET     5      32.999  52.581  36.783  1.00  0.00           H  
ATOM     78  SD  MET     5      32.833  54.905  36.352  1.00  0.00           S  
ATOM     79  CE  MET     5      34.393  55.921  36.085  1.00  0.00           C  
ATOM     80  HE1 MET     5      33.979  56.847  35.692  1.00  0.00           H  
ATOM     81  HE2 MET     5      34.905  56.280  36.974  1.00  0.00           H  
ATOM     82  HE3 MET     5      35.179  55.453  35.496  1.00  0.00           H  
ATOM     83  C   MET     5      36.397  52.558  39.464  1.00  0.00           C  
ATOM     84  O   MET     5      37.554  52.844  39.065  1.00  0.00           O  
ATOM     85  N   LYS     6      36.000  52.749  40.669  1.00  0.00           N  
ATOM     86  H   LYS     6      35.044  52.473  40.845  1.00  0.00           H  
ATOM     87  CA  LYS     6      36.924  53.227  41.667  1.00  0.00           C  
ATOM     88  HA  LYS     6      37.585  54.002  41.286  1.00  0.00           H  
ATOM     89  CB  LYS     6      36.152  53.688  42.929  1.00  0.00           C  
ATOM     90  HB2 LYS     6      35.450  52.916  43.235  1.00  0.00           H  
ATOM     91  HB3 LYS     6      36.822  53.766  43.783  1.00  0.00           H  
ATOM     92  CG  LYS     6      35.448  54.982  42.695  1.00  0.00           C  
ATOM     93  HG2 LYS     6      36.202  55.659  42.298  1.00  0.00           H  
ATOM     94  HG3 LYS     6      34.618  54.847  42.004  1.00  0.00           H  
ATOM     95  CD  LYS     6      34.926  55.692  43.926  1.00  0.00           C  
ATOM     96  HD2 LYS     6      34.052  55.139  44.263  1.00  0.00           H  
ATOM     97  HD3 LYS     6      35.708  55.764  44.679  1.00  0.00           H  
ATOM     98  CE  LYS     6      34.505  57.047  43.596  1.00  0.00           C  
ATOM     99  HE2 LYS     6      35.331  57.431  43.003  1.00  0.00           H  
ATOM    100  HE3 LYS     6      33.717  57.024  42.847  1.00  0.00           H  
ATOM    101  NZ  LYS     6      34.162  57.862  44.781  1.00  0.00           N  
ATOM    102  HZ1 LYS     6      33.496  57.377  45.409  1.00  0.00           H  
ATOM    103  HZ2 LYS     6      35.010  58.077  45.336  1.00  0.00           H  
ATOM    104  HZ3 LYS     6      33.697  58.749  44.518  1.00  0.00           H  
ATOM    105  C   LYS     6      37.877  52.118  42.093  1.00  0.00           C  
ATOM    106  O   LYS     6      39.096  52.277  42.456  1.00  0.00           O  
ATOM    107  N   GLY     7      37.366  50.870  41.945  1.00  0.00           N  
ATOM    108  H   GLY     7      36.402  50.658  41.727  1.00  0.00           H  
ATOM    109  CA  GLY     7      38.059  49.752  42.451  1.00  0.00           C  
ATOM    110  HA2 GLY     7      38.429  50.033  43.435  1.00  0.00           H  
ATOM    111  HA3 GLY     7      37.352  48.942  42.616  1.00  0.00           H  
ATOM    112  C   GLY     7      39.195  49.301  41.489  1.00  0.00           C  
ATOM    113  O   GLY     7      40.284  48.953  41.945  1.00  0.00           O  
ATOM    114  N   LEU     8      38.989  49.511  40.205  1.00  0.00           N  
ATOM    115  H   LEU     8      38.072  49.759  39.857  1.00  0.00           H  
ATOM    116  CA  LEU     8      39.982  49.359  39.224  1.00  0.00           C  
ATOM    117  HA  LEU     8      40.452  48.413  39.485  1.00  0.00           H  
ATOM    118  CB  LEU     8      39.488  49.461  37.792  1.00  0.00           C  
ATOM    119  HB2 LEU     8      38.865  50.351  37.729  1.00  0.00           H  
ATOM    120  HB3 LEU     8      40.372  49.693  37.201  1.00  0.00           H  
ATOM    121  CG  LEU     8      38.920  48.168  37.281  1.00  0.00           C  
ATOM    122  HG  LEU     8      37.983  48.121  37.832  1.00  0.00           H  
ATOM    123  CD1 LEU     8      38.457  48.233  35.831  1.00  0.00           C  
ATOM    124 HD11 LEU     8      37.861  47.342  35.647  1.00  0.00           H  
ATOM    125 HD12 LEU     8      37.988  49.200  35.661  1.00  0.00           H  
ATOM    126 HD13 LEU     8      39.288  48.170  35.130  1.00  0.00           H  
ATOM    127  CD2 LEU     8      39.707  46.888  37.394  1.00  0.00           C  
ATOM    128 HD21 LEU     8      40.705  47.114  37.023  1.00  0.00           H  
ATOM    129 HD22 LEU     8      39.719  46.536  38.424  1.00  0.00           H  
ATOM    130 HD23 LEU     8      39.628  46.097  36.651  1.00  0.00           H  
ATOM    131  C   LEU     8      41.000  50.463  39.412  1.00  0.00           C  
ATOM    132  O   LEU     8      42.139  50.241  39.145  1.00  0.00           O  
ATOM    133  N   SER     9      40.531  51.679  39.730  1.00  0.00           N  
ATOM    134  H   SER     9      39.540  51.752  39.920  1.00  0.00           H  
ATOM    135  CA  SER     9      41.398  52.873  39.919  1.00  0.00           C  
ATOM    136  HA  SER     9      41.826  53.057  38.936  1.00  0.00           H  
ATOM    137  CB  SER     9      40.589  54.167  40.231  1.00  0.00           C  
ATOM    138  HB2 SER     9      39.822  54.290  39.469  1.00  0.00           H  
ATOM    139  HB3 SER     9      40.037  54.155  41.168  1.00  0.00           H  
ATOM    140  OG  SER     9      41.404  55.284  40.294  1.00  0.00           O  
ATOM    141  HG  SER     9      41.803  55.403  39.418  1.00  0.00           H  
ATOM    142  C   SER     9      42.508  52.532  40.936  1.00  0.00           C  
ATOM    143  O   SER     9      43.651  52.978  40.748  1.00  0.00           O  
ATOM    144  N   LYS    10      42.154  51.879  42.089  1.00  0.00           N  
ATOM    145  H   LYS    10      41.206  51.580  42.277  1.00  0.00           H  
ATOM    146  CA  LYS    10      43.140  51.582  43.128  1.00  0.00           C  
ATOM    147  HA  LYS    10      43.844  52.408  43.202  1.00  0.00           H  
ATOM    148  CB  LYS    10      42.411  51.359  44.454  1.00  0.00           C  
ATOM    149  HB2 LYS    10      41.451  50.867  44.310  1.00  0.00           H  
ATOM    150  HB3 LYS    10      43.050  50.744  45.084  1.00  0.00           H  
ATOM    151  CG  LYS    10      42.215  52.687  45.290  1.00  0.00           C  
ATOM    152  HG2 LYS    10      41.690  52.430  46.207  1.00  0.00           H  
ATOM    153  HG3 LYS    10      43.210  53.076  45.497  1.00  0.00           H  
ATOM    154  CD  LYS    10      41.354  53.709  44.529  1.00  0.00           C  
ATOM    155  HD2 LYS    10      41.783  53.968  43.564  1.00  0.00           H  
ATOM    156  HD3 LYS    10      40.351  53.313  44.380  1.00  0.00           H  
ATOM    157  CE  LYS    10      41.091  54.870  45.399  1.00  0.00           C  
ATOM    158  HE2 LYS    10      40.207  55.384  45.031  1.00  0.00           H  
ATOM    159  HE3 LYS    10      40.869  54.495  46.395  1.00  0.00           H  
ATOM    160  NZ  LYS    10      42.280  55.788  45.417  1.00  0.00           N  
ATOM    161  HZ1 LYS    10      43.040  55.360  45.976  1.00  0.00           H  
ATOM    162  HZ2 LYS    10      42.485  56.038  44.433  1.00  0.00           H  
ATOM    163  HZ3 LYS    10      42.004  56.565  46.044  1.00  0.00           H  
ATOM    164  C   LYS    10      44.038  50.412  42.710  1.00  0.00           C  
ATOM    165  O   LYS    10      45.200  50.237  43.037  1.00  0.00           O  
ATOM    166  N   ALA    11      43.541  49.555  41.751  1.00  0.00           N  
ATOM    167  H   ALA    11      42.541  49.568  41.599  1.00  0.00           H  
ATOM    168  CA  ALA    11      44.386  48.481  41.238  1.00  0.00           C  
ATOM    169  HA  ALA    11      44.882  48.101  42.128  1.00  0.00           H  
ATOM    170  CB  ALA    11      43.531  47.473  40.498  1.00  0.00           C  
ATOM    171  HB1 ALA    11      42.930  47.939  39.720  1.00  0.00           H  
ATOM    172  HB2 ALA    11      44.164  46.713  40.044  1.00  0.00           H  
ATOM    173  HB3 ALA    11      42.857  46.962  41.183  1.00  0.00           H  
ATOM    174  C   ALA    11      45.378  49.076  40.260  1.00  0.00           C  
ATOM    175  O   ALA    11      46.587  48.750  40.262  1.00  0.00           O  
ATOM    176  N   LYS    12      44.945  50.103  39.397  1.00  0.00           N  
ATOM    177  H   LYS    12      43.957  50.313  39.339  1.00  0.00           H  
ATOM    178  CA  LYS    12      45.784  50.866  38.516  1.00  0.00           C  
ATOM    179  HA  LYS    12      46.408  50.227  37.896  1.00  0.00           H  
ATOM    180  CB  LYS    12      44.910  51.694  37.628  1.00  0.00           C  
ATOM    181  HB2 LYS    12      44.142  51.071  37.173  1.00  0.00           H  
ATOM    182  HB3 LYS    12      44.484  52.384  38.353  1.00  0.00           H  
ATOM    183  CG  LYS    12      45.652  52.305  36.447  1.00  0.00           C  
ATOM    184  HG2 LYS    12      46.317  53.052  36.877  1.00  0.00           H  
ATOM    185  HG3 LYS    12      46.288  51.492  36.103  1.00  0.00           H  
ATOM    186  CD  LYS    12      44.889  52.762  35.233  1.00  0.00           C  
ATOM    187  HD2 LYS    12      45.600  53.008  34.446  1.00  0.00           H  
ATOM    188  HD3 LYS    12      44.261  52.019  34.746  1.00  0.00           H  
ATOM    189  CE  LYS    12      43.914  53.939  35.556  1.00  0.00           C  
ATOM    190  HE2 LYS    12      43.123  53.644  36.242  1.00  0.00           H  
ATOM    191  HE3 LYS    12      44.552  54.685  36.023  1.00  0.00           H  
ATOM    192  NZ  LYS    12      43.201  54.510  34.355  1.00  0.00           N  
ATOM    193  HZ1 LYS    12      42.444  53.935  33.943  1.00  0.00           H  
ATOM    194  HZ2 LYS    12      42.835  55.418  34.694  1.00  0.00           H  
ATOM    195  HZ3 LYS    12      43.906  54.701  33.621  1.00  0.00           H  
ATOM    196  C   LYS    12      46.873  51.597  39.324  1.00  0.00           C  
ATOM    197  O   LYS    12      47.904  51.997  38.782  1.00  0.00           O  
ATOM    198  N   GLU    13      46.634  51.898  40.618  1.00  0.00           N  
ATOM    199  H   GLU    13      45.670  51.919  40.922  1.00  0.00           H  
ATOM    200  CA  GLU    13      47.692  52.529  41.437  1.00  0.00           C  
ATOM    201  HA  GLU    13      48.256  53.220  40.814  1.00  0.00           H  
ATOM    202  CB  GLU    13      47.019  53.171  42.662  1.00  0.00           C  
ATOM    203  HB2 GLU    13      46.055  53.629  42.449  1.00  0.00           H  
ATOM    204  HB3 GLU    13      46.794  52.333  43.319  1.00  0.00           H  
ATOM    205  CG  GLU    13      47.935  54.274  43.248  1.00  0.00           C  
ATOM    206  HG2 GLU    13      47.520  54.737  44.140  1.00  0.00           H  
ATOM    207  HG3 GLU    13      48.925  53.869  43.452  1.00  0.00           H  
ATOM    208  CD  GLU    13      48.079  55.490  42.300  1.00  0.00           C  
ATOM    209  OE1 GLU    13      47.157  56.010  41.617  1.00  0.00           O  
ATOM    210  OE2 GLU    13      49.256  55.851  42.187  1.00  0.00           O  
ATOM    211  C   GLU    13      48.777  51.537  41.897  1.00  0.00           C  
ATOM    212  O   GLU    13      49.944  51.869  42.009  1.00  0.00           O  
ATOM    213  N   GLY    14      48.428  50.275  42.238  1.00  0.00           N  
ATOM    214  H   GLY    14      47.519  49.991  41.896  1.00  0.00           H  
ATOM    215  CA  GLY    14      49.407  49.389  42.952  1.00  0.00           C  
ATOM    216  HA2 GLY    14      50.289  49.917  43.307  1.00  0.00           H  
ATOM    217  HA3 GLY    14      48.919  48.970  43.829  1.00  0.00           H  
ATOM    218  C   GLY    14      49.764  48.170  42.141  1.00  0.00           C  
ATOM    219  O   GLY    14      50.864  47.702  42.241  1.00  0.00           O  
ATOM    220  N   VAL    15      48.833  47.660  41.301  1.00  0.00           N  
ATOM    221  H   VAL    15      47.937  48.122  41.229  1.00  0.00           H  
ATOM    222  CA  VAL    15      49.026  46.344  40.696  1.00  0.00           C  
ATOM    223  HA  VAL    15      49.593  45.721  41.384  1.00  0.00           H  
ATOM    224  CB  VAL    15      47.734  45.643  40.348  1.00  0.00           C  
ATOM    225  HB  VAL    15      47.079  46.393  39.908  1.00  0.00           H  
ATOM    226  CG1 VAL    15      47.888  44.533  39.252  1.00  0.00           C  
ATOM    227 HG11 VAL    15      46.883  44.140  39.114  1.00  0.00           H  
ATOM    228 HG12 VAL    15      48.213  44.960  38.305  1.00  0.00           H  
ATOM    229 HG13 VAL    15      48.570  43.705  39.432  1.00  0.00           H  
ATOM    230  CG2 VAL    15      46.945  45.088  41.552  1.00  0.00           C  
ATOM    231 HG21 VAL    15      46.978  45.613  42.504  1.00  0.00           H  
ATOM    232 HG22 VAL    15      45.928  45.163  41.172  1.00  0.00           H  
ATOM    233 HG23 VAL    15      47.110  44.013  41.586  1.00  0.00           H  
ATOM    234  C   VAL    15      49.878  46.465  39.421  1.00  0.00           C  
ATOM    235  O   VAL    15      50.751  45.590  39.269  1.00  0.00           O  
ATOM    236  N   VAL    16      49.565  47.495  38.645  1.00  0.00           N  
ATOM    237  H   VAL    16      48.704  47.993  38.828  1.00  0.00           H  
ATOM    238  CA  VAL    16      50.490  47.923  37.581  1.00  0.00           C  
ATOM    239  HA  VAL    16      50.658  47.082  36.913  1.00  0.00           H  
ATOM    240  CB  VAL    16      49.951  49.174  36.762  1.00  0.00           C  
ATOM    241  HB  VAL    16      49.787  50.024  37.420  1.00  0.00           H  
ATOM    242  CG1 VAL    16      50.982  49.689  35.778  1.00  0.00           C  
ATOM    243 HG11 VAL    16      50.687  50.486  35.098  1.00  0.00           H  
ATOM    244 HG12 VAL    16      51.873  50.034  36.300  1.00  0.00           H  
ATOM    245 HG13 VAL    16      51.300  48.771  35.289  1.00  0.00           H  
ATOM    246  CG2 VAL    16      48.600  48.802  36.009  1.00  0.00           C  
ATOM    247 HG21 VAL    16      47.966  49.652  35.762  1.00  0.00           H  
ATOM    248 HG22 VAL    16      48.753  48.209  35.110  1.00  0.00           H  
ATOM    249 HG23 VAL    16      47.950  48.238  36.676  1.00  0.00           H  
ATOM    250  C   VAL    16      51.880  48.238  38.147  1.00  0.00           C  
ATOM    251  O   VAL    16      52.838  47.756  37.526  1.00  0.00           O  
ATOM    252  N   ALA    17      51.958  48.989  39.257  1.00  0.00           N  
ATOM    253  H   ALA    17      51.109  49.251  39.740  1.00  0.00           H  
ATOM    254  CA  ALA    17      53.258  49.359  39.756  1.00  0.00           C  
ATOM    255  HA  ALA    17      53.819  49.888  38.988  1.00  0.00           H  
ATOM    256  CB  ALA    17      53.111  50.227  41.041  1.00  0.00           C  
ATOM    257  HB1 ALA    17      52.516  51.119  40.857  1.00  0.00           H  
ATOM    258  HB2 ALA    17      52.687  49.539  41.770  1.00  0.00           H  
ATOM    259  HB3 ALA    17      54.103  50.522  41.378  1.00  0.00           H  
ATOM    260  C   ALA    17      54.056  48.077  40.120  1.00  0.00           C  
ATOM    261  O   ALA    17      55.136  47.998  39.650  1.00  0.00           O  
ATOM    262  N   ALA    18      53.511  47.137  40.929  1.00  0.00           N  
ATOM    263  H   ALA    18      52.593  47.288  41.325  1.00  0.00           H  
ATOM    264  CA  ALA    18      54.137  45.814  41.198  1.00  0.00           C  
ATOM    265  HA  ALA    18      55.080  46.086  41.667  1.00  0.00           H  
ATOM    266  CB  ALA    18      53.324  44.999  42.093  1.00  0.00           C  
ATOM    267  HB1 ALA    18      53.977  44.189  42.412  1.00  0.00           H  
ATOM    268  HB2 ALA    18      52.937  45.543  42.952  1.00  0.00           H  
ATOM    269  HB3 ALA    18      52.483  44.564  41.556  1.00  0.00           H  
ATOM    270  C   ALA    18      54.574  45.106  39.886  1.00  0.00           C  
ATOM    271  O   ALA    18      55.439  44.274  39.950  1.00  0.00           O  
ATOM    272  N   ALA    19      54.171  45.567  38.640  1.00  0.00           N  
ATOM    273  H   ALA    19      53.412  46.226  38.526  1.00  0.00           H  
ATOM    274  CA  ALA    19      54.529  45.068  37.347  1.00  0.00           C  
ATOM    275  HA  ALA    19      55.093  44.141  37.425  1.00  0.00           H  
ATOM    276  CB  ALA    19      53.269  44.628  36.676  1.00  0.00           C  
ATOM    277  HB1 ALA    19      52.539  44.054  37.244  1.00  0.00           H  
ATOM    278  HB2 ALA    19      52.616  45.440  36.364  1.00  0.00           H  
ATOM    279  HB3 ALA    19      53.496  44.134  35.733  1.00  0.00           H  
ATOM    280  C   ALA    19      55.443  45.946  36.435  1.00  0.00           C  
ATOM    281  O   ALA    19      55.510  45.787  35.213  1.00  0.00           O  
ATOM    282  N   GLU    20      56.181  46.849  37.118  1.00  0.00           N  
ATOM    283  H   GLU    20      55.843  47.155  38.021  1.00  0.00           H  
ATOM    284  CA  GLU    20      56.925  47.811  36.325  1.00  0.00           C  
ATOM    285  HA  GLU    20      56.826  47.448  35.304  1.00  0.00           H  
ATOM    286  CB  GLU    20      56.227  49.171  36.565  1.00  0.00           C  
ATOM    287  HB2 GLU    20      55.211  49.132  36.179  1.00  0.00           H  
ATOM    288  HB3 GLU    20      56.213  49.415  37.625  1.00  0.00           H  
ATOM    289  CG  GLU    20      56.912  50.343  35.812  1.00  0.00           C  
ATOM    290  HG2 GLU    20      56.330  51.175  36.203  1.00  0.00           H  
ATOM    291  HG3 GLU    20      57.958  50.404  36.105  1.00  0.00           H  
ATOM    292  CD  GLU    20      56.777  50.291  34.352  1.00  0.00           C  
ATOM    293  OE1 GLU    20      55.975  51.104  33.814  1.00  0.00           O  
ATOM    294  OE2 GLU    20      57.488  49.496  33.662  1.00  0.00           O  
ATOM    295  C   GLU    20      58.430  47.879  36.651  1.00  0.00           C  
ATOM    296  O   GLU    20      58.865  47.944  37.813  1.00  0.00           O  
ATOM    297  N   LYS    21      59.209  48.052  35.550  1.00  0.00           N  
ATOM    298  H   LYS    21      58.725  48.270  34.689  1.00  0.00           H  
ATOM    299  CA  LYS    21      60.615  48.162  35.627  1.00  0.00           C  
ATOM    300  HA  LYS    21      60.876  47.201  36.063  1.00  0.00           H  
ATOM    301  CB  LYS    21      61.214  48.312  34.194  1.00  0.00           C  
ATOM    302  HB2 LYS    21      60.873  49.303  33.902  1.00  0.00           H  
ATOM    303  HB3 LYS    21      62.294  48.198  34.248  1.00  0.00           H  
ATOM    304  CG  LYS    21      60.789  47.205  33.093  1.00  0.00           C  
ATOM    305  HG2 LYS    21      60.616  46.208  33.493  1.00  0.00           H  
ATOM    306  HG3 LYS    21      59.842  47.529  32.665  1.00  0.00           H  
ATOM    307  CD  LYS    21      61.764  47.028  32.003  1.00  0.00           C  
ATOM    308  HD2 LYS    21      61.901  47.972  31.481  1.00  0.00           H  
ATOM    309  HD3 LYS    21      62.717  46.735  32.440  1.00  0.00           H  
ATOM    310  CE  LYS    21      61.359  46.016  30.913  1.00  0.00           C  
ATOM    311  HE2 LYS    21      61.195  45.025  31.329  1.00  0.00           H  
ATOM    312  HE3 LYS    21      60.494  46.317  30.328  1.00  0.00           H  
ATOM    313  NZ  LYS    21      62.383  46.010  29.806  1.00  0.00           N  
ATOM    314  HZ1 LYS    21      63.205  45.578  30.264  1.00  0.00           H  
ATOM    315  HZ2 LYS    21      62.017  45.453  29.013  1.00  0.00           H  
ATOM    316  HZ3 LYS    21      62.586  46.941  29.400  1.00  0.00           H  
ATOM    317  C   LYS    21      60.982  49.358  36.547  1.00  0.00           C  
ATOM    318  O   LYS    21      60.501  50.470  36.343  1.00  0.00           O  
ATOM    319  N   THR    22      62.083  49.122  37.324  1.00  0.00           N  
ATOM    320  H   THR    22      62.444  48.178  37.353  1.00  0.00           H  
ATOM    321  CA  THR    22      62.436  50.046  38.366  1.00  0.00           C  
ATOM    322  HA  THR    22      63.297  49.657  38.906  1.00  0.00           H  
ATOM    323  CB  THR    22      61.349  50.203  39.458  1.00  0.00           C  
ATOM    324  HB  THR    22      60.455  50.588  38.973  1.00  0.00           H  
ATOM    325  CG2 THR    22      61.215  48.924  40.262  1.00  0.00           C  
ATOM    326 HG21 THR    22      60.864  48.090  39.656  1.00  0.00           H  
ATOM    327 HG22 THR    22      62.203  48.597  40.577  1.00  0.00           H  
ATOM    328 HG23 THR    22      60.678  48.912  41.209  1.00  0.00           H  
ATOM    329  OG1 THR    22      61.833  51.101  40.460  1.00  0.00           O  
ATOM    330  HG1 THR    22      61.390  50.844  41.283  1.00  0.00           H  
ATOM    331  C   THR    22      62.978  51.401  37.784  1.00  0.00           C  
ATOM    332  O   THR    22      63.681  51.396  36.735  1.00  0.00           O  
ATOM    333  N   LYS    23      62.872  52.503  38.545  1.00  0.00           N  
ATOM    334  H   LYS    23      62.463  52.260  39.437  1.00  0.00           H  
ATOM    335  CA  LYS    23      63.551  53.826  38.320  1.00  0.00           C  
ATOM    336  HA  LYS    23      64.478  53.726  37.761  1.00  0.00           H  
ATOM    337  CB  LYS    23      62.677  54.706  37.475  1.00  0.00           C  
ATOM    338  HB2 LYS    23      61.860  54.913  38.165  1.00  0.00           H  
ATOM    339  HB3 LYS    23      63.008  55.737  37.363  1.00  0.00           H  
ATOM    340  CG  LYS    23      62.380  54.215  36.074  1.00  0.00           C  
ATOM    341  HG2 LYS    23      63.321  54.112  35.538  1.00  0.00           H  
ATOM    342  HG3 LYS    23      61.765  53.317  36.088  1.00  0.00           H  
ATOM    343  CD  LYS    23      61.751  55.263  35.221  1.00  0.00           C  
ATOM    344  HD2 LYS    23      60.686  55.300  35.440  1.00  0.00           H  
ATOM    345  HD3 LYS    23      62.237  56.232  35.323  1.00  0.00           H  
ATOM    346  CE  LYS    23      61.997  54.804  33.765  1.00  0.00           C  
ATOM    347  HE2 LYS    23      63.053  55.023  33.623  1.00  0.00           H  
ATOM    348  HE3 LYS    23      61.759  53.744  33.713  1.00  0.00           H  
ATOM    349  NZ  LYS    23      61.059  55.486  32.802  1.00  0.00           N  
ATOM    350  HZ1 LYS    23      61.432  55.588  31.841  1.00  0.00           H  
ATOM    351  HZ2 LYS    23      60.124  55.067  32.953  1.00  0.00           H  
ATOM    352  HZ3 LYS    23      60.973  56.501  32.992  1.00  0.00           H  
ATOM    353  C   LYS    23      63.904  54.443  39.722  1.00  0.00           C  
ATOM    354  O   LYS    23      64.625  55.455  39.796  1.00  0.00           O  
ATOM    355  N   GLN    24      63.553  53.802  40.852  1.00  0.00           N  
ATOM    356  H   GLN    24      63.258  52.836  40.898  1.00  0.00           H  
ATOM    357  CA  GLN    24      63.979  54.275  42.195  1.00  0.00           C  
ATOM    358  HA  GLN    24      64.221  55.335  42.201  1.00  0.00           H  
ATOM    359  CB  GLN    24      62.817  54.036  43.181  1.00  0.00           C  
ATOM    360  HB2 GLN    24      61.891  54.560  42.951  1.00  0.00           H  
ATOM    361  HB3 GLN    24      62.594  52.973  43.124  1.00  0.00           H  
ATOM    362  CG  GLN    24      62.994  54.497  44.611  1.00  0.00           C  
ATOM    363  HG2 GLN    24      62.153  54.090  45.169  1.00  0.00           H  
ATOM    364  HG3 GLN    24      63.901  54.083  45.047  1.00  0.00           H  
ATOM    365  CD  GLN    24      62.865  55.979  44.688  1.00  0.00           C  
ATOM    366  OE1 GLN    24      63.031  56.763  43.762  1.00  0.00           O  
ATOM    367  NE2 GLN    24      62.719  56.525  45.938  1.00  0.00           N  
ATOM    368 HE21 GLN    24      62.836  57.527  46.011  1.00  0.00           H  
ATOM    369 HE22 GLN    24      62.580  56.015  46.800  1.00  0.00           H  
ATOM    370  C   GLN    24      65.167  53.385  42.646  1.00  0.00           C  
ATOM    371  O   GLN    24      65.112  52.182  42.436  1.00  0.00           O  
ATOM    372  N   GLY    25      66.172  54.096  43.178  1.00  0.00           N  
ATOM    373  H   GLY    25      66.046  55.089  43.324  1.00  0.00           H  
ATOM    374  CA  GLY    25      67.582  53.751  43.312  1.00  0.00           C  
ATOM    375  HA2 GLY    25      67.707  53.593  44.380  1.00  0.00           H  
ATOM    376  HA3 GLY    25      67.862  52.789  42.889  1.00  0.00           H  
ATOM    377  C   GLY    25      68.401  54.926  42.856  1.00  0.00           C  
ATOM    378  O   GLY    25      68.087  55.625  41.896  1.00  0.00           O  
ATOM    379  N   VAL    26      69.549  55.057  43.493  1.00  0.00           N  
ATOM    380  H   VAL    26      69.893  54.246  43.989  1.00  0.00           H  
ATOM    381  CA  VAL    26      70.422  56.167  43.226  1.00  0.00           C  
ATOM    382  HA  VAL    26      70.234  56.780  42.347  1.00  0.00           H  
ATOM    383  CB  VAL    26      70.447  57.086  44.495  1.00  0.00           C  
ATOM    384  HB  VAL    26      70.593  56.422  45.345  1.00  0.00           H  
ATOM    385  CG1 VAL    26      71.613  58.068  44.496  1.00  0.00           C  
ATOM    386 HG11 VAL    26      71.410  58.765  45.307  1.00  0.00           H  
ATOM    387 HG12 VAL    26      72.550  57.559  44.713  1.00  0.00           H  
ATOM    388 HG13 VAL    26      71.631  58.809  43.699  1.00  0.00           H  
ATOM    389  CG2 VAL    26      69.168  57.956  44.686  1.00  0.00           C  
ATOM    390 HG21 VAL    26      68.987  58.708  43.920  1.00  0.00           H  
ATOM    391 HG22 VAL    26      68.274  57.343  44.592  1.00  0.00           H  
ATOM    392 HG23 VAL    26      69.137  58.402  45.678  1.00  0.00           H  
ATOM    393  C   VAL    26      71.858  55.728  42.747  1.00  0.00           C  
ATOM    394  O   VAL    26      72.435  56.394  41.873  1.00  0.00           O  
ATOM    395  N   ALA    27      72.515  54.681  43.367  1.00  0.00           N  
ATOM    396  H   ALA    27      72.184  54.261  44.225  1.00  0.00           H  
ATOM    397  CA  ALA    27      73.889  54.205  43.143  1.00  0.00           C  
ATOM    398  HA  ALA    27      74.522  55.089  43.188  1.00  0.00           H  
ATOM    399  CB  ALA    27      74.351  53.222  44.143  1.00  0.00           C  
ATOM    400  HB1 ALA    27      73.755  52.317  44.040  1.00  0.00           H  
ATOM    401  HB2 ALA    27      75.407  53.033  43.962  1.00  0.00           H  
ATOM    402  HB3 ALA    27      74.179  53.452  45.193  1.00  0.00           H  
ATOM    403  C   ALA    27      74.067  53.650  41.691  1.00  0.00           C  
ATOM    404  O   ALA    27      73.271  52.841  41.237  1.00  0.00           O  
ATOM    405  N   GLU    28      75.243  54.001  41.006  1.00  0.00           N  
ATOM    406  H   GLU    28      75.975  54.601  41.361  1.00  0.00           H  
ATOM    407  CA  GLU    28      75.719  53.141  39.921  1.00  0.00           C  
ATOM    408  HA  GLU    28      74.888  53.121  39.220  1.00  0.00           H  
ATOM    409  CB  GLU    28      76.932  53.659  39.231  1.00  0.00           C  
ATOM    410  HB2 GLU    28      77.843  53.607  39.825  1.00  0.00           H  
ATOM    411  HB3 GLU    28      77.034  53.099  38.304  1.00  0.00           H  
ATOM    412  CG  GLU    28      76.798  55.164  38.805  1.00  0.00           C  
ATOM    413  HG2 GLU    28      77.431  55.309  37.933  1.00  0.00           H  
ATOM    414  HG3 GLU    28      75.781  55.436  38.527  1.00  0.00           H  
ATOM    415  CD  GLU    28      77.474  56.004  39.860  1.00  0.00           C  
ATOM    416  OE1 GLU    28      77.594  55.649  41.037  1.00  0.00           O  
ATOM    417  OE2 GLU    28      77.891  57.114  39.488  1.00  0.00           O  
ATOM    418  C   GLU    28      75.958  51.695  40.426  1.00  0.00           C  
ATOM    419  O   GLU    28      76.442  51.549  41.551  1.00  0.00           O  
ATOM    420  N   ALA    29      75.715  50.656  39.514  1.00  0.00           N  
ATOM    421  H   ALA    29      75.390  50.963  38.607  1.00  0.00           H  
ATOM    422  CA  ALA    29      75.724  49.244  39.845  1.00  0.00           C  
ATOM    423  HA  ALA    29      75.199  49.085  40.784  1.00  0.00           H  
ATOM    424  CB  ALA    29      74.924  48.500  38.757  1.00  0.00           C  
ATOM    425  HB1 ALA    29      74.655  47.531  39.174  1.00  0.00           H  
ATOM    426  HB2 ALA    29      73.960  49.005  38.746  1.00  0.00           H  
ATOM    427  HB3 ALA    29      75.384  48.465  37.772  1.00  0.00           H  
ATOM    428  C   ALA    29      77.061  48.698  40.114  1.00  0.00           C  
ATOM    429  O   ALA    29      78.105  49.292  39.845  1.00  0.00           O  
ATOM    430  N   ALA    30      77.191  47.515  40.816  1.00  0.00           N  
ATOM    431  H   ALA    30      76.468  46.819  40.937  1.00  0.00           H  
ATOM    432  CA  ALA    30      78.512  47.102  41.199  1.00  0.00           C  
ATOM    433  HA  ALA    30      78.979  47.922  41.741  1.00  0.00           H  
ATOM    434  CB  ALA    30      78.331  45.963  42.129  1.00  0.00           C  
ATOM    435  HB1 ALA    30      77.817  45.196  41.553  1.00  0.00           H  
ATOM    436  HB2 ALA    30      79.281  45.610  42.524  1.00  0.00           H  
ATOM    437  HB3 ALA    30      77.699  46.289  42.953  1.00  0.00           H  
ATOM    438  C   ALA    30      79.356  46.658  39.958  1.00  0.00           C  
ATOM    439  O   ALA    30      78.836  45.918  39.118  1.00  0.00           O  
ATOM    440  N   GLY    31      80.687  46.979  39.868  1.00  0.00           N  
ATOM    441  H   GLY    31      81.061  47.626  40.549  1.00  0.00           H  
ATOM    442  CA  GLY    31      81.500  46.794  38.693  1.00  0.00           C  
ATOM    443  HA2 GLY    31      81.800  45.749  38.656  1.00  0.00           H  
ATOM    444  HA3 GLY    31      80.920  46.869  37.776  1.00  0.00           H  
ATOM    445  C   GLY    31      82.676  47.733  38.755  1.00  0.00           C  
ATOM    446  O   GLY    31      83.121  48.100  39.834  1.00  0.00           O  
ATOM    447  N   LYS    32      83.264  48.120  37.579  1.00  0.00           N  
ATOM    448  H   LYS    32      83.049  47.641  36.715  1.00  0.00           H  
ATOM    449  CA  LYS    32      84.441  48.972  37.507  1.00  0.00           C  
ATOM    450  HA  LYS    32      84.749  49.305  38.496  1.00  0.00           H  
ATOM    451  CB  LYS    32      85.589  48.107  36.883  1.00  0.00           C  
ATOM    452  HB2 LYS    32      85.356  47.901  35.840  1.00  0.00           H  
ATOM    453  HB3 LYS    32      86.548  48.564  37.115  1.00  0.00           H  
ATOM    454  CG  LYS    32      85.658  46.688  37.627  1.00  0.00           C  
ATOM    455  HG2 LYS    32      85.567  46.956  38.677  1.00  0.00           H  
ATOM    456  HG3 LYS    32      84.825  46.003  37.488  1.00  0.00           H  
ATOM    457  CD  LYS    32      87.038  46.030  37.522  1.00  0.00           C  
ATOM    458  HD2 LYS    32      87.292  45.894  36.472  1.00  0.00           H  
ATOM    459  HD3 LYS    32      87.880  46.548  37.977  1.00  0.00           H  
ATOM    460  CE  LYS    32      87.084  44.671  38.120  1.00  0.00           C  
ATOM    461  HE2 LYS    32      86.094  44.257  38.297  1.00  0.00           H  
ATOM    462  HE3 LYS    32      87.581  44.060  37.370  1.00  0.00           H  
ATOM    463  NZ  LYS    32      87.749  44.540  39.443  1.00  0.00           N  
ATOM    464  HZ1 LYS    32      87.940  43.557  39.706  1.00  0.00           H  
ATOM    465  HZ2 LYS    32      88.731  44.864  39.384  1.00  0.00           H  
ATOM    466  HZ3 LYS    32      87.317  45.154  40.157  1.00  0.00           H  
ATOM    467  C   LYS    32      84.414  50.226  36.585  1.00  0.00           C  
ATOM    468  O   LYS    32      85.385  50.975  36.495  1.00  0.00           O  
ATOM    469  N   THR    33      83.314  50.362  35.848  1.00  0.00           N  
ATOM    470  H   THR    33      82.656  49.644  36.119  1.00  0.00           H  
ATOM    471  CA  THR    33      83.024  51.641  35.157  1.00  0.00           C  
ATOM    472  HA  THR    33      83.983  52.109  34.947  1.00  0.00           H  
ATOM    473  CB  THR    33      82.124  52.482  36.036  1.00  0.00           C  
ATOM    474  HB  THR    33      82.443  52.388  37.072  1.00  0.00           H  
ATOM    475  CG2 THR    33      82.325  53.899  35.712  1.00  0.00           C  
ATOM    476 HG21 THR    33      81.876  54.551  36.458  1.00  0.00           H  
ATOM    477 HG22 THR    33      83.384  54.145  35.659  1.00  0.00           H  
ATOM    478 HG23 THR    33      81.854  54.049  34.743  1.00  0.00           H  
ATOM    479  OG1 THR    33      80.640  52.164  35.969  1.00  0.00           O  
ATOM    480  HG1 THR    33      80.536  51.215  36.134  1.00  0.00           H  
ATOM    481  C   THR    33      82.404  51.347  33.820  1.00  0.00           C  
ATOM    482  O   THR    33      82.572  52.112  32.922  1.00  0.00           O  
ATOM    483  N   LYS    34      81.452  50.317  33.674  1.00  0.00           N  
ATOM    484  H   LYS    34      81.247  49.589  34.345  1.00  0.00           H  
ATOM    485  CA  LYS    34      80.664  50.283  32.533  1.00  0.00           C  
ATOM    486  HA  LYS    34      80.415  51.255  32.114  1.00  0.00           H  
ATOM    487  CB  LYS    34      81.343  49.410  31.473  1.00  0.00           C  
ATOM    488  HB2 LYS    34      82.357  49.792  31.365  1.00  0.00           H  
ATOM    489  HB3 LYS    34      81.274  48.371  31.787  1.00  0.00           H  
ATOM    490  CG  LYS    34      80.527  49.597  30.138  1.00  0.00           C  
ATOM    491  HG2 LYS    34      79.462  49.536  30.356  1.00  0.00           H  
ATOM    492  HG3 LYS    34      80.817  50.569  29.743  1.00  0.00           H  
ATOM    493  CD  LYS    34      81.043  48.595  29.073  1.00  0.00           C  
ATOM    494  HD2 LYS    34      80.995  47.623  29.561  1.00  0.00           H  
ATOM    495  HD3 LYS    34      80.296  48.568  28.283  1.00  0.00           H  
ATOM    496  CE  LYS    34      82.455  48.900  28.652  1.00  0.00           C  
ATOM    497  HE2 LYS    34      82.438  49.850  28.122  1.00  0.00           H  
ATOM    498  HE3 LYS    34      83.114  48.842  29.515  1.00  0.00           H  
ATOM    499  NZ  LYS    34      82.967  47.874  27.665  1.00  0.00           N  
ATOM    500  HZ1 LYS    34      82.592  46.941  27.912  1.00  0.00           H  
ATOM    501  HZ2 LYS    34      82.608  47.943  26.696  1.00  0.00           H  
ATOM    502  HZ3 LYS    34      83.988  47.706  27.711  1.00  0.00           H  
ATOM    503  C   LYS    34      79.349  49.851  33.002  1.00  0.00           C  
ATOM    504  O   LYS    34      78.913  48.747  32.650  1.00  0.00           O  
ATOM    505  N   GLU    35      78.660  50.655  33.831  1.00  0.00           N  
ATOM    506  H   GLU    35      79.194  51.457  34.134  1.00  0.00           H  
ATOM    507  CA  GLU    35      77.444  50.193  34.500  1.00  0.00           C  
ATOM    508  HA  GLU    35      77.110  49.239  34.098  1.00  0.00           H  
ATOM    509  CB  GLU    35      77.688  49.959  36.020  1.00  0.00           C  
ATOM    510  HB2 GLU    35      78.142  50.867  36.412  1.00  0.00           H  
ATOM    511  HB3 GLU    35      76.703  49.911  36.481  1.00  0.00           H  
ATOM    512  CG  GLU    35      78.426  48.658  36.411  1.00  0.00           C  
ATOM    513  HG2 GLU    35      78.424  48.490  37.486  1.00  0.00           H  
ATOM    514  HG3 GLU    35      77.815  47.828  36.062  1.00  0.00           H  
ATOM    515  CD  GLU    35      79.868  48.617  35.936  1.00  0.00           C  
ATOM    516  OE1 GLU    35      80.666  49.495  36.351  1.00  0.00           O  
ATOM    517  OE2 GLU    35      80.262  47.727  35.132  1.00  0.00           O  
ATOM    518  C   GLU    35      76.212  51.132  34.367  1.00  0.00           C  
ATOM    519  O   GLU    35      76.295  52.344  34.181  1.00  0.00           O  
ATOM    520  N   GLY    36      74.954  50.610  34.592  1.00  0.00           N  
ATOM    521  H   GLY    36      74.812  49.633  34.811  1.00  0.00           H  
ATOM    522  CA  GLY    36      73.758  51.428  34.793  1.00  0.00           C  
ATOM    523  HA2 GLY    36      73.703  52.408  34.324  1.00  0.00           H  
ATOM    524  HA3 GLY    36      72.962  50.758  34.475  1.00  0.00           H  
ATOM    525  C   GLY    36      73.592  51.731  36.266  1.00  0.00           C  
ATOM    526  O   GLY    36      74.345  51.445  37.112  1.00  0.00           O  
ATOM    527  N   VAL    37      72.406  52.278  36.529  1.00  0.00           N  
ATOM    528  H   VAL    37      71.733  52.496  35.806  1.00  0.00           H  
ATOM    529  CA  VAL    37      71.951  52.559  37.865  1.00  0.00           C  
ATOM    530  HA  VAL    37      72.827  52.753  38.479  1.00  0.00           H  
ATOM    531  CB  VAL    37      71.142  53.839  37.837  1.00  0.00           C  
ATOM    532  HB  VAL    37      70.278  53.602  37.220  1.00  0.00           H  
ATOM    533  CG1 VAL    37      70.683  54.229  39.241  1.00  0.00           C  
ATOM    534 HG11 VAL    37      69.952  53.619  39.769  1.00  0.00           H  
ATOM    535 HG12 VAL    37      71.456  54.441  39.977  1.00  0.00           H  
ATOM    536 HG13 VAL    37      70.148  55.158  39.055  1.00  0.00           H  
ATOM    537  CG2 VAL    37      71.981  55.017  37.300  1.00  0.00           C  
ATOM    538 HG21 VAL    37      72.895  55.152  37.874  1.00  0.00           H  
ATOM    539 HG22 VAL    37      72.006  55.028  36.212  1.00  0.00           H  
ATOM    540 HG23 VAL    37      71.413  55.908  37.559  1.00  0.00           H  
ATOM    541  C   VAL    37      71.202  51.352  38.349  1.00  0.00           C  
ATOM    542  O   VAL    37      70.358  50.837  37.619  1.00  0.00           O  
ATOM    543  N   LEU    38      71.654  50.807  39.514  1.00  0.00           N  
ATOM    544  H   LEU    38      72.233  51.413  40.079  1.00  0.00           H  
ATOM    545  CA  LEU    38      71.035  49.653  40.165  1.00  0.00           C  
ATOM    546  HA  LEU    38      70.782  48.939  39.385  1.00  0.00           H  
ATOM    547  CB  LEU    38      72.023  48.932  41.153  1.00  0.00           C  
ATOM    548  HB2 LEU    38      72.917  48.848  40.539  1.00  0.00           H  
ATOM    549  HB3 LEU    38      72.291  49.540  42.015  1.00  0.00           H  
ATOM    550  CG  LEU    38      71.564  47.568  41.646  1.00  0.00           C  
ATOM    551  HG  LEU    38      70.579  47.448  42.092  1.00  0.00           H  
ATOM    552  CD1 LEU    38      71.499  46.515  40.556  1.00  0.00           C  
ATOM    553 HD11 LEU    38      70.481  46.578  40.176  1.00  0.00           H  
ATOM    554 HD12 LEU    38      72.187  46.791  39.760  1.00  0.00           H  
ATOM    555 HD13 LEU    38      71.755  45.509  40.882  1.00  0.00           H  
ATOM    556  CD2 LEU    38      72.672  47.254  42.595  1.00  0.00           C  
ATOM    557 HD21 LEU    38      73.667  47.605  42.327  1.00  0.00           H  
ATOM    558 HD22 LEU    38      72.434  47.703  43.556  1.00  0.00           H  
ATOM    559 HD23 LEU    38      72.670  46.192  42.835  1.00  0.00           H  
ATOM    560  C   LEU    38      69.667  50.163  40.820  1.00  0.00           C  
ATOM    561  O   LEU    38      69.727  50.535  41.976  1.00  0.00           O  
ATOM    562  N   TYR    39      68.518  50.233  40.053  1.00  0.00           N  
ATOM    563  H   TYR    39      68.623  49.913  39.099  1.00  0.00           H  
ATOM    564  CA  TYR    39      67.216  50.600  40.493  1.00  0.00           C  
ATOM    565  HA  TYR    39      67.424  51.429  41.165  1.00  0.00           H  
ATOM    566  CB  TYR    39      66.331  51.085  39.366  1.00  0.00           C  
ATOM    567  HB2 TYR    39      66.208  50.251  38.679  1.00  0.00           H  
ATOM    568  HB3 TYR    39      65.392  51.436  39.789  1.00  0.00           H  
ATOM    569  CG  TYR    39      66.815  52.277  38.579  1.00  0.00           C  
ATOM    570  CD1 TYR    39      67.128  53.448  39.271  1.00  0.00           C  
ATOM    571  HD1 TYR    39      66.936  53.490  40.337  1.00  0.00           H  
ATOM    572  CE1 TYR    39      67.482  54.600  38.596  1.00  0.00           C  
ATOM    573  HE1 TYR    39      67.576  55.529  39.144  1.00  0.00           H  
ATOM    574  CZ  TYR    39      67.506  54.607  37.237  1.00  0.00           C  
ATOM    575  OH  TYR    39      68.036  55.715  36.597  1.00  0.00           O  
ATOM    576  HH  TYR    39      68.406  56.374  37.204  1.00  0.00           H  
ATOM    577  CE2 TYR    39      67.294  53.434  36.507  1.00  0.00           C  
ATOM    578  HE2 TYR    39      67.483  53.344  35.444  1.00  0.00           H  
ATOM    579  CD2 TYR    39      67.010  52.254  37.184  1.00  0.00           C  
ATOM    580  HD2 TYR    39      66.944  51.298  36.679  1.00  0.00           H  
ATOM    581  C   TYR    39      66.583  49.497  41.330  1.00  0.00           C  
ATOM    582  O   TYR    39      65.605  48.912  40.957  1.00  0.00           O  
ATOM    583  N   VAL    40      67.141  49.208  42.546  1.00  0.00           N  
ATOM    584  H   VAL    40      68.002  49.627  42.872  1.00  0.00           H  
ATOM    585  CA  VAL    40      66.727  48.003  43.285  1.00  0.00           C  
ATOM    586  HA  VAL    40      66.318  47.250  42.615  1.00  0.00           H  
ATOM    587  CB  VAL    40      67.917  47.292  43.908  1.00  0.00           C  
ATOM    588  HB  VAL    40      68.466  46.921  43.045  1.00  0.00           H  
ATOM    589  CG1 VAL    40      68.912  48.094  44.721  1.00  0.00           C  
ATOM    590 HG11 VAL    40      68.442  48.378  45.660  1.00  0.00           H  
ATOM    591 HG12 VAL    40      69.798  47.473  44.838  1.00  0.00           H  
ATOM    592 HG13 VAL    40      69.261  49.039  44.309  1.00  0.00           H  
ATOM    593  CG2 VAL    40      67.560  46.082  44.815  1.00  0.00           C  
ATOM    594 HG21 VAL    40      66.623  45.586  44.572  1.00  0.00           H  
ATOM    595 HG22 VAL    40      68.385  45.384  44.687  1.00  0.00           H  
ATOM    596 HG23 VAL    40      67.548  46.395  45.858  1.00  0.00           H  
ATOM    597  C   VAL    40      65.682  48.402  44.284  1.00  0.00           C  
ATOM    598  O   VAL    40      65.989  49.003  45.327  1.00  0.00           O  
ATOM    599  N   GLY    41      64.393  48.213  43.887  1.00  0.00           N  
ATOM    600  H   GLY    41      64.204  47.827  42.972  1.00  0.00           H  
ATOM    601  CA  GLY    41      63.272  48.831  44.519  1.00  0.00           C  
ATOM    602  HA2 GLY    41      63.568  49.859  44.718  1.00  0.00           H  
ATOM    603  HA3 GLY    41      62.417  48.740  43.853  1.00  0.00           H  
ATOM    604  C   GLY    41      62.909  48.102  45.779  1.00  0.00           C  
ATOM    605  O   GLY    41      62.263  48.738  46.641  1.00  0.00           O  
ATOM    606  N   SER    42      63.312  46.795  45.938  1.00  0.00           N  
ATOM    607  H   SER    42      63.587  46.276  45.115  1.00  0.00           H  
ATOM    608  CA  SER    42      63.124  45.900  47.096  1.00  0.00           C  
ATOM    609  HA  SER    42      63.424  46.534  47.927  1.00  0.00           H  
ATOM    610  CB  SER    42      61.687  45.366  47.216  1.00  0.00           C  
ATOM    611  HB2 SER    42      61.605  44.606  47.990  1.00  0.00           H  
ATOM    612  HB3 SER    42      61.072  46.225  47.475  1.00  0.00           H  
ATOM    613  OG  SER    42      61.210  44.890  45.953  1.00  0.00           O  
ATOM    614  HG  SER    42      60.248  45.014  45.946  1.00  0.00           H  
ATOM    615  C   SER    42      63.985  44.694  46.953  1.00  0.00           C  
ATOM    616  O   SER    42      64.453  44.421  45.820  1.00  0.00           O  
ATOM    617  N   LYS    43      64.195  43.895  48.089  1.00  0.00           N  
ATOM    618  H   LYS    43      63.773  44.267  48.929  1.00  0.00           H  
ATOM    619  CA  LYS    43      65.040  42.738  48.163  1.00  0.00           C  
ATOM    620  HA  LYS    43      65.185  42.173  47.244  1.00  0.00           H  
ATOM    621  CB  LYS    43      66.413  43.105  48.739  1.00  0.00           C  
ATOM    622  HB2 LYS    43      66.317  43.470  49.759  1.00  0.00           H  
ATOM    623  HB3 LYS    43      67.054  42.229  48.656  1.00  0.00           H  
ATOM    624  CG  LYS    43      67.197  44.180  47.904  1.00  0.00           C  
ATOM    625  HG2 LYS    43      66.859  44.120  46.871  1.00  0.00           H  
ATOM    626  HG3 LYS    43      66.898  45.176  48.227  1.00  0.00           H  
ATOM    627  CD  LYS    43      68.668  44.050  48.045  1.00  0.00           C  
ATOM    628  HD2 LYS    43      69.068  43.088  47.731  1.00  0.00           H  
ATOM    629  HD3 LYS    43      69.197  44.771  47.424  1.00  0.00           H  
ATOM    630  CE  LYS    43      69.149  44.316  49.512  1.00  0.00           C  
ATOM    631  HE2 LYS    43      68.551  45.100  49.970  1.00  0.00           H  
ATOM    632  HE3 LYS    43      69.128  43.373  50.053  1.00  0.00           H  
ATOM    633  NZ  LYS    43      70.604  44.710  49.536  1.00  0.00           N  
ATOM    634  HZ1 LYS    43      71.150  43.891  49.211  1.00  0.00           H  
ATOM    635  HZ2 LYS    43      70.684  45.590  48.995  1.00  0.00           H  
ATOM    636  HZ3 LYS    43      70.866  44.931  50.513  1.00  0.00           H  
ATOM    637  C   LYS    43      64.317  41.785  49.145  1.00  0.00           C  
ATOM    638  O   LYS    43      63.563  42.201  50.061  1.00  0.00           O  
ATOM    639  N   THR    44      64.507  40.474  49.018  1.00  0.00           N  
ATOM    640  H   THR    44      65.039  40.006  48.297  1.00  0.00           H  
ATOM    641  CA  THR    44      64.040  39.479  49.905  1.00  0.00           C  
ATOM    642  HA  THR    44      63.205  39.869  50.482  1.00  0.00           H  
ATOM    643  CB  THR    44      65.156  38.972  50.897  1.00  0.00           C  
ATOM    644  HB  THR    44      64.831  38.172  51.559  1.00  0.00           H  
ATOM    645  CG2 THR    44      66.363  38.442  50.228  1.00  0.00           C  
ATOM    646 HG21 THR    44      66.104  37.652  49.527  1.00  0.00           H  
ATOM    647 HG22 THR    44      66.704  39.303  49.657  1.00  0.00           H  
ATOM    648 HG23 THR    44      67.051  37.946  50.910  1.00  0.00           H  
ATOM    649  OG1 THR    44      65.620  39.959  51.766  1.00  0.00           O  
ATOM    650  HG1 THR    44      64.884  40.305  52.294  1.00  0.00           H  
ATOM    651  C   THR    44      63.519  38.343  49.099  1.00  0.00           C  
ATOM    652  O   THR    44      63.757  38.228  47.847  1.00  0.00           O  
ATOM    653  N   LYS    45      62.871  37.444  49.826  1.00  0.00           N  
ATOM    654  H   LYS    45      62.536  37.704  50.744  1.00  0.00           H  
ATOM    655  CA  LYS    45      62.485  36.187  49.264  1.00  0.00           C  
ATOM    656  HA  LYS    45      61.879  36.373  48.380  1.00  0.00           H  
ATOM    657  CB  LYS    45      63.751  35.344  48.933  1.00  0.00           C  
ATOM    658  HB2 LYS    45      64.640  35.938  48.731  1.00  0.00           H  
ATOM    659  HB3 LYS    45      63.876  34.699  49.801  1.00  0.00           H  
ATOM    660  CG  LYS    45      63.478  34.534  47.669  1.00  0.00           C  
ATOM    661  HG2 LYS    45      62.472  34.120  47.706  1.00  0.00           H  
ATOM    662  HG3 LYS    45      63.527  35.139  46.766  1.00  0.00           H  
ATOM    663  CD  LYS    45      64.398  33.299  47.375  1.00  0.00           C  
ATOM    664  HD2 LYS    45      65.417  33.562  47.100  1.00  0.00           H  
ATOM    665  HD3 LYS    45      64.568  32.753  48.301  1.00  0.00           H  
ATOM    666  CE  LYS    45      63.823  32.389  46.255  1.00  0.00           C  
ATOM    667  HE2 LYS    45      62.826  32.029  46.497  1.00  0.00           H  
ATOM    668  HE3 LYS    45      63.757  32.886  45.291  1.00  0.00           H  
ATOM    669  NZ  LYS    45      64.567  31.054  46.132  1.00  0.00           N  
ATOM    670  HZ1 LYS    45      64.077  30.329  45.577  1.00  0.00           H  
ATOM    671  HZ2 LYS    45      65.473  31.210  45.656  1.00  0.00           H  
ATOM    672  HZ3 LYS    45      64.771  30.632  47.056  1.00  0.00           H  
ATOM    673  C   LYS    45      61.569  35.418  50.235  1.00  0.00           C  
ATOM    674  O   LYS    45      60.708  34.836  49.711  1.00  0.00           O  
ATOM    675  N   GLU    46      61.603  35.681  51.558  1.00  0.00           N  
ATOM    676  H   GLU    46      62.257  36.344  51.953  1.00  0.00           H  
ATOM    677  CA  GLU    46      60.510  35.402  52.475  1.00  0.00           C  
ATOM    678  HA  GLU    46      60.347  34.332  52.582  1.00  0.00           H  
ATOM    679  CB  GLU    46      60.777  35.986  53.848  1.00  0.00           C  
ATOM    680  HB2 GLU    46      61.750  35.695  54.237  1.00  0.00           H  
ATOM    681  HB3 GLU    46      60.808  37.072  53.780  1.00  0.00           H  
ATOM    682  CG  GLU    46      59.670  35.673  54.845  1.00  0.00           C  
ATOM    683  HG2 GLU    46      58.684  35.698  54.387  1.00  0.00           H  
ATOM    684  HG3 GLU    46      59.619  34.616  55.098  1.00  0.00           H  
ATOM    685  CD  GLU    46      59.620  36.601  56.049  1.00  0.00           C  
ATOM    686  OE1 GLU    46      58.651  37.398  56.179  1.00  0.00           O  
ATOM    687  OE2 GLU    46      60.557  36.617  56.902  1.00  0.00           O  
ATOM    688  C   GLU    46      59.256  35.987  51.850  1.00  0.00           C  
ATOM    689  O   GLU    46      59.218  37.155  51.370  1.00  0.00           O  
ATOM    690  N   GLY    47      58.184  35.299  51.977  1.00  0.00           N  
ATOM    691  H   GLY    47      58.307  34.388  52.397  1.00  0.00           H  
ATOM    692  CA  GLY    47      56.930  35.601  51.273  1.00  0.00           C  
ATOM    693  HA2 GLY    47      56.403  36.273  51.947  1.00  0.00           H  
ATOM    694  HA3 GLY    47      57.106  36.273  50.436  1.00  0.00           H  
ATOM    695  C   GLY    47      56.093  34.412  50.944  1.00  0.00           C  
ATOM    696  O   GLY    47      56.591  33.288  50.991  1.00  0.00           O  
ATOM    697  N   VAL    48      54.818  34.666  50.496  1.00  0.00           N  
ATOM    698  H   VAL    48      54.554  35.626  50.316  1.00  0.00           H  
ATOM    699  CA  VAL    48      53.830  33.560  50.297  1.00  0.00           C  
ATOM    700  HA  VAL    48      54.124  32.772  50.987  1.00  0.00           H  
ATOM    701  CB  VAL    48      52.463  33.968  50.817  1.00  0.00           C  
ATOM    702  HB  VAL    48      51.758  33.140  50.792  1.00  0.00           H  
ATOM    703  CG1 VAL    48      52.457  34.379  52.323  1.00  0.00           C  
ATOM    704 HG11 VAL    48      53.080  35.271  52.357  1.00  0.00           H  
ATOM    705 HG12 VAL    48      51.436  34.650  52.583  1.00  0.00           H  
ATOM    706 HG13 VAL    48      52.908  33.646  52.988  1.00  0.00           H  
ATOM    707  CG2 VAL    48      51.887  35.152  50.112  1.00  0.00           C  
ATOM    708 HG21 VAL    48      51.863  34.982  49.037  1.00  0.00           H  
ATOM    709 HG22 VAL    48      50.850  35.286  50.412  1.00  0.00           H  
ATOM    710 HG23 VAL    48      52.386  36.086  50.364  1.00  0.00           H  
ATOM    711  C   VAL    48      53.736  32.955  48.947  1.00  0.00           C  
ATOM    712  O   VAL    48      52.754  32.266  48.702  1.00  0.00           O  
ATOM    713  N   VAL    49      54.699  33.312  48.060  1.00  0.00           N  
ATOM    714  H   VAL    49      55.550  33.738  48.403  1.00  0.00           H  
ATOM    715  CA  VAL    49      54.567  33.364  46.579  1.00  0.00           C  
ATOM    716  HA  VAL    49      54.290  32.391  46.179  1.00  0.00           H  
ATOM    717  CB  VAL    49      53.519  34.467  46.202  1.00  0.00           C  
ATOM    718  HB  VAL    49      52.641  34.206  46.790  1.00  0.00           H  
ATOM    719  CG1 VAL    49      53.863  35.896  46.549  1.00  0.00           C  
ATOM    720 HG11 VAL    49      54.599  36.495  46.017  1.00  0.00           H  
ATOM    721 HG12 VAL    49      52.924  36.440  46.475  1.00  0.00           H  
ATOM    722 HG13 VAL    49      54.128  35.912  47.605  1.00  0.00           H  
ATOM    723  CG2 VAL    49      53.004  34.396  44.718  1.00  0.00           C  
ATOM    724 HG21 VAL    49      52.856  33.320  44.654  1.00  0.00           H  
ATOM    725 HG22 VAL    49      52.077  34.937  44.540  1.00  0.00           H  
ATOM    726 HG23 VAL    49      53.755  34.669  43.979  1.00  0.00           H  
ATOM    727  C   VAL    49      55.944  33.676  46.010  1.00  0.00           C  
ATOM    728  O   VAL    49      56.835  33.989  46.709  1.00  0.00           O  
ATOM    729  N   HIE    50      56.177  33.615  44.664  1.00  0.00           N  
ATOM    730  H   HIE    50      55.464  33.356  43.995  1.00  0.00           H  
ATOM    731  CA  HIE    50      57.446  34.130  44.039  1.00  0.00           C  
ATOM    732  HA  HIE    50      58.172  34.180  44.848  1.00  0.00           H  
ATOM    733  CB  HIE    50      57.929  33.213  42.925  1.00  0.00           C  
ATOM    734  HB2 HIE    50      57.202  33.087  42.125  1.00  0.00           H  
ATOM    735  HB3 HIE    50      58.863  33.533  42.469  1.00  0.00           H  
ATOM    736  CG  HIE    50      58.289  31.858  43.461  1.00  0.00           C  
ATOM    737  ND1 HIE    50      59.576  31.468  43.822  1.00  0.00           N  
ATOM    738  CE1 HIE    50      59.477  30.223  44.275  1.00  0.00           C  
ATOM    739  HE1 HIE    50      60.273  29.549  44.550  1.00  0.00           H  
ATOM    740  NE2 HIE    50      58.173  29.854  44.299  1.00  0.00           N  
ATOM    741  HE2 HIE    50      57.741  29.030  44.734  1.00  0.00           H  
ATOM    742  CD2 HIE    50      57.378  30.901  43.857  1.00  0.00           C  
ATOM    743  HD2 HIE    50      56.317  31.051  43.964  1.00  0.00           H  
ATOM    744  C   HIE    50      57.105  35.572  43.604  1.00  0.00           C  
ATOM    745  O   HIE    50      55.967  35.957  43.598  1.00  0.00           O  
ATOM    746  N   GLY    51      58.102  36.430  43.285  1.00  0.00           N  
ATOM    747  H   GLY    51      59.027  36.065  43.104  1.00  0.00           H  
ATOM    748  CA  GLY    51      57.859  37.767  42.760  1.00  0.00           C  
ATOM    749  HA2 GLY    51      58.527  38.068  41.956  1.00  0.00           H  
ATOM    750  HA3 GLY    51      56.826  37.807  42.421  1.00  0.00           H  
ATOM    751  C   GLY    51      57.873  38.824  43.846  1.00  0.00           C  
ATOM    752  O   GLY    51      57.129  39.822  43.810  1.00  0.00           O  
ATOM    753  N   VAL    52      58.695  38.546  44.904  1.00  0.00           N  
ATOM    754  H   VAL    52      59.326  37.760  44.835  1.00  0.00           H  
ATOM    755  CA  VAL    52      58.656  39.288  46.173  1.00  0.00           C  
ATOM    756  HA  VAL    52      57.686  39.778  46.123  1.00  0.00           H  
ATOM    757  CB  VAL    52      58.501  38.392  47.401  1.00  0.00           C  
ATOM    758  HB  VAL    52      58.509  38.883  48.372  1.00  0.00           H  
ATOM    759  CG1 VAL    52      57.210  37.527  47.228  1.00  0.00           C  
ATOM    760 HG11 VAL    52      57.287  36.788  46.434  1.00  0.00           H  
ATOM    761 HG12 VAL    52      57.038  36.885  48.090  1.00  0.00           H  
ATOM    762 HG13 VAL    52      56.371  38.208  47.093  1.00  0.00           H  
ATOM    763  CG2 VAL    52      59.654  37.376  47.332  1.00  0.00           C  
ATOM    764 HG21 VAL    52      59.626  36.728  48.205  1.00  0.00           H  
ATOM    765 HG22 VAL    52      59.631  36.688  46.489  1.00  0.00           H  
ATOM    766 HG23 VAL    52      60.635  37.845  47.389  1.00  0.00           H  
ATOM    767  C   VAL    52      59.759  40.358  46.299  1.00  0.00           C  
ATOM    768  O   VAL    52      59.823  41.007  47.318  1.00  0.00           O  
ATOM    769  N   ALA    53      60.530  40.524  45.163  1.00  0.00           N  
ATOM    770  H   ALA    53      60.270  40.072  44.296  1.00  0.00           H  
ATOM    771  CA  ALA    53      61.453  41.655  45.063  1.00  0.00           C  
ATOM    772  HA  ALA    53      61.149  42.398  45.796  1.00  0.00           H  
ATOM    773  CB  ALA    53      62.816  41.196  45.573  1.00  0.00           C  
ATOM    774  HB1 ALA    53      63.446  42.048  45.822  1.00  0.00           H  
ATOM    775  HB2 ALA    53      62.617  40.543  46.421  1.00  0.00           H  
ATOM    776  HB3 ALA    53      63.275  40.634  44.762  1.00  0.00           H  
ATOM    777  C   ALA    53      61.307  42.245  43.618  1.00  0.00           C  
ATOM    778  O   ALA    53      60.568  41.875  42.744  1.00  0.00           O  
ATOM    779  N   THR    54      62.155  43.298  43.408  1.00  0.00           N  
ATOM    780  H   THR    54      62.630  43.755  44.174  1.00  0.00           H  
ATOM    781  CA  THR    54      62.240  44.021  42.080  1.00  0.00           C  
ATOM    782  HA  THR    54      62.033  43.273  41.319  1.00  0.00           H  
ATOM    783  CB  THR    54      61.028  45.057  41.972  1.00  0.00           C  
ATOM    784  HB  THR    54      60.078  44.565  42.169  1.00  0.00           H  
ATOM    785  CG2 THR    54      61.145  46.336  42.799  1.00  0.00           C  
ATOM    786 HG21 THR    54      60.182  46.842  42.783  1.00  0.00           H  
ATOM    787 HG22 THR    54      61.442  46.121  43.824  1.00  0.00           H  
ATOM    788 HG23 THR    54      61.927  47.014  42.463  1.00  0.00           H  
ATOM    789  OG1 THR    54      60.986  45.436  40.595  1.00  0.00           O  
ATOM    790  HG1 THR    54      60.043  45.573  40.416  1.00  0.00           H  
ATOM    791  C   THR    54      63.540  44.741  42.007  1.00  0.00           C  
ATOM    792  O   THR    54      63.975  45.405  42.962  1.00  0.00           O  
ATOM    793  N   VAL    55      64.081  44.688  40.761  1.00  0.00           N  
ATOM    794  H   VAL    55      63.597  44.194  40.023  1.00  0.00           H  
ATOM    795  CA  VAL    55      65.132  45.610  40.369  1.00  0.00           C  
ATOM    796  HA  VAL    55      64.795  46.543  40.816  1.00  0.00           H  
ATOM    797  CB  VAL    55      66.543  45.131  40.934  1.00  0.00           C  
ATOM    798  HB  VAL    55      66.545  45.225  42.019  1.00  0.00           H  
ATOM    799  CG1 VAL    55      66.902  43.686  40.628  1.00  0.00           C  
ATOM    800 HG11 VAL    55      67.861  43.375  41.037  1.00  0.00           H  
ATOM    801 HG12 VAL    55      66.163  42.939  40.912  1.00  0.00           H  
ATOM    802 HG13 VAL    55      67.040  43.553  39.557  1.00  0.00           H  
ATOM    803  CG2 VAL    55      67.785  45.987  40.547  1.00  0.00           C  
ATOM    804 HG21 VAL    55      67.882  46.036  39.464  1.00  0.00           H  
ATOM    805 HG22 VAL    55      67.546  46.945  41.006  1.00  0.00           H  
ATOM    806 HG23 VAL    55      68.732  45.597  40.914  1.00  0.00           H  
ATOM    807  C   VAL    55      65.147  45.774  38.869  1.00  0.00           C  
ATOM    808  O   VAL    55      64.623  45.052  38.010  1.00  0.00           O  
ATOM    809  N   ALA    56      65.768  46.935  38.429  1.00  0.00           N  
ATOM    810  H   ALA    56      66.405  47.232  39.157  1.00  0.00           H  
ATOM    811  CA  ALA    56      66.146  47.018  37.074  1.00  0.00           C  
ATOM    812  HA  ALA    56      66.109  46.071  36.540  1.00  0.00           H  
ATOM    813  CB  ALA    56      65.120  47.913  36.326  1.00  0.00           C  
ATOM    814  HB1 ALA    56      64.155  47.457  36.540  1.00  0.00           H  
ATOM    815  HB2 ALA    56      65.237  48.957  36.610  1.00  0.00           H  
ATOM    816  HB3 ALA    56      65.312  47.927  35.255  1.00  0.00           H  
ATOM    817  C   ALA    56      67.539  47.529  36.978  1.00  0.00           C  
ATOM    818  O   ALA    56      67.912  48.441  37.751  1.00  0.00           O  
ATOM    819  N   GLU    57      68.304  46.821  36.231  1.00  0.00           N  
ATOM    820  H   GLU    57      67.857  46.214  35.558  1.00  0.00           H  
ATOM    821  CA  GLU    57      69.623  47.352  35.827  1.00  0.00           C  
ATOM    822  HA  GLU    57      69.584  48.331  35.355  1.00  0.00           H  
ATOM    823  CB  GLU    57      70.644  47.340  36.972  1.00  0.00           C  
ATOM    824  HB2 GLU    57      70.249  47.902  37.816  1.00  0.00           H  
ATOM    825  HB3 GLU    57      70.955  46.325  37.209  1.00  0.00           H  
ATOM    826  CG  GLU    57      71.881  48.148  36.548  1.00  0.00           C  
ATOM    827  HG2 GLU    57      71.722  48.827  35.713  1.00  0.00           H  
ATOM    828  HG3 GLU    57      72.153  48.789  37.385  1.00  0.00           H  
ATOM    829  CD  GLU    57      73.171  47.395  36.167  1.00  0.00           C  
ATOM    830  OE1 GLU    57      73.529  46.352  36.737  1.00  0.00           O  
ATOM    831  OE2 GLU    57      73.747  47.775  35.100  1.00  0.00           O  
ATOM    832  C   GLU    57      70.085  46.442  34.658  1.00  0.00           C  
ATOM    833  O   GLU    57      69.758  46.673  33.484  1.00  0.00           O  
ATOM    834  N   LYS    58      70.978  45.423  34.869  1.00  0.00           N  
ATOM    835  H   LYS    58      71.393  45.364  35.789  1.00  0.00           H  
ATOM    836  CA  LYS    58      71.477  44.664  33.665  1.00  0.00           C  
ATOM    837  HA  LYS    58      71.853  45.421  32.980  1.00  0.00           H  
ATOM    838  CB  LYS    58      72.653  43.644  34.044  1.00  0.00           C  
ATOM    839  HB2 LYS    58      72.932  43.789  35.086  1.00  0.00           H  
ATOM    840  HB3 LYS    58      72.181  42.684  33.846  1.00  0.00           H  
ATOM    841  CG  LYS    58      73.894  43.676  33.140  1.00  0.00           C  
ATOM    842  HG2 LYS    58      74.477  42.771  33.305  1.00  0.00           H  
ATOM    843  HG3 LYS    58      73.553  43.509  32.120  1.00  0.00           H  
ATOM    844  CD  LYS    58      74.761  44.867  33.299  1.00  0.00           C  
ATOM    845  HD2 LYS    58      75.418  44.970  32.438  1.00  0.00           H  
ATOM    846  HD3 LYS    58      74.142  45.759  33.369  1.00  0.00           H  
ATOM    847  CE  LYS    58      75.547  44.782  34.580  1.00  0.00           C  
ATOM    848  HE2 LYS    58      74.907  44.537  35.423  1.00  0.00           H  
ATOM    849  HE3 LYS    58      76.366  44.101  34.360  1.00  0.00           H  
ATOM    850  NZ  LYS    58      76.097  46.126  34.996  1.00  0.00           N  
ATOM    851  HZ1 LYS    58      75.329  46.778  35.234  1.00  0.00           H  
ATOM    852  HZ2 LYS    58      76.594  46.074  35.903  1.00  0.00           H  
ATOM    853  HZ3 LYS    58      76.689  46.433  34.203  1.00  0.00           H  
ATOM    854  C   LYS    58      70.296  43.819  33.159  1.00  0.00           C  
ATOM    855  O   LYS    58      69.340  43.600  33.895  1.00  0.00           O  
ATOM    856  N   THR    59      70.442  43.299  31.929  1.00  0.00           N  
ATOM    857  H   THR    59      71.277  43.477  31.387  1.00  0.00           H  
ATOM    858  CA  THR    59      69.260  42.772  31.191  1.00  0.00           C  
ATOM    859  HA  THR    59      69.651  42.407  30.244  1.00  0.00           H  
ATOM    860  CB  THR    59      68.172  43.833  30.874  1.00  0.00           C  
ATOM    861  HB  THR    59      67.789  44.215  31.818  1.00  0.00           H  
ATOM    862  CG2 THR    59      68.534  44.980  30.008  1.00  0.00           C  
ATOM    863 HG21 THR    59      69.329  44.705  29.318  1.00  0.00           H  
ATOM    864 HG22 THR    59      67.709  45.280  29.365  1.00  0.00           H  
ATOM    865 HG23 THR    59      68.875  45.908  30.462  1.00  0.00           H  
ATOM    866  OG1 THR    59      67.101  43.097  30.201  1.00  0.00           O  
ATOM    867  HG1 THR    59      66.750  42.480  30.861  1.00  0.00           H  
ATOM    868  C   THR    59      68.695  41.603  31.956  1.00  0.00           C  
ATOM    869  O   THR    59      67.496  41.541  32.275  1.00  0.00           O  
ATOM    870  N   LYS    60      69.595  40.626  32.337  1.00  0.00           N  
ATOM    871  H   LYS    60      70.455  40.467  31.830  1.00  0.00           H  
ATOM    872  CA  LYS    60      69.212  39.431  33.077  1.00  0.00           C  
ATOM    873  HA  LYS    60      68.245  39.158  32.659  1.00  0.00           H  
ATOM    874  CB  LYS    60      70.301  38.395  32.747  1.00  0.00           C  
ATOM    875  HB2 LYS    60      70.261  38.459  31.662  1.00  0.00           H  
ATOM    876  HB3 LYS    60      71.273  38.708  33.124  1.00  0.00           H  
ATOM    877  CG  LYS    60      69.889  36.945  33.187  1.00  0.00           C  
ATOM    878  HG2 LYS    60      70.505  36.243  32.627  1.00  0.00           H  
ATOM    879  HG3 LYS    60      70.002  36.691  34.239  1.00  0.00           H  
ATOM    880  CD  LYS    60      68.440  36.594  32.873  1.00  0.00           C  
ATOM    881  HD2 LYS    60      67.662  37.189  33.347  1.00  0.00           H  
ATOM    882  HD3 LYS    60      68.360  36.821  31.811  1.00  0.00           H  
ATOM    883  CE  LYS    60      68.091  35.146  32.897  1.00  0.00           C  
ATOM    884  HE2 LYS    60      68.856  34.643  32.311  1.00  0.00           H  
ATOM    885  HE3 LYS    60      67.975  34.756  33.906  1.00  0.00           H  
ATOM    886  NZ  LYS    60      66.751  34.945  32.200  1.00  0.00           N  
ATOM    887  HZ1 LYS    60      66.734  35.469  31.307  1.00  0.00           H  
ATOM    888  HZ2 LYS    60      66.330  34.000  32.137  1.00  0.00           H  
ATOM    889  HZ3 LYS    60      66.096  35.439  32.832  1.00  0.00           H  
ATOM    890  C   LYS    60      68.867  39.618  34.530  1.00  0.00           C  
ATOM    891  O   LYS    60      68.249  38.822  35.206  1.00  0.00           O  
ATOM    892  N   GLU    61      69.341  40.741  35.088  1.00  0.00           N  
ATOM    893  H   GLU    61      69.763  41.415  34.464  1.00  0.00           H  
ATOM    894  CA  GLU    61      69.022  41.133  36.483  1.00  0.00           C  
ATOM    895  HA  GLU    61      69.021  40.227  37.084  1.00  0.00           H  
ATOM    896  CB  GLU    61      70.113  42.049  37.017  1.00  0.00           C  
ATOM    897  HB2 GLU    61      71.076  41.556  36.897  1.00  0.00           H  
ATOM    898  HB3 GLU    61      70.087  42.988  36.468  1.00  0.00           H  
ATOM    899  CG  GLU    61      69.971  42.462  38.474  1.00  0.00           C  
ATOM    900  HG2 GLU    61      70.636  43.322  38.528  1.00  0.00           H  
ATOM    901  HG3 GLU    61      69.002  42.923  38.658  1.00  0.00           H  
ATOM    902  CD  GLU    61      70.456  41.450  39.481  1.00  0.00           C  
ATOM    903  OE1 GLU    61      71.525  41.692  40.192  1.00  0.00           O  
ATOM    904  OE2 GLU    61      69.931  40.295  39.552  1.00  0.00           O  
ATOM    905  C   GLU    61      67.639  41.734  36.594  1.00  0.00           C  
ATOM    906  O   GLU    61      66.929  41.612  37.611  1.00  0.00           O  
ATOM    907  N   GLN    62      67.138  42.368  35.510  1.00  0.00           N  
ATOM    908  H   GLN    62      67.604  42.553  34.632  1.00  0.00           H  
ATOM    909  CA  GLN    62      65.923  43.171  35.664  1.00  0.00           C  
ATOM    910  HA  GLN    62      66.120  43.830  36.507  1.00  0.00           H  
ATOM    911  CB  GLN    62      65.734  43.970  34.318  1.00  0.00           C  
ATOM    912  HB2 GLN    62      66.605  44.612  34.198  1.00  0.00           H  
ATOM    913  HB3 GLN    62      65.922  43.338  33.452  1.00  0.00           H  
ATOM    914  CG  GLN    62      64.559  44.946  34.304  1.00  0.00           C  
ATOM    915  HG2 GLN    62      64.439  45.508  35.228  1.00  0.00           H  
ATOM    916  HG3 GLN    62      64.734  45.633  33.478  1.00  0.00           H  
ATOM    917  CD  GLN    62      63.308  44.326  33.911  1.00  0.00           C  
ATOM    918  OE1 GLN    62      63.109  43.593  32.926  1.00  0.00           O  
ATOM    919  NE2 GLN    62      62.213  44.451  34.708  1.00  0.00           N  
ATOM    920 HE21 GLN    62      61.503  43.839  34.329  1.00  0.00           H  
ATOM    921 HE22 GLN    62      62.199  44.962  35.581  1.00  0.00           H  
ATOM    922  C   GLN    62      64.739  42.284  35.832  1.00  0.00           C  
ATOM    923  O   GLN    62      64.439  41.436  34.977  1.00  0.00           O  
ATOM    924  N   VAL    63      63.972  42.468  36.997  1.00  0.00           N  
ATOM    925  H   VAL    63      64.125  43.200  37.677  1.00  0.00           H  
ATOM    926  CA  VAL    63      62.884  41.564  37.230  1.00  0.00           C  
ATOM    927  HA  VAL    63      62.347  41.493  36.287  1.00  0.00           H  
ATOM    928  CB  VAL    63      63.401  40.252  37.759  1.00  0.00           C  
ATOM    929  HB  VAL    63      64.272  39.817  37.274  1.00  0.00           H  
ATOM    930  CG1 VAL    63      63.905  40.401  39.218  1.00  0.00           C  
ATOM    931 HG11 VAL    63      63.050  40.487  39.886  1.00  0.00           H  
ATOM    932 HG12 VAL    63      64.489  39.486  39.279  1.00  0.00           H  
ATOM    933 HG13 VAL    63      64.534  41.286  39.292  1.00  0.00           H  
ATOM    934  CG2 VAL    63      62.305  39.186  37.672  1.00  0.00           C  
ATOM    935 HG21 VAL    63      62.212  38.965  36.610  1.00  0.00           H  
ATOM    936 HG22 VAL    63      62.620  38.286  38.195  1.00  0.00           H  
ATOM    937 HG23 VAL    63      61.449  39.527  38.250  1.00  0.00           H  
ATOM    938  C   VAL    63      61.828  42.196  38.177  1.00  0.00           C  
ATOM    939  O   VAL    63      62.241  42.900  39.115  1.00  0.00           O  
ATOM    940  N   THR    64      60.533  41.909  37.922  1.00  0.00           N  
ATOM    941  H   THR    64      60.227  41.469  37.065  1.00  0.00           H  
ATOM    942  CA  THR    64      59.439  42.390  38.711  1.00  0.00           C  
ATOM    943  HA  THR    64      59.685  42.408  39.770  1.00  0.00           H  
ATOM    944  CB  THR    64      59.131  43.833  38.185  1.00  0.00           C  
ATOM    945  HB  THR    64      60.039  44.428  38.135  1.00  0.00           H  
ATOM    946  CG2 THR    64      58.745  44.053  36.735  1.00  0.00           C  
ATOM    947 HG21 THR    64      59.632  44.490  36.280  1.00  0.00           H  
ATOM    948 HG22 THR    64      58.491  43.106  36.262  1.00  0.00           H  
ATOM    949 HG23 THR    64      58.067  44.901  36.663  1.00  0.00           H  
ATOM    950  OG1 THR    64      58.275  44.511  39.082  1.00  0.00           O  
ATOM    951  HG1 THR    64      57.466  44.000  38.925  1.00  0.00           H  
ATOM    952  C   THR    64      58.218  41.461  38.645  1.00  0.00           C  
ATOM    953  O   THR    64      57.136  41.854  38.205  1.00  0.00           O  
ATOM    954  N   ASN    65      58.401  40.121  38.947  1.00  0.00           N  
ATOM    955  H   ASN    65      59.127  39.952  39.631  1.00  0.00           H  
ATOM    956  CA  ASN    65      57.458  38.983  38.759  1.00  0.00           C  
ATOM    957  HA  ASN    65      57.078  39.166  37.756  1.00  0.00           H  
ATOM    958  CB  ASN    65      58.169  37.676  38.957  1.00  0.00           C  
ATOM    959  HB2 ASN    65      58.909  37.704  39.754  1.00  0.00           H  
ATOM    960  HB3 ASN    65      57.429  36.939  39.262  1.00  0.00           H  
ATOM    961  CG  ASN    65      58.948  37.257  37.754  1.00  0.00           C  
ATOM    962  OD1 ASN    65      59.096  37.959  36.777  1.00  0.00           O  
ATOM    963  ND2 ASN    65      59.482  36.010  37.753  1.00  0.00           N  
ATOM    964 HD21 ASN    65      60.237  35.781  37.120  1.00  0.00           H  
ATOM    965 HD22 ASN    65      59.359  35.516  38.626  1.00  0.00           H  
ATOM    966  C   ASN    65      56.171  39.089  39.600  1.00  0.00           C  
ATOM    967  O   ASN    65      55.401  38.184  39.618  1.00  0.00           O  
ATOM    968  N   VAL    66      55.972  40.212  40.352  1.00  0.00           N  
ATOM    969  H   VAL    66      56.638  40.879  40.716  1.00  0.00           H  
ATOM    970  CA  VAL    66      54.627  40.723  40.802  1.00  0.00           C  
ATOM    971  HA  VAL    66      54.721  41.794  40.962  1.00  0.00           H  
ATOM    972  CB  VAL    66      53.489  40.619  39.801  1.00  0.00           C  
ATOM    973  HB  VAL    66      53.225  39.582  39.603  1.00  0.00           H  
ATOM    974  CG1 VAL    66      52.174  41.181  40.256  1.00  0.00           C  
ATOM    975 HG11 VAL    66      51.361  41.143  39.533  1.00  0.00           H  
ATOM    976 HG12 VAL    66      51.870  40.726  41.196  1.00  0.00           H  
ATOM    977 HG13 VAL    66      52.353  42.234  40.463  1.00  0.00           H  
ATOM    978  CG2 VAL    66      53.772  41.215  38.483  1.00  0.00           C  
ATOM    979 HG21 VAL    66      54.494  40.607  37.942  1.00  0.00           H  
ATOM    980 HG22 VAL    66      52.893  41.249  37.843  1.00  0.00           H  
ATOM    981 HG23 VAL    66      54.022  42.272  38.545  1.00  0.00           H  
ATOM    982  C   VAL    66      54.259  40.123  42.192  1.00  0.00           C  
ATOM    983  O   VAL    66      54.146  40.877  43.104  1.00  0.00           O  
ATOM    984  N   GLY    67      53.979  38.755  42.289  1.00  0.00           N  
ATOM    985  H   GLY    67      54.110  38.201  41.453  1.00  0.00           H  
ATOM    986  CA  GLY    67      53.596  38.091  43.504  1.00  0.00           C  
ATOM    987  HA2 GLY    67      54.147  37.166  43.346  1.00  0.00           H  
ATOM    988  HA3 GLY    67      53.954  38.592  44.400  1.00  0.00           H  
ATOM    989  C   GLY    67      52.096  37.670  43.444  1.00  0.00           C  
ATOM    990  O   GLY    67      51.677  37.117  42.474  1.00  0.00           O  
ATOM    991  N   GLY    68      51.311  38.019  44.415  1.00  0.00           N  
ATOM    992  H   GLY    68      51.599  38.431  45.293  1.00  0.00           H  
ATOM    993  CA  GLY    68      49.918  37.593  44.482  1.00  0.00           C  
ATOM    994  HA2 GLY    68      49.712  36.850  43.715  1.00  0.00           H  
ATOM    995  HA3 GLY    68      49.735  37.015  45.385  1.00  0.00           H  
ATOM    996  C   GLY    68      48.914  38.699  44.447  1.00  0.00           C  
ATOM    997  O   GLY    68      48.453  39.142  45.493  1.00  0.00           O  
ATOM    998  N   ALA    69      48.645  39.166  43.163  1.00  0.00           N  
ATOM    999  H   ALA    69      49.158  38.836  42.356  1.00  0.00           H  
ATOM   1000  CA  ALA    69      47.744  40.252  42.986  1.00  0.00           C  
ATOM   1001  HA  ALA    69      48.008  41.046  43.680  1.00  0.00           H  
ATOM   1002  CB  ALA    69      47.864  40.930  41.571  1.00  0.00           C  
ATOM   1003  HB1 ALA    69      48.893  41.237  41.394  1.00  0.00           H  
ATOM   1004  HB2 ALA    69      47.618  40.319  40.705  1.00  0.00           H  
ATOM   1005  HB3 ALA    69      47.176  41.772  41.548  1.00  0.00           H  
ATOM   1006  C   ALA    69      46.278  39.895  43.215  1.00  0.00           C  
ATOM   1007  O   ALA    69      45.826  38.749  42.980  1.00  0.00           O  
ATOM   1008  N   VAL    70      45.506  40.967  43.651  1.00  0.00           N  
ATOM   1009  H   VAL    70      45.793  41.934  43.707  1.00  0.00           H  
ATOM   1010  CA  VAL    70      44.081  40.835  43.726  1.00  0.00           C  
ATOM   1011  HA  VAL    70      43.779  40.129  42.956  1.00  0.00           H  
ATOM   1012  CB  VAL    70      43.629  40.309  45.104  1.00  0.00           C  
ATOM   1013  HB  VAL    70      42.550  40.207  45.010  1.00  0.00           H  
ATOM   1014  CG1 VAL    70      44.105  38.900  45.364  1.00  0.00           C  
ATOM   1015 HG11 VAL    70      43.633  38.559  46.283  1.00  0.00           H  
ATOM   1016 HG12 VAL    70      43.768  38.321  44.507  1.00  0.00           H  
ATOM   1017 HG13 VAL    70      45.161  38.704  45.536  1.00  0.00           H  
ATOM   1018  CG2 VAL    70      44.041  41.232  46.242  1.00  0.00           C  
ATOM   1019 HG21 VAL    70      43.455  42.146  46.173  1.00  0.00           H  
ATOM   1020 HG22 VAL    70      43.801  40.727  47.176  1.00  0.00           H  
ATOM   1021 HG23 VAL    70      45.113  41.406  46.168  1.00  0.00           H  
ATOM   1022  C   VAL    70      43.626  42.228  43.405  1.00  0.00           C  
ATOM   1023  O   VAL    70      44.341  43.206  43.590  1.00  0.00           O  
ATOM   1024  N   VAL    71      42.413  42.358  42.747  1.00  0.00           N  
ATOM   1025  H   VAL    71      41.814  41.552  42.628  1.00  0.00           H  
ATOM   1026  CA  VAL    71      41.756  43.672  42.450  1.00  0.00           C  
ATOM   1027  HA  VAL    71      42.536  44.392  42.686  1.00  0.00           H  
ATOM   1028  CB  VAL    71      41.364  43.761  40.891  1.00  0.00           C  
ATOM   1029  HB  VAL    71      40.709  42.938  40.613  1.00  0.00           H  
ATOM   1030  CG1 VAL    71      40.692  45.138  40.518  1.00  0.00           C  
ATOM   1031 HG11 VAL    71      41.156  45.372  39.562  1.00  0.00           H  
ATOM   1032 HG12 VAL    71      39.624  44.936  40.463  1.00  0.00           H  
ATOM   1033 HG13 VAL    71      40.964  45.892  41.254  1.00  0.00           H  
ATOM   1034  CG2 VAL    71      42.617  43.565  40.080  1.00  0.00           C  
ATOM   1035 HG21 VAL    71      43.439  44.206  40.393  1.00  0.00           H  
ATOM   1036 HG22 VAL    71      42.901  42.530  40.256  1.00  0.00           H  
ATOM   1037 HG23 VAL    71      42.425  43.509  39.010  1.00  0.00           H  
ATOM   1038  C   VAL    71      40.667  43.921  43.493  1.00  0.00           C  
ATOM   1039  O   VAL    71      39.490  44.249  43.195  1.00  0.00           O  
ATOM   1040  N   THR    72      41.112  43.684  44.783  1.00  0.00           N  
ATOM   1041  H   THR    72      41.980  43.165  44.778  1.00  0.00           H  
ATOM   1042  CA  THR    72      40.252  43.745  46.004  1.00  0.00           C  
ATOM   1043  HA  THR    72      40.922  43.912  46.845  1.00  0.00           H  
ATOM   1044  CB  THR    72      39.425  42.353  46.263  1.00  0.00           C  
ATOM   1045  HB  THR    72      38.940  42.322  47.236  1.00  0.00           H  
ATOM   1046  CG2 THR    72      38.346  41.996  45.213  1.00  0.00           C  
ATOM   1047 HG21 THR    72      38.806  41.988  44.227  1.00  0.00           H  
ATOM   1048 HG22 THR    72      37.746  41.092  45.288  1.00  0.00           H  
ATOM   1049 HG23 THR    72      37.585  42.761  45.068  1.00  0.00           H  
ATOM   1050  OG1 THR    72      40.405  41.296  46.160  1.00  0.00           O  
ATOM   1051  HG1 THR    72      40.489  40.994  45.242  1.00  0.00           H  
ATOM   1052  C   THR    72      39.346  44.959  46.253  1.00  0.00           C  
ATOM   1053  O   THR    72      38.754  45.063  47.392  1.00  0.00           O  
ATOM   1054  N   GLY    73      39.223  45.934  45.331  1.00  0.00           N  
ATOM   1055  H   GLY    73      39.376  45.694  44.360  1.00  0.00           H  
ATOM   1056  CA  GLY    73      38.715  47.246  45.660  1.00  0.00           C  
ATOM   1057  HA2 GLY    73      38.335  47.688  44.742  1.00  0.00           H  
ATOM   1058  HA3 GLY    73      37.831  47.088  46.273  1.00  0.00           H  
ATOM   1059  C   GLY    73      39.651  48.123  46.481  1.00  0.00           C  
ATOM   1060  O   GLY    73      40.188  49.064  45.842  1.00  0.00           O  
ATOM   1061  N   VAL    74      39.971  47.676  47.727  1.00  0.00           N  
ATOM   1062  H   VAL    74      39.570  46.805  48.047  1.00  0.00           H  
ATOM   1063  CA  VAL    74      41.300  48.017  48.247  1.00  0.00           C  
ATOM   1064  HA  VAL    74      41.569  49.053  48.056  1.00  0.00           H  
ATOM   1065  CB  VAL    74      41.294  47.819  49.718  1.00  0.00           C  
ATOM   1066  HB  VAL    74      40.842  46.863  49.971  1.00  0.00           H  
ATOM   1067  CG1 VAL    74      42.643  47.726  50.395  1.00  0.00           C  
ATOM   1068 HG11 VAL    74      43.061  46.838  49.926  1.00  0.00           H  
ATOM   1069 HG12 VAL    74      43.188  48.647  50.194  1.00  0.00           H  
ATOM   1070 HG13 VAL    74      42.615  47.520  51.463  1.00  0.00           H  
ATOM   1071  CG2 VAL    74      40.478  48.815  50.495  1.00  0.00           C  
ATOM   1072 HG21 VAL    74      40.500  48.599  51.562  1.00  0.00           H  
ATOM   1073 HG22 VAL    74      41.008  49.750  50.324  1.00  0.00           H  
ATOM   1074 HG23 VAL    74      39.453  48.927  50.147  1.00  0.00           H  
ATOM   1075  C   VAL    74      42.342  47.164  47.514  1.00  0.00           C  
ATOM   1076  O   VAL    74      42.205  45.989  47.505  1.00  0.00           O  
ATOM   1077  N   THR    75      43.331  47.895  46.935  1.00  0.00           N  
ATOM   1078  H   THR    75      43.604  48.776  47.350  1.00  0.00           H  
ATOM   1079  CA  THR    75      44.343  47.339  46.025  1.00  0.00           C  
ATOM   1080  HA  THR    75      44.758  48.193  45.496  1.00  0.00           H  
ATOM   1081  CB  THR    75      43.795  46.334  44.973  1.00  0.00           C  
ATOM   1082  HB  THR    75      43.448  45.426  45.461  1.00  0.00           H  
ATOM   1083  CG2 THR    75      42.527  46.794  44.297  1.00  0.00           C  
ATOM   1084 HG21 THR    75      41.673  46.901  44.962  1.00  0.00           H  
ATOM   1085 HG22 THR    75      42.662  47.848  44.063  1.00  0.00           H  
ATOM   1086 HG23 THR    75      42.311  46.312  43.345  1.00  0.00           H  
ATOM   1087  OG1 THR    75      44.812  46.056  44.063  1.00  0.00           O  
ATOM   1088  HG1 THR    75      44.723  45.134  43.776  1.00  0.00           H  
ATOM   1089  C   THR    75      45.478  46.716  46.826  1.00  0.00           C  
ATOM   1090  O   THR    75      45.966  47.415  47.692  1.00  0.00           O  
ATOM   1091  N   ALA    76      45.882  45.446  46.568  1.00  0.00           N  
ATOM   1092  H   ALA    76      45.498  44.956  45.770  1.00  0.00           H  
ATOM   1093  CA  ALA    76      47.025  44.811  47.221  1.00  0.00           C  
ATOM   1094  HA  ALA    76      47.714  45.648  47.306  1.00  0.00           H  
ATOM   1095  CB  ALA    76      46.586  44.326  48.610  1.00  0.00           C  
ATOM   1096  HB1 ALA    76      45.749  44.921  48.970  1.00  0.00           H  
ATOM   1097  HB2 ALA    76      46.150  43.335  48.505  1.00  0.00           H  
ATOM   1098  HB3 ALA    76      47.338  44.320  49.397  1.00  0.00           H  
ATOM   1099  C   ALA    76      47.784  43.681  46.472  1.00  0.00           C  
ATOM   1100  O   ALA    76      47.158  42.976  45.628  1.00  0.00           O  
ATOM   1101  N   VAL    77      49.115  43.556  46.674  1.00  0.00           N  
ATOM   1102  H   VAL    77      49.579  44.352  47.090  1.00  0.00           H  
ATOM   1103  CA  VAL    77      49.881  42.526  45.951  1.00  0.00           C  
ATOM   1104  HA  VAL    77      49.348  41.759  45.393  1.00  0.00           H  
ATOM   1105  CB  VAL    77      50.773  43.202  44.864  1.00  0.00           C  
ATOM   1106  HB  VAL    77      51.413  43.989  45.258  1.00  0.00           H  
ATOM   1107  CG1 VAL    77      51.672  42.190  44.154  1.00  0.00           C  
ATOM   1108 HG11 VAL    77      51.185  41.409  43.573  1.00  0.00           H  
ATOM   1109 HG12 VAL    77      52.330  42.729  43.475  1.00  0.00           H  
ATOM   1110 HG13 VAL    77      52.231  41.620  44.894  1.00  0.00           H  
ATOM   1111  CG2 VAL    77      49.898  43.862  43.836  1.00  0.00           C  
ATOM   1112 HG21 VAL    77      50.450  44.069  42.921  1.00  0.00           H  
ATOM   1113 HG22 VAL    77      49.124  43.192  43.465  1.00  0.00           H  
ATOM   1114 HG23 VAL    77      49.446  44.752  44.269  1.00  0.00           H  
ATOM   1115  C   VAL    77      50.729  41.805  46.951  1.00  0.00           C  
ATOM   1116  O   VAL    77      51.766  42.278  47.471  1.00  0.00           O  
ATOM   1117  N   ALA    78      50.076  40.683  47.415  1.00  0.00           N  
ATOM   1118  H   ALA    78      49.332  40.339  46.824  1.00  0.00           H  
ATOM   1119  CA  ALA    78      50.520  40.001  48.558  1.00  0.00           C  
ATOM   1120  HA  ALA    78      50.614  40.653  49.423  1.00  0.00           H  
ATOM   1121  CB  ALA    78      49.607  38.837  48.882  1.00  0.00           C  
ATOM   1122  HB1 ALA    78      49.833  38.252  49.772  1.00  0.00           H  
ATOM   1123  HB2 ALA    78      48.597  39.194  49.068  1.00  0.00           H  
ATOM   1124  HB3 ALA    78      49.402  38.362  47.925  1.00  0.00           H  
ATOM   1125  C   ALA    78      51.957  39.469  48.218  1.00  0.00           C  
ATOM   1126  O   ALA    78      52.239  38.816  47.195  1.00  0.00           O  
ATOM   1127  N   GLN    79      52.963  39.956  48.943  1.00  0.00           N  
ATOM   1128  H   GLN    79      52.760  40.605  49.691  1.00  0.00           H  
ATOM   1129  CA  GLN    79      54.353  39.666  48.816  1.00  0.00           C  
ATOM   1130  HA  GLN    79      54.445  38.828  48.129  1.00  0.00           H  
ATOM   1131  CB  GLN    79      55.161  40.806  48.241  1.00  0.00           C  
ATOM   1132  HB2 GLN    79      54.813  41.755  48.645  1.00  0.00           H  
ATOM   1133  HB3 GLN    79      56.195  40.705  48.564  1.00  0.00           H  
ATOM   1134  CG  GLN    79      55.081  40.914  46.699  1.00  0.00           C  
ATOM   1135  HG2 GLN    79      55.739  40.231  46.166  1.00  0.00           H  
ATOM   1136  HG3 GLN    79      54.089  40.638  46.345  1.00  0.00           H  
ATOM   1137  CD  GLN    79      55.603  42.255  46.183  1.00  0.00           C  
ATOM   1138  OE1 GLN    79      56.391  42.988  46.823  1.00  0.00           O  
ATOM   1139  NE2 GLN    79      55.289  42.592  44.956  1.00  0.00           N  
ATOM   1140 HE21 GLN    79      55.723  43.406  44.543  1.00  0.00           H  
ATOM   1141 HE22 GLN    79      54.810  41.950  44.339  1.00  0.00           H  
ATOM   1142  C   GLN    79      54.882  39.096  50.135  1.00  0.00           C  
ATOM   1143  O   GLN    79      54.691  37.924  50.518  1.00  0.00           O  
ATOM   1144  N   LYS    80      55.540  39.963  50.929  1.00  0.00           N  
ATOM   1145  H   LYS    80      55.644  40.931  50.657  1.00  0.00           H  
ATOM   1146  CA  LYS    80      55.984  39.591  52.268  1.00  0.00           C  
ATOM   1147  HA  LYS    80      56.235  38.536  52.177  1.00  0.00           H  
ATOM   1148  CB  LYS    80      57.196  40.433  52.613  1.00  0.00           C  
ATOM   1149  HB2 LYS    80      57.873  40.350  51.765  1.00  0.00           H  
ATOM   1150  HB3 LYS    80      56.913  41.464  52.815  1.00  0.00           H  
ATOM   1151  CG  LYS    80      58.104  40.018  53.768  1.00  0.00           C  
ATOM   1152  HG2 LYS    80      57.490  39.625  54.576  1.00  0.00           H  
ATOM   1153  HG3 LYS    80      58.572  39.094  53.433  1.00  0.00           H  
ATOM   1154  CD  LYS    80      59.098  41.048  54.305  1.00  0.00           C  
ATOM   1155  HD2 LYS    80      59.590  41.543  53.470  1.00  0.00           H  
ATOM   1156  HD3 LYS    80      58.659  41.792  54.967  1.00  0.00           H  
ATOM   1157  CE  LYS    80      60.248  40.546  55.149  1.00  0.00           C  
ATOM   1158  HE2 LYS    80      60.707  39.735  54.588  1.00  0.00           H  
ATOM   1159  HE3 LYS    80      60.964  41.352  55.294  1.00  0.00           H  
ATOM   1160  NZ  LYS    80      59.754  39.952  56.457  1.00  0.00           N  
ATOM   1161  HZ1 LYS    80      59.055  40.556  56.926  1.00  0.00           H  
ATOM   1162  HZ2 LYS    80      59.292  39.072  56.166  1.00  0.00           H  
ATOM   1163  HZ3 LYS    80      60.518  39.719  57.117  1.00  0.00           H  
ATOM   1164  C   LYS    80      54.878  39.675  53.309  1.00  0.00           C  
ATOM   1165  O   LYS    80      55.057  40.170  54.415  1.00  0.00           O  
ATOM   1166  N   THR    81      53.677  39.158  52.904  1.00  0.00           N  
ATOM   1167  H   THR    81      53.704  38.668  52.020  1.00  0.00           H  
ATOM   1168  CA  THR    81      52.508  39.113  53.706  1.00  0.00           C  
ATOM   1169  HA  THR    81      52.583  39.944  54.404  1.00  0.00           H  
ATOM   1170  CB  THR    81      52.402  37.884  54.532  1.00  0.00           C  
ATOM   1171  HB  THR    81      52.412  36.988  53.917  1.00  0.00           H  
ATOM   1172  CG2 THR    81      53.435  37.625  55.544  1.00  0.00           C  
ATOM   1173 HG21 THR    81      53.082  36.815  56.179  1.00  0.00           H  
ATOM   1174 HG22 THR    81      54.336  37.417  54.970  1.00  0.00           H  
ATOM   1175 HG23 THR    81      53.577  38.533  56.127  1.00  0.00           H  
ATOM   1176  OG1 THR    81      51.139  37.846  55.214  1.00  0.00           O  
ATOM   1177  HG1 THR    81      51.331  38.401  55.986  1.00  0.00           H  
ATOM   1178  C   THR    81      51.371  39.342  52.753  1.00  0.00           C  
ATOM   1179  O   THR    81      51.279  38.723  51.630  1.00  0.00           O  
ATOM   1180  N   VAL    82      50.300  40.101  53.205  1.00  0.00           N  
ATOM   1181  H   VAL    82      50.252  40.542  54.113  1.00  0.00           H  
ATOM   1182  CA  VAL    82      48.945  40.215  52.490  1.00  0.00           C  
ATOM   1183  HA  VAL    82      49.021  40.078  51.414  1.00  0.00           H  
ATOM   1184  CB  VAL    82      47.913  39.207  52.944  1.00  0.00           C  
ATOM   1185  HB  VAL    82      47.026  39.520  52.397  1.00  0.00           H  
ATOM   1186  CG1 VAL    82      48.237  37.811  52.431  1.00  0.00           C  
ATOM   1187 HG11 VAL    82      48.364  37.794  51.350  1.00  0.00           H  
ATOM   1188 HG12 VAL    82      49.171  37.447  52.856  1.00  0.00           H  
ATOM   1189 HG13 VAL    82      47.443  37.162  52.795  1.00  0.00           H  
ATOM   1190  CG2 VAL    82      47.649  39.109  54.409  1.00  0.00           C  
ATOM   1191 HG21 VAL    82      47.463  40.119  54.767  1.00  0.00           H  
ATOM   1192 HG22 VAL    82      46.867  38.420  54.722  1.00  0.00           H  
ATOM   1193 HG23 VAL    82      48.560  38.747  54.881  1.00  0.00           H  
ATOM   1194  C   VAL    82      48.310  41.601  52.634  1.00  0.00           C  
ATOM   1195  O   VAL    82      47.250  41.929  52.106  1.00  0.00           O  
ATOM   1196  N   GLU    83      49.046  42.474  53.373  1.00  0.00           N  
ATOM   1197  H   GLU    83      49.920  42.112  53.730  1.00  0.00           H  
ATOM   1198  CA  GLU    83      48.330  43.618  54.022  1.00  0.00           C  
ATOM   1199  HA  GLU    83      47.389  43.754  53.493  1.00  0.00           H  
ATOM   1200  CB  GLU    83      47.933  43.253  55.494  1.00  0.00           C  
ATOM   1201  HB2 GLU    83      47.202  43.968  55.865  1.00  0.00           H  
ATOM   1202  HB3 GLU    83      47.492  42.262  55.581  1.00  0.00           H  
ATOM   1203  CG  GLU    83      49.102  43.317  56.468  1.00  0.00           C  
ATOM   1204  HG2 GLU    83      49.718  44.196  56.292  1.00  0.00           H  
ATOM   1205  HG3 GLU    83      48.599  43.559  57.402  1.00  0.00           H  
ATOM   1206  CD  GLU    83      49.912  42.090  56.586  1.00  0.00           C  
ATOM   1207  OE1 GLU    83      50.101  41.560  57.670  1.00  0.00           O  
ATOM   1208  OE2 GLU    83      50.487  41.630  55.586  1.00  0.00           O  
ATOM   1209  C   GLU    83      49.128  44.853  53.804  1.00  0.00           C  
ATOM   1210  O   GLU    83      50.168  44.828  53.212  1.00  0.00           O  
ATOM   1211  N   GLY    84      48.667  45.951  54.450  1.00  0.00           N  
ATOM   1212  H   GLY    84      47.754  45.998  54.882  1.00  0.00           H  
ATOM   1213  CA  GLY    84      49.280  47.257  54.293  1.00  0.00           C  
ATOM   1214  HA2 GLY    84      49.119  47.710  53.317  1.00  0.00           H  
ATOM   1215  HA3 GLY    84      48.711  47.961  54.896  1.00  0.00           H  
ATOM   1216  C   GLY    84      50.822  47.307  54.599  1.00  0.00           C  
ATOM   1217  O   GLY    84      51.520  48.126  54.027  1.00  0.00           O  
ATOM   1218  N   ALA    85      51.295  46.277  55.372  1.00  0.00           N  
ATOM   1219  H   ALA    85      50.585  45.823  55.930  1.00  0.00           H  
ATOM   1220  CA  ALA    85      52.723  46.158  55.726  1.00  0.00           C  
ATOM   1221  HA  ALA    85      53.237  47.109  55.607  1.00  0.00           H  
ATOM   1222  CB  ALA    85      52.809  45.715  57.214  1.00  0.00           C  
ATOM   1223  HB1 ALA    85      52.435  44.696  57.286  1.00  0.00           H  
ATOM   1224  HB2 ALA    85      53.812  45.827  57.621  1.00  0.00           H  
ATOM   1225  HB3 ALA    85      52.191  46.402  57.788  1.00  0.00           H  
ATOM   1226  C   ALA    85      53.450  45.060  54.977  1.00  0.00           C  
ATOM   1227  O   ALA    85      54.689  44.877  55.199  1.00  0.00           O  
ATOM   1228  N   GLY    86      52.683  44.170  54.264  1.00  0.00           N  
ATOM   1229  H   GLY    86      51.673  44.206  54.282  1.00  0.00           H  
ATOM   1230  CA  GLY    86      53.324  42.971  53.550  1.00  0.00           C  
ATOM   1231  HA2 GLY    86      54.406  42.989  53.652  1.00  0.00           H  
ATOM   1232  HA3 GLY    86      52.968  42.079  54.061  1.00  0.00           H  
ATOM   1233  C   GLY    86      53.003  42.995  52.051  1.00  0.00           C  
ATOM   1234  O   GLY    86      53.152  41.985  51.382  1.00  0.00           O  
ATOM   1235  N   SER    87      52.602  44.190  51.492  1.00  0.00           N  
ATOM   1236  H   SER    87      52.588  45.069  51.990  1.00  0.00           H  
ATOM   1237  CA  SER    87      52.344  44.325  50.082  1.00  0.00           C  
ATOM   1238  HA  SER    87      53.014  43.622  49.590  1.00  0.00           H  
ATOM   1239  CB  SER    87      50.871  43.974  49.847  1.00  0.00           C  
ATOM   1240  HB2 SER    87      50.706  44.011  48.773  1.00  0.00           H  
ATOM   1241  HB3 SER    87      50.828  42.950  50.212  1.00  0.00           H  
ATOM   1242  OG  SER    87      49.938  44.724  50.608  1.00  0.00           O  
ATOM   1243  HG  SER    87      50.145  44.665  51.553  1.00  0.00           H  
ATOM   1244  C   SER    87      52.646  45.692  49.555  1.00  0.00           C  
ATOM   1245  O   SER    87      52.632  46.696  50.253  1.00  0.00           O  
ATOM   1246  N   ILE    88      52.781  45.766  48.173  1.00  0.00           N  
ATOM   1247  H   ILE    88      52.581  44.889  47.710  1.00  0.00           H  
ATOM   1248  CA  ILE    88      52.425  46.978  47.452  1.00  0.00           C  
ATOM   1249  HA  ILE    88      52.697  47.941  47.876  1.00  0.00           H  
ATOM   1250  CB  ILE    88      52.970  46.940  46.033  1.00  0.00           C  
ATOM   1251  HB  ILE    88      52.779  45.955  45.612  1.00  0.00           H  
ATOM   1252  CG2 ILE    88      52.539  48.068  45.095  1.00  0.00           C  
ATOM   1253 HG21 ILE    88      52.687  47.857  44.037  1.00  0.00           H  
ATOM   1254 HG22 ILE    88      51.476  48.298  45.049  1.00  0.00           H  
ATOM   1255 HG23 ILE    88      53.093  48.957  45.386  1.00  0.00           H  
ATOM   1256  CG1 ILE    88      54.530  46.888  46.172  1.00  0.00           C  
ATOM   1257 HG12 ILE    88      54.890  47.853  46.524  1.00  0.00           H  
ATOM   1258 HG13 ILE    88      54.739  46.178  46.970  1.00  0.00           H  
ATOM   1259  CD1 ILE    88      55.232  46.557  44.940  1.00  0.00           C  
ATOM   1260 HD11 ILE    88      56.293  46.586  45.177  1.00  0.00           H  
ATOM   1261 HD12 ILE    88      54.929  45.539  44.701  1.00  0.00           H  
ATOM   1262 HD13 ILE    88      54.947  47.247  44.148  1.00  0.00           H  
ATOM   1263  C   ILE    88      50.875  47.065  47.300  1.00  0.00           C  
ATOM   1264  O   ILE    88      50.319  46.044  46.933  1.00  0.00           O  
ATOM   1265  N   ALA    89      50.292  48.212  47.620  1.00  0.00           N  
ATOM   1266  H   ALA    89      50.838  49.062  47.575  1.00  0.00           H  
ATOM   1267  CA  ALA    89      48.906  48.286  48.020  1.00  0.00           C  
ATOM   1268  HA  ALA    89      48.263  47.621  47.449  1.00  0.00           H  
ATOM   1269  CB  ALA    89      48.841  47.782  49.489  1.00  0.00           C  
ATOM   1270  HB1 ALA    89      47.874  47.855  49.983  1.00  0.00           H  
ATOM   1271  HB2 ALA    89      48.962  46.701  49.447  1.00  0.00           H  
ATOM   1272  HB3 ALA    89      49.617  48.208  50.122  1.00  0.00           H  
ATOM   1273  C   ALA    89      48.437  49.738  47.999  1.00  0.00           C  
ATOM   1274  O   ALA    89      49.222  50.643  48.212  1.00  0.00           O  
ATOM   1275  N   ALA    90      47.158  49.979  47.775  1.00  0.00           N  
ATOM   1276  H   ALA    90      46.558  49.167  47.837  1.00  0.00           H  
ATOM   1277  CA  ALA    90      46.564  51.332  47.576  1.00  0.00           C  
ATOM   1278  HA  ALA    90      47.148  51.996  48.211  1.00  0.00           H  
ATOM   1279  CB  ALA    90      46.817  51.907  46.216  1.00  0.00           C  
ATOM   1280  HB1 ALA    90      46.779  52.990  46.310  1.00  0.00           H  
ATOM   1281  HB2 ALA    90      47.761  51.582  45.784  1.00  0.00           H  
ATOM   1282  HB3 ALA    90      46.086  51.476  45.535  1.00  0.00           H  
ATOM   1283  C   ALA    90      45.041  51.335  47.905  1.00  0.00           C  
ATOM   1284  O   ALA    90      44.297  50.358  47.667  1.00  0.00           O  
ATOM   1285  N   ALA    91      44.503  52.525  48.252  1.00  0.00           N  
ATOM   1286  H   ALA    91      45.097  53.292  48.536  1.00  0.00           H  
ATOM   1287  CA  ALA    91      43.322  52.451  49.049  1.00  0.00           C  
ATOM   1288  HA  ALA    91      42.628  51.728  48.626  1.00  0.00           H  
ATOM   1289  CB  ALA    91      43.827  51.893  50.437  1.00  0.00           C  
ATOM   1290  HB1 ALA    91      44.663  51.225  50.238  1.00  0.00           H  
ATOM   1291  HB2 ALA    91      44.347  52.655  51.014  1.00  0.00           H  
ATOM   1292  HB3 ALA    91      42.998  51.538  51.046  1.00  0.00           H  
ATOM   1293  C   ALA    91      42.636  53.858  49.159  1.00  0.00           C  
ATOM   1294  O   ALA    91      42.606  54.545  48.132  1.00  0.00           O  
ATOM   1295  N   THR    92      42.171  54.240  50.372  1.00  0.00           N  
ATOM   1296  H   THR    92      42.148  53.562  51.123  1.00  0.00           H  
ATOM   1297  CA  THR    92      41.600  55.608  50.610  1.00  0.00           C  
ATOM   1298  HA  THR    92      41.255  56.004  49.657  1.00  0.00           H  
ATOM   1299  CB  THR    92      40.307  55.673  51.592  1.00  0.00           C  
ATOM   1300  HB  THR    92      40.401  55.220  52.576  1.00  0.00           H  
ATOM   1301  CG2 THR    92      39.655  57.086  51.741  1.00  0.00           C  
ATOM   1302 HG21 THR    92      40.216  57.754  52.392  1.00  0.00           H  
ATOM   1303 HG22 THR    92      39.629  57.640  50.804  1.00  0.00           H  
ATOM   1304 HG23 THR    92      38.648  57.002  52.146  1.00  0.00           H  
ATOM   1305  OG1 THR    92      39.368  54.865  50.923  1.00  0.00           O  
ATOM   1306  HG1 THR    92      39.760  53.979  50.941  1.00  0.00           H  
ATOM   1307  C   THR    92      42.788  56.515  51.025  1.00  0.00           C  
ATOM   1308  O   THR    92      42.847  57.162  52.072  1.00  0.00           O  
ATOM   1309  N   GLY    93      43.711  56.609  50.049  1.00  0.00           N  
ATOM   1310  H   GLY    93      43.386  56.267  49.154  1.00  0.00           H  
ATOM   1311  CA  GLY    93      44.814  57.560  49.913  1.00  0.00           C  
ATOM   1312  HA2 GLY    93      45.002  57.698  48.850  1.00  0.00           H  
ATOM   1313  HA3 GLY    93      44.552  58.558  50.257  1.00  0.00           H  
ATOM   1314  C   GLY    93      46.034  56.893  50.598  1.00  0.00           C  
ATOM   1315  O   GLY    93      47.120  57.501  50.509  1.00  0.00           O  
ATOM   1316  N   PHE    94      45.928  55.768  51.394  1.00  0.00           N  
ATOM   1317  H   PHE    94      45.052  55.271  51.486  1.00  0.00           H  
ATOM   1318  CA  PHE    94      47.068  54.920  51.867  1.00  0.00           C  
ATOM   1319  HA  PHE    94      47.919  55.422  52.322  1.00  0.00           H  
ATOM   1320  CB  PHE    94      46.539  53.949  52.851  1.00  0.00           C  
ATOM   1321  HB2 PHE    94      46.366  54.505  53.771  1.00  0.00           H  
ATOM   1322  HB3 PHE    94      45.529  53.618  52.618  1.00  0.00           H  
ATOM   1323  CG  PHE    94      47.497  52.824  53.248  1.00  0.00           C  
ATOM   1324  CD1 PHE    94      47.375  51.559  52.705  1.00  0.00           C  
ATOM   1325  HD1 PHE    94      46.636  51.423  51.924  1.00  0.00           H  
ATOM   1326  CE1 PHE    94      48.330  50.536  53.066  1.00  0.00           C  
ATOM   1327  HE1 PHE    94      48.170  49.565  52.613  1.00  0.00           H  
ATOM   1328  CZ  PHE    94      49.192  50.811  54.130  1.00  0.00           C  
ATOM   1329  HZ  PHE    94      49.896  50.016  54.348  1.00  0.00           H  
ATOM   1330  CE2 PHE    94      49.269  52.073  54.755  1.00  0.00           C  
ATOM   1331  HE2 PHE    94      49.924  52.319  55.582  1.00  0.00           H  
ATOM   1332  CD2 PHE    94      48.430  53.072  54.246  1.00  0.00           C  
ATOM   1333  HD2 PHE    94      48.547  54.075  54.638  1.00  0.00           H  
ATOM   1334  C   PHE    94      47.649  54.217  50.665  1.00  0.00           C  
ATOM   1335  O   PHE    94      46.938  53.535  49.896  1.00  0.00           O  
ATOM   1336  N   VAL    95      48.920  54.318  50.474  1.00  0.00           N  
ATOM   1337  H   VAL    95      49.487  54.745  51.194  1.00  0.00           H  
ATOM   1338  CA  VAL    95      49.655  53.856  49.339  1.00  0.00           C  
ATOM   1339  HA  VAL    95      49.158  53.054  48.799  1.00  0.00           H  
ATOM   1340  CB  VAL    95      49.871  55.022  48.361  1.00  0.00           C  
ATOM   1341  HB  VAL    95      50.212  55.883  48.932  1.00  0.00           H  
ATOM   1342  CG1 VAL    95      50.939  54.787  47.218  1.00  0.00           C  
ATOM   1343 HG11 VAL    95      50.479  54.262  46.383  1.00  0.00           H  
ATOM   1344 HG12 VAL    95      51.392  55.717  46.882  1.00  0.00           H  
ATOM   1345 HG13 VAL    95      51.761  54.226  47.657  1.00  0.00           H  
ATOM   1346  CG2 VAL    95      48.563  55.429  47.674  1.00  0.00           C  
ATOM   1347 HG21 VAL    95      48.245  54.736  46.898  1.00  0.00           H  
ATOM   1348 HG22 VAL    95      47.835  55.557  48.472  1.00  0.00           H  
ATOM   1349 HG23 VAL    95      48.664  56.435  47.271  1.00  0.00           H  
ATOM   1350  C   VAL    95      50.943  53.357  49.852  1.00  0.00           C  
ATOM   1351  O   VAL    95      51.709  54.153  50.403  1.00  0.00           O  
ATOM   1352  N   LYS    96      51.326  52.141  49.483  1.00  0.00           N  
ATOM   1353  H   LYS    96      50.777  51.552  48.871  1.00  0.00           H  
ATOM   1354  CA  LYS    96      52.748  51.752  49.592  1.00  0.00           C  
ATOM   1355  HA  LYS    96      53.373  52.574  49.934  1.00  0.00           H  
ATOM   1356  CB  LYS    96      52.902  50.650  50.602  1.00  0.00           C  
ATOM   1357  HB2 LYS    96      52.584  49.715  50.145  1.00  0.00           H  
ATOM   1358  HB3 LYS    96      53.929  50.300  50.682  1.00  0.00           H  
ATOM   1359  CG  LYS    96      52.460  50.847  52.019  1.00  0.00           C  
ATOM   1360  HG2 LYS    96      51.490  51.336  52.091  1.00  0.00           H  
ATOM   1361  HG3 LYS    96      52.438  49.853  52.461  1.00  0.00           H  
ATOM   1362  CD  LYS    96      53.385  51.729  52.838  1.00  0.00           C  
ATOM   1363  HD2 LYS    96      54.355  51.253  52.711  1.00  0.00           H  
ATOM   1364  HD3 LYS    96      53.420  52.755  52.478  1.00  0.00           H  
ATOM   1365  CE  LYS    96      52.903  51.727  54.204  1.00  0.00           C  
ATOM   1366  HE2 LYS    96      51.857  51.951  54.396  1.00  0.00           H  
ATOM   1367  HE3 LYS    96      52.909  50.669  54.455  1.00  0.00           H  
ATOM   1368  NZ  LYS    96      53.734  52.478  55.139  1.00  0.00           N  
ATOM   1369  HZ1 LYS    96      53.269  52.350  56.055  1.00  0.00           H  
ATOM   1370  HZ2 LYS    96      54.630  51.968  55.244  1.00  0.00           H  
ATOM   1371  HZ3 LYS    96      53.781  53.494  54.942  1.00  0.00           H  
ATOM   1372  C   LYS    96      53.309  51.186  48.235  1.00  0.00           C  
ATOM   1373  O   LYS    96      52.642  50.327  47.585  1.00  0.00           O  
ATOM   1374  N   LYS    97      54.411  51.887  47.829  1.00  0.00           N  
ATOM   1375  H   LYS    97      54.844  52.564  48.443  1.00  0.00           H  
ATOM   1376  CA  LYS    97      54.919  51.875  46.420  1.00  0.00           C  
ATOM   1377  HA  LYS    97      55.101  50.927  45.919  1.00  0.00           H  
ATOM   1378  CB  LYS    97      53.924  52.712  45.492  1.00  0.00           C  
ATOM   1379  HB2 LYS    97      52.893  52.619  45.827  1.00  0.00           H  
ATOM   1380  HB3 LYS    97      54.198  53.764  45.543  1.00  0.00           H  
ATOM   1381  CG  LYS    97      53.844  52.231  44.049  1.00  0.00           C  
ATOM   1382  HG2 LYS    97      54.833  51.811  43.877  1.00  0.00           H  
ATOM   1383  HG3 LYS    97      53.104  51.434  44.024  1.00  0.00           H  
ATOM   1384  CD  LYS    97      53.536  53.216  42.954  1.00  0.00           C  
ATOM   1385  HD2 LYS    97      54.318  53.968  43.036  1.00  0.00           H  
ATOM   1386  HD3 LYS    97      53.556  52.757  41.967  1.00  0.00           H  
ATOM   1387  CE  LYS    97      52.150  53.693  43.099  1.00  0.00           C  
ATOM   1388  HE2 LYS    97      51.365  52.965  42.908  1.00  0.00           H  
ATOM   1389  HE3 LYS    97      51.916  54.115  44.074  1.00  0.00           H  
ATOM   1390  NZ  LYS    97      51.921  54.798  42.157  1.00  0.00           N  
ATOM   1391  HZ1 LYS    97      50.897  54.950  42.200  1.00  0.00           H  
ATOM   1392  HZ2 LYS    97      52.351  55.678  42.494  1.00  0.00           H  
ATOM   1393  HZ3 LYS    97      52.265  54.689  41.187  1.00  0.00           H  
ATOM   1394  C   LYS    97      56.374  52.502  46.406  1.00  0.00           C  
ATOM   1395  O   LYS    97      56.763  52.993  45.341  1.00  0.00           O  
ATOM   1396  N   ASP    98      57.130  52.185  47.535  1.00  0.00           N  
ATOM   1397  H   ASP    98      56.736  51.510  48.176  1.00  0.00           H  
ATOM   1398  CA  ASP    98      58.488  52.718  47.765  1.00  0.00           C  
ATOM   1399  HA  ASP    98      58.503  53.805  47.715  1.00  0.00           H  
ATOM   1400  CB  ASP    98      59.011  52.296  49.179  1.00  0.00           C  
ATOM   1401  HB2 ASP    98      58.198  52.367  49.898  1.00  0.00           H  
ATOM   1402  HB3 ASP    98      59.343  51.263  49.251  1.00  0.00           H  
ATOM   1403  CG  ASP    98      60.173  53.200  49.624  1.00  0.00           C  
ATOM   1404  OD1 ASP    98      60.077  54.439  49.818  1.00  0.00           O  
ATOM   1405  OD2 ASP    98      61.236  52.642  49.836  1.00  0.00           O  
ATOM   1406  C   ASP    98      59.551  52.187  46.802  1.00  0.00           C  
ATOM   1407  O   ASP    98      60.609  52.728  46.532  1.00  0.00           O  
ATOM   1408  N   GLN    99      59.093  51.070  46.119  1.00  0.00           N  
ATOM   1409  H   GLN    99      58.281  50.597  46.493  1.00  0.00           H  
ATOM   1410  CA  GLN    99      59.831  50.433  45.119  1.00  0.00           C  
ATOM   1411  HA  GLN    99      60.812  50.148  45.492  1.00  0.00           H  
ATOM   1412  CB  GLN    99      59.128  49.173  44.605  1.00  0.00           C  
ATOM   1413  HB2 GLN    99      58.111  49.423  44.311  1.00  0.00           H  
ATOM   1414  HB3 GLN    99      59.709  48.899  43.727  1.00  0.00           H  
ATOM   1415  CG  GLN    99      59.113  47.906  45.488  1.00  0.00           C  
ATOM   1416  HG2 GLN    99      58.814  47.040  44.901  1.00  0.00           H  
ATOM   1417  HG3 GLN    99      60.140  47.801  45.831  1.00  0.00           H  
ATOM   1418  CD  GLN    99      58.103  47.982  46.666  1.00  0.00           C  
ATOM   1419  OE1 GLN    99      57.458  48.990  46.879  1.00  0.00           O  
ATOM   1420  NE2 GLN    99      57.841  46.972  47.436  1.00  0.00           N  
ATOM   1421 HE21 GLN    99      56.927  47.029  47.864  1.00  0.00           H  
ATOM   1422 HE22 GLN    99      58.138  46.053  47.139  1.00  0.00           H  
ATOM   1423  C   GLN    99      60.045  51.225  43.807  1.00  0.00           C  
ATOM   1424  O   GLN    99      60.811  50.821  42.879  1.00  0.00           O  
ATOM   1425  N   LEU   100      59.161  52.230  43.523  1.00  0.00           N  
ATOM   1426  H   LEU   100      58.395  52.342  44.173  1.00  0.00           H  
ATOM   1427  CA  LEU   100      58.894  52.844  42.159  1.00  0.00           C  
ATOM   1428  HA  LEU   100      59.748  52.639  41.518  1.00  0.00           H  
ATOM   1429  CB  LEU   100      57.620  52.265  41.409  1.00  0.00           C  
ATOM   1430  HB2 LEU   100      57.732  51.189  41.300  1.00  0.00           H  
ATOM   1431  HB3 LEU   100      56.768  52.354  42.080  1.00  0.00           H  
ATOM   1432  CG  LEU   100      57.337  52.830  39.993  1.00  0.00           C  
ATOM   1433  HG  LEU   100      57.121  53.894  40.069  1.00  0.00           H  
ATOM   1434  CD1 LEU   100      58.403  52.780  38.907  1.00  0.00           C  
ATOM   1435 HD11 LEU   100      58.110  53.269  37.980  1.00  0.00           H  
ATOM   1436 HD12 LEU   100      59.289  53.265  39.312  1.00  0.00           H  
ATOM   1437 HD13 LEU   100      58.733  51.777  38.645  1.00  0.00           H  
ATOM   1438  CD2 LEU   100      56.106  52.139  39.468  1.00  0.00           C  
ATOM   1439 HD21 LEU   100      55.230  52.310  40.091  1.00  0.00           H  
ATOM   1440 HD22 LEU   100      55.821  52.498  38.481  1.00  0.00           H  
ATOM   1441 HD23 LEU   100      56.234  51.058  39.483  1.00  0.00           H  
ATOM   1442  C   LEU   100      58.763  54.347  42.306  1.00  0.00           C  
ATOM   1443  O   LEU   100      59.366  55.216  41.608  1.00  0.00           O  
ATOM   1444  N   GLY   101      57.994  54.682  43.334  1.00  0.00           N  
ATOM   1445  H   GLY   101      57.458  53.984  43.833  1.00  0.00           H  
ATOM   1446  CA  GLY   101      57.971  56.110  43.781  1.00  0.00           C  
ATOM   1447  HA2 GLY   101      58.920  56.576  44.039  1.00  0.00           H  
ATOM   1448  HA3 GLY   101      57.276  56.676  43.166  1.00  0.00           H  
ATOM   1449  C   GLY   101      57.440  56.120  45.213  1.00  0.00           C  
ATOM   1450  O   GLY   101      58.141  55.557  46.005  1.00  0.00           O  
ATOM   1451  N   LYS   102      56.501  57.000  45.526  1.00  0.00           N  
ATOM   1452  H   LYS   102      55.710  57.169  44.919  1.00  0.00           H  
ATOM   1453  CA  LYS   102      56.333  57.496  46.858  1.00  0.00           C  
ATOM   1454  HA  LYS   102      57.242  57.337  47.433  1.00  0.00           H  
ATOM   1455  CB  LYS   102      55.978  58.992  46.728  1.00  0.00           C  
ATOM   1456  HB2 LYS   102      55.330  59.310  45.914  1.00  0.00           H  
ATOM   1457  HB3 LYS   102      55.292  59.228  47.539  1.00  0.00           H  
ATOM   1458  CG  LYS   102      57.167  59.907  46.619  1.00  0.00           C  
ATOM   1459  HG2 LYS   102      58.020  59.472  47.136  1.00  0.00           H  
ATOM   1460  HG3 LYS   102      57.306  60.091  45.556  1.00  0.00           H  
ATOM   1461  CD  LYS   102      56.923  61.269  47.334  1.00  0.00           C  
ATOM   1462  HD2 LYS   102      56.276  61.915  46.743  1.00  0.00           H  
ATOM   1463  HD3 LYS   102      56.407  61.094  48.275  1.00  0.00           H  
ATOM   1464  CE  LYS   102      58.306  62.002  47.546  1.00  0.00           C  
ATOM   1465  HE2 LYS   102      58.963  61.231  47.939  1.00  0.00           H  
ATOM   1466  HE3 LYS   102      58.504  62.263  46.510  1.00  0.00           H  
ATOM   1467  NZ  LYS   102      58.283  63.253  48.317  1.00  0.00           N  
ATOM   1468  HZ1 LYS   102      57.682  63.972  47.876  1.00  0.00           H  
ATOM   1469  HZ2 LYS   102      57.792  63.284  49.228  1.00  0.00           H  
ATOM   1470  HZ3 LYS   102      59.190  63.754  48.349  1.00  0.00           H  
ATOM   1471  C   LYS   102      55.213  56.728  47.518  1.00  0.00           C  
ATOM   1472  O   LYS   102      54.299  56.291  46.881  1.00  0.00           O  
ATOM   1473  N   ASN   103      55.273  56.583  48.821  1.00  0.00           N  
ATOM   1474  H   ASN   103      56.023  57.051  49.311  1.00  0.00           H  
ATOM   1475  CA  ASN   103      54.161  56.168  49.639  1.00  0.00           C  
ATOM   1476  HA  ASN   103      53.610  55.452  49.034  1.00  0.00           H  
ATOM   1477  CB  ASN   103      54.646  55.456  50.946  1.00  0.00           C  
ATOM   1478  HB2 ASN   103      55.179  56.202  51.531  1.00  0.00           H  
ATOM   1479  HB3 ASN   103      53.835  55.109  51.583  1.00  0.00           H  
ATOM   1480  CG  ASN   103      55.553  54.288  50.769  1.00  0.00           C  
ATOM   1481  OD1 ASN   103      55.642  53.625  49.769  1.00  0.00           O  
ATOM   1482  ND2 ASN   103      56.250  53.850  51.835  1.00  0.00           N  
ATOM   1483 HD21 ASN   103      56.955  53.163  51.605  1.00  0.00           H  
ATOM   1484 HD22 ASN   103      55.992  54.186  52.753  1.00  0.00           H  
ATOM   1485  C   ASN   103      53.326  57.406  50.003  1.00  0.00           C  
ATOM   1486  O   ASN   103      53.835  58.508  49.931  1.00  0.00           O  
ATOM   1487  N   GLU   104      52.100  57.191  50.582  1.00  0.00           N  
ATOM   1488  H   GLU   104      51.815  56.223  50.646  1.00  0.00           H  
ATOM   1489  CA  GLU   104      51.243  58.074  51.302  1.00  0.00           C  
ATOM   1490  HA  GLU   104      51.823  58.812  51.851  1.00  0.00           H  
ATOM   1491  CB  GLU   104      50.340  58.700  50.256  1.00  0.00           C  
ATOM   1492  HB2 GLU   104      50.218  57.918  49.508  1.00  0.00           H  
ATOM   1493  HB3 GLU   104      49.391  58.995  50.700  1.00  0.00           H  
ATOM   1494  CG  GLU   104      50.808  60.007  49.593  1.00  0.00           C  
ATOM   1495  HG2 GLU   104      51.731  59.903  49.026  1.00  0.00           H  
ATOM   1496  HG3 GLU   104      49.974  60.386  49.005  1.00  0.00           H  
ATOM   1497  CD  GLU   104      51.162  61.212  50.469  1.00  0.00           C  
ATOM   1498  OE1 GLU   104      50.685  61.289  51.608  1.00  0.00           O  
ATOM   1499  OE2 GLU   104      51.923  62.068  50.045  1.00  0.00           O  
ATOM   1500  C   GLU   104      50.510  57.308  52.328  1.00  0.00           C  
ATOM   1501  O   GLU   104      50.629  56.077  52.519  1.00  0.00           O  
ATOM   1502  N   GLU   105      49.632  58.071  53.080  1.00  0.00           N  
ATOM   1503  H   GLU   105      49.580  59.072  52.942  1.00  0.00           H  
ATOM   1504  CA  GLU   105      49.017  57.656  54.313  1.00  0.00           C  
ATOM   1505  HA  GLU   105      49.164  56.579  54.266  1.00  0.00           H  
ATOM   1506  CB  GLU   105      49.826  58.329  55.468  1.00  0.00           C  
ATOM   1507  HB2 GLU   105      50.861  58.014  55.358  1.00  0.00           H  
ATOM   1508  HB3 GLU   105      49.808  59.411  55.357  1.00  0.00           H  
ATOM   1509  CG  GLU   105      49.378  57.942  56.815  1.00  0.00           C  
ATOM   1510  HG2 GLU   105      49.947  58.419  57.611  1.00  0.00           H  
ATOM   1511  HG3 GLU   105      48.343  58.263  56.906  1.00  0.00           H  
ATOM   1512  CD  GLU   105      49.412  56.449  57.021  1.00  0.00           C  
ATOM   1513  OE1 GLU   105      48.394  55.800  57.368  1.00  0.00           O  
ATOM   1514  OE2 GLU   105      50.327  55.756  56.592  1.00  0.00           O  
ATOM   1515  C   GLU   105      47.539  58.065  54.344  1.00  0.00           C  
ATOM   1516  O   GLU   105      47.194  59.110  53.904  1.00  0.00           O  
ATOM   1517  N   GLY   106      46.673  57.128  54.878  1.00  0.00           N  
ATOM   1518  H   GLY   106      47.004  56.300  55.355  1.00  0.00           H  
ATOM   1519  CA  GLY   106      45.273  57.410  54.937  1.00  0.00           C  
ATOM   1520  HA2 GLY   106      45.082  58.295  55.540  1.00  0.00           H  
ATOM   1521  HA3 GLY   106      45.087  57.619  53.886  1.00  0.00           H  
ATOM   1522  C   GLY   106      44.518  56.123  55.353  1.00  0.00           C  
ATOM   1523  O   GLY   106      45.015  55.314  56.111  1.00  0.00           O  
ATOM   1524  N   ALA   107      43.276  55.957  54.753  1.00  0.00           N  
ATOM   1525  H   ALA   107      42.966  56.727  54.176  1.00  0.00           H  
ATOM   1526  CA  ALA   107      42.321  55.064  55.282  1.00  0.00           C  
ATOM   1527  HA  ALA   107      42.585  54.601  56.230  1.00  0.00           H  
ATOM   1528  CB  ALA   107      41.204  56.067  55.525  1.00  0.00           C  
ATOM   1529  HB1 ALA   107      40.890  56.491  54.574  1.00  0.00           H  
ATOM   1530  HB2 ALA   107      40.373  55.539  55.989  1.00  0.00           H  
ATOM   1531  HB3 ALA   107      41.557  56.909  56.117  1.00  0.00           H  
ATOM   1532  C   ALA   107      41.993  53.897  54.356  1.00  0.00           C  
ATOM   1533  O   ALA   107      42.367  53.868  53.199  1.00  0.00           O  
ATOM   1534  N   PRO   108      41.176  52.864  54.742  1.00  0.00           N  
ATOM   1535  CD  PRO   108      41.033  52.510  56.181  1.00  0.00           C  
ATOM   1536  HD2 PRO   108      40.133  53.021  56.515  1.00  0.00           H  
ATOM   1537  HD3 PRO   108      41.872  52.770  56.823  1.00  0.00           H  
ATOM   1538  CG  PRO   108      40.713  51.029  56.194  1.00  0.00           C  
ATOM   1539  HG2 PRO   108      40.089  50.809  57.058  1.00  0.00           H  
ATOM   1540  HG3 PRO   108      41.617  50.452  56.009  1.00  0.00           H  
ATOM   1541  CB  PRO   108      39.803  50.876  54.946  1.00  0.00           C  
ATOM   1542  HB2 PRO   108      38.855  51.334  55.220  1.00  0.00           H  
ATOM   1543  HB3 PRO   108      39.749  49.838  54.624  1.00  0.00           H  
ATOM   1544  CA  PRO   108      40.542  51.735  53.976  1.00  0.00           C  
ATOM   1545  HA  PRO   108      41.308  51.063  53.596  1.00  0.00           H  
ATOM   1546  C   PRO   108      39.859  52.097  52.658  1.00  0.00           C  
ATOM   1547  O   PRO   108      40.423  52.268  51.564  1.00  0.00           O  
ATOM   1548  N   GLN   109      38.499  51.947  52.699  1.00  0.00           N  
ATOM   1549  H   GLN   109      38.124  51.835  53.631  1.00  0.00           H  
ATOM   1550  CA  GLN   109      37.734  51.919  51.517  1.00  0.00           C  
ATOM   1551  HA  GLN   109      38.454  52.009  50.708  1.00  0.00           H  
ATOM   1552  CB  GLN   109      37.147  50.476  51.441  1.00  0.00           C  
ATOM   1553  HB2 GLN   109      37.002  50.162  50.409  1.00  0.00           H  
ATOM   1554  HB3 GLN   109      37.899  49.739  51.715  1.00  0.00           H  
ATOM   1555  CG  GLN   109      35.862  50.229  52.292  1.00  0.00           C  
ATOM   1556  HG2 GLN   109      35.058  50.880  51.953  1.00  0.00           H  
ATOM   1557  HG3 GLN   109      35.526  49.219  52.062  1.00  0.00           H  
ATOM   1558  CD  GLN   109      36.167  50.167  53.805  1.00  0.00           C  
ATOM   1559  OE1 GLN   109      37.169  49.599  54.286  1.00  0.00           O  
ATOM   1560  NE2 GLN   109      35.181  50.583  54.644  1.00  0.00           N  
ATOM   1561 HE21 GLN   109      35.422  50.529  55.624  1.00  0.00           H  
ATOM   1562 HE22 GLN   109      34.412  51.187  54.387  1.00  0.00           H  
ATOM   1563  C   GLN   109      36.617  53.001  51.292  1.00  0.00           C  
ATOM   1564  O   GLN   109      35.774  52.916  50.383  1.00  0.00           O  
ATOM   1565  N   GLU   110      36.681  54.132  52.013  1.00  0.00           N  
ATOM   1566  H   GLU   110      37.380  54.362  52.707  1.00  0.00           H  
ATOM   1567  CA  GLU   110      35.648  55.212  51.918  1.00  0.00           C  
ATOM   1568  HA  GLU   110      34.695  54.698  51.817  1.00  0.00           H  
ATOM   1569  CB  GLU   110      35.516  56.125  53.165  1.00  0.00           C  
ATOM   1570  HB2 GLU   110      36.533  56.334  53.491  1.00  0.00           H  
ATOM   1571  HB3 GLU   110      35.083  57.057  52.807  1.00  0.00           H  
ATOM   1572  CG  GLU   110      34.646  55.701  54.246  1.00  0.00           C  
ATOM   1573  HG2 GLU   110      34.510  56.521  54.948  1.00  0.00           H  
ATOM   1574  HG3 GLU   110      33.689  55.350  53.867  1.00  0.00           H  
ATOM   1575  CD  GLU   110      35.188  54.491  54.968  1.00  0.00           C  
ATOM   1576  OE1 GLU   110      34.575  53.423  54.673  1.00  0.00           O  
ATOM   1577  OE2 GLU   110      36.105  54.614  55.839  1.00  0.00           O  
ATOM   1578  C   GLU   110      35.882  56.077  50.626  1.00  0.00           C  
ATOM   1579  O   GLU   110      35.070  56.859  50.208  1.00  0.00           O  
ATOM   1580  N   GLY   111      36.919  55.735  49.757  1.00  0.00           N  
ATOM   1581  H   GLY   111      37.543  55.065  50.186  1.00  0.00           H  
ATOM   1582  CA  GLY   111      37.419  56.254  48.516  1.00  0.00           C  
ATOM   1583  HA2 GLY   111      36.839  57.141  48.273  1.00  0.00           H  
ATOM   1584  HA3 GLY   111      38.474  56.477  48.658  1.00  0.00           H  
ATOM   1585  C   GLY   111      37.256  55.240  47.424  1.00  0.00           C  
ATOM   1586  O   GLY   111      37.832  55.331  46.356  1.00  0.00           O  
ATOM   1587  N   ILE   112      36.484  54.166  47.733  1.00  0.00           N  
ATOM   1588  H   ILE   112      35.944  54.323  48.573  1.00  0.00           H  
ATOM   1589  CA  ILE   112      36.015  53.208  46.782  1.00  0.00           C  
ATOM   1590  HA  ILE   112      36.292  53.655  45.830  1.00  0.00           H  
ATOM   1591  CB  ILE   112      36.839  51.854  46.763  1.00  0.00           C  
ATOM   1592  HB  ILE   112      36.671  51.403  47.739  1.00  0.00           H  
ATOM   1593  CG2 ILE   112      36.300  50.801  45.745  1.00  0.00           C  
ATOM   1594 HG21 ILE   112      36.741  49.829  45.961  1.00  0.00           H  
ATOM   1595 HG22 ILE   112      35.216  50.833  45.828  1.00  0.00           H  
ATOM   1596 HG23 ILE   112      36.495  51.040  44.702  1.00  0.00           H  
ATOM   1597  CG1 ILE   112      38.295  52.028  46.519  1.00  0.00           C  
ATOM   1598 HG12 ILE   112      38.660  51.062  46.176  1.00  0.00           H  
ATOM   1599 HG13 ILE   112      38.475  52.822  45.797  1.00  0.00           H  
ATOM   1600  CD1 ILE   112      39.143  52.410  47.766  1.00  0.00           C  
ATOM   1601 HD11 ILE   112      38.629  51.800  48.506  1.00  0.00           H  
ATOM   1602 HD12 ILE   112      40.143  51.985  47.714  1.00  0.00           H  
ATOM   1603 HD13 ILE   112      39.174  53.489  47.902  1.00  0.00           H  
ATOM   1604  C   ILE   112      34.469  52.947  46.850  1.00  0.00           C  
ATOM   1605  O   ILE   112      33.749  52.893  45.860  1.00  0.00           O  
ATOM   1606  N   LEU   113      34.061  52.696  48.100  1.00  0.00           N  
ATOM   1607  H   LEU   113      34.714  52.720  48.873  1.00  0.00           H  
ATOM   1608  CA  LEU   113      32.671  52.545  48.443  1.00  0.00           C  
ATOM   1609  HA  LEU   113      32.098  52.053  47.661  1.00  0.00           H  
ATOM   1610  CB  LEU   113      32.383  51.579  49.609  1.00  0.00           C  
ATOM   1611  HB2 LEU   113      32.772  52.044  50.513  1.00  0.00           H  
ATOM   1612  HB3 LEU   113      31.311  51.519  49.790  1.00  0.00           H  
ATOM   1613  CG  LEU   113      32.924  50.136  49.538  1.00  0.00           C  
ATOM   1614  HG  LEU   113      33.938  50.244  49.918  1.00  0.00           H  
ATOM   1615  CD1 LEU   113      32.069  49.260  50.381  1.00  0.00           C  
ATOM   1616 HD11 LEU   113      31.825  49.658  51.364  1.00  0.00           H  
ATOM   1617 HD12 LEU   113      31.179  49.129  49.768  1.00  0.00           H  
ATOM   1618 HD13 LEU   113      32.396  48.249  50.615  1.00  0.00           H  
ATOM   1619  CD2 LEU   113      32.985  49.535  48.156  1.00  0.00           C  
ATOM   1620 HD21 LEU   113      32.001  49.227  47.809  1.00  0.00           H  
ATOM   1621 HD22 LEU   113      33.565  50.162  47.482  1.00  0.00           H  
ATOM   1622 HD23 LEU   113      33.487  48.584  48.328  1.00  0.00           H  
ATOM   1623  C   LEU   113      31.872  53.873  48.657  1.00  0.00           C  
ATOM   1624  O   LEU   113      32.453  54.939  48.308  1.00  0.00           O  
ATOM   1625  N   GLU   114      30.629  53.809  49.225  1.00  0.00           N  
ATOM   1626  H   GLU   114      30.125  52.986  49.528  1.00  0.00           H  
ATOM   1627  CA  GLU   114      29.860  55.069  49.422  1.00  0.00           C  
ATOM   1628  HA  GLU   114      30.571  55.872  49.604  1.00  0.00           H  
ATOM   1629  CB  GLU   114      29.125  55.270  48.115  1.00  0.00           C  
ATOM   1630  HB2 GLU   114      29.836  55.317  47.292  1.00  0.00           H  
ATOM   1631  HB3 GLU   114      28.457  54.418  48.008  1.00  0.00           H  
ATOM   1632  CG  GLU   114      28.359  56.526  47.991  1.00  0.00           C  
ATOM   1633  HG2 GLU   114      27.549  56.432  47.270  1.00  0.00           H  
ATOM   1634  HG3 GLU   114      27.725  56.827  48.823  1.00  0.00           H  
ATOM   1635  CD  GLU   114      29.212  57.704  47.506  1.00  0.00           C  
ATOM   1636  OE1 GLU   114      29.548  57.802  46.289  1.00  0.00           O  
ATOM   1637  OE2 GLU   114      29.626  58.609  48.333  1.00  0.00           O  
ATOM   1638  C   GLU   114      29.057  55.076  50.701  1.00  0.00           C  
ATOM   1639  O   GLU   114      29.037  54.105  51.442  1.00  0.00           O  
ATOM   1640  N   ASP   115      28.468  56.206  51.143  1.00  0.00           N  
ATOM   1641  H   ASP   115      28.408  57.065  50.615  1.00  0.00           H  
ATOM   1642  CA  ASP   115      27.605  56.222  52.281  1.00  0.00           C  
ATOM   1643  HA  ASP   115      28.035  55.654  53.103  1.00  0.00           H  
ATOM   1644  CB  ASP   115      27.473  57.663  52.689  1.00  0.00           C  
ATOM   1645  HB2 ASP   115      27.103  58.247  51.848  1.00  0.00           H  
ATOM   1646  HB3 ASP   115      26.786  57.758  53.528  1.00  0.00           H  
ATOM   1647  CG  ASP   115      28.811  58.245  53.118  1.00  0.00           C  
ATOM   1648  OD1 ASP   115      29.179  57.784  54.221  1.00  0.00           O  
ATOM   1649  OD2 ASP   115      29.531  59.073  52.456  1.00  0.00           O  
ATOM   1650  C   ASP   115      26.226  55.682  51.811  1.00  0.00           C  
ATOM   1651  O   ASP   115      25.132  56.337  51.955  1.00  0.00           O  
ATOM   1652  N   MET   116      26.254  54.457  51.265  1.00  0.00           N  
ATOM   1653  H   MET   116      27.146  54.065  50.996  1.00  0.00           H  
ATOM   1654  CA  MET   116      25.110  53.919  50.571  1.00  0.00           C  
ATOM   1655  HA  MET   116      24.184  54.248  51.036  1.00  0.00           H  
ATOM   1656  CB  MET   116      25.083  54.338  49.163  1.00  0.00           C  
ATOM   1657  HB2 MET   116      26.062  54.110  48.746  1.00  0.00           H  
ATOM   1658  HB3 MET   116      24.379  53.712  48.618  1.00  0.00           H  
ATOM   1659  CG  MET   116      24.772  55.801  48.906  1.00  0.00           C  
ATOM   1660  HG2 MET   116      23.817  56.049  49.364  1.00  0.00           H  
ATOM   1661  HG3 MET   116      25.514  56.418  49.410  1.00  0.00           H  
ATOM   1662  SD  MET   116      24.636  56.497  47.232  1.00  0.00           S  
ATOM   1663  CE  MET   116      25.049  58.292  47.478  1.00  0.00           C  
ATOM   1664  HE1 MET   116      25.584  58.300  48.425  1.00  0.00           H  
ATOM   1665  HE2 MET   116      25.518  58.657  46.567  1.00  0.00           H  
ATOM   1666  HE3 MET   116      24.107  58.782  47.717  1.00  0.00           H  
ATOM   1667  C   MET   116      25.307  52.387  50.600  1.00  0.00           C  
ATOM   1668  O   MET   116      26.366  51.809  50.348  1.00  0.00           O  
ATOM   1669  N   PRO   117      24.144  51.667  50.833  1.00  0.00           N  
ATOM   1670  CD  PRO   117      22.808  52.241  51.148  1.00  0.00           C  
ATOM   1671  HD2 PRO   117      22.263  52.535  50.254  1.00  0.00           H  
ATOM   1672  HD3 PRO   117      22.901  53.069  51.847  1.00  0.00           H  
ATOM   1673  CG  PRO   117      22.199  51.044  51.771  1.00  0.00           C  
ATOM   1674  HG2 PRO   117      21.114  51.098  51.842  1.00  0.00           H  
ATOM   1675  HG3 PRO   117      22.583  50.884  52.777  1.00  0.00           H  
ATOM   1676  CB  PRO   117      22.666  49.891  51.013  1.00  0.00           C  
ATOM   1677  HB2 PRO   117      22.201  49.961  50.031  1.00  0.00           H  
ATOM   1678  HB3 PRO   117      22.435  48.919  51.444  1.00  0.00           H  
ATOM   1679  CA  PRO   117      24.178  50.173  50.820  1.00  0.00           C  
ATOM   1680  HA  PRO   117      24.746  49.818  51.677  1.00  0.00           H  
ATOM   1681  C   PRO   117      24.676  49.592  49.558  1.00  0.00           C  
ATOM   1682  O   PRO   117      24.183  50.017  48.573  1.00  0.00           O  
ATOM   1683  N   VAL   118      25.514  48.520  49.632  1.00  0.00           N  
ATOM   1684  H   VAL   118      25.880  48.243  50.533  1.00  0.00           H  
ATOM   1685  CA  VAL   118      25.902  47.713  48.446  1.00  0.00           C  
ATOM   1686  HA  VAL   118      25.970  48.411  47.614  1.00  0.00           H  
ATOM   1687  CB  VAL   118      27.229  46.970  48.683  1.00  0.00           C  
ATOM   1688  HB  VAL   118      27.555  46.405  47.813  1.00  0.00           H  
ATOM   1689  CG1 VAL   118      28.379  47.904  48.857  1.00  0.00           C  
ATOM   1690 HG11 VAL   118      28.478  48.628  48.050  1.00  0.00           H  
ATOM   1691 HG12 VAL   118      28.143  48.395  49.799  1.00  0.00           H  
ATOM   1692 HG13 VAL   118      29.319  47.369  48.976  1.00  0.00           H  
ATOM   1693  CG2 VAL   118      27.332  45.975  49.791  1.00  0.00           C  
ATOM   1694 HG21 VAL   118      27.570  46.383  50.771  1.00  0.00           H  
ATOM   1695 HG22 VAL   118      26.477  45.302  49.813  1.00  0.00           H  
ATOM   1696 HG23 VAL   118      28.122  45.253  49.590  1.00  0.00           H  
ATOM   1697  C   VAL   118      24.777  46.657  48.166  1.00  0.00           C  
ATOM   1698  O   VAL   118      24.243  46.010  49.037  1.00  0.00           O  
ATOM   1699  N   ASP   119      24.533  46.386  46.852  1.00  0.00           N  
ATOM   1700  H   ASP   119      25.261  46.670  46.210  1.00  0.00           H  
ATOM   1701  CA  ASP   119      23.184  46.047  46.390  1.00  0.00           C  
ATOM   1702  HA  ASP   119      22.646  45.548  47.192  1.00  0.00           H  
ATOM   1703  CB  ASP   119      22.289  47.239  46.126  1.00  0.00           C  
ATOM   1704  HB2 ASP   119      22.181  47.882  46.997  1.00  0.00           H  
ATOM   1705  HB3 ASP   119      22.725  47.829  45.322  1.00  0.00           H  
ATOM   1706  CG  ASP   119      20.890  46.792  45.648  1.00  0.00           C  
ATOM   1707  OD1 ASP   119      20.356  47.540  44.805  1.00  0.00           O  
ATOM   1708  OD2 ASP   119      20.340  45.662  45.909  1.00  0.00           O  
ATOM   1709  C   ASP   119      23.366  45.168  45.125  1.00  0.00           C  
ATOM   1710  O   ASP   119      23.724  45.689  44.079  1.00  0.00           O  
ATOM   1711  N   PRO   120      23.343  43.833  45.312  1.00  0.00           N  
ATOM   1712  CD  PRO   120      23.605  43.152  46.552  1.00  0.00           C  
ATOM   1713  HD2 PRO   120      22.904  43.440  47.333  1.00  0.00           H  
ATOM   1714  HD3 PRO   120      24.581  43.408  46.958  1.00  0.00           H  
ATOM   1715  CG  PRO   120      23.438  41.659  46.211  1.00  0.00           C  
ATOM   1716  HG2 PRO   120      22.370  41.474  46.111  1.00  0.00           H  
ATOM   1717  HG3 PRO   120      23.934  41.043  46.958  1.00  0.00           H  
ATOM   1718  CB  PRO   120      24.153  41.627  44.894  1.00  0.00           C  
ATOM   1719  HB2 PRO   120      23.886  40.698  44.394  1.00  0.00           H  
ATOM   1720  HB3 PRO   120      25.210  41.766  45.108  1.00  0.00           H  
ATOM   1721  CA  PRO   120      23.638  42.917  44.265  1.00  0.00           C  
ATOM   1722  HA  PRO   120      24.497  43.278  43.704  1.00  0.00           H  
ATOM   1723  C   PRO   120      22.479  42.714  43.303  1.00  0.00           C  
ATOM   1724  O   PRO   120      22.464  41.727  42.551  1.00  0.00           O  
ATOM   1725  N   ASP   121      21.472  43.566  43.187  1.00  0.00           N  
ATOM   1726  H   ASP   121      21.431  44.317  43.863  1.00  0.00           H  
ATOM   1727  CA  ASP   121      20.481  43.463  42.164  1.00  0.00           C  
ATOM   1728  HA  ASP   121      20.828  43.149  41.182  1.00  0.00           H  
ATOM   1729  CB  ASP   121      19.383  42.427  42.502  1.00  0.00           C  
ATOM   1730  HB2 ASP   121      18.557  42.481  41.796  1.00  0.00           H  
ATOM   1731  HB3 ASP   121      19.884  41.461  42.465  1.00  0.00           H  
ATOM   1732  CG  ASP   121      18.810  42.602  43.871  1.00  0.00           C  
ATOM   1733  OD1 ASP   121      18.193  43.621  44.185  1.00  0.00           O  
ATOM   1734  OD2 ASP   121      18.950  41.773  44.803  1.00  0.00           O  
ATOM   1735  C   ASP   121      19.913  44.772  41.755  1.00  0.00           C  
ATOM   1736  O   ASP   121      19.841  45.650  42.611  1.00  0.00           O  
ATOM   1737  N   ASN   122      19.502  44.919  40.485  1.00  0.00           N  
ATOM   1738  H   ASN   122      19.754  44.234  39.785  1.00  0.00           H  
ATOM   1739  CA  ASN   122      18.408  45.718  40.126  1.00  0.00           C  
ATOM   1740  HA  ASN   122      18.035  46.161  41.046  1.00  0.00           H  
ATOM   1741  CB  ASN   122      18.846  46.810  39.147  1.00  0.00           C  
ATOM   1742  HB2 ASN   122      19.928  46.769  39.044  1.00  0.00           H  
ATOM   1743  HB3 ASN   122      18.394  46.570  38.187  1.00  0.00           H  
ATOM   1744  CG  ASN   122      18.469  48.274  39.516  1.00  0.00           C  
ATOM   1745  OD1 ASN   122      18.814  48.743  40.561  1.00  0.00           O  
ATOM   1746  ND2 ASN   122      17.863  48.959  38.598  1.00  0.00           N  
ATOM   1747 HD21 ASN   122      17.557  49.871  38.908  1.00  0.00           H  
ATOM   1748 HD22 ASN   122      17.722  48.598  37.663  1.00  0.00           H  
ATOM   1749  C   ASN   122      17.094  44.877  39.611  1.00  0.00           C  
ATOM   1750  O   ASN   122      17.217  43.676  39.494  1.00  0.00           O  
ATOM   1751  N   GLU   123      15.991  45.574  39.317  1.00  0.00           N  
ATOM   1752  H   GLU   123      15.924  46.559  39.537  1.00  0.00           H  
ATOM   1753  CA  GLU   123      14.929  44.941  38.527  1.00  0.00           C  
ATOM   1754  HA  GLU   123      14.648  44.093  39.148  1.00  0.00           H  
ATOM   1755  CB  GLU   123      13.678  45.853  38.330  1.00  0.00           C  
ATOM   1756  HB2 GLU   123      13.295  46.158  39.302  1.00  0.00           H  
ATOM   1757  HB3 GLU   123      13.907  46.740  37.742  1.00  0.00           H  
ATOM   1758  CG  GLU   123      12.495  45.204  37.597  1.00  0.00           C  
ATOM   1759  HG2 GLU   123      11.741  45.967  37.412  1.00  0.00           H  
ATOM   1760  HG3 GLU   123      12.844  44.807  36.646  1.00  0.00           H  
ATOM   1761  CD  GLU   123      11.823  44.069  38.305  1.00  0.00           C  
ATOM   1762  OE1 GLU   123      12.331  42.892  38.186  1.00  0.00           O  
ATOM   1763  OE2 GLU   123      10.692  44.245  38.900  1.00  0.00           O  
ATOM   1764  C   GLU   123      15.405  44.411  37.244  1.00  0.00           C  
ATOM   1765  O   GLU   123      16.227  44.949  36.486  1.00  0.00           O  
ATOM   1766  N   ALA   124      14.924  43.172  36.998  1.00  0.00           N  
ATOM   1767  H   ALA   124      14.298  42.712  37.645  1.00  0.00           H  
ATOM   1768  CA  ALA   124      15.544  42.372  35.927  1.00  0.00           C  
ATOM   1769  HA  ALA   124      16.501  42.761  35.588  1.00  0.00           H  
ATOM   1770  CB  ALA   124      15.744  40.981  36.559  1.00  0.00           C  
ATOM   1771  HB1 ALA   124      14.761  40.694  36.928  1.00  0.00           H  
ATOM   1772  HB2 ALA   124      15.998  40.235  35.809  1.00  0.00           H  
ATOM   1773  HB3 ALA   124      16.624  40.936  37.198  1.00  0.00           H  
ATOM   1774  C   ALA   124      14.649  42.272  34.684  1.00  0.00           C  
ATOM   1775  O   ALA   124      13.449  42.261  34.714  1.00  0.00           O  
ATOM   1776  N   TYR   125      15.406  42.287  33.558  1.00  0.00           N  
ATOM   1777  H   TYR   125      16.416  42.266  33.606  1.00  0.00           H  
ATOM   1778  CA  TYR   125      14.824  42.239  32.210  1.00  0.00           C  
ATOM   1779  HA  TYR   125      14.005  41.528  32.138  1.00  0.00           H  
ATOM   1780  CB  TYR   125      14.244  43.590  31.720  1.00  0.00           C  
ATOM   1781  HB2 TYR   125      13.370  43.758  32.346  1.00  0.00           H  
ATOM   1782  HB3 TYR   125      14.969  44.343  32.023  1.00  0.00           H  
ATOM   1783  CG  TYR   125      13.967  43.709  30.232  1.00  0.00           C  
ATOM   1784  CD1 TYR   125      12.762  43.206  29.726  1.00  0.00           C  
ATOM   1785  HD1 TYR   125      12.042  42.888  30.471  1.00  0.00           H  
ATOM   1786  CE1 TYR   125      12.504  43.246  28.341  1.00  0.00           C  
ATOM   1787  HE1 TYR   125      11.554  42.891  27.960  1.00  0.00           H  
ATOM   1788  CZ  TYR   125      13.445  43.821  27.494  1.00  0.00           C  
ATOM   1789  OH  TYR   125      13.216  43.920  26.171  1.00  0.00           O  
ATOM   1790  HH  TYR   125      12.358  43.487  26.044  1.00  0.00           H  
ATOM   1791  CE2 TYR   125      14.643  44.363  28.016  1.00  0.00           C  
ATOM   1792  HE2 TYR   125      15.381  44.846  27.387  1.00  0.00           H  
ATOM   1793  CD2 TYR   125      14.932  44.273  29.378  1.00  0.00           C  
ATOM   1794  HD2 TYR   125      15.821  44.733  29.794  1.00  0.00           H  
ATOM   1795  C   TYR   125      15.962  41.739  31.324  1.00  0.00           C  
ATOM   1796  O   TYR   125      17.083  42.164  31.564  1.00  0.00           O  
ATOM   1797  N   GLU   126      15.572  41.124  30.195  1.00  0.00           N  
ATOM   1798  H   GLU   126      14.606  40.842  30.093  1.00  0.00           H  
ATOM   1799  CA  GLU   126      16.472  40.946  29.093  1.00  0.00           C  
ATOM   1800  HA  GLU   126      17.137  41.803  29.164  1.00  0.00           H  
ATOM   1801  CB  GLU   126      17.337  39.671  29.222  1.00  0.00           C  
ATOM   1802  HB2 GLU   126      18.270  39.904  28.712  1.00  0.00           H  
ATOM   1803  HB3 GLU   126      17.775  39.634  30.217  1.00  0.00           H  
ATOM   1804  CG  GLU   126      16.857  38.356  28.690  1.00  0.00           C  
ATOM   1805  HG2 GLU   126      16.429  38.513  27.702  1.00  0.00           H  
ATOM   1806  HG3 GLU   126      17.679  37.643  28.676  1.00  0.00           H  
ATOM   1807  CD  GLU   126      15.769  37.722  29.524  1.00  0.00           C  
ATOM   1808  OE1 GLU   126      15.782  37.766  30.767  1.00  0.00           O  
ATOM   1809  OE2 GLU   126      14.837  37.032  28.996  1.00  0.00           O  
ATOM   1810  C   GLU   126      15.844  41.090  27.687  1.00  0.00           C  
ATOM   1811  O   GLU   126      14.713  40.658  27.440  1.00  0.00           O  
ATOM   1812  N   MET   127      16.623  41.652  26.735  1.00  0.00           N  
ATOM   1813  H   MET   127      17.597  41.782  26.974  1.00  0.00           H  
ATOM   1814  CA  MET   127      16.219  41.461  25.364  1.00  0.00           C  
ATOM   1815  HA  MET   127      15.209  41.110  25.165  1.00  0.00           H  
ATOM   1816  CB  MET   127      16.495  42.903  24.834  1.00  0.00           C  
ATOM   1817  HB2 MET   127      15.892  43.591  25.423  1.00  0.00           H  
ATOM   1818  HB3 MET   127      17.489  43.324  24.967  1.00  0.00           H  
ATOM   1819  CG  MET   127      15.948  43.030  23.399  1.00  0.00           C  
ATOM   1820  HG2 MET   127      16.591  42.366  22.826  1.00  0.00           H  
ATOM   1821  HG3 MET   127      14.890  42.820  23.263  1.00  0.00           H  
ATOM   1822  SD  MET   127      16.109  44.797  23.023  1.00  0.00           S  
ATOM   1823  CE  MET   127      17.287  44.658  21.583  1.00  0.00           C  
ATOM   1824  HE1 MET   127      17.684  45.668  21.516  1.00  0.00           H  
ATOM   1825  HE2 MET   127      18.022  43.879  21.772  1.00  0.00           H  
ATOM   1826  HE3 MET   127      16.722  44.392  20.692  1.00  0.00           H  
ATOM   1827  C   MET   127      17.324  40.499  24.910  1.00  0.00           C  
ATOM   1828  O   MET   127      18.528  40.781  24.844  1.00  0.00           O  
ATOM   1829  N   PRO   128      16.940  39.282  24.430  1.00  0.00           N  
ATOM   1830  CD  PRO   128      15.691  38.617  24.624  1.00  0.00           C  
ATOM   1831  HD2 PRO   128      14.937  38.899  23.893  1.00  0.00           H  
ATOM   1832  HD3 PRO   128      15.323  38.808  25.630  1.00  0.00           H  
ATOM   1833  CG  PRO   128      15.990  37.123  24.614  1.00  0.00           C  
ATOM   1834  HG2 PRO   128      15.147  36.565  24.211  1.00  0.00           H  
ATOM   1835  HG3 PRO   128      16.328  36.766  25.585  1.00  0.00           H  
ATOM   1836  CB  PRO   128      17.119  37.049  23.650  1.00  0.00           C  
ATOM   1837  HB2 PRO   128      16.774  37.031  22.618  1.00  0.00           H  
ATOM   1838  HB3 PRO   128      17.748  36.172  23.790  1.00  0.00           H  
ATOM   1839  CA  PRO   128      17.899  38.389  23.766  1.00  0.00           C  
ATOM   1840  HA  PRO   128      18.736  38.327  24.457  1.00  0.00           H  
ATOM   1841  C   PRO   128      18.313  39.079  22.460  1.00  0.00           C  
ATOM   1842  O   PRO   128      17.693  39.197  21.444  1.00  0.00           O  
ATOM   1843  N   SER   129      19.557  39.576  22.517  1.00  0.00           N  
ATOM   1844  H   SER   129      20.231  39.375  23.243  1.00  0.00           H  
ATOM   1845  CA  SER   129      20.064  40.304  21.370  1.00  0.00           C  
ATOM   1846  HA  SER   129      19.648  40.050  20.398  1.00  0.00           H  
ATOM   1847  CB  SER   129      19.759  41.807  21.423  1.00  0.00           C  
ATOM   1848  HB2 SER   129      18.682  41.957  21.452  1.00  0.00           H  
ATOM   1849  HB3 SER   129      20.154  42.195  22.359  1.00  0.00           H  
ATOM   1850  OG  SER   129      20.184  42.464  20.274  1.00  0.00           O  
ATOM   1851  HG  SER   129      19.744  42.063  19.509  1.00  0.00           H  
ATOM   1852  C   SER   129      21.539  40.080  21.400  1.00  0.00           C  
ATOM   1853  O   SER   129      22.158  40.286  22.441  1.00  0.00           O  
ATOM   1854  N   GLU   130      22.063  39.545  20.284  1.00  0.00           N  
ATOM   1855  H   GLU   130      21.397  39.282  19.570  1.00  0.00           H  
ATOM   1856  CA  GLU   130      23.393  38.956  20.139  1.00  0.00           C  
ATOM   1857  HA  GLU   130      23.480  38.263  20.973  1.00  0.00           H  
ATOM   1858  CB  GLU   130      23.411  38.211  18.825  1.00  0.00           C  
ATOM   1859  HB2 GLU   130      24.301  37.585  18.844  1.00  0.00           H  
ATOM   1860  HB3 GLU   130      22.662  37.427  18.727  1.00  0.00           H  
ATOM   1861  CG  GLU   130      23.480  39.054  17.530  1.00  0.00           C  
ATOM   1862  HG2 GLU   130      23.818  40.063  17.760  1.00  0.00           H  
ATOM   1863  HG3 GLU   130      24.319  38.717  16.924  1.00  0.00           H  
ATOM   1864  CD  GLU   130      22.126  39.123  16.784  1.00  0.00           C  
ATOM   1865  OE1 GLU   130      21.852  38.285  15.893  1.00  0.00           O  
ATOM   1866  OE2 GLU   130      21.261  39.965  17.155  1.00  0.00           O  
ATOM   1867  C   GLU   130      24.522  39.975  20.271  1.00  0.00           C  
ATOM   1868  O   GLU   130      25.718  39.654  20.546  1.00  0.00           O  
ATOM   1869  N   GLU   131      24.158  41.220  20.228  1.00  0.00           N  
ATOM   1870  H   GLU   131      23.473  41.437  19.517  1.00  0.00           H  
ATOM   1871  CA  GLU   131      25.053  42.307  20.599  1.00  0.00           C  
ATOM   1872  HA  GLU   131      25.939  42.115  19.999  1.00  0.00           H  
ATOM   1873  CB  GLU   131      24.524  43.696  20.160  1.00  0.00           C  
ATOM   1874  HB2 GLU   131      25.481  44.205  20.248  1.00  0.00           H  
ATOM   1875  HB3 GLU   131      24.222  43.658  19.116  1.00  0.00           H  
ATOM   1876  CG  GLU   131      23.328  44.295  21.003  1.00  0.00           C  
ATOM   1877  HG2 GLU   131      22.608  44.820  20.378  1.00  0.00           H  
ATOM   1878  HG3 GLU   131      22.782  43.565  21.597  1.00  0.00           H  
ATOM   1879  CD  GLU   131      23.853  45.438  21.884  1.00  0.00           C  
ATOM   1880  OE1 GLU   131      23.863  46.618  21.504  1.00  0.00           O  
ATOM   1881  OE2 GLU   131      24.407  45.062  22.991  1.00  0.00           O  
ATOM   1882  C   GLU   131      25.575  42.153  22.048  1.00  0.00           C  
ATOM   1883  O   GLU   131      26.650  42.659  22.353  1.00  0.00           O  
ATOM   1884  N   GLY   132      24.900  41.467  22.970  1.00  0.00           N  
ATOM   1885  H   GLY   132      23.954  41.133  22.845  1.00  0.00           H  
ATOM   1886  CA  GLY   132      25.439  41.147  24.301  1.00  0.00           C  
ATOM   1887  HA2 GLY   132      25.562  42.022  24.935  1.00  0.00           H  
ATOM   1888  HA3 GLY   132      24.692  40.583  24.857  1.00  0.00           H  
ATOM   1889  C   GLY   132      26.659  40.247  24.385  1.00  0.00           C  
ATOM   1890  O   GLY   132      27.062  39.912  25.536  1.00  0.00           O  
ATOM   1891  N   TYR   133      27.242  39.885  23.254  1.00  0.00           N  
ATOM   1892  H   TYR   133      26.804  40.075  22.363  1.00  0.00           H  
ATOM   1893  CA  TYR   133      28.444  39.213  23.208  1.00  0.00           C  
ATOM   1894  HA  TYR   133      28.937  39.488  24.138  1.00  0.00           H  
ATOM   1895  CB  TYR   133      28.178  37.727  23.243  1.00  0.00           C  
ATOM   1896  HB2 TYR   133      27.671  37.520  24.184  1.00  0.00           H  
ATOM   1897  HB3 TYR   133      27.528  37.430  22.422  1.00  0.00           H  
ATOM   1898  CG  TYR   133      29.369  36.948  23.111  1.00  0.00           C  
ATOM   1899  CD1 TYR   133      30.298  36.803  24.139  1.00  0.00           C  
ATOM   1900  HD1 TYR   133      30.149  37.271  25.104  1.00  0.00           H  
ATOM   1901  CE1 TYR   133      31.422  35.989  24.024  1.00  0.00           C  
ATOM   1902  HE1 TYR   133      32.052  35.825  24.890  1.00  0.00           H  
ATOM   1903  CZ  TYR   133      31.642  35.343  22.810  1.00  0.00           C  
ATOM   1904  OH  TYR   133      32.635  34.474  22.594  1.00  0.00           O  
ATOM   1905  HH  TYR   133      33.127  34.325  23.415  1.00  0.00           H  
ATOM   1906  CE2 TYR   133      30.771  35.525  21.792  1.00  0.00           C  
ATOM   1907  HE2 TYR   133      30.850  35.003  20.845  1.00  0.00           H  
ATOM   1908  CD2 TYR   133      29.739  36.366  21.894  1.00  0.00           C  
ATOM   1909  HD2 TYR   133      29.154  36.579  21.007  1.00  0.00           H  
ATOM   1910  C   TYR   133      29.321  39.624  21.989  1.00  0.00           C  
ATOM   1911  O   TYR   133      30.517  39.652  22.042  1.00  0.00           O  
ATOM   1912  N   GLN   134      28.594  40.187  20.906  1.00  0.00           N  
ATOM   1913  H   GLN   134      27.649  40.490  21.100  1.00  0.00           H  
ATOM   1914  CA  GLN   134      29.180  40.679  19.746  1.00  0.00           C  
ATOM   1915  HA  GLN   134      29.561  39.756  19.316  1.00  0.00           H  
ATOM   1916  CB  GLN   134      28.094  41.365  18.923  1.00  0.00           C  
ATOM   1917  HB2 GLN   134      27.277  40.652  19.020  1.00  0.00           H  
ATOM   1918  HB3 GLN   134      27.758  42.295  19.376  1.00  0.00           H  
ATOM   1919  CG  GLN   134      28.617  41.556  17.504  1.00  0.00           C  
ATOM   1920  HG2 GLN   134      29.284  42.411  17.407  1.00  0.00           H  
ATOM   1921  HG3 GLN   134      29.203  40.682  17.229  1.00  0.00           H  
ATOM   1922  CD  GLN   134      27.609  41.503  16.400  1.00  0.00           C  
ATOM   1923  OE1 GLN   134      26.541  40.902  16.439  1.00  0.00           O  
ATOM   1924  NE2 GLN   134      27.866  42.227  15.308  1.00  0.00           N  
ATOM   1925 HE21 GLN   134      27.096  42.557  14.742  1.00  0.00           H  
ATOM   1926 HE22 GLN   134      28.759  42.701  15.320  1.00  0.00           H  
ATOM   1927  C   GLN   134      30.267  41.774  20.013  1.00  0.00           C  
ATOM   1928  O   GLN   134      31.075  42.109  19.162  1.00  0.00           O  
ATOM   1929  N   ASP   135      30.373  42.260  21.250  1.00  0.00           N  
ATOM   1930  H   ASP   135      29.783  42.156  22.064  1.00  0.00           H  
ATOM   1931  CA  ASP   135      31.245  43.422  21.583  1.00  0.00           C  
ATOM   1932  HA  ASP   135      32.108  43.438  20.920  1.00  0.00           H  
ATOM   1933  CB  ASP   135      30.579  44.762  21.400  1.00  0.00           C  
ATOM   1934  HB2 ASP   135      31.200  45.617  21.661  1.00  0.00           H  
ATOM   1935  HB3 ASP   135      30.401  44.990  20.351  1.00  0.00           H  
ATOM   1936  CG  ASP   135      29.217  44.917  21.941  1.00  0.00           C  
ATOM   1937  OD1 ASP   135      29.091  44.785  23.194  1.00  0.00           O  
ATOM   1938  OD2 ASP   135      28.246  45.234  21.237  1.00  0.00           O  
ATOM   1939  C   ASP   135      31.904  43.215  22.942  1.00  0.00           C  
ATOM   1940  O   ASP   135      32.712  44.006  23.450  1.00  0.00           O  
ATOM   1941  N   TYR   136      31.755  42.012  23.536  1.00  0.00           N  
ATOM   1942  H   TYR   136      31.190  41.413  22.950  1.00  0.00           H  
ATOM   1943  CA  TYR   136      32.569  41.554  24.603  1.00  0.00           C  
ATOM   1944  HA  TYR   136      32.489  42.271  25.417  1.00  0.00           H  
ATOM   1945  CB  TYR   136      32.052  40.182  25.065  1.00  0.00           C  
ATOM   1946  HB2 TYR   136      31.098  40.393  25.544  1.00  0.00           H  
ATOM   1947  HB3 TYR   136      31.796  39.582  24.194  1.00  0.00           H  
ATOM   1948  CG  TYR   136      32.943  39.473  26.034  1.00  0.00           C  
ATOM   1949  CD1 TYR   136      33.842  38.522  25.540  1.00  0.00           C  
ATOM   1950  HD1 TYR   136      33.869  38.291  24.482  1.00  0.00           H  
ATOM   1951  CE1 TYR   136      34.599  37.760  26.418  1.00  0.00           C  
ATOM   1952  HE1 TYR   136      35.274  36.952  26.161  1.00  0.00           H  
ATOM   1953  CZ  TYR   136      34.339  37.917  27.814  1.00  0.00           C  
ATOM   1954  OH  TYR   136      34.828  37.063  28.744  1.00  0.00           O  
ATOM   1955  HH  TYR   136      35.331  36.301  28.418  1.00  0.00           H  
ATOM   1956  CE2 TYR   136      33.444  38.870  28.284  1.00  0.00           C  
ATOM   1957  HE2 TYR   136      33.226  38.926  29.344  1.00  0.00           H  
ATOM   1958  CD2 TYR   136      32.777  39.711  27.393  1.00  0.00           C  
ATOM   1959  HD2 TYR   136      32.111  40.506  27.706  1.00  0.00           H  
ATOM   1960  C   TYR   136      34.069  41.396  24.100  1.00  0.00           C  
ATOM   1961  O   TYR   136      35.002  41.653  24.874  1.00  0.00           O  
ATOM   1962  N   GLU   137      34.362  41.218  22.754  1.00  0.00           N  
ATOM   1963  H   GLU   137      33.621  40.771  22.231  1.00  0.00           H  
ATOM   1964  CA  GLU   137      35.694  41.543  22.219  1.00  0.00           C  
ATOM   1965  HA  GLU   137      35.944  42.518  22.630  1.00  0.00           H  
ATOM   1966  CB  GLU   137      36.793  40.545  22.587  1.00  0.00           C  
ATOM   1967  HB2 GLU   137      36.758  40.301  23.647  1.00  0.00           H  
ATOM   1968  HB3 GLU   137      36.611  39.577  22.123  1.00  0.00           H  
ATOM   1969  CG  GLU   137      38.175  41.026  22.339  1.00  0.00           C  
ATOM   1970  HG2 GLU   137      38.874  40.342  22.815  1.00  0.00           H  
ATOM   1971  HG3 GLU   137      38.263  40.992  21.255  1.00  0.00           H  
ATOM   1972  CD  GLU   137      38.555  42.467  22.814  1.00  0.00           C  
ATOM   1973  OE1 GLU   137      38.297  42.709  23.992  1.00  0.00           O  
ATOM   1974  OE2 GLU   137      38.975  43.213  21.971  1.00  0.00           O  
ATOM   1975  C   GLU   137      35.616  41.630  20.701  1.00  0.00           C  
ATOM   1976  O   GLU   137      35.741  40.652  19.968  1.00  0.00           O  
ATOM   1977  N   PRO   138      35.388  42.914  20.107  1.00  0.00           N  
ATOM   1978  CD  PRO   138      35.287  44.153  20.924  1.00  0.00           C  
ATOM   1979  HD2 PRO   138      36.297  44.325  21.289  1.00  0.00           H  
ATOM   1980  HD3 PRO   138      34.494  44.201  21.667  1.00  0.00           H  
ATOM   1981  CG  PRO   138      34.864  45.140  19.828  1.00  0.00           C  
ATOM   1982  HG2 PRO   138      35.703  45.558  19.275  1.00  0.00           H  
ATOM   1983  HG3 PRO   138      34.297  45.938  20.304  1.00  0.00           H  
ATOM   1984  CB  PRO   138      33.993  44.336  18.842  1.00  0.00           C  
ATOM   1985  HB2 PRO   138      34.035  44.720  17.825  1.00  0.00           H  
ATOM   1986  HB3 PRO   138      32.960  44.268  19.179  1.00  0.00           H  
ATOM   1987  CA  PRO   138      34.664  42.945  18.855  1.00  0.00           C  
ATOM   1988  HA  PRO   138      33.844  42.231  18.859  1.00  0.00           H  
ATOM   1989  C   PRO   138      35.559  42.657  17.692  1.00  0.00           C  
ATOM   1990  O   PRO   138      36.825  42.582  17.755  1.00  0.00           O  
ATOM   1991  N   GLU   139      34.884  42.545  16.554  1.00  0.00           N  
ATOM   1992  H   GLU   139      33.881  42.633  16.470  1.00  0.00           H  
ATOM   1993  CA  GLU   139      35.664  42.490  15.283  1.00  0.00           C  
ATOM   1994  HA  GLU   139      36.509  41.812  15.386  1.00  0.00           H  
ATOM   1995  CB  GLU   139      34.783  41.915  14.094  1.00  0.00           C  
ATOM   1996  HB2 GLU   139      33.745  42.242  14.103  1.00  0.00           H  
ATOM   1997  HB3 GLU   139      35.132  42.326  13.149  1.00  0.00           H  
ATOM   1998  CG  GLU   139      34.683  40.370  14.044  1.00  0.00           C  
ATOM   1999  HG2 GLU   139      34.176  40.087  13.124  1.00  0.00           H  
ATOM   2000  HG3 GLU   139      35.700  39.996  13.944  1.00  0.00           H  
ATOM   2001  CD  GLU   139      34.181  39.685  15.273  1.00  0.00           C  
ATOM   2002  OE1 GLU   139      32.994  39.784  15.479  1.00  0.00           O  
ATOM   2003  OE2 GLU   139      34.893  38.949  16.032  1.00  0.00           O  
ATOM   2004  C   GLU   139      36.295  43.836  15.069  1.00  0.00           C  
ATOM   2005  O   GLU   139      35.801  44.840  15.622  1.00  0.00           O  
ATOM   2006  N   ALA   140      37.385  43.877  14.251  1.00  0.00           N  
ATOM   2007  H   ALA   140      37.725  43.150  13.636  1.00  0.00           H  
ATOM   2008  CA  ALA   140      38.263  45.102  14.183  1.00  0.00           C  
ATOM   2009  HA  ALA   140      37.687  45.998  13.961  1.00  0.00           H  
ATOM   2010  CB  ALA   140      39.077  45.250  15.464  1.00  0.00           C  
ATOM   2011  HB1 ALA   140      38.516  45.228  16.396  1.00  0.00           H  
ATOM   2012  HB2 ALA   140      39.835  44.472  15.523  1.00  0.00           H  
ATOM   2013  HB3 ALA   140      39.729  46.119  15.414  1.00  0.00           H  
ATOM   2014  C   ALA   140      39.083  45.139  12.892  1.00  0.00           C  
ATOM   2015  O   ALA   140      39.833  46.081  12.492  1.00  0.00           O  
ATOM   2016  OXT ALA   140      39.096  44.057  12.213  1.00  0.00           O  
TER    2017      ALA   140 
ATOM   2017  N   MET   141      46.425  54.397  58.605  1.00  0.00           N  
ATOM   2018  H1  MET   141      45.869  54.842  59.357  1.00  0.00           H  
ATOM   2019  H2  MET   141      46.625  55.101  57.872  1.00  0.00           H  
ATOM   2020  H3  MET   141      47.254  54.139  59.170  1.00  0.00           H  
ATOM   2021  CA  MET   141      45.682  53.186  58.022  1.00  0.00           C  
ATOM   2022  HA  MET   141      44.877  53.497  57.361  1.00  0.00           H  
ATOM   2023  CB  MET   141      46.678  52.353  57.238  1.00  0.00           C  
ATOM   2024  HB2 MET   141      47.079  53.035  56.491  1.00  0.00           H  
ATOM   2025  HB3 MET   141      47.480  51.903  57.819  1.00  0.00           H  
ATOM   2026  CG  MET   141      46.099  51.297  56.371  1.00  0.00           C  
ATOM   2027  HG2 MET   141      46.908  51.019  55.699  1.00  0.00           H  
ATOM   2028  HG3 MET   141      45.861  50.388  56.920  1.00  0.00           H  
ATOM   2029  SD  MET   141      44.646  51.819  55.503  1.00  0.00           S  
ATOM   2030  CE  MET   141      44.416  50.426  54.415  1.00  0.00           C  
ATOM   2031  HE1 MET   141      43.553  50.687  53.806  1.00  0.00           H  
ATOM   2032  HE2 MET   141      45.365  50.350  53.890  1.00  0.00           H  
ATOM   2033  HE3 MET   141      44.364  49.462  54.916  1.00  0.00           H  
ATOM   2034  C   MET   141      45.169  52.231  59.048  1.00  0.00           C  
ATOM   2035  O   MET   141      45.950  51.763  59.895  1.00  0.00           O  
ATOM   2036  N   ASP   142      43.854  52.066  59.096  1.00  0.00           N  
ATOM   2037  H   ASP   142      43.307  52.605  58.438  1.00  0.00           H  
ATOM   2038  CA  ASP   142      43.205  51.006  59.944  1.00  0.00           C  
ATOM   2039  HA  ASP   142      43.537  50.943  60.978  1.00  0.00           H  
ATOM   2040  CB  ASP   142      41.646  51.308  60.013  1.00  0.00           C  
ATOM   2041  HB2 ASP   142      41.122  51.064  59.091  1.00  0.00           H  
ATOM   2042  HB3 ASP   142      41.088  50.639  60.665  1.00  0.00           H  
ATOM   2043  CG  ASP   142      41.294  52.734  60.305  1.00  0.00           C  
ATOM   2044  OD1 ASP   142      40.232  53.138  59.835  1.00  0.00           O  
ATOM   2045  OD2 ASP   142      42.049  53.470  60.929  1.00  0.00           O  
ATOM   2046  C   ASP   142      43.295  49.604  59.313  1.00  0.00           C  
ATOM   2047  O   ASP   142      43.714  49.400  58.131  1.00  0.00           O  
ATOM   2048  N   VAL   143      42.943  48.576  60.136  1.00  0.00           N  
ATOM   2049  H   VAL   143      42.855  48.749  61.128  1.00  0.00           H  
ATOM   2050  CA  VAL   143      42.948  47.147  59.988  1.00  0.00           C  
ATOM   2051  HA  VAL   143      43.899  46.682  60.240  1.00  0.00           H  
ATOM   2052  CB  VAL   143      41.880  46.442  60.802  1.00  0.00           C  
ATOM   2053  HB  VAL   143      40.845  46.712  60.601  1.00  0.00           H  
ATOM   2054  CG1 VAL   143      41.946  44.895  60.555  1.00  0.00           C  
ATOM   2055 HG11 VAL   143      42.099  44.729  59.491  1.00  0.00           H  
ATOM   2056 HG12 VAL   143      42.715  44.442  61.178  1.00  0.00           H  
ATOM   2057 HG13 VAL   143      41.049  44.379  60.891  1.00  0.00           H  
ATOM   2058  CG2 VAL   143      42.142  46.718  62.291  1.00  0.00           C  
ATOM   2059 HG21 VAL   143      41.556  46.016  62.881  1.00  0.00           H  
ATOM   2060 HG22 VAL   143      43.172  46.663  62.639  1.00  0.00           H  
ATOM   2061 HG23 VAL   143      41.840  47.692  62.672  1.00  0.00           H  
ATOM   2062  C   VAL   143      42.651  46.817  58.486  1.00  0.00           C  
ATOM   2063  O   VAL   143      41.549  46.814  57.958  1.00  0.00           O  
ATOM   2064  N   PHE   144      43.795  46.440  57.789  1.00  0.00           N  
ATOM   2065  H   PHE   144      44.731  46.329  58.153  1.00  0.00           H  
ATOM   2066  CA  PHE   144      43.774  46.530  56.334  1.00  0.00           C  
ATOM   2067  HA  PHE   144      43.377  47.493  56.018  1.00  0.00           H  
ATOM   2068  CB  PHE   144      45.262  46.476  55.881  1.00  0.00           C  
ATOM   2069  HB2 PHE   144      45.860  47.259  56.343  1.00  0.00           H  
ATOM   2070  HB3 PHE   144      45.693  45.533  56.211  1.00  0.00           H  
ATOM   2071  CG  PHE   144      45.406  46.489  54.410  1.00  0.00           C  
ATOM   2072  CD1 PHE   144      45.291  45.278  53.674  1.00  0.00           C  
ATOM   2073  HD1 PHE   144      45.047  44.296  54.062  1.00  0.00           H  
ATOM   2074  CE1 PHE   144      45.395  45.303  52.287  1.00  0.00           C  
ATOM   2075  HE1 PHE   144      45.297  44.406  51.687  1.00  0.00           H  
ATOM   2076  CZ  PHE   144      45.812  46.447  51.636  1.00  0.00           C  
ATOM   2077  HZ  PHE   144      45.825  46.416  50.553  1.00  0.00           H  
ATOM   2078  CE2 PHE   144      46.008  47.577  52.376  1.00  0.00           C  
ATOM   2079  HE2 PHE   144      46.283  48.470  51.828  1.00  0.00           H  
ATOM   2080  CD2 PHE   144      45.823  47.597  53.722  1.00  0.00           C  
ATOM   2081  HD2 PHE   144      46.104  48.499  54.252  1.00  0.00           H  
ATOM   2082  C   PHE   144      42.891  45.408  55.687  1.00  0.00           C  
ATOM   2083  O   PHE   144      42.128  45.632  54.776  1.00  0.00           O  
ATOM   2084  N   MET   145      43.058  44.116  56.198  1.00  0.00           N  
ATOM   2085  H   MET   145      43.735  44.118  56.948  1.00  0.00           H  
ATOM   2086  CA  MET   145      42.322  42.957  55.696  1.00  0.00           C  
ATOM   2087  HA  MET   145      42.398  42.978  54.611  1.00  0.00           H  
ATOM   2088  CB  MET   145      42.822  41.592  56.183  1.00  0.00           C  
ATOM   2089  HB2 MET   145      42.784  41.659  57.269  1.00  0.00           H  
ATOM   2090  HB3 MET   145      42.103  40.883  55.777  1.00  0.00           H  
ATOM   2091  CG  MET   145      44.262  41.304  55.724  1.00  0.00           C  
ATOM   2092  HG2 MET   145      45.020  41.838  56.293  1.00  0.00           H  
ATOM   2093  HG3 MET   145      44.354  40.246  55.959  1.00  0.00           H  
ATOM   2094  SD  MET   145      44.662  41.517  53.966  1.00  0.00           S  
ATOM   2095  CE  MET   145      44.368  39.879  53.214  1.00  0.00           C  
ATOM   2096  HE1 MET   145      44.813  39.773  52.227  1.00  0.00           H  
ATOM   2097  HE2 MET   145      44.887  39.059  53.705  1.00  0.00           H  
ATOM   2098  HE3 MET   145      43.307  39.701  53.373  1.00  0.00           H  
ATOM   2099  C   MET   145      40.857  43.031  56.065  1.00  0.00           C  
ATOM   2100  O   MET   145      39.977  42.488  55.404  1.00  0.00           O  
ATOM   2101  N   LYS   146      40.522  43.743  57.126  1.00  0.00           N  
ATOM   2102  H   LYS   146      41.219  44.069  57.782  1.00  0.00           H  
ATOM   2103  CA  LYS   146      39.179  44.108  57.443  1.00  0.00           C  
ATOM   2104  HA  LYS   146      38.541  43.255  57.219  1.00  0.00           H  
ATOM   2105  CB  LYS   146      38.965  44.585  58.925  1.00  0.00           C  
ATOM   2106  HB2 LYS   146      39.498  43.885  59.565  1.00  0.00           H  
ATOM   2107  HB3 LYS   146      39.578  45.484  58.970  1.00  0.00           H  
ATOM   2108  CG  LYS   146      37.652  44.805  59.542  1.00  0.00           C  
ATOM   2109  HG2 LYS   146      37.830  44.790  60.615  1.00  0.00           H  
ATOM   2110  HG3 LYS   146      37.256  45.760  59.201  1.00  0.00           H  
ATOM   2111  CD  LYS   146      36.641  43.689  59.251  1.00  0.00           C  
ATOM   2112  HD2 LYS   146      35.647  44.041  59.520  1.00  0.00           H  
ATOM   2113  HD3 LYS   146      36.724  43.569  58.173  1.00  0.00           H  
ATOM   2114  CE  LYS   146      36.937  42.398  60.033  1.00  0.00           C  
ATOM   2115  HE2 LYS   146      37.868  41.973  59.667  1.00  0.00           H  
ATOM   2116  HE3 LYS   146      36.854  42.611  61.096  1.00  0.00           H  
ATOM   2117  NZ  LYS   146      36.022  41.381  59.532  1.00  0.00           N  
ATOM   2118  HZ1 LYS   146      36.181  40.961  58.599  1.00  0.00           H  
ATOM   2119  HZ2 LYS   146      36.068  40.588  60.197  1.00  0.00           H  
ATOM   2120  HZ3 LYS   146      35.066  41.779  59.575  1.00  0.00           H  
ATOM   2121  C   LYS   146      38.601  45.213  56.561  1.00  0.00           C  
ATOM   2122  O   LYS   146      37.392  45.226  56.394  1.00  0.00           O  
ATOM   2123  N   GLY   147      39.434  46.160  55.970  1.00  0.00           N  
ATOM   2124  H   GLY   147      40.438  46.089  56.070  1.00  0.00           H  
ATOM   2125  CA  GLY   147      38.991  46.891  54.854  1.00  0.00           C  
ATOM   2126  HA2 GLY   147      38.053  47.418  55.016  1.00  0.00           H  
ATOM   2127  HA3 GLY   147      39.761  47.622  54.619  1.00  0.00           H  
ATOM   2128  C   GLY   147      38.873  46.105  53.514  1.00  0.00           C  
ATOM   2129  O   GLY   147      37.965  46.339  52.705  1.00  0.00           O  
ATOM   2130  N   LEU   148      39.716  45.086  53.302  1.00  0.00           N  
ATOM   2131  H   LEU   148      40.600  45.105  53.793  1.00  0.00           H  
ATOM   2132  CA  LEU   148      39.714  44.355  52.013  1.00  0.00           C  
ATOM   2133  HA  LEU   148      39.749  45.088  51.210  1.00  0.00           H  
ATOM   2134  CB  LEU   148      40.830  43.262  52.044  1.00  0.00           C  
ATOM   2135  HB2 LEU   148      41.694  43.601  52.611  1.00  0.00           H  
ATOM   2136  HB3 LEU   148      40.559  42.453  52.719  1.00  0.00           H  
ATOM   2137  CG  LEU   148      41.268  42.726  50.692  1.00  0.00           C  
ATOM   2138  HG  LEU   148      40.483  42.074  50.316  1.00  0.00           H  
ATOM   2139  CD1 LEU   148      41.554  43.736  49.638  1.00  0.00           C  
ATOM   2140 HD11 LEU   148      42.072  44.578  50.093  1.00  0.00           H  
ATOM   2141 HD12 LEU   148      42.297  43.296  48.976  1.00  0.00           H  
ATOM   2142 HD13 LEU   148      40.684  43.989  49.036  1.00  0.00           H  
ATOM   2143  CD2 LEU   148      42.435  41.764  50.761  1.00  0.00           C  
ATOM   2144 HD21 LEU   148      43.281  42.419  50.958  1.00  0.00           H  
ATOM   2145 HD22 LEU   148      42.267  41.058  51.571  1.00  0.00           H  
ATOM   2146 HD23 LEU   148      42.518  41.108  49.896  1.00  0.00           H  
ATOM   2147  C   LEU   148      38.449  43.548  51.786  1.00  0.00           C  
ATOM   2148  O   LEU   148      37.893  43.607  50.712  1.00  0.00           O  
ATOM   2149  N   SER   149      38.027  42.814  52.802  1.00  0.00           N  
ATOM   2150  H   SER   149      38.589  42.845  53.642  1.00  0.00           H  
ATOM   2151  CA  SER   149      36.740  42.069  52.693  1.00  0.00           C  
ATOM   2152  HA  SER   149      36.722  41.341  51.885  1.00  0.00           H  
ATOM   2153  CB  SER   149      36.639  41.253  53.929  1.00  0.00           C  
ATOM   2154  HB2 SER   149      35.666  40.775  53.832  1.00  0.00           H  
ATOM   2155  HB3 SER   149      37.431  40.515  54.029  1.00  0.00           H  
ATOM   2156  OG  SER   149      36.626  42.082  55.132  1.00  0.00           O  
ATOM   2157  HG  SER   149      37.249  41.705  55.772  1.00  0.00           H  
ATOM   2158  C   SER   149      35.569  42.937  52.510  1.00  0.00           C  
ATOM   2159  O   SER   149      34.740  42.744  51.596  1.00  0.00           O  
ATOM   2160  N   LYS   150      35.510  44.115  53.306  1.00  0.00           N  
ATOM   2161  H   LYS   150      36.259  44.295  53.961  1.00  0.00           H  
ATOM   2162  CA  LYS   150      34.471  45.048  53.107  1.00  0.00           C  
ATOM   2163  HA  LYS   150      33.487  44.604  53.240  1.00  0.00           H  
ATOM   2164  CB  LYS   150      34.600  46.205  54.106  1.00  0.00           C  
ATOM   2165  HB2 LYS   150      34.813  45.794  55.091  1.00  0.00           H  
ATOM   2166  HB3 LYS   150      35.377  46.925  53.856  1.00  0.00           H  
ATOM   2167  CG  LYS   150      33.183  47.012  54.265  1.00  0.00           C  
ATOM   2168  HG2 LYS   150      33.048  47.798  53.524  1.00  0.00           H  
ATOM   2169  HG3 LYS   150      32.295  46.442  54.001  1.00  0.00           H  
ATOM   2170  CD  LYS   150      33.044  47.639  55.693  1.00  0.00           C  
ATOM   2171  HD2 LYS   150      33.933  48.239  55.874  1.00  0.00           H  
ATOM   2172  HD3 LYS   150      32.131  48.220  55.809  1.00  0.00           H  
ATOM   2173  CE  LYS   150      32.954  46.541  56.768  1.00  0.00           C  
ATOM   2174  HE2 LYS   150      33.819  45.888  56.676  1.00  0.00           H  
ATOM   2175  HE3 LYS   150      33.041  47.045  57.727  1.00  0.00           H  
ATOM   2176  NZ  LYS   150      31.725  45.642  56.691  1.00  0.00           N  
ATOM   2177  HZ1 LYS   150      31.903  45.076  55.842  1.00  0.00           H  
ATOM   2178  HZ2 LYS   150      31.747  44.963  57.473  1.00  0.00           H  
ATOM   2179  HZ3 LYS   150      30.841  46.169  56.577  1.00  0.00           H  
ATOM   2180  C   LYS   150      34.486  45.610  51.645  1.00  0.00           C  
ATOM   2181  O   LYS   150      33.362  45.851  51.167  1.00  0.00           O  
ATOM   2182  N   ALA   151      35.655  45.843  50.966  1.00  0.00           N  
ATOM   2183  H   ALA   151      36.570  45.841  51.398  1.00  0.00           H  
ATOM   2184  CA  ALA   151      35.763  46.378  49.613  1.00  0.00           C  
ATOM   2185  HA  ALA   151      34.991  47.138  49.512  1.00  0.00           H  
ATOM   2186  CB  ALA   151      37.133  46.987  49.431  1.00  0.00           C  
ATOM   2187  HB1 ALA   151      37.265  47.525  48.495  1.00  0.00           H  
ATOM   2188  HB2 ALA   151      37.405  47.680  50.224  1.00  0.00           H  
ATOM   2189  HB3 ALA   151      37.961  46.283  49.491  1.00  0.00           H  
ATOM   2190  C   ALA   151      35.464  45.295  48.484  1.00  0.00           C  
ATOM   2191  O   ALA   151      34.829  45.534  47.512  1.00  0.00           O  
ATOM   2192  N   LYS   152      35.763  43.964  48.783  1.00  0.00           N  
ATOM   2193  H   LYS   152      36.213  43.855  49.683  1.00  0.00           H  
ATOM   2194  CA  LYS   152      35.435  42.865  47.977  1.00  0.00           C  
ATOM   2195  HA  LYS   152      35.776  43.113  46.974  1.00  0.00           H  
ATOM   2196  CB  LYS   152      36.167  41.600  48.570  1.00  0.00           C  
ATOM   2197  HB2 LYS   152      37.222  41.824  48.714  1.00  0.00           H  
ATOM   2198  HB3 LYS   152      35.834  41.425  49.591  1.00  0.00           H  
ATOM   2199  CG  LYS   152      36.027  40.423  47.591  1.00  0.00           C  
ATOM   2200  HG2 LYS   152      35.114  39.865  47.790  1.00  0.00           H  
ATOM   2201  HG3 LYS   152      36.025  40.827  46.581  1.00  0.00           H  
ATOM   2202  CD  LYS   152      37.219  39.497  47.805  1.00  0.00           C  
ATOM   2203  HD2 LYS   152      37.315  38.826  46.953  1.00  0.00           H  
ATOM   2204  HD3 LYS   152      38.160  40.044  47.796  1.00  0.00           H  
ATOM   2205  CE  LYS   152      37.263  38.609  48.976  1.00  0.00           C  
ATOM   2206  HE2 LYS   152      37.361  39.186  49.892  1.00  0.00           H  
ATOM   2207  HE3 LYS   152      36.294  38.116  49.017  1.00  0.00           H  
ATOM   2208  NZ  LYS   152      38.335  37.622  48.994  1.00  0.00           N  
ATOM   2209  HZ1 LYS   152      38.550  37.260  49.940  1.00  0.00           H  
ATOM   2210  HZ2 LYS   152      37.985  36.825  48.433  1.00  0.00           H  
ATOM   2211  HZ3 LYS   152      39.182  37.941  48.491  1.00  0.00           H  
ATOM   2212  C   LYS   152      33.947  42.759  47.950  1.00  0.00           C  
ATOM   2213  O   LYS   152      33.424  42.457  46.928  1.00  0.00           O  
ATOM   2214  N   GLU   153      33.228  42.934  49.089  1.00  0.00           N  
ATOM   2215  H   GLU   153      33.783  43.047  49.927  1.00  0.00           H  
ATOM   2216  CA  GLU   153      31.770  42.868  49.158  1.00  0.00           C  
ATOM   2217  HA  GLU   153      31.524  41.820  49.002  1.00  0.00           H  
ATOM   2218  CB  GLU   153      31.369  43.260  50.587  1.00  0.00           C  
ATOM   2219  HB2 GLU   153      32.003  42.785  51.332  1.00  0.00           H  
ATOM   2220  HB3 GLU   153      31.454  44.342  50.669  1.00  0.00           H  
ATOM   2221  CG  GLU   153      29.943  42.904  50.929  1.00  0.00           C  
ATOM   2222  HG2 GLU   153      29.591  43.396  51.833  1.00  0.00           H  
ATOM   2223  HG3 GLU   153      29.308  43.327  50.153  1.00  0.00           H  
ATOM   2224  CD  GLU   153      29.803  41.405  50.979  1.00  0.00           C  
ATOM   2225  OE1 GLU   153      29.746  40.793  49.863  1.00  0.00           O  
ATOM   2226  OE2 GLU   153      29.798  40.813  52.061  1.00  0.00           O  
ATOM   2227  C   GLU   153      31.053  43.726  48.058  1.00  0.00           C  
ATOM   2228  O   GLU   153      30.081  43.378  47.344  1.00  0.00           O  
ATOM   2229  N   GLY   154      31.562  44.990  47.972  1.00  0.00           N  
ATOM   2230  H   GLY   154      32.297  45.276  48.605  1.00  0.00           H  
ATOM   2231  CA  GLY   154      31.053  45.962  47.122  1.00  0.00           C  
ATOM   2232  HA2 GLY   154      29.969  46.007  47.204  1.00  0.00           H  
ATOM   2233  HA3 GLY   154      31.432  46.921  47.470  1.00  0.00           H  
ATOM   2234  C   GLY   154      31.416  45.702  45.600  1.00  0.00           C  
ATOM   2235  O   GLY   154      30.644  46.080  44.702  1.00  0.00           O  
ATOM   2236  N   VAL   155      32.596  44.983  45.393  1.00  0.00           N  
ATOM   2237  H   VAL   155      33.176  44.636  46.145  1.00  0.00           H  
ATOM   2238  CA  VAL   155      33.039  44.706  44.001  1.00  0.00           C  
ATOM   2239  HA  VAL   155      32.834  45.534  43.325  1.00  0.00           H  
ATOM   2240  CB  VAL   155      34.558  44.602  43.959  1.00  0.00           C  
ATOM   2241  HB  VAL   155      34.892  43.934  44.750  1.00  0.00           H  
ATOM   2242  CG1 VAL   155      35.080  43.913  42.731  1.00  0.00           C  
ATOM   2243 HG11 VAL   155      34.718  44.468  41.868  1.00  0.00           H  
ATOM   2244 HG12 VAL   155      36.167  43.950  42.698  1.00  0.00           H  
ATOM   2245 HG13 VAL   155      34.810  42.859  42.726  1.00  0.00           H  
ATOM   2246  CG2 VAL   155      35.269  45.884  44.104  1.00  0.00           C  
ATOM   2247 HG21 VAL   155      36.342  45.701  44.124  1.00  0.00           H  
ATOM   2248 HG22 VAL   155      35.041  46.517  43.248  1.00  0.00           H  
ATOM   2249 HG23 VAL   155      34.916  46.370  45.011  1.00  0.00           H  
ATOM   2250  C   VAL   155      32.346  43.415  43.410  1.00  0.00           C  
ATOM   2251  O   VAL   155      32.136  43.365  42.234  1.00  0.00           O  
ATOM   2252  N   VAL   156      31.910  42.518  44.327  1.00  0.00           N  
ATOM   2253  H   VAL   156      32.299  42.611  45.255  1.00  0.00           H  
ATOM   2254  CA  VAL   156      31.002  41.397  43.949  1.00  0.00           C  
ATOM   2255  HA  VAL   156      31.195  40.791  43.067  1.00  0.00           H  
ATOM   2256  CB  VAL   156      30.986  40.310  45.069  1.00  0.00           C  
ATOM   2257  HB  VAL   156      30.799  40.739  46.052  1.00  0.00           H  
ATOM   2258  CG1 VAL   156      29.929  39.316  44.907  1.00  0.00           C  
ATOM   2259 HG11 VAL   156      29.874  38.936  43.889  1.00  0.00           H  
ATOM   2260 HG12 VAL   156      29.841  38.574  45.699  1.00  0.00           H  
ATOM   2261 HG13 VAL   156      29.016  39.895  45.023  1.00  0.00           H  
ATOM   2262  CG2 VAL   156      32.374  39.669  45.100  1.00  0.00           C  
ATOM   2263 HG21 VAL   156      32.319  38.728  45.644  1.00  0.00           H  
ATOM   2264 HG22 VAL   156      32.786  39.495  44.108  1.00  0.00           H  
ATOM   2265 HG23 VAL   156      33.149  40.311  45.514  1.00  0.00           H  
ATOM   2266  C   VAL   156      29.609  41.987  43.746  1.00  0.00           C  
ATOM   2267  O   VAL   156      28.939  41.603  42.874  1.00  0.00           O  
ATOM   2268  N   ALA   157      29.296  43.023  44.542  1.00  0.00           N  
ATOM   2269  H   ALA   157      29.807  43.288  45.373  1.00  0.00           H  
ATOM   2270  CA  ALA   157      28.013  43.628  44.367  1.00  0.00           C  
ATOM   2271  HA  ALA   157      27.319  42.794  44.284  1.00  0.00           H  
ATOM   2272  CB  ALA   157      27.596  44.533  45.573  1.00  0.00           C  
ATOM   2273  HB1 ALA   157      26.541  44.788  45.637  1.00  0.00           H  
ATOM   2274  HB2 ALA   157      27.794  43.917  46.448  1.00  0.00           H  
ATOM   2275  HB3 ALA   157      28.216  45.417  45.710  1.00  0.00           H  
ATOM   2276  C   ALA   157      27.869  44.483  43.092  1.00  0.00           C  
ATOM   2277  O   ALA   157      26.786  44.691  42.505  1.00  0.00           O  
ATOM   2278  N   ALA   158      29.031  44.872  42.449  1.00  0.00           N  
ATOM   2279  H   ALA   158      29.948  44.656  42.817  1.00  0.00           H  
ATOM   2280  CA  ALA   158      29.075  45.595  41.189  1.00  0.00           C  
ATOM   2281  HA  ALA   158      28.313  46.362  41.308  1.00  0.00           H  
ATOM   2282  CB  ALA   158      30.488  46.127  40.951  1.00  0.00           C  
ATOM   2283  HB1 ALA   158      30.469  47.048  41.530  1.00  0.00           H  
ATOM   2284  HB2 ALA   158      31.334  45.518  41.263  1.00  0.00           H  
ATOM   2285  HB3 ALA   158      30.537  46.448  39.912  1.00  0.00           H  
ATOM   2286  C   ALA   158      28.646  44.558  40.096  1.00  0.00           C  
ATOM   2287  O   ALA   158      27.726  44.779  39.338  1.00  0.00           O  
ATOM   2288  N   ALA   159      29.431  43.491  40.031  1.00  0.00           N  
ATOM   2289  H   ALA   159      30.195  43.305  40.667  1.00  0.00           H  
ATOM   2290  CA  ALA   159      29.314  42.425  39.023  1.00  0.00           C  
ATOM   2291  HA  ALA   159      29.611  42.796  38.045  1.00  0.00           H  
ATOM   2292  CB  ALA   159      30.483  41.433  39.320  1.00  0.00           C  
ATOM   2293  HB1 ALA   159      30.604  40.708  38.518  1.00  0.00           H  
ATOM   2294  HB2 ALA   159      31.401  42.015  39.364  1.00  0.00           H  
ATOM   2295  HB3 ALA   159      30.311  40.924  40.266  1.00  0.00           H  
ATOM   2296  C   ALA   159      27.988  41.661  39.173  1.00  0.00           C  
ATOM   2297  O   ALA   159      27.400  41.280  38.127  1.00  0.00           O  
ATOM   2298  N   GLU   160      27.472  41.492  40.406  1.00  0.00           N  
ATOM   2299  H   GLU   160      27.945  41.607  41.292  1.00  0.00           H  
ATOM   2300  CA  GLU   160      26.243  40.771  40.555  1.00  0.00           C  
ATOM   2301  HA  GLU   160      26.228  39.870  39.945  1.00  0.00           H  
ATOM   2302  CB  GLU   160      26.159  40.172  41.978  1.00  0.00           C  
ATOM   2303  HB2 GLU   160      26.279  40.974  42.703  1.00  0.00           H  
ATOM   2304  HB3 GLU   160      25.167  39.734  42.062  1.00  0.00           H  
ATOM   2305  CG  GLU   160      27.197  39.071  42.169  1.00  0.00           C  
ATOM   2306  HG2 GLU   160      28.215  39.392  41.954  1.00  0.00           H  
ATOM   2307  HG3 GLU   160      27.172  38.653  43.173  1.00  0.00           H  
ATOM   2308  CD  GLU   160      27.040  37.848  41.310  1.00  0.00           C  
ATOM   2309  OE1 GLU   160      25.914  37.381  41.022  1.00  0.00           O  
ATOM   2310  OE2 GLU   160      28.003  37.480  40.646  1.00  0.00           O  
ATOM   2311  C   GLU   160      25.164  41.705  40.150  1.00  0.00           C  
ATOM   2312  O   GLU   160      24.179  41.250  39.523  1.00  0.00           O  
ATOM   2313  N   LYS   161      25.279  43.062  40.557  1.00  0.00           N  
ATOM   2314  H   LYS   161      25.977  43.425  41.193  1.00  0.00           H  
ATOM   2315  CA  LYS   161      24.211  43.975  40.108  1.00  0.00           C  
ATOM   2316  HA  LYS   161      23.269  43.641  40.536  1.00  0.00           H  
ATOM   2317  CB  LYS   161      24.408  45.331  40.716  1.00  0.00           C  
ATOM   2318  HB2 LYS   161      24.453  45.253  41.800  1.00  0.00           H  
ATOM   2319  HB3 LYS   161      25.338  45.731  40.317  1.00  0.00           H  
ATOM   2320  CG  LYS   161      23.195  46.193  40.275  1.00  0.00           C  
ATOM   2321  HG2 LYS   161      23.346  46.850  39.422  1.00  0.00           H  
ATOM   2322  HG3 LYS   161      22.358  45.549  40.012  1.00  0.00           H  
ATOM   2323  CD  LYS   161      22.832  47.073  41.440  1.00  0.00           C  
ATOM   2324  HD2 LYS   161      22.501  46.356  42.188  1.00  0.00           H  
ATOM   2325  HD3 LYS   161      23.694  47.515  41.935  1.00  0.00           H  
ATOM   2326  CE  LYS   161      21.582  47.890  41.169  1.00  0.00           C  
ATOM   2327  HE2 LYS   161      21.799  48.663  40.436  1.00  0.00           H  
ATOM   2328  HE3 LYS   161      20.804  47.203  40.845  1.00  0.00           H  
ATOM   2329  NZ  LYS   161      21.090  48.598  42.380  1.00  0.00           N  
ATOM   2330  HZ1 LYS   161      20.898  47.921  43.140  1.00  0.00           H  
ATOM   2331  HZ2 LYS   161      21.722  49.342  42.727  1.00  0.00           H  
ATOM   2332  HZ3 LYS   161      20.220  49.078  42.085  1.00  0.00           H  
ATOM   2333  C   LYS   161      24.127  44.055  38.583  1.00  0.00           C  
ATOM   2334  O   LYS   161      23.051  44.223  38.030  1.00  0.00           O  
ATOM   2335  N   THR   162      25.295  43.917  37.845  1.00  0.00           N  
ATOM   2336  H   THR   162      26.124  43.648  38.357  1.00  0.00           H  
ATOM   2337  CA  THR   162      25.384  43.998  36.434  1.00  0.00           C  
ATOM   2338  HA  THR   162      26.455  43.974  36.247  1.00  0.00           H  
ATOM   2339  CB  THR   162      24.774  45.320  35.897  1.00  0.00           C  
ATOM   2340  HB  THR   162      23.694  45.279  36.013  1.00  0.00           H  
ATOM   2341  CG2 THR   162      25.321  46.560  36.605  1.00  0.00           C  
ATOM   2342 HG21 THR   162      26.400  46.528  36.468  1.00  0.00           H  
ATOM   2343 HG22 THR   162      25.022  47.522  36.192  1.00  0.00           H  
ATOM   2344 HG23 THR   162      25.136  46.518  37.677  1.00  0.00           H  
ATOM   2345  OG1 THR   162      25.036  45.511  34.535  1.00  0.00           O  
ATOM   2346  HG1 THR   162      24.721  44.692  34.123  1.00  0.00           H  
ATOM   2347  C   THR   162      24.735  42.815  35.788  1.00  0.00           C  
ATOM   2348  O   THR   162      24.205  42.936  34.641  1.00  0.00           O  
ATOM   2349  N   LYS   163      24.966  41.636  36.419  1.00  0.00           N  
ATOM   2350  H   LYS   163      25.511  41.705  37.267  1.00  0.00           H  
ATOM   2351  CA  LYS   163      24.229  40.420  36.007  1.00  0.00           C  
ATOM   2352  HA  LYS   163      24.413  40.297  34.942  1.00  0.00           H  
ATOM   2353  CB  LYS   163      24.760  39.159  36.649  1.00  0.00           C  
ATOM   2354  HB2 LYS   163      24.679  39.281  37.727  1.00  0.00           H  
ATOM   2355  HB3 LYS   163      24.143  38.347  36.269  1.00  0.00           H  
ATOM   2356  CG  LYS   163      26.235  38.829  36.379  1.00  0.00           C  
ATOM   2357  HG2 LYS   163      26.382  38.460  35.366  1.00  0.00           H  
ATOM   2358  HG3 LYS   163      26.783  39.768  36.334  1.00  0.00           H  
ATOM   2359  CD  LYS   163      26.934  37.831  37.376  1.00  0.00           C  
ATOM   2360  HD2 LYS   163      27.898  37.535  36.967  1.00  0.00           H  
ATOM   2361  HD3 LYS   163      26.970  38.379  38.316  1.00  0.00           H  
ATOM   2362  CE  LYS   163      26.120  36.547  37.569  1.00  0.00           C  
ATOM   2363  HE2 LYS   163      25.105  36.899  37.736  1.00  0.00           H  
ATOM   2364  HE3 LYS   163      26.091  35.985  36.639  1.00  0.00           H  
ATOM   2365  NZ  LYS   163      26.428  35.687  38.791  1.00  0.00           N  
ATOM   2366  HZ1 LYS   163      27.345  35.215  38.702  1.00  0.00           H  
ATOM   2367  HZ2 LYS   163      26.491  36.223  39.675  1.00  0.00           H  
ATOM   2368  HZ3 LYS   163      25.547  35.184  39.003  1.00  0.00           H  
ATOM   2369  C   LYS   163      22.585  40.550  36.142  1.00  0.00           C  
ATOM   2370  O   LYS   163      21.811  40.288  35.178  1.00  0.00           O  
ATOM   2371  N   GLN   164      22.244  41.193  37.248  1.00  0.00           N  
ATOM   2372  H   GLN   164      22.929  41.570  37.890  1.00  0.00           H  
ATOM   2373  CA  GLN   164      20.869  41.058  37.735  1.00  0.00           C  
ATOM   2374  HA  GLN   164      20.222  40.377  37.187  1.00  0.00           H  
ATOM   2375  CB  GLN   164      20.854  40.569  39.167  1.00  0.00           C  
ATOM   2376  HB2 GLN   164      21.532  39.733  39.329  1.00  0.00           H  
ATOM   2377  HB3 GLN   164      21.312  41.368  39.746  1.00  0.00           H  
ATOM   2378  CG  GLN   164      19.429  40.112  39.579  1.00  0.00           C  
ATOM   2379  HG2 GLN   164      19.285  40.138  40.657  1.00  0.00           H  
ATOM   2380  HG3 GLN   164      18.642  40.751  39.183  1.00  0.00           H  
ATOM   2381  CD  GLN   164      19.123  38.682  39.139  1.00  0.00           C  
ATOM   2382  OE1 GLN   164      19.756  38.179  38.256  1.00  0.00           O  
ATOM   2383  NE2 GLN   164      18.197  38.032  39.785  1.00  0.00           N  
ATOM   2384 HE21 GLN   164      17.998  37.096  39.460  1.00  0.00           H  
ATOM   2385 HE22 GLN   164      17.711  38.486  40.547  1.00  0.00           H  
ATOM   2386  C   GLN   164      20.274  42.395  37.519  1.00  0.00           C  
ATOM   2387  O   GLN   164      20.271  43.275  38.399  1.00  0.00           O  
ATOM   2388  N   GLY   165      19.681  42.561  36.321  1.00  0.00           N  
ATOM   2389  H   GLY   165      19.647  41.860  35.594  1.00  0.00           H  
ATOM   2390  CA  GLY   165      19.210  43.901  35.934  1.00  0.00           C  
ATOM   2391  HA2 GLY   165      18.451  44.236  36.637  1.00  0.00           H  
ATOM   2392  HA3 GLY   165      20.024  44.622  35.964  1.00  0.00           H  
ATOM   2393  C   GLY   165      18.727  43.833  34.543  1.00  0.00           C  
ATOM   2394  O   GLY   165      18.635  42.736  33.906  1.00  0.00           O  
ATOM   2395  N   VAL   166      18.532  45.057  33.971  1.00  0.00           N  
ATOM   2396  H   VAL   166      18.579  45.859  34.586  1.00  0.00           H  
ATOM   2397  CA  VAL   166      18.225  45.203  32.591  1.00  0.00           C  
ATOM   2398  HA  VAL   166      17.493  44.446  32.319  1.00  0.00           H  
ATOM   2399  CB  VAL   166      17.834  46.655  32.110  1.00  0.00           C  
ATOM   2400  HB  VAL   166      18.579  47.283  32.595  1.00  0.00           H  
ATOM   2401  CG1 VAL   166      17.907  46.956  30.645  1.00  0.00           C  
ATOM   2402 HG11 VAL   166      17.037  46.557  30.128  1.00  0.00           H  
ATOM   2403 HG12 VAL   166      17.672  47.997  30.434  1.00  0.00           H  
ATOM   2404 HG13 VAL   166      18.813  46.621  30.143  1.00  0.00           H  
ATOM   2405  CG2 VAL   166      16.548  47.127  32.757  1.00  0.00           C  
ATOM   2406 HG21 VAL   166      16.511  48.213  32.700  1.00  0.00           H  
ATOM   2407 HG22 VAL   166      15.680  46.696  32.262  1.00  0.00           H  
ATOM   2408 HG23 VAL   166      16.604  46.777  33.785  1.00  0.00           H  
ATOM   2409  C   VAL   166      19.446  44.772  31.778  1.00  0.00           C  
ATOM   2410  O   VAL   166      20.534  45.220  32.021  1.00  0.00           O  
ATOM   2411  N   ALA   167      19.327  43.852  30.781  1.00  0.00           N  
ATOM   2412  H   ALA   167      18.482  43.303  30.691  1.00  0.00           H  
ATOM   2413  CA  ALA   167      20.387  43.592  29.884  1.00  0.00           C  
ATOM   2414  HA  ALA   167      20.938  44.530  29.867  1.00  0.00           H  
ATOM   2415  CB  ALA   167      21.250  42.423  30.425  1.00  0.00           C  
ATOM   2416  HB1 ALA   167      22.216  42.363  29.928  1.00  0.00           H  
ATOM   2417  HB2 ALA   167      21.453  42.737  31.447  1.00  0.00           H  
ATOM   2418  HB3 ALA   167      20.658  41.515  30.323  1.00  0.00           H  
ATOM   2419  C   ALA   167      19.970  43.251  28.465  1.00  0.00           C  
ATOM   2420  O   ALA   167      18.791  43.247  28.165  1.00  0.00           O  
ATOM   2421  N   GLU   168      21.023  43.132  27.613  1.00  0.00           N  
ATOM   2422  H   GLU   168      21.941  43.419  27.927  1.00  0.00           H  
ATOM   2423  CA  GLU   168      20.950  42.381  26.305  1.00  0.00           C  
ATOM   2424  HA  GLU   168      19.970  42.049  25.971  1.00  0.00           H  
ATOM   2425  CB  GLU   168      21.866  43.077  25.218  1.00  0.00           C  
ATOM   2426  HB2 GLU   168      22.876  43.321  25.541  1.00  0.00           H  
ATOM   2427  HB3 GLU   168      21.903  42.344  24.415  1.00  0.00           H  
ATOM   2428  CG  GLU   168      21.116  44.264  24.648  1.00  0.00           C  
ATOM   2429  HG2 GLU   168      21.425  44.480  23.627  1.00  0.00           H  
ATOM   2430  HG3 GLU   168      20.084  43.955  24.497  1.00  0.00           H  
ATOM   2431  CD  GLU   168      21.333  45.520  25.441  1.00  0.00           C  
ATOM   2432  OE1 GLU   168      22.515  45.829  25.817  1.00  0.00           O  
ATOM   2433  OE2 GLU   168      20.347  46.276  25.657  1.00  0.00           O  
ATOM   2434  C   GLU   168      21.698  41.070  26.715  1.00  0.00           C  
ATOM   2435  O   GLU   168      22.707  41.120  27.413  1.00  0.00           O  
ATOM   2436  N   ALA   169      21.164  40.021  26.110  1.00  0.00           N  
ATOM   2437  H   ALA   169      20.370  40.205  25.511  1.00  0.00           H  
ATOM   2438  CA  ALA   169      21.437  38.691  26.592  1.00  0.00           C  
ATOM   2439  HA  ALA   169      22.331  38.653  27.210  1.00  0.00           H  
ATOM   2440  CB  ALA   169      20.310  38.241  27.398  1.00  0.00           C  
ATOM   2441  HB1 ALA   169      19.345  38.301  26.897  1.00  0.00           H  
ATOM   2442  HB2 ALA   169      20.430  37.204  27.703  1.00  0.00           H  
ATOM   2443  HB3 ALA   169      20.300  38.843  28.304  1.00  0.00           H  
ATOM   2444  C   ALA   169      21.727  37.886  25.379  1.00  0.00           C  
ATOM   2445  O   ALA   169      21.007  37.911  24.376  1.00  0.00           O  
ATOM   2446  N   ALA   170      22.811  37.072  25.437  1.00  0.00           N  
ATOM   2447  H   ALA   170      23.406  37.143  26.251  1.00  0.00           H  
ATOM   2448  CA  ALA   170      23.286  36.394  24.219  1.00  0.00           C  
ATOM   2449  HA  ALA   170      22.503  36.344  23.466  1.00  0.00           H  
ATOM   2450  CB  ALA   170      24.422  37.277  23.641  1.00  0.00           C  
ATOM   2451  HB1 ALA   170      25.023  36.874  22.828  1.00  0.00           H  
ATOM   2452  HB2 ALA   170      24.030  38.270  23.433  1.00  0.00           H  
ATOM   2453  HB3 ALA   170      25.269  37.261  24.323  1.00  0.00           H  
ATOM   2454  C   ALA   170      23.845  34.984  24.554  1.00  0.00           C  
ATOM   2455  O   ALA   170      24.995  34.635  24.120  1.00  0.00           O  
ATOM   2456  N   GLY   171      23.054  34.240  25.361  1.00  0.00           N  
ATOM   2457  H   GLY   171      22.158  34.636  25.613  1.00  0.00           H  
ATOM   2458  CA  GLY   171      23.394  32.903  25.879  1.00  0.00           C  
ATOM   2459  HA2 GLY   171      22.473  32.327  25.829  1.00  0.00           H  
ATOM   2460  HA3 GLY   171      24.093  32.388  25.224  1.00  0.00           H  
ATOM   2461  C   GLY   171      23.914  33.078  27.245  1.00  0.00           C  
ATOM   2462  O   GLY   171      23.388  33.713  28.127  1.00  0.00           O  
ATOM   2463  N   LYS   172      25.175  32.569  27.420  1.00  0.00           N  
ATOM   2464  H   LYS   172      25.449  32.247  26.501  1.00  0.00           H  
ATOM   2465  CA  LYS   172      26.039  32.858  28.533  1.00  0.00           C  
ATOM   2466  HA  LYS   172      25.398  32.695  29.396  1.00  0.00           H  
ATOM   2467  CB  LYS   172      27.073  31.834  28.708  1.00  0.00           C  
ATOM   2468  HB2 LYS   172      26.574  30.875  28.837  1.00  0.00           H  
ATOM   2469  HB3 LYS   172      27.491  31.721  27.710  1.00  0.00           H  
ATOM   2470  CG  LYS   172      28.101  31.966  29.807  1.00  0.00           C  
ATOM   2471  HG2 LYS   172      28.512  32.972  29.751  1.00  0.00           H  
ATOM   2472  HG3 LYS   172      27.488  31.829  30.696  1.00  0.00           H  
ATOM   2473  CD  LYS   172      29.225  30.875  29.777  1.00  0.00           C  
ATOM   2474  HD2 LYS   172      29.839  30.979  30.669  1.00  0.00           H  
ATOM   2475  HD3 LYS   172      28.682  29.933  29.832  1.00  0.00           H  
ATOM   2476  CE  LYS   172      30.027  31.062  28.524  1.00  0.00           C  
ATOM   2477  HE2 LYS   172      29.485  30.902  27.595  1.00  0.00           H  
ATOM   2478  HE3 LYS   172      30.463  32.057  28.523  1.00  0.00           H  
ATOM   2479  NZ  LYS   172      31.143  30.086  28.465  1.00  0.00           N  
ATOM   2480  HZ1 LYS   172      31.736  30.238  27.629  1.00  0.00           H  
ATOM   2481  HZ2 LYS   172      31.690  30.093  29.344  1.00  0.00           H  
ATOM   2482  HZ3 LYS   172      30.777  29.126  28.334  1.00  0.00           H  
ATOM   2483  C   LYS   172      26.517  34.355  28.570  1.00  0.00           C  
ATOM   2484  O   LYS   172      26.508  35.058  29.544  1.00  0.00           O  
ATOM   2485  N   THR   173      26.958  34.826  27.398  1.00  0.00           N  
ATOM   2486  H   THR   173      26.842  34.257  26.570  1.00  0.00           H  
ATOM   2487  CA  THR   173      27.460  36.256  27.215  1.00  0.00           C  
ATOM   2488  HA  THR   173      27.739  36.398  26.174  1.00  0.00           H  
ATOM   2489  CB  THR   173      28.665  36.633  28.132  1.00  0.00           C  
ATOM   2490  HB  THR   173      28.396  36.655  29.186  1.00  0.00           H  
ATOM   2491  CG2 THR   173      29.763  35.687  27.822  1.00  0.00           C  
ATOM   2492 HG21 THR   173      29.563  34.722  28.283  1.00  0.00           H  
ATOM   2493 HG22 THR   173      29.887  35.569  26.747  1.00  0.00           H  
ATOM   2494 HG23 THR   173      30.686  36.057  28.264  1.00  0.00           H  
ATOM   2495  OG1 THR   173      29.206  37.955  27.883  1.00  0.00           O  
ATOM   2496  HG1 THR   173      29.922  38.177  28.497  1.00  0.00           H  
ATOM   2497  C   THR   173      26.194  37.174  27.378  1.00  0.00           C  
ATOM   2498  O   THR   173      25.162  36.869  26.830  1.00  0.00           O  
ATOM   2499  N   LYS   174      26.290  38.381  28.036  1.00  0.00           N  
ATOM   2500  H   LYS   174      27.206  38.647  28.370  1.00  0.00           H  
ATOM   2501  CA  LYS   174      25.235  39.160  28.555  1.00  0.00           C  
ATOM   2502  HA  LYS   174      24.535  39.444  27.772  1.00  0.00           H  
ATOM   2503  CB  LYS   174      24.634  38.398  29.743  1.00  0.00           C  
ATOM   2504  HB2 LYS   174      24.606  37.320  29.601  1.00  0.00           H  
ATOM   2505  HB3 LYS   174      25.385  38.485  30.526  1.00  0.00           H  
ATOM   2506  CG  LYS   174      23.296  38.890  30.222  1.00  0.00           C  
ATOM   2507  HG2 LYS   174      23.417  39.969  30.292  1.00  0.00           H  
ATOM   2508  HG3 LYS   174      22.566  38.573  29.479  1.00  0.00           H  
ATOM   2509  CD  LYS   174      22.870  38.277  31.588  1.00  0.00           C  
ATOM   2510  HD2 LYS   174      23.013  37.204  31.701  1.00  0.00           H  
ATOM   2511  HD3 LYS   174      23.514  38.682  32.366  1.00  0.00           H  
ATOM   2512  CE  LYS   174      21.437  38.691  31.924  1.00  0.00           C  
ATOM   2513  HE2 LYS   174      21.375  39.776  31.922  1.00  0.00           H  
ATOM   2514  HE3 LYS   174      20.699  38.326  31.214  1.00  0.00           H  
ATOM   2515  NZ  LYS   174      20.999  38.294  33.300  1.00  0.00           N  
ATOM   2516  HZ1 LYS   174      21.531  38.864  33.982  1.00  0.00           H  
ATOM   2517  HZ2 LYS   174      20.006  38.545  33.450  1.00  0.00           H  
ATOM   2518  HZ3 LYS   174      21.111  37.288  33.522  1.00  0.00           H  
ATOM   2519  C   LYS   174      25.864  40.473  28.961  1.00  0.00           C  
ATOM   2520  O   LYS   174      27.025  40.519  29.225  1.00  0.00           O  
ATOM   2521  N   GLU   175      25.021  41.523  28.957  1.00  0.00           N  
ATOM   2522  H   GLU   175      24.080  41.386  28.613  1.00  0.00           H  
ATOM   2523  CA  GLU   175      25.599  42.806  28.817  1.00  0.00           C  
ATOM   2524  HA  GLU   175      26.437  42.862  29.508  1.00  0.00           H  
ATOM   2525  CB  GLU   175      26.053  43.104  27.393  1.00  0.00           C  
ATOM   2526  HB2 GLU   175      26.466  42.175  27.005  1.00  0.00           H  
ATOM   2527  HB3 GLU   175      25.173  43.306  26.788  1.00  0.00           H  
ATOM   2528  CG  GLU   175      26.986  44.228  27.245  1.00  0.00           C  
ATOM   2529  HG2 GLU   175      27.178  44.536  28.270  1.00  0.00           H  
ATOM   2530  HG3 GLU   175      27.879  43.904  26.713  1.00  0.00           H  
ATOM   2531  CD  GLU   175      26.282  45.297  26.418  1.00  0.00           C  
ATOM   2532  OE1 GLU   175      25.397  46.050  26.892  1.00  0.00           O  
ATOM   2533  OE2 GLU   175      26.526  45.275  25.221  1.00  0.00           O  
ATOM   2534  C   GLU   175      24.601  43.871  29.336  1.00  0.00           C  
ATOM   2535  O   GLU   175      23.641  44.286  28.670  1.00  0.00           O  
ATOM   2536  N   GLY   176      24.861  44.344  30.573  1.00  0.00           N  
ATOM   2537  H   GLY   176      25.359  43.816  31.277  1.00  0.00           H  
ATOM   2538  CA  GLY   176      24.116  45.430  31.139  1.00  0.00           C  
ATOM   2539  HA2 GLY   176      23.088  45.365  30.789  1.00  0.00           H  
ATOM   2540  HA3 GLY   176      24.103  45.247  32.211  1.00  0.00           H  
ATOM   2541  C   GLY   176      24.824  46.736  30.866  1.00  0.00           C  
ATOM   2542  O   GLY   176      25.264  46.924  29.730  1.00  0.00           O  
ATOM   2543  N   VAL   177      24.861  47.559  31.936  1.00  0.00           N  
ATOM   2544  H   VAL   177      24.454  47.199  32.789  1.00  0.00           H  
ATOM   2545  CA  VAL   177      25.958  48.503  32.065  1.00  0.00           C  
ATOM   2546  HA  VAL   177      25.955  49.116  31.166  1.00  0.00           H  
ATOM   2547  CB  VAL   177      25.806  49.299  33.381  1.00  0.00           C  
ATOM   2548  HB  VAL   177      25.768  48.623  34.233  1.00  0.00           H  
ATOM   2549  CG1 VAL   177      27.065  50.120  33.654  1.00  0.00           C  
ATOM   2550 HG11 VAL   177      26.980  51.004  33.025  1.00  0.00           H  
ATOM   2551 HG12 VAL   177      27.049  50.371  34.713  1.00  0.00           H  
ATOM   2552 HG13 VAL   177      28.042  49.664  33.501  1.00  0.00           H  
ATOM   2553  CG2 VAL   177      24.583  50.216  33.309  1.00  0.00           C  
ATOM   2554 HG21 VAL   177      24.425  50.789  32.397  1.00  0.00           H  
ATOM   2555 HG22 VAL   177      23.775  49.505  33.468  1.00  0.00           H  
ATOM   2556 HG23 VAL   177      24.541  50.877  34.172  1.00  0.00           H  
ATOM   2557  C   VAL   177      27.345  47.634  32.092  1.00  0.00           C  
ATOM   2558  O   VAL   177      28.080  47.789  31.123  1.00  0.00           O  
ATOM   2559  N   LEU   178      27.652  46.768  33.093  1.00  0.00           N  
ATOM   2560  H   LEU   178      26.945  46.388  33.708  1.00  0.00           H  
ATOM   2561  CA  LEU   178      28.789  45.835  32.983  1.00  0.00           C  
ATOM   2562  HA  LEU   178      29.632  46.383  32.568  1.00  0.00           H  
ATOM   2563  CB  LEU   178      29.136  45.175  34.378  1.00  0.00           C  
ATOM   2564  HB2 LEU   178      28.177  44.757  34.679  1.00  0.00           H  
ATOM   2565  HB3 LEU   178      29.923  44.427  34.439  1.00  0.00           H  
ATOM   2566  CG  LEU   178      29.553  46.083  35.533  1.00  0.00           C  
ATOM   2567  HG  LEU   178      28.693  46.658  35.873  1.00  0.00           H  
ATOM   2568  CD1 LEU   178      29.916  45.229  36.794  1.00  0.00           C  
ATOM   2569 HD11 LEU   178      30.814  44.616  36.834  1.00  0.00           H  
ATOM   2570 HD12 LEU   178      30.120  45.928  37.603  1.00  0.00           H  
ATOM   2571 HD13 LEU   178      29.099  44.553  37.040  1.00  0.00           H  
ATOM   2572  CD2 LEU   178      30.750  46.902  35.297  1.00  0.00           C  
ATOM   2573 HD21 LEU   178      31.073  47.290  36.261  1.00  0.00           H  
ATOM   2574 HD22 LEU   178      31.625  46.301  35.062  1.00  0.00           H  
ATOM   2575 HD23 LEU   178      30.646  47.581  34.454  1.00  0.00           H  
ATOM   2576  C   LEU   178      28.504  44.736  31.922  1.00  0.00           C  
ATOM   2577  O   LEU   178      27.434  44.141  31.864  1.00  0.00           O  
ATOM   2578  N   TYR   179      29.645  44.296  31.369  1.00  0.00           N  
ATOM   2579  H   TYR   179      30.500  44.802  31.559  1.00  0.00           H  
ATOM   2580  CA  TYR   179      29.730  43.120  30.540  1.00  0.00           C  
ATOM   2581  HA  TYR   179      28.856  42.948  29.915  1.00  0.00           H  
ATOM   2582  CB  TYR   179      31.009  43.139  29.662  1.00  0.00           C  
ATOM   2583  HB2 TYR   179      31.858  43.501  30.238  1.00  0.00           H  
ATOM   2584  HB3 TYR   179      31.068  42.112  29.306  1.00  0.00           H  
ATOM   2585  CG  TYR   179      30.813  44.017  28.448  1.00  0.00           C  
ATOM   2586  CD1 TYR   179      30.849  43.556  27.182  1.00  0.00           C  
ATOM   2587  HD1 TYR   179      31.080  42.512  27.005  1.00  0.00           H  
ATOM   2588  CE1 TYR   179      30.692  44.381  26.096  1.00  0.00           C  
ATOM   2589  HE1 TYR   179      30.577  43.946  25.111  1.00  0.00           H  
ATOM   2590  CZ  TYR   179      30.427  45.744  26.217  1.00  0.00           C  
ATOM   2591  OH  TYR   179      29.954  46.392  25.070  1.00  0.00           O  
ATOM   2592  HH  TYR   179      29.657  45.894  24.293  1.00  0.00           H  
ATOM   2593  CE2 TYR   179      30.511  46.293  27.481  1.00  0.00           C  
ATOM   2594  HE2 TYR   179      30.487  47.364  27.644  1.00  0.00           H  
ATOM   2595  CD2 TYR   179      30.687  45.383  28.564  1.00  0.00           C  
ATOM   2596  HD2 TYR   179      30.667  45.826  29.552  1.00  0.00           H  
ATOM   2597  C   TYR   179      29.947  41.896  31.511  1.00  0.00           C  
ATOM   2598  O   TYR   179      30.404  42.031  32.653  1.00  0.00           O  
ATOM   2599  N   VAL   180      29.645  40.709  30.969  1.00  0.00           N  
ATOM   2600  H   VAL   180      29.154  40.723  30.086  1.00  0.00           H  
ATOM   2601  CA  VAL   180      29.623  39.541  31.845  1.00  0.00           C  
ATOM   2602  HA  VAL   180      30.086  39.740  32.809  1.00  0.00           H  
ATOM   2603  CB  VAL   180      28.221  39.035  32.125  1.00  0.00           C  
ATOM   2604  HB  VAL   180      27.681  38.851  31.198  1.00  0.00           H  
ATOM   2605  CG1 VAL   180      28.194  37.651  32.716  1.00  0.00           C  
ATOM   2606 HG11 VAL   180      27.151  37.374  32.861  1.00  0.00           H  
ATOM   2607 HG12 VAL   180      28.722  36.966  32.056  1.00  0.00           H  
ATOM   2608 HG13 VAL   180      28.716  37.532  33.663  1.00  0.00           H  
ATOM   2609  CG2 VAL   180      27.516  40.030  32.959  1.00  0.00           C  
ATOM   2610 HG21 VAL   180      26.560  39.591  33.238  1.00  0.00           H  
ATOM   2611 HG22 VAL   180      28.016  40.363  33.866  1.00  0.00           H  
ATOM   2612 HG23 VAL   180      27.247  40.877  32.331  1.00  0.00           H  
ATOM   2613  C   VAL   180      30.496  38.497  31.219  1.00  0.00           C  
ATOM   2614  O   VAL   180      30.649  38.446  29.996  1.00  0.00           O  
ATOM   2615  N   GLY   181      31.194  37.692  32.159  1.00  0.00           N  
ATOM   2616  H   GLY   181      31.015  37.758  33.152  1.00  0.00           H  
ATOM   2617  CA  GLY   181      32.417  36.902  31.780  1.00  0.00           C  
ATOM   2618  HA2 GLY   181      32.456  35.875  32.136  1.00  0.00           H  
ATOM   2619  HA3 GLY   181      32.531  36.845  30.699  1.00  0.00           H  
ATOM   2620  C   GLY   181      33.706  37.354  32.432  1.00  0.00           C  
ATOM   2621  O   GLY   181      33.766  38.117  33.416  1.00  0.00           O  
ATOM   2622  N   SER   182      34.748  36.974  31.680  1.00  0.00           N  
ATOM   2623  H   SER   182      34.605  36.568  30.765  1.00  0.00           H  
ATOM   2624  CA  SER   182      36.139  37.266  32.219  1.00  0.00           C  
ATOM   2625  HA  SER   182      36.137  37.117  33.296  1.00  0.00           H  
ATOM   2626  CB  SER   182      37.123  36.297  31.534  1.00  0.00           C  
ATOM   2627  HB2 SER   182      36.785  35.264  31.584  1.00  0.00           H  
ATOM   2628  HB3 SER   182      37.187  36.553  30.479  1.00  0.00           H  
ATOM   2629  OG  SER   182      38.372  36.361  32.190  1.00  0.00           O  
ATOM   2630  HG  SER   182      39.093  36.232  31.556  1.00  0.00           H  
ATOM   2631  C   SER   182      36.542  38.694  31.946  1.00  0.00           C  
ATOM   2632  O   SER   182      37.078  39.428  32.815  1.00  0.00           O  
ATOM   2633  N   LYS   183      36.342  39.120  30.648  1.00  0.00           N  
ATOM   2634  H   LYS   183      35.838  38.568  29.967  1.00  0.00           H  
ATOM   2635  CA  LYS   183      36.643  40.500  30.257  1.00  0.00           C  
ATOM   2636  HA  LYS   183      37.604  40.771  30.688  1.00  0.00           H  
ATOM   2637  CB  LYS   183      36.673  40.569  28.722  1.00  0.00           C  
ATOM   2638  HB2 LYS   183      35.673  40.257  28.425  1.00  0.00           H  
ATOM   2639  HB3 LYS   183      36.831  41.575  28.340  1.00  0.00           H  
ATOM   2640  CG  LYS   183      37.609  39.623  28.047  1.00  0.00           C  
ATOM   2641  HG2 LYS   183      38.583  39.495  28.513  1.00  0.00           H  
ATOM   2642  HG3 LYS   183      37.071  38.680  28.119  1.00  0.00           H  
ATOM   2643  CD  LYS   183      37.909  40.134  26.568  1.00  0.00           C  
ATOM   2644  HD2 LYS   183      37.041  39.996  25.925  1.00  0.00           H  
ATOM   2645  HD3 LYS   183      38.204  41.178  26.483  1.00  0.00           H  
ATOM   2646  CE  LYS   183      39.062  39.304  26.014  1.00  0.00           C  
ATOM   2647  HE2 LYS   183      39.186  39.537  24.960  1.00  0.00           H  
ATOM   2648  HE3 LYS   183      39.984  39.589  26.516  1.00  0.00           H  
ATOM   2649  NZ  LYS   183      38.995  37.742  26.017  1.00  0.00           N  
ATOM   2650  HZ1 LYS   183      39.086  37.480  27.015  1.00  0.00           H  
ATOM   2651  HZ2 LYS   183      38.089  37.394  25.655  1.00  0.00           H  
ATOM   2652  HZ3 LYS   183      39.809  37.307  25.548  1.00  0.00           H  
ATOM   2653  C   LYS   183      35.577  41.459  30.842  1.00  0.00           C  
ATOM   2654  O   LYS   183      34.651  41.847  30.129  1.00  0.00           O  
ATOM   2655  N   THR   184      35.692  41.919  32.072  1.00  0.00           N  
ATOM   2656  H   THR   184      36.510  41.575  32.556  1.00  0.00           H  
ATOM   2657  CA  THR   184      34.810  42.915  32.772  1.00  0.00           C  
ATOM   2658  HA  THR   184      35.053  43.018  33.827  1.00  0.00           H  
ATOM   2659  CB  THR   184      33.425  42.420  32.851  1.00  0.00           C  
ATOM   2660  HB  THR   184      33.092  42.286  31.825  1.00  0.00           H  
ATOM   2661  CG2 THR   184      33.244  41.156  33.664  1.00  0.00           C  
ATOM   2662 HG21 THR   184      33.523  41.358  34.696  1.00  0.00           H  
ATOM   2663 HG22 THR   184      32.236  40.765  33.534  1.00  0.00           H  
ATOM   2664 HG23 THR   184      33.993  40.496  33.231  1.00  0.00           H  
ATOM   2665  OG1 THR   184      32.653  43.424  33.343  1.00  0.00           O  
ATOM   2666  HG1 THR   184      31.741  43.108  33.257  1.00  0.00           H  
ATOM   2667  C   THR   184      35.098  44.266  32.207  1.00  0.00           C  
ATOM   2668  O   THR   184      36.194  44.807  32.330  1.00  0.00           O  
ATOM   2669  N   LYS   185      34.108  44.863  31.500  1.00  0.00           N  
ATOM   2670  H   LYS   185      33.226  44.411  31.298  1.00  0.00           H  
ATOM   2671  CA  LYS   185      34.094  46.311  31.238  1.00  0.00           C  
ATOM   2672  HA  LYS   185      34.527  46.707  32.154  1.00  0.00           H  
ATOM   2673  CB  LYS   185      34.826  46.537  29.906  1.00  0.00           C  
ATOM   2674  HB2 LYS   185      35.231  47.545  29.843  1.00  0.00           H  
ATOM   2675  HB3 LYS   185      35.695  45.892  29.791  1.00  0.00           H  
ATOM   2676  CG  LYS   185      33.930  46.244  28.695  1.00  0.00           C  
ATOM   2677  HG2 LYS   185      33.345  45.346  28.884  1.00  0.00           H  
ATOM   2678  HG3 LYS   185      33.182  47.029  28.610  1.00  0.00           H  
ATOM   2679  CD  LYS   185      34.784  46.065  27.449  1.00  0.00           C  
ATOM   2680  HD2 LYS   185      35.283  47.011  27.245  1.00  0.00           H  
ATOM   2681  HD3 LYS   185      35.551  45.298  27.535  1.00  0.00           H  
ATOM   2682  CE  LYS   185      33.897  45.703  26.229  1.00  0.00           C  
ATOM   2683  HE2 LYS   185      33.149  44.986  26.560  1.00  0.00           H  
ATOM   2684  HE3 LYS   185      33.462  46.647  25.909  1.00  0.00           H  
ATOM   2685  NZ  LYS   185      34.730  45.136  25.133  1.00  0.00           N  
ATOM   2686  HZ1 LYS   185      34.143  44.915  24.308  1.00  0.00           H  
ATOM   2687  HZ2 LYS   185      35.456  45.822  24.856  1.00  0.00           H  
ATOM   2688  HZ3 LYS   185      35.266  44.316  25.468  1.00  0.00           H  
ATOM   2689  C   LYS   185      32.755  46.942  31.236  1.00  0.00           C  
ATOM   2690  O   LYS   185      31.744  46.248  31.529  1.00  0.00           O  
ATOM   2691  N   GLU   186      32.540  48.236  30.866  1.00  0.00           N  
ATOM   2692  H   GLU   186      33.243  48.731  30.334  1.00  0.00           H  
ATOM   2693  CA  GLU   186      31.190  48.761  30.711  1.00  0.00           C  
ATOM   2694  HA  GLU   186      30.492  47.952  30.510  1.00  0.00           H  
ATOM   2695  CB  GLU   186      30.743  49.583  31.867  1.00  0.00           C  
ATOM   2696  HB2 GLU   186      29.660  49.681  31.900  1.00  0.00           H  
ATOM   2697  HB3 GLU   186      30.949  49.129  32.834  1.00  0.00           H  
ATOM   2698  CG  GLU   186      31.231  51.067  31.928  1.00  0.00           C  
ATOM   2699  HG2 GLU   186      31.774  51.202  32.862  1.00  0.00           H  
ATOM   2700  HG3 GLU   186      31.947  51.437  31.197  1.00  0.00           H  
ATOM   2701  CD  GLU   186      29.978  51.942  32.069  1.00  0.00           C  
ATOM   2702  OE1 GLU   186      29.400  52.396  31.065  1.00  0.00           O  
ATOM   2703  OE2 GLU   186      29.577  52.146  33.259  1.00  0.00           O  
ATOM   2704  C   GLU   186      30.946  49.506  29.431  1.00  0.00           C  
ATOM   2705  O   GLU   186      31.811  49.355  28.561  1.00  0.00           O  
ATOM   2706  N   GLY   187      29.814  50.283  29.207  1.00  0.00           N  
ATOM   2707  H   GLY   187      29.181  50.498  29.966  1.00  0.00           H  
ATOM   2708  CA  GLY   187      29.657  50.970  27.989  1.00  0.00           C  
ATOM   2709  HA2 GLY   187      29.701  50.270  27.157  1.00  0.00           H  
ATOM   2710  HA3 GLY   187      28.680  51.438  28.081  1.00  0.00           H  
ATOM   2711  C   GLY   187      30.686  52.095  27.752  1.00  0.00           C  
ATOM   2712  O   GLY   187      31.032  52.352  26.576  1.00  0.00           O  
ATOM   2713  N   VAL   188      31.335  52.633  28.831  1.00  0.00           N  
ATOM   2714  H   VAL   188      30.738  52.590  29.646  1.00  0.00           H  
ATOM   2715  CA  VAL   188      32.200  53.818  28.678  1.00  0.00           C  
ATOM   2716  HA  VAL   188      32.737  53.735  27.736  1.00  0.00           H  
ATOM   2717  CB  VAL   188      31.343  55.052  28.516  1.00  0.00           C  
ATOM   2718  HB  VAL   188      30.433  54.735  28.011  1.00  0.00           H  
ATOM   2719  CG1 VAL   188      30.917  55.601  29.836  1.00  0.00           C  
ATOM   2720 HG11 VAL   188      30.320  54.923  30.444  1.00  0.00           H  
ATOM   2721 HG12 VAL   188      31.810  55.932  30.363  1.00  0.00           H  
ATOM   2722 HG13 VAL   188      30.210  56.420  29.712  1.00  0.00           H  
ATOM   2723  CG2 VAL   188      32.000  56.160  27.771  1.00  0.00           C  
ATOM   2724 HG21 VAL   188      32.607  55.793  26.945  1.00  0.00           H  
ATOM   2725 HG22 VAL   188      31.257  56.779  27.272  1.00  0.00           H  
ATOM   2726 HG23 VAL   188      32.569  56.810  28.432  1.00  0.00           H  
ATOM   2727  C   VAL   188      33.410  53.865  29.558  1.00  0.00           C  
ATOM   2728  O   VAL   188      33.922  54.923  29.858  1.00  0.00           O  
ATOM   2729  N   VAL   189      33.897  52.660  29.919  1.00  0.00           N  
ATOM   2730  H   VAL   189      33.352  51.884  29.569  1.00  0.00           H  
ATOM   2731  CA  VAL   189      35.047  52.399  30.795  1.00  0.00           C  
ATOM   2732  HA  VAL   189      35.697  53.269  30.745  1.00  0.00           H  
ATOM   2733  CB  VAL   189      34.605  52.090  32.178  1.00  0.00           C  
ATOM   2734  HB  VAL   189      34.082  51.136  32.195  1.00  0.00           H  
ATOM   2735  CG1 VAL   189      35.751  51.721  33.099  1.00  0.00           C  
ATOM   2736 HG11 VAL   189      35.408  51.702  34.131  1.00  0.00           H  
ATOM   2737 HG12 VAL   189      36.308  50.824  32.835  1.00  0.00           H  
ATOM   2738 HG13 VAL   189      36.461  52.543  33.041  1.00  0.00           H  
ATOM   2739  CG2 VAL   189      33.653  53.153  32.768  1.00  0.00           C  
ATOM   2740 HG21 VAL   189      33.447  53.032  33.829  1.00  0.00           H  
ATOM   2741 HG22 VAL   189      34.229  54.074  32.701  1.00  0.00           H  
ATOM   2742 HG23 VAL   189      32.812  53.261  32.086  1.00  0.00           H  
ATOM   2743  C   VAL   189      35.717  51.204  30.161  1.00  0.00           C  
ATOM   2744  O   VAL   189      35.226  50.063  30.193  1.00  0.00           O  
ATOM   2745  N   HIE   190      36.900  51.374  29.605  1.00  0.00           N  
ATOM   2746  H   HIE   190      37.190  52.341  29.559  1.00  0.00           H  
ATOM   2747  CA  HIE   190      37.786  50.267  29.216  1.00  0.00           C  
ATOM   2748  HA  HIE   190      37.247  49.617  28.530  1.00  0.00           H  
ATOM   2749  CB  HIE   190      39.076  50.771  28.521  1.00  0.00           C  
ATOM   2750  HB2 HIE   190      39.593  51.336  29.294  1.00  0.00           H  
ATOM   2751  HB3 HIE   190      39.681  49.888  28.326  1.00  0.00           H  
ATOM   2752  CG  HIE   190      38.949  51.540  27.280  1.00  0.00           C  
ATOM   2753  ND1 HIE   190      40.024  52.003  26.639  1.00  0.00           N  
ATOM   2754  CE1 HIE   190      39.623  52.410  25.416  1.00  0.00           C  
ATOM   2755  HE1 HIE   190      40.138  52.786  24.546  1.00  0.00           H  
ATOM   2756  NE2 HIE   190      38.273  52.296  25.323  1.00  0.00           N  
ATOM   2757  HE2 HIE   190      37.714  52.401  24.468  1.00  0.00           H  
ATOM   2758  CD2 HIE   190      37.856  51.797  26.527  1.00  0.00           C  
ATOM   2759  HD2 HIE   190      36.897  51.378  26.787  1.00  0.00           H  
ATOM   2760  C   HIE   190      38.139  49.491  30.486  1.00  0.00           C  
ATOM   2761  O   HIE   190      38.416  50.010  31.574  1.00  0.00           O  
ATOM   2762  N   GLY   191      38.168  48.133  30.240  1.00  0.00           N  
ATOM   2763  H   GLY   191      38.290  47.777  29.301  1.00  0.00           H  
ATOM   2764  CA  GLY   191      37.908  47.146  31.336  1.00  0.00           C  
ATOM   2765  HA2 GLY   191      37.202  47.490  32.089  1.00  0.00           H  
ATOM   2766  HA3 GLY   191      37.461  46.221  30.978  1.00  0.00           H  
ATOM   2767  C   GLY   191      39.156  46.756  32.099  1.00  0.00           C  
ATOM   2768  O   GLY   191      40.197  47.447  32.106  1.00  0.00           O  
ATOM   2769  N   VAL   192      38.975  45.558  32.693  1.00  0.00           N  
ATOM   2770  H   VAL   192      38.154  44.998  32.504  1.00  0.00           H  
ATOM   2771  CA  VAL   192      40.009  45.096  33.645  1.00  0.00           C  
ATOM   2772  HA  VAL   192      40.294  45.904  34.315  1.00  0.00           H  
ATOM   2773  CB  VAL   192      39.432  43.844  34.393  1.00  0.00           C  
ATOM   2774  HB  VAL   192      38.523  44.148  34.909  1.00  0.00           H  
ATOM   2775  CG1 VAL   192      39.153  42.751  33.380  1.00  0.00           C  
ATOM   2776 HG11 VAL   192      38.676  43.071  32.456  1.00  0.00           H  
ATOM   2777 HG12 VAL   192      40.112  42.361  33.043  1.00  0.00           H  
ATOM   2778 HG13 VAL   192      38.677  41.928  33.909  1.00  0.00           H  
ATOM   2779  CG2 VAL   192      40.333  43.275  35.475  1.00  0.00           C  
ATOM   2780 HG21 VAL   192      41.177  42.666  35.159  1.00  0.00           H  
ATOM   2781 HG22 VAL   192      40.735  44.149  35.983  1.00  0.00           H  
ATOM   2782 HG23 VAL   192      39.689  42.629  36.068  1.00  0.00           H  
ATOM   2783  C   VAL   192      41.307  44.703  32.954  1.00  0.00           C  
ATOM   2784  O   VAL   192      42.370  44.710  33.525  1.00  0.00           O  
ATOM   2785  N   ALA   193      41.195  44.519  31.610  1.00  0.00           N  
ATOM   2786  H   ALA   193      40.335  44.409  31.090  1.00  0.00           H  
ATOM   2787  CA  ALA   193      42.397  44.573  30.797  1.00  0.00           C  
ATOM   2788  HA  ALA   193      42.925  43.633  30.942  1.00  0.00           H  
ATOM   2789  CB  ALA   193      41.903  44.651  29.323  1.00  0.00           C  
ATOM   2790  HB1 ALA   193      41.455  45.613  29.082  1.00  0.00           H  
ATOM   2791  HB2 ALA   193      42.709  44.505  28.607  1.00  0.00           H  
ATOM   2792  HB3 ALA   193      41.138  43.888  29.198  1.00  0.00           H  
ATOM   2793  C   ALA   193      43.408  45.666  31.074  1.00  0.00           C  
ATOM   2794  O   ALA   193      44.620  45.341  31.036  1.00  0.00           O  
ATOM   2795  N   THR   194      42.941  46.893  31.401  1.00  0.00           N  
ATOM   2796  H   THR   194      41.967  47.153  31.314  1.00  0.00           H  
ATOM   2797  CA  THR   194      43.842  47.994  31.597  1.00  0.00           C  
ATOM   2798  HA  THR   194      44.434  48.176  30.703  1.00  0.00           H  
ATOM   2799  CB  THR   194      43.098  49.351  31.884  1.00  0.00           C  
ATOM   2800  HB  THR   194      43.842  50.121  32.074  1.00  0.00           H  
ATOM   2801  CG2 THR   194      42.298  49.822  30.759  1.00  0.00           C  
ATOM   2802 HG21 THR   194      41.702  50.685  31.051  1.00  0.00           H  
ATOM   2803 HG22 THR   194      42.964  50.227  29.999  1.00  0.00           H  
ATOM   2804 HG23 THR   194      41.784  49.001  30.263  1.00  0.00           H  
ATOM   2805  OG1 THR   194      42.179  49.228  32.958  1.00  0.00           O  
ATOM   2806  HG1 THR   194      41.542  48.581  32.620  1.00  0.00           H  
ATOM   2807  C   THR   194      44.892  47.703  32.685  1.00  0.00           C  
ATOM   2808  O   THR   194      45.932  48.317  32.655  1.00  0.00           O  
ATOM   2809  N   VAL   195      44.598  46.745  33.674  1.00  0.00           N  
ATOM   2810  H   VAL   195      43.679  46.325  33.625  1.00  0.00           H  
ATOM   2811  CA  VAL   195      45.650  46.318  34.595  1.00  0.00           C  
ATOM   2812  HA  VAL   195      46.516  46.947  34.404  1.00  0.00           H  
ATOM   2813  CB  VAL   195      45.337  46.472  36.146  1.00  0.00           C  
ATOM   2814  HB  VAL   195      46.313  46.216  36.554  1.00  0.00           H  
ATOM   2815  CG1 VAL   195      44.896  47.885  36.619  1.00  0.00           C  
ATOM   2816 HG11 VAL   195      44.970  47.999  37.699  1.00  0.00           H  
ATOM   2817 HG12 VAL   195      45.583  48.610  36.187  1.00  0.00           H  
ATOM   2818 HG13 VAL   195      43.894  48.109  36.258  1.00  0.00           H  
ATOM   2819  CG2 VAL   195      44.347  45.420  36.681  1.00  0.00           C  
ATOM   2820 HG21 VAL   195      43.398  45.506  36.157  1.00  0.00           H  
ATOM   2821 HG22 VAL   195      44.841  44.452  36.620  1.00  0.00           H  
ATOM   2822 HG23 VAL   195      44.117  45.716  37.703  1.00  0.00           H  
ATOM   2823  C   VAL   195      46.006  44.880  34.250  1.00  0.00           C  
ATOM   2824  O   VAL   195      47.112  44.350  34.653  1.00  0.00           O  
ATOM   2825  N   ALA   196      45.048  44.082  33.594  1.00  0.00           N  
ATOM   2826  H   ALA   196      44.182  44.518  33.309  1.00  0.00           H  
ATOM   2827  CA  ALA   196      45.281  42.672  33.316  1.00  0.00           C  
ATOM   2828  HA  ALA   196      45.765  42.246  34.192  1.00  0.00           H  
ATOM   2829  CB  ALA   196      43.975  42.022  33.201  1.00  0.00           C  
ATOM   2830  HB1 ALA   196      43.436  42.352  34.088  1.00  0.00           H  
ATOM   2831  HB2 ALA   196      43.399  42.315  32.326  1.00  0.00           H  
ATOM   2832  HB3 ALA   196      44.018  40.937  33.282  1.00  0.00           H  
ATOM   2833  C   ALA   196      46.162  42.384  32.127  1.00  0.00           C  
ATOM   2834  O   ALA   196      46.857  41.334  32.190  1.00  0.00           O  
ATOM   2835  N   GLU   197      46.201  43.108  30.998  1.00  0.00           N  
ATOM   2836  H   GLU   197      45.649  43.936  30.817  1.00  0.00           H  
ATOM   2837  CA  GLU   197      47.161  42.740  29.983  1.00  0.00           C  
ATOM   2838  HA  GLU   197      47.108  41.673  29.779  1.00  0.00           H  
ATOM   2839  CB  GLU   197      46.961  43.494  28.661  1.00  0.00           C  
ATOM   2840  HB2 GLU   197      46.996  44.570  28.820  1.00  0.00           H  
ATOM   2841  HB3 GLU   197      47.734  43.304  27.918  1.00  0.00           H  
ATOM   2842  CG  GLU   197      45.674  43.245  27.905  1.00  0.00           C  
ATOM   2843  HG2 GLU   197      44.893  43.431  28.640  1.00  0.00           H  
ATOM   2844  HG3 GLU   197      45.530  43.926  27.069  1.00  0.00           H  
ATOM   2845  CD  GLU   197      45.503  41.856  27.416  1.00  0.00           C  
ATOM   2846  OE1 GLU   197      45.614  41.724  26.152  1.00  0.00           O  
ATOM   2847  OE2 GLU   197      45.208  40.936  28.228  1.00  0.00           O  
ATOM   2848  C   GLU   197      48.666  43.007  30.432  1.00  0.00           C  
ATOM   2849  O   GLU   197      49.512  42.188  30.143  1.00  0.00           O  
ATOM   2850  N   LYS   198      48.898  44.013  31.348  1.00  0.00           N  
ATOM   2851  H   LYS   198      48.134  44.605  31.644  1.00  0.00           H  
ATOM   2852  CA  LYS   198      50.218  44.152  32.040  1.00  0.00           C  
ATOM   2853  HA  LYS   198      50.979  44.117  31.264  1.00  0.00           H  
ATOM   2854  CB  LYS   198      50.275  45.564  32.702  1.00  0.00           C  
ATOM   2855  HB2 LYS   198      50.140  46.391  32.007  1.00  0.00           H  
ATOM   2856  HB3 LYS   198      49.465  45.585  33.428  1.00  0.00           H  
ATOM   2857  CG  LYS   198      51.579  45.842  33.468  1.00  0.00           C  
ATOM   2858  HG2 LYS   198      51.569  46.702  34.135  1.00  0.00           H  
ATOM   2859  HG3 LYS   198      51.678  44.956  34.091  1.00  0.00           H  
ATOM   2860  CD  LYS   198      52.823  45.911  32.598  1.00  0.00           C  
ATOM   2861  HD2 LYS   198      53.681  45.885  33.267  1.00  0.00           H  
ATOM   2862  HD3 LYS   198      52.946  44.999  32.015  1.00  0.00           H  
ATOM   2863  CE  LYS   198      52.914  47.108  31.753  1.00  0.00           C  
ATOM   2864  HE2 LYS   198      52.190  47.088  30.943  1.00  0.00           H  
ATOM   2865  HE3 LYS   198      52.795  48.054  32.275  1.00  0.00           H  
ATOM   2866  NZ  LYS   198      54.222  47.185  30.948  1.00  0.00           N  
ATOM   2867  HZ1 LYS   198      55.036  47.318  31.574  1.00  0.00           H  
ATOM   2868  HZ2 LYS   198      54.346  46.319  30.393  1.00  0.00           H  
ATOM   2869  HZ3 LYS   198      54.273  48.039  30.365  1.00  0.00           H  
ATOM   2870  C   LYS   198      50.507  42.985  32.983  1.00  0.00           C  
ATOM   2871  O   LYS   198      51.612  42.496  33.019  1.00  0.00           O  
ATOM   2872  N   THR   199      49.512  42.689  33.818  1.00  0.00           N  
ATOM   2873  H   THR   199      48.687  43.272  33.795  1.00  0.00           H  
ATOM   2874  CA  THR   199      49.408  41.704  34.753  1.00  0.00           C  
ATOM   2875  HA  THR   199      48.364  41.668  35.054  1.00  0.00           H  
ATOM   2876  CB  THR   199      50.229  42.000  35.980  1.00  0.00           C  
ATOM   2877  HB  THR   199      51.257  42.118  35.646  1.00  0.00           H  
ATOM   2878  CG2 THR   199      49.806  43.248  36.758  1.00  0.00           C  
ATOM   2879 HG21 THR   199      48.774  43.179  37.097  1.00  0.00           H  
ATOM   2880 HG22 THR   199      50.415  43.399  37.647  1.00  0.00           H  
ATOM   2881 HG23 THR   199      49.872  44.133  36.129  1.00  0.00           H  
ATOM   2882  OG1 THR   199      50.205  40.972  36.868  1.00  0.00           O  
ATOM   2883  HG1 THR   199      50.492  40.197  36.361  1.00  0.00           H  
ATOM   2884  C   THR   199      49.865  40.374  34.134  1.00  0.00           C  
ATOM   2885  O   THR   199      50.771  39.682  34.585  1.00  0.00           O  
ATOM   2886  N   LYS   200      49.270  39.916  33.009  1.00  0.00           N  
ATOM   2887  H   LYS   200      48.551  40.505  32.611  1.00  0.00           H  
ATOM   2888  CA  LYS   200      49.460  38.693  32.317  1.00  0.00           C  
ATOM   2889  HA  LYS   200      49.509  37.931  33.092  1.00  0.00           H  
ATOM   2890  CB  LYS   200      48.390  38.505  31.237  1.00  0.00           C  
ATOM   2891  HB2 LYS   200      47.418  38.821  31.610  1.00  0.00           H  
ATOM   2892  HB3 LYS   200      48.585  39.225  30.444  1.00  0.00           H  
ATOM   2893  CG  LYS   200      48.248  37.038  30.837  1.00  0.00           C  
ATOM   2894  HG2 LYS   200      49.151  36.433  30.883  1.00  0.00           H  
ATOM   2895  HG3 LYS   200      47.492  36.572  31.465  1.00  0.00           H  
ATOM   2896  CD  LYS   200      47.772  37.004  29.397  1.00  0.00           C  
ATOM   2897  HD2 LYS   200      46.758  37.387  29.496  1.00  0.00           H  
ATOM   2898  HD3 LYS   200      48.410  37.643  28.789  1.00  0.00           H  
ATOM   2899  CE  LYS   200      47.658  35.590  28.740  1.00  0.00           C  
ATOM   2900  HE2 LYS   200      47.209  34.930  29.478  1.00  0.00           H  
ATOM   2901  HE3 LYS   200      46.872  35.548  27.990  1.00  0.00           H  
ATOM   2902  NZ  LYS   200      48.917  35.079  28.190  1.00  0.00           N  
ATOM   2903  HZ1 LYS   200      49.638  34.984  28.928  1.00  0.00           H  
ATOM   2904  HZ2 LYS   200      48.864  34.100  27.857  1.00  0.00           H  
ATOM   2905  HZ3 LYS   200      49.176  35.708  27.409  1.00  0.00           H  
ATOM   2906  C   LYS   200      50.876  38.670  31.743  1.00  0.00           C  
ATOM   2907  O   LYS   200      51.697  37.786  32.042  1.00  0.00           O  
ATOM   2908  N   GLU   201      51.285  39.775  31.040  1.00  0.00           N  
ATOM   2909  H   GLU   201      50.607  40.456  30.723  1.00  0.00           H  
ATOM   2910  CA  GLU   201      52.552  39.783  30.394  1.00  0.00           C  
ATOM   2911  HA  GLU   201      52.694  38.827  29.895  1.00  0.00           H  
ATOM   2912  CB  GLU   201      52.536  40.984  29.435  1.00  0.00           C  
ATOM   2913  HB2 GLU   201      51.584  40.958  28.909  1.00  0.00           H  
ATOM   2914  HB3 GLU   201      52.535  41.906  30.015  1.00  0.00           H  
ATOM   2915  CG  GLU   201      53.678  40.997  28.373  1.00  0.00           C  
ATOM   2916  HG2 GLU   201      53.555  41.839  27.694  1.00  0.00           H  
ATOM   2917  HG3 GLU   201      54.587  41.209  28.933  1.00  0.00           H  
ATOM   2918  CD  GLU   201      53.832  39.684  27.608  1.00  0.00           C  
ATOM   2919  OE1 GLU   201      54.938  39.250  27.361  1.00  0.00           O  
ATOM   2920  OE2 GLU   201      52.813  39.080  27.201  1.00  0.00           O  
ATOM   2921  C   GLU   201      53.762  39.840  31.466  1.00  0.00           C  
ATOM   2922  O   GLU   201      54.884  39.589  31.071  1.00  0.00           O  
ATOM   2923  N   GLN   202      53.469  40.071  32.750  1.00  0.00           N  
ATOM   2924  H   GLN   202      52.594  40.481  33.046  1.00  0.00           H  
ATOM   2925  CA  GLN   202      54.437  39.980  33.851  1.00  0.00           C  
ATOM   2926  HA  GLN   202      55.377  40.035  33.307  1.00  0.00           H  
ATOM   2927  CB  GLN   202      54.257  41.190  34.811  1.00  0.00           C  
ATOM   2928  HB2 GLN   202      53.756  42.042  34.356  1.00  0.00           H  
ATOM   2929  HB3 GLN   202      53.557  40.897  35.591  1.00  0.00           H  
ATOM   2930  CG  GLN   202      55.620  41.648  35.328  1.00  0.00           C  
ATOM   2931  HG2 GLN   202      55.456  42.525  35.951  1.00  0.00           H  
ATOM   2932  HG3 GLN   202      56.129  40.830  35.835  1.00  0.00           H  
ATOM   2933  CD  GLN   202      56.588  42.180  34.251  1.00  0.00           C  
ATOM   2934  OE1 GLN   202      57.609  41.627  33.954  1.00  0.00           O  
ATOM   2935  NE2 GLN   202      56.320  43.335  33.696  1.00  0.00           N  
ATOM   2936 HE21 GLN   202      56.986  43.675  33.016  1.00  0.00           H  
ATOM   2937 HE22 GLN   202      55.559  43.938  33.977  1.00  0.00           H  
ATOM   2938  C   GLN   202      54.362  38.699  34.777  1.00  0.00           C  
ATOM   2939  O   GLN   202      55.292  38.489  35.585  1.00  0.00           O  
ATOM   2940  N   VAL   203      53.317  37.807  34.552  1.00  0.00           N  
ATOM   2941  H   VAL   203      52.422  38.069  34.162  1.00  0.00           H  
ATOM   2942  CA  VAL   203      53.359  36.591  35.358  1.00  0.00           C  
ATOM   2943  HA  VAL   203      54.231  36.525  36.004  1.00  0.00           H  
ATOM   2944  CB  VAL   203      52.143  36.518  36.311  1.00  0.00           C  
ATOM   2945  HB  VAL   203      52.347  35.769  37.073  1.00  0.00           H  
ATOM   2946  CG1 VAL   203      52.080  37.763  37.160  1.00  0.00           C  
ATOM   2947 HG11 VAL   203      51.858  38.728  36.708  1.00  0.00           H  
ATOM   2948 HG12 VAL   203      51.347  37.638  37.955  1.00  0.00           H  
ATOM   2949 HG13 VAL   203      52.990  37.936  37.731  1.00  0.00           H  
ATOM   2950  CG2 VAL   203      50.936  36.170  35.550  1.00  0.00           C  
ATOM   2951 HG21 VAL   203      50.830  36.928  34.777  1.00  0.00           H  
ATOM   2952 HG22 VAL   203      51.035  35.209  35.049  1.00  0.00           H  
ATOM   2953 HG23 VAL   203      50.002  36.262  36.101  1.00  0.00           H  
ATOM   2954  C   VAL   203      53.613  35.360  34.412  1.00  0.00           C  
ATOM   2955  O   VAL   203      54.106  34.319  34.809  1.00  0.00           O  
ATOM   2956  N   THR   204      53.491  35.567  33.043  1.00  0.00           N  
ATOM   2957  H   THR   204      53.310  36.494  32.683  1.00  0.00           H  
ATOM   2958  CA  THR   204      54.448  34.878  32.197  1.00  0.00           C  
ATOM   2959  HA  THR   204      55.303  34.558  32.788  1.00  0.00           H  
ATOM   2960  CB  THR   204      54.916  35.755  31.023  1.00  0.00           C  
ATOM   2961  HB  THR   204      55.677  35.252  30.429  1.00  0.00           H  
ATOM   2962  CG2 THR   204      53.838  36.092  29.983  1.00  0.00           C  
ATOM   2963 HG21 THR   204      52.780  35.953  30.199  1.00  0.00           H  
ATOM   2964 HG22 THR   204      53.970  37.046  29.477  1.00  0.00           H  
ATOM   2965 HG23 THR   204      53.922  35.461  29.100  1.00  0.00           H  
ATOM   2966  OG1 THR   204      55.409  37.015  31.526  1.00  0.00           O  
ATOM   2967  HG1 THR   204      55.024  37.721  30.985  1.00  0.00           H  
ATOM   2968  C   THR   204      53.923  33.512  31.702  1.00  0.00           C  
ATOM   2969  O   THR   204      54.563  32.883  30.894  1.00  0.00           O  
ATOM   2970  N   ASN   205      52.765  33.040  32.179  1.00  0.00           N  
ATOM   2971  H   ASN   205      52.054  33.546  32.690  1.00  0.00           H  
ATOM   2972  CA  ASN   205      52.200  31.738  31.789  1.00  0.00           C  
ATOM   2973  HA  ASN   205      51.236  31.764  32.290  1.00  0.00           H  
ATOM   2974  CB  ASN   205      52.127  31.487  30.305  1.00  0.00           C  
ATOM   2975  HB2 ASN   205      53.016  31.155  29.772  1.00  0.00           H  
ATOM   2976  HB3 ASN   205      51.515  30.592  30.204  1.00  0.00           H  
ATOM   2977  CG  ASN   205      51.385  32.594  29.528  1.00  0.00           C  
ATOM   2978  OD1 ASN   205      50.944  33.655  30.005  1.00  0.00           O  
ATOM   2979  ND2 ASN   205      51.330  32.338  28.270  1.00  0.00           N  
ATOM   2980 HD21 ASN   205      51.051  33.079  27.641  1.00  0.00           H  
ATOM   2981 HD22 ASN   205      51.776  31.510  27.900  1.00  0.00           H  
ATOM   2982  C   ASN   205      52.871  30.610  32.544  1.00  0.00           C  
ATOM   2983  O   ASN   205      52.276  29.512  32.697  1.00  0.00           O  
ATOM   2984  N   VAL   206      54.096  30.750  33.074  1.00  0.00           N  
ATOM   2985  H   VAL   206      54.577  31.636  32.997  1.00  0.00           H  
ATOM   2986  CA  VAL   206      54.907  29.690  33.613  1.00  0.00           C  
ATOM   2987  HA  VAL   206      54.196  28.880  33.766  1.00  0.00           H  
ATOM   2988  CB  VAL   206      56.133  29.292  32.728  1.00  0.00           C  
ATOM   2989  HB  VAL   206      56.758  30.178  32.816  1.00  0.00           H  
ATOM   2990  CG1 VAL   206      56.939  28.119  33.361  1.00  0.00           C  
ATOM   2991 HG11 VAL   206      56.375  27.200  33.510  1.00  0.00           H  
ATOM   2992 HG12 VAL   206      57.818  27.803  32.802  1.00  0.00           H  
ATOM   2993 HG13 VAL   206      57.363  28.460  34.303  1.00  0.00           H  
ATOM   2994  CG2 VAL   206      55.665  28.899  31.354  1.00  0.00           C  
ATOM   2995 HG21 VAL   206      55.183  29.715  30.818  1.00  0.00           H  
ATOM   2996 HG22 VAL   206      56.475  28.524  30.732  1.00  0.00           H  
ATOM   2997 HG23 VAL   206      54.855  28.182  31.472  1.00  0.00           H  
ATOM   2998  C   VAL   206      55.302  30.096  35.076  1.00  0.00           C  
ATOM   2999  O   VAL   206      55.705  31.211  35.334  1.00  0.00           O  
ATOM   3000  N   GLY   207      55.063  29.112  36.001  1.00  0.00           N  
ATOM   3001  H   GLY   207      54.672  28.238  35.677  1.00  0.00           H  
ATOM   3002  CA  GLY   207      55.315  29.409  37.384  1.00  0.00           C  
ATOM   3003  HA2 GLY   207      55.230  28.474  37.934  1.00  0.00           H  
ATOM   3004  HA3 GLY   207      56.326  29.779  37.538  1.00  0.00           H  
ATOM   3005  C   GLY   207      54.272  30.313  37.965  1.00  0.00           C  
ATOM   3006  O   GLY   207      54.484  30.891  39.016  1.00  0.00           O  
ATOM   3007  N   GLY   208      53.075  30.340  37.419  1.00  0.00           N  
ATOM   3008  H   GLY   208      52.905  29.613  36.737  1.00  0.00           H  
ATOM   3009  CA  GLY   208      51.911  31.208  37.757  1.00  0.00           C  
ATOM   3010  HA2 GLY   208      51.208  30.699  38.413  1.00  0.00           H  
ATOM   3011  HA3 GLY   208      52.247  32.117  38.251  1.00  0.00           H  
ATOM   3012  C   GLY   208      51.040  31.551  36.547  1.00  0.00           C  
ATOM   3013  O   GLY   208      51.318  31.203  35.375  1.00  0.00           O  
ATOM   3014  N   ALA   209      49.988  32.288  36.928  1.00  0.00           N  
ATOM   3015  H   ALA   209      49.678  32.230  37.889  1.00  0.00           H  
ATOM   3016  CA  ALA   209      48.982  32.800  35.979  1.00  0.00           C  
ATOM   3017  HA  ALA   209      49.574  33.247  35.183  1.00  0.00           H  
ATOM   3018  CB  ALA   209      47.990  31.739  35.481  1.00  0.00           C  
ATOM   3019  HB1 ALA   209      47.325  31.481  36.302  1.00  0.00           H  
ATOM   3020  HB2 ALA   209      47.501  32.162  34.606  1.00  0.00           H  
ATOM   3021  HB3 ALA   209      48.613  30.937  35.089  1.00  0.00           H  
ATOM   3022  C   ALA   209      48.161  33.960  36.666  1.00  0.00           C  
ATOM   3023  O   ALA   209      48.191  34.283  37.847  1.00  0.00           O  
ATOM   3024  N   VAL   210      47.567  34.718  35.697  1.00  0.00           N  
ATOM   3025  H   VAL   210      47.680  34.465  34.725  1.00  0.00           H  
ATOM   3026  CA  VAL   210      46.323  35.444  36.102  1.00  0.00           C  
ATOM   3027  HA  VAL   210      46.473  35.833  37.107  1.00  0.00           H  
ATOM   3028  CB  VAL   210      46.010  36.619  35.107  1.00  0.00           C  
ATOM   3029  HB  VAL   210      45.112  37.170  35.380  1.00  0.00           H  
ATOM   3030  CG1 VAL   210      47.023  37.699  35.007  1.00  0.00           C  
ATOM   3031 HG11 VAL   210      47.181  38.067  36.018  1.00  0.00           H  
ATOM   3032 HG12 VAL   210      47.969  37.271  34.683  1.00  0.00           H  
ATOM   3033 HG13 VAL   210      46.765  38.495  34.311  1.00  0.00           H  
ATOM   3034  CG2 VAL   210      45.640  36.228  33.739  1.00  0.00           C  
ATOM   3035 HG21 VAL   210      45.732  37.114  33.115  1.00  0.00           H  
ATOM   3036 HG22 VAL   210      46.242  35.412  33.344  1.00  0.00           H  
ATOM   3037 HG23 VAL   210      44.576  36.003  33.722  1.00  0.00           H  
ATOM   3038  C   VAL   210      45.107  34.527  36.072  1.00  0.00           C  
ATOM   3039  O   VAL   210      45.065  33.551  35.400  1.00  0.00           O  
ATOM   3040  N   VAL   211      44.061  35.014  36.812  1.00  0.00           N  
ATOM   3041  H   VAL   211      44.195  35.660  37.578  1.00  0.00           H  
ATOM   3042  CA  VAL   211      42.662  34.726  36.510  1.00  0.00           C  
ATOM   3043  HA  VAL   211      42.730  34.602  35.432  1.00  0.00           H  
ATOM   3044  CB  VAL   211      41.924  33.521  37.288  1.00  0.00           C  
ATOM   3045  HB  VAL   211      41.842  33.751  38.349  1.00  0.00           H  
ATOM   3046  CG1 VAL   211      40.456  33.358  36.716  1.00  0.00           C  
ATOM   3047 HG11 VAL   211      39.840  34.252  36.644  1.00  0.00           H  
ATOM   3048 HG12 VAL   211      40.520  32.956  35.706  1.00  0.00           H  
ATOM   3049 HG13 VAL   211      39.865  32.620  37.255  1.00  0.00           H  
ATOM   3050  CG2 VAL   211      42.668  32.222  37.051  1.00  0.00           C  
ATOM   3051 HG21 VAL   211      43.673  32.276  37.463  1.00  0.00           H  
ATOM   3052 HG22 VAL   211      42.204  31.343  37.494  1.00  0.00           H  
ATOM   3053 HG23 VAL   211      42.866  31.976  36.010  1.00  0.00           H  
ATOM   3054  C   VAL   211      41.759  36.011  36.543  1.00  0.00           C  
ATOM   3055  O   VAL   211      42.058  36.901  37.347  1.00  0.00           O  
ATOM   3056  N   THR   212      40.970  36.185  35.485  1.00  0.00           N  
ATOM   3057  H   THR   212      40.943  35.481  34.760  1.00  0.00           H  
ATOM   3058  CA  THR   212      40.195  37.369  35.084  1.00  0.00           C  
ATOM   3059  HA  THR   212      40.100  37.172  34.018  1.00  0.00           H  
ATOM   3060  CB  THR   212      40.941  38.693  35.236  1.00  0.00           C  
ATOM   3061  HB  THR   212      41.119  38.999  36.265  1.00  0.00           H  
ATOM   3062  CG2 THR   212      42.231  38.536  34.445  1.00  0.00           C  
ATOM   3063 HG21 THR   212      42.028  37.970  33.538  1.00  0.00           H  
ATOM   3064 HG22 THR   212      42.473  39.556  34.152  1.00  0.00           H  
ATOM   3065 HG23 THR   212      43.005  38.106  35.077  1.00  0.00           H  
ATOM   3066  OG1 THR   212      40.083  39.621  34.598  1.00  0.00           O  
ATOM   3067  HG1 THR   212      39.324  39.773  35.182  1.00  0.00           H  
ATOM   3068  C   THR   212      38.817  37.411  35.843  1.00  0.00           C  
ATOM   3069  O   THR   212      38.655  37.066  37.041  1.00  0.00           O  
ATOM   3070  N   GLY   213      37.824  37.965  35.135  1.00  0.00           N  
ATOM   3071  H   GLY   213      37.960  38.372  34.220  1.00  0.00           H  
ATOM   3072  CA  GLY   213      36.611  38.499  35.801  1.00  0.00           C  
ATOM   3073  HA2 GLY   213      35.807  38.741  35.110  1.00  0.00           H  
ATOM   3074  HA3 GLY   213      36.157  37.918  36.600  1.00  0.00           H  
ATOM   3075  C   GLY   213      36.881  39.882  36.389  1.00  0.00           C  
ATOM   3076  O   GLY   213      37.933  40.502  36.154  1.00  0.00           O  
ATOM   3077  N   VAL   214      35.933  40.428  37.143  1.00  0.00           N  
ATOM   3078  H   VAL   214      35.130  39.929  37.501  1.00  0.00           H  
ATOM   3079  CA  VAL   214      36.227  41.580  37.989  1.00  0.00           C  
ATOM   3080  HA  VAL   214      37.076  42.137  37.599  1.00  0.00           H  
ATOM   3081  CB  VAL   214      34.954  42.441  38.157  1.00  0.00           C  
ATOM   3082  HB  VAL   214      34.067  41.833  38.325  1.00  0.00           H  
ATOM   3083  CG1 VAL   214      34.995  43.480  39.259  1.00  0.00           C  
ATOM   3084 HG11 VAL   214      34.153  44.170  39.269  1.00  0.00           H  
ATOM   3085 HG12 VAL   214      34.963  42.988  40.229  1.00  0.00           H  
ATOM   3086 HG13 VAL   214      35.841  44.147  39.111  1.00  0.00           H  
ATOM   3087  CG2 VAL   214      34.751  43.062  36.790  1.00  0.00           C  
ATOM   3088 HG21 VAL   214      34.740  42.454  35.888  1.00  0.00           H  
ATOM   3089 HG22 VAL   214      33.809  43.608  36.774  1.00  0.00           H  
ATOM   3090 HG23 VAL   214      35.512  43.819  36.612  1.00  0.00           H  
ATOM   3091  C   VAL   214      36.761  41.180  39.353  1.00  0.00           C  
ATOM   3092  O   VAL   214      37.487  42.028  39.981  1.00  0.00           O  
ATOM   3093  N   THR   215      36.457  39.947  39.800  1.00  0.00           N  
ATOM   3094  H   THR   215      35.893  39.391  39.171  1.00  0.00           H  
ATOM   3095  CA  THR   215      37.036  39.269  40.932  1.00  0.00           C  
ATOM   3096  HA  THR   215      36.615  38.278  41.088  1.00  0.00           H  
ATOM   3097  CB  THR   215      36.927  40.002  42.293  1.00  0.00           C  
ATOM   3098  HB  THR   215      37.194  41.055  42.240  1.00  0.00           H  
ATOM   3099  CG2 THR   215      35.504  39.751  42.835  1.00  0.00           C  
ATOM   3100 HG21 THR   215      35.153  38.721  42.800  1.00  0.00           H  
ATOM   3101 HG22 THR   215      35.474  39.990  43.896  1.00  0.00           H  
ATOM   3102 HG23 THR   215      34.838  40.413  42.286  1.00  0.00           H  
ATOM   3103  OG1 THR   215      37.721  39.313  43.257  1.00  0.00           O  
ATOM   3104  HG1 THR   215      37.192  38.618  43.678  1.00  0.00           H  
ATOM   3105  C   THR   215      38.421  38.900  40.468  1.00  0.00           C  
ATOM   3106  O   THR   215      38.925  37.800  40.666  1.00  0.00           O  
ATOM   3107  N   ALA   216      39.155  39.835  39.774  1.00  0.00           N  
ATOM   3108  H   ALA   216      38.813  40.775  39.628  1.00  0.00           H  
ATOM   3109  CA  ALA   216      40.355  39.359  39.096  1.00  0.00           C  
ATOM   3110  HA  ALA   216      40.209  38.523  38.415  1.00  0.00           H  
ATOM   3111  CB  ALA   216      40.951  40.449  38.185  1.00  0.00           C  
ATOM   3112  HB1 ALA   216      40.238  40.633  37.384  1.00  0.00           H  
ATOM   3113  HB2 ALA   216      40.990  41.379  38.749  1.00  0.00           H  
ATOM   3114  HB3 ALA   216      41.946  40.201  37.822  1.00  0.00           H  
ATOM   3115  C   ALA   216      41.451  39.081  40.185  1.00  0.00           C  
ATOM   3116  O   ALA   216      41.347  39.662  41.261  1.00  0.00           O  
ATOM   3117  N   VAL   217      42.518  38.388  39.812  1.00  0.00           N  
ATOM   3118  H   VAL   217      42.483  37.873  38.942  1.00  0.00           H  
ATOM   3119  CA  VAL   217      43.669  37.950  40.622  1.00  0.00           C  
ATOM   3120  HA  VAL   217      43.987  38.796  41.227  1.00  0.00           H  
ATOM   3121  CB  VAL   217      43.312  36.733  41.525  1.00  0.00           C  
ATOM   3122  HB  VAL   217      44.232  36.345  41.956  1.00  0.00           H  
ATOM   3123  CG1 VAL   217      42.186  36.933  42.525  1.00  0.00           C  
ATOM   3124 HG11 VAL   217      42.428  36.543  43.511  1.00  0.00           H  
ATOM   3125 HG12 VAL   217      42.004  37.961  42.832  1.00  0.00           H  
ATOM   3126 HG13 VAL   217      41.176  36.631  42.255  1.00  0.00           H  
ATOM   3127  CG2 VAL   217      42.800  35.577  40.622  1.00  0.00           C  
ATOM   3128 HG21 VAL   217      43.615  35.306  39.954  1.00  0.00           H  
ATOM   3129 HG22 VAL   217      42.529  34.762  41.291  1.00  0.00           H  
ATOM   3130 HG23 VAL   217      41.906  35.865  40.072  1.00  0.00           H  
ATOM   3131  C   VAL   217      44.855  37.508  39.675  1.00  0.00           C  
ATOM   3132  O   VAL   217      44.646  37.130  38.515  1.00  0.00           O  
ATOM   3133  N   ALA   218      46.060  37.466  40.277  1.00  0.00           N  
ATOM   3134  H   ALA   218      46.259  37.876  41.180  1.00  0.00           H  
ATOM   3135  CA  ALA   218      47.177  36.774  39.693  1.00  0.00           C  
ATOM   3136  HA  ALA   218      46.826  36.112  38.905  1.00  0.00           H  
ATOM   3137  CB  ALA   218      48.070  37.744  38.982  1.00  0.00           C  
ATOM   3138  HB1 ALA   218      48.906  37.185  38.567  1.00  0.00           H  
ATOM   3139  HB2 ALA   218      47.586  38.296  38.179  1.00  0.00           H  
ATOM   3140  HB3 ALA   218      48.471  38.568  39.570  1.00  0.00           H  
ATOM   3141  C   ALA   218      47.969  35.985  40.852  1.00  0.00           C  
ATOM   3142  O   ALA   218      47.908  36.383  41.994  1.00  0.00           O  
ATOM   3143  N   GLN   219      48.814  35.030  40.445  1.00  0.00           N  
ATOM   3144  H   GLN   219      48.888  34.790  39.465  1.00  0.00           H  
ATOM   3145  CA  GLN   219      49.216  33.942  41.328  1.00  0.00           C  
ATOM   3146  HA  GLN   219      49.387  34.308  42.338  1.00  0.00           H  
ATOM   3147  CB  GLN   219      48.158  32.825  41.235  1.00  0.00           C  
ATOM   3148  HB2 GLN   219      47.800  32.764  40.209  1.00  0.00           H  
ATOM   3149  HB3 GLN   219      48.498  31.825  41.497  1.00  0.00           H  
ATOM   3150  CG  GLN   219      46.953  33.110  42.126  1.00  0.00           C  
ATOM   3151  HG2 GLN   219      47.087  32.864  43.177  1.00  0.00           H  
ATOM   3152  HG3 GLN   219      46.813  34.188  42.064  1.00  0.00           H  
ATOM   3153  CD  GLN   219      45.635  32.395  41.604  1.00  0.00           C  
ATOM   3154  OE1 GLN   219      45.764  31.336  41.087  1.00  0.00           O  
ATOM   3155  NE2 GLN   219      44.474  32.987  41.800  1.00  0.00           N  
ATOM   3156 HE21 GLN   219      43.631  32.519  41.495  1.00  0.00           H  
ATOM   3157 HE22 GLN   219      44.309  33.648  42.547  1.00  0.00           H  
ATOM   3158  C   GLN   219      50.529  33.373  40.768  1.00  0.00           C  
ATOM   3159  O   GLN   219      50.608  32.344  40.127  1.00  0.00           O  
ATOM   3160  N   LYS   220      51.529  34.218  40.919  1.00  0.00           N  
ATOM   3161  H   LYS   220      51.230  35.098  41.317  1.00  0.00           H  
ATOM   3162  CA  LYS   220      52.869  33.791  40.688  1.00  0.00           C  
ATOM   3163  HA  LYS   220      52.899  33.483  39.645  1.00  0.00           H  
ATOM   3164  CB  LYS   220      53.834  34.988  40.722  1.00  0.00           C  
ATOM   3165  HB2 LYS   220      53.391  35.801  40.150  1.00  0.00           H  
ATOM   3166  HB3 LYS   220      53.988  35.459  41.691  1.00  0.00           H  
ATOM   3167  CG  LYS   220      55.119  34.718  40.009  1.00  0.00           C  
ATOM   3168  HG2 LYS   220      55.790  35.525  40.298  1.00  0.00           H  
ATOM   3169  HG3 LYS   220      55.492  33.773  40.399  1.00  0.00           H  
ATOM   3170  CD  LYS   220      55.061  34.590  38.470  1.00  0.00           C  
ATOM   3171  HD2 LYS   220      54.226  34.001  38.096  1.00  0.00           H  
ATOM   3172  HD3 LYS   220      55.126  35.522  37.911  1.00  0.00           H  
ATOM   3173  CE  LYS   220      56.259  33.804  38.080  1.00  0.00           C  
ATOM   3174  HE2 LYS   220      57.192  34.340  38.240  1.00  0.00           H  
ATOM   3175  HE3 LYS   220      56.225  32.880  38.653  1.00  0.00           H  
ATOM   3176  NZ  LYS   220      56.310  33.604  36.575  1.00  0.00           N  
ATOM   3177  HZ1 LYS   220      56.695  34.423  36.071  1.00  0.00           H  
ATOM   3178  HZ2 LYS   220      56.853  32.738  36.409  1.00  0.00           H  
ATOM   3179  HZ3 LYS   220      55.377  33.416  36.166  1.00  0.00           H  
ATOM   3180  C   LYS   220      53.323  32.588  41.685  1.00  0.00           C  
ATOM   3181  O   LYS   220      54.269  32.831  42.458  1.00  0.00           O  
ATOM   3182  N   THR   221      52.602  31.438  41.826  1.00  0.00           N  
ATOM   3183  H   THR   221      51.750  31.265  41.310  1.00  0.00           H  
ATOM   3184  CA  THR   221      53.095  30.301  42.660  1.00  0.00           C  
ATOM   3185  HA  THR   221      54.178  30.258  42.571  1.00  0.00           H  
ATOM   3186  CB  THR   221      52.420  28.971  42.276  1.00  0.00           C  
ATOM   3187  HB  THR   221      51.344  28.948  42.437  1.00  0.00           H  
ATOM   3188  CG2 THR   221      52.602  28.705  40.790  1.00  0.00           C  
ATOM   3189 HG21 THR   221      53.510  29.212  40.469  1.00  0.00           H  
ATOM   3190 HG22 THR   221      52.604  27.665  40.470  1.00  0.00           H  
ATOM   3191 HG23 THR   221      51.748  29.181  40.313  1.00  0.00           H  
ATOM   3192  OG1 THR   221      53.054  27.924  42.972  1.00  0.00           O  
ATOM   3193  HG1 THR   221      53.957  27.836  42.630  1.00  0.00           H  
ATOM   3194  C   THR   221      52.780  30.541  44.153  1.00  0.00           C  
ATOM   3195  O   THR   221      53.601  30.262  44.996  1.00  0.00           O  
ATOM   3196  N   VAL   222      51.606  30.957  44.498  1.00  0.00           N  
ATOM   3197  H   VAL   222      50.823  30.757  43.891  1.00  0.00           H  
ATOM   3198  CA  VAL   222      51.171  31.145  45.917  1.00  0.00           C  
ATOM   3199  HA  VAL   222      51.885  31.876  46.290  1.00  0.00           H  
ATOM   3200  CB  VAL   222      49.726  31.696  46.027  1.00  0.00           C  
ATOM   3201  HB  VAL   222      48.972  31.112  45.504  1.00  0.00           H  
ATOM   3202  CG1 VAL   222      49.308  31.731  47.480  1.00  0.00           C  
ATOM   3203 HG11 VAL   222      48.357  32.245  47.602  1.00  0.00           H  
ATOM   3204 HG12 VAL   222      49.117  30.741  47.889  1.00  0.00           H  
ATOM   3205 HG13 VAL   222      50.104  32.175  48.074  1.00  0.00           H  
ATOM   3206  CG2 VAL   222      49.768  33.170  45.521  1.00  0.00           C  
ATOM   3207 HG21 VAL   222      50.368  33.841  46.133  1.00  0.00           H  
ATOM   3208 HG22 VAL   222      50.157  33.073  44.510  1.00  0.00           H  
ATOM   3209 HG23 VAL   222      48.761  33.583  45.484  1.00  0.00           H  
ATOM   3210  C   VAL   222      51.176  29.803  46.557  1.00  0.00           C  
ATOM   3211  O   VAL   222      50.663  28.843  45.956  1.00  0.00           O  
ATOM   3212  N   GLU   223      51.754  29.743  47.808  1.00  0.00           N  
ATOM   3213  H   GLU   223      52.025  30.617  48.238  1.00  0.00           H  
ATOM   3214  CA  GLU   223      51.659  28.516  48.661  1.00  0.00           C  
ATOM   3215  HA  GLU   223      50.870  27.969  48.150  1.00  0.00           H  
ATOM   3216  CB  GLU   223      52.886  27.680  48.536  1.00  0.00           C  
ATOM   3217  HB2 GLU   223      53.112  27.624  47.473  1.00  0.00           H  
ATOM   3218  HB3 GLU   223      53.711  28.141  49.076  1.00  0.00           H  
ATOM   3219  CG  GLU   223      52.698  26.244  49.101  1.00  0.00           C  
ATOM   3220  HG2 GLU   223      51.705  26.116  49.527  1.00  0.00           H  
ATOM   3221  HG3 GLU   223      52.859  25.554  48.275  1.00  0.00           H  
ATOM   3222  CD  GLU   223      53.671  25.985  50.235  1.00  0.00           C  
ATOM   3223  OE1 GLU   223      53.227  25.804  51.387  1.00  0.00           O  
ATOM   3224  OE2 GLU   223      54.945  26.091  50.046  1.00  0.00           O  
ATOM   3225  C   GLU   223      51.329  28.907  50.110  1.00  0.00           C  
ATOM   3226  O   GLU   223      51.858  28.388  51.159  1.00  0.00           O  
ATOM   3227  N   GLY   224      50.487  29.907  50.232  1.00  0.00           N  
ATOM   3228  H   GLY   224      49.961  30.266  49.447  1.00  0.00           H  
ATOM   3229  CA  GLY   224      50.179  30.509  51.486  1.00  0.00           C  
ATOM   3230  HA2 GLY   224      49.927  29.699  52.166  1.00  0.00           H  
ATOM   3231  HA3 GLY   224      50.922  31.161  51.941  1.00  0.00           H  
ATOM   3232  C   GLY   224      48.851  31.370  51.338  1.00  0.00           C  
ATOM   3233  O   GLY   224      47.962  31.040  50.484  1.00  0.00           O  
ATOM   3234  N   ALA   225      48.553  32.310  52.383  1.00  0.00           N  
ATOM   3235  H   ALA   225      49.172  32.364  53.181  1.00  0.00           H  
ATOM   3236  CA  ALA   225      47.363  33.123  52.454  1.00  0.00           C  
ATOM   3237  HA  ALA   225      47.423  33.539  53.457  1.00  0.00           H  
ATOM   3238  CB  ALA   225      47.419  34.207  51.434  1.00  0.00           C  
ATOM   3239  HB1 ALA   225      48.157  34.944  51.747  1.00  0.00           H  
ATOM   3240  HB2 ALA   225      47.766  33.734  50.517  1.00  0.00           H  
ATOM   3241  HB3 ALA   225      46.442  34.669  51.305  1.00  0.00           H  
ATOM   3242  C   ALA   225      46.067  32.309  52.503  1.00  0.00           C  
ATOM   3243  O   ALA   225      44.939  32.787  52.146  1.00  0.00           O  
ATOM   3244  N   GLY   226      46.189  31.020  52.912  1.00  0.00           N  
ATOM   3245  H   GLY   226      47.086  30.778  53.312  1.00  0.00           H  
ATOM   3246  CA  GLY   226      45.157  30.093  53.056  1.00  0.00           C  
ATOM   3247  HA2 GLY   226      45.374  29.430  53.890  1.00  0.00           H  
ATOM   3248  HA3 GLY   226      44.240  30.561  53.407  1.00  0.00           H  
ATOM   3249  C   GLY   226      44.892  29.289  51.808  1.00  0.00           C  
ATOM   3250  O   GLY   226      43.834  28.689  51.717  1.00  0.00           O  
ATOM   3251  N   SER   227      45.725  29.310  50.747  1.00  0.00           N  
ATOM   3252  H   SER   227      46.600  29.757  50.986  1.00  0.00           H  
ATOM   3253  CA  SER   227      45.501  28.798  49.425  1.00  0.00           C  
ATOM   3254  HA  SER   227      44.733  28.028  49.403  1.00  0.00           H  
ATOM   3255  CB  SER   227      44.824  29.942  48.681  1.00  0.00           C  
ATOM   3256  HB2 SER   227      44.528  29.524  47.722  1.00  0.00           H  
ATOM   3257  HB3 SER   227      43.934  30.352  49.152  1.00  0.00           H  
ATOM   3258  OG  SER   227      45.771  30.960  48.454  1.00  0.00           O  
ATOM   3259  HG  SER   227      46.336  31.080  49.232  1.00  0.00           H  
ATOM   3260  C   SER   227      46.765  28.246  48.781  1.00  0.00           C  
ATOM   3261  O   SER   227      47.881  28.454  49.265  1.00  0.00           O  
ATOM   3262  N   ILE   228      46.542  27.438  47.697  1.00  0.00           N  
ATOM   3263  H   ILE   228      45.628  27.193  47.342  1.00  0.00           H  
ATOM   3264  CA  ILE   228      47.697  27.002  46.849  1.00  0.00           C  
ATOM   3265  HA  ILE   228      48.516  27.663  47.123  1.00  0.00           H  
ATOM   3266  CB  ILE   228      48.060  25.532  47.220  1.00  0.00           C  
ATOM   3267  HB  ILE   228      47.381  24.767  46.848  1.00  0.00           H  
ATOM   3268  CG2 ILE   228      49.431  25.283  46.522  1.00  0.00           C  
ATOM   3269 HG21 ILE   228      50.199  25.713  47.161  1.00  0.00           H  
ATOM   3270 HG22 ILE   228      49.524  24.198  46.526  1.00  0.00           H  
ATOM   3271 HG23 ILE   228      49.547  25.665  45.510  1.00  0.00           H  
ATOM   3272  CG1 ILE   228      48.199  25.297  48.712  1.00  0.00           C  
ATOM   3273 HG12 ILE   228      48.824  26.020  49.233  1.00  0.00           H  
ATOM   3274 HG13 ILE   228      47.151  25.285  49.006  1.00  0.00           H  
ATOM   3275  CD1 ILE   228      48.733  23.966  49.132  1.00  0.00           C  
ATOM   3276 HD11 ILE   228      48.404  23.101  48.560  1.00  0.00           H  
ATOM   3277 HD12 ILE   228      49.820  23.928  49.153  1.00  0.00           H  
ATOM   3278 HD13 ILE   228      48.566  23.808  50.196  1.00  0.00           H  
ATOM   3279  C   ILE   228      47.252  27.120  45.433  1.00  0.00           C  
ATOM   3280  O   ILE   228      46.195  26.615  45.014  1.00  0.00           O  
ATOM   3281  N   ALA   229      47.870  28.118  44.729  1.00  0.00           N  
ATOM   3282  H   ALA   229      48.510  28.776  45.154  1.00  0.00           H  
ATOM   3283  CA  ALA   229      47.120  28.788  43.668  1.00  0.00           C  
ATOM   3284  HA  ALA   229      46.501  28.055  43.156  1.00  0.00           H  
ATOM   3285  CB  ALA   229      46.215  29.833  44.339  1.00  0.00           C  
ATOM   3286  HB1 ALA   229      46.802  30.714  44.591  1.00  0.00           H  
ATOM   3287  HB2 ALA   229      45.650  30.272  43.520  1.00  0.00           H  
ATOM   3288  HB3 ALA   229      45.598  29.521  45.180  1.00  0.00           H  
ATOM   3289  C   ALA   229      48.102  29.210  42.583  1.00  0.00           C  
ATOM   3290  O   ALA   229      49.058  29.961  42.819  1.00  0.00           O  
ATOM   3291  N   ALA   230      47.963  28.506  41.434  1.00  0.00           N  
ATOM   3292  H   ALA   230      47.244  27.806  41.308  1.00  0.00           H  
ATOM   3293  CA  ALA   230      48.701  28.923  40.257  1.00  0.00           C  
ATOM   3294  HA  ALA   230      49.421  29.690  40.535  1.00  0.00           H  
ATOM   3295  CB  ALA   230      49.417  27.810  39.594  1.00  0.00           C  
ATOM   3296  HB1 ALA   230      50.135  28.304  38.943  1.00  0.00           H  
ATOM   3297  HB2 ALA   230      49.828  27.226  40.416  1.00  0.00           H  
ATOM   3298  HB3 ALA   230      48.702  27.120  39.150  1.00  0.00           H  
ATOM   3299  C   ALA   230      47.844  29.611  39.254  1.00  0.00           C  
ATOM   3300  O   ALA   230      48.273  30.489  38.506  1.00  0.00           O  
ATOM   3301  N   ALA   231      46.510  29.248  39.137  1.00  0.00           N  
ATOM   3302  H   ALA   231      46.126  28.500  39.700  1.00  0.00           H  
ATOM   3303  CA  ALA   231      45.623  29.650  38.045  1.00  0.00           C  
ATOM   3304  HA  ALA   231      45.800  30.691  37.783  1.00  0.00           H  
ATOM   3305  CB  ALA   231      45.969  28.881  36.774  1.00  0.00           C  
ATOM   3306  HB1 ALA   231      45.850  27.804  36.865  1.00  0.00           H  
ATOM   3307  HB2 ALA   231      45.424  29.297  35.928  1.00  0.00           H  
ATOM   3308  HB3 ALA   231      47.015  28.946  36.485  1.00  0.00           H  
ATOM   3309  C   ALA   231      44.157  29.444  38.481  1.00  0.00           C  
ATOM   3310  O   ALA   231      43.413  28.757  37.806  1.00  0.00           O  
ATOM   3311  N   THR   232      43.850  29.766  39.763  1.00  0.00           N  
ATOM   3312  H   THR   232      44.463  30.141  40.474  1.00  0.00           H  
ATOM   3313  CA  THR   232      42.656  29.443  40.456  1.00  0.00           C  
ATOM   3314  HA  THR   232      42.451  28.491  39.973  1.00  0.00           H  
ATOM   3315  CB  THR   232      41.549  30.533  40.418  1.00  0.00           C  
ATOM   3316  HB  THR   232      41.140  30.695  39.423  1.00  0.00           H  
ATOM   3317  CG2 THR   232      40.387  30.121  41.275  1.00  0.00           C  
ATOM   3318 HG21 THR   232      39.776  29.408  40.726  1.00  0.00           H  
ATOM   3319 HG22 THR   232      40.687  29.534  42.140  1.00  0.00           H  
ATOM   3320 HG23 THR   232      39.755  30.957  41.571  1.00  0.00           H  
ATOM   3321  OG1 THR   232      41.914  31.866  40.879  1.00  0.00           O  
ATOM   3322  HG1 THR   232      41.840  31.958  41.841  1.00  0.00           H  
ATOM   3323  C   THR   232      43.000  28.982  41.879  1.00  0.00           C  
ATOM   3324  O   THR   232      43.124  29.709  42.834  1.00  0.00           O  
ATOM   3325  N   GLY   233      43.327  27.661  42.031  1.00  0.00           N  
ATOM   3326  H   GLY   233      42.961  26.918  41.451  1.00  0.00           H  
ATOM   3327  CA  GLY   233      43.997  27.141  43.176  1.00  0.00           C  
ATOM   3328  HA2 GLY   233      44.872  26.641  42.767  1.00  0.00           H  
ATOM   3329  HA3 GLY   233      44.338  27.936  43.836  1.00  0.00           H  
ATOM   3330  C   GLY   233      43.025  26.279  44.022  1.00  0.00           C  
ATOM   3331  O   GLY   233      41.961  25.823  43.484  1.00  0.00           O  
ATOM   3332  N   PHE   234      43.413  25.965  45.269  1.00  0.00           N  
ATOM   3333  H   PHE   234      44.346  26.186  45.592  1.00  0.00           H  
ATOM   3334  CA  PHE   234      42.473  25.350  46.192  1.00  0.00           C  
ATOM   3335  HA  PHE   234      41.453  25.701  46.055  1.00  0.00           H  
ATOM   3336  CB  PHE   234      42.490  23.833  46.063  1.00  0.00           C  
ATOM   3337  HB2 PHE   234      41.704  23.317  46.610  1.00  0.00           H  
ATOM   3338  HB3 PHE   234      42.256  23.667  45.014  1.00  0.00           H  
ATOM   3339  CG  PHE   234      43.872  23.282  46.226  1.00  0.00           C  
ATOM   3340  CD1 PHE   234      44.328  22.910  47.542  1.00  0.00           C  
ATOM   3341  HD1 PHE   234      43.732  23.131  48.419  1.00  0.00           H  
ATOM   3342  CE1 PHE   234      45.578  22.306  47.773  1.00  0.00           C  
ATOM   3343  HE1 PHE   234      45.909  21.936  48.736  1.00  0.00           H  
ATOM   3344  CZ  PHE   234      46.393  22.162  46.672  1.00  0.00           C  
ATOM   3345  HZ  PHE   234      47.352  21.671  46.790  1.00  0.00           H  
ATOM   3346  CE2 PHE   234      46.022  22.572  45.371  1.00  0.00           C  
ATOM   3347  HE2 PHE   234      46.810  22.310  44.675  1.00  0.00           H  
ATOM   3348  CD2 PHE   234      44.768  23.017  45.133  1.00  0.00           C  
ATOM   3349  HD2 PHE   234      44.528  23.208  44.094  1.00  0.00           H  
ATOM   3350  C   PHE   234      42.851  25.745  47.613  1.00  0.00           C  
ATOM   3351  O   PHE   234      43.869  26.357  47.880  1.00  0.00           O  
ATOM   3352  N   VAL   235      41.951  25.504  48.646  1.00  0.00           N  
ATOM   3353  H   VAL   235      41.118  24.972  48.434  1.00  0.00           H  
ATOM   3354  CA  VAL   235      42.209  25.861  50.018  1.00  0.00           C  
ATOM   3355  HA  VAL   235      42.479  26.915  50.018  1.00  0.00           H  
ATOM   3356  CB  VAL   235      40.950  25.879  50.848  1.00  0.00           C  
ATOM   3357  HB  VAL   235      40.505  24.914  50.614  1.00  0.00           H  
ATOM   3358  CG1 VAL   235      41.314  26.031  52.258  1.00  0.00           C  
ATOM   3359 HG11 VAL   235      40.497  26.455  52.840  1.00  0.00           H  
ATOM   3360 HG12 VAL   235      41.700  25.086  52.635  1.00  0.00           H  
ATOM   3361 HG13 VAL   235      42.051  26.815  52.423  1.00  0.00           H  
ATOM   3362  CG2 VAL   235      40.021  26.966  50.480  1.00  0.00           C  
ATOM   3363 HG21 VAL   235      39.707  26.871  49.442  1.00  0.00           H  
ATOM   3364 HG22 VAL   235      39.122  26.952  51.092  1.00  0.00           H  
ATOM   3365 HG23 VAL   235      40.505  27.940  50.523  1.00  0.00           H  
ATOM   3366  C   VAL   235      43.306  25.067  50.579  1.00  0.00           C  
ATOM   3367  O   VAL   235      43.181  23.851  50.779  1.00  0.00           O  
ATOM   3368  N   LYS   236      44.385  25.784  50.990  1.00  0.00           N  
ATOM   3369  H   LYS   236      44.290  26.773  51.174  1.00  0.00           H  
ATOM   3370  CA  LYS   236      45.413  25.232  51.815  1.00  0.00           C  
ATOM   3371  HA  LYS   236      45.611  24.233  51.433  1.00  0.00           H  
ATOM   3372  CB  LYS   236      46.599  26.180  51.878  1.00  0.00           C  
ATOM   3373  HB2 LYS   236      46.907  26.267  50.838  1.00  0.00           H  
ATOM   3374  HB3 LYS   236      46.390  27.180  52.255  1.00  0.00           H  
ATOM   3375  CG  LYS   236      47.718  25.460  52.611  1.00  0.00           C  
ATOM   3376  HG2 LYS   236      47.495  25.383  53.674  1.00  0.00           H  
ATOM   3377  HG3 LYS   236      47.773  24.459  52.187  1.00  0.00           H  
ATOM   3378  CD  LYS   236      49.025  26.254  52.552  1.00  0.00           C  
ATOM   3379  HD2 LYS   236      49.216  26.541  51.520  1.00  0.00           H  
ATOM   3380  HD3 LYS   236      48.772  27.121  53.159  1.00  0.00           H  
ATOM   3381  CE  LYS   236      50.161  25.501  53.238  1.00  0.00           C  
ATOM   3382  HE2 LYS   236      49.908  25.245  54.264  1.00  0.00           H  
ATOM   3383  HE3 LYS   236      50.337  24.578  52.690  1.00  0.00           H  
ATOM   3384  NZ  LYS   236      51.434  26.221  53.467  1.00  0.00           N  
ATOM   3385  HZ1 LYS   236      52.232  25.659  53.816  1.00  0.00           H  
ATOM   3386  HZ2 LYS   236      51.724  26.552  52.529  1.00  0.00           H  
ATOM   3387  HZ3 LYS   236      51.220  27.080  54.004  1.00  0.00           H  
ATOM   3388  C   LYS   236      44.823  25.060  53.249  1.00  0.00           C  
ATOM   3389  O   LYS   236      44.765  26.039  54.017  1.00  0.00           O  
ATOM   3390  N   LYS   237      44.402  23.809  53.618  1.00  0.00           N  
ATOM   3391  H   LYS   237      44.453  23.134  52.867  1.00  0.00           H  
ATOM   3392  CA  LYS   237      44.052  23.487  54.986  1.00  0.00           C  
ATOM   3393  HA  LYS   237      43.597  24.335  55.494  1.00  0.00           H  
ATOM   3394  CB  LYS   237      43.098  22.346  55.111  1.00  0.00           C  
ATOM   3395  HB2 LYS   237      43.387  21.496  54.496  1.00  0.00           H  
ATOM   3396  HB3 LYS   237      43.012  21.934  56.115  1.00  0.00           H  
ATOM   3397  CG  LYS   237      41.671  22.722  54.703  1.00  0.00           C  
ATOM   3398  HG2 LYS   237      41.471  23.710  55.113  1.00  0.00           H  
ATOM   3399  HG3 LYS   237      41.579  22.736  53.619  1.00  0.00           H  
ATOM   3400  CD  LYS   237      40.556  21.877  55.469  1.00  0.00           C  
ATOM   3401  HD2 LYS   237      40.801  20.837  55.262  1.00  0.00           H  
ATOM   3402  HD3 LYS   237      40.704  21.928  56.545  1.00  0.00           H  
ATOM   3403  CE  LYS   237      39.117  22.227  55.071  1.00  0.00           C  
ATOM   3404  HE2 LYS   237      38.520  21.830  55.888  1.00  0.00           H  
ATOM   3405  HE3 LYS   237      38.944  23.276  55.302  1.00  0.00           H  
ATOM   3406  NZ  LYS   237      38.637  21.814  53.686  1.00  0.00           N  
ATOM   3407  HZ1 LYS   237      38.547  20.783  53.666  1.00  0.00           H  
ATOM   3408  HZ2 LYS   237      37.686  22.195  53.536  1.00  0.00           H  
ATOM   3409  HZ3 LYS   237      39.227  22.271  52.967  1.00  0.00           H  
ATOM   3410  C   LYS   237      45.315  23.329  55.848  1.00  0.00           C  
ATOM   3411  O   LYS   237      46.457  23.156  55.333  1.00  0.00           O  
ATOM   3412  N   ASP   238      45.048  23.184  57.141  1.00  0.00           N  
ATOM   3413  H   ASP   238      44.154  23.409  57.556  1.00  0.00           H  
ATOM   3414  CA  ASP   238      46.082  22.873  58.032  1.00  0.00           C  
ATOM   3415  HA  ASP   238      46.961  23.404  57.672  1.00  0.00           H  
ATOM   3416  CB  ASP   238      45.808  23.323  59.438  1.00  0.00           C  
ATOM   3417  HB2 ASP   238      46.598  23.120  60.158  1.00  0.00           H  
ATOM   3418  HB3 ASP   238      45.531  24.373  59.375  1.00  0.00           H  
ATOM   3419  CG  ASP   238      44.565  22.613  60.029  1.00  0.00           C  
ATOM   3420  OD1 ASP   238      44.649  21.512  60.614  1.00  0.00           O  
ATOM   3421  OD2 ASP   238      43.411  23.117  59.829  1.00  0.00           O  
ATOM   3422  C   ASP   238      46.408  21.378  58.154  1.00  0.00           C  
ATOM   3423  O   ASP   238      47.346  21.046  58.820  1.00  0.00           O  
ATOM   3424  N   GLN   239      45.624  20.482  57.428  1.00  0.00           N  
ATOM   3425  H   GLN   239      44.917  20.835  56.797  1.00  0.00           H  
ATOM   3426  CA  GLN   239      46.232  19.302  56.753  1.00  0.00           C  
ATOM   3427  HA  GLN   239      47.235  19.592  56.451  1.00  0.00           H  
ATOM   3428  CB  GLN   239      46.287  18.190  57.742  1.00  0.00           C  
ATOM   3429  HB2 GLN   239      46.431  18.662  58.711  1.00  0.00           H  
ATOM   3430  HB3 GLN   239      45.275  17.790  57.737  1.00  0.00           H  
ATOM   3431  CG  GLN   239      47.353  17.033  57.584  1.00  0.00           C  
ATOM   3432  HG2 GLN   239      47.293  16.650  56.567  1.00  0.00           H  
ATOM   3433  HG3 GLN   239      48.326  17.464  57.810  1.00  0.00           H  
ATOM   3434  CD  GLN   239      47.170  15.925  58.635  1.00  0.00           C  
ATOM   3435  OE1 GLN   239      46.354  15.986  59.513  1.00  0.00           O  
ATOM   3436  NE2 GLN   239      48.086  14.944  58.662  1.00  0.00           N  
ATOM   3437 HE21 GLN   239      48.133  14.250  59.396  1.00  0.00           H  
ATOM   3438 HE22 GLN   239      48.848  14.991  57.999  1.00  0.00           H  
ATOM   3439  C   GLN   239      45.441  18.905  55.504  1.00  0.00           C  
ATOM   3440  O   GLN   239      44.273  19.187  55.515  1.00  0.00           O  
ATOM   3441  N   LEU   240      46.015  18.221  54.470  1.00  0.00           N  
ATOM   3442  H   LEU   240      47.022  18.139  54.469  1.00  0.00           H  
ATOM   3443  CA  LEU   240      45.336  17.766  53.251  1.00  0.00           C  
ATOM   3444  HA  LEU   240      44.328  18.169  53.315  1.00  0.00           H  
ATOM   3445  CB  LEU   240      46.084  18.228  51.970  1.00  0.00           C  
ATOM   3446  HB2 LEU   240      47.013  17.661  51.963  1.00  0.00           H  
ATOM   3447  HB3 LEU   240      45.530  18.016  51.057  1.00  0.00           H  
ATOM   3448  CG  LEU   240      46.545  19.709  51.931  1.00  0.00           C  
ATOM   3449  HG  LEU   240      47.183  19.789  52.809  1.00  0.00           H  
ATOM   3450  CD1 LEU   240      47.371  20.071  50.726  1.00  0.00           C  
ATOM   3451 HD11 LEU   240      48.291  19.489  50.739  1.00  0.00           H  
ATOM   3452 HD12 LEU   240      46.802  19.962  49.805  1.00  0.00           H  
ATOM   3453 HD13 LEU   240      47.664  21.104  50.899  1.00  0.00           H  
ATOM   3454  CD2 LEU   240      45.375  20.630  52.110  1.00  0.00           C  
ATOM   3455 HD21 LEU   240      44.724  20.686  51.239  1.00  0.00           H  
ATOM   3456 HD22 LEU   240      44.756  20.275  52.932  1.00  0.00           H  
ATOM   3457 HD23 LEU   240      45.760  21.596  52.432  1.00  0.00           H  
ATOM   3458  C   LEU   240      45.050  16.285  53.272  1.00  0.00           C  
ATOM   3459  O   LEU   240      45.357  15.564  52.376  1.00  0.00           O  
ATOM   3460  N   GLY   241      44.407  15.796  54.340  1.00  0.00           N  
ATOM   3461  H   GLY   241      44.047  16.359  55.099  1.00  0.00           H  
ATOM   3462  CA  GLY   241      44.333  14.368  54.567  1.00  0.00           C  
ATOM   3463  HA2 GLY   241      43.409  14.310  55.137  1.00  0.00           H  
ATOM   3464  HA3 GLY   241      44.289  13.802  53.639  1.00  0.00           H  
ATOM   3465  C   GLY   241      45.482  13.912  55.430  1.00  0.00           C  
ATOM   3466  O   GLY   241      45.453  13.918  56.664  1.00  0.00           O  
ATOM   3467  N   LYS   242      46.633  13.599  54.765  1.00  0.00           N  
ATOM   3468  H   LYS   242      46.842  13.412  53.794  1.00  0.00           H  
ATOM   3469  CA  LYS   242      47.900  13.424  55.518  1.00  0.00           C  
ATOM   3470  HA  LYS   242      47.750  13.329  56.591  1.00  0.00           H  
ATOM   3471  CB  LYS   242      48.371  11.955  55.120  1.00  0.00           C  
ATOM   3472  HB2 LYS   242      47.553  11.266  55.320  1.00  0.00           H  
ATOM   3473  HB3 LYS   242      48.546  11.823  54.054  1.00  0.00           H  
ATOM   3474  CG  LYS   242      49.599  11.554  55.896  1.00  0.00           C  
ATOM   3475  HG2 LYS   242      50.194  12.449  56.069  1.00  0.00           H  
ATOM   3476  HG3 LYS   242      49.288  11.258  56.896  1.00  0.00           H  
ATOM   3477  CD  LYS   242      50.461  10.543  55.199  1.00  0.00           C  
ATOM   3478  HD2 LYS   242      49.991   9.571  55.064  1.00  0.00           H  
ATOM   3479  HD3 LYS   242      50.616  10.990  54.219  1.00  0.00           H  
ATOM   3480  CE  LYS   242      51.694  10.370  55.931  1.00  0.00           C  
ATOM   3481  HE2 LYS   242      52.237  11.311  55.969  1.00  0.00           H  
ATOM   3482  HE3 LYS   242      51.451  10.093  56.954  1.00  0.00           H  
ATOM   3483  NZ  LYS   242      52.661   9.356  55.379  1.00  0.00           N  
ATOM   3484  HZ1 LYS   242      52.959   9.535  54.404  1.00  0.00           H  
ATOM   3485  HZ2 LYS   242      53.499   9.319  55.987  1.00  0.00           H  
ATOM   3486  HZ3 LYS   242      52.193   8.432  55.364  1.00  0.00           H  
ATOM   3487  C   LYS   242      48.863  14.548  55.246  1.00  0.00           C  
ATOM   3488  O   LYS   242      49.601  14.905  56.176  1.00  0.00           O  
ATOM   3489  N   ASN   243      49.091  14.815  53.963  1.00  0.00           N  
ATOM   3490  H   ASN   243      48.503  14.445  53.228  1.00  0.00           H  
ATOM   3491  CA  ASN   243      50.190  15.714  53.649  1.00  0.00           C  
ATOM   3492  HA  ASN   243      51.130  15.422  54.110  1.00  0.00           H  
ATOM   3493  CB  ASN   243      50.444  15.721  52.118  1.00  0.00           C  
ATOM   3494  HB2 ASN   243      50.887  14.848  51.642  1.00  0.00           H  
ATOM   3495  HB3 ASN   243      49.457  15.814  51.669  1.00  0.00           H  
ATOM   3496  CG  ASN   243      51.270  16.880  51.600  1.00  0.00           C  
ATOM   3497  OD1 ASN   243      50.866  17.721  50.835  1.00  0.00           O  
ATOM   3498  ND2 ASN   243      52.544  16.812  51.858  1.00  0.00           N  
ATOM   3499 HD21 ASN   243      53.173  17.560  51.597  1.00  0.00           H  
ATOM   3500 HD22 ASN   243      52.984  16.164  52.497  1.00  0.00           H  
ATOM   3501  C   ASN   243      49.786  17.124  54.122  1.00  0.00           C  
ATOM   3502  O   ASN   243      48.597  17.514  54.179  1.00  0.00           O  
ATOM   3503  N   GLU   244      50.789  17.912  54.447  1.00  0.00           N  
ATOM   3504  H   GLU   244      51.707  17.488  54.449  1.00  0.00           H  
ATOM   3505  CA  GLU   244      50.539  19.377  54.843  1.00  0.00           C  
ATOM   3506  HA  GLU   244      49.629  19.817  54.441  1.00  0.00           H  
ATOM   3507  CB  GLU   244      50.414  19.407  56.352  1.00  0.00           C  
ATOM   3508  HB2 GLU   244      50.101  20.324  56.848  1.00  0.00           H  
ATOM   3509  HB3 GLU   244      49.545  18.808  56.618  1.00  0.00           H  
ATOM   3510  CG  GLU   244      51.730  18.832  57.080  1.00  0.00           C  
ATOM   3511  HG2 GLU   244      51.423  17.885  57.518  1.00  0.00           H  
ATOM   3512  HG3 GLU   244      52.526  18.643  56.363  1.00  0.00           H  
ATOM   3513  CD  GLU   244      52.262  19.686  58.200  1.00  0.00           C  
ATOM   3514  OE1 GLU   244      51.530  20.107  59.117  1.00  0.00           O  
ATOM   3515  OE2 GLU   244      53.453  19.991  58.147  1.00  0.00           O  
ATOM   3516  C   GLU   244      51.741  20.263  54.411  1.00  0.00           C  
ATOM   3517  O   GLU   244      51.902  21.405  54.929  1.00  0.00           O  
ATOM   3518  N   GLU   245      52.606  19.828  53.414  1.00  0.00           N  
ATOM   3519  H   GLU   245      52.455  19.026  52.816  1.00  0.00           H  
ATOM   3520  CA  GLU   245      53.860  20.615  53.128  1.00  0.00           C  
ATOM   3521  HA  GLU   245      53.694  21.686  53.037  1.00  0.00           H  
ATOM   3522  CB  GLU   245      54.912  20.385  54.255  1.00  0.00           C  
ATOM   3523  HB2 GLU   245      54.351  20.409  55.187  1.00  0.00           H  
ATOM   3524  HB3 GLU   245      55.512  19.481  54.169  1.00  0.00           H  
ATOM   3525  CG  GLU   245      55.962  21.384  54.291  1.00  0.00           C  
ATOM   3526  HG2 GLU   245      56.781  20.945  54.858  1.00  0.00           H  
ATOM   3527  HG3 GLU   245      56.463  21.523  53.335  1.00  0.00           H  
ATOM   3528  CD  GLU   245      55.413  22.743  54.821  1.00  0.00           C  
ATOM   3529  OE1 GLU   245      54.924  23.544  54.018  1.00  0.00           O  
ATOM   3530  OE2 GLU   245      55.594  23.105  56.063  1.00  0.00           O  
ATOM   3531  C   GLU   245      54.396  20.182  51.739  1.00  0.00           C  
ATOM   3532  O   GLU   245      54.274  19.053  51.295  1.00  0.00           O  
ATOM   3533  N   GLY   246      55.031  21.123  51.040  1.00  0.00           N  
ATOM   3534  H   GLY   246      55.466  21.911  51.501  1.00  0.00           H  
ATOM   3535  CA  GLY   246      55.333  20.801  49.665  1.00  0.00           C  
ATOM   3536  HA2 GLY   246      56.007  21.582  49.319  1.00  0.00           H  
ATOM   3537  HA3 GLY   246      55.836  19.858  49.465  1.00  0.00           H  
ATOM   3538  C   GLY   246      54.179  21.106  48.810  1.00  0.00           C  
ATOM   3539  O   GLY   246      53.063  21.397  49.283  1.00  0.00           O  
ATOM   3540  N   ALA   247      54.303  20.965  47.482  1.00  0.00           N  
ATOM   3541  H   ALA   247      55.172  20.727  47.024  1.00  0.00           H  
ATOM   3542  CA  ALA   247      53.260  21.217  46.505  1.00  0.00           C  
ATOM   3543  HA  ALA   247      52.395  20.643  46.830  1.00  0.00           H  
ATOM   3544  CB  ALA   247      52.908  22.714  46.381  1.00  0.00           C  
ATOM   3545  HB1 ALA   247      51.892  22.764  45.994  1.00  0.00           H  
ATOM   3546  HB2 ALA   247      52.937  23.132  47.385  1.00  0.00           H  
ATOM   3547  HB3 ALA   247      53.549  23.328  45.751  1.00  0.00           H  
ATOM   3548  C   ALA   247      53.662  20.611  45.108  1.00  0.00           C  
ATOM   3549  O   ALA   247      54.810  20.372  44.782  1.00  0.00           O  
ATOM   3550  N   PRO   248      52.586  20.164  44.301  1.00  0.00           N  
ATOM   3551  CD  PRO   248      51.182  20.110  44.687  1.00  0.00           C  
ATOM   3552  HD2 PRO   248      50.858  21.011  45.202  1.00  0.00           H  
ATOM   3553  HD3 PRO   248      50.961  19.220  45.273  1.00  0.00           H  
ATOM   3554  CG  PRO   248      50.403  20.104  43.324  1.00  0.00           C  
ATOM   3555  HG2 PRO   248      50.449  21.065  42.815  1.00  0.00           H  
ATOM   3556  HG3 PRO   248      49.393  19.747  43.519  1.00  0.00           H  
ATOM   3557  CB  PRO   248      51.300  19.200  42.504  1.00  0.00           C  
ATOM   3558  HB2 PRO   248      51.223  19.226  41.419  1.00  0.00           H  
ATOM   3559  HB3 PRO   248      51.091  18.180  42.819  1.00  0.00           H  
ATOM   3560  CA  PRO   248      52.696  19.553  42.974  1.00  0.00           C  
ATOM   3561  HA  PRO   248      53.304  18.651  42.966  1.00  0.00           H  
ATOM   3562  C   PRO   248      53.418  20.663  42.217  1.00  0.00           C  
ATOM   3563  O   PRO   248      53.358  21.818  42.621  1.00  0.00           O  
ATOM   3564  N   GLN   249      54.071  20.322  41.100  1.00  0.00           N  
ATOM   3565  H   GLN   249      54.230  19.351  40.870  1.00  0.00           H  
ATOM   3566  CA  GLN   249      54.850  21.321  40.296  1.00  0.00           C  
ATOM   3567  HA  GLN   249      55.490  21.736  41.071  1.00  0.00           H  
ATOM   3568  CB  GLN   249      55.707  20.585  39.274  1.00  0.00           C  
ATOM   3569  HB2 GLN   249      56.110  19.814  39.927  1.00  0.00           H  
ATOM   3570  HB3 GLN   249      55.152  20.179  38.431  1.00  0.00           H  
ATOM   3571  CG  GLN   249      56.905  21.322  38.702  1.00  0.00           C  
ATOM   3572  HG2 GLN   249      57.487  21.807  39.483  1.00  0.00           H  
ATOM   3573  HG3 GLN   249      57.589  20.648  38.191  1.00  0.00           H  
ATOM   3574  CD  GLN   249      56.600  22.432  37.718  1.00  0.00           C  
ATOM   3575  OE1 GLN   249      55.545  22.439  37.092  1.00  0.00           O  
ATOM   3576  NE2 GLN   249      57.474  23.444  37.601  1.00  0.00           N  
ATOM   3577 HE21 GLN   249      57.111  24.185  37.017  1.00  0.00           H  
ATOM   3578 HE22 GLN   249      58.455  23.204  37.559  1.00  0.00           H  
ATOM   3579  C   GLN   249      53.813  22.319  39.673  1.00  0.00           C  
ATOM   3580  O   GLN   249      52.729  21.983  39.239  1.00  0.00           O  
ATOM   3581  N   GLU   250      54.195  23.651  39.541  1.00  0.00           N  
ATOM   3582  H   GLU   250      55.089  23.964  39.894  1.00  0.00           H  
ATOM   3583  CA  GLU   250      53.442  24.753  39.109  1.00  0.00           C  
ATOM   3584  HA  GLU   250      52.790  25.057  39.925  1.00  0.00           H  
ATOM   3585  CB  GLU   250      54.323  25.958  38.818  1.00  0.00           C  
ATOM   3586  HB2 GLU   250      55.004  25.687  38.013  1.00  0.00           H  
ATOM   3587  HB3 GLU   250      53.683  26.717  38.373  1.00  0.00           H  
ATOM   3588  CG  GLU   250      55.113  26.369  40.074  1.00  0.00           C  
ATOM   3589  HG2 GLU   250      55.265  27.409  39.789  1.00  0.00           H  
ATOM   3590  HG3 GLU   250      54.599  26.407  41.032  1.00  0.00           H  
ATOM   3591  CD  GLU   250      56.438  25.757  40.284  1.00  0.00           C  
ATOM   3592  OE1 GLU   250      56.551  24.782  41.076  1.00  0.00           O  
ATOM   3593  OE2 GLU   250      57.496  26.220  39.782  1.00  0.00           O  
ATOM   3594  C   GLU   250      52.584  24.605  37.837  1.00  0.00           C  
ATOM   3595  O   GLU   250      51.388  24.914  37.829  1.00  0.00           O  
ATOM   3596  N   GLY   251      53.094  23.910  36.854  1.00  0.00           N  
ATOM   3597  H   GLY   251      54.013  23.489  36.883  1.00  0.00           H  
ATOM   3598  CA  GLY   251      52.450  23.643  35.540  1.00  0.00           C  
ATOM   3599  HA2 GLY   251      51.962  24.546  35.178  1.00  0.00           H  
ATOM   3600  HA3 GLY   251      53.203  23.349  34.812  1.00  0.00           H  
ATOM   3601  C   GLY   251      51.388  22.488  35.580  1.00  0.00           C  
ATOM   3602  O   GLY   251      50.713  22.280  34.576  1.00  0.00           O  
ATOM   3603  N   ILE   252      51.301  21.847  36.755  1.00  0.00           N  
ATOM   3604  H   ILE   252      51.881  22.130  37.534  1.00  0.00           H  
ATOM   3605  CA  ILE   252      50.159  20.899  36.971  1.00  0.00           C  
ATOM   3606  HA  ILE   252      49.580  20.776  36.058  1.00  0.00           H  
ATOM   3607  CB  ILE   252      50.683  19.549  37.141  1.00  0.00           C  
ATOM   3608  HB  ILE   252      51.076  19.228  36.178  1.00  0.00           H  
ATOM   3609  CG2 ILE   252      51.838  19.287  38.173  1.00  0.00           C  
ATOM   3610 HG21 ILE   252      52.778  19.690  37.801  1.00  0.00           H  
ATOM   3611 HG22 ILE   252      51.745  19.640  39.198  1.00  0.00           H  
ATOM   3612 HG23 ILE   252      51.992  18.214  38.267  1.00  0.00           H  
ATOM   3613  CG1 ILE   252      49.608  18.534  37.519  1.00  0.00           C  
ATOM   3614 HG12 ILE   252      50.126  17.589  37.670  1.00  0.00           H  
ATOM   3615 HG13 ILE   252      49.098  18.789  38.446  1.00  0.00           H  
ATOM   3616  CD1 ILE   252      48.653  18.396  36.340  1.00  0.00           C  
ATOM   3617 HD11 ILE   252      47.981  19.252  36.350  1.00  0.00           H  
ATOM   3618 HD12 ILE   252      49.136  18.249  35.376  1.00  0.00           H  
ATOM   3619 HD13 ILE   252      48.076  17.507  36.589  1.00  0.00           H  
ATOM   3620  C   ILE   252      49.208  21.348  38.147  1.00  0.00           C  
ATOM   3621  O   ILE   252      47.976  21.204  38.129  1.00  0.00           O  
ATOM   3622  N   LEU   253      49.807  21.944  39.179  1.00  0.00           N  
ATOM   3623  H   LEU   253      50.801  21.817  39.317  1.00  0.00           H  
ATOM   3624  CA  LEU   253      49.160  22.899  40.082  1.00  0.00           C  
ATOM   3625  HA  LEU   253      48.625  22.248  40.769  1.00  0.00           H  
ATOM   3626  CB  LEU   253      50.150  23.662  40.942  1.00  0.00           C  
ATOM   3627  HB2 LEU   253      50.688  22.990  41.606  1.00  0.00           H  
ATOM   3628  HB3 LEU   253      50.845  24.137  40.252  1.00  0.00           H  
ATOM   3629  CG  LEU   253      49.636  24.726  41.886  1.00  0.00           C  
ATOM   3630  HG  LEU   253      49.086  25.476  41.321  1.00  0.00           H  
ATOM   3631  CD1 LEU   253      48.651  24.193  42.948  1.00  0.00           C  
ATOM   3632 HD11 LEU   253      49.202  23.474  43.550  1.00  0.00           H  
ATOM   3633 HD12 LEU   253      48.358  25.048  43.554  1.00  0.00           H  
ATOM   3634 HD13 LEU   253      47.785  23.775  42.437  1.00  0.00           H  
ATOM   3635  CD2 LEU   253      50.779  25.363  42.643  1.00  0.00           C  
ATOM   3636 HD21 LEU   253      50.318  26.233  43.106  1.00  0.00           H  
ATOM   3637 HD22 LEU   253      51.205  24.743  43.429  1.00  0.00           H  
ATOM   3638 HD23 LEU   253      51.520  25.787  41.968  1.00  0.00           H  
ATOM   3639  C   LEU   253      48.184  23.902  39.399  1.00  0.00           C  
ATOM   3640  O   LEU   253      47.144  24.285  39.960  1.00  0.00           O  
ATOM   3641  N   GLU   254      48.435  24.314  38.142  1.00  0.00           N  
ATOM   3642  H   GLU   254      49.405  24.345  37.859  1.00  0.00           H  
ATOM   3643  CA  GLU   254      47.507  25.158  37.367  1.00  0.00           C  
ATOM   3644  HA  GLU   254      47.232  25.937  38.074  1.00  0.00           H  
ATOM   3645  CB  GLU   254      48.421  25.788  36.226  1.00  0.00           C  
ATOM   3646  HB2 GLU   254      47.801  26.565  35.784  1.00  0.00           H  
ATOM   3647  HB3 GLU   254      49.256  26.283  36.718  1.00  0.00           H  
ATOM   3648  CG  GLU   254      48.865  24.818  35.093  1.00  0.00           C  
ATOM   3649  HG2 GLU   254      49.899  24.677  35.400  1.00  0.00           H  
ATOM   3650  HG3 GLU   254      48.381  23.844  35.047  1.00  0.00           H  
ATOM   3651  CD  GLU   254      48.707  25.420  33.770  1.00  0.00           C  
ATOM   3652  OE1 GLU   254      47.648  25.621  33.152  1.00  0.00           O  
ATOM   3653  OE2 GLU   254      49.759  25.747  33.179  1.00  0.00           O  
ATOM   3654  C   GLU   254      46.307  24.344  36.815  1.00  0.00           C  
ATOM   3655  O   GLU   254      45.166  24.788  36.589  1.00  0.00           O  
ATOM   3656  N   ASP   255      46.504  23.013  36.725  1.00  0.00           N  
ATOM   3657  H   ASP   255      47.381  22.625  37.044  1.00  0.00           H  
ATOM   3658  CA  ASP   255      45.650  22.163  35.908  1.00  0.00           C  
ATOM   3659  HA  ASP   255      44.917  22.846  35.482  1.00  0.00           H  
ATOM   3660  CB  ASP   255      46.453  21.523  34.758  1.00  0.00           C  
ATOM   3661  HB2 ASP   255      46.961  22.301  34.192  1.00  0.00           H  
ATOM   3662  HB3 ASP   255      47.157  20.780  35.127  1.00  0.00           H  
ATOM   3663  CG  ASP   255      45.412  20.922  33.939  1.00  0.00           C  
ATOM   3664  OD1 ASP   255      44.800  21.617  33.179  1.00  0.00           O  
ATOM   3665  OD2 ASP   255      45.227  19.690  33.911  1.00  0.00           O  
ATOM   3666  C   ASP   255      44.820  21.184  36.771  1.00  0.00           C  
ATOM   3667  O   ASP   255      43.619  20.975  36.556  1.00  0.00           O  
ATOM   3668  N   MET   256      45.415  20.628  37.894  1.00  0.00           N  
ATOM   3669  H   MET   256      46.376  20.836  38.130  1.00  0.00           H  
ATOM   3670  CA  MET   256      44.773  19.469  38.522  1.00  0.00           C  
ATOM   3671  HA  MET   256      44.568  18.713  37.768  1.00  0.00           H  
ATOM   3672  CB  MET   256      45.846  18.915  39.420  1.00  0.00           C  
ATOM   3673  HB2 MET   256      46.802  18.986  38.904  1.00  0.00           H  
ATOM   3674  HB3 MET   256      46.186  19.505  40.269  1.00  0.00           H  
ATOM   3675  CG  MET   256      45.615  17.505  39.895  1.00  0.00           C  
ATOM   3676  HG2 MET   256      44.692  17.534  40.470  1.00  0.00           H  
ATOM   3677  HG3 MET   256      45.447  16.898  39.008  1.00  0.00           H  
ATOM   3678  SD  MET   256      46.793  16.633  40.941  1.00  0.00           S  
ATOM   3679  CE  MET   256      47.095  15.187  39.970  1.00  0.00           C  
ATOM   3680  HE1 MET   256      47.556  14.428  40.598  1.00  0.00           H  
ATOM   3681  HE2 MET   256      46.098  14.815  39.745  1.00  0.00           H  
ATOM   3682  HE3 MET   256      47.581  15.452  39.033  1.00  0.00           H  
ATOM   3683  C   MET   256      43.559  19.939  39.302  1.00  0.00           C  
ATOM   3684  O   MET   256      43.639  20.942  40.024  1.00  0.00           O  
ATOM   3685  N   PRO   257      42.434  19.230  39.265  1.00  0.00           N  
ATOM   3686  CD  PRO   257      42.298  18.026  38.410  1.00  0.00           C  
ATOM   3687  HD2 PRO   257      43.001  17.234  38.660  1.00  0.00           H  
ATOM   3688  HD3 PRO   257      42.469  18.426  37.413  1.00  0.00           H  
ATOM   3689  CG  PRO   257      40.906  17.509  38.676  1.00  0.00           C  
ATOM   3690  HG2 PRO   257      40.911  16.666  39.363  1.00  0.00           H  
ATOM   3691  HG3 PRO   257      40.532  17.196  37.703  1.00  0.00           H  
ATOM   3692  CB  PRO   257      40.127  18.801  39.138  1.00  0.00           C  
ATOM   3693  HB2 PRO   257      39.230  18.591  39.716  1.00  0.00           H  
ATOM   3694  HB3 PRO   257      39.806  19.432  38.311  1.00  0.00           H  
ATOM   3695  CA  PRO   257      41.176  19.587  39.937  1.00  0.00           C  
ATOM   3696  HA  PRO   257      41.024  20.663  39.889  1.00  0.00           H  
ATOM   3697  C   PRO   257      41.182  18.956  41.338  1.00  0.00           C  
ATOM   3698  O   PRO   257      40.498  18.035  41.760  1.00  0.00           O  
ATOM   3699  N   VAL   258      42.092  19.583  42.159  1.00  0.00           N  
ATOM   3700  H   VAL   258      42.760  20.259  41.815  1.00  0.00           H  
ATOM   3701  CA  VAL   258      42.332  19.221  43.515  1.00  0.00           C  
ATOM   3702  HA  VAL   258      42.430  18.142  43.606  1.00  0.00           H  
ATOM   3703  CB  VAL   258      43.700  19.837  44.068  1.00  0.00           C  
ATOM   3704  HB  VAL   258      43.399  20.882  44.092  1.00  0.00           H  
ATOM   3705  CG1 VAL   258      44.087  19.339  45.438  1.00  0.00           C  
ATOM   3706 HG11 VAL   258      43.312  19.565  46.168  1.00  0.00           H  
ATOM   3707 HG12 VAL   258      44.263  18.266  45.452  1.00  0.00           H  
ATOM   3708 HG13 VAL   258      45.034  19.835  45.642  1.00  0.00           H  
ATOM   3709  CG2 VAL   258      44.879  19.744  43.065  1.00  0.00           C  
ATOM   3710 HG21 VAL   258      44.961  18.728  42.686  1.00  0.00           H  
ATOM   3711 HG22 VAL   258      44.802  20.290  42.127  1.00  0.00           H  
ATOM   3712 HG23 VAL   258      45.843  20.038  43.475  1.00  0.00           H  
ATOM   3713  C   VAL   258      41.135  19.642  44.285  1.00  0.00           C  
ATOM   3714  O   VAL   258      40.596  20.747  44.090  1.00  0.00           O  
ATOM   3715  N   ASP   259      40.739  18.778  45.236  1.00  0.00           N  
ATOM   3716  H   ASP   259      41.324  17.971  45.402  1.00  0.00           H  
ATOM   3717  CA  ASP   259      39.482  18.874  45.942  1.00  0.00           C  
ATOM   3718  HA  ASP   259      39.091  19.873  46.123  1.00  0.00           H  
ATOM   3719  CB  ASP   259      38.529  18.237  44.950  1.00  0.00           C  
ATOM   3720  HB2 ASP   259      38.707  18.658  43.963  1.00  0.00           H  
ATOM   3721  HB3 ASP   259      38.799  17.187  44.863  1.00  0.00           H  
ATOM   3722  CG  ASP   259      37.067  18.444  45.349  1.00  0.00           C  
ATOM   3723  OD1 ASP   259      36.797  19.240  46.270  1.00  0.00           O  
ATOM   3724  OD2 ASP   259      36.176  17.890  44.659  1.00  0.00           O  
ATOM   3725  C   ASP   259      39.543  18.135  47.358  1.00  0.00           C  
ATOM   3726  O   ASP   259      38.980  17.068  47.510  1.00  0.00           O  
ATOM   3727  N   PRO   260      40.269  18.668  48.392  1.00  0.00           N  
ATOM   3728  CD  PRO   260      41.199  19.826  48.233  1.00  0.00           C  
ATOM   3729  HD2 PRO   260      40.656  20.617  47.722  1.00  0.00           H  
ATOM   3730  HD3 PRO   260      42.102  19.484  47.733  1.00  0.00           H  
ATOM   3731  CG  PRO   260      41.455  20.354  49.664  1.00  0.00           C  
ATOM   3732  HG2 PRO   260      40.644  20.848  50.194  1.00  0.00           H  
ATOM   3733  HG3 PRO   260      42.433  20.810  49.808  1.00  0.00           H  
ATOM   3734  CB  PRO   260      41.595  19.063  50.372  1.00  0.00           C  
ATOM   3735  HB2 PRO   260      41.508  19.264  51.438  1.00  0.00           H  
ATOM   3736  HB3 PRO   260      42.565  18.597  50.208  1.00  0.00           H  
ATOM   3737  CA  PRO   260      40.504  18.160  49.747  1.00  0.00           C  
ATOM   3738  HA  PRO   260      40.831  17.123  49.716  1.00  0.00           H  
ATOM   3739  C   PRO   260      39.276  18.166  50.622  1.00  0.00           C  
ATOM   3740  O   PRO   260      39.320  17.624  51.734  1.00  0.00           O  
ATOM   3741  N   ASP   261      38.010  18.576  50.139  1.00  0.00           N  
ATOM   3742  H   ASP   261      37.851  18.775  49.160  1.00  0.00           H  
ATOM   3743  CA  ASP   261      36.805  18.179  50.896  1.00  0.00           C  
ATOM   3744  HA  ASP   261      36.929  18.304  51.969  1.00  0.00           H  
ATOM   3745  CB  ASP   261      35.708  19.159  50.663  1.00  0.00           C  
ATOM   3746  HB2 ASP   261      35.421  19.196  49.614  1.00  0.00           H  
ATOM   3747  HB3 ASP   261      34.823  18.869  51.225  1.00  0.00           H  
ATOM   3748  CG  ASP   261      36.020  20.557  51.065  1.00  0.00           C  
ATOM   3749  OD1 ASP   261      36.389  21.378  50.148  1.00  0.00           O  
ATOM   3750  OD2 ASP   261      36.186  20.888  52.241  1.00  0.00           O  
ATOM   3751  C   ASP   261      36.393  16.715  50.521  1.00  0.00           C  
ATOM   3752  O   ASP   261      35.520  16.126  51.213  1.00  0.00           O  
ATOM   3753  N   ASN   262      36.990  16.150  49.485  1.00  0.00           N  
ATOM   3754  H   ASN   262      37.667  16.581  48.870  1.00  0.00           H  
ATOM   3755  CA  ASN   262      36.386  14.997  48.853  1.00  0.00           C  
ATOM   3756  HA  ASN   262      35.707  14.488  49.534  1.00  0.00           H  
ATOM   3757  CB  ASN   262      35.769  15.444  47.471  1.00  0.00           C  
ATOM   3758  HB2 ASN   262      36.526  15.904  46.839  1.00  0.00           H  
ATOM   3759  HB3 ASN   262      35.379  14.637  46.855  1.00  0.00           H  
ATOM   3760  CG  ASN   262      34.583  16.357  47.692  1.00  0.00           C  
ATOM   3761  OD1 ASN   262      33.509  16.068  48.211  1.00  0.00           O  
ATOM   3762  ND2 ASN   262      34.753  17.597  47.308  1.00  0.00           N  
ATOM   3763 HD21 ASN   262      34.217  18.277  47.830  1.00  0.00           H  
ATOM   3764 HD22 ASN   262      35.579  17.897  46.807  1.00  0.00           H  
ATOM   3765  C   ASN   262      37.426  13.895  48.594  1.00  0.00           C  
ATOM   3766  O   ASN   262      37.075  12.770  48.180  1.00  0.00           O  
ATOM   3767  N   GLU   263      38.747  14.204  48.882  1.00  0.00           N  
ATOM   3768  H   GLU   263      39.105  15.127  49.090  1.00  0.00           H  
ATOM   3769  CA  GLU   263      39.735  13.200  48.724  1.00  0.00           C  
ATOM   3770  HA  GLU   263      39.206  12.269  48.911  1.00  0.00           H  
ATOM   3771  CB  GLU   263      40.235  13.161  47.330  1.00  0.00           C  
ATOM   3772  HB2 GLU   263      39.354  13.111  46.694  1.00  0.00           H  
ATOM   3773  HB3 GLU   263      40.805  14.078  47.197  1.00  0.00           H  
ATOM   3774  CG  GLU   263      41.108  11.941  46.912  1.00  0.00           C  
ATOM   3775  HG2 GLU   263      42.185  12.095  46.862  1.00  0.00           H  
ATOM   3776  HG3 GLU   263      40.924  11.090  47.564  1.00  0.00           H  
ATOM   3777  CD  GLU   263      40.573  11.381  45.568  1.00  0.00           C  
ATOM   3778  OE1 GLU   263      40.886  12.021  44.528  1.00  0.00           O  
ATOM   3779  OE2 GLU   263      39.735  10.427  45.608  1.00  0.00           O  
ATOM   3780  C   GLU   263      40.857  13.409  49.767  1.00  0.00           C  
ATOM   3781  O   GLU   263      40.992  14.530  50.295  1.00  0.00           O  
ATOM   3782  N   ALA   264      41.662  12.356  50.070  1.00  0.00           N  
ATOM   3783  H   ALA   264      41.632  11.434  49.657  1.00  0.00           H  
ATOM   3784  CA  ALA   264      42.744  12.547  51.110  1.00  0.00           C  
ATOM   3785  HA  ALA   264      42.752  13.555  51.518  1.00  0.00           H  
ATOM   3786  CB  ALA   264      42.485  11.498  52.216  1.00  0.00           C  
ATOM   3787  HB1 ALA   264      42.560  10.539  51.708  1.00  0.00           H  
ATOM   3788  HB2 ALA   264      43.280  11.416  52.955  1.00  0.00           H  
ATOM   3789  HB3 ALA   264      41.473  11.593  52.603  1.00  0.00           H  
ATOM   3790  C   ALA   264      44.068  12.340  50.412  1.00  0.00           C  
ATOM   3791  O   ALA   264      44.329  11.398  49.683  1.00  0.00           O  
ATOM   3792  N   TYR   265      45.043  13.186  50.724  1.00  0.00           N  
ATOM   3793  H   TYR   265      44.789  13.892  51.402  1.00  0.00           H  
ATOM   3794  CA  TYR   265      46.209  13.299  49.947  1.00  0.00           C  
ATOM   3795  HA  TYR   265      46.081  12.606  49.118  1.00  0.00           H  
ATOM   3796  CB  TYR   265      46.303  14.665  49.256  1.00  0.00           C  
ATOM   3797  HB2 TYR   265      46.313  15.429  50.031  1.00  0.00           H  
ATOM   3798  HB3 TYR   265      47.297  14.783  48.829  1.00  0.00           H  
ATOM   3799  CG  TYR   265      45.088  15.015  48.397  1.00  0.00           C  
ATOM   3800  CD1 TYR   265      44.868  14.275  47.210  1.00  0.00           C  
ATOM   3801  HD1 TYR   265      45.468  13.394  47.018  1.00  0.00           H  
ATOM   3802  CE1 TYR   265      43.888  14.644  46.303  1.00  0.00           C  
ATOM   3803  HE1 TYR   265      43.750  14.135  45.357  1.00  0.00           H  
ATOM   3804  CZ  TYR   265      43.061  15.720  46.643  1.00  0.00           C  
ATOM   3805  OH  TYR   265      42.129  16.157  45.765  1.00  0.00           O  
ATOM   3806  HH  TYR   265      42.177  15.666  44.930  1.00  0.00           H  
ATOM   3807  CE2 TYR   265      43.177  16.364  47.863  1.00  0.00           C  
ATOM   3808  HE2 TYR   265      42.443  17.124  48.103  1.00  0.00           H  
ATOM   3809  CD2 TYR   265      44.177  15.986  48.726  1.00  0.00           C  
ATOM   3810  HD2 TYR   265      44.229  16.332  49.752  1.00  0.00           H  
ATOM   3811  C   TYR   265      47.444  12.784  50.724  1.00  0.00           C  
ATOM   3812  O   TYR   265      47.553  13.039  51.915  1.00  0.00           O  
ATOM   3813  N   GLU   266      48.328  12.088  50.011  1.00  0.00           N  
ATOM   3814  H   GLU   266      48.144  12.170  49.020  1.00  0.00           H  
ATOM   3815  CA  GLU   266      49.410  11.290  50.654  1.00  0.00           C  
ATOM   3816  HA  GLU   266      49.197  11.089  51.702  1.00  0.00           H  
ATOM   3817  CB  GLU   266      49.537   9.945  49.879  1.00  0.00           C  
ATOM   3818  HB2 GLU   266      48.558   9.497  49.716  1.00  0.00           H  
ATOM   3819  HB3 GLU   266      49.828  10.238  48.872  1.00  0.00           H  
ATOM   3820  CG  GLU   266      50.623   9.040  50.498  1.00  0.00           C  
ATOM   3821  HG2 GLU   266      51.537   9.137  49.916  1.00  0.00           H  
ATOM   3822  HG3 GLU   266      50.999   9.360  51.467  1.00  0.00           H  
ATOM   3823  CD  GLU   266      50.059   7.595  50.702  1.00  0.00           C  
ATOM   3824  OE1 GLU   266      49.683   7.307  51.869  1.00  0.00           O  
ATOM   3825  OE2 GLU   266      49.932   6.835  49.760  1.00  0.00           O  
ATOM   3826  C   GLU   266      50.681  12.039  50.576  1.00  0.00           C  
ATOM   3827  O   GLU   266      51.340  12.327  51.548  1.00  0.00           O  
ATOM   3828  N   MET   267      50.972  12.547  49.353  1.00  0.00           N  
ATOM   3829  H   MET   267      50.299  12.459  48.604  1.00  0.00           H  
ATOM   3830  CA  MET   267      52.154  13.147  48.957  1.00  0.00           C  
ATOM   3831  HA  MET   267      52.410  13.860  49.737  1.00  0.00           H  
ATOM   3832  CB  MET   267      53.237  12.049  48.842  1.00  0.00           C  
ATOM   3833  HB2 MET   267      54.171  12.525  48.550  1.00  0.00           H  
ATOM   3834  HB3 MET   267      53.446  11.635  49.827  1.00  0.00           H  
ATOM   3835  CG  MET   267      53.059  10.867  47.891  1.00  0.00           C  
ATOM   3836  HG2 MET   267      53.580   9.980  48.244  1.00  0.00           H  
ATOM   3837  HG3 MET   267      52.051  10.457  47.872  1.00  0.00           H  
ATOM   3838  SD  MET   267      53.609  11.023  46.192  1.00  0.00           S  
ATOM   3839  CE  MET   267      55.435  11.020  46.263  1.00  0.00           C  
ATOM   3840  HE1 MET   267      55.723  11.672  45.442  1.00  0.00           H  
ATOM   3841  HE2 MET   267      55.762  11.220  47.281  1.00  0.00           H  
ATOM   3842  HE3 MET   267      55.769  10.003  46.069  1.00  0.00           H  
ATOM   3843  C   MET   267      51.918  13.900  47.625  1.00  0.00           C  
ATOM   3844  O   MET   267      51.199  13.441  46.754  1.00  0.00           O  
ATOM   3845  N   PRO   268      52.677  15.016  47.451  1.00  0.00           N  
ATOM   3846  CD  PRO   268      53.044  15.840  48.580  1.00  0.00           C  
ATOM   3847  HD2 PRO   268      53.946  15.432  49.032  1.00  0.00           H  
ATOM   3848  HD3 PRO   268      52.276  15.812  49.349  1.00  0.00           H  
ATOM   3849  CG  PRO   268      53.264  17.256  48.078  1.00  0.00           C  
ATOM   3850  HG2 PRO   268      54.270  17.567  48.352  1.00  0.00           H  
ATOM   3851  HG3 PRO   268      52.600  17.991  48.529  1.00  0.00           H  
ATOM   3852  CB  PRO   268      52.888  17.170  46.576  1.00  0.00           C  
ATOM   3853  HB2 PRO   268      53.542  17.805  45.982  1.00  0.00           H  
ATOM   3854  HB3 PRO   268      51.872  17.552  46.501  1.00  0.00           H  
ATOM   3855  CA  PRO   268      52.949  15.681  46.246  1.00  0.00           C  
ATOM   3856  HA  PRO   268      52.076  15.458  45.637  1.00  0.00           H  
ATOM   3857  C   PRO   268      54.232  15.289  45.585  1.00  0.00           C  
ATOM   3858  O   PRO   268      55.049  14.552  46.079  1.00  0.00           O  
ATOM   3859  N   SER   269      54.379  15.756  44.320  1.00  0.00           N  
ATOM   3860  H   SER   269      53.626  16.248  43.858  1.00  0.00           H  
ATOM   3861  CA  SER   269      55.241  15.131  43.309  1.00  0.00           C  
ATOM   3862  HA  SER   269      56.200  14.982  43.801  1.00  0.00           H  
ATOM   3863  CB  SER   269      54.653  13.772  42.918  1.00  0.00           C  
ATOM   3864  HB2 SER   269      55.383  13.198  42.352  1.00  0.00           H  
ATOM   3865  HB3 SER   269      54.346  13.140  43.748  1.00  0.00           H  
ATOM   3866  OG  SER   269      53.558  13.928  42.054  1.00  0.00           O  
ATOM   3867  HG  SER   269      52.966  14.551  42.504  1.00  0.00           H  
ATOM   3868  C   SER   269      55.354  15.999  42.103  1.00  0.00           C  
ATOM   3869  O   SER   269      54.669  17.027  41.939  1.00  0.00           O  
ATOM   3870  N   GLU   270      56.274  15.634  41.157  1.00  0.00           N  
ATOM   3871  H   GLU   270      56.877  14.824  41.215  1.00  0.00           H  
ATOM   3872  CA  GLU   270      56.265  16.300  39.920  1.00  0.00           C  
ATOM   3873  HA  GLU   270      56.282  17.366  40.136  1.00  0.00           H  
ATOM   3874  CB  GLU   270      57.634  16.048  39.107  1.00  0.00           C  
ATOM   3875  HB2 GLU   270      57.608  16.569  38.152  1.00  0.00           H  
ATOM   3876  HB3 GLU   270      58.466  16.423  39.699  1.00  0.00           H  
ATOM   3877  CG  GLU   270      57.803  14.615  38.657  1.00  0.00           C  
ATOM   3878  HG2 GLU   270      56.874  14.110  38.912  1.00  0.00           H  
ATOM   3879  HG3 GLU   270      57.843  14.480  37.578  1.00  0.00           H  
ATOM   3880  CD  GLU   270      58.961  13.889  39.430  1.00  0.00           C  
ATOM   3881  OE1 GLU   270      59.708  13.159  38.765  1.00  0.00           O  
ATOM   3882  OE2 GLU   270      59.171  14.146  40.615  1.00  0.00           O  
ATOM   3883  C   GLU   270      55.066  15.930  39.008  1.00  0.00           C  
ATOM   3884  O   GLU   270      54.825  16.679  38.101  1.00  0.00           O  
ATOM   3885  N   GLU   271      54.254  14.893  39.232  1.00  0.00           N  
ATOM   3886  H   GLU   271      54.432  14.281  40.017  1.00  0.00           H  
ATOM   3887  CA  GLU   271      53.127  14.495  38.370  1.00  0.00           C  
ATOM   3888  HA  GLU   271      53.382  14.750  37.344  1.00  0.00           H  
ATOM   3889  CB  GLU   271      52.913  12.986  38.436  1.00  0.00           C  
ATOM   3890  HB2 GLU   271      52.660  12.670  39.446  1.00  0.00           H  
ATOM   3891  HB3 GLU   271      52.002  12.696  37.915  1.00  0.00           H  
ATOM   3892  CG  GLU   271      54.071  12.204  37.853  1.00  0.00           C  
ATOM   3893  HG2 GLU   271      54.938  12.715  38.267  1.00  0.00           H  
ATOM   3894  HG3 GLU   271      54.096  11.136  38.057  1.00  0.00           H  
ATOM   3895  CD  GLU   271      54.156  12.335  36.339  1.00  0.00           C  
ATOM   3896  OE1 GLU   271      53.476  11.615  35.608  1.00  0.00           O  
ATOM   3897  OE2 GLU   271      54.932  13.205  35.801  1.00  0.00           O  
ATOM   3898  C   GLU   271      51.839  15.105  38.851  1.00  0.00           C  
ATOM   3899  O   GLU   271      50.856  15.159  38.075  1.00  0.00           O  
ATOM   3900  N   GLY   272      51.705  15.668  40.083  1.00  0.00           N  
ATOM   3901  H   GLY   272      52.572  15.825  40.579  1.00  0.00           H  
ATOM   3902  CA  GLY   272      50.354  15.884  40.742  1.00  0.00           C  
ATOM   3903  HA2 GLY   272      50.061  16.914  40.554  1.00  0.00           H  
ATOM   3904  HA3 GLY   272      49.703  15.174  40.237  1.00  0.00           H  
ATOM   3905  C   GLY   272      50.482  15.630  42.323  1.00  0.00           C  
ATOM   3906  O   GLY   272      51.581  15.626  42.799  1.00  0.00           O  
ATOM   3907  N   TYR   273      49.292  15.606  43.009  1.00  0.00           N  
ATOM   3908  H   TYR   273      48.412  15.542  42.515  1.00  0.00           H  
ATOM   3909  CA  TYR   273      49.067  14.849  44.251  1.00  0.00           C  
ATOM   3910  HA  TYR   273      49.966  14.947  44.856  1.00  0.00           H  
ATOM   3911  CB  TYR   273      47.766  15.438  44.892  1.00  0.00           C  
ATOM   3912  HB2 TYR   273      47.023  15.605  44.115  1.00  0.00           H  
ATOM   3913  HB3 TYR   273      47.401  14.738  45.641  1.00  0.00           H  
ATOM   3914  CG  TYR   273      48.015  16.642  45.618  1.00  0.00           C  
ATOM   3915  CD1 TYR   273      47.640  17.848  45.067  1.00  0.00           C  
ATOM   3916  HD1 TYR   273      47.110  17.990  44.133  1.00  0.00           H  
ATOM   3917  CE1 TYR   273      47.966  19.016  45.714  1.00  0.00           C  
ATOM   3918  HE1 TYR   273      47.642  20.037  45.555  1.00  0.00           H  
ATOM   3919  CZ  TYR   273      48.627  18.949  46.953  1.00  0.00           C  
ATOM   3920  OH  TYR   273      48.918  20.101  47.642  1.00  0.00           O  
ATOM   3921  HH  TYR   273      49.414  19.979  48.466  1.00  0.00           H  
ATOM   3922  CE2 TYR   273      49.073  17.739  47.437  1.00  0.00           C  
ATOM   3923  HE2 TYR   273      49.609  17.725  48.378  1.00  0.00           H  
ATOM   3924  CD2 TYR   273      48.665  16.561  46.830  1.00  0.00           C  
ATOM   3925  HD2 TYR   273      48.889  15.629  47.333  1.00  0.00           H  
ATOM   3926  C   TYR   273      48.787  13.412  43.933  1.00  0.00           C  
ATOM   3927  O   TYR   273      47.831  13.036  43.217  1.00  0.00           O  
ATOM   3928  N   GLN   274      49.491  12.510  44.703  1.00  0.00           N  
ATOM   3929  H   GLN   274      50.071  12.950  45.405  1.00  0.00           H  
ATOM   3930  CA  GLN   274      49.060  11.169  45.035  1.00  0.00           C  
ATOM   3931  HA  GLN   274      48.765  10.613  44.148  1.00  0.00           H  
ATOM   3932  CB  GLN   274      50.204  10.471  45.824  1.00  0.00           C  
ATOM   3933  HB2 GLN   274      51.078  10.454  45.175  1.00  0.00           H  
ATOM   3934  HB3 GLN   274      50.464  11.009  46.733  1.00  0.00           H  
ATOM   3935  CG  GLN   274      49.817   8.997  46.107  1.00  0.00           C  
ATOM   3936  HG2 GLN   274      49.430   9.047  47.123  1.00  0.00           H  
ATOM   3937  HG3 GLN   274      49.077   8.547  45.448  1.00  0.00           H  
ATOM   3938  CD  GLN   274      51.018   8.157  46.183  1.00  0.00           C  
ATOM   3939  OE1 GLN   274      51.884   8.132  45.313  1.00  0.00           O  
ATOM   3940  NE2 GLN   274      51.087   7.395  47.254  1.00  0.00           N  
ATOM   3941 HE21 GLN   274      52.039   7.074  47.369  1.00  0.00           H  
ATOM   3942 HE22 GLN   274      50.410   7.448  48.004  1.00  0.00           H  
ATOM   3943  C   GLN   274      47.923  11.298  46.052  1.00  0.00           C  
ATOM   3944  O   GLN   274      48.036  12.167  46.889  1.00  0.00           O  
ATOM   3945  N   ASP   275      46.977  10.301  45.933  1.00  0.00           N  
ATOM   3946  H   ASP   275      47.187   9.623  45.212  1.00  0.00           H  
ATOM   3947  CA  ASP   275      45.923  10.120  46.958  1.00  0.00           C  
ATOM   3948  HA  ASP   275      45.975  10.914  47.699  1.00  0.00           H  
ATOM   3949  CB  ASP   275      44.496  10.299  46.397  1.00  0.00           C  
ATOM   3950  HB2 ASP   275      43.755  10.054  47.156  1.00  0.00           H  
ATOM   3951  HB3 ASP   275      44.406  11.365  46.198  1.00  0.00           H  
ATOM   3952  CG  ASP   275      44.119   9.483  45.166  1.00  0.00           C  
ATOM   3953  OD1 ASP   275      44.203  10.089  44.064  1.00  0.00           O  
ATOM   3954  OD2 ASP   275      43.521   8.397  45.287  1.00  0.00           O  
ATOM   3955  C   ASP   275      46.125   8.760  47.619  1.00  0.00           C  
ATOM   3956  O   ASP   275      46.921   7.904  47.230  1.00  0.00           O  
ATOM   3957  N   TYR   276      45.435   8.607  48.732  1.00  0.00           N  
ATOM   3958  H   TYR   276      44.941   9.383  49.151  1.00  0.00           H  
ATOM   3959  CA  TYR   276      45.270   7.325  49.410  1.00  0.00           C  
ATOM   3960  HA  TYR   276      45.619   6.585  48.693  1.00  0.00           H  
ATOM   3961  CB  TYR   276      46.114   7.196  50.639  1.00  0.00           C  
ATOM   3962  HB2 TYR   276      46.070   6.110  50.699  1.00  0.00           H  
ATOM   3963  HB3 TYR   276      47.164   7.418  50.458  1.00  0.00           H  
ATOM   3964  CG  TYR   276      45.673   7.971  51.798  1.00  0.00           C  
ATOM   3965  CD1 TYR   276      45.008   7.327  52.852  1.00  0.00           C  
ATOM   3966  HD1 TYR   276      44.723   6.291  52.719  1.00  0.00           H  
ATOM   3967  CE1 TYR   276      44.750   8.072  54.044  1.00  0.00           C  
ATOM   3968  HE1 TYR   276      44.295   7.561  54.885  1.00  0.00           H  
ATOM   3969  CZ  TYR   276      44.939   9.466  54.122  1.00  0.00           C  
ATOM   3970  OH  TYR   276      44.558  10.197  55.208  1.00  0.00           O  
ATOM   3971  HH  TYR   276      44.143   9.515  55.757  1.00  0.00           H  
ATOM   3972  CE2 TYR   276      45.592  10.084  53.073  1.00  0.00           C  
ATOM   3973  HE2 TYR   276      45.765  11.151  53.150  1.00  0.00           H  
ATOM   3974  CD2 TYR   276      45.986   9.343  51.917  1.00  0.00           C  
ATOM   3975  HD2 TYR   276      46.515   9.839  51.112  1.00  0.00           H  
ATOM   3976  C   TYR   276      43.829   7.042  49.677  1.00  0.00           C  
ATOM   3977  O   TYR   276      43.572   5.827  49.957  1.00  0.00           O  
ATOM   3978  N   GLU   277      42.849   7.955  49.615  1.00  0.00           N  
ATOM   3979  H   GLU   277      42.929   8.953  49.474  1.00  0.00           H  
ATOM   3980  CA  GLU   277      41.558   7.547  50.207  1.00  0.00           C  
ATOM   3981  HA  GLU   277      41.283   6.562  49.837  1.00  0.00           H  
ATOM   3982  CB  GLU   277      41.781   7.475  51.674  1.00  0.00           C  
ATOM   3983  HB2 GLU   277      42.570   6.753  51.875  1.00  0.00           H  
ATOM   3984  HB3 GLU   277      42.048   8.433  52.114  1.00  0.00           H  
ATOM   3985  CG  GLU   277      40.750   6.883  52.507  1.00  0.00           C  
ATOM   3986  HG2 GLU   277      40.847   7.345  53.488  1.00  0.00           H  
ATOM   3987  HG3 GLU   277      39.775   7.154  52.108  1.00  0.00           H  
ATOM   3988  CD  GLU   277      40.885   5.442  52.746  1.00  0.00           C  
ATOM   3989  OE1 GLU   277      40.354   4.770  51.824  1.00  0.00           O  
ATOM   3990  OE2 GLU   277      41.487   4.985  53.759  1.00  0.00           O  
ATOM   3991  C   GLU   277      40.450   8.498  49.875  1.00  0.00           C  
ATOM   3992  O   GLU   277      40.735   9.682  49.838  1.00  0.00           O  
ATOM   3993  N   PRO   278      39.210   8.117  49.762  1.00  0.00           N  
ATOM   3994  CD  PRO   278      38.819   6.725  49.546  1.00  0.00           C  
ATOM   3995  HD2 PRO   278      39.083   6.071  50.375  1.00  0.00           H  
ATOM   3996  HD3 PRO   278      39.266   6.405  48.608  1.00  0.00           H  
ATOM   3997  CG  PRO   278      37.266   6.786  49.487  1.00  0.00           C  
ATOM   3998  HG2 PRO   278      37.001   6.609  50.528  1.00  0.00           H  
ATOM   3999  HG3 PRO   278      36.883   6.034  48.799  1.00  0.00           H  
ATOM   4000  CB  PRO   278      36.856   8.187  49.117  1.00  0.00           C  
ATOM   4001  HB2 PRO   278      35.913   8.400  49.615  1.00  0.00           H  
ATOM   4002  HB3 PRO   278      36.913   8.304  48.036  1.00  0.00           H  
ATOM   4003  CA  PRO   278      37.981   8.966  49.740  1.00  0.00           C  
ATOM   4004  HA  PRO   278      38.273   9.792  49.096  1.00  0.00           H  
ATOM   4005  C   PRO   278      37.763   9.602  51.133  1.00  0.00           C  
ATOM   4006  O   PRO   278      37.566   8.857  52.111  1.00  0.00           O  
ATOM   4007  N   GLU   279      37.556  10.912  51.133  1.00  0.00           N  
ATOM   4008  H   GLU   279      37.535  11.386  50.239  1.00  0.00           H  
ATOM   4009  CA  GLU   279      37.107  11.658  52.237  1.00  0.00           C  
ATOM   4010  HA  GLU   279      37.419  11.100  53.117  1.00  0.00           H  
ATOM   4011  CB  GLU   279      37.655  13.075  52.271  1.00  0.00           C  
ATOM   4012  HB2 GLU   279      38.725  12.901  52.173  1.00  0.00           H  
ATOM   4013  HB3 GLU   279      37.393  13.589  51.349  1.00  0.00           H  
ATOM   4014  CG  GLU   279      37.428  14.035  53.468  1.00  0.00           C  
ATOM   4015  HG2 GLU   279      38.102  14.883  53.574  1.00  0.00           H  
ATOM   4016  HG3 GLU   279      36.496  14.558  53.262  1.00  0.00           H  
ATOM   4017  CD  GLU   279      37.554  13.351  54.779  1.00  0.00           C  
ATOM   4018  OE1 GLU   279      36.841  13.635  55.741  1.00  0.00           O  
ATOM   4019  OE2 GLU   279      38.423  12.422  54.877  1.00  0.00           O  
ATOM   4020  C   GLU   279      35.540  11.766  52.177  1.00  0.00           C  
ATOM   4021  O   GLU   279      35.055  12.110  51.103  1.00  0.00           O  
ATOM   4022  N   ALA   280      34.872  11.539  53.273  1.00  0.00           N  
ATOM   4023  H   ALA   280      35.385  11.285  54.107  1.00  0.00           H  
ATOM   4024  CA  ALA   280      33.404  11.412  53.429  1.00  0.00           C  
ATOM   4025  HA  ALA   280      33.074  12.378  53.053  1.00  0.00           H  
ATOM   4026  CB  ALA   280      32.807  10.256  52.635  1.00  0.00           C  
ATOM   4027  HB1 ALA   280      31.909   9.940  53.163  1.00  0.00           H  
ATOM   4028  HB2 ALA   280      32.634  10.689  51.651  1.00  0.00           H  
ATOM   4029  HB3 ALA   280      33.554   9.465  52.618  1.00  0.00           H  
ATOM   4030  C   ALA   280      32.997  11.369  54.949  1.00  0.00           C  
ATOM   4031  O   ALA   280      32.593  12.460  55.422  1.00  0.00           O  
ATOM   4032  OXT ALA   280      33.106  10.297  55.630  1.00  0.00           O  
TER    4033      ALA   280 
END   
