# Supplementary material for: Exploring Structural Insights of Aβ42 and α-Synuclein Monomers and Heterodimer: A Comparative Study Using Implicit and Explicit Solvent Simulations
Source: J Phys Chem B. 2024 May 3;128(19):4655–69. doi: 10.1021/acs.jpcb.4c00503 (PMC11103699; doi:10.1021/acs.jpcb.4c00503)
Supplement: Supplementary file 3 — jp4c00503_si_003.zip [file jp4c00503_si_003.zip › rep/8_asyn_dimerWT_1_FINAL2.pdb]

CRYST1   96.279   94.217   80.574  90.00  90.00  90.00               1
ATOM      1  N   MET     1      46.084  76.079  34.117  1.00  0.00           N  
ATOM      2  H1  MET     1      46.050  76.075  33.082  1.00  0.00           H  
ATOM      3  H2  MET     1      47.059  76.057  34.467  1.00  0.00           H  
ATOM      4  H3  MET     1      45.564  76.928  34.405  1.00  0.00           H  
ATOM      5  CA  MET     1      45.431  74.800  34.557  1.00  0.00           C  
ATOM      6  HA  MET     1      45.167  74.910  35.606  1.00  0.00           H  
ATOM      7  CB  MET     1      44.202  74.453  33.679  1.00  0.00           C  
ATOM      8  HB2 MET     1      43.502  75.250  33.921  1.00  0.00           H  
ATOM      9  HB3 MET     1      44.457  74.304  32.631  1.00  0.00           H  
ATOM     10  CG  MET     1      43.485  73.188  34.222  1.00  0.00           C  
ATOM     11  HG2 MET     1      42.456  73.088  33.884  1.00  0.00           H  
ATOM     12  HG3 MET     1      43.968  72.333  33.754  1.00  0.00           H  
ATOM     13  SD  MET     1      43.519  72.868  35.962  1.00  0.00           S  
ATOM     14  CE  MET     1      42.011  71.880  36.267  1.00  0.00           C  
ATOM     15  HE1 MET     1      41.895  71.868  37.348  1.00  0.00           H  
ATOM     16  HE2 MET     1      41.165  72.350  35.770  1.00  0.00           H  
ATOM     17  HE3 MET     1      42.229  70.902  35.845  1.00  0.00           H  
ATOM     18  C   MET     1      46.398  73.683  34.535  1.00  0.00           C  
ATOM     19  O   MET     1      46.418  72.934  33.549  1.00  0.00           O  
ATOM     20  N   ASP     2      47.286  73.729  35.503  1.00  0.00           N  
ATOM     21  H   ASP     2      47.124  74.229  36.366  1.00  0.00           H  
ATOM     22  CA  ASP     2      48.575  73.085  35.404  1.00  0.00           C  
ATOM     23  HA  ASP     2      48.347  72.077  35.066  1.00  0.00           H  
ATOM     24  CB  ASP     2      49.499  73.589  34.276  1.00  0.00           C  
ATOM     25  HB2 ASP     2      50.502  73.186  34.399  1.00  0.00           H  
ATOM     26  HB3 ASP     2      49.207  73.090  33.354  1.00  0.00           H  
ATOM     27  CG  ASP     2      49.619  75.074  34.013  1.00  0.00           C  
ATOM     28  OD1 ASP     2      50.387  75.470  33.093  1.00  0.00           O  
ATOM     29  OD2 ASP     2      48.860  75.891  34.627  1.00  0.00           O  
ATOM     30  C   ASP     2      49.300  72.950  36.769  1.00  0.00           C  
ATOM     31  O   ASP     2      50.401  73.463  36.962  1.00  0.00           O  
ATOM     32  N   VAL     3      48.576  72.414  37.802  1.00  0.00           N  
ATOM     33  H   VAL     3      47.649  72.088  37.562  1.00  0.00           H  
ATOM     34  CA  VAL     3      49.050  72.483  39.210  1.00  0.00           C  
ATOM     35  HA  VAL     3      49.419  73.483  39.425  1.00  0.00           H  
ATOM     36  CB  VAL     3      47.886  72.141  40.185  1.00  0.00           C  
ATOM     37  HB  VAL     3      47.660  71.098  39.972  1.00  0.00           H  
ATOM     38  CG1 VAL     3      48.255  72.204  41.720  1.00  0.00           C  
ATOM     39 HG11 VAL     3      47.334  71.939  42.235  1.00  0.00           H  
ATOM     40 HG12 VAL     3      48.998  71.421  41.859  1.00  0.00           H  
ATOM     41 HG13 VAL     3      48.581  73.184  42.063  1.00  0.00           H  
ATOM     42  CG2 VAL     3      46.536  72.829  39.986  1.00  0.00           C  
ATOM     43 HG21 VAL     3      46.382  73.192  38.971  1.00  0.00           H  
ATOM     44 HG22 VAL     3      45.739  72.207  40.389  1.00  0.00           H  
ATOM     45 HG23 VAL     3      46.596  73.771  40.527  1.00  0.00           H  
ATOM     46  C   VAL     3      50.277  71.479  39.460  1.00  0.00           C  
ATOM     47  O   VAL     3      51.063  71.657  40.339  1.00  0.00           O  
ATOM     48  N   PHE     4      50.498  70.546  38.572  1.00  0.00           N  
ATOM     49  H   PHE     4      49.870  70.351  37.804  1.00  0.00           H  
ATOM     50  CA  PHE     4      51.727  69.786  38.503  1.00  0.00           C  
ATOM     51  HA  PHE     4      51.886  69.189  39.398  1.00  0.00           H  
ATOM     52  CB  PHE     4      51.638  68.750  37.322  1.00  0.00           C  
ATOM     53  HB2 PHE     4      52.648  68.382  37.156  1.00  0.00           H  
ATOM     54  HB3 PHE     4      51.024  67.924  37.676  1.00  0.00           H  
ATOM     55  CG  PHE     4      51.057  69.249  36.051  1.00  0.00           C  
ATOM     56  CD1 PHE     4      51.825  70.080  35.210  1.00  0.00           C  
ATOM     57  HD1 PHE     4      52.855  70.360  35.396  1.00  0.00           H  
ATOM     58  CE1 PHE     4      51.205  70.552  34.069  1.00  0.00           C  
ATOM     59  HE1 PHE     4      51.810  71.224  33.472  1.00  0.00           H  
ATOM     60  CZ  PHE     4      49.919  70.125  33.662  1.00  0.00           C  
ATOM     61  HZ  PHE     4      49.587  70.654  32.777  1.00  0.00           H  
ATOM     62  CE2 PHE     4      49.225  69.248  34.468  1.00  0.00           C  
ATOM     63  HE2 PHE     4      48.289  68.828  34.120  1.00  0.00           H  
ATOM     64  CD2 PHE     4      49.877  68.828  35.643  1.00  0.00           C  
ATOM     65  HD2 PHE     4      49.470  68.021  36.240  1.00  0.00           H  
ATOM     66  C   PHE     4      52.897  70.714  38.280  1.00  0.00           C  
ATOM     67  O   PHE     4      54.003  70.512  38.838  1.00  0.00           O  
ATOM     68  N   MET     5      52.766  71.810  37.577  1.00  0.00           N  
ATOM     69  H   MET     5      51.848  72.019  37.207  1.00  0.00           H  
ATOM     70  CA  MET     5      53.919  72.551  37.106  1.00  0.00           C  
ATOM     71  HA  MET     5      54.703  71.813  36.955  1.00  0.00           H  
ATOM     72  CB  MET     5      53.572  73.324  35.834  1.00  0.00           C  
ATOM     73  HB2 MET     5      53.219  72.579  35.123  1.00  0.00           H  
ATOM     74  HB3 MET     5      52.704  73.946  36.045  1.00  0.00           H  
ATOM     75  CG  MET     5      54.792  73.978  35.234  1.00  0.00           C  
ATOM     76  HG2 MET     5      55.700  73.379  35.252  1.00  0.00           H  
ATOM     77  HG3 MET     5      54.534  74.326  34.237  1.00  0.00           H  
ATOM     78  SD  MET     5      55.251  75.571  36.045  1.00  0.00           S  
ATOM     79  CE  MET     5      57.053  75.511  35.972  1.00  0.00           C  
ATOM     80  HE1 MET     5      57.388  75.673  34.950  1.00  0.00           H  
ATOM     81  HE2 MET     5      57.431  76.373  36.517  1.00  0.00           H  
ATOM     82  HE3 MET     5      57.489  74.585  36.340  1.00  0.00           H  
ATOM     83  C   MET     5      54.378  73.435  38.288  1.00  0.00           C  
ATOM     84  O   MET     5      55.540  73.374  38.701  1.00  0.00           O  
ATOM     85  N   LYS     6      53.389  74.079  38.892  1.00  0.00           N  
ATOM     86  H   LYS     6      52.487  73.989  38.444  1.00  0.00           H  
ATOM     87  CA  LYS     6      53.503  74.709  40.208  1.00  0.00           C  
ATOM     88  HA  LYS     6      54.151  75.566  40.037  1.00  0.00           H  
ATOM     89  CB  LYS     6      52.189  75.219  40.844  1.00  0.00           C  
ATOM     90  HB2 LYS     6      51.522  74.386  41.060  1.00  0.00           H  
ATOM     91  HB3 LYS     6      52.407  75.762  41.762  1.00  0.00           H  
ATOM     92  CG  LYS     6      51.359  76.220  40.027  1.00  0.00           C  
ATOM     93  HG2 LYS     6      51.982  76.998  39.589  1.00  0.00           H  
ATOM     94  HG3 LYS     6      50.946  75.647  39.199  1.00  0.00           H  
ATOM     95  CD  LYS     6      50.254  76.735  40.904  1.00  0.00           C  
ATOM     96  HD2 LYS     6      49.634  75.905  41.236  1.00  0.00           H  
ATOM     97  HD3 LYS     6      50.792  77.191  41.733  1.00  0.00           H  
ATOM     98  CE  LYS     6      49.391  77.707  40.079  1.00  0.00           C  
ATOM     99  HE2 LYS     6      49.976  78.594  39.848  1.00  0.00           H  
ATOM    100  HE3 LYS     6      48.955  77.210  39.216  1.00  0.00           H  
ATOM    101  NZ  LYS     6      48.319  78.301  40.889  1.00  0.00           N  
ATOM    102  HZ1 LYS     6      47.643  77.548  41.111  1.00  0.00           H  
ATOM    103  HZ2 LYS     6      48.774  78.757  41.700  1.00  0.00           H  
ATOM    104  HZ3 LYS     6      47.852  79.049  40.345  1.00  0.00           H  
ATOM    105  C   LYS     6      54.107  73.857  41.256  1.00  0.00           C  
ATOM    106  O   LYS     6      54.961  74.291  42.046  1.00  0.00           O  
ATOM    107  N   GLY     7      53.735  72.554  41.269  1.00  0.00           N  
ATOM    108  H   GLY     7      53.082  72.045  40.689  1.00  0.00           H  
ATOM    109  CA  GLY     7      54.300  71.690  42.240  1.00  0.00           C  
ATOM    110  HA2 GLY     7      54.127  72.077  43.242  1.00  0.00           H  
ATOM    111  HA3 GLY     7      53.547  70.905  42.215  1.00  0.00           H  
ATOM    112  C   GLY     7      55.704  71.195  42.013  1.00  0.00           C  
ATOM    113  O   GLY     7      56.485  71.076  42.912  1.00  0.00           O  
ATOM    114  N   LEU     8      56.116  71.072  40.733  1.00  0.00           N  
ATOM    115  H   LEU     8      55.418  71.111  40.002  1.00  0.00           H  
ATOM    116  CA  LEU     8      57.506  70.868  40.374  1.00  0.00           C  
ATOM    117  HA  LEU     8      57.858  69.927  40.791  1.00  0.00           H  
ATOM    118  CB  LEU     8      57.455  70.767  38.826  1.00  0.00           C  
ATOM    119  HB2 LEU     8      56.705  70.069  38.461  1.00  0.00           H  
ATOM    120  HB3 LEU     8      57.072  71.657  38.329  1.00  0.00           H  
ATOM    121  CG  LEU     8      58.836  70.557  38.121  1.00  0.00           C  
ATOM    122  HG  LEU     8      59.405  71.421  38.457  1.00  0.00           H  
ATOM    123  CD1 LEU     8      59.415  69.296  38.564  1.00  0.00           C  
ATOM    124 HD11 LEU     8      60.158  68.933  37.857  1.00  0.00           H  
ATOM    125 HD12 LEU     8      60.031  69.385  39.456  1.00  0.00           H  
ATOM    126 HD13 LEU     8      58.685  68.539  38.844  1.00  0.00           H  
ATOM    127  CD2 LEU     8      58.845  70.516  36.578  1.00  0.00           C  
ATOM    128 HD21 LEU     8      58.116  69.794  36.216  1.00  0.00           H  
ATOM    129 HD22 LEU     8      58.518  71.510  36.280  1.00  0.00           H  
ATOM    130 HD23 LEU     8      59.784  70.334  36.058  1.00  0.00           H  
ATOM    131  C   LEU     8      58.399  72.083  40.754  1.00  0.00           C  
ATOM    132  O   LEU     8      59.457  71.978  41.375  1.00  0.00           O  
ATOM    133  N   SER     9      57.971  73.300  40.298  1.00  0.00           N  
ATOM    134  H   SER     9      57.105  73.429  39.793  1.00  0.00           H  
ATOM    135  CA  SER     9      58.731  74.492  40.641  1.00  0.00           C  
ATOM    136  HA  SER     9      59.738  74.287  40.284  1.00  0.00           H  
ATOM    137  CB  SER     9      58.148  75.754  39.997  1.00  0.00           C  
ATOM    138  HB2 SER     9      58.626  76.569  40.535  1.00  0.00           H  
ATOM    139  HB3 SER     9      58.475  75.950  38.978  1.00  0.00           H  
ATOM    140  OG  SER     9      56.707  75.892  40.093  1.00  0.00           O  
ATOM    141  HG  SER     9      56.237  75.181  39.630  1.00  0.00           H  
ATOM    142  C   SER     9      58.755  74.789  42.150  1.00  0.00           C  
ATOM    143  O   SER     9      59.823  75.124  42.682  1.00  0.00           O  
ATOM    144  N   LYS    10      57.644  74.467  42.911  1.00  0.00           N  
ATOM    145  H   LYS    10      56.826  74.138  42.416  1.00  0.00           H  
ATOM    146  CA  LYS    10      57.782  74.550  44.368  1.00  0.00           C  
ATOM    147  HA  LYS    10      58.138  75.558  44.569  1.00  0.00           H  
ATOM    148  CB  LYS    10      56.531  74.306  45.137  1.00  0.00           C  
ATOM    149  HB2 LYS    10      55.750  74.887  44.649  1.00  0.00           H  
ATOM    150  HB3 LYS    10      56.170  73.283  45.059  1.00  0.00           H  
ATOM    151  CG  LYS    10      56.428  74.749  46.574  1.00  0.00           C  
ATOM    152  HG2 LYS    10      55.456  74.433  46.947  1.00  0.00           H  
ATOM    153  HG3 LYS    10      57.158  74.150  47.115  1.00  0.00           H  
ATOM    154  CD  LYS    10      56.580  76.299  46.847  1.00  0.00           C  
ATOM    155  HD2 LYS    10      56.502  76.553  47.902  1.00  0.00           H  
ATOM    156  HD3 LYS    10      57.587  76.482  46.477  1.00  0.00           H  
ATOM    157  CE  LYS    10      55.445  77.016  46.104  1.00  0.00           C  
ATOM    158  HE2 LYS    10      55.554  76.723  45.062  1.00  0.00           H  
ATOM    159  HE3 LYS    10      54.480  76.629  46.420  1.00  0.00           H  
ATOM    160  NZ  LYS    10      55.512  78.520  46.158  1.00  0.00           N  
ATOM    161  HZ1 LYS    10      55.452  78.848  47.139  1.00  0.00           H  
ATOM    162  HZ2 LYS    10      56.310  78.773  45.548  1.00  0.00           H  
ATOM    163  HZ3 LYS    10      54.785  78.806  45.478  1.00  0.00           H  
ATOM    164  C   LYS    10      58.767  73.519  44.888  1.00  0.00           C  
ATOM    165  O   LYS    10      59.267  73.689  46.002  1.00  0.00           O  
ATOM    166  N   ALA    11      59.000  72.323  44.201  1.00  0.00           N  
ATOM    167  H   ALA    11      58.486  72.109  43.356  1.00  0.00           H  
ATOM    168  CA  ALA    11      59.866  71.280  44.758  1.00  0.00           C  
ATOM    169  HA  ALA    11      59.821  71.380  45.840  1.00  0.00           H  
ATOM    170  CB  ALA    11      59.318  69.973  44.321  1.00  0.00           C  
ATOM    171  HB1 ALA    11      59.755  69.109  44.819  1.00  0.00           H  
ATOM    172  HB2 ALA    11      58.253  69.923  44.534  1.00  0.00           H  
ATOM    173  HB3 ALA    11      59.305  70.004  43.233  1.00  0.00           H  
ATOM    174  C   ALA    11      61.307  71.385  44.374  1.00  0.00           C  
ATOM    175  O   ALA    11      62.224  71.048  45.122  1.00  0.00           O  
ATOM    176  N   LYS    12      61.591  72.115  43.285  1.00  0.00           N  
ATOM    177  H   LYS    12      60.854  72.375  42.643  1.00  0.00           H  
ATOM    178  CA  LYS    12      63.028  72.447  42.874  1.00  0.00           C  
ATOM    179  HA  LYS    12      63.557  71.502  42.771  1.00  0.00           H  
ATOM    180  CB  LYS    12      63.082  73.036  41.471  1.00  0.00           C  
ATOM    181  HB2 LYS    12      62.528  72.562  40.663  1.00  0.00           H  
ATOM    182  HB3 LYS    12      62.697  74.053  41.517  1.00  0.00           H  
ATOM    183  CG  LYS    12      64.477  73.151  40.914  1.00  0.00           C  
ATOM    184  HG2 LYS    12      65.055  73.726  41.635  1.00  0.00           H  
ATOM    185  HG3 LYS    12      64.830  72.126  40.814  1.00  0.00           H  
ATOM    186  CD  LYS    12      64.338  73.848  39.534  1.00  0.00           C  
ATOM    187  HD2 LYS    12      63.846  73.196  38.815  1.00  0.00           H  
ATOM    188  HD3 LYS    12      63.682  74.711  39.631  1.00  0.00           H  
ATOM    189  CE  LYS    12      65.664  74.345  38.861  1.00  0.00           C  
ATOM    190  HE2 LYS    12      65.420  74.940  37.985  1.00  0.00           H  
ATOM    191  HE3 LYS    12      66.238  74.993  39.518  1.00  0.00           H  
ATOM    192  NZ  LYS    12      66.491  73.119  38.448  1.00  0.00           N  
ATOM    193  HZ1 LYS    12      66.108  72.720  37.572  1.00  0.00           H  
ATOM    194  HZ2 LYS    12      67.453  73.452  38.255  1.00  0.00           H  
ATOM    195  HZ3 LYS    12      66.569  72.401  39.190  1.00  0.00           H  
ATOM    196  C   LYS    12      63.736  73.320  43.957  1.00  0.00           C  
ATOM    197  O   LYS    12      64.800  72.969  44.396  1.00  0.00           O  
ATOM    198  N   GLU    13      62.982  74.317  44.492  1.00  0.00           N  
ATOM    199  H   GLU    13      62.145  74.529  43.965  1.00  0.00           H  
ATOM    200  CA  GLU    13      63.506  75.322  45.437  1.00  0.00           C  
ATOM    201  HA  GLU    13      64.458  75.659  45.032  1.00  0.00           H  
ATOM    202  CB  GLU    13      62.664  76.579  45.239  1.00  0.00           C  
ATOM    203  HB2 GLU    13      63.316  77.394  45.549  1.00  0.00           H  
ATOM    204  HB3 GLU    13      62.426  76.655  44.180  1.00  0.00           H  
ATOM    205  CG  GLU    13      61.262  76.708  45.887  1.00  0.00           C  
ATOM    206  HG2 GLU    13      60.663  77.410  45.311  1.00  0.00           H  
ATOM    207  HG3 GLU    13      60.825  75.712  45.854  1.00  0.00           H  
ATOM    208  CD  GLU    13      61.262  77.137  47.345  1.00  0.00           C  
ATOM    209  OE1 GLU    13      61.522  78.290  47.729  1.00  0.00           O  
ATOM    210  OE2 GLU    13      61.126  76.217  48.139  1.00  0.00           O  
ATOM    211  C   GLU    13      63.796  74.905  46.818  1.00  0.00           C  
ATOM    212  O   GLU    13      64.161  75.724  47.651  1.00  0.00           O  
ATOM    213  N   GLY    14      63.612  73.585  47.090  1.00  0.00           N  
ATOM    214  H   GLY    14      63.623  72.838  46.409  1.00  0.00           H  
ATOM    215  CA  GLY    14      63.648  73.103  48.544  1.00  0.00           C  
ATOM    216  HA2 GLY    14      64.518  73.615  48.948  1.00  0.00           H  
ATOM    217  HA3 GLY    14      62.827  73.436  49.175  1.00  0.00           H  
ATOM    218  C   GLY    14      63.917  71.580  48.559  1.00  0.00           C  
ATOM    219  O   GLY    14      64.889  71.139  49.104  1.00  0.00           O  
ATOM    220  N   VAL    15      63.095  70.728  47.851  1.00  0.00           N  
ATOM    221  H   VAL    15      62.280  71.186  47.464  1.00  0.00           H  
ATOM    222  CA  VAL    15      63.125  69.245  47.890  1.00  0.00           C  
ATOM    223  HA  VAL    15      63.182  68.931  48.930  1.00  0.00           H  
ATOM    224  CB  VAL    15      61.886  68.500  47.430  1.00  0.00           C  
ATOM    225  HB  VAL    15      61.680  68.902  46.440  1.00  0.00           H  
ATOM    226  CG1 VAL    15      62.015  67.035  47.171  1.00  0.00           C  
ATOM    227 HG11 VAL    15      62.404  66.489  48.028  1.00  0.00           H  
ATOM    228 HG12 VAL    15      61.036  66.617  46.944  1.00  0.00           H  
ATOM    229 HG13 VAL    15      62.691  66.823  46.345  1.00  0.00           H  
ATOM    230  CG2 VAL    15      60.654  68.737  48.396  1.00  0.00           C  
ATOM    231 HG21 VAL    15      60.461  69.802  48.509  1.00  0.00           H  
ATOM    232 HG22 VAL    15      59.770  68.262  47.975  1.00  0.00           H  
ATOM    233 HG23 VAL    15      60.879  68.352  49.388  1.00  0.00           H  
ATOM    234  C   VAL    15      64.298  68.725  47.141  1.00  0.00           C  
ATOM    235  O   VAL    15      65.073  67.857  47.532  1.00  0.00           O  
ATOM    236  N   VAL    16      64.484  69.285  45.873  1.00  0.00           N  
ATOM    237  H   VAL    16      63.860  70.020  45.566  1.00  0.00           H  
ATOM    238  CA  VAL    16      65.671  68.938  45.064  1.00  0.00           C  
ATOM    239  HA  VAL    16      65.734  67.865  44.901  1.00  0.00           H  
ATOM    240  CB  VAL    16      65.609  69.551  43.568  1.00  0.00           C  
ATOM    241  HB  VAL    16      65.438  70.621  43.666  1.00  0.00           H  
ATOM    242  CG1 VAL    16      66.925  69.393  42.858  1.00  0.00           C  
ATOM    243 HG11 VAL    16      66.931  69.702  41.815  1.00  0.00           H  
ATOM    244 HG12 VAL    16      67.681  70.007  43.344  1.00  0.00           H  
ATOM    245 HG13 VAL    16      67.257  68.358  42.805  1.00  0.00           H  
ATOM    246  CG2 VAL    16      64.508  68.933  42.641  1.00  0.00           C  
ATOM    247 HG21 VAL    16      64.578  67.848  42.687  1.00  0.00           H  
ATOM    248 HG22 VAL    16      63.507  69.227  42.951  1.00  0.00           H  
ATOM    249 HG23 VAL    16      64.608  69.201  41.591  1.00  0.00           H  
ATOM    250  C   VAL    16      66.935  69.248  45.859  1.00  0.00           C  
ATOM    251  O   VAL    16      67.844  68.487  45.872  1.00  0.00           O  
ATOM    252  N   ALA    17      66.858  70.390  46.591  1.00  0.00           N  
ATOM    253  H   ALA    17      66.015  70.948  46.602  1.00  0.00           H  
ATOM    254  CA  ALA    17      67.995  70.820  47.336  1.00  0.00           C  
ATOM    255  HA  ALA    17      68.884  70.743  46.714  1.00  0.00           H  
ATOM    256  CB  ALA    17      67.789  72.174  47.963  1.00  0.00           C  
ATOM    257  HB1 ALA    17      68.641  72.404  48.599  1.00  0.00           H  
ATOM    258  HB2 ALA    17      67.780  72.893  47.147  1.00  0.00           H  
ATOM    259  HB3 ALA    17      66.854  72.264  48.512  1.00  0.00           H  
ATOM    260  C   ALA    17      68.305  69.908  48.547  1.00  0.00           C  
ATOM    261  O   ALA    17      69.389  69.400  48.715  1.00  0.00           O  
ATOM    262  N   ALA    18      67.252  69.477  49.288  1.00  0.00           N  
ATOM    263  H   ALA    18      66.411  70.023  49.163  1.00  0.00           H  
ATOM    264  CA  ALA    18      67.458  68.536  50.404  1.00  0.00           C  
ATOM    265  HA  ALA    18      68.089  69.100  51.088  1.00  0.00           H  
ATOM    266  CB  ALA    18      66.120  68.312  51.080  1.00  0.00           C  
ATOM    267  HB1 ALA    18      65.489  67.622  50.523  1.00  0.00           H  
ATOM    268  HB2 ALA    18      66.421  67.734  51.952  1.00  0.00           H  
ATOM    269  HB3 ALA    18      65.619  69.238  51.353  1.00  0.00           H  
ATOM    270  C   ALA    18      68.114  67.216  50.075  1.00  0.00           C  
ATOM    271  O   ALA    18      68.929  66.686  50.827  1.00  0.00           O  
ATOM    272  N   ALA    19      67.686  66.717  48.888  1.00  0.00           N  
ATOM    273  H   ALA    19      67.173  67.343  48.283  1.00  0.00           H  
ATOM    274  CA  ALA    19      68.175  65.478  48.372  1.00  0.00           C  
ATOM    275  HA  ALA    19      67.998  64.636  49.038  1.00  0.00           H  
ATOM    276  CB  ALA    19      67.425  65.233  47.068  1.00  0.00           C  
ATOM    277  HB1 ALA    19      67.284  66.097  46.422  1.00  0.00           H  
ATOM    278  HB2 ALA    19      67.947  64.441  46.535  1.00  0.00           H  
ATOM    279  HB3 ALA    19      66.504  64.680  47.245  1.00  0.00           H  
ATOM    280  C   ALA    19      69.740  65.474  48.045  1.00  0.00           C  
ATOM    281  O   ALA    19      70.329  64.422  47.907  1.00  0.00           O  
ATOM    282  N   GLU    20      70.346  66.743  47.979  1.00  0.00           N  
ATOM    283  H   GLU    20      69.821  67.607  48.006  1.00  0.00           H  
ATOM    284  CA  GLU    20      71.773  66.784  47.589  1.00  0.00           C  
ATOM    285  HA  GLU    20      72.153  65.797  47.336  1.00  0.00           H  
ATOM    286  CB  GLU    20      71.921  67.646  46.310  1.00  0.00           C  
ATOM    287  HB2 GLU    20      71.186  67.395  45.547  1.00  0.00           H  
ATOM    288  HB3 GLU    20      71.544  68.652  46.482  1.00  0.00           H  
ATOM    289  CG  GLU    20      73.287  67.819  45.811  1.00  0.00           C  
ATOM    290  HG2 GLU    20      73.288  68.483  44.949  1.00  0.00           H  
ATOM    291  HG3 GLU    20      73.920  68.247  46.586  1.00  0.00           H  
ATOM    292  CD  GLU    20      74.007  66.624  45.201  1.00  0.00           C  
ATOM    293  OE1 GLU    20      75.265  66.749  44.979  1.00  0.00           O  
ATOM    294  OE2 GLU    20      73.426  65.535  45.181  1.00  0.00           O  
ATOM    295  C   GLU    20      72.668  67.391  48.672  1.00  0.00           C  
ATOM    296  O   GLU    20      73.802  66.932  48.826  1.00  0.00           O  
ATOM    297  N   LYS    21      72.113  68.292  49.529  1.00  0.00           N  
ATOM    298  H   LYS    21      71.153  68.566  49.364  1.00  0.00           H  
ATOM    299  CA  LYS    21      72.912  69.049  50.471  1.00  0.00           C  
ATOM    300  HA  LYS    21      73.817  68.515  50.751  1.00  0.00           H  
ATOM    301  CB  LYS    21      73.402  70.394  49.857  1.00  0.00           C  
ATOM    302  HB2 LYS    21      73.864  70.172  48.897  1.00  0.00           H  
ATOM    303  HB3 LYS    21      72.497  70.982  49.716  1.00  0.00           H  
ATOM    304  CG  LYS    21      74.466  71.205  50.535  1.00  0.00           C  
ATOM    305  HG2 LYS    21      74.334  71.123  51.612  1.00  0.00           H  
ATOM    306  HG3 LYS    21      75.463  70.886  50.236  1.00  0.00           H  
ATOM    307  CD  LYS    21      74.261  72.650  50.336  1.00  0.00           C  
ATOM    308  HD2 LYS    21      73.233  72.820  50.648  1.00  0.00           H  
ATOM    309  HD3 LYS    21      75.035  73.113  50.945  1.00  0.00           H  
ATOM    310  CE  LYS    21      74.366  73.239  48.885  1.00  0.00           C  
ATOM    311  HE2 LYS    21      75.429  73.127  48.685  1.00  0.00           H  
ATOM    312  HE3 LYS    21      73.733  72.652  48.223  1.00  0.00           H  
ATOM    313  NZ  LYS    21      73.895  74.685  48.896  1.00  0.00           N  
ATOM    314  HZ1 LYS    21      74.295  75.221  49.686  1.00  0.00           H  
ATOM    315  HZ2 LYS    21      74.231  75.147  48.032  1.00  0.00           H  
ATOM    316  HZ3 LYS    21      72.868  74.685  49.035  1.00  0.00           H  
ATOM    317  C   LYS    21      72.152  69.164  51.819  1.00  0.00           C  
ATOM    318  O   LYS    21      71.665  70.213  52.241  1.00  0.00           O  
ATOM    319  N   THR    22      71.922  68.009  52.350  1.00  0.00           N  
ATOM    320  H   THR    22      72.351  67.238  51.856  1.00  0.00           H  
ATOM    321  CA  THR    22      71.349  67.691  53.655  1.00  0.00           C  
ATOM    322  HA  THR    22      71.291  66.609  53.748  1.00  0.00           H  
ATOM    323  CB  THR    22      69.862  68.120  53.857  1.00  0.00           C  
ATOM    324  HB  THR    22      69.339  67.719  52.991  1.00  0.00           H  
ATOM    325  CG2 THR    22      69.221  67.581  55.068  1.00  0.00           C  
ATOM    326 HG21 THR    22      69.750  67.813  55.990  1.00  0.00           H  
ATOM    327 HG22 THR    22      68.181  67.896  55.136  1.00  0.00           H  
ATOM    328 HG23 THR    22      69.168  66.501  54.952  1.00  0.00           H  
ATOM    329  OG1 THR    22      69.623  69.519  53.979  1.00  0.00           O  
ATOM    330  HG1 THR    22      69.975  69.956  53.189  1.00  0.00           H  
ATOM    331  C   THR    22      72.250  68.225  54.763  1.00  0.00           C  
ATOM    332  O   THR    22      72.607  67.454  55.728  1.00  0.00           O  
ATOM    333  N   LYS    23      72.440  69.579  54.911  1.00  0.00           N  
ATOM    334  H   LYS    23      72.267  70.109  54.067  1.00  0.00           H  
ATOM    335  CA  LYS    23      73.439  70.088  55.810  1.00  0.00           C  
ATOM    336  HA  LYS    23      74.147  69.304  56.066  1.00  0.00           H  
ATOM    337  CB  LYS    23      74.352  71.202  55.191  1.00  0.00           C  
ATOM    338  HB2 LYS    23      73.773  71.799  54.490  1.00  0.00           H  
ATOM    339  HB3 LYS    23      74.784  71.784  56.003  1.00  0.00           H  
ATOM    340  CG  LYS    23      75.496  70.725  54.289  1.00  0.00           C  
ATOM    341  HG2 LYS    23      76.089  69.978  54.813  1.00  0.00           H  
ATOM    342  HG3 LYS    23      75.077  70.164  53.456  1.00  0.00           H  
ATOM    343  CD  LYS    23      76.394  71.872  53.961  1.00  0.00           C  
ATOM    344  HD2 LYS    23      75.761  72.719  53.703  1.00  0.00           H  
ATOM    345  HD3 LYS    23      76.819  72.165  54.919  1.00  0.00           H  
ATOM    346  CE  LYS    23      77.520  71.272  53.099  1.00  0.00           C  
ATOM    347  HE2 LYS    23      77.828  70.320  53.525  1.00  0.00           H  
ATOM    348  HE3 LYS    23      77.157  71.012  52.108  1.00  0.00           H  
ATOM    349  NZ  LYS    23      78.708  72.146  53.023  1.00  0.00           N  
ATOM    350  HZ1 LYS    23      79.330  71.753  52.293  1.00  0.00           H  
ATOM    351  HZ2 LYS    23      78.329  73.056  52.705  1.00  0.00           H  
ATOM    352  HZ3 LYS    23      79.319  72.217  53.857  1.00  0.00           H  
ATOM    353  C   LYS    23      72.703  70.550  57.091  1.00  0.00           C  
ATOM    354  O   LYS    23      73.069  71.484  57.708  1.00  0.00           O  
ATOM    355  N   GLN    24      71.764  69.766  57.658  1.00  0.00           N  
ATOM    356  H   GLN    24      71.650  68.912  57.128  1.00  0.00           H  
ATOM    357  CA  GLN    24      71.265  69.973  59.040  1.00  0.00           C  
ATOM    358  HA  GLN    24      70.920  71.002  59.115  1.00  0.00           H  
ATOM    359  CB  GLN    24      70.123  69.038  59.171  1.00  0.00           C  
ATOM    360  HB2 GLN    24      69.560  69.088  58.241  1.00  0.00           H  
ATOM    361  HB3 GLN    24      70.464  68.009  59.074  1.00  0.00           H  
ATOM    362  CG  GLN    24      69.092  69.261  60.319  1.00  0.00           C  
ATOM    363  HG2 GLN    24      69.703  69.075  61.201  1.00  0.00           H  
ATOM    364  HG3 GLN    24      68.662  70.258  60.384  1.00  0.00           H  
ATOM    365  CD  GLN    24      68.012  68.231  60.249  1.00  0.00           C  
ATOM    366  OE1 GLN    24      68.089  67.192  59.607  1.00  0.00           O  
ATOM    367  NE2 GLN    24      67.041  68.390  61.064  1.00  0.00           N  
ATOM    368 HE21 GLN    24      66.459  67.585  61.251  1.00  0.00           H  
ATOM    369 HE22 GLN    24      66.903  69.261  61.559  1.00  0.00           H  
ATOM    370  C   GLN    24      72.411  69.590  60.016  1.00  0.00           C  
ATOM    371  O   GLN    24      73.183  68.699  59.679  1.00  0.00           O  
ATOM    372  N   GLY    25      72.467  70.092  61.238  1.00  0.00           N  
ATOM    373  H   GLY    25      71.702  70.687  61.525  1.00  0.00           H  
ATOM    374  CA  GLY    25      73.624  70.047  62.162  1.00  0.00           C  
ATOM    375  HA2 GLY    25      74.114  69.083  62.278  1.00  0.00           H  
ATOM    376  HA3 GLY    25      74.276  70.829  61.780  1.00  0.00           H  
ATOM    377  C   GLY    25      73.238  70.435  63.511  1.00  0.00           C  
ATOM    378  O   GLY    25      73.600  71.519  63.908  1.00  0.00           O  
ATOM    379  N   VAL    26      72.660  69.431  64.198  1.00  0.00           N  
ATOM    380  H   VAL    26      72.642  68.495  63.817  1.00  0.00           H  
ATOM    381  CA  VAL    26      72.013  69.685  65.482  1.00  0.00           C  
ATOM    382  HA  VAL    26      71.659  70.700  65.646  1.00  0.00           H  
ATOM    383  CB  VAL    26      70.683  68.940  65.598  1.00  0.00           C  
ATOM    384  HB  VAL    26      70.320  69.388  66.522  1.00  0.00           H  
ATOM    385  CG1 VAL    26      69.719  69.239  64.457  1.00  0.00           C  
ATOM    386 HG11 VAL    26      68.813  68.647  64.567  1.00  0.00           H  
ATOM    387 HG12 VAL    26      69.727  70.325  64.521  1.00  0.00           H  
ATOM    388 HG13 VAL    26      70.070  68.936  63.472  1.00  0.00           H  
ATOM    389  CG2 VAL    26      70.651  67.403  65.778  1.00  0.00           C  
ATOM    390 HG21 VAL    26      71.053  66.841  64.937  1.00  0.00           H  
ATOM    391 HG22 VAL    26      71.331  67.155  66.591  1.00  0.00           H  
ATOM    392 HG23 VAL    26      69.631  67.137  66.047  1.00  0.00           H  
ATOM    393  C   VAL    26      73.012  69.362  66.632  1.00  0.00           C  
ATOM    394  O   VAL    26      72.557  69.236  67.766  1.00  0.00           O  
ATOM    395  N   ALA    27      74.278  68.993  66.388  1.00  0.00           N  
ATOM    396  H   ALA    27      74.577  68.917  65.425  1.00  0.00           H  
ATOM    397  CA  ALA    27      75.235  68.648  67.435  1.00  0.00           C  
ATOM    398  HA  ALA    27      74.896  68.739  68.465  1.00  0.00           H  
ATOM    399  CB  ALA    27      75.733  67.194  67.221  1.00  0.00           C  
ATOM    400  HB1 ALA    27      76.733  67.102  67.640  1.00  0.00           H  
ATOM    401  HB2 ALA    27      75.031  66.457  67.608  1.00  0.00           H  
ATOM    402  HB3 ALA    27      75.896  66.968  66.169  1.00  0.00           H  
ATOM    403  C   ALA    27      76.430  69.620  67.314  1.00  0.00           C  
ATOM    404  O   ALA    27      76.386  70.581  66.506  1.00  0.00           O  
ATOM    405  N   GLU    28      77.465  69.621  68.210  1.00  0.00           N  
ATOM    406  H   GLU    28      77.408  69.011  69.015  1.00  0.00           H  
ATOM    407  CA  GLU    28      78.377  70.743  68.328  1.00  0.00           C  
ATOM    408  HA  GLU    28      78.647  71.091  67.334  1.00  0.00           H  
ATOM    409  CB  GLU    28      77.660  71.883  69.005  1.00  0.00           C  
ATOM    410  HB2 GLU    28      76.848  72.208  68.358  1.00  0.00           H  
ATOM    411  HB3 GLU    28      77.166  71.490  69.892  1.00  0.00           H  
ATOM    412  CG  GLU    28      78.560  73.088  69.248  1.00  0.00           C  
ATOM    413  HG2 GLU    28      79.401  72.973  68.566  1.00  0.00           H  
ATOM    414  HG3 GLU    28      77.970  73.981  69.049  1.00  0.00           H  
ATOM    415  CD  GLU    28      79.087  73.274  70.595  1.00  0.00           C  
ATOM    416  OE1 GLU    28      80.163  72.694  70.937  1.00  0.00           O  
ATOM    417  OE2 GLU    28      78.501  74.091  71.343  1.00  0.00           O  
ATOM    418  C   GLU    28      79.603  70.222  69.156  1.00  0.00           C  
ATOM    419  O   GLU    28      79.567  69.410  70.075  1.00  0.00           O  
ATOM    420  N   ALA    29      80.836  70.675  68.728  1.00  0.00           N  
ATOM    421  H   ALA    29      80.810  71.345  67.971  1.00  0.00           H  
ATOM    422  CA  ALA    29      82.081  70.486  69.377  1.00  0.00           C  
ATOM    423  HA  ALA    29      81.973  70.473  70.459  1.00  0.00           H  
ATOM    424  CB  ALA    29      82.730  69.141  69.025  1.00  0.00           C  
ATOM    425  HB1 ALA    29      83.035  69.033  67.986  1.00  0.00           H  
ATOM    426  HB2 ALA    29      83.595  69.108  69.684  1.00  0.00           H  
ATOM    427  HB3 ALA    29      82.196  68.258  69.370  1.00  0.00           H  
ATOM    428  C   ALA    29      83.055  71.654  69.004  1.00  0.00           C  
ATOM    429  O   ALA    29      84.235  71.452  68.628  1.00  0.00           O  
ATOM    430  N   ALA    30      82.465  72.829  69.132  1.00  0.00           N  
ATOM    431  H   ALA    30      81.543  72.961  69.524  1.00  0.00           H  
ATOM    432  CA  ALA    30      83.068  74.116  68.661  1.00  0.00           C  
ATOM    433  HA  ALA    30      83.274  73.981  67.602  1.00  0.00           H  
ATOM    434  CB  ALA    30      82.127  75.304  68.928  1.00  0.00           C  
ATOM    435  HB1 ALA    30      81.152  75.259  68.446  1.00  0.00           H  
ATOM    436  HB2 ALA    30      81.972  75.413  69.999  1.00  0.00           H  
ATOM    437  HB3 ALA    30      82.649  76.172  68.530  1.00  0.00           H  
ATOM    438  C   ALA    30      84.431  74.274  69.429  1.00  0.00           C  
ATOM    439  O   ALA    30      84.544  74.340  70.656  1.00  0.00           O  
ATOM    440  N   GLY    31      85.555  74.199  68.683  1.00  0.00           N  
ATOM    441  H   GLY    31      85.502  73.704  67.803  1.00  0.00           H  
ATOM    442  CA  GLY    31      86.800  74.459  69.342  1.00  0.00           C  
ATOM    443  HA2 GLY    31      87.525  74.873  68.645  1.00  0.00           H  
ATOM    444  HA3 GLY    31      86.673  75.172  70.153  1.00  0.00           H  
ATOM    445  C   GLY    31      87.458  73.226  70.019  1.00  0.00           C  
ATOM    446  O   GLY    31      88.338  73.414  70.830  1.00  0.00           O  
ATOM    447  N   LYS    32      86.964  72.002  69.732  1.00  0.00           N  
ATOM    448  H   LYS    32      86.049  71.939  69.308  1.00  0.00           H  
ATOM    449  CA  LYS    32      87.488  70.741  70.128  1.00  0.00           C  
ATOM    450  HA  LYS    32      88.545  70.859  69.900  1.00  0.00           H  
ATOM    451  CB  LYS    32      87.382  70.581  71.615  1.00  0.00           C  
ATOM    452  HB2 LYS    32      87.653  71.489  72.150  1.00  0.00           H  
ATOM    453  HB3 LYS    32      86.303  70.497  71.723  1.00  0.00           H  
ATOM    454  CG  LYS    32      88.261  69.461  72.277  1.00  0.00           C  
ATOM    455  HG2 LYS    32      88.304  69.590  73.357  1.00  0.00           H  
ATOM    456  HG3 LYS    32      87.681  68.550  72.143  1.00  0.00           H  
ATOM    457  CD  LYS    32      89.580  69.127  71.671  1.00  0.00           C  
ATOM    458  HD2 LYS    32      89.336  68.584  70.760  1.00  0.00           H  
ATOM    459  HD3 LYS    32      90.006  70.109  71.476  1.00  0.00           H  
ATOM    460  CE  LYS    32      90.522  68.238  72.569  1.00  0.00           C  
ATOM    461  HE2 LYS    32      90.724  68.673  73.545  1.00  0.00           H  
ATOM    462  HE3 LYS    32      89.938  67.369  72.863  1.00  0.00           H  
ATOM    463  NZ  LYS    32      91.717  67.863  71.815  1.00  0.00           N  
ATOM    464  HZ1 LYS    32      92.187  68.742  71.532  1.00  0.00           H  
ATOM    465  HZ2 LYS    32      92.411  67.267  72.301  1.00  0.00           H  
ATOM    466  HZ3 LYS    32      91.403  67.440  70.923  1.00  0.00           H  
ATOM    467  C   LYS    32      86.822  69.608  69.381  1.00  0.00           C  
ATOM    468  O   LYS    32      86.192  68.715  69.960  1.00  0.00           O  
ATOM    469  N   THR    33      87.090  69.556  68.034  1.00  0.00           N  
ATOM    470  H   THR    33      87.561  70.372  67.668  1.00  0.00           H  
ATOM    471  CA  THR    33      86.782  68.447  67.144  1.00  0.00           C  
ATOM    472  HA  THR    33      86.403  67.679  67.815  1.00  0.00           H  
ATOM    473  CB  THR    33      88.159  67.897  66.599  1.00  0.00           C  
ATOM    474  HB  THR    33      88.909  68.010  67.378  1.00  0.00           H  
ATOM    475  CG2 THR    33      88.165  66.450  66.128  1.00  0.00           C  
ATOM    476 HG21 THR    33      89.175  66.067  65.998  1.00  0.00           H  
ATOM    477 HG22 THR    33      87.600  65.840  66.829  1.00  0.00           H  
ATOM    478 HG23 THR    33      87.642  66.306  65.184  1.00  0.00           H  
ATOM    479  OG1 THR    33      88.503  68.794  65.492  1.00  0.00           O  
ATOM    480  HG1 THR    33      89.120  68.364  64.880  1.00  0.00           H  
ATOM    481  C   THR    33      85.675  68.775  66.093  1.00  0.00           C  
ATOM    482  O   THR    33      85.314  68.043  65.158  1.00  0.00           O  
ATOM    483  N   LYS    34      85.187  70.053  66.199  1.00  0.00           N  
ATOM    484  H   LYS    34      85.228  70.559  67.074  1.00  0.00           H  
ATOM    485  CA  LYS    34      84.637  70.774  65.023  1.00  0.00           C  
ATOM    486  HA  LYS    34      85.142  70.471  64.108  1.00  0.00           H  
ATOM    487  CB  LYS    34      83.151  70.645  64.826  1.00  0.00           C  
ATOM    488  HB2 LYS    34      82.595  71.092  65.648  1.00  0.00           H  
ATOM    489  HB3 LYS    34      82.751  71.196  63.977  1.00  0.00           H  
ATOM    490  CG  LYS    34      82.526  69.248  64.613  1.00  0.00           C  
ATOM    491  HG2 LYS    34      82.819  68.546  65.391  1.00  0.00           H  
ATOM    492  HG3 LYS    34      81.460  69.462  64.658  1.00  0.00           H  
ATOM    493  CD  LYS    34      82.651  68.594  63.236  1.00  0.00           C  
ATOM    494  HD2 LYS    34      83.659  68.220  63.068  1.00  0.00           H  
ATOM    495  HD3 LYS    34      81.952  67.760  63.241  1.00  0.00           H  
ATOM    496  CE  LYS    34      82.475  69.502  62.016  1.00  0.00           C  
ATOM    497  HE2 LYS    34      81.464  69.903  61.998  1.00  0.00           H  
ATOM    498  HE3 LYS    34      83.205  70.298  62.139  1.00  0.00           H  
ATOM    499  NZ  LYS    34      82.851  68.739  60.794  1.00  0.00           N  
ATOM    500  HZ1 LYS    34      83.872  68.580  60.725  1.00  0.00           H  
ATOM    501  HZ2 LYS    34      82.340  67.855  60.617  1.00  0.00           H  
ATOM    502  HZ3 LYS    34      82.620  69.326  59.972  1.00  0.00           H  
ATOM    503  C   LYS    34      85.013  72.316  64.973  1.00  0.00           C  
ATOM    504  O   LYS    34      85.197  72.893  66.035  1.00  0.00           O  
ATOM    505  N   GLU    35      85.094  72.899  63.751  1.00  0.00           N  
ATOM    506  H   GLU    35      84.991  72.326  62.924  1.00  0.00           H  
ATOM    507  CA  GLU    35      85.147  74.302  63.541  1.00  0.00           C  
ATOM    508  HA  GLU    35      85.766  74.776  64.299  1.00  0.00           H  
ATOM    509  CB  GLU    35      85.826  74.619  62.187  1.00  0.00           C  
ATOM    510  HB2 GLU    35      85.139  74.181  61.466  1.00  0.00           H  
ATOM    511  HB3 GLU    35      85.854  75.670  61.907  1.00  0.00           H  
ATOM    512  CG  GLU    35      87.128  73.860  61.914  1.00  0.00           C  
ATOM    513  HG2 GLU    35      86.916  72.795  61.980  1.00  0.00           H  
ATOM    514  HG3 GLU    35      87.507  74.061  60.914  1.00  0.00           H  
ATOM    515  CD  GLU    35      88.347  74.226  62.839  1.00  0.00           C  
ATOM    516  OE1 GLU    35      88.900  75.351  62.773  1.00  0.00           O  
ATOM    517  OE2 GLU    35      88.513  73.397  63.754  1.00  0.00           O  
ATOM    518  C   GLU    35      83.751  74.937  63.532  1.00  0.00           C  
ATOM    519  O   GLU    35      83.481  75.961  62.881  1.00  0.00           O  
ATOM    520  N   GLY    36      82.826  74.422  64.438  1.00  0.00           N  
ATOM    521  H   GLY    36      83.004  73.588  64.980  1.00  0.00           H  
ATOM    522  CA  GLY    36      81.369  74.855  64.427  1.00  0.00           C  
ATOM    523  HA2 GLY    36      81.171  75.692  65.094  1.00  0.00           H  
ATOM    524  HA3 GLY    36      81.174  75.133  63.394  1.00  0.00           H  
ATOM    525  C   GLY    36      80.422  73.736  64.838  1.00  0.00           C  
ATOM    526  O   GLY    36      80.774  72.853  65.625  1.00  0.00           O  
ATOM    527  N   VAL    37      79.197  73.744  64.190  1.00  0.00           N  
ATOM    528  H   VAL    37      78.910  74.616  63.765  1.00  0.00           H  
ATOM    529  CA  VAL    37      78.142  72.699  64.421  1.00  0.00           C  
ATOM    530  HA  VAL    37      78.105  72.415  65.470  1.00  0.00           H  
ATOM    531  CB  VAL    37      76.743  73.050  63.910  1.00  0.00           C  
ATOM    532  HB  VAL    37      76.042  72.326  64.320  1.00  0.00           H  
ATOM    533  CG1 VAL    37      76.321  74.377  64.368  1.00  0.00           C  
ATOM    534 HG11 VAL    37      76.685  74.603  65.368  1.00  0.00           H  
ATOM    535 HG12 VAL    37      76.489  75.201  63.677  1.00  0.00           H  
ATOM    536 HG13 VAL    37      75.258  74.411  64.599  1.00  0.00           H  
ATOM    537  CG2 VAL    37      76.621  73.015  62.412  1.00  0.00           C  
ATOM    538 HG21 VAL    37      77.188  73.791  61.902  1.00  0.00           H  
ATOM    539 HG22 VAL    37      76.946  72.043  62.047  1.00  0.00           H  
ATOM    540 HG23 VAL    37      75.606  73.224  62.080  1.00  0.00           H  
ATOM    541  C   VAL    37      78.711  71.457  63.704  1.00  0.00           C  
ATOM    542  O   VAL    37      79.439  71.509  62.736  1.00  0.00           O  
ATOM    543  N   LEU    38      78.166  70.355  64.229  1.00  0.00           N  
ATOM    544  H   LEU    38      77.378  70.412  64.859  1.00  0.00           H  
ATOM    545  CA  LEU    38      78.460  69.103  63.771  1.00  0.00           C  
ATOM    546  HA  LEU    38      79.393  69.186  63.218  1.00  0.00           H  
ATOM    547  CB  LEU    38      78.772  68.263  64.997  1.00  0.00           C  
ATOM    548  HB2 LEU    38      79.501  68.882  65.516  1.00  0.00           H  
ATOM    549  HB3 LEU    38      77.864  68.176  65.590  1.00  0.00           H  
ATOM    550  CG  LEU    38      79.467  66.961  64.770  1.00  0.00           C  
ATOM    551  HG  LEU    38      80.218  67.151  64.005  1.00  0.00           H  
ATOM    552  CD1 LEU    38      80.064  66.455  66.059  1.00  0.00           C  
ATOM    553 HD11 LEU    38      79.249  66.225  66.742  1.00  0.00           H  
ATOM    554 HD12 LEU    38      80.664  65.559  65.908  1.00  0.00           H  
ATOM    555 HD13 LEU    38      80.632  67.197  66.617  1.00  0.00           H  
ATOM    556  CD2 LEU    38      78.464  65.819  64.297  1.00  0.00           C  
ATOM    557 HD21 LEU    38      77.603  65.534  64.899  1.00  0.00           H  
ATOM    558 HD22 LEU    38      78.152  66.128  63.301  1.00  0.00           H  
ATOM    559 HD23 LEU    38      79.025  64.902  64.128  1.00  0.00           H  
ATOM    560  C   LEU    38      77.279  68.516  62.947  1.00  0.00           C  
ATOM    561  O   LEU    38      76.100  68.470  63.352  1.00  0.00           O  
ATOM    562  N   TYR    39      77.560  68.161  61.674  1.00  0.00           N  
ATOM    563  H   TYR    39      78.498  68.294  61.321  1.00  0.00           H  
ATOM    564  CA  TYR    39      76.527  67.924  60.648  1.00  0.00           C  
ATOM    565  HA  TYR    39      75.706  68.597  60.884  1.00  0.00           H  
ATOM    566  CB  TYR    39      77.115  68.198  59.249  1.00  0.00           C  
ATOM    567  HB2 TYR    39      78.085  67.724  59.113  1.00  0.00           H  
ATOM    568  HB3 TYR    39      76.425  67.835  58.491  1.00  0.00           H  
ATOM    569  CG  TYR    39      77.341  69.726  59.098  1.00  0.00           C  
ATOM    570  CD1 TYR    39      76.304  70.503  58.728  1.00  0.00           C  
ATOM    571  HD1 TYR    39      75.326  70.036  58.735  1.00  0.00           H  
ATOM    572  CE1 TYR    39      76.484  71.893  58.719  1.00  0.00           C  
ATOM    573  HE1 TYR    39      75.729  72.649  58.541  1.00  0.00           H  
ATOM    574  CZ  TYR    39      77.734  72.447  58.814  1.00  0.00           C  
ATOM    575  OH  TYR    39      77.933  73.797  58.816  1.00  0.00           O  
ATOM    576  HH  TYR    39      77.071  74.223  58.695  1.00  0.00           H  
ATOM    577  CE2 TYR    39      78.803  71.593  59.147  1.00  0.00           C  
ATOM    578  HE2 TYR    39      79.786  72.010  59.333  1.00  0.00           H  
ATOM    579  CD2 TYR    39      78.606  70.269  59.299  1.00  0.00           C  
ATOM    580  HD2 TYR    39      79.424  69.603  59.548  1.00  0.00           H  
ATOM    581  C   TYR    39      75.960  66.482  60.636  1.00  0.00           C  
ATOM    582  O   TYR    39      76.082  65.718  59.709  1.00  0.00           O  
ATOM    583  N   VAL    40      75.203  66.111  61.698  1.00  0.00           N  
ATOM    584  H   VAL    40      75.044  66.770  62.448  1.00  0.00           H  
ATOM    585  CA  VAL    40      74.190  65.004  61.699  1.00  0.00           C  
ATOM    586  HA  VAL    40      74.176  64.592  60.693  1.00  0.00           H  
ATOM    587  CB  VAL    40      74.521  63.945  62.676  1.00  0.00           C  
ATOM    588  HB  VAL    40      75.539  63.603  62.498  1.00  0.00           H  
ATOM    589  CG1 VAL    40      74.439  64.402  64.135  1.00  0.00           C  
ATOM    590 HG11 VAL    40      75.173  65.194  64.267  1.00  0.00           H  
ATOM    591 HG12 VAL    40      73.475  64.899  64.229  1.00  0.00           H  
ATOM    592 HG13 VAL    40      74.584  63.611  64.868  1.00  0.00           H  
ATOM    593  CG2 VAL    40      73.605  62.712  62.660  1.00  0.00           C  
ATOM    594 HG21 VAL    40      72.688  62.924  63.206  1.00  0.00           H  
ATOM    595 HG22 VAL    40      73.377  62.457  61.627  1.00  0.00           H  
ATOM    596 HG23 VAL    40      74.154  61.883  63.101  1.00  0.00           H  
ATOM    597  C   VAL    40      72.850  65.669  61.970  1.00  0.00           C  
ATOM    598  O   VAL    40      72.833  66.687  62.646  1.00  0.00           O  
ATOM    599  N   GLY    41      71.774  65.215  61.324  1.00  0.00           N  
ATOM    600  H   GLY    41      71.875  64.460  60.660  1.00  0.00           H  
ATOM    601  CA  GLY    41      70.388  65.540  61.668  1.00  0.00           C  
ATOM    602  HA2 GLY    41      70.364  66.551  62.068  1.00  0.00           H  
ATOM    603  HA3 GLY    41      69.783  65.471  60.766  1.00  0.00           H  
ATOM    604  C   GLY    41      69.871  64.533  62.682  1.00  0.00           C  
ATOM    605  O   GLY    41      69.338  64.900  63.764  1.00  0.00           O  
ATOM    606  N   SER    42      70.199  63.210  62.364  1.00  0.00           N  
ATOM    607  H   SER    42      70.731  63.070  61.515  1.00  0.00           H  
ATOM    608  CA  SER    42      69.923  62.064  63.281  1.00  0.00           C  
ATOM    609  HA  SER    42      70.476  62.286  64.192  1.00  0.00           H  
ATOM    610  CB  SER    42      68.456  61.930  63.562  1.00  0.00           C  
ATOM    611  HB2 SER    42      68.264  61.042  64.159  1.00  0.00           H  
ATOM    612  HB3 SER    42      68.106  62.794  64.123  1.00  0.00           H  
ATOM    613  OG  SER    42      67.676  61.791  62.378  1.00  0.00           O  
ATOM    614  HG  SER    42      66.816  62.120  62.680  1.00  0.00           H  
ATOM    615  C   SER    42      70.452  60.793  62.752  1.00  0.00           C  
ATOM    616  O   SER    42      70.918  60.795  61.591  1.00  0.00           O  
ATOM    617  N   LYS    43      70.525  59.710  63.668  1.00  0.00           N  
ATOM    618  H   LYS    43      69.811  59.748  64.383  1.00  0.00           H  
ATOM    619  CA  LYS    43      71.188  58.435  63.430  1.00  0.00           C  
ATOM    620  HA  LYS    43      71.668  58.555  62.461  1.00  0.00           H  
ATOM    621  CB  LYS    43      72.229  58.226  64.507  1.00  0.00           C  
ATOM    622  HB2 LYS    43      71.873  58.548  65.484  1.00  0.00           H  
ATOM    623  HB3 LYS    43      72.729  57.261  64.448  1.00  0.00           H  
ATOM    624  CG  LYS    43      73.469  59.161  64.259  1.00  0.00           C  
ATOM    625  HG2 LYS    43      74.035  58.833  63.390  1.00  0.00           H  
ATOM    626  HG3 LYS    43      73.061  60.115  63.929  1.00  0.00           H  
ATOM    627  CD  LYS    43      74.359  59.477  65.481  1.00  0.00           C  
ATOM    628  HD2 LYS    43      73.722  59.865  66.272  1.00  0.00           H  
ATOM    629  HD3 LYS    43      74.779  58.556  65.880  1.00  0.00           H  
ATOM    630  CE  LYS    43      75.451  60.461  65.192  1.00  0.00           C  
ATOM    631  HE2 LYS    43      75.934  60.199  64.253  1.00  0.00           H  
ATOM    632  HE3 LYS    43      74.923  61.408  65.110  1.00  0.00           H  
ATOM    633  NZ  LYS    43      76.471  60.545  66.267  1.00  0.00           N  
ATOM    634  HZ1 LYS    43      76.656  59.554  66.504  1.00  0.00           H  
ATOM    635  HZ2 LYS    43      77.323  61.080  66.018  1.00  0.00           H  
ATOM    636  HZ3 LYS    43      76.120  60.927  67.164  1.00  0.00           H  
ATOM    637  C   LYS    43      70.246  57.247  63.640  1.00  0.00           C  
ATOM    638  O   LYS    43      70.514  56.216  62.988  1.00  0.00           O  
ATOM    639  N   THR    44      69.367  57.198  64.648  1.00  0.00           N  
ATOM    640  H   THR    44      69.290  57.954  65.316  1.00  0.00           H  
ATOM    641  CA  THR    44      68.366  56.133  64.910  1.00  0.00           C  
ATOM    642  HA  THR    44      67.931  56.248  65.900  1.00  0.00           H  
ATOM    643  CB  THR    44      68.911  54.720  64.760  1.00  0.00           C  
ATOM    644  HB  THR    44      69.157  54.549  63.715  1.00  0.00           H  
ATOM    645  CG2 THR    44      70.136  54.464  65.618  1.00  0.00           C  
ATOM    646 HG21 THR    44      69.989  54.726  66.664  1.00  0.00           H  
ATOM    647 HG22 THR    44      70.415  53.412  65.616  1.00  0.00           H  
ATOM    648 HG23 THR    44      70.920  54.999  65.087  1.00  0.00           H  
ATOM    649  OG1 THR    44      67.897  53.779  65.090  1.00  0.00           O  
ATOM    650  HG1 THR    44      67.870  53.730  66.057  1.00  0.00           H  
ATOM    651  C   THR    44      67.264  56.362  63.906  1.00  0.00           C  
ATOM    652  O   THR    44      67.457  56.684  62.727  1.00  0.00           O  
ATOM    653  N   LYS    45      65.942  56.102  64.300  1.00  0.00           N  
ATOM    654  H   LYS    45      65.732  55.542  65.115  1.00  0.00           H  
ATOM    655  CA  LYS    45      64.856  56.013  63.317  1.00  0.00           C  
ATOM    656  HA  LYS    45      65.080  56.556  62.402  1.00  0.00           H  
ATOM    657  CB  LYS    45      64.721  54.475  62.863  1.00  0.00           C  
ATOM    658  HB2 LYS    45      64.099  54.428  61.971  1.00  0.00           H  
ATOM    659  HB3 LYS    45      65.675  54.177  62.432  1.00  0.00           H  
ATOM    660  CG  LYS    45      64.410  53.482  63.946  1.00  0.00           C  
ATOM    661  HG2 LYS    45      65.373  53.343  64.434  1.00  0.00           H  
ATOM    662  HG3 LYS    45      63.828  53.932  64.748  1.00  0.00           H  
ATOM    663  CD  LYS    45      63.728  52.103  63.630  1.00  0.00           C  
ATOM    664  HD2 LYS    45      64.380  51.559  62.950  1.00  0.00           H  
ATOM    665  HD3 LYS    45      63.649  51.543  64.560  1.00  0.00           H  
ATOM    666  CE  LYS    45      62.300  52.350  63.126  1.00  0.00           C  
ATOM    667  HE2 LYS    45      61.684  52.829  63.884  1.00  0.00           H  
ATOM    668  HE3 LYS    45      62.281  52.914  62.197  1.00  0.00           H  
ATOM    669  NZ  LYS    45      61.670  51.027  62.792  1.00  0.00           N  
ATOM    670  HZ1 LYS    45      61.621  50.456  63.655  1.00  0.00           H  
ATOM    671  HZ2 LYS    45      60.817  51.258  62.253  1.00  0.00           H  
ATOM    672  HZ3 LYS    45      62.292  50.535  62.125  1.00  0.00           H  
ATOM    673  C   LYS    45      63.548  56.647  63.944  1.00  0.00           C  
ATOM    674  O   LYS    45      62.478  56.281  63.531  1.00  0.00           O  
ATOM    675  N   GLU    46      63.774  57.580  64.945  1.00  0.00           N  
ATOM    676  H   GLU    46      64.659  58.068  64.931  1.00  0.00           H  
ATOM    677  CA  GLU    46      62.764  58.216  65.764  1.00  0.00           C  
ATOM    678  HA  GLU    46      61.967  57.557  66.099  1.00  0.00           H  
ATOM    679  CB  GLU    46      63.422  58.787  67.035  1.00  0.00           C  
ATOM    680  HB2 GLU    46      63.963  59.712  66.852  1.00  0.00           H  
ATOM    681  HB3 GLU    46      62.653  59.126  67.727  1.00  0.00           H  
ATOM    682  CG  GLU    46      64.054  57.858  67.997  1.00  0.00           C  
ATOM    683  HG2 GLU    46      64.398  58.230  68.960  1.00  0.00           H  
ATOM    684  HG3 GLU    46      63.304  57.101  68.215  1.00  0.00           H  
ATOM    685  CD  GLU    46      65.270  57.099  67.450  1.00  0.00           C  
ATOM    686  OE1 GLU    46      66.412  57.706  67.539  1.00  0.00           O  
ATOM    687  OE2 GLU    46      65.181  55.844  67.226  1.00  0.00           O  
ATOM    688  C   GLU    46      62.168  59.244  64.918  1.00  0.00           C  
ATOM    689  O   GLU    46      62.525  60.436  64.863  1.00  0.00           O  
ATOM    690  N   GLY    47      61.142  58.792  64.103  1.00  0.00           N  
ATOM    691  H   GLY    47      60.912  57.810  64.175  1.00  0.00           H  
ATOM    692  CA  GLY    47      60.355  59.592  63.154  1.00  0.00           C  
ATOM    693  HA2 GLY    47      59.875  60.440  63.637  1.00  0.00           H  
ATOM    694  HA3 GLY    47      61.017  59.762  62.308  1.00  0.00           H  
ATOM    695  C   GLY    47      59.152  58.823  62.653  1.00  0.00           C  
ATOM    696  O   GLY    47      58.754  57.808  63.165  1.00  0.00           O  
ATOM    697  N   VAL    48      58.392  59.426  61.746  1.00  0.00           N  
ATOM    698  H   VAL    48      58.781  60.250  61.310  1.00  0.00           H  
ATOM    699  CA  VAL    48      57.025  58.904  61.260  1.00  0.00           C  
ATOM    700  HA  VAL    48      56.789  58.060  61.905  1.00  0.00           H  
ATOM    701  CB  VAL    48      55.936  59.860  61.544  1.00  0.00           C  
ATOM    702  HB  VAL    48      54.933  59.520  61.293  1.00  0.00           H  
ATOM    703  CG1 VAL    48      55.812  60.184  63.040  1.00  0.00           C  
ATOM    704 HG11 VAL    48      55.035  60.916  63.252  1.00  0.00           H  
ATOM    705 HG12 VAL    48      55.579  59.259  63.563  1.00  0.00           H  
ATOM    706 HG13 VAL    48      56.708  60.656  63.440  1.00  0.00           H  
ATOM    707  CG2 VAL    48      56.182  61.221  60.971  1.00  0.00           C  
ATOM    708 HG21 VAL    48      56.524  61.012  59.960  1.00  0.00           H  
ATOM    709 HG22 VAL    48      55.332  61.900  60.950  1.00  0.00           H  
ATOM    710 HG23 VAL    48      56.985  61.756  61.474  1.00  0.00           H  
ATOM    711  C   VAL    48      57.025  58.315  59.863  1.00  0.00           C  
ATOM    712  O   VAL    48      55.991  58.112  59.179  1.00  0.00           O  
ATOM    713  N   VAL    49      58.244  58.231  59.346  1.00  0.00           N  
ATOM    714  H   VAL    49      59.094  58.428  59.857  1.00  0.00           H  
ATOM    715  CA  VAL    49      58.576  57.543  58.132  1.00  0.00           C  
ATOM    716  HA  VAL    49      57.680  57.012  57.819  1.00  0.00           H  
ATOM    717  CB  VAL    49      58.918  58.549  56.991  1.00  0.00           C  
ATOM    718  HB  VAL    49      58.987  58.075  56.014  1.00  0.00           H  
ATOM    719  CG1 VAL    49      57.753  59.554  56.815  1.00  0.00           C  
ATOM    720 HG11 VAL    49      57.687  60.351  57.554  1.00  0.00           H  
ATOM    721 HG12 VAL    49      57.977  60.130  55.920  1.00  0.00           H  
ATOM    722 HG13 VAL    49      56.813  59.036  56.634  1.00  0.00           H  
ATOM    723  CG2 VAL    49      60.130  59.369  57.319  1.00  0.00           C  
ATOM    724 HG21 VAL    49      60.552  59.905  56.471  1.00  0.00           H  
ATOM    725 HG22 VAL    49      59.919  60.063  58.130  1.00  0.00           H  
ATOM    726 HG23 VAL    49      60.865  58.677  57.726  1.00  0.00           H  
ATOM    727  C   VAL    49      59.659  56.544  58.470  1.00  0.00           C  
ATOM    728  O   VAL    49      60.306  56.544  59.508  1.00  0.00           O  
ATOM    729  N   HIE    50      59.885  55.653  57.491  1.00  0.00           N  
ATOM    730  H   HIE    50      59.245  55.531  56.718  1.00  0.00           H  
ATOM    731  CA  HIE    50      60.748  54.514  57.856  1.00  0.00           C  
ATOM    732  HA  HIE    50      60.589  54.129  58.860  1.00  0.00           H  
ATOM    733  CB  HIE    50      60.286  53.325  56.848  1.00  0.00           C  
ATOM    734  HB2 HIE    50      60.321  53.635  55.806  1.00  0.00           H  
ATOM    735  HB3 HIE    50      61.089  52.593  56.893  1.00  0.00           H  
ATOM    736  CG  HIE    50      59.034  52.661  57.292  1.00  0.00           C  
ATOM    737  ND1 HIE    50      58.475  51.532  56.735  1.00  0.00           N  
ATOM    738  CE1 HIE    50      57.295  51.328  57.247  1.00  0.00           C  
ATOM    739  HE1 HIE    50      56.572  50.681  56.775  1.00  0.00           H  
ATOM    740  NE2 HIE    50      57.107  52.293  58.184  1.00  0.00           N  
ATOM    741  HE2 HIE    50      56.178  52.491  58.572  1.00  0.00           H  
ATOM    742  CD2 HIE    50      58.157  53.149  58.143  1.00  0.00           C  
ATOM    743  HD2 HIE    50      58.193  54.001  58.801  1.00  0.00           H  
ATOM    744  C   HIE    50      62.219  54.781  57.717  1.00  0.00           C  
ATOM    745  O   HIE    50      63.072  54.041  58.221  1.00  0.00           O  
ATOM    746  N   GLY    51      62.659  55.937  57.148  1.00  0.00           N  
ATOM    747  H   GLY    51      62.093  56.760  56.995  1.00  0.00           H  
ATOM    748  CA  GLY    51      64.052  56.329  57.421  1.00  0.00           C  
ATOM    749  HA2 GLY    51      64.469  55.855  58.306  1.00  0.00           H  
ATOM    750  HA3 GLY    51      64.746  56.045  56.632  1.00  0.00           H  
ATOM    751  C   GLY    51      63.988  57.823  57.517  1.00  0.00           C  
ATOM    752  O   GLY    51      63.466  58.571  56.721  1.00  0.00           O  
ATOM    753  N   VAL    52      64.601  58.285  58.619  1.00  0.00           N  
ATOM    754  H   VAL    52      64.784  57.664  59.396  1.00  0.00           H  
ATOM    755  CA  VAL    52      64.667  59.739  58.949  1.00  0.00           C  
ATOM    756  HA  VAL    52      64.303  60.308  58.096  1.00  0.00           H  
ATOM    757  CB  VAL    52      63.761  60.210  60.064  1.00  0.00           C  
ATOM    758  HB  VAL    52      63.932  61.276  60.199  1.00  0.00           H  
ATOM    759  CG1 VAL    52      62.371  59.917  59.725  1.00  0.00           C  
ATOM    760 HG11 VAL    52      62.226  58.874  59.451  1.00  0.00           H  
ATOM    761 HG12 VAL    52      61.672  60.214  60.504  1.00  0.00           H  
ATOM    762 HG13 VAL    52      62.011  60.379  58.807  1.00  0.00           H  
ATOM    763  CG2 VAL    52      64.119  59.427  61.402  1.00  0.00           C  
ATOM    764 HG21 VAL    52      63.828  59.955  62.308  1.00  0.00           H  
ATOM    765 HG22 VAL    52      63.779  58.394  61.375  1.00  0.00           H  
ATOM    766 HG23 VAL    52      65.199  59.296  61.425  1.00  0.00           H  
ATOM    767  C   VAL    52      66.148  60.237  59.066  1.00  0.00           C  
ATOM    768  O   VAL    52      66.386  61.426  58.965  1.00  0.00           O  
ATOM    769  N   ALA    53      67.149  59.305  59.294  1.00  0.00           N  
ATOM    770  H   ALA    53      66.924  58.351  59.540  1.00  0.00           H  
ATOM    771  CA  ALA    53      68.538  59.650  59.471  1.00  0.00           C  
ATOM    772  HA  ALA    53      68.649  60.154  60.428  1.00  0.00           H  
ATOM    773  CB  ALA    53      69.281  58.289  59.575  1.00  0.00           C  
ATOM    774  HB1 ALA    53      70.353  58.478  59.553  1.00  0.00           H  
ATOM    775  HB2 ALA    53      68.908  58.014  60.559  1.00  0.00           H  
ATOM    776  HB3 ALA    53      69.186  57.559  58.774  1.00  0.00           H  
ATOM    777  C   ALA    53      69.135  60.473  58.349  1.00  0.00           C  
ATOM    778  O   ALA    53      68.856  60.364  57.177  1.00  0.00           O  
ATOM    779  N   THR    54      70.103  61.371  58.757  1.00  0.00           N  
ATOM    780  H   THR    54      70.445  61.486  59.701  1.00  0.00           H  
ATOM    781  CA  THR    54      70.772  62.197  57.839  1.00  0.00           C  
ATOM    782  HA  THR    54      71.054  61.611  56.967  1.00  0.00           H  
ATOM    783  CB  THR    54      69.912  63.373  57.266  1.00  0.00           C  
ATOM    784  HB  THR    54      69.142  62.998  56.597  1.00  0.00           H  
ATOM    785  CG2 THR    54      69.303  64.329  58.312  1.00  0.00           C  
ATOM    786 HG21 THR    54      69.992  64.917  58.915  1.00  0.00           H  
ATOM    787 HG22 THR    54      68.601  64.981  57.795  1.00  0.00           H  
ATOM    788 HG23 THR    54      68.806  63.739  59.080  1.00  0.00           H  
ATOM    789  OG1 THR    54      70.740  64.211  56.379  1.00  0.00           O  
ATOM    790  HG1 THR    54      71.274  64.790  56.944  1.00  0.00           H  
ATOM    791  C   THR    54      72.074  62.657  58.409  1.00  0.00           C  
ATOM    792  O   THR    54      72.194  63.037  59.577  1.00  0.00           O  
ATOM    793  N   VAL    55      73.111  62.728  57.517  1.00  0.00           N  
ATOM    794  H   VAL    55      72.968  62.458  56.553  1.00  0.00           H  
ATOM    795  CA  VAL    55      74.476  63.250  57.881  1.00  0.00           C  
ATOM    796  HA  VAL    55      74.415  63.970  58.694  1.00  0.00           H  
ATOM    797  CB  VAL    55      75.369  62.131  58.407  1.00  0.00           C  
ATOM    798  HB  VAL    55      74.747  61.577  59.107  1.00  0.00           H  
ATOM    799  CG1 VAL    55      75.865  61.110  57.307  1.00  0.00           C  
ATOM    800 HG11 VAL    55      76.429  61.570  56.498  1.00  0.00           H  
ATOM    801 HG12 VAL    55      76.427  60.288  57.747  1.00  0.00           H  
ATOM    802 HG13 VAL    55      75.003  60.658  56.820  1.00  0.00           H  
ATOM    803  CG2 VAL    55      76.623  62.552  59.123  1.00  0.00           C  
ATOM    804 HG21 VAL    55      77.226  63.011  58.342  1.00  0.00           H  
ATOM    805 HG22 VAL    55      76.368  63.150  59.996  1.00  0.00           H  
ATOM    806 HG23 VAL    55      77.179  61.669  59.430  1.00  0.00           H  
ATOM    807  C   VAL    55      75.114  63.897  56.636  1.00  0.00           C  
ATOM    808  O   VAL    55      74.788  63.501  55.535  1.00  0.00           O  
ATOM    809  N   ALA    56      76.053  64.864  56.850  1.00  0.00           N  
ATOM    810  H   ALA    56      76.140  65.166  57.811  1.00  0.00           H  
ATOM    811  CA  ALA    56      76.701  65.588  55.737  1.00  0.00           C  
ATOM    812  HA  ALA    56      77.053  64.733  55.165  1.00  0.00           H  
ATOM    813  CB  ALA    56      75.775  66.546  54.975  1.00  0.00           C  
ATOM    814  HB1 ALA    56      75.493  67.402  55.584  1.00  0.00           H  
ATOM    815  HB2 ALA    56      76.379  66.822  54.113  1.00  0.00           H  
ATOM    816  HB3 ALA    56      74.944  66.043  54.482  1.00  0.00           H  
ATOM    817  C   ALA    56      77.998  66.220  56.307  1.00  0.00           C  
ATOM    818  O   ALA    56      78.323  67.376  56.071  1.00  0.00           O  
ATOM    819  N   GLU    57      78.828  65.440  57.024  1.00  0.00           N  
ATOM    820  H   GLU    57      78.778  64.430  57.027  1.00  0.00           H  
ATOM    821  CA  GLU    57      80.110  65.924  57.500  1.00  0.00           C  
ATOM    822  HA  GLU    57      80.049  66.943  57.876  1.00  0.00           H  
ATOM    823  CB  GLU    57      80.630  64.940  58.547  1.00  0.00           C  
ATOM    824  HB2 GLU    57      80.514  63.923  58.176  1.00  0.00           H  
ATOM    825  HB3 GLU    57      81.700  65.134  58.570  1.00  0.00           H  
ATOM    826  CG  GLU    57      80.081  65.068  59.903  1.00  0.00           C  
ATOM    827  HG2 GLU    57      79.002  65.175  59.989  1.00  0.00           H  
ATOM    828  HG3 GLU    57      80.420  64.161  60.400  1.00  0.00           H  
ATOM    829  CD  GLU    57      80.756  66.286  60.611  1.00  0.00           C  
ATOM    830  OE1 GLU    57      81.779  66.056  61.317  1.00  0.00           O  
ATOM    831  OE2 GLU    57      80.280  67.469  60.544  1.00  0.00           O  
ATOM    832  C   GLU    57      81.140  65.972  56.311  1.00  0.00           C  
ATOM    833  O   GLU    57      82.024  66.785  56.296  1.00  0.00           O  
ATOM    834  N   LYS    58      81.290  64.905  55.440  1.00  0.00           N  
ATOM    835  H   LYS    58      80.726  64.071  55.534  1.00  0.00           H  
ATOM    836  CA  LYS    58      82.524  64.640  54.679  1.00  0.00           C  
ATOM    837  HA  LYS    58      82.932  65.587  54.331  1.00  0.00           H  
ATOM    838  CB  LYS    58      83.678  63.907  55.398  1.00  0.00           C  
ATOM    839  HB2 LYS    58      83.351  62.904  55.665  1.00  0.00           H  
ATOM    840  HB3 LYS    58      84.557  64.005  54.765  1.00  0.00           H  
ATOM    841  CG  LYS    58      84.280  64.505  56.630  1.00  0.00           C  
ATOM    842  HG2 LYS    58      84.879  65.389  56.419  1.00  0.00           H  
ATOM    843  HG3 LYS    58      83.500  64.960  57.236  1.00  0.00           H  
ATOM    844  CD  LYS    58      85.048  63.523  57.600  1.00  0.00           C  
ATOM    845  HD2 LYS    58      85.354  64.009  58.525  1.00  0.00           H  
ATOM    846  HD3 LYS    58      84.391  62.678  57.796  1.00  0.00           H  
ATOM    847  CE  LYS    58      86.331  62.927  57.002  1.00  0.00           C  
ATOM    848  HE2 LYS    58      86.110  62.332  56.119  1.00  0.00           H  
ATOM    849  HE3 LYS    58      86.975  63.772  56.770  1.00  0.00           H  
ATOM    850  NZ  LYS    58      87.090  62.179  58.024  1.00  0.00           N  
ATOM    851  HZ1 LYS    58      86.416  61.630  58.588  1.00  0.00           H  
ATOM    852  HZ2 LYS    58      87.833  61.587  57.611  1.00  0.00           H  
ATOM    853  HZ3 LYS    58      87.631  62.744  58.703  1.00  0.00           H  
ATOM    854  C   LYS    58      82.152  63.852  53.448  1.00  0.00           C  
ATOM    855  O   LYS    58      81.061  63.306  53.471  1.00  0.00           O  
ATOM    856  N   THR    59      83.059  63.790  52.420  1.00  0.00           N  
ATOM    857  H   THR    59      83.928  64.306  52.452  1.00  0.00           H  
ATOM    858  CA  THR    59      83.002  62.929  51.293  1.00  0.00           C  
ATOM    859  HA  THR    59      84.036  62.707  51.040  1.00  0.00           H  
ATOM    860  CB  THR    59      82.530  63.716  50.058  1.00  0.00           C  
ATOM    861  HB  THR    59      82.475  63.010  49.233  1.00  0.00           H  
ATOM    862  CG2 THR    59      81.110  64.306  50.214  1.00  0.00           C  
ATOM    863 HG21 THR    59      80.304  63.575  50.189  1.00  0.00           H  
ATOM    864 HG22 THR    59      81.040  64.923  51.107  1.00  0.00           H  
ATOM    865 HG23 THR    59      81.082  64.957  49.343  1.00  0.00           H  
ATOM    866  OG1 THR    59      83.352  64.821  49.725  1.00  0.00           O  
ATOM    867  HG1 THR    59      82.882  65.573  50.117  1.00  0.00           H  
ATOM    868  C   THR    59      82.288  61.588  51.553  1.00  0.00           C  
ATOM    869  O   THR    59      81.149  61.324  51.126  1.00  0.00           O  
ATOM    870  N   LYS    60      82.917  60.699  52.360  1.00  0.00           N  
ATOM    871  H   LYS    60      83.893  60.798  52.607  1.00  0.00           H  
ATOM    872  CA  LYS    60      82.416  59.377  52.726  1.00  0.00           C  
ATOM    873  HA  LYS    60      81.790  59.012  51.915  1.00  0.00           H  
ATOM    874  CB  LYS    60      83.612  58.470  52.978  1.00  0.00           C  
ATOM    875  HB2 LYS    60      84.195  58.915  53.782  1.00  0.00           H  
ATOM    876  HB3 LYS    60      83.354  57.463  53.300  1.00  0.00           H  
ATOM    877  CG  LYS    60      84.517  58.323  51.707  1.00  0.00           C  
ATOM    878  HG2 LYS    60      83.789  58.089  50.932  1.00  0.00           H  
ATOM    879  HG3 LYS    60      85.028  59.248  51.448  1.00  0.00           H  
ATOM    880  CD  LYS    60      85.411  57.136  51.956  1.00  0.00           C  
ATOM    881  HD2 LYS    60      86.095  57.402  52.760  1.00  0.00           H  
ATOM    882  HD3 LYS    60      84.758  56.319  52.256  1.00  0.00           H  
ATOM    883  CE  LYS    60      86.097  56.681  50.679  1.00  0.00           C  
ATOM    884  HE2 LYS    60      85.379  56.210  50.012  1.00  0.00           H  
ATOM    885  HE3 LYS    60      86.575  57.521  50.183  1.00  0.00           H  
ATOM    886  NZ  LYS    60      87.122  55.685  50.956  1.00  0.00           N  
ATOM    887  HZ1 LYS    60      87.350  55.188  50.077  1.00  0.00           H  
ATOM    888  HZ2 LYS    60      87.999  56.087  51.334  1.00  0.00           H  
ATOM    889  HZ3 LYS    60      86.762  55.003  51.647  1.00  0.00           H  
ATOM    890  C   LYS    60      81.628  59.442  54.101  1.00  0.00           C  
ATOM    891  O   LYS    60      81.402  58.399  54.759  1.00  0.00           O  
ATOM    892  N   GLU    61      81.085  60.637  54.486  1.00  0.00           N  
ATOM    893  H   GLU    61      81.434  61.486  54.063  1.00  0.00           H  
ATOM    894  CA  GLU    61      80.219  60.808  55.654  1.00  0.00           C  
ATOM    895  HA  GLU    61      79.777  59.819  55.745  1.00  0.00           H  
ATOM    896  CB  GLU    61      80.900  61.265  56.930  1.00  0.00           C  
ATOM    897  HB2 GLU    61      81.825  60.737  57.154  1.00  0.00           H  
ATOM    898  HB3 GLU    61      81.104  62.332  56.866  1.00  0.00           H  
ATOM    899  CG  GLU    61      80.074  60.976  58.157  1.00  0.00           C  
ATOM    900  HG2 GLU    61      80.378  61.714  58.896  1.00  0.00           H  
ATOM    901  HG3 GLU    61      79.056  61.356  58.092  1.00  0.00           H  
ATOM    902  CD  GLU    61      80.042  59.539  58.532  1.00  0.00           C  
ATOM    903  OE1 GLU    61      79.082  58.823  58.154  1.00  0.00           O  
ATOM    904  OE2 GLU    61      80.965  59.087  59.296  1.00  0.00           O  
ATOM    905  C   GLU    61      78.931  61.661  55.296  1.00  0.00           C  
ATOM    906  O   GLU    61      78.658  62.641  55.995  1.00  0.00           O  
ATOM    907  N   GLN    62      78.279  61.330  54.157  1.00  0.00           N  
ATOM    908  H   GLN    62      78.697  60.693  53.493  1.00  0.00           H  
ATOM    909  CA  GLN    62      77.202  62.166  53.713  1.00  0.00           C  
ATOM    910  HA  GLN    62      76.569  62.413  54.562  1.00  0.00           H  
ATOM    911  CB  GLN    62      77.748  63.437  52.924  1.00  0.00           C  
ATOM    912  HB2 GLN    62      78.314  64.085  53.591  1.00  0.00           H  
ATOM    913  HB3 GLN    62      78.312  63.054  52.077  1.00  0.00           H  
ATOM    914  CG  GLN    62      76.473  64.180  52.493  1.00  0.00           C  
ATOM    915  HG2 GLN    62      75.933  63.616  51.735  1.00  0.00           H  
ATOM    916  HG3 GLN    62      75.879  64.392  53.380  1.00  0.00           H  
ATOM    917  CD  GLN    62      76.838  65.510  51.860  1.00  0.00           C  
ATOM    918  OE1 GLN    62      77.947  65.829  51.604  1.00  0.00           O  
ATOM    919  NE2 GLN    62      75.874  66.300  51.417  1.00  0.00           N  
ATOM    920 HE21 GLN    62      76.090  67.075  50.804  1.00  0.00           H  
ATOM    921 HE22 GLN    62      74.942  65.907  51.388  1.00  0.00           H  
ATOM    922  C   GLN    62      76.241  61.346  52.861  1.00  0.00           C  
ATOM    923  O   GLN    62      76.551  61.041  51.732  1.00  0.00           O  
ATOM    924  N   VAL    63      75.130  60.904  53.505  1.00  0.00           N  
ATOM    925  H   VAL    63      75.017  61.351  54.405  1.00  0.00           H  
ATOM    926  CA  VAL    63      74.005  60.290  52.844  1.00  0.00           C  
ATOM    927  HA  VAL    63      73.887  60.617  51.813  1.00  0.00           H  
ATOM    928  CB  VAL    63      74.110  58.792  53.022  1.00  0.00           C  
ATOM    929  HB  VAL    63      73.163  58.324  52.763  1.00  0.00           H  
ATOM    930  CG1 VAL    63      75.217  58.253  52.149  1.00  0.00           C  
ATOM    931 HG11 VAL    63      75.248  57.179  52.320  1.00  0.00           H  
ATOM    932 HG12 VAL    63      75.047  58.558  51.118  1.00  0.00           H  
ATOM    933 HG13 VAL    63      76.207  58.589  52.452  1.00  0.00           H  
ATOM    934  CG2 VAL    63      74.310  58.218  54.414  1.00  0.00           C  
ATOM    935 HG21 VAL    63      73.490  58.684  54.957  1.00  0.00           H  
ATOM    936 HG22 VAL    63      74.046  57.167  54.316  1.00  0.00           H  
ATOM    937 HG23 VAL    63      75.238  58.462  54.927  1.00  0.00           H  
ATOM    938  C   VAL    63      72.719  60.830  53.572  1.00  0.00           C  
ATOM    939  O   VAL    63      72.802  61.479  54.622  1.00  0.00           O  
ATOM    940  N   THR    64      71.529  60.642  52.962  1.00  0.00           N  
ATOM    941  H   THR    64      71.496  60.235  52.037  1.00  0.00           H  
ATOM    942  CA  THR    64      70.254  61.063  53.571  1.00  0.00           C  
ATOM    943  HA  THR    64      70.372  61.077  54.652  1.00  0.00           H  
ATOM    944  CB  THR    64      69.965  62.485  53.188  1.00  0.00           C  
ATOM    945  HB  THR    64      70.646  63.161  53.700  1.00  0.00           H  
ATOM    946  CG2 THR    64      70.021  62.769  51.661  1.00  0.00           C  
ATOM    947 HG21 THR    64      69.658  63.776  51.469  1.00  0.00           H  
ATOM    948 HG22 THR    64      71.027  62.612  51.277  1.00  0.00           H  
ATOM    949 HG23 THR    64      69.413  62.036  51.134  1.00  0.00           H  
ATOM    950  OG1 THR    64      68.710  62.852  53.537  1.00  0.00           O  
ATOM    951  HG1 THR    64      68.450  63.575  52.947  1.00  0.00           H  
ATOM    952  C   THR    64      69.173  60.094  53.231  1.00  0.00           C  
ATOM    953  O   THR    64      69.087  59.541  52.098  1.00  0.00           O  
ATOM    954  N   ASN    65      68.223  59.948  54.183  1.00  0.00           N  
ATOM    955  H   ASN    65      68.233  60.688  54.871  1.00  0.00           H  
ATOM    956  CA  ASN    65      66.983  59.273  53.843  1.00  0.00           C  
ATOM    957  HA  ASN    65      67.210  58.399  53.236  1.00  0.00           H  
ATOM    958  CB  ASN    65      66.386  58.821  55.112  1.00  0.00           C  
ATOM    959  HB2 ASN    65      66.318  59.610  55.858  1.00  0.00           H  
ATOM    960  HB3 ASN    65      65.348  58.560  54.920  1.00  0.00           H  
ATOM    961  CG  ASN    65      67.061  57.579  55.676  1.00  0.00           C  
ATOM    962  OD1 ASN    65      67.000  56.531  55.026  1.00  0.00           O  
ATOM    963  ND2 ASN    65      67.932  57.713  56.703  1.00  0.00           N  
ATOM    964 HD21 ASN    65      68.462  56.918  57.033  1.00  0.00           H  
ATOM    965 HD22 ASN    65      68.241  58.602  57.074  1.00  0.00           H  
ATOM    966  C   ASN    65      65.944  60.123  53.075  1.00  0.00           C  
ATOM    967  O   ASN    65      64.992  59.527  52.595  1.00  0.00           O  
ATOM    968  N   VAL    66      66.081  61.508  53.094  1.00  0.00           N  
ATOM    969  H   VAL    66      66.931  61.909  53.466  1.00  0.00           H  
ATOM    970  CA  VAL    66      65.199  62.508  52.656  1.00  0.00           C  
ATOM    971  HA  VAL    66      65.743  63.438  52.803  1.00  0.00           H  
ATOM    972  CB  VAL    66      64.778  62.384  51.162  1.00  0.00           C  
ATOM    973  HB  VAL    66      64.134  61.509  51.090  1.00  0.00           H  
ATOM    974  CG1 VAL    66      64.000  63.655  50.744  1.00  0.00           C  
ATOM    975 HG11 VAL    66      64.750  64.406  50.505  1.00  0.00           H  
ATOM    976 HG12 VAL    66      63.428  63.541  49.826  1.00  0.00           H  
ATOM    977 HG13 VAL    66      63.334  64.063  51.501  1.00  0.00           H  
ATOM    978  CG2 VAL    66      66.006  62.361  50.261  1.00  0.00           C  
ATOM    979 HG21 VAL    66      66.586  61.448  50.386  1.00  0.00           H  
ATOM    980 HG22 VAL    66      65.870  62.471  49.187  1.00  0.00           H  
ATOM    981 HG23 VAL    66      66.711  63.152  50.508  1.00  0.00           H  
ATOM    982  C   VAL    66      64.072  62.631  53.548  1.00  0.00           C  
ATOM    983  O   VAL    66      63.962  63.627  54.235  1.00  0.00           O  
ATOM    984  N   GLY    67      63.248  61.537  53.588  1.00  0.00           N  
ATOM    985  H   GLY    67      63.514  60.766  52.991  1.00  0.00           H  
ATOM    986  CA  GLY    67      61.989  61.433  54.244  1.00  0.00           C  
ATOM    987  HA2 GLY    67      62.194  60.735  55.053  1.00  0.00           H  
ATOM    988  HA3 GLY    67      61.815  62.418  54.673  1.00  0.00           H  
ATOM    989  C   GLY    67      60.898  60.982  53.314  1.00  0.00           C  
ATOM    990  O   GLY    67      61.080  60.389  52.218  1.00  0.00           O  
ATOM    991  N   GLY    68      59.642  61.189  53.725  1.00  0.00           N  
ATOM    992  H   GLY    68      59.459  61.674  54.593  1.00  0.00           H  
ATOM    993  CA  GLY    68      58.505  60.908  52.831  1.00  0.00           C  
ATOM    994  HA2 GLY    68      58.689  59.956  52.337  1.00  0.00           H  
ATOM    995  HA3 GLY    68      57.627  60.776  53.458  1.00  0.00           H  
ATOM    996  C   GLY    68      58.356  62.087  51.796  1.00  0.00           C  
ATOM    997  O   GLY    68      57.583  63.013  52.071  1.00  0.00           O  
ATOM    998  N   ALA    69      59.010  62.069  50.666  1.00  0.00           N  
ATOM    999  H   ALA    69      59.660  61.326  50.447  1.00  0.00           H  
ATOM   1000  CA  ALA    69      59.159  63.257  49.784  1.00  0.00           C  
ATOM   1001  HA  ALA    69      59.086  64.132  50.425  1.00  0.00           H  
ATOM   1002  CB  ALA    69      60.670  63.420  49.291  1.00  0.00           C  
ATOM   1003  HB1 ALA    69      60.951  62.655  48.570  1.00  0.00           H  
ATOM   1004  HB2 ALA    69      60.745  64.399  48.822  1.00  0.00           H  
ATOM   1005  HB3 ALA    69      61.263  63.465  50.202  1.00  0.00           H  
ATOM   1006  C   ALA    69      58.089  63.139  48.720  1.00  0.00           C  
ATOM   1007  O   ALA    69      57.840  62.062  48.139  1.00  0.00           O  
ATOM   1008  N   VAL    70      57.449  64.307  48.488  1.00  0.00           N  
ATOM   1009  H   VAL    70      57.517  65.043  49.178  1.00  0.00           H  
ATOM   1010  CA  VAL    70      56.327  64.332  47.565  1.00  0.00           C  
ATOM   1011  HA  VAL    70      56.334  63.506  46.858  1.00  0.00           H  
ATOM   1012  CB  VAL    70      54.964  64.292  48.300  1.00  0.00           C  
ATOM   1013  HB  VAL    70      54.324  64.227  47.423  1.00  0.00           H  
ATOM   1014  CG1 VAL    70      54.806  63.151  49.246  1.00  0.00           C  
ATOM   1015 HG11 VAL    70      53.754  63.026  49.497  1.00  0.00           H  
ATOM   1016 HG12 VAL    70      55.121  62.279  48.677  1.00  0.00           H  
ATOM   1017 HG13 VAL    70      55.480  63.269  50.092  1.00  0.00           H  
ATOM   1018  CG2 VAL    70      54.504  65.631  48.967  1.00  0.00           C  
ATOM   1019 HG21 VAL    70      55.017  65.823  49.907  1.00  0.00           H  
ATOM   1020 HG22 VAL    70      54.819  66.495  48.386  1.00  0.00           H  
ATOM   1021 HG23 VAL    70      53.433  65.763  49.109  1.00  0.00           H  
ATOM   1022  C   VAL    70      56.488  65.568  46.733  1.00  0.00           C  
ATOM   1023  O   VAL    70      57.060  66.586  47.166  1.00  0.00           O  
ATOM   1024  N   VAL    71      55.906  65.490  45.546  1.00  0.00           N  
ATOM   1025  H   VAL    71      55.551  64.574  45.303  1.00  0.00           H  
ATOM   1026  CA  VAL    71      55.766  66.643  44.689  1.00  0.00           C  
ATOM   1027  HA  VAL    71      56.344  67.397  45.218  1.00  0.00           H  
ATOM   1028  CB  VAL    71      56.422  66.404  43.326  1.00  0.00           C  
ATOM   1029  HB  VAL    71      56.002  65.572  42.763  1.00  0.00           H  
ATOM   1030  CG1 VAL    71      56.502  67.749  42.459  1.00  0.00           C  
ATOM   1031 HG11 VAL    71      55.573  68.213  42.133  1.00  0.00           H  
ATOM   1032 HG12 VAL    71      57.079  68.445  43.065  1.00  0.00           H  
ATOM   1033 HG13 VAL    71      56.971  67.529  41.502  1.00  0.00           H  
ATOM   1034  CG2 VAL    71      57.860  65.894  43.488  1.00  0.00           C  
ATOM   1035 HG21 VAL    71      58.262  65.802  42.481  1.00  0.00           H  
ATOM   1036 HG22 VAL    71      58.523  66.553  44.045  1.00  0.00           H  
ATOM   1037 HG23 VAL    71      57.854  64.865  43.843  1.00  0.00           H  
ATOM   1038  C   VAL    71      54.327  67.105  44.669  1.00  0.00           C  
ATOM   1039  O   VAL    71      53.661  67.196  43.617  1.00  0.00           O  
ATOM   1040  N   THR    72      53.775  67.376  45.843  1.00  0.00           N  
ATOM   1041  H   THR    72      54.377  67.221  46.640  1.00  0.00           H  
ATOM   1042  CA  THR    72      52.310  67.316  46.252  1.00  0.00           C  
ATOM   1043  HA  THR    72      52.254  67.369  47.336  1.00  0.00           H  
ATOM   1044  CB  THR    72      51.739  65.978  45.833  1.00  0.00           C  
ATOM   1045  HB  THR    72      52.407  65.158  46.089  1.00  0.00           H  
ATOM   1046  CG2 THR    72      50.387  65.702  46.461  1.00  0.00           C  
ATOM   1047 HG21 THR    72      50.448  65.900  47.530  1.00  0.00           H  
ATOM   1048 HG22 THR    72      49.590  66.363  46.127  1.00  0.00           H  
ATOM   1049 HG23 THR    72      50.114  64.652  46.380  1.00  0.00           H  
ATOM   1050  OG1 THR    72      51.454  65.893  44.474  1.00  0.00           O  
ATOM   1051  HG1 THR    72      52.194  66.105  43.886  1.00  0.00           H  
ATOM   1052  C   THR    72      51.418  68.496  45.731  1.00  0.00           C  
ATOM   1053  O   THR    72      50.293  68.696  46.207  1.00  0.00           O  
ATOM   1054  N   GLY    73      51.958  69.381  44.802  1.00  0.00           N  
ATOM   1055  H   GLY    73      52.629  69.056  44.119  1.00  0.00           H  
ATOM   1056  CA  GLY    73      51.354  70.653  44.566  1.00  0.00           C  
ATOM   1057  HA2 GLY    73      51.768  71.026  43.631  1.00  0.00           H  
ATOM   1058  HA3 GLY    73      50.267  70.638  44.582  1.00  0.00           H  
ATOM   1059  C   GLY    73      51.831  71.534  45.730  1.00  0.00           C  
ATOM   1060  O   GLY    73      52.693  72.436  45.553  1.00  0.00           O  
ATOM   1061  N   VAL    74      51.382  71.282  46.942  1.00  0.00           N  
ATOM   1062  H   VAL    74      50.794  70.473  47.091  1.00  0.00           H  
ATOM   1063  CA  VAL    74      52.119  71.734  48.108  1.00  0.00           C  
ATOM   1064  HA  VAL    74      52.367  72.789  48.022  1.00  0.00           H  
ATOM   1065  CB  VAL    74      51.237  71.623  49.355  1.00  0.00           C  
ATOM   1066  HB  VAL    74      50.587  70.752  49.294  1.00  0.00           H  
ATOM   1067  CG1 VAL    74      52.048  71.684  50.706  1.00  0.00           C  
ATOM   1068 HG11 VAL    74      51.280  71.780  51.471  1.00  0.00           H  
ATOM   1069 HG12 VAL    74      52.569  70.736  50.830  1.00  0.00           H  
ATOM   1070 HG13 VAL    74      52.789  72.481  50.692  1.00  0.00           H  
ATOM   1071  CG2 VAL    74      50.098  72.618  49.271  1.00  0.00           C  
ATOM   1072 HG21 VAL    74      49.258  72.362  49.913  1.00  0.00           H  
ATOM   1073 HG22 VAL    74      50.488  73.585  49.583  1.00  0.00           H  
ATOM   1074 HG23 VAL    74      49.668  72.774  48.283  1.00  0.00           H  
ATOM   1075  C   VAL    74      53.374  70.879  48.152  1.00  0.00           C  
ATOM   1076  O   VAL    74      53.224  69.624  48.295  1.00  0.00           O  
ATOM   1077  N   THR    75      54.562  71.477  48.046  1.00  0.00           N  
ATOM   1078  H   THR    75      54.541  72.485  47.981  1.00  0.00           H  
ATOM   1079  CA  THR    75      55.869  70.756  48.270  1.00  0.00           C  
ATOM   1080  HA  THR    75      56.637  71.494  48.052  1.00  0.00           H  
ATOM   1081  CB  THR    75      56.096  69.702  47.189  1.00  0.00           C  
ATOM   1082  HB  THR    75      55.639  68.770  47.512  1.00  0.00           H  
ATOM   1083  CG2 THR    75      55.846  70.198  45.792  1.00  0.00           C  
ATOM   1084 HG21 THR    75      56.464  71.085  45.667  1.00  0.00           H  
ATOM   1085 HG22 THR    75      56.117  69.512  44.992  1.00  0.00           H  
ATOM   1086 HG23 THR    75      54.789  70.362  45.588  1.00  0.00           H  
ATOM   1087  OG1 THR    75      57.486  69.457  47.098  1.00  0.00           O  
ATOM   1088  HG1 THR    75      57.560  68.495  47.005  1.00  0.00           H  
ATOM   1089  C   THR    75      55.994  70.111  49.666  1.00  0.00           C  
ATOM   1090  O   THR    75      55.705  70.842  50.598  1.00  0.00           O  
ATOM   1091  N   ALA    76      56.607  68.857  49.867  1.00  0.00           N  
ATOM   1092  H   ALA    76      56.930  68.257  49.120  1.00  0.00           H  
ATOM   1093  CA  ALA    76      56.726  68.435  51.243  1.00  0.00           C  
ATOM   1094  HA  ALA    76      57.221  69.323  51.631  1.00  0.00           H  
ATOM   1095  CB  ALA    76      55.370  68.204  51.839  1.00  0.00           C  
ATOM   1096  HB1 ALA    76      55.313  67.152  52.110  1.00  0.00           H  
ATOM   1097  HB2 ALA    76      55.287  68.697  52.805  1.00  0.00           H  
ATOM   1098  HB3 ALA    76      54.528  68.327  51.160  1.00  0.00           H  
ATOM   1099  C   ALA    76      57.723  67.282  51.396  1.00  0.00           C  
ATOM   1100  O   ALA    76      58.071  66.529  50.456  1.00  0.00           O  
ATOM   1101  N   VAL    77      58.062  67.005  52.663  1.00  0.00           N  
ATOM   1102  H   VAL    77      57.643  67.653  53.317  1.00  0.00           H  
ATOM   1103  CA  VAL    77      58.958  65.950  53.063  1.00  0.00           C  
ATOM   1104  HA  VAL    77      58.845  65.063  52.445  1.00  0.00           H  
ATOM   1105  CB  VAL    77      60.483  66.244  53.031  1.00  0.00           C  
ATOM   1106  HB  VAL    77      60.794  67.012  53.737  1.00  0.00           H  
ATOM   1107  CG1 VAL    77      61.236  65.114  53.537  1.00  0.00           C  
ATOM   1108 HG11 VAL    77      62.285  65.266  53.294  1.00  0.00           H  
ATOM   1109 HG12 VAL    77      61.238  64.870  54.598  1.00  0.00           H  
ATOM   1110 HG13 VAL    77      61.001  64.175  53.039  1.00  0.00           H  
ATOM   1111  CG2 VAL    77      60.976  66.719  51.690  1.00  0.00           C  
ATOM   1112 HG21 VAL    77      62.051  66.843  51.799  1.00  0.00           H  
ATOM   1113 HG22 VAL    77      60.755  66.185  50.768  1.00  0.00           H  
ATOM   1114 HG23 VAL    77      60.610  67.738  51.578  1.00  0.00           H  
ATOM   1115  C   VAL    77      58.650  65.647  54.512  1.00  0.00           C  
ATOM   1116  O   VAL    77      59.031  66.446  55.360  1.00  0.00           O  
ATOM   1117  N   ALA    78      57.890  64.546  54.745  1.00  0.00           N  
ATOM   1118  H   ALA    78      57.681  63.967  53.943  1.00  0.00           H  
ATOM   1119  CA  ALA    78      57.600  64.092  56.119  1.00  0.00           C  
ATOM   1120  HA  ALA    78      57.237  64.893  56.760  1.00  0.00           H  
ATOM   1121  CB  ALA    78      56.448  63.038  56.057  1.00  0.00           C  
ATOM   1122  HB1 ALA    78      55.586  63.401  55.501  1.00  0.00           H  
ATOM   1123  HB2 ALA    78      56.790  62.198  55.456  1.00  0.00           H  
ATOM   1124  HB3 ALA    78      56.144  62.620  57.014  1.00  0.00           H  
ATOM   1125  C   ALA    78      58.832  63.451  56.726  1.00  0.00           C  
ATOM   1126  O   ALA    78      59.563  62.713  56.084  1.00  0.00           O  
ATOM   1127  N   GLN    79      59.003  63.574  58.048  1.00  0.00           N  
ATOM   1128  H   GLN    79      58.310  64.062  58.599  1.00  0.00           H  
ATOM   1129  CA  GLN    79      60.348  63.457  58.639  1.00  0.00           C  
ATOM   1130  HA  GLN    79      60.762  62.569  58.167  1.00  0.00           H  
ATOM   1131  CB  GLN    79      61.170  64.683  58.238  1.00  0.00           C  
ATOM   1132  HB2 GLN    79      60.452  65.367  57.789  1.00  0.00           H  
ATOM   1133  HB3 GLN    79      61.597  65.158  59.119  1.00  0.00           H  
ATOM   1134  CG  GLN    79      62.333  64.420  57.292  1.00  0.00           C  
ATOM   1135  HG2 GLN    79      62.084  63.793  56.439  1.00  0.00           H  
ATOM   1136  HG3 GLN    79      62.657  65.342  56.813  1.00  0.00           H  
ATOM   1137  CD  GLN    79      63.529  63.719  57.943  1.00  0.00           C  
ATOM   1138  OE1 GLN    79      63.601  63.426  59.115  1.00  0.00           O  
ATOM   1139  NE2 GLN    79      64.619  63.377  57.242  1.00  0.00           N  
ATOM   1140 HE21 GLN    79      65.459  63.039  57.693  1.00  0.00           H  
ATOM   1141 HE22 GLN    79      64.584  63.607  56.258  1.00  0.00           H  
ATOM   1142  C   GLN    79      60.214  63.007  60.140  1.00  0.00           C  
ATOM   1143  O   GLN    79      59.467  62.079  60.420  1.00  0.00           O  
ATOM   1144  N   LYS    80      60.916  63.643  61.137  1.00  0.00           N  
ATOM   1145  H   LYS    80      61.638  64.305  60.887  1.00  0.00           H  
ATOM   1146  CA  LYS    80      60.806  63.434  62.595  1.00  0.00           C  
ATOM   1147  HA  LYS    80      61.005  62.394  62.846  1.00  0.00           H  
ATOM   1148  CB  LYS    80      61.825  64.320  63.416  1.00  0.00           C  
ATOM   1149  HB2 LYS    80      62.820  64.164  63.004  1.00  0.00           H  
ATOM   1150  HB3 LYS    80      61.450  65.341  63.406  1.00  0.00           H  
ATOM   1151  CG  LYS    80      61.853  63.788  64.813  1.00  0.00           C  
ATOM   1152  HG2 LYS    80      60.963  63.251  65.135  1.00  0.00           H  
ATOM   1153  HG3 LYS    80      62.642  63.040  64.842  1.00  0.00           H  
ATOM   1154  CD  LYS    80      62.170  64.888  65.894  1.00  0.00           C  
ATOM   1155  HD2 LYS    80      62.529  64.413  66.805  1.00  0.00           H  
ATOM   1156  HD3 LYS    80      62.865  65.651  65.550  1.00  0.00           H  
ATOM   1157  CE  LYS    80      60.832  65.546  66.191  1.00  0.00           C  
ATOM   1158  HE2 LYS    80      60.470  66.032  65.289  1.00  0.00           H  
ATOM   1159  HE3 LYS    80      60.201  64.718  66.506  1.00  0.00           H  
ATOM   1160  NZ  LYS    80      60.971  66.468  67.311  1.00  0.00           N  
ATOM   1161  HZ1 LYS    80      60.049  66.864  67.568  1.00  0.00           H  
ATOM   1162  HZ2 LYS    80      61.203  66.056  68.233  1.00  0.00           H  
ATOM   1163  HZ3 LYS    80      61.572  67.267  67.040  1.00  0.00           H  
ATOM   1164  C   LYS    80      59.323  63.671  62.872  1.00  0.00           C  
ATOM   1165  O   LYS    80      58.712  62.734  63.355  1.00  0.00           O  
ATOM   1166  N   THR    81      58.869  64.909  62.556  1.00  0.00           N  
ATOM   1167  H   THR    81      59.542  65.638  62.363  1.00  0.00           H  
ATOM   1168  CA  THR    81      57.476  65.389  62.503  1.00  0.00           C  
ATOM   1169  HA  THR    81      57.413  66.474  62.554  1.00  0.00           H  
ATOM   1170  CB  THR    81      56.563  64.793  63.641  1.00  0.00           C  
ATOM   1171  HB  THR    81      56.568  63.710  63.542  1.00  0.00           H  
ATOM   1172  CG2 THR    81      57.098  65.107  65.043  1.00  0.00           C  
ATOM   1173 HG21 THR    81      58.104  64.698  65.110  1.00  0.00           H  
ATOM   1174 HG22 THR    81      57.105  66.188  65.166  1.00  0.00           H  
ATOM   1175 HG23 THR    81      56.481  64.650  65.813  1.00  0.00           H  
ATOM   1176  OG1 THR    81      55.233  65.306  63.652  1.00  0.00           O  
ATOM   1177  HG1 THR    81      55.207  66.274  63.698  1.00  0.00           H  
ATOM   1178  C   THR    81      56.854  65.156  61.104  1.00  0.00           C  
ATOM   1179  O   THR    81      57.488  64.501  60.287  1.00  0.00           O  
ATOM   1180  N   VAL    82      55.681  65.727  60.901  1.00  0.00           N  
ATOM   1181  H   VAL    82      55.255  66.264  61.645  1.00  0.00           H  
ATOM   1182  CA  VAL    82      54.984  65.614  59.664  1.00  0.00           C  
ATOM   1183  HA  VAL    82      55.383  64.779  59.092  1.00  0.00           H  
ATOM   1184  CB  VAL    82      53.503  65.318  59.888  1.00  0.00           C  
ATOM   1185  HB  VAL    82      53.059  66.087  60.518  1.00  0.00           H  
ATOM   1186  CG1 VAL    82      52.707  65.341  58.584  1.00  0.00           C  
ATOM   1187 HG11 VAL    82      53.201  64.730  57.832  1.00  0.00           H  
ATOM   1188 HG12 VAL    82      51.771  64.855  58.851  1.00  0.00           H  
ATOM   1189 HG13 VAL    82      52.504  66.343  58.211  1.00  0.00           H  
ATOM   1190  CG2 VAL    82      53.435  63.928  60.529  1.00  0.00           C  
ATOM   1191 HG21 VAL    82      53.968  63.742  61.459  1.00  0.00           H  
ATOM   1192 HG22 VAL    82      52.365  63.771  60.652  1.00  0.00           H  
ATOM   1193 HG23 VAL    82      53.762  63.105  59.895  1.00  0.00           H  
ATOM   1194  C   VAL    82      55.119  66.920  58.806  1.00  0.00           C  
ATOM   1195  O   VAL    82      55.522  66.815  57.639  1.00  0.00           O  
ATOM   1196  N   GLU    83      54.774  68.065  59.383  1.00  0.00           N  
ATOM   1197  H   GLU    83      54.246  68.091  60.246  1.00  0.00           H  
ATOM   1198  CA  GLU    83      54.770  69.331  58.545  1.00  0.00           C  
ATOM   1199  HA  GLU    83      55.181  69.126  57.559  1.00  0.00           H  
ATOM   1200  CB  GLU    83      53.378  69.619  57.975  1.00  0.00           C  
ATOM   1201  HB2 GLU    83      53.452  70.128  57.015  1.00  0.00           H  
ATOM   1202  HB3 GLU    83      52.878  68.682  57.738  1.00  0.00           H  
ATOM   1203  CG  GLU    83      52.468  70.263  59.037  1.00  0.00           C  
ATOM   1204  HG2 GLU    83      52.890  71.243  59.254  1.00  0.00           H  
ATOM   1205  HG3 GLU    83      51.455  70.423  58.673  1.00  0.00           H  
ATOM   1206  CD  GLU    83      52.220  69.492  60.287  1.00  0.00           C  
ATOM   1207  OE1 GLU    83      51.587  68.424  60.173  1.00  0.00           O  
ATOM   1208  OE2 GLU    83      52.735  69.939  61.315  1.00  0.00           O  
ATOM   1209  C   GLU    83      55.516  70.510  59.131  1.00  0.00           C  
ATOM   1210  O   GLU    83      55.806  71.523  58.456  1.00  0.00           O  
ATOM   1211  N   GLY    84      56.056  70.361  60.369  1.00  0.00           N  
ATOM   1212  H   GLY    84      55.781  69.530  60.875  1.00  0.00           H  
ATOM   1213  CA  GLY    84      56.678  71.464  61.050  1.00  0.00           C  
ATOM   1214  HA2 GLY    84      56.947  72.270  60.370  1.00  0.00           H  
ATOM   1215  HA3 GLY    84      55.922  71.901  61.699  1.00  0.00           H  
ATOM   1216  C   GLY    84      57.785  71.137  62.003  1.00  0.00           C  
ATOM   1217  O   GLY    84      58.026  71.976  62.862  1.00  0.00           O  
ATOM   1218  N   ALA    85      58.552  70.010  61.767  1.00  0.00           N  
ATOM   1219  H   ALA    85      58.414  69.442  60.941  1.00  0.00           H  
ATOM   1220  CA  ALA    85      59.614  69.589  62.637  1.00  0.00           C  
ATOM   1221  HA  ALA    85      60.137  70.482  62.974  1.00  0.00           H  
ATOM   1222  CB  ALA    85      58.975  68.879  63.914  1.00  0.00           C  
ATOM   1223  HB1 ALA    85      59.620  68.685  64.769  1.00  0.00           H  
ATOM   1224  HB2 ALA    85      58.096  69.422  64.255  1.00  0.00           H  
ATOM   1225  HB3 ALA    85      58.503  67.973  63.540  1.00  0.00           H  
ATOM   1226  C   ALA    85      60.558  68.682  61.905  1.00  0.00           C  
ATOM   1227  O   ALA    85      60.183  67.534  61.640  1.00  0.00           O  
ATOM   1228  N   GLY    86      61.874  69.065  61.701  1.00  0.00           N  
ATOM   1229  H   GLY    86      62.182  70.007  61.898  1.00  0.00           H  
ATOM   1230  CA  GLY    86      62.807  68.126  61.081  1.00  0.00           C  
ATOM   1231  HA2 GLY    86      63.841  68.357  61.330  1.00  0.00           H  
ATOM   1232  HA3 GLY    86      62.599  67.110  61.409  1.00  0.00           H  
ATOM   1233  C   GLY    86      62.659  67.989  59.537  1.00  0.00           C  
ATOM   1234  O   GLY    86      63.444  67.234  58.951  1.00  0.00           O  
ATOM   1235  N   SER    87      61.741  68.728  58.865  1.00  0.00           N  
ATOM   1236  H   SER    87      61.299  69.497  59.351  1.00  0.00           H  
ATOM   1237  CA  SER    87      60.950  68.288  57.738  1.00  0.00           C  
ATOM   1238  HA  SER    87      61.381  67.355  57.381  1.00  0.00           H  
ATOM   1239  CB  SER    87      59.511  68.005  58.247  1.00  0.00           C  
ATOM   1240  HB2 SER    87      58.796  67.752  57.468  1.00  0.00           H  
ATOM   1241  HB3 SER    87      59.557  67.205  58.982  1.00  0.00           H  
ATOM   1242  OG  SER    87      58.821  69.062  58.963  1.00  0.00           O  
ATOM   1243  HG  SER    87      58.654  69.835  58.402  1.00  0.00           H  
ATOM   1244  C   SER    87      60.872  69.454  56.747  1.00  0.00           C  
ATOM   1245  O   SER    87      61.487  70.505  56.949  1.00  0.00           O  
ATOM   1246  N   ILE    88      60.053  69.300  55.670  1.00  0.00           N  
ATOM   1247  H   ILE    88      59.328  68.598  55.736  1.00  0.00           H  
ATOM   1248  CA  ILE    88      59.749  70.372  54.737  1.00  0.00           C  
ATOM   1249  HA  ILE    88      60.123  71.280  55.204  1.00  0.00           H  
ATOM   1250  CB  ILE    88      60.412  70.062  53.394  1.00  0.00           C  
ATOM   1251  HB  ILE    88      59.943  69.271  52.812  1.00  0.00           H  
ATOM   1252  CG2 ILE    88      60.143  71.189  52.366  1.00  0.00           C  
ATOM   1253 HG21 ILE    88      60.554  71.110  51.362  1.00  0.00           H  
ATOM   1254 HG22 ILE    88      59.074  71.357  52.249  1.00  0.00           H  
ATOM   1255 HG23 ILE    88      60.584  72.125  52.705  1.00  0.00           H  
ATOM   1256  CG1 ILE    88      61.940  69.774  53.446  1.00  0.00           C  
ATOM   1257 HG12 ILE    88      61.940  68.878  54.064  1.00  0.00           H  
ATOM   1258 HG13 ILE    88      62.301  69.390  52.494  1.00  0.00           H  
ATOM   1259  CD1 ILE    88      62.881  70.805  54.096  1.00  0.00           C  
ATOM   1260 HD11 ILE    88      63.442  71.359  53.346  1.00  0.00           H  
ATOM   1261 HD12 ILE    88      62.395  71.594  54.666  1.00  0.00           H  
ATOM   1262 HD13 ILE    88      63.542  70.226  54.737  1.00  0.00           H  
ATOM   1263  C   ILE    88      58.193  70.335  54.665  1.00  0.00           C  
ATOM   1264  O   ILE    88      57.615  69.254  54.639  1.00  0.00           O  
ATOM   1265  N   ALA    89      57.481  71.518  54.381  1.00  0.00           N  
ATOM   1266  H   ALA    89      57.948  72.398  54.553  1.00  0.00           H  
ATOM   1267  CA  ALA    89      56.214  71.582  53.709  1.00  0.00           C  
ATOM   1268  HA  ALA    89      56.280  70.869  52.890  1.00  0.00           H  
ATOM   1269  CB  ALA    89      55.081  71.145  54.625  1.00  0.00           C  
ATOM   1270  HB1 ALA    89      54.123  71.395  54.173  1.00  0.00           H  
ATOM   1271  HB2 ALA    89      55.125  70.079  54.840  1.00  0.00           H  
ATOM   1272  HB3 ALA    89      55.087  71.788  55.503  1.00  0.00           H  
ATOM   1273  C   ALA    89      55.902  72.996  53.179  1.00  0.00           C  
ATOM   1274  O   ALA    89      56.563  73.918  53.668  1.00  0.00           O  
ATOM   1275  N   ALA    90      55.068  73.222  52.130  1.00  0.00           N  
ATOM   1276  H   ALA    90      54.662  72.446  51.624  1.00  0.00           H  
ATOM   1277  CA  ALA    90      55.150  74.514  51.379  1.00  0.00           C  
ATOM   1278  HA  ALA    90      55.121  75.325  52.103  1.00  0.00           H  
ATOM   1279  CB  ALA    90      56.463  74.561  50.611  1.00  0.00           C  
ATOM   1280  HB1 ALA    90      56.555  75.441  49.978  1.00  0.00           H  
ATOM   1281  HB2 ALA    90      57.253  74.611  51.358  1.00  0.00           H  
ATOM   1282  HB3 ALA    90      56.609  73.694  49.969  1.00  0.00           H  
ATOM   1283  C   ALA    90      53.995  74.732  50.368  1.00  0.00           C  
ATOM   1284  O   ALA    90      53.899  74.113  49.290  1.00  0.00           O  
ATOM   1285  N   ALA    91      53.074  75.704  50.683  1.00  0.00           N  
ATOM   1286  H   ALA    91      53.022  75.857  51.681  1.00  0.00           H  
ATOM   1287  CA  ALA    91      52.069  76.297  49.838  1.00  0.00           C  
ATOM   1288  HA  ALA    91      51.842  75.657  48.988  1.00  0.00           H  
ATOM   1289  CB  ALA    91      50.808  76.542  50.660  1.00  0.00           C  
ATOM   1290  HB1 ALA    91      50.539  75.564  51.055  1.00  0.00           H  
ATOM   1291  HB2 ALA    91      51.125  77.205  51.462  1.00  0.00           H  
ATOM   1292  HB3 ALA    91      49.952  76.997  50.165  1.00  0.00           H  
ATOM   1293  C   ALA    91      52.728  77.581  49.349  1.00  0.00           C  
ATOM   1294  O   ALA    91      53.976  77.844  49.378  1.00  0.00           O  
ATOM   1295  N   THR    92      51.846  78.550  48.865  1.00  0.00           N  
ATOM   1296  H   THR    92      50.892  78.215  48.842  1.00  0.00           H  
ATOM   1297  CA  THR    92      52.300  79.944  48.957  1.00  0.00           C  
ATOM   1298  HA  THR    92      53.292  79.939  48.512  1.00  0.00           H  
ATOM   1299  CB  THR    92      51.595  80.949  48.009  1.00  0.00           C  
ATOM   1300  HB  THR    92      52.106  81.905  48.095  1.00  0.00           H  
ATOM   1301  CG2 THR    92      51.518  80.525  46.577  1.00  0.00           C  
ATOM   1302 HG21 THR    92      51.007  79.576  46.430  1.00  0.00           H  
ATOM   1303 HG22 THR    92      50.959  81.235  45.971  1.00  0.00           H  
ATOM   1304 HG23 THR    92      52.561  80.480  46.272  1.00  0.00           H  
ATOM   1305  OG1 THR    92      50.341  81.227  48.594  1.00  0.00           O  
ATOM   1306  HG1 THR    92      49.866  80.391  48.472  1.00  0.00           H  
ATOM   1307  C   THR    92      52.281  80.466  50.372  1.00  0.00           C  
ATOM   1308  O   THR    92      53.083  81.276  50.728  1.00  0.00           O  
ATOM   1309  N   GLY    93      51.175  80.064  51.157  1.00  0.00           N  
ATOM   1310  H   GLY    93      50.462  79.384  50.929  1.00  0.00           H  
ATOM   1311  CA  GLY    93      51.006  80.773  52.411  1.00  0.00           C  
ATOM   1312  HA2 GLY    93      51.209  81.842  52.420  1.00  0.00           H  
ATOM   1313  HA3 GLY    93      49.970  80.561  52.665  1.00  0.00           H  
ATOM   1314  C   GLY    93      51.915  80.112  53.458  1.00  0.00           C  
ATOM   1315  O   GLY    93      52.915  80.686  53.835  1.00  0.00           O  
ATOM   1316  N   PHE    94      51.490  78.861  53.818  1.00  0.00           N  
ATOM   1317  H   PHE    94      50.558  78.564  53.563  1.00  0.00           H  
ATOM   1318  CA  PHE    94      52.072  78.100  54.847  1.00  0.00           C  
ATOM   1319  HA  PHE    94      52.223  78.607  55.797  1.00  0.00           H  
ATOM   1320  CB  PHE    94      51.080  76.923  55.127  1.00  0.00           C  
ATOM   1321  HB2 PHE    94      50.129  77.376  55.402  1.00  0.00           H  
ATOM   1322  HB3 PHE    94      50.866  76.466  54.163  1.00  0.00           H  
ATOM   1323  CG  PHE    94      51.454  75.923  56.140  1.00  0.00           C  
ATOM   1324  CD1 PHE    94      52.464  75.037  55.857  1.00  0.00           C  
ATOM   1325  HD1 PHE    94      52.844  75.084  54.843  1.00  0.00           H  
ATOM   1326  CE1 PHE    94      52.962  74.117  56.728  1.00  0.00           C  
ATOM   1327  HE1 PHE    94      53.653  73.307  56.526  1.00  0.00           H  
ATOM   1328  CZ  PHE    94      52.362  74.068  57.970  1.00  0.00           C  
ATOM   1329  HZ  PHE    94      52.759  73.438  58.757  1.00  0.00           H  
ATOM   1330  CE2 PHE    94      51.239  74.880  58.240  1.00  0.00           C  
ATOM   1331  HE2 PHE    94      50.927  74.926  59.276  1.00  0.00           H  
ATOM   1332  CD2 PHE    94      50.845  75.904  57.352  1.00  0.00           C  
ATOM   1333  HD2 PHE    94      50.163  76.681  57.676  1.00  0.00           H  
ATOM   1334  C   PHE    94      53.399  77.630  54.170  1.00  0.00           C  
ATOM   1335  O   PHE    94      53.284  76.951  53.150  1.00  0.00           O  
ATOM   1336  N   VAL    95      54.559  77.957  54.807  1.00  0.00           N  
ATOM   1337  H   VAL    95      54.456  78.567  55.607  1.00  0.00           H  
ATOM   1338  CA  VAL    95      55.842  77.685  54.148  1.00  0.00           C  
ATOM   1339  HA  VAL    95      55.785  76.809  53.507  1.00  0.00           H  
ATOM   1340  CB  VAL    95      56.432  78.916  53.383  1.00  0.00           C  
ATOM   1341  HB  VAL    95      56.535  79.787  54.029  1.00  0.00           H  
ATOM   1342  CG1 VAL    95      57.846  78.626  52.832  1.00  0.00           C  
ATOM   1343 HG11 VAL    95      58.153  79.487  52.241  1.00  0.00           H  
ATOM   1344 HG12 VAL    95      58.574  78.501  53.631  1.00  0.00           H  
ATOM   1345 HG13 VAL    95      57.847  77.818  52.102  1.00  0.00           H  
ATOM   1346  CG2 VAL    95      55.577  79.226  52.182  1.00  0.00           C  
ATOM   1347 HG21 VAL    95      56.170  79.747  51.433  1.00  0.00           H  
ATOM   1348 HG22 VAL    95      55.038  78.354  51.817  1.00  0.00           H  
ATOM   1349 HG23 VAL    95      54.781  79.930  52.416  1.00  0.00           H  
ATOM   1350  C   VAL    95      56.860  77.303  55.255  1.00  0.00           C  
ATOM   1351  O   VAL    95      57.562  78.149  55.711  1.00  0.00           O  
ATOM   1352  N   LYS    96      56.962  76.021  55.641  1.00  0.00           N  
ATOM   1353  H   LYS    96      56.289  75.319  55.363  1.00  0.00           H  
ATOM   1354  CA  LYS    96      57.940  75.570  56.619  1.00  0.00           C  
ATOM   1355  HA  LYS    96      58.528  76.381  57.044  1.00  0.00           H  
ATOM   1356  CB  LYS    96      57.190  74.778  57.745  1.00  0.00           C  
ATOM   1357  HB2 LYS    96      56.626  73.978  57.270  1.00  0.00           H  
ATOM   1358  HB3 LYS    96      57.931  74.434  58.464  1.00  0.00           H  
ATOM   1359  CG  LYS    96      56.195  75.644  58.534  1.00  0.00           C  
ATOM   1360  HG2 LYS    96      56.695  76.533  58.912  1.00  0.00           H  
ATOM   1361  HG3 LYS    96      55.328  75.855  57.911  1.00  0.00           H  
ATOM   1362  CD  LYS    96      55.493  75.041  59.770  1.00  0.00           C  
ATOM   1363  HD2 LYS    96      55.113  74.035  59.604  1.00  0.00           H  
ATOM   1364  HD3 LYS    96      56.240  74.877  60.545  1.00  0.00           H  
ATOM   1365  CE  LYS    96      54.391  75.947  60.251  1.00  0.00           C  
ATOM   1366  HE2 LYS    96      54.867  76.863  60.594  1.00  0.00           H  
ATOM   1367  HE3 LYS    96      53.778  76.262  59.411  1.00  0.00           H  
ATOM   1368  NZ  LYS    96      53.760  75.335  61.465  1.00  0.00           N  
ATOM   1369  HZ1 LYS    96      53.452  74.356  61.328  1.00  0.00           H  
ATOM   1370  HZ2 LYS    96      54.465  75.443  62.217  1.00  0.00           H  
ATOM   1371  HZ3 LYS    96      53.046  76.044  61.711  1.00  0.00           H  
ATOM   1372  C   LYS    96      58.892  74.611  55.866  1.00  0.00           C  
ATOM   1373  O   LYS    96      58.885  73.428  56.091  1.00  0.00           O  
ATOM   1374  N   LYS    97      59.921  75.221  55.141  1.00  0.00           N  
ATOM   1375  H   LYS    97      59.977  76.230  55.130  1.00  0.00           H  
ATOM   1376  CA  LYS    97      61.174  74.466  54.872  1.00  0.00           C  
ATOM   1377  HA  LYS    97      60.949  73.448  54.562  1.00  0.00           H  
ATOM   1378  CB  LYS    97      61.919  75.036  53.741  1.00  0.00           C  
ATOM   1379  HB2 LYS    97      62.124  76.064  54.033  1.00  0.00           H  
ATOM   1380  HB3 LYS    97      62.911  74.625  53.567  1.00  0.00           H  
ATOM   1381  CG  LYS    97      61.261  75.037  52.344  1.00  0.00           C  
ATOM   1382  HG2 LYS    97      61.576  74.107  51.876  1.00  0.00           H  
ATOM   1383  HG3 LYS    97      60.183  74.949  52.460  1.00  0.00           H  
ATOM   1384  CD  LYS    97      61.516  76.215  51.492  1.00  0.00           C  
ATOM   1385  HD2 LYS    97      60.647  76.409  50.867  1.00  0.00           H  
ATOM   1386  HD3 LYS    97      61.671  77.125  52.068  1.00  0.00           H  
ATOM   1387  CE  LYS    97      62.779  75.915  50.678  1.00  0.00           C  
ATOM   1388  HE2 LYS    97      63.569  75.654  51.378  1.00  0.00           H  
ATOM   1389  HE3 LYS    97      62.711  75.038  50.039  1.00  0.00           H  
ATOM   1390  NZ  LYS    97      63.269  76.990  49.793  1.00  0.00           N  
ATOM   1391  HZ1 LYS    97      62.502  77.389  49.223  1.00  0.00           H  
ATOM   1392  HZ2 LYS    97      63.785  77.738  50.292  1.00  0.00           H  
ATOM   1393  HZ3 LYS    97      63.910  76.495  49.148  1.00  0.00           H  
ATOM   1394  C   LYS    97      62.083  74.312  56.145  1.00  0.00           C  
ATOM   1395  O   LYS    97      63.152  74.921  56.213  1.00  0.00           O  
ATOM   1396  N   ASP    98      61.627  73.494  57.056  1.00  0.00           N  
ATOM   1397  H   ASP    98      60.786  72.948  56.929  1.00  0.00           H  
ATOM   1398  CA  ASP    98      62.126  73.456  58.403  1.00  0.00           C  
ATOM   1399  HA  ASP    98      62.102  74.474  58.785  1.00  0.00           H  
ATOM   1400  CB  ASP    98      61.204  72.645  59.345  1.00  0.00           C  
ATOM   1401  HB2 ASP    98      60.183  72.941  59.111  1.00  0.00           H  
ATOM   1402  HB3 ASP    98      61.292  71.574  59.173  1.00  0.00           H  
ATOM   1403  CG  ASP    98      61.385  72.860  60.817  1.00  0.00           C  
ATOM   1404  OD1 ASP    98      62.029  71.979  61.413  1.00  0.00           O  
ATOM   1405  OD2 ASP    98      61.117  73.995  61.349  1.00  0.00           O  
ATOM   1406  C   ASP    98      63.612  73.055  58.392  1.00  0.00           C  
ATOM   1407  O   ASP    98      64.431  73.657  59.093  1.00  0.00           O  
ATOM   1408  N   GLN    99      63.952  71.972  57.666  1.00  0.00           N  
ATOM   1409  H   GLN    99      63.203  71.420  57.271  1.00  0.00           H  
ATOM   1410  CA  GLN    99      65.275  71.334  57.573  1.00  0.00           C  
ATOM   1411  HA  GLN    99      65.617  71.188  58.595  1.00  0.00           H  
ATOM   1412  CB  GLN    99      65.172  69.961  56.849  1.00  0.00           C  
ATOM   1413  HB2 GLN    99      64.153  69.596  56.741  1.00  0.00           H  
ATOM   1414  HB3 GLN    99      65.655  70.053  55.878  1.00  0.00           H  
ATOM   1415  CG  GLN    99      65.921  68.818  57.561  1.00  0.00           C  
ATOM   1416  HG2 GLN    99      66.988  69.033  57.544  1.00  0.00           H  
ATOM   1417  HG3 GLN    99      65.642  68.934  58.606  1.00  0.00           H  
ATOM   1418  CD  GLN    99      65.742  67.390  57.027  1.00  0.00           C  
ATOM   1419  OE1 GLN    99      65.145  67.260  55.980  1.00  0.00           O  
ATOM   1420  NE2 GLN    99      66.187  66.362  57.758  1.00  0.00           N  
ATOM   1421 HE21 GLN    99      66.122  65.455  57.316  1.00  0.00           H  
ATOM   1422 HE22 GLN    99      66.828  66.561  58.514  1.00  0.00           H  
ATOM   1423  C   GLN    99      66.264  72.316  56.897  1.00  0.00           C  
ATOM   1424  O   GLN    99      67.487  72.207  57.127  1.00  0.00           O  
ATOM   1425  N   LEU   100      65.736  73.235  56.064  1.00  0.00           N  
ATOM   1426  H   LEU   100      64.731  73.311  55.989  1.00  0.00           H  
ATOM   1427  CA  LEU   100      66.530  74.240  55.482  1.00  0.00           C  
ATOM   1428  HA  LEU   100      67.578  74.031  55.686  1.00  0.00           H  
ATOM   1429  CB  LEU   100      66.370  74.336  53.961  1.00  0.00           C  
ATOM   1430  HB2 LEU   100      65.575  75.012  53.650  1.00  0.00           H  
ATOM   1431  HB3 LEU   100      67.321  74.709  53.586  1.00  0.00           H  
ATOM   1432  CG  LEU   100      66.177  72.982  53.168  1.00  0.00           C  
ATOM   1433  HG  LEU   100      65.605  72.293  53.787  1.00  0.00           H  
ATOM   1434  CD1 LEU   100      65.493  73.014  51.829  1.00  0.00           C  
ATOM   1435 HD11 LEU   100      66.062  73.645  51.149  1.00  0.00           H  
ATOM   1436 HD12 LEU   100      65.314  72.022  51.420  1.00  0.00           H  
ATOM   1437 HD13 LEU   100      64.552  73.554  51.901  1.00  0.00           H  
ATOM   1438  CD2 LEU   100      67.458  72.187  52.879  1.00  0.00           C  
ATOM   1439 HD21 LEU   100      67.206  71.229  52.428  1.00  0.00           H  
ATOM   1440 HD22 LEU   100      68.113  72.821  52.286  1.00  0.00           H  
ATOM   1441 HD23 LEU   100      67.976  72.097  53.832  1.00  0.00           H  
ATOM   1442  C   LEU   100      66.358  75.613  56.167  1.00  0.00           C  
ATOM   1443  O   LEU   100      66.841  76.588  55.622  1.00  0.00           O  
ATOM   1444  N   GLY   101      65.679  75.779  57.346  1.00  0.00           N  
ATOM   1445  H   GLY   101      65.362  74.912  57.760  1.00  0.00           H  
ATOM   1446  CA  GLY   101      65.805  76.923  58.128  1.00  0.00           C  
ATOM   1447  HA2 GLY   101      65.379  76.659  59.093  1.00  0.00           H  
ATOM   1448  HA3 GLY   101      66.822  77.251  58.331  1.00  0.00           H  
ATOM   1449  C   GLY   101      64.925  78.095  57.623  1.00  0.00           C  
ATOM   1450  O   GLY   101      65.090  79.278  57.991  1.00  0.00           O  
ATOM   1451  N   LYS   102      64.035  77.806  56.669  1.00  0.00           N  
ATOM   1452  H   LYS   102      63.935  76.823  56.453  1.00  0.00           H  
ATOM   1453  CA  LYS   102      63.253  78.797  55.985  1.00  0.00           C  
ATOM   1454  HA  LYS   102      63.547  79.762  56.389  1.00  0.00           H  
ATOM   1455  CB  LYS   102      63.523  78.809  54.426  1.00  0.00           C  
ATOM   1456  HB2 LYS   102      64.496  79.276  54.289  1.00  0.00           H  
ATOM   1457  HB3 LYS   102      63.647  77.802  54.032  1.00  0.00           H  
ATOM   1458  CG  LYS   102      62.496  79.551  53.547  1.00  0.00           C  
ATOM   1459  HG2 LYS   102      62.609  79.300  52.494  1.00  0.00           H  
ATOM   1460  HG3 LYS   102      61.536  79.118  53.821  1.00  0.00           H  
ATOM   1461  CD  LYS   102      62.515  81.082  53.883  1.00  0.00           C  
ATOM   1462  HD2 LYS   102      62.264  81.237  54.930  1.00  0.00           H  
ATOM   1463  HD3 LYS   102      63.503  81.488  53.678  1.00  0.00           H  
ATOM   1464  CE  LYS   102      61.524  81.816  52.965  1.00  0.00           C  
ATOM   1465  HE2 LYS   102      60.549  81.342  53.050  1.00  0.00           H  
ATOM   1466  HE3 LYS   102      61.362  82.825  53.334  1.00  0.00           H  
ATOM   1467  NZ  LYS   102      61.908  81.945  51.488  1.00  0.00           N  
ATOM   1468  HZ1 LYS   102      61.719  81.039  51.023  1.00  0.00           H  
ATOM   1469  HZ2 LYS   102      61.206  82.557  51.035  1.00  0.00           H  
ATOM   1470  HZ3 LYS   102      62.869  82.263  51.270  1.00  0.00           H  
ATOM   1471  C   LYS   102      61.781  78.531  56.355  1.00  0.00           C  
ATOM   1472  O   LYS   102      61.059  77.678  55.785  1.00  0.00           O  
ATOM   1473  N   ASN   103      61.216  79.414  57.195  1.00  0.00           N  
ATOM   1474  H   ASN   103      61.829  80.137  57.546  1.00  0.00           H  
ATOM   1475  CA  ASN   103      59.946  79.140  57.938  1.00  0.00           C  
ATOM   1476  HA  ASN   103      59.334  78.384  57.452  1.00  0.00           H  
ATOM   1477  CB  ASN   103      60.148  78.615  59.346  1.00  0.00           C  
ATOM   1478  HB2 ASN   103      60.734  79.309  59.944  1.00  0.00           H  
ATOM   1479  HB3 ASN   103      59.166  78.605  59.815  1.00  0.00           H  
ATOM   1480  CG  ASN   103      60.788  77.261  59.485  1.00  0.00           C  
ATOM   1481  OD1 ASN   103      61.952  77.054  59.184  1.00  0.00           O  
ATOM   1482  ND2 ASN   103      60.168  76.312  60.314  1.00  0.00           N  
ATOM   1483 HD21 ASN   103      60.729  75.680  60.870  1.00  0.00           H  
ATOM   1484 HD22 ASN   103      59.177  76.442  60.464  1.00  0.00           H  
ATOM   1485  C   ASN   103      59.040  80.318  57.960  1.00  0.00           C  
ATOM   1486  O   ASN   103      59.263  81.246  58.776  1.00  0.00           O  
ATOM   1487  N   GLU   104      58.125  80.471  57.028  1.00  0.00           N  
ATOM   1488  H   GLU   104      57.751  79.622  56.626  1.00  0.00           H  
ATOM   1489  CA  GLU   104      57.234  81.627  56.772  1.00  0.00           C  
ATOM   1490  HA  GLU   104      57.487  82.428  57.463  1.00  0.00           H  
ATOM   1491  CB  GLU   104      57.502  82.140  55.443  1.00  0.00           C  
ATOM   1492  HB2 GLU   104      58.506  82.552  55.355  1.00  0.00           H  
ATOM   1493  HB3 GLU   104      57.676  81.325  54.744  1.00  0.00           H  
ATOM   1494  CG  GLU   104      56.530  83.135  54.805  1.00  0.00           C  
ATOM   1495  HG2 GLU   104      56.807  83.152  53.753  1.00  0.00           H  
ATOM   1496  HG3 GLU   104      55.530  82.730  54.948  1.00  0.00           H  
ATOM   1497  CD  GLU   104      56.638  84.542  55.406  1.00  0.00           C  
ATOM   1498  OE1 GLU   104      56.702  85.549  54.590  1.00  0.00           O  
ATOM   1499  OE2 GLU   104      56.724  84.638  56.624  1.00  0.00           O  
ATOM   1500  C   GLU   104      55.771  81.090  56.958  1.00  0.00           C  
ATOM   1501  O   GLU   104      55.472  79.910  57.065  1.00  0.00           O  
ATOM   1502  N   GLU   105      54.934  82.044  57.370  1.00  0.00           N  
ATOM   1503  H   GLU   105      55.306  82.912  57.731  1.00  0.00           H  
ATOM   1504  CA  GLU   105      53.612  81.660  57.978  1.00  0.00           C  
ATOM   1505  HA  GLU   105      53.666  80.580  58.098  1.00  0.00           H  
ATOM   1506  CB  GLU   105      53.537  82.462  59.297  1.00  0.00           C  
ATOM   1507  HB2 GLU   105      54.503  82.565  59.789  1.00  0.00           H  
ATOM   1508  HB3 GLU   105      53.324  83.511  59.102  1.00  0.00           H  
ATOM   1509  CG  GLU   105      52.504  81.952  60.338  1.00  0.00           C  
ATOM   1510  HG2 GLU   105      52.496  82.574  61.230  1.00  0.00           H  
ATOM   1511  HG3 GLU   105      51.560  82.129  59.826  1.00  0.00           H  
ATOM   1512  CD  GLU   105      52.763  80.539  60.670  1.00  0.00           C  
ATOM   1513  OE1 GLU   105      53.765  80.218  61.296  1.00  0.00           O  
ATOM   1514  OE2 GLU   105      51.975  79.711  60.174  1.00  0.00           O  
ATOM   1515  C   GLU   105      52.348  81.966  57.124  1.00  0.00           C  
ATOM   1516  O   GLU   105      52.288  83.117  56.531  1.00  0.00           O  
ATOM   1517  N   GLY   106      51.368  81.031  57.027  1.00  0.00           N  
ATOM   1518  H   GLY   106      51.330  80.253  57.671  1.00  0.00           H  
ATOM   1519  CA  GLY   106      50.259  81.251  56.207  1.00  0.00           C  
ATOM   1520  HA2 GLY   106      49.669  82.018  56.704  1.00  0.00           H  
ATOM   1521  HA3 GLY   106      50.654  81.608  55.258  1.00  0.00           H  
ATOM   1522  C   GLY   106      49.443  79.982  56.107  1.00  0.00           C  
ATOM   1523  O   GLY   106      49.465  79.163  56.999  1.00  0.00           O  
ATOM   1524  N   ALA   107      48.610  80.043  55.002  1.00  0.00           N  
ATOM   1525  H   ALA   107      48.557  80.867  54.418  1.00  0.00           H  
ATOM   1526  CA  ALA   107      47.573  79.021  54.867  1.00  0.00           C  
ATOM   1527  HA  ALA   107      47.524  78.437  55.784  1.00  0.00           H  
ATOM   1528  CB  ALA   107      46.260  79.690  54.553  1.00  0.00           C  
ATOM   1529  HB1 ALA   107      46.135  80.527  55.236  1.00  0.00           H  
ATOM   1530  HB2 ALA   107      46.261  80.187  53.585  1.00  0.00           H  
ATOM   1531  HB3 ALA   107      45.409  79.014  54.509  1.00  0.00           H  
ATOM   1532  C   ALA   107      47.870  77.968  53.788  1.00  0.00           C  
ATOM   1533  O   ALA   107      48.621  78.230  52.832  1.00  0.00           O  
ATOM   1534  N   PRO   108      47.370  76.678  53.967  1.00  0.00           N  
ATOM   1535  CD  PRO   108      46.478  76.351  55.086  1.00  0.00           C  
ATOM   1536  HD2 PRO   108      45.555  76.924  55.047  1.00  0.00           H  
ATOM   1537  HD3 PRO   108      47.039  76.409  56.017  1.00  0.00           H  
ATOM   1538  CG  PRO   108      46.286  74.916  54.880  1.00  0.00           C  
ATOM   1539  HG2 PRO   108      45.546  74.669  54.122  1.00  0.00           H  
ATOM   1540  HG3 PRO   108      46.074  74.407  55.818  1.00  0.00           H  
ATOM   1541  CB  PRO   108      47.599  74.419  54.370  1.00  0.00           C  
ATOM   1542  HB2 PRO   108      47.529  73.413  53.962  1.00  0.00           H  
ATOM   1543  HB3 PRO   108      48.386  74.373  55.120  1.00  0.00           H  
ATOM   1544  CA  PRO   108      47.963  75.499  53.415  1.00  0.00           C  
ATOM   1545  HA  PRO   108      49.051  75.512  53.438  1.00  0.00           H  
ATOM   1546  C   PRO   108      47.548  75.131  52.025  1.00  0.00           C  
ATOM   1547  O   PRO   108      48.191  74.259  51.427  1.00  0.00           O  
ATOM   1548  N   GLN   109      46.609  75.840  51.406  1.00  0.00           N  
ATOM   1549  H   GLN   109      46.082  76.469  51.996  1.00  0.00           H  
ATOM   1550  CA  GLN   109      46.103  75.492  50.107  1.00  0.00           C  
ATOM   1551  HA  GLN   109      46.677  74.642  49.746  1.00  0.00           H  
ATOM   1552  CB  GLN   109      44.711  74.992  50.163  1.00  0.00           C  
ATOM   1553  HB2 GLN   109      44.657  74.345  51.036  1.00  0.00           H  
ATOM   1554  HB3 GLN   109      44.172  75.926  50.313  1.00  0.00           H  
ATOM   1555  CG  GLN   109      44.166  74.243  48.936  1.00  0.00           C  
ATOM   1556  HG2 GLN   109      44.580  74.802  48.100  1.00  0.00           H  
ATOM   1557  HG3 GLN   109      44.571  73.233  48.938  1.00  0.00           H  
ATOM   1558  CD  GLN   109      42.668  74.314  48.805  1.00  0.00           C  
ATOM   1559  OE1 GLN   109      41.977  73.625  49.521  1.00  0.00           O  
ATOM   1560  NE2 GLN   109      42.136  75.150  47.952  1.00  0.00           N  
ATOM   1561 HE21 GLN   109      41.132  75.240  48.028  1.00  0.00           H  
ATOM   1562 HE22 GLN   109      42.601  75.870  47.415  1.00  0.00           H  
ATOM   1563  C   GLN   109      46.436  76.717  49.208  1.00  0.00           C  
ATOM   1564  O   GLN   109      46.380  76.671  47.979  1.00  0.00           O  
ATOM   1565  N   GLU   110      46.757  77.847  49.817  1.00  0.00           N  
ATOM   1566  H   GLU   110      46.757  77.883  50.828  1.00  0.00           H  
ATOM   1567  CA  GLU   110      46.650  79.140  49.139  1.00  0.00           C  
ATOM   1568  HA  GLU   110      45.655  79.046  48.709  1.00  0.00           H  
ATOM   1569  CB  GLU   110      46.918  80.186  50.270  1.00  0.00           C  
ATOM   1570  HB2 GLU   110      46.280  80.061  51.142  1.00  0.00           H  
ATOM   1571  HB3 GLU   110      47.966  80.067  50.539  1.00  0.00           H  
ATOM   1572  CG  GLU   110      46.902  81.655  49.818  1.00  0.00           C  
ATOM   1573  HG2 GLU   110      47.205  82.264  50.668  1.00  0.00           H  
ATOM   1574  HG3 GLU   110      47.480  81.837  48.914  1.00  0.00           H  
ATOM   1575  CD  GLU   110      45.475  82.060  49.425  1.00  0.00           C  
ATOM   1576  OE1 GLU   110      45.140  82.270  48.224  1.00  0.00           O  
ATOM   1577  OE2 GLU   110      44.630  82.382  50.319  1.00  0.00           O  
ATOM   1578  C   GLU   110      47.612  79.282  47.991  1.00  0.00           C  
ATOM   1579  O   GLU   110      48.773  78.935  48.003  1.00  0.00           O  
ATOM   1580  N   GLY   111      47.022  79.897  46.907  1.00  0.00           N  
ATOM   1581  H   GLY   111      46.023  80.050  46.915  1.00  0.00           H  
ATOM   1582  CA  GLY   111      47.792  80.131  45.681  1.00  0.00           C  
ATOM   1583  HA2 GLY   111      47.269  80.884  45.096  1.00  0.00           H  
ATOM   1584  HA3 GLY   111      48.707  80.623  46.005  1.00  0.00           H  
ATOM   1585  C   GLY   111      48.161  78.889  44.832  1.00  0.00           C  
ATOM   1586  O   GLY   111      48.265  79.003  43.610  1.00  0.00           O  
ATOM   1587  N   ILE   112      48.347  77.730  45.491  1.00  0.00           N  
ATOM   1588  H   ILE   112      48.112  77.614  46.468  1.00  0.00           H  
ATOM   1589  CA  ILE   112      48.488  76.511  44.699  1.00  0.00           C  
ATOM   1590  HA  ILE   112      49.310  76.700  44.012  1.00  0.00           H  
ATOM   1591  CB  ILE   112      48.703  75.308  45.692  1.00  0.00           C  
ATOM   1592  HB  ILE   112      47.925  75.148  46.436  1.00  0.00           H  
ATOM   1593  CG2 ILE   112      48.755  73.957  45.002  1.00  0.00           C  
ATOM   1594 HG21 ILE   112      49.136  73.158  45.635  1.00  0.00           H  
ATOM   1595 HG22 ILE   112      47.722  73.736  44.740  1.00  0.00           H  
ATOM   1596 HG23 ILE   112      49.405  74.183  44.159  1.00  0.00           H  
ATOM   1597  CG1 ILE   112      49.968  75.565  46.526  1.00  0.00           C  
ATOM   1598 HG12 ILE   112      49.877  76.347  47.277  1.00  0.00           H  
ATOM   1599 HG13 ILE   112      50.270  74.691  47.099  1.00  0.00           H  
ATOM   1600  CD1 ILE   112      51.154  75.925  45.687  1.00  0.00           C  
ATOM   1601 HD11 ILE   112      51.164  76.982  45.428  1.00  0.00           H  
ATOM   1602 HD12 ILE   112      52.072  75.784  46.254  1.00  0.00           H  
ATOM   1603 HD13 ILE   112      51.396  75.283  44.842  1.00  0.00           H  
ATOM   1604  C   ILE   112      47.180  76.288  44.030  1.00  0.00           C  
ATOM   1605  O   ILE   112      47.091  76.008  42.832  1.00  0.00           O  
ATOM   1606  N   LEU   113      46.092  76.253  44.832  1.00  0.00           N  
ATOM   1607  H   LEU   113      46.227  76.444  45.816  1.00  0.00           H  
ATOM   1608  CA  LEU   113      44.776  76.115  44.345  1.00  0.00           C  
ATOM   1609  HA  LEU   113      44.762  76.310  43.275  1.00  0.00           H  
ATOM   1610  CB  LEU   113      44.334  74.703  44.674  1.00  0.00           C  
ATOM   1611  HB2 LEU   113      45.048  73.982  44.279  1.00  0.00           H  
ATOM   1612  HB3 LEU   113      44.247  74.582  45.752  1.00  0.00           H  
ATOM   1613  CG  LEU   113      42.986  74.264  44.038  1.00  0.00           C  
ATOM   1614  HG  LEU   113      42.269  75.065  44.204  1.00  0.00           H  
ATOM   1615  CD1 LEU   113      43.134  73.809  42.609  1.00  0.00           C  
ATOM   1616 HD11 LEU   113      43.738  72.907  42.540  1.00  0.00           H  
ATOM   1617 HD12 LEU   113      42.129  73.631  42.230  1.00  0.00           H  
ATOM   1618 HD13 LEU   113      43.639  74.530  41.970  1.00  0.00           H  
ATOM   1619  CD2 LEU   113      42.417  73.035  44.854  1.00  0.00           C  
ATOM   1620 HD21 LEU   113      43.092  72.183  44.792  1.00  0.00           H  
ATOM   1621 HD22 LEU   113      42.419  73.307  45.908  1.00  0.00           H  
ATOM   1622 HD23 LEU   113      41.367  72.838  44.648  1.00  0.00           H  
ATOM   1623  C   LEU   113      43.805  77.113  45.039  1.00  0.00           C  
ATOM   1624  O   LEU   113      43.659  77.008  46.262  1.00  0.00           O  
ATOM   1625  N   GLU   114      43.250  78.118  44.250  1.00  0.00           N  
ATOM   1626  H   GLU   114      43.588  78.308  43.316  1.00  0.00           H  
ATOM   1627  CA  GLU   114      42.144  78.861  44.718  1.00  0.00           C  
ATOM   1628  HA  GLU   114      42.552  79.481  45.513  1.00  0.00           H  
ATOM   1629  CB  GLU   114      41.646  79.802  43.607  1.00  0.00           C  
ATOM   1630  HB2 GLU   114      42.473  80.383  43.205  1.00  0.00           H  
ATOM   1631  HB3 GLU   114      41.235  79.130  42.856  1.00  0.00           H  
ATOM   1632  CG  GLU   114      40.578  80.854  43.944  1.00  0.00           C  
ATOM   1633  HG2 GLU   114      39.957  81.080  43.079  1.00  0.00           H  
ATOM   1634  HG3 GLU   114      39.992  80.516  44.796  1.00  0.00           H  
ATOM   1635  CD  GLU   114      41.111  82.193  44.491  1.00  0.00           C  
ATOM   1636  OE1 GLU   114      41.582  82.285  45.672  1.00  0.00           O  
ATOM   1637  OE2 GLU   114      41.260  83.208  43.737  1.00  0.00           O  
ATOM   1638  C   GLU   114      40.983  78.041  45.294  1.00  0.00           C  
ATOM   1639  O   GLU   114      40.505  78.323  46.439  1.00  0.00           O  
ATOM   1640  N   ASP   115      40.453  77.129  44.474  1.00  0.00           N  
ATOM   1641  H   ASP   115      40.897  76.918  43.591  1.00  0.00           H  
ATOM   1642  CA  ASP   115      39.260  76.449  44.797  1.00  0.00           C  
ATOM   1643  HA  ASP   115      39.432  76.096  45.812  1.00  0.00           H  
ATOM   1644  CB  ASP   115      38.059  77.416  44.533  1.00  0.00           C  
ATOM   1645  HB2 ASP   115      38.311  78.373  44.985  1.00  0.00           H  
ATOM   1646  HB3 ASP   115      37.946  77.684  43.484  1.00  0.00           H  
ATOM   1647  CG  ASP   115      36.773  76.972  45.181  1.00  0.00           C  
ATOM   1648  OD1 ASP   115      35.636  77.079  44.536  1.00  0.00           O  
ATOM   1649  OD2 ASP   115      36.771  76.653  46.403  1.00  0.00           O  
ATOM   1650  C   ASP   115      39.139  75.241  43.862  1.00  0.00           C  
ATOM   1651  O   ASP   115      39.877  75.089  42.865  1.00  0.00           O  
ATOM   1652  N   MET   116      38.255  74.273  44.145  1.00  0.00           N  
ATOM   1653  H   MET   116      37.763  74.379  45.022  1.00  0.00           H  
ATOM   1654  CA  MET   116      38.277  73.012  43.463  1.00  0.00           C  
ATOM   1655  HA  MET   116      39.239  72.506  43.492  1.00  0.00           H  
ATOM   1656  CB  MET   116      37.244  72.100  44.164  1.00  0.00           C  
ATOM   1657  HB2 MET   116      37.612  72.027  45.185  1.00  0.00           H  
ATOM   1658  HB3 MET   116      36.315  72.666  44.178  1.00  0.00           H  
ATOM   1659  CG  MET   116      37.087  70.739  43.675  1.00  0.00           C  
ATOM   1660  HG2 MET   116      36.142  70.311  44.002  1.00  0.00           H  
ATOM   1661  HG3 MET   116      36.830  70.925  42.635  1.00  0.00           H  
ATOM   1662  SD  MET   116      38.634  69.770  43.685  1.00  0.00           S  
ATOM   1663  CE  MET   116      38.302  68.446  42.446  1.00  0.00           C  
ATOM   1664  HE1 MET   116      37.431  68.801  41.900  1.00  0.00           H  
ATOM   1665  HE2 MET   116      39.097  68.450  41.703  1.00  0.00           H  
ATOM   1666  HE3 MET   116      38.301  67.506  42.993  1.00  0.00           H  
ATOM   1667  C   MET   116      37.815  73.334  42.021  1.00  0.00           C  
ATOM   1668  O   MET   116      36.793  74.016  41.756  1.00  0.00           O  
ATOM   1669  N   PRO   117      38.365  72.633  41.005  1.00  0.00           N  
ATOM   1670  CD  PRO   117      39.626  72.043  40.928  1.00  0.00           C  
ATOM   1671  HD2 PRO   117      39.666  71.296  41.717  1.00  0.00           H  
ATOM   1672  HD3 PRO   117      40.334  72.756  41.346  1.00  0.00           H  
ATOM   1673  CG  PRO   117      39.890  71.598  39.531  1.00  0.00           C  
ATOM   1674  HG2 PRO   117      39.564  70.579  39.330  1.00  0.00           H  
ATOM   1675  HG3 PRO   117      40.951  71.672  39.298  1.00  0.00           H  
ATOM   1676  CB  PRO   117      39.212  72.653  38.704  1.00  0.00           C  
ATOM   1677  HB2 PRO   117      38.977  72.339  37.689  1.00  0.00           H  
ATOM   1678  HB3 PRO   117      39.761  73.587  38.808  1.00  0.00           H  
ATOM   1679  CA  PRO   117      37.976  72.787  39.626  1.00  0.00           C  
ATOM   1680  HA  PRO   117      37.618  73.814  39.587  1.00  0.00           H  
ATOM   1681  C   PRO   117      36.789  71.851  39.280  1.00  0.00           C  
ATOM   1682  O   PRO   117      36.599  70.866  39.902  1.00  0.00           O  
ATOM   1683  N   VAL   118      36.088  72.157  38.079  1.00  0.00           N  
ATOM   1684  H   VAL   118      36.331  73.056  37.685  1.00  0.00           H  
ATOM   1685  CA  VAL   118      35.052  71.325  37.477  1.00  0.00           C  
ATOM   1686  HA  VAL   118      34.644  70.728  38.289  1.00  0.00           H  
ATOM   1687  CB  VAL   118      33.979  72.284  36.798  1.00  0.00           C  
ATOM   1688  HB  VAL   118      33.296  71.555  36.366  1.00  0.00           H  
ATOM   1689  CG1 VAL   118      33.287  73.003  37.947  1.00  0.00           C  
ATOM   1690 HG11 VAL   118      33.878  73.733  38.497  1.00  0.00           H  
ATOM   1691 HG12 VAL   118      32.475  73.586  37.516  1.00  0.00           H  
ATOM   1692 HG13 VAL   118      32.971  72.315  38.728  1.00  0.00           H  
ATOM   1693  CG2 VAL   118      34.452  73.160  35.662  1.00  0.00           C  
ATOM   1694 HG21 VAL   118      33.638  73.810  35.346  1.00  0.00           H  
ATOM   1695 HG22 VAL   118      35.337  73.766  35.847  1.00  0.00           H  
ATOM   1696 HG23 VAL   118      34.741  72.579  34.789  1.00  0.00           H  
ATOM   1697  C   VAL   118      35.554  70.344  36.462  1.00  0.00           C  
ATOM   1698  O   VAL   118      36.590  70.578  35.747  1.00  0.00           O  
ATOM   1699  N   ASP   119      34.847  69.155  36.333  1.00  0.00           N  
ATOM   1700  H   ASP   119      34.051  68.919  36.908  1.00  0.00           H  
ATOM   1701  CA  ASP   119      35.448  68.073  35.479  1.00  0.00           C  
ATOM   1702  HA  ASP   119      36.445  67.721  35.732  1.00  0.00           H  
ATOM   1703  CB  ASP   119      34.584  66.782  35.564  1.00  0.00           C  
ATOM   1704  HB2 ASP   119      34.908  65.947  34.946  1.00  0.00           H  
ATOM   1705  HB3 ASP   119      34.716  66.399  36.574  1.00  0.00           H  
ATOM   1706  CG  ASP   119      33.160  66.993  35.357  1.00  0.00           C  
ATOM   1707  OD1 ASP   119      32.494  67.511  36.281  1.00  0.00           O  
ATOM   1708  OD2 ASP   119      32.578  66.422  34.399  1.00  0.00           O  
ATOM   1709  C   ASP   119      35.547  68.428  33.974  1.00  0.00           C  
ATOM   1710  O   ASP   119      34.581  69.002  33.472  1.00  0.00           O  
ATOM   1711  N   PRO   120      36.540  68.003  33.254  1.00  0.00           N  
ATOM   1712  CD  PRO   120      37.873  67.774  33.787  1.00  0.00           C  
ATOM   1713  HD2 PRO   120      38.069  66.711  33.912  1.00  0.00           H  
ATOM   1714  HD3 PRO   120      38.024  68.353  34.695  1.00  0.00           H  
ATOM   1715  CG  PRO   120      38.809  68.336  32.705  1.00  0.00           C  
ATOM   1716  HG2 PRO   120      39.769  67.842  32.837  1.00  0.00           H  
ATOM   1717  HG3 PRO   120      39.031  69.393  32.842  1.00  0.00           H  
ATOM   1718  CB  PRO   120      38.128  68.078  31.403  1.00  0.00           C  
ATOM   1719  HB2 PRO   120      38.263  67.040  31.106  1.00  0.00           H  
ATOM   1720  HB3 PRO   120      38.608  68.746  30.691  1.00  0.00           H  
ATOM   1721  CA  PRO   120      36.714  68.496  31.867  1.00  0.00           C  
ATOM   1722  HA  PRO   120      36.564  69.573  31.874  1.00  0.00           H  
ATOM   1723  C   PRO   120      35.646  68.029  30.945  1.00  0.00           C  
ATOM   1724  O   PRO   120      34.932  67.056  31.162  1.00  0.00           O  
ATOM   1725  N   ASP   121      35.378  68.813  29.861  1.00  0.00           N  
ATOM   1726  H   ASP   121      35.981  69.597  29.651  1.00  0.00           H  
ATOM   1727  CA  ASP   121      34.256  68.785  28.993  1.00  0.00           C  
ATOM   1728  HA  ASP   121      33.847  67.777  29.004  1.00  0.00           H  
ATOM   1729  CB  ASP   121      33.147  69.703  29.521  1.00  0.00           C  
ATOM   1730  HB2 ASP   121      32.326  69.474  28.845  1.00  0.00           H  
ATOM   1731  HB3 ASP   121      32.879  69.435  30.541  1.00  0.00           H  
ATOM   1732  CG  ASP   121      33.568  71.175  29.459  1.00  0.00           C  
ATOM   1733  OD1 ASP   121      32.663  72.057  29.236  1.00  0.00           O  
ATOM   1734  OD2 ASP   121      34.747  71.587  29.690  1.00  0.00           O  
ATOM   1735  C   ASP   121      34.624  68.971  27.554  1.00  0.00           C  
ATOM   1736  O   ASP   121      33.781  69.120  26.682  1.00  0.00           O  
ATOM   1737  N   ASN   122      35.866  68.942  27.162  1.00  0.00           N  
ATOM   1738  H   ASN   122      36.598  68.638  27.788  1.00  0.00           H  
ATOM   1739  CA  ASN   122      36.254  69.175  25.798  1.00  0.00           C  
ATOM   1740  HA  ASN   122      35.446  69.717  25.311  1.00  0.00           H  
ATOM   1741  CB  ASN   122      37.513  69.999  25.785  1.00  0.00           C  
ATOM   1742  HB2 ASN   122      37.371  70.713  26.593  1.00  0.00           H  
ATOM   1743  HB3 ASN   122      38.374  69.344  25.905  1.00  0.00           H  
ATOM   1744  CG  ASN   122      37.585  70.807  24.516  1.00  0.00           C  
ATOM   1745  OD1 ASN   122      36.908  71.801  24.287  1.00  0.00           O  
ATOM   1746  ND2 ASN   122      38.703  70.533  23.816  1.00  0.00           N  
ATOM   1747 HD21 ASN   122      38.882  71.040  22.960  1.00  0.00           H  
ATOM   1748 HD22 ASN   122      39.004  69.569  23.846  1.00  0.00           H  
ATOM   1749  C   ASN   122      36.299  67.854  25.053  1.00  0.00           C  
ATOM   1750  O   ASN   122      36.392  66.743  25.640  1.00  0.00           O  
ATOM   1751  N   GLU   123      36.230  67.969  23.762  1.00  0.00           N  
ATOM   1752  H   GLU   123      35.925  68.870  23.421  1.00  0.00           H  
ATOM   1753  CA  GLU   123      36.652  66.928  22.880  1.00  0.00           C  
ATOM   1754  HA  GLU   123      36.136  65.991  23.078  1.00  0.00           H  
ATOM   1755  CB  GLU   123      36.417  67.323  21.406  1.00  0.00           C  
ATOM   1756  HB2 GLU   123      35.418  67.737  21.284  1.00  0.00           H  
ATOM   1757  HB3 GLU   123      37.143  68.108  21.205  1.00  0.00           H  
ATOM   1758  CG  GLU   123      36.550  66.372  20.224  1.00  0.00           C  
ATOM   1759  HG2 GLU   123      36.403  66.908  19.288  1.00  0.00           H  
ATOM   1760  HG3 GLU   123      37.561  65.981  20.130  1.00  0.00           H  
ATOM   1761  CD  GLU   123      35.566  65.295  20.385  1.00  0.00           C  
ATOM   1762  OE1 GLU   123      35.892  64.320  21.149  1.00  0.00           O  
ATOM   1763  OE2 GLU   123      34.469  65.267  19.843  1.00  0.00           O  
ATOM   1764  C   GLU   123      38.171  66.624  23.061  1.00  0.00           C  
ATOM   1765  O   GLU   123      38.982  67.401  23.501  1.00  0.00           O  
ATOM   1766  N   ALA   124      38.546  65.423  22.675  1.00  0.00           N  
ATOM   1767  H   ALA   124      37.814  64.847  22.283  1.00  0.00           H  
ATOM   1768  CA  ALA   124      39.873  64.869  22.944  1.00  0.00           C  
ATOM   1769  HA  ALA   124      40.567  65.662  23.215  1.00  0.00           H  
ATOM   1770  CB  ALA   124      39.805  63.858  24.120  1.00  0.00           C  
ATOM   1771  HB1 ALA   124      39.227  64.268  24.946  1.00  0.00           H  
ATOM   1772  HB2 ALA   124      39.302  62.923  23.880  1.00  0.00           H  
ATOM   1773  HB3 ALA   124      40.830  63.540  24.297  1.00  0.00           H  
ATOM   1774  C   ALA   124      40.276  64.085  21.639  1.00  0.00           C  
ATOM   1775  O   ALA   124      39.563  63.246  21.141  1.00  0.00           O  
ATOM   1776  N   TYR   125      41.370  64.482  20.984  1.00  0.00           N  
ATOM   1777  H   TYR   125      42.016  65.153  21.379  1.00  0.00           H  
ATOM   1778  CA  TYR   125      41.623  64.031  19.645  1.00  0.00           C  
ATOM   1779  HA  TYR   125      41.510  62.949  19.625  1.00  0.00           H  
ATOM   1780  CB  TYR   125      40.650  64.646  18.566  1.00  0.00           C  
ATOM   1781  HB2 TYR   125      40.785  64.191  17.586  1.00  0.00           H  
ATOM   1782  HB3 TYR   125      39.620  64.460  18.863  1.00  0.00           H  
ATOM   1783  CG  TYR   125      40.862  66.146  18.330  1.00  0.00           C  
ATOM   1784  CD1 TYR   125      40.409  67.021  19.317  1.00  0.00           C  
ATOM   1785  HD1 TYR   125      39.775  66.635  20.106  1.00  0.00           H  
ATOM   1786  CE1 TYR   125      40.703  68.407  19.319  1.00  0.00           C  
ATOM   1787  HE1 TYR   125      40.342  69.102  20.068  1.00  0.00           H  
ATOM   1788  CZ  TYR   125      41.493  68.886  18.258  1.00  0.00           C  
ATOM   1789  OH  TYR   125      41.711  70.180  18.096  1.00  0.00           O  
ATOM   1790  HH  TYR   125      42.147  70.529  17.303  1.00  0.00           H  
ATOM   1791  CE2 TYR   125      42.050  67.965  17.366  1.00  0.00           C  
ATOM   1792  HE2 TYR   125      42.697  68.341  16.582  1.00  0.00           H  
ATOM   1793  CD2 TYR   125      41.845  66.561  17.447  1.00  0.00           C  
ATOM   1794  HD2 TYR   125      42.324  65.817  16.822  1.00  0.00           H  
ATOM   1795  C   TYR   125      43.072  64.234  19.240  1.00  0.00           C  
ATOM   1796  O   TYR   125      43.759  65.085  19.758  1.00  0.00           O  
ATOM   1797  N   GLU   126      43.499  63.393  18.310  1.00  0.00           N  
ATOM   1798  H   GLU   126      42.931  62.580  18.109  1.00  0.00           H  
ATOM   1799  CA  GLU   126      44.934  63.479  17.883  1.00  0.00           C  
ATOM   1800  HA  GLU   126      45.510  63.986  18.654  1.00  0.00           H  
ATOM   1801  CB  GLU   126      45.679  62.048  17.761  1.00  0.00           C  
ATOM   1802  HB2 GLU   126      45.286  61.466  16.929  1.00  0.00           H  
ATOM   1803  HB3 GLU   126      46.721  62.287  17.558  1.00  0.00           H  
ATOM   1804  CG  GLU   126      45.656  61.199  18.987  1.00  0.00           C  
ATOM   1805  HG2 GLU   126      46.432  60.439  18.914  1.00  0.00           H  
ATOM   1806  HG3 GLU   126      45.963  61.780  19.855  1.00  0.00           H  
ATOM   1807  CD  GLU   126      44.267  60.587  19.357  1.00  0.00           C  
ATOM   1808  OE1 GLU   126      43.974  60.403  20.605  1.00  0.00           O  
ATOM   1809  OE2 GLU   126      43.434  60.368  18.444  1.00  0.00           O  
ATOM   1810  C   GLU   126      45.132  64.306  16.586  1.00  0.00           C  
ATOM   1811  O   GLU   126      44.229  64.501  15.783  1.00  0.00           O  
ATOM   1812  N   MET   127      46.424  64.776  16.382  1.00  0.00           N  
ATOM   1813  H   MET   127      47.144  64.398  16.983  1.00  0.00           H  
ATOM   1814  CA  MET   127      46.877  65.460  15.197  1.00  0.00           C  
ATOM   1815  HA  MET   127      46.237  65.232  14.347  1.00  0.00           H  
ATOM   1816  CB  MET   127      46.885  66.946  15.319  1.00  0.00           C  
ATOM   1817  HB2 MET   127      47.185  67.252  16.319  1.00  0.00           H  
ATOM   1818  HB3 MET   127      47.541  67.450  14.611  1.00  0.00           H  
ATOM   1819  CG  MET   127      45.569  67.648  14.972  1.00  0.00           C  
ATOM   1820  HG2 MET   127      45.190  67.226  14.044  1.00  0.00           H  
ATOM   1821  HG3 MET   127      44.776  67.256  15.604  1.00  0.00           H  
ATOM   1822  SD  MET   127      45.652  69.462  15.042  1.00  0.00           S  
ATOM   1823  CE  MET   127      46.458  69.765  13.405  1.00  0.00           C  
ATOM   1824  HE1 MET   127      47.497  69.537  13.633  1.00  0.00           H  
ATOM   1825  HE2 MET   127      46.045  69.149  12.610  1.00  0.00           H  
ATOM   1826  HE3 MET   127      46.371  70.790  13.052  1.00  0.00           H  
ATOM   1827  C   MET   127      48.350  65.069  14.868  1.00  0.00           C  
ATOM   1828  O   MET   127      49.100  64.604  15.792  1.00  0.00           O  
ATOM   1829  N   PRO   128      48.816  65.150  13.577  1.00  0.00           N  
ATOM   1830  CD  PRO   128      48.028  65.460  12.420  1.00  0.00           C  
ATOM   1831  HD2 PRO   128      47.421  66.352  12.551  1.00  0.00           H  
ATOM   1832  HD3 PRO   128      47.367  64.605  12.302  1.00  0.00           H  
ATOM   1833  CG  PRO   128      49.009  65.720  11.321  1.00  0.00           C  
ATOM   1834  HG2 PRO   128      49.242  66.756  11.081  1.00  0.00           H  
ATOM   1835  HG3 PRO   128      48.627  65.368  10.365  1.00  0.00           H  
ATOM   1836  CB  PRO   128      50.183  64.885  11.639  1.00  0.00           C  
ATOM   1837  HB2 PRO   128      51.174  65.238  11.360  1.00  0.00           H  
ATOM   1838  HB3 PRO   128      49.941  63.886  11.281  1.00  0.00           H  
ATOM   1839  CA  PRO   128      50.193  64.907  13.173  1.00  0.00           C  
ATOM   1840  HA  PRO   128      50.530  63.921  13.487  1.00  0.00           H  
ATOM   1841  C   PRO   128      51.101  65.899  13.777  1.00  0.00           C  
ATOM   1842  O   PRO   128      50.628  66.900  14.325  1.00  0.00           O  
ATOM   1843  N   SER   129      52.366  65.694  13.793  1.00  0.00           N  
ATOM   1844  H   SER   129      52.835  65.021  13.201  1.00  0.00           H  
ATOM   1845  CA  SER   129      53.202  66.315  14.772  1.00  0.00           C  
ATOM   1846  HA  SER   129      53.080  67.377  14.975  1.00  0.00           H  
ATOM   1847  CB  SER   129      53.031  65.649  16.088  1.00  0.00           C  
ATOM   1848  HB2 SER   129      52.008  65.765  16.439  1.00  0.00           H  
ATOM   1849  HB3 SER   129      53.243  64.585  16.013  1.00  0.00           H  
ATOM   1850  OG  SER   129      53.854  66.294  17.010  1.00  0.00           O  
ATOM   1851  HG  SER   129      53.570  65.955  17.873  1.00  0.00           H  
ATOM   1852  C   SER   129      54.609  66.205  14.264  1.00  0.00           C  
ATOM   1853  O   SER   129      55.150  65.176  13.823  1.00  0.00           O  
ATOM   1854  N   GLU   130      55.460  67.273  14.531  1.00  0.00           N  
ATOM   1855  H   GLU   130      55.134  68.130  14.958  1.00  0.00           H  
ATOM   1856  CA  GLU   130      56.885  67.199  14.322  1.00  0.00           C  
ATOM   1857  HA  GLU   130      57.262  66.325  13.796  1.00  0.00           H  
ATOM   1858  CB  GLU   130      57.481  68.444  13.606  1.00  0.00           C  
ATOM   1859  HB2 GLU   130      57.303  69.313  14.236  1.00  0.00           H  
ATOM   1860  HB3 GLU   130      58.564  68.349  13.639  1.00  0.00           H  
ATOM   1861  CG  GLU   130      57.090  68.519  12.133  1.00  0.00           C  
ATOM   1862  HG2 GLU   130      56.048  68.704  11.880  1.00  0.00           H  
ATOM   1863  HG3 GLU   130      57.643  69.368  11.736  1.00  0.00           H  
ATOM   1864  CD  GLU   130      57.720  67.327  11.330  1.00  0.00           C  
ATOM   1865  OE1 GLU   130      58.928  67.234  11.153  1.00  0.00           O  
ATOM   1866  OE2 GLU   130      56.938  66.583  10.685  1.00  0.00           O  
ATOM   1867  C   GLU   130      57.603  67.024  15.671  1.00  0.00           C  
ATOM   1868  O   GLU   130      58.857  67.099  15.755  1.00  0.00           O  
ATOM   1869  N   GLU   131      56.896  66.933  16.819  1.00  0.00           N  
ATOM   1870  H   GLU   131      55.916  66.700  16.732  1.00  0.00           H  
ATOM   1871  CA  GLU   131      57.395  66.729  18.182  1.00  0.00           C  
ATOM   1872  HA  GLU   131      58.404  66.370  17.990  1.00  0.00           H  
ATOM   1873  CB  GLU   131      57.530  68.139  18.749  1.00  0.00           C  
ATOM   1874  HB2 GLU   131      57.934  68.873  18.056  1.00  0.00           H  
ATOM   1875  HB3 GLU   131      56.475  68.401  18.803  1.00  0.00           H  
ATOM   1876  CG  GLU   131      58.342  68.286  20.024  1.00  0.00           C  
ATOM   1877  HG2 GLU   131      58.887  67.357  20.178  1.00  0.00           H  
ATOM   1878  HG3 GLU   131      59.149  69.008  19.919  1.00  0.00           H  
ATOM   1879  CD  GLU   131      57.522  68.628  21.226  1.00  0.00           C  
ATOM   1880  OE1 GLU   131      57.649  67.911  22.216  1.00  0.00           O  
ATOM   1881  OE2 GLU   131      56.773  69.690  21.193  1.00  0.00           O  
ATOM   1882  C   GLU   131      56.585  65.847  19.124  1.00  0.00           C  
ATOM   1883  O   GLU   131      56.211  66.188  20.228  1.00  0.00           O  
ATOM   1884  N   GLY   132      56.113  64.714  18.487  1.00  0.00           N  
ATOM   1885  H   GLY   132      56.336  64.529  17.518  1.00  0.00           H  
ATOM   1886  CA  GLY   132      55.243  63.847  19.187  1.00  0.00           C  
ATOM   1887  HA2 GLY   132      54.453  64.508  19.535  1.00  0.00           H  
ATOM   1888  HA3 GLY   132      54.840  63.257  18.367  1.00  0.00           H  
ATOM   1889  C   GLY   132      55.804  63.070  20.351  1.00  0.00           C  
ATOM   1890  O   GLY   132      56.450  63.616  21.228  1.00  0.00           O  
ATOM   1891  N   TYR   133      55.631  61.720  20.267  1.00  0.00           N  
ATOM   1892  H   TYR   133      55.126  61.343  19.476  1.00  0.00           H  
ATOM   1893  CA  TYR   133      55.824  60.873  21.403  1.00  0.00           C  
ATOM   1894  HA  TYR   133      55.618  61.474  22.286  1.00  0.00           H  
ATOM   1895  CB  TYR   133      54.684  59.810  21.323  1.00  0.00           C  
ATOM   1896  HB2 TYR   133      53.901  60.123  20.635  1.00  0.00           H  
ATOM   1897  HB3 TYR   133      55.057  58.861  20.942  1.00  0.00           H  
ATOM   1898  CG  TYR   133      53.957  59.529  22.619  1.00  0.00           C  
ATOM   1899  CD1 TYR   133      54.492  58.883  23.691  1.00  0.00           C  
ATOM   1900  HD1 TYR   133      55.450  58.377  23.694  1.00  0.00           H  
ATOM   1901  CE1 TYR   133      53.738  58.584  24.845  1.00  0.00           C  
ATOM   1902  HE1 TYR   133      54.191  58.199  25.751  1.00  0.00           H  
ATOM   1903  CZ  TYR   133      52.425  59.020  24.905  1.00  0.00           C  
ATOM   1904  OH  TYR   133      51.695  58.832  26.037  1.00  0.00           O  
ATOM   1905  HH  TYR   133      52.200  58.440  26.767  1.00  0.00           H  
ATOM   1906  CE2 TYR   133      51.828  59.599  23.761  1.00  0.00           C  
ATOM   1907  HE2 TYR   133      50.784  59.884  23.699  1.00  0.00           H  
ATOM   1908  CD2 TYR   133      52.640  59.823  22.659  1.00  0.00           C  
ATOM   1909  HD2 TYR   133      52.097  60.110  21.766  1.00  0.00           H  
ATOM   1910  C   TYR   133      57.211  60.358  21.525  1.00  0.00           C  
ATOM   1911  O   TYR   133      57.555  59.444  22.279  1.00  0.00           O  
ATOM   1912  N   GLN   134      58.234  60.984  20.764  1.00  0.00           N  
ATOM   1913  H   GLN   134      58.016  61.662  20.047  1.00  0.00           H  
ATOM   1914  CA  GLN   134      59.537  60.405  20.705  1.00  0.00           C  
ATOM   1915  HA  GLN   134      59.423  59.324  20.747  1.00  0.00           H  
ATOM   1916  CB  GLN   134      60.369  60.812  19.516  1.00  0.00           C  
ATOM   1917  HB2 GLN   134      59.730  60.784  18.635  1.00  0.00           H  
ATOM   1918  HB3 GLN   134      60.705  61.841  19.627  1.00  0.00           H  
ATOM   1919  CG  GLN   134      61.575  59.979  19.161  1.00  0.00           C  
ATOM   1920  HG2 GLN   134      62.184  60.472  18.406  1.00  0.00           H  
ATOM   1921  HG3 GLN   134      62.257  59.881  20.003  1.00  0.00           H  
ATOM   1922  CD  GLN   134      61.262  58.610  18.760  1.00  0.00           C  
ATOM   1923  OE1 GLN   134      60.105  58.113  18.789  1.00  0.00           O  
ATOM   1924  NE2 GLN   134      62.326  58.049  18.285  1.00  0.00           N  
ATOM   1925 HE21 GLN   134      62.111  57.167  17.840  1.00  0.00           H  
ATOM   1926 HE22 GLN   134      63.257  58.419  18.420  1.00  0.00           H  
ATOM   1927  C   GLN   134      60.203  60.659  22.019  1.00  0.00           C  
ATOM   1928  O   GLN   134      60.712  59.760  22.751  1.00  0.00           O  
ATOM   1929  N   ASP   135      60.130  61.868  22.516  1.00  0.00           N  
ATOM   1930  H   ASP   135      59.701  62.539  21.893  1.00  0.00           H  
ATOM   1931  CA  ASP   135      60.676  62.349  23.783  1.00  0.00           C  
ATOM   1932  HA  ASP   135      61.685  61.962  23.909  1.00  0.00           H  
ATOM   1933  CB  ASP   135      60.608  63.859  23.764  1.00  0.00           C  
ATOM   1934  HB2 ASP   135      61.155  64.296  24.598  1.00  0.00           H  
ATOM   1935  HB3 ASP   135      61.180  64.246  22.923  1.00  0.00           H  
ATOM   1936  CG  ASP   135      59.214  64.554  23.485  1.00  0.00           C  
ATOM   1937  OD1 ASP   135      58.368  64.663  24.407  1.00  0.00           O  
ATOM   1938  OD2 ASP   135      58.985  65.072  22.361  1.00  0.00           O  
ATOM   1939  C   ASP   135      59.896  61.843  25.108  1.00  0.00           C  
ATOM   1940  O   ASP   135      60.157  62.336  26.218  1.00  0.00           O  
ATOM   1941  N   TYR   136      59.137  60.784  24.977  1.00  0.00           N  
ATOM   1942  H   TYR   136      58.671  60.550  24.111  1.00  0.00           H  
ATOM   1943  CA  TYR   136      58.644  59.969  26.121  1.00  0.00           C  
ATOM   1944  HA  TYR   136      58.459  60.631  26.963  1.00  0.00           H  
ATOM   1945  CB  TYR   136      57.362  59.202  25.698  1.00  0.00           C  
ATOM   1946  HB2 TYR   136      56.656  59.996  25.461  1.00  0.00           H  
ATOM   1947  HB3 TYR   136      57.599  58.721  24.751  1.00  0.00           H  
ATOM   1948  CG  TYR   136      56.797  58.233  26.615  1.00  0.00           C  
ATOM   1949  CD1 TYR   136      57.059  56.835  26.573  1.00  0.00           C  
ATOM   1950  HD1 TYR   136      57.632  56.468  25.731  1.00  0.00           H  
ATOM   1951  CE1 TYR   136      56.535  55.941  27.481  1.00  0.00           C  
ATOM   1952  HE1 TYR   136      56.714  54.876  27.398  1.00  0.00           H  
ATOM   1953  CZ  TYR   136      55.784  56.433  28.549  1.00  0.00           C  
ATOM   1954  OH  TYR   136      55.227  55.516  29.378  1.00  0.00           O  
ATOM   1955  HH  TYR   136      55.590  54.644  29.163  1.00  0.00           H  
ATOM   1956  CE2 TYR   136      55.537  57.772  28.630  1.00  0.00           C  
ATOM   1957  HE2 TYR   136      54.911  58.244  29.377  1.00  0.00           H  
ATOM   1958  CD2 TYR   136      56.046  58.659  27.702  1.00  0.00           C  
ATOM   1959  HD2 TYR   136      55.663  59.670  27.778  1.00  0.00           H  
ATOM   1960  C   TYR   136      59.716  58.893  26.427  1.00  0.00           C  
ATOM   1961  O   TYR   136      60.177  58.744  27.558  1.00  0.00           O  
ATOM   1962  N   GLU   137      60.310  58.387  25.355  1.00  0.00           N  
ATOM   1963  H   GLU   137      60.061  58.858  24.496  1.00  0.00           H  
ATOM   1964  CA  GLU   137      61.435  57.407  25.433  1.00  0.00           C  
ATOM   1965  HA  GLU   137      62.076  57.644  26.280  1.00  0.00           H  
ATOM   1966  CB  GLU   137      60.832  56.050  25.787  1.00  0.00           C  
ATOM   1967  HB2 GLU   137      60.225  56.057  26.690  1.00  0.00           H  
ATOM   1968  HB3 GLU   137      60.124  55.704  25.037  1.00  0.00           H  
ATOM   1969  CG  GLU   137      61.788  54.843  26.127  1.00  0.00           C  
ATOM   1970  HG2 GLU   137      61.230  53.948  26.397  1.00  0.00           H  
ATOM   1971  HG3 GLU   137      62.389  54.764  25.224  1.00  0.00           H  
ATOM   1972  CD  GLU   137      62.647  55.227  27.347  1.00  0.00           C  
ATOM   1973  OE1 GLU   137      63.799  55.733  27.200  1.00  0.00           O  
ATOM   1974  OE2 GLU   137      62.164  55.085  28.471  1.00  0.00           O  
ATOM   1975  C   GLU   137      62.222  57.357  24.149  1.00  0.00           C  
ATOM   1976  O   GLU   137      62.100  56.456  23.301  1.00  0.00           O  
ATOM   1977  N   PRO   138      63.018  58.474  23.959  1.00  0.00           N  
ATOM   1978  CD  PRO   138      63.238  59.687  24.787  1.00  0.00           C  
ATOM   1979  HD2 PRO   138      63.669  59.479  25.763  1.00  0.00           H  
ATOM   1980  HD3 PRO   138      62.297  60.208  24.950  1.00  0.00           H  
ATOM   1981  CG  PRO   138      64.165  60.516  23.937  1.00  0.00           C  
ATOM   1982  HG2 PRO   138      65.147  60.118  24.181  1.00  0.00           H  
ATOM   1983  HG3 PRO   138      64.037  61.573  24.165  1.00  0.00           H  
ATOM   1984  CB  PRO   138      63.875  60.112  22.506  1.00  0.00           C  
ATOM   1985  HB2 PRO   138      64.605  60.370  21.742  1.00  0.00           H  
ATOM   1986  HB3 PRO   138      62.963  60.536  22.090  1.00  0.00           H  
ATOM   1987  CA  PRO   138      63.661  58.587  22.630  1.00  0.00           C  
ATOM   1988  HA  PRO   138      62.979  58.167  21.894  1.00  0.00           H  
ATOM   1989  C   PRO   138      64.955  57.688  22.531  1.00  0.00           C  
ATOM   1990  O   PRO   138      65.520  57.239  23.525  1.00  0.00           O  
ATOM   1991  N   GLU   139      65.436  57.545  21.279  1.00  0.00           N  
ATOM   1992  H   GLU   139      64.969  58.025  20.522  1.00  0.00           H  
ATOM   1993  CA  GLU   139      66.688  56.870  21.018  1.00  0.00           C  
ATOM   1994  HA  GLU   139      66.661  56.037  21.716  1.00  0.00           H  
ATOM   1995  CB  GLU   139      66.887  56.341  19.534  1.00  0.00           C  
ATOM   1996  HB2 GLU   139      66.656  57.154  18.849  1.00  0.00           H  
ATOM   1997  HB3 GLU   139      67.927  56.057  19.383  1.00  0.00           H  
ATOM   1998  CG  GLU   139      66.051  55.161  19.172  1.00  0.00           C  
ATOM   1999  HG2 GLU   139      65.013  55.388  18.936  1.00  0.00           H  
ATOM   2000  HG3 GLU   139      66.465  54.869  18.209  1.00  0.00           H  
ATOM   2001  CD  GLU   139      66.370  54.009  20.213  1.00  0.00           C  
ATOM   2002  OE1 GLU   139      67.489  53.480  20.374  1.00  0.00           O  
ATOM   2003  OE2 GLU   139      65.252  53.745  20.819  1.00  0.00           O  
ATOM   2004  C   GLU   139      67.802  57.854  21.412  1.00  0.00           C  
ATOM   2005  O   GLU   139      68.636  57.613  22.249  1.00  0.00           O  
ATOM   2006  N   ALA   140      67.765  59.053  20.722  1.00  0.00           N  
ATOM   2007  H   ALA   140      66.998  59.194  20.080  1.00  0.00           H  
ATOM   2008  CA  ALA   140      68.682  60.211  20.970  1.00  0.00           C  
ATOM   2009  HA  ALA   140      68.934  60.283  22.026  1.00  0.00           H  
ATOM   2010  CB  ALA   140      70.040  60.190  20.238  1.00  0.00           C  
ATOM   2011  HB1 ALA   140      70.619  59.334  20.577  1.00  0.00           H  
ATOM   2012  HB2 ALA   140      69.778  60.210  19.182  1.00  0.00           H  
ATOM   2013  HB3 ALA   140      70.647  61.067  20.455  1.00  0.00           H  
ATOM   2014  C   ALA   140      67.957  61.576  20.724  1.00  0.00           C  
ATOM   2015  O   ALA   140      68.445  62.569  21.298  1.00  0.00           O  
ATOM   2016  OXT ALA   140      67.049  61.597  19.810  1.00  0.00           O  
TER    2017      ALA   140 
ATOM   2017  N   MET   141      48.224  67.384  61.329  1.00  0.00           N  
ATOM   2018  H1  MET   141      48.648  67.120  60.423  1.00  0.00           H  
ATOM   2019  H2  MET   141      47.446  66.715  61.473  1.00  0.00           H  
ATOM   2020  H3  MET   141      48.872  67.459  62.134  1.00  0.00           H  
ATOM   2021  CA  MET   141      47.686  68.758  61.167  1.00  0.00           C  
ATOM   2022  HA  MET   141      47.221  69.122  62.080  1.00  0.00           H  
ATOM   2023  CB  MET   141      48.850  69.753  60.974  1.00  0.00           C  
ATOM   2024  HB2 MET   141      49.547  69.488  61.767  1.00  0.00           H  
ATOM   2025  HB3 MET   141      49.261  69.601  59.978  1.00  0.00           H  
ATOM   2026  CG  MET   141      48.595  71.236  61.322  1.00  0.00           C  
ATOM   2027  HG2 MET   141      49.477  71.872  61.309  1.00  0.00           H  
ATOM   2028  HG3 MET   141      48.011  71.598  60.480  1.00  0.00           H  
ATOM   2029  SD  MET   141      47.652  71.341  62.952  1.00  0.00           S  
ATOM   2030  CE  MET   141      47.278  73.101  63.081  1.00  0.00           C  
ATOM   2031  HE1 MET   141      47.076  73.463  62.075  1.00  0.00           H  
ATOM   2032  HE2 MET   141      46.357  73.158  63.656  1.00  0.00           H  
ATOM   2033  HE3 MET   141      48.081  73.618  63.601  1.00  0.00           H  
ATOM   2034  C   MET   141      46.676  68.741  60.105  1.00  0.00           C  
ATOM   2035  O   MET   141      46.816  69.162  59.004  1.00  0.00           O  
ATOM   2036  N   ASP   142      45.456  68.286  60.543  1.00  0.00           N  
ATOM   2037  H   ASP   142      45.443  67.819  61.440  1.00  0.00           H  
ATOM   2038  CA  ASP   142      44.365  67.880  59.644  1.00  0.00           C  
ATOM   2039  HA  ASP   142      44.657  67.002  59.072  1.00  0.00           H  
ATOM   2040  CB  ASP   142      43.195  67.555  60.594  1.00  0.00           C  
ATOM   2041  HB2 ASP   142      43.414  66.762  61.306  1.00  0.00           H  
ATOM   2042  HB3 ASP   142      42.828  68.420  61.142  1.00  0.00           H  
ATOM   2043  CG  ASP   142      42.000  67.106  59.711  1.00  0.00           C  
ATOM   2044  OD1 ASP   142      42.053  66.172  58.809  1.00  0.00           O  
ATOM   2045  OD2 ASP   142      40.852  67.619  59.930  1.00  0.00           O  
ATOM   2046  C   ASP   142      43.951  69.060  58.697  1.00  0.00           C  
ATOM   2047  O   ASP   142      43.869  68.853  57.466  1.00  0.00           O  
ATOM   2048  N   VAL   143      44.003  70.316  59.177  1.00  0.00           N  
ATOM   2049  H   VAL   143      44.284  70.454  60.138  1.00  0.00           H  
ATOM   2050  CA  VAL   143      43.826  71.470  58.283  1.00  0.00           C  
ATOM   2051  HA  VAL   143      42.863  71.365  57.788  1.00  0.00           H  
ATOM   2052  CB  VAL   143      43.670  72.872  59.039  1.00  0.00           C  
ATOM   2053  HB  VAL   143      43.105  72.711  59.955  1.00  0.00           H  
ATOM   2054  CG1 VAL   143      44.823  73.717  59.362  1.00  0.00           C  
ATOM   2055 HG11 VAL   143      44.468  74.667  59.757  1.00  0.00           H  
ATOM   2056 HG12 VAL   143      45.527  73.296  60.077  1.00  0.00           H  
ATOM   2057 HG13 VAL   143      45.491  73.883  58.519  1.00  0.00           H  
ATOM   2058  CG2 VAL   143      42.863  73.776  58.156  1.00  0.00           C  
ATOM   2059 HG21 VAL   143      42.435  74.634  58.670  1.00  0.00           H  
ATOM   2060 HG22 VAL   143      43.461  74.187  57.344  1.00  0.00           H  
ATOM   2061 HG23 VAL   143      41.956  73.222  57.924  1.00  0.00           H  
ATOM   2062  C   VAL   143      44.853  71.551  57.195  1.00  0.00           C  
ATOM   2063  O   VAL   143      44.514  71.825  56.038  1.00  0.00           O  
ATOM   2064  N   PHE   144      46.134  71.440  57.596  1.00  0.00           N  
ATOM   2065  H   PHE   144      46.344  71.075  58.516  1.00  0.00           H  
ATOM   2066  CA  PHE   144      47.274  71.363  56.696  1.00  0.00           C  
ATOM   2067  HA  PHE   144      47.327  72.187  55.987  1.00  0.00           H  
ATOM   2068  CB  PHE   144      48.554  71.317  57.459  1.00  0.00           C  
ATOM   2069  HB2 PHE   144      48.750  72.218  58.036  1.00  0.00           H  
ATOM   2070  HB3 PHE   144      48.565  70.451  58.118  1.00  0.00           H  
ATOM   2071  CG  PHE   144      49.740  71.078  56.589  1.00  0.00           C  
ATOM   2072  CD1 PHE   144      50.229  69.799  56.327  1.00  0.00           C  
ATOM   2073  HD1 PHE   144      49.774  68.958  56.837  1.00  0.00           H  
ATOM   2074  CE1 PHE   144      51.224  69.483  55.419  1.00  0.00           C  
ATOM   2075  HE1 PHE   144      51.534  68.447  55.364  1.00  0.00           H  
ATOM   2076  CZ  PHE   144      51.570  70.521  54.509  1.00  0.00           C  
ATOM   2077  HZ  PHE   144      52.072  70.266  53.583  1.00  0.00           H  
ATOM   2078  CE2 PHE   144      51.122  71.811  54.790  1.00  0.00           C  
ATOM   2079  HE2 PHE   144      51.422  72.632  54.150  1.00  0.00           H  
ATOM   2080  CD2 PHE   144      50.252  72.073  55.819  1.00  0.00           C  
ATOM   2081  HD2 PHE   144      50.035  73.088  56.129  1.00  0.00           H  
ATOM   2082  C   PHE   144      47.115  70.114  55.738  1.00  0.00           C  
ATOM   2083  O   PHE   144      47.446  70.248  54.550  1.00  0.00           O  
ATOM   2084  N   MET   145      46.529  68.961  56.199  1.00  0.00           N  
ATOM   2085  H   MET   145      46.174  69.019  57.144  1.00  0.00           H  
ATOM   2086  CA  MET   145      46.323  67.812  55.288  1.00  0.00           C  
ATOM   2087  HA  MET   145      47.211  67.777  54.661  1.00  0.00           H  
ATOM   2088  CB  MET   145      46.040  66.449  55.999  1.00  0.00           C  
ATOM   2089  HB2 MET   145      45.081  66.438  56.514  1.00  0.00           H  
ATOM   2090  HB3 MET   145      45.994  65.740  55.175  1.00  0.00           H  
ATOM   2091  CG  MET   145      47.256  66.062  56.845  1.00  0.00           C  
ATOM   2092  HG2 MET   145      47.321  66.651  57.757  1.00  0.00           H  
ATOM   2093  HG3 MET   145      47.207  65.031  57.187  1.00  0.00           H  
ATOM   2094  SD  MET   145      48.825  66.252  56.001  1.00  0.00           S  
ATOM   2095  CE  MET   145      49.624  64.681  56.508  1.00  0.00           C  
ATOM   2096  HE1 MET   145      50.701  64.828  56.540  1.00  0.00           H  
ATOM   2097  HE2 MET   145      49.262  64.300  57.460  1.00  0.00           H  
ATOM   2098  HE3 MET   145      49.428  63.929  55.747  1.00  0.00           H  
ATOM   2099  C   MET   145      45.127  68.008  54.330  1.00  0.00           C  
ATOM   2100  O   MET   145      45.065  67.451  53.271  1.00  0.00           O  
ATOM   2101  N   LYS   146      44.092  68.801  54.675  1.00  0.00           N  
ATOM   2102  H   LYS   146      44.042  69.335  55.532  1.00  0.00           H  
ATOM   2103  CA  LYS   146      43.047  69.198  53.746  1.00  0.00           C  
ATOM   2104  HA  LYS   146      42.637  68.235  53.452  1.00  0.00           H  
ATOM   2105  CB  LYS   146      41.945  70.043  54.417  1.00  0.00           C  
ATOM   2106  HB2 LYS   146      42.334  70.354  55.385  1.00  0.00           H  
ATOM   2107  HB3 LYS   146      41.556  70.881  53.842  1.00  0.00           H  
ATOM   2108  CG  LYS   146      40.674  69.240  54.710  1.00  0.00           C  
ATOM   2109  HG2 LYS   146      39.967  69.922  55.178  1.00  0.00           H  
ATOM   2110  HG3 LYS   146      40.275  68.871  53.767  1.00  0.00           H  
ATOM   2111  CD  LYS   146      40.906  68.158  55.754  1.00  0.00           C  
ATOM   2112  HD2 LYS   146      41.220  67.221  55.298  1.00  0.00           H  
ATOM   2113  HD3 LYS   146      41.706  68.394  56.452  1.00  0.00           H  
ATOM   2114  CE  LYS   146      39.495  67.807  56.330  1.00  0.00           C  
ATOM   2115  HE2 LYS   146      39.016  68.697  56.731  1.00  0.00           H  
ATOM   2116  HE3 LYS   146      38.684  67.516  55.667  1.00  0.00           H  
ATOM   2117  NZ  LYS   146      39.577  66.689  57.342  1.00  0.00           N  
ATOM   2118  HZ1 LYS   146      39.946  65.863  56.836  1.00  0.00           H  
ATOM   2119  HZ2 LYS   146      40.263  66.939  58.076  1.00  0.00           H  
ATOM   2120  HZ3 LYS   146      38.659  66.424  57.742  1.00  0.00           H  
ATOM   2121  C   LYS   146      43.502  69.997  52.591  1.00  0.00           C  
ATOM   2122  O   LYS   146      42.972  69.893  51.496  1.00  0.00           O  
ATOM   2123  N   GLY   147      44.601  70.846  52.727  1.00  0.00           N  
ATOM   2124  H   GLY   147      45.023  70.905  53.644  1.00  0.00           H  
ATOM   2125  CA  GLY   147      45.166  71.783  51.820  1.00  0.00           C  
ATOM   2126  HA2 GLY   147      44.348  72.318  51.342  1.00  0.00           H  
ATOM   2127  HA3 GLY   147      45.820  72.486  52.330  1.00  0.00           H  
ATOM   2128  C   GLY   147      46.005  70.942  50.822  1.00  0.00           C  
ATOM   2129  O   GLY   147      46.008  71.007  49.591  1.00  0.00           O  
ATOM   2130  N   LEU   148      46.690  69.954  51.474  1.00  0.00           N  
ATOM   2131  H   LEU   148      46.842  69.952  52.474  1.00  0.00           H  
ATOM   2132  CA  LEU   148      47.512  69.045  50.715  1.00  0.00           C  
ATOM   2133  HA  LEU   148      48.043  69.737  50.065  1.00  0.00           H  
ATOM   2134  CB  LEU   148      48.489  68.214  51.565  1.00  0.00           C  
ATOM   2135  HB2 LEU   148      48.635  68.851  52.435  1.00  0.00           H  
ATOM   2136  HB3 LEU   148      48.079  67.258  51.884  1.00  0.00           H  
ATOM   2137  CG  LEU   148      49.887  68.051  50.997  1.00  0.00           C  
ATOM   2138  HG  LEU   148      50.180  69.030  50.623  1.00  0.00           H  
ATOM   2139  CD1 LEU   148      50.898  67.496  52.043  1.00  0.00           C  
ATOM   2140 HD11 LEU   148      50.682  66.463  52.310  1.00  0.00           H  
ATOM   2141 HD12 LEU   148      51.922  67.565  51.681  1.00  0.00           H  
ATOM   2142 HD13 LEU   148      50.939  68.183  52.886  1.00  0.00           H  
ATOM   2143  CD2 LEU   148      50.043  67.127  49.839  1.00  0.00           C  
ATOM   2144 HD21 LEU   148      49.336  67.365  49.047  1.00  0.00           H  
ATOM   2145 HD22 LEU   148      51.061  67.213  49.462  1.00  0.00           H  
ATOM   2146 HD23 LEU   148      49.811  66.107  50.137  1.00  0.00           H  
ATOM   2147  C   LEU   148      46.621  68.206  49.797  1.00  0.00           C  
ATOM   2148  O   LEU   148      46.983  67.992  48.648  1.00  0.00           O  
ATOM   2149  N   SER   149      45.500  67.722  50.361  1.00  0.00           N  
ATOM   2150  H   SER   149      45.357  67.789  51.360  1.00  0.00           H  
ATOM   2151  CA  SER   149      44.566  66.929  49.622  1.00  0.00           C  
ATOM   2152  HA  SER   149      45.221  66.142  49.256  1.00  0.00           H  
ATOM   2153  CB  SER   149      43.474  66.324  50.595  1.00  0.00           C  
ATOM   2154  HB2 SER   149      42.997  67.024  51.276  1.00  0.00           H  
ATOM   2155  HB3 SER   149      42.664  65.868  50.030  1.00  0.00           H  
ATOM   2156  OG  SER   149      44.037  65.326  51.440  1.00  0.00           O  
ATOM   2157  HG  SER   149      44.473  65.693  52.224  1.00  0.00           H  
ATOM   2158  C   SER   149      43.909  67.637  48.475  1.00  0.00           C  
ATOM   2159  O   SER   149      43.795  67.030  47.401  1.00  0.00           O  
ATOM   2160  N   LYS   150      43.399  68.854  48.706  1.00  0.00           N  
ATOM   2161  H   LYS   150      43.215  69.293  49.598  1.00  0.00           H  
ATOM   2162  CA  LYS   150      42.826  69.577  47.543  1.00  0.00           C  
ATOM   2163  HA  LYS   150      42.166  68.947  46.950  1.00  0.00           H  
ATOM   2164  CB  LYS   150      41.922  70.799  47.920  1.00  0.00           C  
ATOM   2165  HB2 LYS   150      41.676  70.651  48.970  1.00  0.00           H  
ATOM   2166  HB3 LYS   150      42.494  71.716  47.792  1.00  0.00           H  
ATOM   2167  CG  LYS   150      40.690  70.992  47.091  1.00  0.00           C  
ATOM   2168  HG2 LYS   150      40.859  70.875  46.023  1.00  0.00           H  
ATOM   2169  HG3 LYS   150      40.066  70.164  47.420  1.00  0.00           H  
ATOM   2170  CD  LYS   150      39.838  72.185  47.364  1.00  0.00           C  
ATOM   2171  HD2 LYS   150      40.470  73.071  47.348  1.00  0.00           H  
ATOM   2172  HD3 LYS   150      39.132  72.317  46.547  1.00  0.00           H  
ATOM   2173  CE  LYS   150      39.068  72.169  48.702  1.00  0.00           C  
ATOM   2174  HE2 LYS   150      38.483  71.255  48.761  1.00  0.00           H  
ATOM   2175  HE3 LYS   150      39.782  72.134  49.521  1.00  0.00           H  
ATOM   2176  NZ  LYS   150      38.102  73.295  48.733  1.00  0.00           N  
ATOM   2177  HZ1 LYS   150      37.341  73.162  48.043  1.00  0.00           H  
ATOM   2178  HZ2 LYS   150      37.566  73.238  49.618  1.00  0.00           H  
ATOM   2179  HZ3 LYS   150      38.617  74.191  48.675  1.00  0.00           H  
ATOM   2180  C   LYS   150      43.963  69.885  46.553  1.00  0.00           C  
ATOM   2181  O   LYS   150      43.729  69.948  45.352  1.00  0.00           O  
ATOM   2182  N   ALA   151      45.237  70.203  47.051  1.00  0.00           N  
ATOM   2183  H   ALA   151      45.229  70.511  48.014  1.00  0.00           H  
ATOM   2184  CA  ALA   151      46.428  70.575  46.170  1.00  0.00           C  
ATOM   2185  HA  ALA   151      46.065  71.387  45.544  1.00  0.00           H  
ATOM   2186  CB  ALA   151      47.615  71.023  46.946  1.00  0.00           C  
ATOM   2187  HB1 ALA   151      48.350  71.295  46.191  1.00  0.00           H  
ATOM   2188  HB2 ALA   151      47.474  71.928  47.535  1.00  0.00           H  
ATOM   2189  HB3 ALA   151      48.037  70.311  47.653  1.00  0.00           H  
ATOM   2190  C   ALA   151      46.687  69.338  45.257  1.00  0.00           C  
ATOM   2191  O   ALA   151      46.798  69.594  44.060  1.00  0.00           O  
ATOM   2192  N   LYS   152      46.574  68.092  45.814  1.00  0.00           N  
ATOM   2193  H   LYS   152      46.484  68.094  46.821  1.00  0.00           H  
ATOM   2194  CA  LYS   152      46.758  66.786  45.163  1.00  0.00           C  
ATOM   2195  HA  LYS   152      47.644  66.917  44.545  1.00  0.00           H  
ATOM   2196  CB  LYS   152      46.746  65.607  46.171  1.00  0.00           C  
ATOM   2197  HB2 LYS   152      47.544  65.941  46.832  1.00  0.00           H  
ATOM   2198  HB3 LYS   152      45.831  65.484  46.747  1.00  0.00           H  
ATOM   2199  CG  LYS   152      47.063  64.310  45.367  1.00  0.00           C  
ATOM   2200  HG2 LYS   152      46.277  64.169  44.628  1.00  0.00           H  
ATOM   2201  HG3 LYS   152      48.004  64.502  44.855  1.00  0.00           H  
ATOM   2202  CD  LYS   152      47.228  63.172  46.277  1.00  0.00           C  
ATOM   2203  HD2 LYS   152      48.059  63.507  46.895  1.00  0.00           H  
ATOM   2204  HD3 LYS   152      46.308  63.073  46.849  1.00  0.00           H  
ATOM   2205  CE  LYS   152      47.686  61.914  45.593  1.00  0.00           C  
ATOM   2206  HE2 LYS   152      47.095  61.660  44.717  1.00  0.00           H  
ATOM   2207  HE3 LYS   152      48.607  62.038  45.028  1.00  0.00           H  
ATOM   2208  NZ  LYS   152      47.902  60.803  46.559  1.00  0.00           N  
ATOM   2209  HZ1 LYS   152      47.029  60.543  47.054  1.00  0.00           H  
ATOM   2210  HZ2 LYS   152      48.354  60.084  45.967  1.00  0.00           H  
ATOM   2211  HZ3 LYS   152      48.649  61.062  47.228  1.00  0.00           H  
ATOM   2212  C   LYS   152      45.662  66.673  44.130  1.00  0.00           C  
ATOM   2213  O   LYS   152      45.889  66.514  42.957  1.00  0.00           O  
ATOM   2214  N   GLU   153      44.404  66.870  44.582  1.00  0.00           N  
ATOM   2215  H   GLU   153      44.355  67.244  45.520  1.00  0.00           H  
ATOM   2216  CA  GLU   153      43.210  66.803  43.700  1.00  0.00           C  
ATOM   2217  HA  GLU   153      43.197  65.824  43.226  1.00  0.00           H  
ATOM   2218  CB  GLU   153      42.006  66.928  44.697  1.00  0.00           C  
ATOM   2219  HB2 GLU   153      42.261  66.320  45.562  1.00  0.00           H  
ATOM   2220  HB3 GLU   153      41.897  67.994  44.885  1.00  0.00           H  
ATOM   2221  CG  GLU   153      40.692  66.385  44.137  1.00  0.00           C  
ATOM   2222  HG2 GLU   153      39.891  66.796  44.748  1.00  0.00           H  
ATOM   2223  HG3 GLU   153      40.617  66.843  43.153  1.00  0.00           H  
ATOM   2224  CD  GLU   153      40.742  64.835  44.159  1.00  0.00           C  
ATOM   2225  OE1 GLU   153      40.741  64.272  45.248  1.00  0.00           O  
ATOM   2226  OE2 GLU   153      41.069  64.208  43.121  1.00  0.00           O  
ATOM   2227  C   GLU   153      43.141  67.909  42.532  1.00  0.00           C  
ATOM   2228  O   GLU   153      42.576  67.693  41.442  1.00  0.00           O  
ATOM   2229  N   GLY   154      43.952  68.948  42.754  1.00  0.00           N  
ATOM   2230  H   GLY   154      44.439  69.038  43.636  1.00  0.00           H  
ATOM   2231  CA  GLY   154      44.302  69.963  41.752  1.00  0.00           C  
ATOM   2232  HA2 GLY   154      43.475  70.358  41.167  1.00  0.00           H  
ATOM   2233  HA3 GLY   154      44.782  70.742  42.340  1.00  0.00           H  
ATOM   2234  C   GLY   154      45.309  69.385  40.790  1.00  0.00           C  
ATOM   2235  O   GLY   154      45.070  69.414  39.575  1.00  0.00           O  
ATOM   2236  N   VAL   155      46.466  68.813  41.255  1.00  0.00           N  
ATOM   2237  H   VAL   155      46.614  68.750  42.253  1.00  0.00           H  
ATOM   2238  CA  VAL   155      47.423  68.121  40.381  1.00  0.00           C  
ATOM   2239  HA  VAL   155      47.796  68.934  39.761  1.00  0.00           H  
ATOM   2240  CB  VAL   155      48.588  67.381  41.060  1.00  0.00           C  
ATOM   2241  HB  VAL   155      48.133  66.467  41.436  1.00  0.00           H  
ATOM   2242  CG1 VAL   155      49.674  67.078  40.059  1.00  0.00           C  
ATOM   2243 HG11 VAL   155      49.325  66.670  39.112  1.00  0.00           H  
ATOM   2244 HG12 VAL   155      50.166  68.020  39.827  1.00  0.00           H  
ATOM   2245 HG13 VAL   155      50.447  66.437  40.478  1.00  0.00           H  
ATOM   2246  CG2 VAL   155      49.242  68.237  42.080  1.00  0.00           C  
ATOM   2247 HG21 VAL   155      50.205  67.802  42.339  1.00  0.00           H  
ATOM   2248 HG22 VAL   155      49.469  69.171  41.570  1.00  0.00           H  
ATOM   2249 HG23 VAL   155      48.570  68.333  42.931  1.00  0.00           H  
ATOM   2250  C   VAL   155      46.695  67.139  39.500  1.00  0.00           C  
ATOM   2251  O   VAL   155      46.743  67.296  38.248  1.00  0.00           O  
ATOM   2252  N   VAL   156      45.954  66.211  40.124  1.00  0.00           N  
ATOM   2253  H   VAL   156      45.932  66.021  41.117  1.00  0.00           H  
ATOM   2254  CA  VAL   156      45.234  65.168  39.385  1.00  0.00           C  
ATOM   2255  HA  VAL   156      45.915  64.626  38.734  1.00  0.00           H  
ATOM   2256  CB  VAL   156      44.635  64.118  40.336  1.00  0.00           C  
ATOM   2257  HB  VAL   156      44.004  64.722  40.986  1.00  0.00           H  
ATOM   2258  CG1 VAL   156      43.776  63.100  39.594  1.00  0.00           C  
ATOM   2259 HG11 VAL   156      44.229  62.668  38.704  1.00  0.00           H  
ATOM   2260 HG12 VAL   156      43.350  62.378  40.289  1.00  0.00           H  
ATOM   2261 HG13 VAL   156      42.870  63.633  39.312  1.00  0.00           H  
ATOM   2262  CG2 VAL   156      45.760  63.373  41.147  1.00  0.00           C  
ATOM   2263 HG21 VAL   156      45.334  62.663  41.853  1.00  0.00           H  
ATOM   2264 HG22 VAL   156      46.397  62.873  40.420  1.00  0.00           H  
ATOM   2265 HG23 VAL   156      46.453  64.095  41.573  1.00  0.00           H  
ATOM   2266  C   VAL   156      44.209  65.773  38.359  1.00  0.00           C  
ATOM   2267  O   VAL   156      44.144  65.317  37.215  1.00  0.00           O  
ATOM   2268  N   ALA   157      43.623  66.914  38.719  1.00  0.00           N  
ATOM   2269  H   ALA   157      43.656  67.287  39.658  1.00  0.00           H  
ATOM   2270  CA  ALA   157      42.637  67.502  37.783  1.00  0.00           C  
ATOM   2271  HA  ALA   157      42.056  66.694  37.345  1.00  0.00           H  
ATOM   2272  CB  ALA   157      41.806  68.503  38.536  1.00  0.00           C  
ATOM   2273  HB1 ALA   157      41.325  68.148  39.445  1.00  0.00           H  
ATOM   2274  HB2 ALA   157      42.503  69.273  38.859  1.00  0.00           H  
ATOM   2275  HB3 ALA   157      40.961  68.895  37.974  1.00  0.00           H  
ATOM   2276  C   ALA   157      43.353  68.196  36.581  1.00  0.00           C  
ATOM   2277  O   ALA   157      42.807  68.213  35.458  1.00  0.00           O  
ATOM   2278  N   ALA   158      44.623  68.656  36.757  1.00  0.00           N  
ATOM   2279  H   ALA   158      45.122  68.530  37.627  1.00  0.00           H  
ATOM   2280  CA  ALA   158      45.320  69.479  35.742  1.00  0.00           C  
ATOM   2281  HA  ALA   158      44.534  70.151  35.403  1.00  0.00           H  
ATOM   2282  CB  ALA   158      46.495  70.171  36.347  1.00  0.00           C  
ATOM   2283  HB1 ALA   158      46.961  70.644  35.485  1.00  0.00           H  
ATOM   2284  HB2 ALA   158      46.156  70.914  37.066  1.00  0.00           H  
ATOM   2285  HB3 ALA   158      47.188  69.472  36.810  1.00  0.00           H  
ATOM   2286  C   ALA   158      45.740  68.529  34.559  1.00  0.00           C  
ATOM   2287  O   ALA   158      45.558  68.812  33.370  1.00  0.00           O  
ATOM   2288  N   ALA   159      46.079  67.263  34.897  1.00  0.00           N  
ATOM   2289  H   ALA   159      46.143  66.991  35.869  1.00  0.00           H  
ATOM   2290  CA  ALA   159      46.395  66.195  33.969  1.00  0.00           C  
ATOM   2291  HA  ALA   159      46.853  66.578  33.060  1.00  0.00           H  
ATOM   2292  CB  ALA   159      47.293  65.118  34.600  1.00  0.00           C  
ATOM   2293  HB1 ALA   159      47.598  64.303  33.947  1.00  0.00           H  
ATOM   2294  HB2 ALA   159      48.213  65.622  34.888  1.00  0.00           H  
ATOM   2295  HB3 ALA   159      46.856  64.657  35.484  1.00  0.00           H  
ATOM   2296  C   ALA   159      45.205  65.434  33.525  1.00  0.00           C  
ATOM   2297  O   ALA   159      45.274  64.832  32.455  1.00  0.00           O  
ATOM   2298  N   GLU   160      44.057  65.509  34.162  1.00  0.00           N  
ATOM   2299  H   GLU   160      43.943  66.175  34.915  1.00  0.00           H  
ATOM   2300  CA  GLU   160      42.816  65.104  33.505  1.00  0.00           C  
ATOM   2301  HA  GLU   160      42.884  64.096  33.101  1.00  0.00           H  
ATOM   2302  CB  GLU   160      41.560  64.979  34.343  1.00  0.00           C  
ATOM   2303  HB2 GLU   160      41.396  65.876  34.937  1.00  0.00           H  
ATOM   2304  HB3 GLU   160      40.722  64.918  33.652  1.00  0.00           H  
ATOM   2305  CG  GLU   160      41.587  63.813  35.348  1.00  0.00           C  
ATOM   2306  HG2 GLU   160      42.520  63.747  35.905  1.00  0.00           H  
ATOM   2307  HG3 GLU   160      40.838  64.026  36.108  1.00  0.00           H  
ATOM   2308  CD  GLU   160      41.283  62.522  34.841  1.00  0.00           C  
ATOM   2309  OE1 GLU   160      40.845  62.330  33.650  1.00  0.00           O  
ATOM   2310  OE2 GLU   160      41.328  61.470  35.543  1.00  0.00           O  
ATOM   2311  C   GLU   160      42.485  66.038  32.334  1.00  0.00           C  
ATOM   2312  O   GLU   160      42.199  65.492  31.268  1.00  0.00           O  
ATOM   2313  N   LYS   161      42.627  67.351  32.530  1.00  0.00           N  
ATOM   2314  H   LYS   161      42.988  67.712  33.403  1.00  0.00           H  
ATOM   2315  CA  LYS   161      42.400  68.353  31.468  1.00  0.00           C  
ATOM   2316  HA  LYS   161      41.466  68.172  30.942  1.00  0.00           H  
ATOM   2317  CB  LYS   161      42.478  69.748  32.091  1.00  0.00           C  
ATOM   2318  HB2 LYS   161      41.965  69.758  33.051  1.00  0.00           H  
ATOM   2319  HB3 LYS   161      43.491  69.949  32.433  1.00  0.00           H  
ATOM   2320  CG  LYS   161      42.232  70.974  31.198  1.00  0.00           C  
ATOM   2321  HG2 LYS   161      42.406  71.871  31.789  1.00  0.00           H  
ATOM   2322  HG3 LYS   161      43.005  70.988  30.432  1.00  0.00           H  
ATOM   2323  CD  LYS   161      40.893  71.022  30.506  1.00  0.00           C  
ATOM   2324  HD2 LYS   161      40.753  70.254  29.748  1.00  0.00           H  
ATOM   2325  HD3 LYS   161      40.127  70.911  31.270  1.00  0.00           H  
ATOM   2326  CE  LYS   161      40.832  72.406  29.962  1.00  0.00           C  
ATOM   2327  HE2 LYS   161      40.931  73.012  30.859  1.00  0.00           H  
ATOM   2328  HE3 LYS   161      41.718  72.552  29.349  1.00  0.00           H  
ATOM   2329  NZ  LYS   161      39.577  72.691  29.180  1.00  0.00           N  
ATOM   2330  HZ1 LYS   161      39.685  73.707  29.014  1.00  0.00           H  
ATOM   2331  HZ2 LYS   161      39.471  72.097  28.338  1.00  0.00           H  
ATOM   2332  HZ3 LYS   161      38.762  72.456  29.774  1.00  0.00           H  
ATOM   2333  C   LYS   161      43.505  68.181  30.376  1.00  0.00           C  
ATOM   2334  O   LYS   161      43.318  68.568  29.190  1.00  0.00           O  
ATOM   2335  N   THR   162      44.667  67.644  30.816  1.00  0.00           N  
ATOM   2336  H   THR   162      44.723  67.288  31.760  1.00  0.00           H  
ATOM   2337  CA  THR   162      45.855  67.371  29.982  1.00  0.00           C  
ATOM   2338  HA  THR   162      46.541  66.903  30.684  1.00  0.00           H  
ATOM   2339  CB  THR   162      46.574  68.628  29.407  1.00  0.00           C  
ATOM   2340  HB  THR   162      45.865  69.149  28.768  1.00  0.00           H  
ATOM   2341  CG2 THR   162      46.994  69.506  30.533  1.00  0.00           C  
ATOM   2342 HG21 THR   162      47.548  70.362  30.152  1.00  0.00           H  
ATOM   2343 HG22 THR   162      46.100  69.886  31.024  1.00  0.00           H  
ATOM   2344 HG23 THR   162      47.593  69.046  31.316  1.00  0.00           H  
ATOM   2345  OG1 THR   162      47.762  68.235  28.680  1.00  0.00           O  
ATOM   2346  HG1 THR   162      47.392  67.495  28.175  1.00  0.00           H  
ATOM   2347  C   THR   162      45.570  66.299  28.877  1.00  0.00           C  
ATOM   2348  O   THR   162      46.088  66.215  27.775  1.00  0.00           O  
ATOM   2349  N   LYS   163      44.633  65.382  29.237  1.00  0.00           N  
ATOM   2350  H   LYS   163      44.142  65.409  30.120  1.00  0.00           H  
ATOM   2351  CA  LYS   163      44.205  64.358  28.249  1.00  0.00           C  
ATOM   2352  HA  LYS   163      45.072  64.043  27.673  1.00  0.00           H  
ATOM   2353  CB  LYS   163      43.552  63.226  29.005  1.00  0.00           C  
ATOM   2354  HB2 LYS   163      43.959  63.126  30.009  1.00  0.00           H  
ATOM   2355  HB3 LYS   163      42.471  63.309  29.101  1.00  0.00           H  
ATOM   2356  CG  LYS   163      43.862  61.933  28.254  1.00  0.00           C  
ATOM   2357  HG2 LYS   163      43.797  61.983  27.169  1.00  0.00           H  
ATOM   2358  HG3 LYS   163      44.913  61.767  28.482  1.00  0.00           H  
ATOM   2359  CD  LYS   163      42.980  60.847  28.754  1.00  0.00           C  
ATOM   2360  HD2 LYS   163      43.136  60.519  29.780  1.00  0.00           H  
ATOM   2361  HD3 LYS   163      41.942  61.159  28.658  1.00  0.00           H  
ATOM   2362  CE  LYS   163      43.224  59.607  27.836  1.00  0.00           C  
ATOM   2363  HE2 LYS   163      42.833  59.686  26.825  1.00  0.00           H  
ATOM   2364  HE3 LYS   163      44.279  59.386  27.692  1.00  0.00           H  
ATOM   2365  NZ  LYS   163      42.610  58.376  28.428  1.00  0.00           N  
ATOM   2366  HZ1 LYS   163      41.576  58.435  28.435  1.00  0.00           H  
ATOM   2367  HZ2 LYS   163      42.916  57.519  27.932  1.00  0.00           H  
ATOM   2368  HZ3 LYS   163      42.952  58.266  29.399  1.00  0.00           H  
ATOM   2369  C   LYS   163      43.323  64.989  27.217  1.00  0.00           C  
ATOM   2370  O   LYS   163      43.081  64.464  26.114  1.00  0.00           O  
ATOM   2371  N   GLN   164      42.615  66.032  27.571  1.00  0.00           N  
ATOM   2372  H   GLN   164      42.593  66.355  28.529  1.00  0.00           H  
ATOM   2373  CA  GLN   164      41.676  66.668  26.608  1.00  0.00           C  
ATOM   2374  HA  GLN   164      41.219  65.958  25.922  1.00  0.00           H  
ATOM   2375  CB  GLN   164      40.485  67.229  27.344  1.00  0.00           C  
ATOM   2376  HB2 GLN   164      40.815  68.081  27.936  1.00  0.00           H  
ATOM   2377  HB3 GLN   164      39.823  67.549  26.542  1.00  0.00           H  
ATOM   2378  CG  GLN   164      39.701  66.177  28.149  1.00  0.00           C  
ATOM   2379  HG2 GLN   164      39.754  65.251  27.580  1.00  0.00           H  
ATOM   2380  HG3 GLN   164      40.165  65.976  29.112  1.00  0.00           H  
ATOM   2381  CD  GLN   164      38.293  66.506  28.425  1.00  0.00           C  
ATOM   2382  OE1 GLN   164      37.861  67.656  28.378  1.00  0.00           O  
ATOM   2383  NE2 GLN   164      37.392  65.597  28.794  1.00  0.00           N  
ATOM   2384 HE21 GLN   164      36.496  66.003  29.029  1.00  0.00           H  
ATOM   2385 HE22 GLN   164      37.747  64.724  29.159  1.00  0.00           H  
ATOM   2386  C   GLN   164      42.268  67.700  25.654  1.00  0.00           C  
ATOM   2387  O   GLN   164      43.442  68.010  25.819  1.00  0.00           O  
ATOM   2388  N   GLY   165      41.436  68.194  24.694  1.00  0.00           N  
ATOM   2389  H   GLY   165      40.469  67.919  24.589  1.00  0.00           H  
ATOM   2390  CA  GLY   165      41.954  68.991  23.654  1.00  0.00           C  
ATOM   2391  HA2 GLY   165      41.163  69.211  22.939  1.00  0.00           H  
ATOM   2392  HA3 GLY   165      42.346  69.972  23.911  1.00  0.00           H  
ATOM   2393  C   GLY   165      42.787  68.150  22.698  1.00  0.00           C  
ATOM   2394  O   GLY   165      42.692  66.916  22.695  1.00  0.00           O  
ATOM   2395  N   VAL   166      43.635  68.820  21.869  1.00  0.00           N  
ATOM   2396  H   VAL   166      43.648  69.830  21.809  1.00  0.00           H  
ATOM   2397  CA  VAL   166      44.497  68.158  20.856  1.00  0.00           C  
ATOM   2398  HA  VAL   166      43.931  67.432  20.276  1.00  0.00           H  
ATOM   2399  CB  VAL   166      45.093  69.206  19.910  1.00  0.00           C  
ATOM   2400  HB  VAL   166      44.164  69.650  19.558  1.00  0.00           H  
ATOM   2401  CG1 VAL   166      46.050  70.150  20.547  1.00  0.00           C  
ATOM   2402 HG11 VAL   166      45.632  70.670  21.406  1.00  0.00           H  
ATOM   2403 HG12 VAL   166      46.933  69.579  20.824  1.00  0.00           H  
ATOM   2404 HG13 VAL   166      46.364  70.910  19.834  1.00  0.00           H  
ATOM   2405  CG2 VAL   166      45.616  68.516  18.691  1.00  0.00           C  
ATOM   2406 HG21 VAL   166      44.817  68.098  18.083  1.00  0.00           H  
ATOM   2407 HG22 VAL   166      45.934  69.307  18.014  1.00  0.00           H  
ATOM   2408 HG23 VAL   166      46.459  67.828  18.719  1.00  0.00           H  
ATOM   2409  C   VAL   166      45.609  67.451  21.628  1.00  0.00           C  
ATOM   2410  O   VAL   166      46.086  67.955  22.655  1.00  0.00           O  
ATOM   2411  N   ALA   167      46.059  66.269  21.185  1.00  0.00           N  
ATOM   2412  H   ALA   167      45.474  65.799  20.508  1.00  0.00           H  
ATOM   2413  CA  ALA   167      47.113  65.572  21.825  1.00  0.00           C  
ATOM   2414  HA  ALA   167      47.866  66.259  22.205  1.00  0.00           H  
ATOM   2415  CB  ALA   167      46.541  64.721  22.960  1.00  0.00           C  
ATOM   2416  HB1 ALA   167      47.368  64.254  23.491  1.00  0.00           H  
ATOM   2417  HB2 ALA   167      45.951  65.197  23.742  1.00  0.00           H  
ATOM   2418  HB3 ALA   167      46.012  63.862  22.552  1.00  0.00           H  
ATOM   2419  C   ALA   167      47.800  64.739  20.780  1.00  0.00           C  
ATOM   2420  O   ALA   167      47.610  64.945  19.572  1.00  0.00           O  
ATOM   2421  N   GLU   168      48.773  63.941  21.221  1.00  0.00           N  
ATOM   2422  H   GLU   168      48.960  63.977  22.214  1.00  0.00           H  
ATOM   2423  CA  GLU   168      49.296  62.795  20.509  1.00  0.00           C  
ATOM   2424  HA  GLU   168      48.679  62.541  19.650  1.00  0.00           H  
ATOM   2425  CB  GLU   168      50.715  62.936  20.011  1.00  0.00           C  
ATOM   2426  HB2 GLU   168      51.493  62.735  20.745  1.00  0.00           H  
ATOM   2427  HB3 GLU   168      50.828  62.069  19.363  1.00  0.00           H  
ATOM   2428  CG  GLU   168      50.862  64.213  19.025  1.00  0.00           C  
ATOM   2429  HG2 GLU   168      51.528  63.879  18.232  1.00  0.00           H  
ATOM   2430  HG3 GLU   168      49.902  64.528  18.622  1.00  0.00           H  
ATOM   2431  CD  GLU   168      51.500  65.462  19.702  1.00  0.00           C  
ATOM   2432  OE1 GLU   168      50.827  66.066  20.596  1.00  0.00           O  
ATOM   2433  OE2 GLU   168      52.578  65.900  19.237  1.00  0.00           O  
ATOM   2434  C   GLU   168      49.237  61.482  21.392  1.00  0.00           C  
ATOM   2435  O   GLU   168      49.133  61.514  22.656  1.00  0.00           O  
ATOM   2436  N   ALA   169      49.334  60.247  20.785  1.00  0.00           N  
ATOM   2437  H   ALA   169      49.528  60.295  19.794  1.00  0.00           H  
ATOM   2438  CA  ALA   169      48.962  58.999  21.431  1.00  0.00           C  
ATOM   2439  HA  ALA   169      49.030  59.139  22.508  1.00  0.00           H  
ATOM   2440  CB  ALA   169      47.468  58.686  21.179  1.00  0.00           C  
ATOM   2441  HB1 ALA   169      47.227  58.545  20.127  1.00  0.00           H  
ATOM   2442  HB2 ALA   169      47.102  57.777  21.653  1.00  0.00           H  
ATOM   2443  HB3 ALA   169      46.775  59.469  21.480  1.00  0.00           H  
ATOM   2444  C   ALA   169      49.898  57.825  21.148  1.00  0.00           C  
ATOM   2445  O   ALA   169      50.128  57.466  20.002  1.00  0.00           O  
ATOM   2446  N   ALA   170      50.411  57.173  22.278  1.00  0.00           N  
ATOM   2447  H   ALA   170      50.318  57.435  23.251  1.00  0.00           H  
ATOM   2448  CA  ALA   170      51.298  56.005  22.109  1.00  0.00           C  
ATOM   2449  HA  ALA   170      50.942  55.381  21.292  1.00  0.00           H  
ATOM   2450  CB  ALA   170      52.703  56.438  21.993  1.00  0.00           C  
ATOM   2451  HB1 ALA   170      53.245  55.546  21.687  1.00  0.00           H  
ATOM   2452  HB2 ALA   170      52.862  57.266  21.305  1.00  0.00           H  
ATOM   2453  HB3 ALA   170      53.133  56.858  22.900  1.00  0.00           H  
ATOM   2454  C   ALA   170      51.083  55.231  23.424  1.00  0.00           C  
ATOM   2455  O   ALA   170      51.310  55.724  24.575  1.00  0.00           O  
ATOM   2456  N   GLY   171      50.611  54.003  23.266  1.00  0.00           N  
ATOM   2457  H   GLY   171      50.654  53.589  22.344  1.00  0.00           H  
ATOM   2458  CA  GLY   171      50.169  53.167  24.445  1.00  0.00           C  
ATOM   2459  HA2 GLY   171      49.961  52.197  24.000  1.00  0.00           H  
ATOM   2460  HA3 GLY   171      50.955  53.025  25.183  1.00  0.00           H  
ATOM   2461  C   GLY   171      48.822  53.680  25.032  1.00  0.00           C  
ATOM   2462  O   GLY   171      47.894  54.041  24.280  1.00  0.00           O  
ATOM   2463  N   LYS   172      48.795  53.752  26.379  1.00  0.00           N  
ATOM   2464  H   LYS   172      49.412  53.168  26.927  1.00  0.00           H  
ATOM   2465  CA  LYS   172      47.574  54.053  27.114  1.00  0.00           C  
ATOM   2466  HA  LYS   172      46.794  53.410  26.711  1.00  0.00           H  
ATOM   2467  CB  LYS   172      47.750  53.690  28.526  1.00  0.00           C  
ATOM   2468  HB2 LYS   172      48.455  54.365  29.007  1.00  0.00           H  
ATOM   2469  HB3 LYS   172      46.839  53.821  29.106  1.00  0.00           H  
ATOM   2470  CG  LYS   172      48.212  52.290  28.943  1.00  0.00           C  
ATOM   2471  HG2 LYS   172      47.675  51.564  28.335  1.00  0.00           H  
ATOM   2472  HG3 LYS   172      49.258  52.229  28.649  1.00  0.00           H  
ATOM   2473  CD  LYS   172      48.111  51.928  30.418  1.00  0.00           C  
ATOM   2474  HD2 LYS   172      48.678  52.613  31.045  1.00  0.00           H  
ATOM   2475  HD3 LYS   172      47.096  51.724  30.754  1.00  0.00           H  
ATOM   2476  CE  LYS   172      48.824  50.585  30.408  1.00  0.00           C  
ATOM   2477  HE2 LYS   172      48.220  49.865  29.861  1.00  0.00           H  
ATOM   2478  HE3 LYS   172      49.820  50.518  29.977  1.00  0.00           H  
ATOM   2479  NZ  LYS   172      49.077  50.091  31.814  1.00  0.00           N  
ATOM   2480  HZ1 LYS   172      50.077  49.885  31.988  1.00  0.00           H  
ATOM   2481  HZ2 LYS   172      48.854  50.783  32.552  1.00  0.00           H  
ATOM   2482  HZ3 LYS   172      48.464  49.261  31.900  1.00  0.00           H  
ATOM   2483  C   LYS   172      47.256  55.529  27.040  1.00  0.00           C  
ATOM   2484  O   LYS   172      46.189  55.839  26.534  1.00  0.00           O  
ATOM   2485  N   THR   173      48.191  56.424  27.475  1.00  0.00           N  
ATOM   2486  H   THR   173      49.136  56.129  27.679  1.00  0.00           H  
ATOM   2487  CA  THR   173      47.960  57.781  27.708  1.00  0.00           C  
ATOM   2488  HA  THR   173      48.811  58.090  28.310  1.00  0.00           H  
ATOM   2489  CB  THR   173      46.550  58.114  28.391  1.00  0.00           C  
ATOM   2490  HB  THR   173      45.678  57.844  27.800  1.00  0.00           H  
ATOM   2491  CG2 THR   173      46.393  57.449  29.714  1.00  0.00           C  
ATOM   2492 HG21 THR   173      45.936  58.046  30.501  1.00  0.00           H  
ATOM   2493 HG22 THR   173      45.837  56.515  29.666  1.00  0.00           H  
ATOM   2494 HG23 THR   173      47.371  57.155  30.089  1.00  0.00           H  
ATOM   2495  OG1 THR   173      46.418  59.506  28.587  1.00  0.00           O  
ATOM   2496  HG1 THR   173      47.178  59.743  29.140  1.00  0.00           H  
ATOM   2497  C   THR   173      48.122  58.589  26.485  1.00  0.00           C  
ATOM   2498  O   THR   173      47.834  58.140  25.387  1.00  0.00           O  
ATOM   2499  N   LYS   174      48.515  59.878  26.710  1.00  0.00           N  
ATOM   2500  H   LYS   174      48.694  60.113  27.677  1.00  0.00           H  
ATOM   2501  CA  LYS   174      48.545  60.953  25.692  1.00  0.00           C  
ATOM   2502  HA  LYS   174      48.832  60.384  24.812  1.00  0.00           H  
ATOM   2503  CB  LYS   174      47.269  61.708  25.520  1.00  0.00           C  
ATOM   2504  HB2 LYS   174      47.093  62.277  26.430  1.00  0.00           H  
ATOM   2505  HB3 LYS   174      47.410  62.439  24.727  1.00  0.00           H  
ATOM   2506  CG  LYS   174      45.869  61.097  25.265  1.00  0.00           C  
ATOM   2507  HG2 LYS   174      45.648  60.435  26.100  1.00  0.00           H  
ATOM   2508  HG3 LYS   174      45.201  61.936  25.454  1.00  0.00           H  
ATOM   2509  CD  LYS   174      45.601  60.312  23.993  1.00  0.00           C  
ATOM   2510  HD2 LYS   174      45.632  61.037  23.182  1.00  0.00           H  
ATOM   2511  HD3 LYS   174      46.392  59.590  23.803  1.00  0.00           H  
ATOM   2512  CE  LYS   174      44.260  59.570  24.066  1.00  0.00           C  
ATOM   2513  HE2 LYS   174      44.190  59.045  25.016  1.00  0.00           H  
ATOM   2514  HE3 LYS   174      43.482  60.329  24.096  1.00  0.00           H  
ATOM   2515  NZ  LYS   174      44.163  58.677  22.924  1.00  0.00           N  
ATOM   2516  HZ1 LYS   174      44.196  59.248  22.061  1.00  0.00           H  
ATOM   2517  HZ2 LYS   174      44.996  58.066  22.844  1.00  0.00           H  
ATOM   2518  HZ3 LYS   174      43.258  58.177  22.994  1.00  0.00           H  
ATOM   2519  C   LYS   174      49.760  61.828  26.004  1.00  0.00           C  
ATOM   2520  O   LYS   174      50.275  61.782  27.112  1.00  0.00           O  
ATOM   2521  N   GLU   175      50.223  62.648  25.001  1.00  0.00           N  
ATOM   2522  H   GLU   175      49.791  62.511  24.097  1.00  0.00           H  
ATOM   2523  CA  GLU   175      50.894  63.892  25.303  1.00  0.00           C  
ATOM   2524  HA  GLU   175      51.029  63.963  26.380  1.00  0.00           H  
ATOM   2525  CB  GLU   175      52.219  63.980  24.530  1.00  0.00           C  
ATOM   2526  HB2 GLU   175      52.865  63.176  24.878  1.00  0.00           H  
ATOM   2527  HB3 GLU   175      52.158  63.884  23.448  1.00  0.00           H  
ATOM   2528  CG  GLU   175      52.929  65.241  24.783  1.00  0.00           C  
ATOM   2529  HG2 GLU   175      52.307  66.003  25.249  1.00  0.00           H  
ATOM   2530  HG3 GLU   175      53.787  64.984  25.400  1.00  0.00           H  
ATOM   2531  CD  GLU   175      53.385  65.912  23.512  1.00  0.00           C  
ATOM   2532  OE1 GLU   175      52.658  66.814  22.965  1.00  0.00           O  
ATOM   2533  OE2 GLU   175      54.363  65.487  22.862  1.00  0.00           O  
ATOM   2534  C   GLU   175      49.866  65.046  24.949  1.00  0.00           C  
ATOM   2535  O   GLU   175      49.625  65.310  23.809  1.00  0.00           O  
ATOM   2536  N   GLY   176      49.386  65.786  26.019  1.00  0.00           N  
ATOM   2537  H   GLY   176      49.840  65.702  26.919  1.00  0.00           H  
ATOM   2538  CA  GLY   176      48.767  67.077  25.792  1.00  0.00           C  
ATOM   2539  HA2 GLY   176      48.283  67.075  24.819  1.00  0.00           H  
ATOM   2540  HA3 GLY   176      47.953  67.237  26.495  1.00  0.00           H  
ATOM   2541  C   GLY   176      49.890  68.142  25.795  1.00  0.00           C  
ATOM   2542  O   GLY   176      50.733  68.073  24.892  1.00  0.00           O  
ATOM   2543  N   VAL   177      49.879  69.049  26.814  1.00  0.00           N  
ATOM   2544  H   VAL   177      49.073  69.051  27.423  1.00  0.00           H  
ATOM   2545  CA  VAL   177      51.040  69.928  27.030  1.00  0.00           C  
ATOM   2546  HA  VAL   177      51.441  70.263  26.076  1.00  0.00           H  
ATOM   2547  CB  VAL   177      50.665  71.275  27.720  1.00  0.00           C  
ATOM   2548  HB  VAL   177      51.528  71.938  27.699  1.00  0.00           H  
ATOM   2549  CG1 VAL   177      49.523  71.995  26.986  1.00  0.00           C  
ATOM   2550 HG11 VAL   177      49.712  72.213  25.937  1.00  0.00           H  
ATOM   2551 HG12 VAL   177      48.569  71.489  27.116  1.00  0.00           H  
ATOM   2552 HG13 VAL   177      49.469  72.985  27.435  1.00  0.00           H  
ATOM   2553  CG2 VAL   177      50.185  71.156  29.191  1.00  0.00           C  
ATOM   2554 HG21 VAL   177      49.811  72.090  29.604  1.00  0.00           H  
ATOM   2555 HG22 VAL   177      49.403  70.399  29.197  1.00  0.00           H  
ATOM   2556 HG23 VAL   177      51.020  70.779  29.777  1.00  0.00           H  
ATOM   2557  C   VAL   177      52.117  69.250  27.944  1.00  0.00           C  
ATOM   2558  O   VAL   177      53.063  69.810  28.453  1.00  0.00           O  
ATOM   2559  N   LEU   178      51.859  67.954  28.240  1.00  0.00           N  
ATOM   2560  H   LEU   178      50.957  67.575  27.986  1.00  0.00           H  
ATOM   2561  CA  LEU   178      52.662  67.085  28.988  1.00  0.00           C  
ATOM   2562  HA  LEU   178      53.709  67.137  28.699  1.00  0.00           H  
ATOM   2563  CB  LEU   178      52.714  67.380  30.488  1.00  0.00           C  
ATOM   2564  HB2 LEU   178      53.593  66.885  30.896  1.00  0.00           H  
ATOM   2565  HB3 LEU   178      52.918  68.423  30.722  1.00  0.00           H  
ATOM   2566  CG  LEU   178      51.340  67.114  31.262  1.00  0.00           C  
ATOM   2567  HG  LEU   178      51.055  66.075  31.106  1.00  0.00           H  
ATOM   2568  CD1 LEU   178      51.801  67.223  32.728  1.00  0.00           C  
ATOM   2569 HD11 LEU   178      51.973  68.267  32.980  1.00  0.00           H  
ATOM   2570 HD12 LEU   178      50.955  66.910  33.336  1.00  0.00           H  
ATOM   2571 HD13 LEU   178      52.602  66.518  32.942  1.00  0.00           H  
ATOM   2572  CD2 LEU   178      50.228  68.086  31.001  1.00  0.00           C  
ATOM   2573 HD21 LEU   178      49.956  67.865  29.971  1.00  0.00           H  
ATOM   2574 HD22 LEU   178      49.425  67.907  31.713  1.00  0.00           H  
ATOM   2575 HD23 LEU   178      50.542  69.117  31.152  1.00  0.00           H  
ATOM   2576  C   LEU   178      52.217  65.655  28.694  1.00  0.00           C  
ATOM   2577  O   LEU   178      51.164  65.414  28.205  1.00  0.00           O  
ATOM   2578  N   TYR   179      53.038  64.696  29.190  1.00  0.00           N  
ATOM   2579  H   TYR   179      53.717  65.007  29.871  1.00  0.00           H  
ATOM   2580  CA  TYR   179      52.621  63.246  29.247  1.00  0.00           C  
ATOM   2581  HA  TYR   179      52.194  63.006  28.276  1.00  0.00           H  
ATOM   2582  CB  TYR   179      53.751  62.263  29.372  1.00  0.00           C  
ATOM   2583  HB2 TYR   179      54.345  62.476  30.259  1.00  0.00           H  
ATOM   2584  HB3 TYR   179      53.387  61.256  29.562  1.00  0.00           H  
ATOM   2585  CG  TYR   179      54.629  62.284  28.175  1.00  0.00           C  
ATOM   2586  CD1 TYR   179      54.206  61.534  27.054  1.00  0.00           C  
ATOM   2587  HD1 TYR   179      53.250  61.026  27.117  1.00  0.00           H  
ATOM   2588  CE1 TYR   179      54.804  61.682  25.837  1.00  0.00           C  
ATOM   2589  HE1 TYR   179      54.338  61.253  24.958  1.00  0.00           H  
ATOM   2590  CZ  TYR   179      55.926  62.536  25.738  1.00  0.00           C  
ATOM   2591  OH  TYR   179      56.641  62.670  24.617  1.00  0.00           O  
ATOM   2592  HH  TYR   179      57.396  63.269  24.726  1.00  0.00           H  
ATOM   2593  CE2 TYR   179      56.380  63.209  26.873  1.00  0.00           C  
ATOM   2594  HE2 TYR   179      57.313  63.753  26.789  1.00  0.00           H  
ATOM   2595  CD2 TYR   179      55.694  63.141  28.098  1.00  0.00           C  
ATOM   2596  HD2 TYR   179      56.051  63.694  28.959  1.00  0.00           H  
ATOM   2597  C   TYR   179      51.532  63.101  30.289  1.00  0.00           C  
ATOM   2598  O   TYR   179      51.737  63.734  31.338  1.00  0.00           O  
ATOM   2599  N   VAL   180      50.530  62.276  30.002  1.00  0.00           N  
ATOM   2600  H   VAL   180      50.500  61.857  29.083  1.00  0.00           H  
ATOM   2601  CA  VAL   180      49.440  62.099  30.917  1.00  0.00           C  
ATOM   2602  HA  VAL   180      49.821  62.322  31.911  1.00  0.00           H  
ATOM   2603  CB  VAL   180      48.263  63.118  30.662  1.00  0.00           C  
ATOM   2604  HB  VAL   180      47.439  62.938  31.350  1.00  0.00           H  
ATOM   2605  CG1 VAL   180      48.638  64.539  30.875  1.00  0.00           C  
ATOM   2606 HG11 VAL   180      49.209  64.974  30.058  1.00  0.00           H  
ATOM   2607 HG12 VAL   180      47.711  65.079  31.059  1.00  0.00           H  
ATOM   2608 HG13 VAL   180      49.203  64.763  31.778  1.00  0.00           H  
ATOM   2609  CG2 VAL   180      47.641  63.088  29.300  1.00  0.00           C  
ATOM   2610 HG21 VAL   180      48.440  63.093  28.561  1.00  0.00           H  
ATOM   2611 HG22 VAL   180      47.145  62.126  29.189  1.00  0.00           H  
ATOM   2612 HG23 VAL   180      46.955  63.895  29.051  1.00  0.00           H  
ATOM   2613  C   VAL   180      48.970  60.646  30.890  1.00  0.00           C  
ATOM   2614  O   VAL   180      48.745  60.142  29.752  1.00  0.00           O  
ATOM   2615  N   GLY   181      48.793  60.024  32.072  1.00  0.00           N  
ATOM   2616  H   GLY   181      48.959  60.475  32.962  1.00  0.00           H  
ATOM   2617  CA  GLY   181      49.059  58.610  32.172  1.00  0.00           C  
ATOM   2618  HA2 GLY   181      48.059  58.183  32.200  1.00  0.00           H  
ATOM   2619  HA3 GLY   181      49.534  58.190  31.288  1.00  0.00           H  
ATOM   2620  C   GLY   181      49.805  58.255  33.425  1.00  0.00           C  
ATOM   2621  O   GLY   181      49.927  58.957  34.440  1.00  0.00           O  
ATOM   2622  N   SER   182      50.520  57.087  33.343  1.00  0.00           N  
ATOM   2623  H   SER   182      50.436  56.372  32.632  1.00  0.00           H  
ATOM   2624  CA  SER   182      51.122  56.391  34.579  1.00  0.00           C  
ATOM   2625  HA  SER   182      50.469  56.505  35.441  1.00  0.00           H  
ATOM   2626  CB  SER   182      51.132  54.885  34.288  1.00  0.00           C  
ATOM   2627  HB2 SER   182      51.796  54.689  33.449  1.00  0.00           H  
ATOM   2628  HB3 SER   182      51.535  54.396  35.172  1.00  0.00           H  
ATOM   2629  OG  SER   182      49.887  54.431  34.006  1.00  0.00           O  
ATOM   2630  HG  SER   182      49.412  54.582  34.837  1.00  0.00           H  
ATOM   2631  C   SER   182      52.548  56.878  34.830  1.00  0.00           C  
ATOM   2632  O   SER   182      53.177  56.464  35.777  1.00  0.00           O  
ATOM   2633  N   LYS   183      53.105  57.878  34.073  1.00  0.00           N  
ATOM   2634  H   LYS   183      52.548  58.195  33.291  1.00  0.00           H  
ATOM   2635  CA  LYS   183      54.471  58.416  34.291  1.00  0.00           C  
ATOM   2636  HA  LYS   183      54.731  58.423  35.347  1.00  0.00           H  
ATOM   2637  CB  LYS   183      55.457  57.536  33.557  1.00  0.00           C  
ATOM   2638  HB2 LYS   183      55.278  56.490  33.798  1.00  0.00           H  
ATOM   2639  HB3 LYS   183      55.236  57.553  32.491  1.00  0.00           H  
ATOM   2640  CG  LYS   183      56.924  57.904  33.741  1.00  0.00           C  
ATOM   2641  HG2 LYS   183      57.013  58.985  33.650  1.00  0.00           H  
ATOM   2642  HG3 LYS   183      57.243  57.598  34.735  1.00  0.00           H  
ATOM   2643  CD  LYS   183      57.872  57.187  32.742  1.00  0.00           C  
ATOM   2644  HD2 LYS   183      57.874  56.106  32.869  1.00  0.00           H  
ATOM   2645  HD3 LYS   183      57.522  57.475  31.753  1.00  0.00           H  
ATOM   2646  CE  LYS   183      59.261  57.765  32.817  1.00  0.00           C  
ATOM   2647  HE2 LYS   183      59.210  58.767  32.398  1.00  0.00           H  
ATOM   2648  HE3 LYS   183      59.702  57.663  33.805  1.00  0.00           H  
ATOM   2649  NZ  LYS   183      60.090  56.857  32.026  1.00  0.00           N  
ATOM   2650  HZ1 LYS   183      60.978  57.378  31.917  1.00  0.00           H  
ATOM   2651  HZ2 LYS   183      60.277  55.971  32.530  1.00  0.00           H  
ATOM   2652  HZ3 LYS   183      59.746  56.575  31.090  1.00  0.00           H  
ATOM   2653  C   LYS   183      54.658  59.779  33.722  1.00  0.00           C  
ATOM   2654  O   LYS   183      54.761  59.950  32.499  1.00  0.00           O  
ATOM   2655  N   THR   184      54.790  60.788  34.544  1.00  0.00           N  
ATOM   2656  H   THR   184      54.550  60.607  35.509  1.00  0.00           H  
ATOM   2657  CA  THR   184      54.690  62.241  34.409  1.00  0.00           C  
ATOM   2658  HA  THR   184      54.697  62.706  35.392  1.00  0.00           H  
ATOM   2659  CB  THR   184      53.505  62.577  33.528  1.00  0.00           C  
ATOM   2660  HB  THR   184      53.421  61.992  32.615  1.00  0.00           H  
ATOM   2661  CG2 THR   184      52.268  62.378  34.336  1.00  0.00           C  
ATOM   2662 HG21 THR   184      51.334  62.750  33.919  1.00  0.00           H  
ATOM   2663 HG22 THR   184      52.156  61.354  34.685  1.00  0.00           H  
ATOM   2664 HG23 THR   184      52.467  62.947  35.242  1.00  0.00           H  
ATOM   2665  OG1 THR   184      53.755  63.923  33.147  1.00  0.00           O  
ATOM   2666  HG1 THR   184      52.989  64.131  32.590  1.00  0.00           H  
ATOM   2667  C   THR   184      56.016  62.801  33.855  1.00  0.00           C  
ATOM   2668  O   THR   184      56.680  63.563  34.527  1.00  0.00           O  
ATOM   2669  N   LYS   185      56.441  62.348  32.627  1.00  0.00           N  
ATOM   2670  H   LYS   185      56.023  61.489  32.297  1.00  0.00           H  
ATOM   2671  CA  LYS   185      57.633  62.850  31.955  1.00  0.00           C  
ATOM   2672  HA  LYS   185      58.319  63.055  32.774  1.00  0.00           H  
ATOM   2673  CB  LYS   185      58.323  61.867  30.990  1.00  0.00           C  
ATOM   2674  HB2 LYS   185      58.208  60.854  31.368  1.00  0.00           H  
ATOM   2675  HB3 LYS   185      57.738  62.015  30.084  1.00  0.00           H  
ATOM   2676  CG  LYS   185      59.842  61.985  30.731  1.00  0.00           C  
ATOM   2677  HG2 LYS   185      60.109  63.040  30.743  1.00  0.00           H  
ATOM   2678  HG3 LYS   185      60.468  61.585  31.525  1.00  0.00           H  
ATOM   2679  CD  LYS   185      60.289  61.374  29.392  1.00  0.00           C  
ATOM   2680  HD2 LYS   185      60.335  60.296  29.531  1.00  0.00           H  
ATOM   2681  HD3 LYS   185      59.592  61.595  28.586  1.00  0.00           H  
ATOM   2682  CE  LYS   185      61.732  61.698  29.158  1.00  0.00           C  
ATOM   2683  HE2 LYS   185      62.229  61.629  30.122  1.00  0.00           H  
ATOM   2684  HE3 LYS   185      62.352  60.963  28.650  1.00  0.00           H  
ATOM   2685  NZ  LYS   185      61.907  62.963  28.465  1.00  0.00           N  
ATOM   2686  HZ1 LYS   185      62.913  63.089  28.252  1.00  0.00           H  
ATOM   2687  HZ2 LYS   185      61.295  62.982  27.629  1.00  0.00           H  
ATOM   2688  HZ3 LYS   185      61.614  63.767  29.048  1.00  0.00           H  
ATOM   2689  C   LYS   185      57.276  64.259  31.354  1.00  0.00           C  
ATOM   2690  O   LYS   185      56.146  64.738  31.287  1.00  0.00           O  
ATOM   2691  N   GLU   186      58.285  64.870  30.667  1.00  0.00           N  
ATOM   2692  H   GLU   186      59.142  64.338  30.744  1.00  0.00           H  
ATOM   2693  CA  GLU   186      58.126  66.011  29.851  1.00  0.00           C  
ATOM   2694  HA  GLU   186      57.216  66.027  29.254  1.00  0.00           H  
ATOM   2695  CB  GLU   186      58.082  67.269  30.681  1.00  0.00           C  
ATOM   2696  HB2 GLU   186      58.095  67.016  31.740  1.00  0.00           H  
ATOM   2697  HB3 GLU   186      58.985  67.874  30.633  1.00  0.00           H  
ATOM   2698  CG  GLU   186      56.818  68.140  30.490  1.00  0.00           C  
ATOM   2699  HG2 GLU   186      56.014  67.536  30.075  1.00  0.00           H  
ATOM   2700  HG3 GLU   186      56.426  68.512  31.435  1.00  0.00           H  
ATOM   2701  CD  GLU   186      57.177  69.232  29.550  1.00  0.00           C  
ATOM   2702  OE1 GLU   186      57.245  70.421  29.863  1.00  0.00           O  
ATOM   2703  OE2 GLU   186      57.317  68.954  28.336  1.00  0.00           O  
ATOM   2704  C   GLU   186      59.372  65.997  28.851  1.00  0.00           C  
ATOM   2705  O   GLU   186      60.305  65.152  28.984  1.00  0.00           O  
ATOM   2706  N   GLY   187      59.342  66.862  27.837  1.00  0.00           N  
ATOM   2707  H   GLY   187      58.665  67.612  27.801  1.00  0.00           H  
ATOM   2708  CA  GLY   187      60.061  66.682  26.562  1.00  0.00           C  
ATOM   2709  HA2 GLY   187      59.956  65.622  26.339  1.00  0.00           H  
ATOM   2710  HA3 GLY   187      59.516  67.264  25.822  1.00  0.00           H  
ATOM   2711  C   GLY   187      61.535  67.033  26.722  1.00  0.00           C  
ATOM   2712  O   GLY   187      62.452  66.376  26.205  1.00  0.00           O  
ATOM   2713  N   VAL   188      61.813  68.129  27.453  1.00  0.00           N  
ATOM   2714  H   VAL   188      60.983  68.631  27.737  1.00  0.00           H  
ATOM   2715  CA  VAL   188      63.095  68.820  27.572  1.00  0.00           C  
ATOM   2716  HA  VAL   188      63.858  68.129  27.223  1.00  0.00           H  
ATOM   2717  CB  VAL   188      62.918  70.108  26.687  1.00  0.00           C  
ATOM   2718  HB  VAL   188      61.954  70.595  26.817  1.00  0.00           H  
ATOM   2719  CG1 VAL   188      63.952  71.192  27.065  1.00  0.00           C  
ATOM   2720 HG11 VAL   188      63.613  71.703  27.964  1.00  0.00           H  
ATOM   2721 HG12 VAL   188      64.995  70.933  27.236  1.00  0.00           H  
ATOM   2722 HG13 VAL   188      64.097  71.952  26.300  1.00  0.00           H  
ATOM   2723  CG2 VAL   188      62.971  69.841  25.163  1.00  0.00           C  
ATOM   2724 HG21 VAL   188      62.486  68.928  24.824  1.00  0.00           H  
ATOM   2725 HG22 VAL   188      62.640  70.675  24.548  1.00  0.00           H  
ATOM   2726 HG23 VAL   188      64.038  69.748  24.969  1.00  0.00           H  
ATOM   2727  C   VAL   188      63.449  69.261  28.980  1.00  0.00           C  
ATOM   2728  O   VAL   188      64.567  69.561  29.283  1.00  0.00           O  
ATOM   2729  N   VAL   189      62.446  69.360  29.895  1.00  0.00           N  
ATOM   2730  H   VAL   189      61.513  69.266  29.518  1.00  0.00           H  
ATOM   2731  CA  VAL   189      62.605  69.667  31.354  1.00  0.00           C  
ATOM   2732  HA  VAL   189      63.616  69.518  31.727  1.00  0.00           H  
ATOM   2733  CB  VAL   189      62.301  71.171  31.734  1.00  0.00           C  
ATOM   2734  HB  VAL   189      61.350  71.384  31.249  1.00  0.00           H  
ATOM   2735  CG1 VAL   189      62.265  71.371  33.311  1.00  0.00           C  
ATOM   2736 HG11 VAL   189      62.476  72.405  33.577  1.00  0.00           H  
ATOM   2737 HG12 VAL   189      61.241  71.336  33.678  1.00  0.00           H  
ATOM   2738 HG13 VAL   189      62.990  70.723  33.799  1.00  0.00           H  
ATOM   2739  CG2 VAL   189      63.267  72.138  31.061  1.00  0.00           C  
ATOM   2740 HG21 VAL   189      63.121  73.200  31.247  1.00  0.00           H  
ATOM   2741 HG22 VAL   189      64.266  71.762  31.272  1.00  0.00           H  
ATOM   2742 HG23 VAL   189      63.130  72.135  29.982  1.00  0.00           H  
ATOM   2743  C   VAL   189      61.625  68.793  32.082  1.00  0.00           C  
ATOM   2744  O   VAL   189      60.462  69.034  32.058  1.00  0.00           O  
ATOM   2745  N   HIE   190      62.163  67.581  32.444  1.00  0.00           N  
ATOM   2746  H   HIE   190      63.171  67.544  32.524  1.00  0.00           H  
ATOM   2747  CA  HIE   190      61.543  66.307  31.994  1.00  0.00           C  
ATOM   2748  HA  HIE   190      61.057  66.519  31.044  1.00  0.00           H  
ATOM   2749  CB  HIE   190      62.636  65.167  31.832  1.00  0.00           C  
ATOM   2750  HB2 HIE   190      63.170  65.023  32.769  1.00  0.00           H  
ATOM   2751  HB3 HIE   190      62.134  64.241  31.559  1.00  0.00           H  
ATOM   2752  CG  HIE   190      63.517  65.502  30.778  1.00  0.00           C  
ATOM   2753  ND1 HIE   190      63.196  65.430  29.391  1.00  0.00           N  
ATOM   2754  CE1 HIE   190      64.214  65.791  28.711  1.00  0.00           C  
ATOM   2755  HE1 HIE   190      64.224  65.516  27.668  1.00  0.00           H  
ATOM   2756  NE2 HIE   190      65.295  66.029  29.568  1.00  0.00           N  
ATOM   2757  HE2 HIE   190      66.206  66.332  29.206  1.00  0.00           H  
ATOM   2758  CD2 HIE   190      64.791  65.859  30.850  1.00  0.00           C  
ATOM   2759  HD2 HIE   190      65.348  66.095  31.741  1.00  0.00           H  
ATOM   2760  C   HIE   190      60.468  65.809  33.021  1.00  0.00           C  
ATOM   2761  O   HIE   190      60.244  64.604  33.180  1.00  0.00           O  
ATOM   2762  N   GLY   191      59.743  66.711  33.656  1.00  0.00           N  
ATOM   2763  H   GLY   191      60.140  67.638  33.584  1.00  0.00           H  
ATOM   2764  CA  GLY   191      58.494  66.573  34.382  1.00  0.00           C  
ATOM   2765  HA2 GLY   191      57.912  67.483  34.255  1.00  0.00           H  
ATOM   2766  HA3 GLY   191      58.010  65.740  33.879  1.00  0.00           H  
ATOM   2767  C   GLY   191      58.656  66.346  35.840  1.00  0.00           C  
ATOM   2768  O   GLY   191      59.682  66.361  36.451  1.00  0.00           O  
ATOM   2769  N   VAL   192      57.463  66.036  36.489  1.00  0.00           N  
ATOM   2770  H   VAL   192      56.601  66.049  35.961  1.00  0.00           H  
ATOM   2771  CA  VAL   192      57.387  65.720  37.910  1.00  0.00           C  
ATOM   2772  HA  VAL   192      57.988  66.482  38.400  1.00  0.00           H  
ATOM   2773  CB  VAL   192      55.971  65.681  38.448  1.00  0.00           C  
ATOM   2774  HB  VAL   192      55.856  65.351  39.479  1.00  0.00           H  
ATOM   2775  CG1 VAL   192      55.401  67.043  38.546  1.00  0.00           C  
ATOM   2776 HG11 VAL   192      54.508  67.020  39.166  1.00  0.00           H  
ATOM   2777 HG12 VAL   192      56.200  67.589  39.044  1.00  0.00           H  
ATOM   2778 HG13 VAL   192      55.289  67.605  37.621  1.00  0.00           H  
ATOM   2779  CG2 VAL   192      55.007  64.876  37.598  1.00  0.00           C  
ATOM   2780 HG21 VAL   192      53.946  64.914  37.836  1.00  0.00           H  
ATOM   2781 HG22 VAL   192      55.001  65.277  36.587  1.00  0.00           H  
ATOM   2782 HG23 VAL   192      55.301  63.832  37.507  1.00  0.00           H  
ATOM   2783  C   VAL   192      58.170  64.430  38.190  1.00  0.00           C  
ATOM   2784  O   VAL   192      58.601  64.143  39.288  1.00  0.00           O  
ATOM   2785  N   ALA   193      58.374  63.588  37.087  1.00  0.00           N  
ATOM   2786  H   ALA   193      57.876  63.787  36.231  1.00  0.00           H  
ATOM   2787  CA  ALA   193      59.235  62.399  37.165  1.00  0.00           C  
ATOM   2788  HA  ALA   193      58.940  61.728  37.969  1.00  0.00           H  
ATOM   2789  CB  ALA   193      58.995  61.601  35.943  1.00  0.00           C  
ATOM   2790  HB1 ALA   193      59.690  60.768  36.032  1.00  0.00           H  
ATOM   2791  HB2 ALA   193      57.948  61.306  35.958  1.00  0.00           H  
ATOM   2792  HB3 ALA   193      59.241  62.170  35.048  1.00  0.00           H  
ATOM   2793  C   ALA   193      60.757  62.655  37.319  1.00  0.00           C  
ATOM   2794  O   ALA   193      61.461  61.681  37.522  1.00  0.00           O  
ATOM   2795  N   THR   194      61.190  63.945  37.328  1.00  0.00           N  
ATOM   2796  H   THR   194      60.526  64.707  37.308  1.00  0.00           H  
ATOM   2797  CA  THR   194      62.561  64.241  37.658  1.00  0.00           C  
ATOM   2798  HA  THR   194      63.142  63.501  37.113  1.00  0.00           H  
ATOM   2799  CB  THR   194      63.153  65.591  37.201  1.00  0.00           C  
ATOM   2800  HB  THR   194      64.198  65.643  37.500  1.00  0.00           H  
ATOM   2801  CG2 THR   194      63.205  65.509  35.706  1.00  0.00           C  
ATOM   2802 HG21 THR   194      62.234  65.377  35.232  1.00  0.00           H  
ATOM   2803 HG22 THR   194      63.471  66.503  35.351  1.00  0.00           H  
ATOM   2804 HG23 THR   194      63.995  64.899  35.272  1.00  0.00           H  
ATOM   2805  OG1 THR   194      62.361  66.662  37.596  1.00  0.00           O  
ATOM   2806  HG1 THR   194      61.527  66.685  37.102  1.00  0.00           H  
ATOM   2807  C   THR   194      62.805  64.176  39.181  1.00  0.00           C  
ATOM   2808  O   THR   194      63.890  63.823  39.624  1.00  0.00           O  
ATOM   2809  N   VAL   195      61.825  64.603  40.049  1.00  0.00           N  
ATOM   2810  H   VAL   195      60.871  64.837  39.812  1.00  0.00           H  
ATOM   2811  CA  VAL   195      62.119  64.711  41.472  1.00  0.00           C  
ATOM   2812  HA  VAL   195      63.130  65.080  41.633  1.00  0.00           H  
ATOM   2813  CB  VAL   195      61.198  65.655  42.240  1.00  0.00           C  
ATOM   2814  HB  VAL   195      60.381  64.976  42.475  1.00  0.00           H  
ATOM   2815  CG1 VAL   195      61.740  66.295  43.533  1.00  0.00           C  
ATOM   2816 HG11 VAL   195      62.276  65.602  44.178  1.00  0.00           H  
ATOM   2817 HG12 VAL   195      62.420  67.099  43.257  1.00  0.00           H  
ATOM   2818 HG13 VAL   195      60.972  66.637  44.224  1.00  0.00           H  
ATOM   2819  CG2 VAL   195      60.706  66.895  41.376  1.00  0.00           C  
ATOM   2820 HG21 VAL   195      60.141  67.595  41.988  1.00  0.00           H  
ATOM   2821 HG22 VAL   195      61.601  67.393  41.006  1.00  0.00           H  
ATOM   2822 HG23 VAL   195      60.067  66.627  40.537  1.00  0.00           H  
ATOM   2823  C   VAL   195      62.024  63.329  42.151  1.00  0.00           C  
ATOM   2824  O   VAL   195      62.881  63.040  42.949  1.00  0.00           O  
ATOM   2825  N   ALA   196      61.055  62.467  41.654  1.00  0.00           N  
ATOM   2826  H   ALA   196      60.260  62.796  41.122  1.00  0.00           H  
ATOM   2827  CA  ALA   196      61.087  61.013  41.927  1.00  0.00           C  
ATOM   2828  HA  ALA   196      60.972  60.857  42.997  1.00  0.00           H  
ATOM   2829  CB  ALA   196      59.917  60.321  41.303  1.00  0.00           C  
ATOM   2830  HB1 ALA   196      58.966  60.796  41.536  1.00  0.00           H  
ATOM   2831  HB2 ALA   196      60.061  60.424  40.230  1.00  0.00           H  
ATOM   2832  HB3 ALA   196      59.830  59.280  41.609  1.00  0.00           H  
ATOM   2833  C   ALA   196      62.411  60.363  41.518  1.00  0.00           C  
ATOM   2834  O   ALA   196      62.811  59.391  42.198  1.00  0.00           O  
ATOM   2835  N   GLU   197      63.139  60.832  40.534  1.00  0.00           N  
ATOM   2836  H   GLU   197      62.671  61.475  39.909  1.00  0.00           H  
ATOM   2837  CA  GLU   197      64.357  60.233  40.109  1.00  0.00           C  
ATOM   2838  HA  GLU   197      64.390  59.155  40.245  1.00  0.00           H  
ATOM   2839  CB  GLU   197      64.542  60.508  38.640  1.00  0.00           C  
ATOM   2840  HB2 GLU   197      63.700  60.089  38.094  1.00  0.00           H  
ATOM   2841  HB3 GLU   197      64.548  61.583  38.472  1.00  0.00           H  
ATOM   2842  CG  GLU   197      65.813  59.947  38.060  1.00  0.00           C  
ATOM   2843  HG2 GLU   197      65.906  60.143  36.993  1.00  0.00           H  
ATOM   2844  HG3 GLU   197      66.631  60.424  38.596  1.00  0.00           H  
ATOM   2845  CD  GLU   197      65.887  58.427  38.206  1.00  0.00           C  
ATOM   2846  OE1 GLU   197      64.879  57.718  37.886  1.00  0.00           O  
ATOM   2847  OE2 GLU   197      66.994  57.848  38.491  1.00  0.00           O  
ATOM   2848  C   GLU   197      65.441  60.748  41.019  1.00  0.00           C  
ATOM   2849  O   GLU   197      66.282  59.934  41.368  1.00  0.00           O  
ATOM   2850  N   LYS   198      65.397  62.059  41.413  1.00  0.00           N  
ATOM   2851  H   LYS   198      64.722  62.691  41.003  1.00  0.00           H  
ATOM   2852  CA  LYS   198      66.479  62.450  42.302  1.00  0.00           C  
ATOM   2853  HA  LYS   198      67.441  62.234  41.843  1.00  0.00           H  
ATOM   2854  CB  LYS   198      66.376  64.002  42.370  1.00  0.00           C  
ATOM   2855  HB2 LYS   198      66.328  64.395  41.357  1.00  0.00           H  
ATOM   2856  HB3 LYS   198      65.466  64.220  42.926  1.00  0.00           H  
ATOM   2857  CG  LYS   198      67.347  64.675  43.197  1.00  0.00           C  
ATOM   2858  HG2 LYS   198      67.277  65.757  43.104  1.00  0.00           H  
ATOM   2859  HG3 LYS   198      67.130  64.436  44.236  1.00  0.00           H  
ATOM   2860  CD  LYS   198      68.801  64.345  42.910  1.00  0.00           C  
ATOM   2861  HD2 LYS   198      69.099  63.299  42.958  1.00  0.00           H  
ATOM   2862  HD3 LYS   198      68.978  64.578  41.862  1.00  0.00           H  
ATOM   2863  CE  LYS   198      69.799  65.125  43.745  1.00  0.00           C  
ATOM   2864  HE2 LYS   198      69.507  66.171  43.805  1.00  0.00           H  
ATOM   2865  HE3 LYS   198      69.786  64.741  44.762  1.00  0.00           H  
ATOM   2866  NZ  LYS   198      71.233  64.935  43.321  1.00  0.00           N  
ATOM   2867  HZ1 LYS   198      71.420  65.695  42.642  1.00  0.00           H  
ATOM   2868  HZ2 LYS   198      71.903  65.066  44.100  1.00  0.00           H  
ATOM   2869  HZ3 LYS   198      71.341  64.022  42.844  1.00  0.00           H  
ATOM   2870  C   LYS   198      66.290  61.850  43.725  1.00  0.00           C  
ATOM   2871  O   LYS   198      67.207  61.523  44.409  1.00  0.00           O  
ATOM   2872  N   THR   199      64.970  61.641  44.006  1.00  0.00           N  
ATOM   2873  H   THR   199      64.241  62.111  43.484  1.00  0.00           H  
ATOM   2874  CA  THR   199      64.534  60.959  45.223  1.00  0.00           C  
ATOM   2875  HA  THR   199      63.455  60.920  45.097  1.00  0.00           H  
ATOM   2876  CB  THR   199      64.689  61.793  46.499  1.00  0.00           C  
ATOM   2877  HB  THR   199      65.742  61.859  46.764  1.00  0.00           H  
ATOM   2878  CG2 THR   199      63.989  63.065  46.409  1.00  0.00           C  
ATOM   2879 HG21 THR   199      64.607  63.622  45.708  1.00  0.00           H  
ATOM   2880 HG22 THR   199      63.037  62.863  45.924  1.00  0.00           H  
ATOM   2881 HG23 THR   199      63.902  63.585  47.361  1.00  0.00           H  
ATOM   2882  OG1 THR   199      64.012  61.227  47.581  1.00  0.00           O  
ATOM   2883  HG1 THR   199      64.501  60.443  47.872  1.00  0.00           H  
ATOM   2884  C   THR   199      65.166  59.568  45.198  1.00  0.00           C  
ATOM   2885  O   THR   199      65.864  59.257  46.207  1.00  0.00           O  
ATOM   2886  N   LYS   200      65.126  58.839  44.084  1.00  0.00           N  
ATOM   2887  H   LYS   200      64.753  59.258  43.242  1.00  0.00           H  
ATOM   2888  CA  LYS   200      65.343  57.390  44.123  1.00  0.00           C  
ATOM   2889  HA  LYS   200      64.592  56.879  44.723  1.00  0.00           H  
ATOM   2890  CB  LYS   200      65.267  56.922  42.620  1.00  0.00           C  
ATOM   2891  HB2 LYS   200      64.273  57.111  42.221  1.00  0.00           H  
ATOM   2892  HB3 LYS   200      65.924  57.505  41.978  1.00  0.00           H  
ATOM   2893  CG  LYS   200      65.536  55.412  42.397  1.00  0.00           C  
ATOM   2894  HG2 LYS   200      66.605  55.219  42.322  1.00  0.00           H  
ATOM   2895  HG3 LYS   200      65.128  54.806  43.204  1.00  0.00           H  
ATOM   2896  CD  LYS   200      64.889  54.792  41.241  1.00  0.00           C  
ATOM   2897  HD2 LYS   200      65.290  53.782  41.306  1.00  0.00           H  
ATOM   2898  HD3 LYS   200      63.808  54.814  41.363  1.00  0.00           H  
ATOM   2899  CE  LYS   200      65.150  55.308  39.864  1.00  0.00           C  
ATOM   2900  HE2 LYS   200      64.678  54.715  39.084  1.00  0.00           H  
ATOM   2901  HE3 LYS   200      64.839  56.347  39.788  1.00  0.00           H  
ATOM   2902  NZ  LYS   200      66.547  55.171  39.499  1.00  0.00           N  
ATOM   2903  HZ1 LYS   200      67.213  55.482  40.229  1.00  0.00           H  
ATOM   2904  HZ2 LYS   200      66.819  54.200  39.265  1.00  0.00           H  
ATOM   2905  HZ3 LYS   200      66.751  55.776  38.684  1.00  0.00           H  
ATOM   2906  C   LYS   200      66.706  56.935  44.646  1.00  0.00           C  
ATOM   2907  O   LYS   200      66.813  55.941  45.330  1.00  0.00           O  
ATOM   2908  N   GLU   201      67.804  57.735  44.345  1.00  0.00           N  
ATOM   2909  H   GLU   201      67.713  58.625  43.873  1.00  0.00           H  
ATOM   2910  CA  GLU   201      69.209  57.268  44.733  1.00  0.00           C  
ATOM   2911  HA  GLU   201      69.294  56.199  44.553  1.00  0.00           H  
ATOM   2912  CB  GLU   201      70.312  58.021  43.911  1.00  0.00           C  
ATOM   2913  HB2 GLU   201      70.075  57.872  42.859  1.00  0.00           H  
ATOM   2914  HB3 GLU   201      70.221  59.099  44.025  1.00  0.00           H  
ATOM   2915  CG  GLU   201      71.654  57.375  44.058  1.00  0.00           C  
ATOM   2916  HG2 GLU   201      72.423  57.988  43.593  1.00  0.00           H  
ATOM   2917  HG3 GLU   201      71.916  57.288  45.110  1.00  0.00           H  
ATOM   2918  CD  GLU   201      71.778  55.889  43.480  1.00  0.00           C  
ATOM   2919  OE1 GLU   201      72.782  55.219  43.670  1.00  0.00           O  
ATOM   2920  OE2 GLU   201      70.776  55.394  42.816  1.00  0.00           O  
ATOM   2921  C   GLU   201      69.381  57.344  46.246  1.00  0.00           C  
ATOM   2922  O   GLU   201      70.203  56.701  46.864  1.00  0.00           O  
ATOM   2923  N   GLN   202      68.740  58.337  46.840  1.00  0.00           N  
ATOM   2924  H   GLN   202      68.235  59.032  46.305  1.00  0.00           H  
ATOM   2925  CA  GLN   202      68.803  58.542  48.306  1.00  0.00           C  
ATOM   2926  HA  GLN   202      69.793  58.202  48.603  1.00  0.00           H  
ATOM   2927  CB  GLN   202      68.560  59.966  48.744  1.00  0.00           C  
ATOM   2928  HB2 GLN   202      67.620  60.088  49.279  1.00  0.00           H  
ATOM   2929  HB3 GLN   202      69.325  60.147  49.497  1.00  0.00           H  
ATOM   2930  CG  GLN   202      68.638  61.007  47.681  1.00  0.00           C  
ATOM   2931  HG2 GLN   202      67.845  60.858  46.952  1.00  0.00           H  
ATOM   2932  HG3 GLN   202      68.418  61.987  48.100  1.00  0.00           H  
ATOM   2933  CD  GLN   202      69.915  61.172  46.953  1.00  0.00           C  
ATOM   2934  OE1 GLN   202      71.007  61.021  47.434  1.00  0.00           O  
ATOM   2935  NE2 GLN   202      69.874  61.503  45.671  1.00  0.00           N  
ATOM   2936 HE21 GLN   202      70.763  61.503  45.190  1.00  0.00           H  
ATOM   2937 HE22 GLN   202      68.983  61.721  45.246  1.00  0.00           H  
ATOM   2938  C   GLN   202      67.775  57.653  49.013  1.00  0.00           C  
ATOM   2939  O   GLN   202      67.982  57.203  50.160  1.00  0.00           O  
ATOM   2940  N   VAL   203      66.575  57.458  48.353  1.00  0.00           N  
ATOM   2941  H   VAL   203      66.262  58.111  47.647  1.00  0.00           H  
ATOM   2942  CA  VAL   203      65.582  56.566  49.026  1.00  0.00           C  
ATOM   2943  HA  VAL   203      65.513  56.783  50.090  1.00  0.00           H  
ATOM   2944  CB  VAL   203      64.243  56.840  48.285  1.00  0.00           C  
ATOM   2945  HB  VAL   203      64.424  56.921  47.215  1.00  0.00           H  
ATOM   2946  CG1 VAL   203      63.028  55.942  48.639  1.00  0.00           C  
ATOM   2947 HG11 VAL   203      63.007  55.781  49.715  1.00  0.00           H  
ATOM   2948 HG12 VAL   203      62.116  56.427  48.296  1.00  0.00           H  
ATOM   2949 HG13 VAL   203      63.249  54.988  48.164  1.00  0.00           H  
ATOM   2950  CG2 VAL   203      63.853  58.260  48.679  1.00  0.00           C  
ATOM   2951 HG21 VAL   203      63.175  58.633  47.914  1.00  0.00           H  
ATOM   2952 HG22 VAL   203      63.330  58.391  49.624  1.00  0.00           H  
ATOM   2953 HG23 VAL   203      64.734  58.895  48.743  1.00  0.00           H  
ATOM   2954  C   VAL   203      65.983  55.132  48.875  1.00  0.00           C  
ATOM   2955  O   VAL   203      65.280  54.304  49.439  1.00  0.00           O  
ATOM   2956  N   THR   204      66.908  54.737  48.008  1.00  0.00           N  
ATOM   2957  H   THR   204      67.264  55.444  47.379  1.00  0.00           H  
ATOM   2958  CA  THR   204      67.464  53.358  48.049  1.00  0.00           C  
ATOM   2959  HA  THR   204      67.354  53.016  49.075  1.00  0.00           H  
ATOM   2960  CB  THR   204      68.981  53.138  47.721  1.00  0.00           C  
ATOM   2961  HB  THR   204      69.276  52.129  47.999  1.00  0.00           H  
ATOM   2962  CG2 THR   204      69.309  53.472  46.254  1.00  0.00           C  
ATOM   2963 HG21 THR   204      69.131  54.514  45.994  1.00  0.00           H  
ATOM   2964 HG22 THR   204      70.377  53.462  46.046  1.00  0.00           H  
ATOM   2965 HG23 THR   204      68.743  52.862  45.552  1.00  0.00           H  
ATOM   2966  OG1 THR   204      69.648  54.169  48.447  1.00  0.00           O  
ATOM   2967  HG1 THR   204      69.604  54.978  47.916  1.00  0.00           H  
ATOM   2968  C   THR   204      66.584  52.387  47.247  1.00  0.00           C  
ATOM   2969  O   THR   204      66.902  51.165  47.078  1.00  0.00           O  
ATOM   2970  N   ASN   205      65.322  52.869  46.894  1.00  0.00           N  
ATOM   2971  H   ASN   205      65.152  53.863  46.821  1.00  0.00           H  
ATOM   2972  CA  ASN   205      64.080  52.099  46.896  1.00  0.00           C  
ATOM   2973  HA  ASN   205      63.341  52.789  47.298  1.00  0.00           H  
ATOM   2974  CB  ASN   205      63.704  51.596  45.475  1.00  0.00           C  
ATOM   2975  HB2 ASN   205      64.483  51.034  44.963  1.00  0.00           H  
ATOM   2976  HB3 ASN   205      62.847  50.947  45.646  1.00  0.00           H  
ATOM   2977  CG  ASN   205      63.298  52.640  44.454  1.00  0.00           C  
ATOM   2978  OD1 ASN   205      62.683  53.668  44.688  1.00  0.00           O  
ATOM   2979  ND2 ASN   205      63.692  52.351  43.221  1.00  0.00           N  
ATOM   2980 HD21 ASN   205      63.361  52.873  42.421  1.00  0.00           H  
ATOM   2981 HD22 ASN   205      64.072  51.435  43.022  1.00  0.00           H  
ATOM   2982  C   ASN   205      64.097  50.977  47.959  1.00  0.00           C  
ATOM   2983  O   ASN   205      63.727  49.833  47.741  1.00  0.00           O  
ATOM   2984  N   VAL   206      64.595  51.260  49.181  1.00  0.00           N  
ATOM   2985  H   VAL   206      64.711  52.256  49.310  1.00  0.00           H  
ATOM   2986  CA  VAL   206      64.589  50.461  50.415  1.00  0.00           C  
ATOM   2987  HA  VAL   206      64.019  49.540  50.312  1.00  0.00           H  
ATOM   2988  CB  VAL   206      65.980  50.048  50.847  1.00  0.00           C  
ATOM   2989  HB  VAL   206      66.738  50.820  50.732  1.00  0.00           H  
ATOM   2990  CG1 VAL   206      66.001  49.542  52.300  1.00  0.00           C  
ATOM   2991 HG11 VAL   206      65.629  50.352  52.924  1.00  0.00           H  
ATOM   2992 HG12 VAL   206      65.390  48.645  52.377  1.00  0.00           H  
ATOM   2993 HG13 VAL   206      67.020  49.434  52.665  1.00  0.00           H  
ATOM   2994  CG2 VAL   206      66.610  48.897  49.999  1.00  0.00           C  
ATOM   2995 HG21 VAL   206      67.513  48.465  50.426  1.00  0.00           H  
ATOM   2996 HG22 VAL   206      65.878  48.129  49.760  1.00  0.00           H  
ATOM   2997 HG23 VAL   206      66.933  49.377  49.077  1.00  0.00           H  
ATOM   2998  C   VAL   206      63.866  51.295  51.411  1.00  0.00           C  
ATOM   2999  O   VAL   206      64.014  52.501  51.490  1.00  0.00           O  
ATOM   3000  N   GLY   207      63.023  50.577  52.202  1.00  0.00           N  
ATOM   3001  H   GLY   207      63.018  49.567  52.149  1.00  0.00           H  
ATOM   3002  CA  GLY   207      62.082  51.132  53.150  1.00  0.00           C  
ATOM   3003  HA2 GLY   207      61.555  50.291  53.596  1.00  0.00           H  
ATOM   3004  HA3 GLY   207      62.654  51.708  53.873  1.00  0.00           H  
ATOM   3005  C   GLY   207      61.069  52.161  52.555  1.00  0.00           C  
ATOM   3006  O   GLY   207      60.693  53.149  53.193  1.00  0.00           O  
ATOM   3007  N   GLY   208      60.563  51.815  51.313  1.00  0.00           N  
ATOM   3008  H   GLY   208      60.732  50.891  50.939  1.00  0.00           H  
ATOM   3009  CA  GLY   208      59.822  52.742  50.416  1.00  0.00           C  
ATOM   3010  HA2 GLY   208      58.769  52.474  50.365  1.00  0.00           H  
ATOM   3011  HA3 GLY   208      59.984  53.750  50.791  1.00  0.00           H  
ATOM   3012  C   GLY   208      60.205  52.588  48.961  1.00  0.00           C  
ATOM   3013  O   GLY   208      61.145  51.858  48.683  1.00  0.00           O  
ATOM   3014  N   ALA   209      59.560  53.333  48.085  1.00  0.00           N  
ATOM   3015  H   ALA   209      58.883  54.001  48.428  1.00  0.00           H  
ATOM   3016  CA  ALA   209      60.009  53.239  46.696  1.00  0.00           C  
ATOM   3017  HA  ALA   209      61.091  53.293  46.598  1.00  0.00           H  
ATOM   3018  CB  ALA   209      59.498  51.993  45.980  1.00  0.00           C  
ATOM   3019  HB1 ALA   209      60.136  51.607  45.187  1.00  0.00           H  
ATOM   3020  HB2 ALA   209      59.592  51.157  46.671  1.00  0.00           H  
ATOM   3021  HB3 ALA   209      58.453  51.976  45.678  1.00  0.00           H  
ATOM   3022  C   ALA   209      59.336  54.447  46.019  1.00  0.00           C  
ATOM   3023  O   ALA   209      58.246  54.985  46.357  1.00  0.00           O  
ATOM   3024  N   VAL   210      60.059  54.979  45.053  1.00  0.00           N  
ATOM   3025  H   VAL   210      60.839  54.398  44.775  1.00  0.00           H  
ATOM   3026  CA  VAL   210      59.590  56.017  44.176  1.00  0.00           C  
ATOM   3027  HA  VAL   210      59.121  56.780  44.794  1.00  0.00           H  
ATOM   3028  CB  VAL   210      60.747  56.581  43.405  1.00  0.00           C  
ATOM   3029  HB  VAL   210      60.453  57.564  43.042  1.00  0.00           H  
ATOM   3030  CG1 VAL   210      61.951  56.906  44.272  1.00  0.00           C  
ATOM   3031 HG11 VAL   210      61.595  57.553  45.071  1.00  0.00           H  
ATOM   3032 HG12 VAL   210      62.459  56.046  44.703  1.00  0.00           H  
ATOM   3033 HG13 VAL   210      62.672  57.489  43.703  1.00  0.00           H  
ATOM   3034  CG2 VAL   210      61.204  55.721  42.306  1.00  0.00           C  
ATOM   3035 HG21 VAL   210      61.959  56.316  41.797  1.00  0.00           H  
ATOM   3036 HG22 VAL   210      61.603  54.808  42.743  1.00  0.00           H  
ATOM   3037 HG23 VAL   210      60.359  55.537  41.646  1.00  0.00           H  
ATOM   3038  C   VAL   210      58.450  55.547  43.290  1.00  0.00           C  
ATOM   3039  O   VAL   210      58.448  54.414  42.751  1.00  0.00           O  
ATOM   3040  N   VAL   211      57.440  56.414  43.100  1.00  0.00           N  
ATOM   3041  H   VAL   211      57.697  57.381  43.243  1.00  0.00           H  
ATOM   3042  CA  VAL   211      56.230  56.126  42.326  1.00  0.00           C  
ATOM   3043  HA  VAL   211      56.483  55.308  41.655  1.00  0.00           H  
ATOM   3044  CB  VAL   211      55.006  55.733  43.179  1.00  0.00           C  
ATOM   3045  HB  VAL   211      54.643  56.684  43.564  1.00  0.00           H  
ATOM   3046  CG1 VAL   211      53.836  55.300  42.301  1.00  0.00           C  
ATOM   3047 HG11 VAL   211      53.924  54.246  42.046  1.00  0.00           H  
ATOM   3048 HG12 VAL   211      52.959  55.396  42.938  1.00  0.00           H  
ATOM   3049 HG13 VAL   211      53.674  56.009  41.492  1.00  0.00           H  
ATOM   3050  CG2 VAL   211      55.310  54.780  44.277  1.00  0.00           C  
ATOM   3051 HG21 VAL   211      54.393  54.430  44.747  1.00  0.00           H  
ATOM   3052 HG22 VAL   211      55.871  53.913  43.933  1.00  0.00           H  
ATOM   3053 HG23 VAL   211      55.865  55.264  45.078  1.00  0.00           H  
ATOM   3054  C   VAL   211      56.003  57.319  41.422  1.00  0.00           C  
ATOM   3055  O   VAL   211      56.139  58.485  41.844  1.00  0.00           O  
ATOM   3056  N   THR   212      55.717  56.969  40.124  1.00  0.00           N  
ATOM   3057  H   THR   212      55.778  56.026  39.763  1.00  0.00           H  
ATOM   3058  CA  THR   212      55.395  57.968  39.080  1.00  0.00           C  
ATOM   3059  HA  THR   212      55.444  57.312  38.214  1.00  0.00           H  
ATOM   3060  CB  THR   212      56.450  59.080  38.948  1.00  0.00           C  
ATOM   3061  HB  THR   212      56.502  59.753  39.801  1.00  0.00           H  
ATOM   3062  CG2 THR   212      57.910  58.586  38.711  1.00  0.00           C  
ATOM   3063 HG21 THR   212      57.899  57.751  38.013  1.00  0.00           H  
ATOM   3064 HG22 THR   212      58.453  59.375  38.193  1.00  0.00           H  
ATOM   3065 HG23 THR   212      58.371  58.241  39.634  1.00  0.00           H  
ATOM   3066  OG1 THR   212      56.148  59.930  37.786  1.00  0.00           O  
ATOM   3067  HG1 THR   212      55.307  60.376  37.971  1.00  0.00           H  
ATOM   3068  C   THR   212      54.023  58.612  39.172  1.00  0.00           C  
ATOM   3069  O   THR   212      53.769  59.386  40.068  1.00  0.00           O  
ATOM   3070  N   GLY   213      53.298  58.413  38.064  1.00  0.00           N  
ATOM   3071  H   GLY   213      53.653  57.804  37.340  1.00  0.00           H  
ATOM   3072  CA  GLY   213      52.019  59.042  37.842  1.00  0.00           C  
ATOM   3073  HA2 GLY   213      51.491  58.563  37.021  1.00  0.00           H  
ATOM   3074  HA3 GLY   213      51.387  58.918  38.719  1.00  0.00           H  
ATOM   3075  C   GLY   213      52.252  60.567  37.564  1.00  0.00           C  
ATOM   3076  O   GLY   213      53.326  60.956  37.068  1.00  0.00           O  
ATOM   3077  N   VAL   214      51.243  61.471  37.750  1.00  0.00           N  
ATOM   3078  H   VAL   214      50.339  61.040  37.889  1.00  0.00           H  
ATOM   3079  CA  VAL   214      51.534  62.925  37.961  1.00  0.00           C  
ATOM   3080  HA  VAL   214      52.544  63.007  37.566  1.00  0.00           H  
ATOM   3081  CB  VAL   214      50.364  63.731  37.287  1.00  0.00           C  
ATOM   3082  HB  VAL   214      50.173  63.404  36.267  1.00  0.00           H  
ATOM   3083  CG1 VAL   214      49.164  63.767  38.131  1.00  0.00           C  
ATOM   3084 HG11 VAL   214      49.076  62.806  38.633  1.00  0.00           H  
ATOM   3085 HG12 VAL   214      49.330  64.501  38.917  1.00  0.00           H  
ATOM   3086 HG13 VAL   214      48.348  63.908  37.425  1.00  0.00           H  
ATOM   3087  CG2 VAL   214      50.818  65.139  36.991  1.00  0.00           C  
ATOM   3088 HG21 VAL   214      51.160  65.518  37.952  1.00  0.00           H  
ATOM   3089 HG22 VAL   214      51.631  65.247  36.275  1.00  0.00           H  
ATOM   3090 HG23 VAL   214      50.032  65.847  36.736  1.00  0.00           H  
ATOM   3091  C   VAL   214      51.582  63.108  39.461  1.00  0.00           C  
ATOM   3092  O   VAL   214      52.078  64.181  39.835  1.00  0.00           O  
ATOM   3093  N   THR   215      51.131  62.161  40.318  1.00  0.00           N  
ATOM   3094  H   THR   215      50.579  61.408  39.929  1.00  0.00           H  
ATOM   3095  CA  THR   215      51.268  62.043  41.776  1.00  0.00           C  
ATOM   3096  HA  THR   215      50.644  61.190  42.033  1.00  0.00           H  
ATOM   3097  CB  THR   215      50.793  63.331  42.505  1.00  0.00           C  
ATOM   3098  HB  THR   215      51.318  64.222  42.169  1.00  0.00           H  
ATOM   3099  CG2 THR   215      49.261  63.606  42.260  1.00  0.00           C  
ATOM   3100 HG21 THR   215      49.002  64.563  42.710  1.00  0.00           H  
ATOM   3101 HG22 THR   215      48.982  63.548  41.210  1.00  0.00           H  
ATOM   3102 HG23 THR   215      48.691  62.846  42.790  1.00  0.00           H  
ATOM   3103  OG1 THR   215      50.935  63.179  43.892  1.00  0.00           O  
ATOM   3104  HG1 THR   215      51.221  64.064  44.166  1.00  0.00           H  
ATOM   3105  C   THR   215      52.684  61.633  42.097  1.00  0.00           C  
ATOM   3106  O   THR   215      52.875  60.746  42.939  1.00  0.00           O  
ATOM   3107  N   ALA   216      53.702  62.342  41.573  1.00  0.00           N  
ATOM   3108  H   ALA   216      53.567  63.196  41.048  1.00  0.00           H  
ATOM   3109  CA  ALA   216      55.072  61.895  41.745  1.00  0.00           C  
ATOM   3110  HA  ALA   216      55.021  60.863  41.405  1.00  0.00           H  
ATOM   3111  CB  ALA   216      56.063  62.695  40.908  1.00  0.00           C  
ATOM   3112  HB1 ALA   216      55.703  63.138  39.981  1.00  0.00           H  
ATOM   3113  HB2 ALA   216      56.487  63.490  41.518  1.00  0.00           H  
ATOM   3114  HB3 ALA   216      56.996  62.190  40.666  1.00  0.00           H  
ATOM   3115  C   ALA   216      55.479  62.025  43.227  1.00  0.00           C  
ATOM   3116  O   ALA   216      55.234  63.064  43.872  1.00  0.00           O  
ATOM   3117  N   VAL   217      56.274  61.040  43.717  1.00  0.00           N  
ATOM   3118  H   VAL   217      56.419  60.235  43.123  1.00  0.00           H  
ATOM   3119  CA  VAL   217      56.710  60.894  45.037  1.00  0.00           C  
ATOM   3120  HA  VAL   217      56.901  61.842  45.535  1.00  0.00           H  
ATOM   3121  CB  VAL   217      55.727  60.192  45.995  1.00  0.00           C  
ATOM   3122  HB  VAL   217      56.223  60.239  46.962  1.00  0.00           H  
ATOM   3123  CG1 VAL   217      54.417  61.000  46.186  1.00  0.00           C  
ATOM   3124 HG11 VAL   217      53.884  60.495  46.989  1.00  0.00           H  
ATOM   3125 HG12 VAL   217      54.644  62.000  46.548  1.00  0.00           H  
ATOM   3126 HG13 VAL   217      53.889  61.120  45.242  1.00  0.00           H  
ATOM   3127  CG2 VAL   217      55.432  58.814  45.651  1.00  0.00           C  
ATOM   3128 HG21 VAL   217      56.339  58.218  45.728  1.00  0.00           H  
ATOM   3129 HG22 VAL   217      54.621  58.359  46.216  1.00  0.00           H  
ATOM   3130 HG23 VAL   217      55.005  58.681  44.659  1.00  0.00           H  
ATOM   3131  C   VAL   217      58.011  60.137  45.040  1.00  0.00           C  
ATOM   3132  O   VAL   217      58.431  59.383  44.165  1.00  0.00           O  
ATOM   3133  N   ALA   218      58.727  60.243  46.189  1.00  0.00           N  
ATOM   3134  H   ALA   218      58.461  60.943  46.868  1.00  0.00           H  
ATOM   3135  CA  ALA   218      59.968  59.515  46.477  1.00  0.00           C  
ATOM   3136  HA  ALA   218      60.063  58.665  45.805  1.00  0.00           H  
ATOM   3137  CB  ALA   218      61.138  60.459  46.289  1.00  0.00           C  
ATOM   3138  HB1 ALA   218      62.088  59.970  46.494  1.00  0.00           H  
ATOM   3139  HB2 ALA   218      61.173  60.799  45.255  1.00  0.00           H  
ATOM   3140  HB3 ALA   218      61.098  61.318  46.956  1.00  0.00           H  
ATOM   3141  C   ALA   218      59.863  58.986  47.922  1.00  0.00           C  
ATOM   3142  O   ALA   218      60.746  59.088  48.754  1.00  0.00           O  
ATOM   3143  N   GLN   219      58.728  58.266  48.171  1.00  0.00           N  
ATOM   3144  H   GLN   219      58.080  58.310  47.395  1.00  0.00           H  
ATOM   3145  CA  GLN   219      58.238  58.004  49.533  1.00  0.00           C  
ATOM   3146  HA  GLN   219      58.391  58.924  50.092  1.00  0.00           H  
ATOM   3147  CB  GLN   219      56.800  57.481  49.485  1.00  0.00           C  
ATOM   3148  HB2 GLN   219      56.659  56.709  48.731  1.00  0.00           H  
ATOM   3149  HB3 GLN   219      56.599  56.895  50.379  1.00  0.00           H  
ATOM   3150  CG  GLN   219      55.679  58.499  49.424  1.00  0.00           C  
ATOM   3151  HG2 GLN   219      55.828  59.045  48.494  1.00  0.00           H  
ATOM   3152  HG3 GLN   219      54.869  57.826  49.149  1.00  0.00           H  
ATOM   3153  CD  GLN   219      55.455  59.405  50.595  1.00  0.00           C  
ATOM   3154  OE1 GLN   219      56.376  59.556  51.475  1.00  0.00           O  
ATOM   3155  NE2 GLN   219      54.427  60.173  50.628  1.00  0.00           N  
ATOM   3156 HE21 GLN   219      54.350  60.827  51.395  1.00  0.00           H  
ATOM   3157 HE22 GLN   219      53.527  59.842  50.307  1.00  0.00           H  
ATOM   3158  C   GLN   219      59.099  56.848  50.144  1.00  0.00           C  
ATOM   3159  O   GLN   219      59.026  55.753  49.624  1.00  0.00           O  
ATOM   3160  N   LYS   220      59.784  57.163  51.248  1.00  0.00           N  
ATOM   3161  H   LYS   220      59.953  58.147  51.411  1.00  0.00           H  
ATOM   3162  CA  LYS   220      59.845  56.261  52.391  1.00  0.00           C  
ATOM   3163  HA  LYS   220      60.289  55.318  52.080  1.00  0.00           H  
ATOM   3164  CB  LYS   220      60.631  56.884  53.546  1.00  0.00           C  
ATOM   3165  HB2 LYS   220      60.172  57.870  53.580  1.00  0.00           H  
ATOM   3166  HB3 LYS   220      60.471  56.280  54.437  1.00  0.00           H  
ATOM   3167  CG  LYS   220      62.179  57.118  53.473  1.00  0.00           C  
ATOM   3168  HG2 LYS   220      62.261  57.719  52.570  1.00  0.00           H  
ATOM   3169  HG3 LYS   220      62.574  57.766  54.253  1.00  0.00           H  
ATOM   3170  CD  LYS   220      62.872  55.718  53.497  1.00  0.00           C  
ATOM   3171  HD2 LYS   220      62.666  55.136  54.392  1.00  0.00           H  
ATOM   3172  HD3 LYS   220      62.630  55.157  52.596  1.00  0.00           H  
ATOM   3173  CE  LYS   220      64.356  56.020  53.300  1.00  0.00           C  
ATOM   3174  HE2 LYS   220      64.401  56.751  52.495  1.00  0.00           H  
ATOM   3175  HE3 LYS   220      64.736  56.483  54.208  1.00  0.00           H  
ATOM   3176  NZ  LYS   220      65.059  54.722  52.988  1.00  0.00           N  
ATOM   3177  HZ1 LYS   220      66.048  54.855  52.712  1.00  0.00           H  
ATOM   3178  HZ2 LYS   220      65.095  54.221  53.893  1.00  0.00           H  
ATOM   3179  HZ3 LYS   220      64.570  54.127  52.295  1.00  0.00           H  
ATOM   3180  C   LYS   220      58.421  55.899  52.864  1.00  0.00           C  
ATOM   3181  O   LYS   220      57.539  56.685  52.835  1.00  0.00           O  
ATOM   3182  N   THR   221      58.346  54.648  53.382  1.00  0.00           N  
ATOM   3183  H   THR   221      59.189  54.114  53.550  1.00  0.00           H  
ATOM   3184  CA  THR   221      57.183  54.048  53.913  1.00  0.00           C  
ATOM   3185  HA  THR   221      57.562  53.116  54.326  1.00  0.00           H  
ATOM   3186  CB  THR   221      56.071  53.857  52.852  1.00  0.00           C  
ATOM   3187  HB  THR   221      55.684  54.786  52.440  1.00  0.00           H  
ATOM   3188  CG2 THR   221      56.592  52.919  51.719  1.00  0.00           C  
ATOM   3189 HG21 THR   221      55.830  52.574  51.023  1.00  0.00           H  
ATOM   3190 HG22 THR   221      57.205  53.602  51.135  1.00  0.00           H  
ATOM   3191 HG23 THR   221      57.283  52.185  52.129  1.00  0.00           H  
ATOM   3192  OG1 THR   221      54.981  53.123  53.316  1.00  0.00           O  
ATOM   3193  HG1 THR   221      55.240  52.206  53.495  1.00  0.00           H  
ATOM   3194  C   THR   221      56.738  54.897  55.100  1.00  0.00           C  
ATOM   3195  O   THR   221      57.530  55.584  55.747  1.00  0.00           O  
ATOM   3196  N   VAL   222      55.491  54.677  55.596  1.00  0.00           N  
ATOM   3197  H   VAL   222      54.931  53.926  55.215  1.00  0.00           H  
ATOM   3198  CA  VAL   222      55.007  55.443  56.774  1.00  0.00           C  
ATOM   3199  HA  VAL   222      55.713  56.264  56.867  1.00  0.00           H  
ATOM   3200  CB  VAL   222      53.646  55.957  56.506  1.00  0.00           C  
ATOM   3201  HB  VAL   222      53.591  56.618  57.369  1.00  0.00           H  
ATOM   3202  CG1 VAL   222      53.619  56.867  55.326  1.00  0.00           C  
ATOM   3203 HG11 VAL   222      52.690  56.795  54.764  1.00  0.00           H  
ATOM   3204 HG12 VAL   222      53.944  57.875  55.577  1.00  0.00           H  
ATOM   3205 HG13 VAL   222      54.302  56.598  54.523  1.00  0.00           H  
ATOM   3206  CG2 VAL   222      52.509  54.950  56.423  1.00  0.00           C  
ATOM   3207 HG21 VAL   222      52.537  54.212  57.222  1.00  0.00           H  
ATOM   3208 HG22 VAL   222      51.598  55.543  56.479  1.00  0.00           H  
ATOM   3209 HG23 VAL   222      52.598  54.420  55.476  1.00  0.00           H  
ATOM   3210  C   VAL   222      55.008  54.573  58.059  1.00  0.00           C  
ATOM   3211  O   VAL   222      54.675  53.383  58.001  1.00  0.00           O  
ATOM   3212  N   GLU   223      55.440  55.231  59.153  1.00  0.00           N  
ATOM   3213  H   GLU   223      55.523  56.238  59.187  1.00  0.00           H  
ATOM   3214  CA  GLU   223      55.169  54.682  60.474  1.00  0.00           C  
ATOM   3215  HA  GLU   223      55.573  53.675  60.547  1.00  0.00           H  
ATOM   3216  CB  GLU   223      55.755  55.597  61.512  1.00  0.00           C  
ATOM   3217  HB2 GLU   223      56.649  55.995  61.037  1.00  0.00           H  
ATOM   3218  HB3 GLU   223      55.101  56.464  61.580  1.00  0.00           H  
ATOM   3219  CG  GLU   223      55.943  55.013  62.879  1.00  0.00           C  
ATOM   3220  HG2 GLU   223      56.560  55.822  63.264  1.00  0.00           H  
ATOM   3221  HG3 GLU   223      55.047  54.913  63.488  1.00  0.00           H  
ATOM   3222  CD  GLU   223      56.834  53.780  63.010  1.00  0.00           C  
ATOM   3223  OE1 GLU   223      57.865  53.681  63.716  1.00  0.00           O  
ATOM   3224  OE2 GLU   223      56.483  52.766  62.327  1.00  0.00           O  
ATOM   3225  C   GLU   223      53.651  54.648  60.672  1.00  0.00           C  
ATOM   3226  O   GLU   223      52.844  55.437  60.213  1.00  0.00           O  
ATOM   3227  N   GLY   224      53.236  53.653  61.534  1.00  0.00           N  
ATOM   3228  H   GLY   224      53.807  52.831  61.677  1.00  0.00           H  
ATOM   3229  CA  GLY   224      51.819  53.570  61.815  1.00  0.00           C  
ATOM   3230  HA2 GLY   224      51.801  53.539  62.902  1.00  0.00           H  
ATOM   3231  HA3 GLY   224      51.274  54.472  61.546  1.00  0.00           H  
ATOM   3232  C   GLY   224      51.255  52.332  61.115  1.00  0.00           C  
ATOM   3233  O   GLY   224      51.993  51.434  60.653  1.00  0.00           O  
ATOM   3234  N   ALA   225      49.867  52.278  61.064  1.00  0.00           N  
ATOM   3235  H   ALA   225      49.265  53.065  61.267  1.00  0.00           H  
ATOM   3236  CA  ALA   225      49.136  51.145  60.427  1.00  0.00           C  
ATOM   3237  HA  ALA   225      49.207  50.234  61.018  1.00  0.00           H  
ATOM   3238  CB  ALA   225      47.752  51.569  60.288  1.00  0.00           C  
ATOM   3239  HB1 ALA   225      47.308  51.915  61.219  1.00  0.00           H  
ATOM   3240  HB2 ALA   225      47.599  52.269  59.469  1.00  0.00           H  
ATOM   3241  HB3 ALA   225      47.194  50.681  59.998  1.00  0.00           H  
ATOM   3242  C   ALA   225      49.763  50.770  59.041  1.00  0.00           C  
ATOM   3243  O   ALA   225      50.348  51.616  58.331  1.00  0.00           O  
ATOM   3244  N   GLY   226      49.822  49.413  58.801  1.00  0.00           N  
ATOM   3245  H   GLY   226      49.450  48.812  59.524  1.00  0.00           H  
ATOM   3246  CA  GLY   226      50.723  48.783  57.742  1.00  0.00           C  
ATOM   3247  HA2 GLY   226      51.706  49.243  57.801  1.00  0.00           H  
ATOM   3248  HA3 GLY   226      50.868  47.731  57.975  1.00  0.00           H  
ATOM   3249  C   GLY   226      50.066  49.081  56.367  1.00  0.00           C  
ATOM   3250  O   GLY   226      48.867  49.237  56.112  1.00  0.00           O  
ATOM   3251  N   SER   227      50.956  49.353  55.400  1.00  0.00           N  
ATOM   3252  H   SER   227      51.898  48.986  55.409  1.00  0.00           H  
ATOM   3253  CA  SER   227      50.724  50.398  54.403  1.00  0.00           C  
ATOM   3254  HA  SER   227      49.790  50.122  53.920  1.00  0.00           H  
ATOM   3255  CB  SER   227      50.606  51.712  55.076  1.00  0.00           C  
ATOM   3256  HB2 SER   227      49.875  51.647  55.878  1.00  0.00           H  
ATOM   3257  HB3 SER   227      51.545  52.032  55.523  1.00  0.00           H  
ATOM   3258  OG  SER   227      50.236  52.741  54.213  1.00  0.00           O  
ATOM   3259  HG  SER   227      49.356  52.474  53.906  1.00  0.00           H  
ATOM   3260  C   SER   227      51.777  50.414  53.334  1.00  0.00           C  
ATOM   3261  O   SER   227      52.816  49.717  53.358  1.00  0.00           O  
ATOM   3262  N   ILE   228      51.423  51.123  52.253  1.00  0.00           N  
ATOM   3263  H   ILE   228      50.468  51.439  52.159  1.00  0.00           H  
ATOM   3264  CA  ILE   228      52.407  51.643  51.267  1.00  0.00           C  
ATOM   3265  HA  ILE   228      53.401  51.590  51.705  1.00  0.00           H  
ATOM   3266  CB  ILE   228      52.503  50.828  49.892  1.00  0.00           C  
ATOM   3267  HB  ILE   228      51.530  51.004  49.438  1.00  0.00           H  
ATOM   3268  CG2 ILE   228      53.654  51.446  49.077  1.00  0.00           C  
ATOM   3269 HG21 ILE   228      54.618  51.400  49.580  1.00  0.00           H  
ATOM   3270 HG22 ILE   228      53.840  50.888  48.161  1.00  0.00           H  
ATOM   3271 HG23 ILE   228      53.497  52.516  48.960  1.00  0.00           H  
ATOM   3272  CG1 ILE   228      52.745  49.320  50.048  1.00  0.00           C  
ATOM   3273 HG12 ILE   228      53.747  49.233  50.463  1.00  0.00           H  
ATOM   3274 HG13 ILE   228      52.126  48.880  50.827  1.00  0.00           H  
ATOM   3275  CD1 ILE   228      52.481  48.518  48.849  1.00  0.00           C  
ATOM   3276 HD11 ILE   228      51.411  48.509  48.648  1.00  0.00           H  
ATOM   3277 HD12 ILE   228      53.224  48.798  48.106  1.00  0.00           H  
ATOM   3278 HD13 ILE   228      52.671  47.481  49.119  1.00  0.00           H  
ATOM   3279  C   ILE   228      51.969  53.112  51.026  1.00  0.00           C  
ATOM   3280  O   ILE   228      50.900  53.438  50.461  1.00  0.00           O  
ATOM   3281  N   ALA   229      52.828  54.045  51.446  1.00  0.00           N  
ATOM   3282  H   ALA   229      53.729  53.746  51.794  1.00  0.00           H  
ATOM   3283  CA  ALA   229      52.735  55.340  50.763  1.00  0.00           C  
ATOM   3284  HA  ALA   229      51.695  55.639  50.651  1.00  0.00           H  
ATOM   3285  CB  ALA   229      53.509  56.495  51.566  1.00  0.00           C  
ATOM   3286  HB1 ALA   229      54.575  56.292  51.483  1.00  0.00           H  
ATOM   3287  HB2 ALA   229      53.383  57.431  51.025  1.00  0.00           H  
ATOM   3288  HB3 ALA   229      52.966  56.648  52.496  1.00  0.00           H  
ATOM   3289  C   ALA   229      53.320  55.304  49.294  1.00  0.00           C  
ATOM   3290  O   ALA   229      54.466  54.848  49.016  1.00  0.00           O  
ATOM   3291  N   ALA   230      52.532  55.780  48.357  1.00  0.00           N  
ATOM   3292  H   ALA   230      51.609  56.091  48.630  1.00  0.00           H  
ATOM   3293  CA  ALA   230      52.719  55.745  46.883  1.00  0.00           C  
ATOM   3294  HA  ALA   230      53.788  55.846  46.706  1.00  0.00           H  
ATOM   3295  CB  ALA   230      52.199  54.373  46.490  1.00  0.00           C  
ATOM   3296  HB1 ALA   230      51.421  53.945  47.120  1.00  0.00           H  
ATOM   3297  HB2 ALA   230      51.828  54.333  45.468  1.00  0.00           H  
ATOM   3298  HB3 ALA   230      52.984  53.625  46.577  1.00  0.00           H  
ATOM   3299  C   ALA   230      52.062  56.980  46.223  1.00  0.00           C  
ATOM   3300  O   ALA   230      51.850  57.946  46.961  1.00  0.00           O  
ATOM   3301  N   ALA   231      51.781  56.861  44.892  1.00  0.00           N  
ATOM   3302  H   ALA   231      51.980  56.048  44.325  1.00  0.00           H  
ATOM   3303  CA  ALA   231      51.033  57.929  44.300  1.00  0.00           C  
ATOM   3304  HA  ALA   231      51.477  58.821  44.736  1.00  0.00           H  
ATOM   3305  CB  ALA   231      51.459  57.854  42.767  1.00  0.00           C  
ATOM   3306  HB1 ALA   231      51.259  56.873  42.340  1.00  0.00           H  
ATOM   3307  HB2 ALA   231      50.844  58.619  42.297  1.00  0.00           H  
ATOM   3308  HB3 ALA   231      52.522  58.069  42.680  1.00  0.00           H  
ATOM   3309  C   ALA   231      49.552  57.873  44.623  1.00  0.00           C  
ATOM   3310  O   ALA   231      48.898  58.898  44.795  1.00  0.00           O  
ATOM   3311  N   THR   232      48.920  56.713  44.506  1.00  0.00           N  
ATOM   3312  H   THR   232      49.454  55.917  44.183  1.00  0.00           H  
ATOM   3313  CA  THR   232      47.637  56.355  45.128  1.00  0.00           C  
ATOM   3314  HA  THR   232      47.304  55.445  44.633  1.00  0.00           H  
ATOM   3315  CB  THR   232      46.471  57.360  44.978  1.00  0.00           C  
ATOM   3316  HB  THR   232      46.652  58.324  45.448  1.00  0.00           H  
ATOM   3317  CG2 THR   232      46.131  57.355  43.508  1.00  0.00           C  
ATOM   3318 HG21 THR   232      45.720  56.366  43.316  1.00  0.00           H  
ATOM   3319 HG22 THR   232      45.359  58.110  43.371  1.00  0.00           H  
ATOM   3320 HG23 THR   232      46.980  57.504  42.843  1.00  0.00           H  
ATOM   3321  OG1 THR   232      45.338  56.827  45.735  1.00  0.00           O  
ATOM   3322  HG1 THR   232      44.531  57.305  45.491  1.00  0.00           H  
ATOM   3323  C   THR   232      47.916  56.044  46.582  1.00  0.00           C  
ATOM   3324  O   THR   232      48.608  56.828  47.245  1.00  0.00           O  
ATOM   3325  N   GLY   233      47.353  54.963  47.157  1.00  0.00           N  
ATOM   3326  H   GLY   233      46.923  54.220  46.624  1.00  0.00           H  
ATOM   3327  CA  GLY   233      47.706  54.545  48.539  1.00  0.00           C  
ATOM   3328  HA2 GLY   233      48.775  54.367  48.621  1.00  0.00           H  
ATOM   3329  HA3 GLY   233      47.376  55.280  49.269  1.00  0.00           H  
ATOM   3330  C   GLY   233      47.017  53.263  48.932  1.00  0.00           C  
ATOM   3331  O   GLY   233      46.283  52.621  48.194  1.00  0.00           O  
ATOM   3332  N   PHE   234      47.423  52.793  50.143  1.00  0.00           N  
ATOM   3333  H   PHE   234      47.838  53.450  50.790  1.00  0.00           H  
ATOM   3334  CA  PHE   234      47.048  51.417  50.669  1.00  0.00           C  
ATOM   3335  HA  PHE   234      45.983  51.218  50.576  1.00  0.00           H  
ATOM   3336  CB  PHE   234      47.757  50.346  49.902  1.00  0.00           C  
ATOM   3337  HB2 PHE   234      47.205  50.289  48.966  1.00  0.00           H  
ATOM   3338  HB3 PHE   234      48.771  50.699  49.727  1.00  0.00           H  
ATOM   3339  CG  PHE   234      47.778  48.972  50.564  1.00  0.00           C  
ATOM   3340  CD1 PHE   234      46.623  48.232  50.723  1.00  0.00           C  
ATOM   3341  HD1 PHE   234      45.715  48.637  50.293  1.00  0.00           H  
ATOM   3342  CE1 PHE   234      46.706  46.912  51.137  1.00  0.00           C  
ATOM   3343  HE1 PHE   234      45.802  46.324  51.242  1.00  0.00           H  
ATOM   3344  CZ  PHE   234      47.937  46.449  51.634  1.00  0.00           C  
ATOM   3345  HZ  PHE   234      47.940  45.432  52.008  1.00  0.00           H  
ATOM   3346  CE2 PHE   234      49.043  47.250  51.639  1.00  0.00           C  
ATOM   3347  HE2 PHE   234      49.996  46.786  51.865  1.00  0.00           H  
ATOM   3348  CD2 PHE   234      48.925  48.521  51.114  1.00  0.00           C  
ATOM   3349  HD2 PHE   234      49.840  49.102  51.137  1.00  0.00           H  
ATOM   3350  C   PHE   234      47.374  51.325  52.117  1.00  0.00           C  
ATOM   3351  O   PHE   234      48.510  51.475  52.470  1.00  0.00           O  
ATOM   3352  N   VAL   235      46.307  50.901  52.946  1.00  0.00           N  
ATOM   3353  H   VAL   235      45.404  50.747  52.518  1.00  0.00           H  
ATOM   3354  CA  VAL   235      46.393  50.519  54.315  1.00  0.00           C  
ATOM   3355  HA  VAL   235      47.451  50.461  54.561  1.00  0.00           H  
ATOM   3356  CB  VAL   235      45.696  51.456  55.253  1.00  0.00           C  
ATOM   3357  HB  VAL   235      44.658  51.626  54.972  1.00  0.00           H  
ATOM   3358  CG1 VAL   235      45.738  51.125  56.740  1.00  0.00           C  
ATOM   3359 HG11 VAL   235      45.364  50.127  56.962  1.00  0.00           H  
ATOM   3360 HG12 VAL   235      46.726  51.076  57.194  1.00  0.00           H  
ATOM   3361 HG13 VAL   235      45.252  51.967  57.229  1.00  0.00           H  
ATOM   3362  CG2 VAL   235      46.350  52.834  55.166  1.00  0.00           C  
ATOM   3363 HG21 VAL   235      46.281  53.058  54.104  1.00  0.00           H  
ATOM   3364 HG22 VAL   235      45.785  53.440  55.871  1.00  0.00           H  
ATOM   3365 HG23 VAL   235      47.393  52.794  55.472  1.00  0.00           H  
ATOM   3366  C   VAL   235      45.841  49.178  54.354  1.00  0.00           C  
ATOM   3367  O   VAL   235      44.897  48.816  53.687  1.00  0.00           O  
ATOM   3368  N   LYS   236      46.477  48.263  55.205  1.00  0.00           N  
ATOM   3369  H   LYS   236      47.228  48.556  55.815  1.00  0.00           H  
ATOM   3370  CA  LYS   236      46.243  46.847  55.207  1.00  0.00           C  
ATOM   3371  HA  LYS   236      45.546  46.507  54.444  1.00  0.00           H  
ATOM   3372  CB  LYS   236      47.537  46.202  55.055  1.00  0.00           C  
ATOM   3373  HB2 LYS   236      48.050  46.582  54.174  1.00  0.00           H  
ATOM   3374  HB3 LYS   236      48.126  46.397  55.948  1.00  0.00           H  
ATOM   3375  CG  LYS   236      47.427  44.689  54.866  1.00  0.00           C  
ATOM   3376  HG2 LYS   236      47.050  44.280  55.802  1.00  0.00           H  
ATOM   3377  HG3 LYS   236      46.757  44.292  54.106  1.00  0.00           H  
ATOM   3378  CD  LYS   236      48.869  44.130  54.753  1.00  0.00           C  
ATOM   3379  HD2 LYS   236      49.298  44.344  53.775  1.00  0.00           H  
ATOM   3380  HD3 LYS   236      49.584  44.579  55.439  1.00  0.00           H  
ATOM   3381  CE  LYS   236      48.963  42.643  55.002  1.00  0.00           C  
ATOM   3382  HE2 LYS   236      48.869  42.451  56.068  1.00  0.00           H  
ATOM   3383  HE3 LYS   236      48.311  42.022  54.392  1.00  0.00           H  
ATOM   3384  NZ  LYS   236      50.358  42.294  54.638  1.00  0.00           N  
ATOM   3385  HZ1 LYS   236      50.454  41.267  54.727  1.00  0.00           H  
ATOM   3386  HZ2 LYS   236      50.553  42.515  53.645  1.00  0.00           H  
ATOM   3387  HZ3 LYS   236      51.050  42.686  55.303  1.00  0.00           H  
ATOM   3388  C   LYS   236      45.563  46.572  56.565  1.00  0.00           C  
ATOM   3389  O   LYS   236      45.984  47.020  57.607  1.00  0.00           O  
ATOM   3390  N   LYS   237      44.556  45.631  56.490  1.00  0.00           N  
ATOM   3391  H   LYS   237      44.344  45.174  55.613  1.00  0.00           H  
ATOM   3392  CA  LYS   237      43.776  45.137  57.683  1.00  0.00           C  
ATOM   3393  HA  LYS   237      44.282  45.584  58.536  1.00  0.00           H  
ATOM   3394  CB  LYS   237      42.350  45.729  57.705  1.00  0.00           C  
ATOM   3395  HB2 LYS   237      41.909  45.552  58.684  1.00  0.00           H  
ATOM   3396  HB3 LYS   237      42.497  46.794  57.537  1.00  0.00           H  
ATOM   3397  CG  LYS   237      41.354  45.218  56.624  1.00  0.00           C  
ATOM   3398  HG2 LYS   237      41.263  45.964  55.836  1.00  0.00           H  
ATOM   3399  HG3 LYS   237      41.653  44.259  56.206  1.00  0.00           H  
ATOM   3400  CD  LYS   237      40.013  44.951  57.059  1.00  0.00           C  
ATOM   3401  HD2 LYS   237      40.033  44.161  57.808  1.00  0.00           H  
ATOM   3402  HD3 LYS   237      39.456  45.844  57.332  1.00  0.00           H  
ATOM   3403  CE  LYS   237      39.239  44.420  55.842  1.00  0.00           C  
ATOM   3404  HE2 LYS   237      39.290  45.228  55.117  1.00  0.00           H  
ATOM   3405  HE3 LYS   237      39.750  43.598  55.347  1.00  0.00           H  
ATOM   3406  NZ  LYS   237      37.771  44.087  56.159  1.00  0.00           N  
ATOM   3407  HZ1 LYS   237      37.665  43.451  56.970  1.00  0.00           H  
ATOM   3408  HZ2 LYS   237      37.363  44.989  56.463  1.00  0.00           H  
ATOM   3409  HZ3 LYS   237      37.209  43.735  55.364  1.00  0.00           H  
ATOM   3410  C   LYS   237      43.935  43.650  57.908  1.00  0.00           C  
ATOM   3411  O   LYS   237      44.883  43.045  57.477  1.00  0.00           O  
ATOM   3412  N   ASP   238      42.965  43.026  58.634  1.00  0.00           N  
ATOM   3413  H   ASP   238      42.185  43.598  58.930  1.00  0.00           H  
ATOM   3414  CA  ASP   238      42.920  41.581  58.937  1.00  0.00           C  
ATOM   3415  HA  ASP   238      43.919  41.152  58.921  1.00  0.00           H  
ATOM   3416  CB  ASP   238      42.176  41.350  60.259  1.00  0.00           C  
ATOM   3417  HB2 ASP   238      41.971  40.303  60.472  1.00  0.00           H  
ATOM   3418  HB3 ASP   238      42.910  41.656  61.002  1.00  0.00           H  
ATOM   3419  CG  ASP   238      40.852  42.008  60.439  1.00  0.00           C  
ATOM   3420  OD1 ASP   238      40.317  42.002  61.571  1.00  0.00           O  
ATOM   3421  OD2 ASP   238      40.285  42.605  59.478  1.00  0.00           O  
ATOM   3422  C   ASP   238      42.081  40.814  57.824  1.00  0.00           C  
ATOM   3423  O   ASP   238      41.893  39.613  57.928  1.00  0.00           O  
ATOM   3424  N   GLN   239      41.602  41.492  56.735  1.00  0.00           N  
ATOM   3425  H   GLN   239      41.897  42.420  56.466  1.00  0.00           H  
ATOM   3426  CA  GLN   239      41.093  40.675  55.611  1.00  0.00           C  
ATOM   3427  HA  GLN   239      41.544  39.685  55.620  1.00  0.00           H  
ATOM   3428  CB  GLN   239      39.626  40.404  55.719  1.00  0.00           C  
ATOM   3429  HB2 GLN   239      39.258  40.564  56.730  1.00  0.00           H  
ATOM   3430  HB3 GLN   239      39.137  41.184  55.138  1.00  0.00           H  
ATOM   3431  CG  GLN   239      39.112  39.113  55.148  1.00  0.00           C  
ATOM   3432  HG2 GLN   239      39.485  39.045  54.128  1.00  0.00           H  
ATOM   3433  HG3 GLN   239      39.534  38.216  55.597  1.00  0.00           H  
ATOM   3434  CD  GLN   239      37.599  38.984  55.113  1.00  0.00           C  
ATOM   3435  OE1 GLN   239      36.885  39.323  56.075  1.00  0.00           O  
ATOM   3436  NE2 GLN   239      37.097  38.230  54.098  1.00  0.00           N  
ATOM   3437 HE21 GLN   239      36.097  38.079  54.132  1.00  0.00           H  
ATOM   3438 HE22 GLN   239      37.699  37.864  53.373  1.00  0.00           H  
ATOM   3439  C   GLN   239      41.601  41.415  54.339  1.00  0.00           C  
ATOM   3440  O   GLN   239      41.673  42.658  54.290  1.00  0.00           O  
ATOM   3441  N   LEU   240      41.872  40.600  53.344  1.00  0.00           N  
ATOM   3442  H   LEU   240      41.937  39.593  53.405  1.00  0.00           H  
ATOM   3443  CA  LEU   240      42.308  40.946  52.021  1.00  0.00           C  
ATOM   3444  HA  LEU   240      42.071  41.945  51.662  1.00  0.00           H  
ATOM   3445  CB  LEU   240      43.869  40.939  51.871  1.00  0.00           C  
ATOM   3446  HB2 LEU   240      44.167  41.488  52.762  1.00  0.00           H  
ATOM   3447  HB3 LEU   240      44.380  39.983  51.962  1.00  0.00           H  
ATOM   3448  CG  LEU   240      44.396  41.769  50.710  1.00  0.00           C  
ATOM   3449  HG  LEU   240      43.745  42.639  50.650  1.00  0.00           H  
ATOM   3450  CD1 LEU   240      45.841  42.369  50.962  1.00  0.00           C  
ATOM   3451 HD11 LEU   240      46.408  41.507  51.306  1.00  0.00           H  
ATOM   3452 HD12 LEU   240      46.310  42.716  50.043  1.00  0.00           H  
ATOM   3453 HD13 LEU   240      45.747  43.158  51.705  1.00  0.00           H  
ATOM   3454  CD2 LEU   240      44.336  41.084  49.313  1.00  0.00           C  
ATOM   3455 HD21 LEU   240      44.902  40.155  49.336  1.00  0.00           H  
ATOM   3456 HD22 LEU   240      43.327  40.862  48.973  1.00  0.00           H  
ATOM   3457 HD23 LEU   240      44.778  41.765  48.588  1.00  0.00           H  
ATOM   3458  C   LEU   240      41.550  39.908  51.179  1.00  0.00           C  
ATOM   3459  O   LEU   240      42.083  38.995  50.522  1.00  0.00           O  
ATOM   3460  N   GLY   241      40.252  40.207  50.964  1.00  0.00           N  
ATOM   3461  H   GLY   241      39.817  40.952  51.492  1.00  0.00           H  
ATOM   3462  CA  GLY   241      39.414  39.404  50.192  1.00  0.00           C  
ATOM   3463  HA2 GLY   241      38.471  39.936  50.084  1.00  0.00           H  
ATOM   3464  HA3 GLY   241      39.862  39.424  49.201  1.00  0.00           H  
ATOM   3465  C   GLY   241      39.285  38.057  50.834  1.00  0.00           C  
ATOM   3466  O   GLY   241      39.110  37.940  51.996  1.00  0.00           O  
ATOM   3467  N   LYS   242      39.401  37.002  49.996  1.00  0.00           N  
ATOM   3468  H   LYS   242      39.399  37.086  48.988  1.00  0.00           H  
ATOM   3469  CA  LYS   242      39.231  35.619  50.437  1.00  0.00           C  
ATOM   3470  HA  LYS   242      38.300  35.410  50.959  1.00  0.00           H  
ATOM   3471  CB  LYS   242      39.272  34.778  49.174  1.00  0.00           C  
ATOM   3472  HB2 LYS   242      40.242  34.919  48.704  1.00  0.00           H  
ATOM   3473  HB3 LYS   242      39.296  33.723  49.439  1.00  0.00           H  
ATOM   3474  CG  LYS   242      38.176  35.042  48.177  1.00  0.00           C  
ATOM   3475  HG2 LYS   242      37.228  35.246  48.671  1.00  0.00           H  
ATOM   3476  HG3 LYS   242      38.340  35.923  47.559  1.00  0.00           H  
ATOM   3477  CD  LYS   242      37.910  33.919  47.179  1.00  0.00           C  
ATOM   3478  HD2 LYS   242      37.705  32.956  47.641  1.00  0.00           H  
ATOM   3479  HD3 LYS   242      37.017  34.131  46.594  1.00  0.00           H  
ATOM   3480  CE  LYS   242      39.078  33.772  46.276  1.00  0.00           C  
ATOM   3481  HE2 LYS   242      39.741  34.634  46.264  1.00  0.00           H  
ATOM   3482  HE3 LYS   242      39.697  32.968  46.667  1.00  0.00           H  
ATOM   3483  NZ  LYS   242      38.646  33.263  44.872  1.00  0.00           N  
ATOM   3484  HZ1 LYS   242      38.072  32.403  44.814  1.00  0.00           H  
ATOM   3485  HZ2 LYS   242      38.107  34.003  44.387  1.00  0.00           H  
ATOM   3486  HZ3 LYS   242      39.522  33.106  44.342  1.00  0.00           H  
ATOM   3487  C   LYS   242      40.333  35.156  51.400  1.00  0.00           C  
ATOM   3488  O   LYS   242      40.274  34.036  51.944  1.00  0.00           O  
ATOM   3489  N   ASN   243      41.483  35.825  51.558  1.00  0.00           N  
ATOM   3490  H   ASN   243      41.564  36.726  51.107  1.00  0.00           H  
ATOM   3491  CA  ASN   243      42.572  35.551  52.465  1.00  0.00           C  
ATOM   3492  HA  ASN   243      42.301  34.704  53.092  1.00  0.00           H  
ATOM   3493  CB  ASN   243      43.813  35.264  51.736  1.00  0.00           C  
ATOM   3494  HB2 ASN   243      44.189  36.116  51.173  1.00  0.00           H  
ATOM   3495  HB3 ASN   243      44.620  35.025  52.426  1.00  0.00           H  
ATOM   3496  CG  ASN   243      43.667  34.152  50.795  1.00  0.00           C  
ATOM   3497  OD1 ASN   243      43.037  33.151  50.939  1.00  0.00           O  
ATOM   3498  ND2 ASN   243      44.406  34.361  49.712  1.00  0.00           N  
ATOM   3499 HD21 ASN   243      44.225  33.853  48.856  1.00  0.00           H  
ATOM   3500 HD22 ASN   243      44.987  35.187  49.665  1.00  0.00           H  
ATOM   3501  C   ASN   243      42.779  36.743  53.329  1.00  0.00           C  
ATOM   3502  O   ASN   243      42.095  37.789  53.324  1.00  0.00           O  
ATOM   3503  N   GLU   244      43.687  36.533  54.342  1.00  0.00           N  
ATOM   3504  H   GLU   244      44.189  35.655  54.353  1.00  0.00           H  
ATOM   3505  CA  GLU   244      44.101  37.414  55.451  1.00  0.00           C  
ATOM   3506  HA  GLU   244      43.288  38.128  55.562  1.00  0.00           H  
ATOM   3507  CB  GLU   244      44.259  36.522  56.710  1.00  0.00           C  
ATOM   3508  HB2 GLU   244      43.883  37.020  57.602  1.00  0.00           H  
ATOM   3509  HB3 GLU   244      43.448  35.805  56.605  1.00  0.00           H  
ATOM   3510  CG  GLU   244      45.600  35.847  57.072  1.00  0.00           C  
ATOM   3511  HG2 GLU   244      46.261  36.711  57.105  1.00  0.00           H  
ATOM   3512  HG3 GLU   244      45.764  35.308  58.003  1.00  0.00           H  
ATOM   3513  CD  GLU   244      45.991  34.819  55.941  1.00  0.00           C  
ATOM   3514  OE1 GLU   244      47.200  34.648  55.723  1.00  0.00           O  
ATOM   3515  OE2 GLU   244      45.089  34.141  55.388  1.00  0.00           O  
ATOM   3516  C   GLU   244      45.225  38.402  55.173  1.00  0.00           C  
ATOM   3517  O   GLU   244      45.587  39.179  56.036  1.00  0.00           O  
ATOM   3518  N   GLU   245      45.802  38.390  53.955  1.00  0.00           N  
ATOM   3519  H   GLU   245      45.321  37.873  53.231  1.00  0.00           H  
ATOM   3520  CA  GLU   245      47.168  38.785  53.776  1.00  0.00           C  
ATOM   3521  HA  GLU   245      47.342  39.694  54.347  1.00  0.00           H  
ATOM   3522  CB  GLU   245      48.079  37.670  54.332  1.00  0.00           C  
ATOM   3523  HB2 GLU   245      47.949  37.683  55.412  1.00  0.00           H  
ATOM   3524  HB3 GLU   245      47.658  36.701  54.074  1.00  0.00           H  
ATOM   3525  CG  GLU   245      49.526  37.719  54.123  1.00  0.00           C  
ATOM   3526  HG2 GLU   245      50.007  36.936  54.706  1.00  0.00           H  
ATOM   3527  HG3 GLU   245      49.916  37.580  53.117  1.00  0.00           H  
ATOM   3528  CD  GLU   245      50.101  39.037  54.585  1.00  0.00           C  
ATOM   3529  OE1 GLU   245      50.850  39.636  53.789  1.00  0.00           O  
ATOM   3530  OE2 GLU   245      49.648  39.631  55.598  1.00  0.00           O  
ATOM   3531  C   GLU   245      47.448  39.057  52.276  1.00  0.00           C  
ATOM   3532  O   GLU   245      46.618  38.861  51.392  1.00  0.00           O  
ATOM   3533  N   GLY   246      48.600  39.685  51.962  1.00  0.00           N  
ATOM   3534  H   GLY   246      49.207  40.027  52.695  1.00  0.00           H  
ATOM   3535  CA  GLY   246      49.005  40.137  50.610  1.00  0.00           C  
ATOM   3536  HA2 GLY   246      49.827  39.547  50.211  1.00  0.00           H  
ATOM   3537  HA3 GLY   246      48.182  40.127  49.898  1.00  0.00           H  
ATOM   3538  C   GLY   246      49.654  41.523  50.662  1.00  0.00           C  
ATOM   3539  O   GLY   246      49.507  42.267  51.658  1.00  0.00           O  
ATOM   3540  N   ALA   247      50.379  41.840  49.548  1.00  0.00           N  
ATOM   3541  H   ALA   247      50.410  41.119  48.840  1.00  0.00           H  
ATOM   3542  CA  ALA   247      51.205  43.016  49.416  1.00  0.00           C  
ATOM   3543  HA  ALA   247      50.945  43.745  50.181  1.00  0.00           H  
ATOM   3544  CB  ALA   247      52.612  42.571  49.754  1.00  0.00           C  
ATOM   3545  HB1 ALA   247      53.123  43.396  50.246  1.00  0.00           H  
ATOM   3546  HB2 ALA   247      52.487  41.883  50.587  1.00  0.00           H  
ATOM   3547  HB3 ALA   247      53.137  42.206  48.873  1.00  0.00           H  
ATOM   3548  C   ALA   247      51.128  43.544  47.913  1.00  0.00           C  
ATOM   3549  O   ALA   247      51.643  42.782  47.072  1.00  0.00           O  
ATOM   3550  N   PRO   248      50.407  44.652  47.645  1.00  0.00           N  
ATOM   3551  CD  PRO   248      49.289  45.019  48.446  1.00  0.00           C  
ATOM   3552  HD2 PRO   248      49.600  45.525  49.357  1.00  0.00           H  
ATOM   3553  HD3 PRO   248      48.603  44.224  48.729  1.00  0.00           H  
ATOM   3554  CG  PRO   248      48.544  46.081  47.610  1.00  0.00           C  
ATOM   3555  HG2 PRO   248      48.225  46.869  48.289  1.00  0.00           H  
ATOM   3556  HG3 PRO   248      47.682  45.614  47.137  1.00  0.00           H  
ATOM   3557  CB  PRO   248      49.562  46.510  46.573  1.00  0.00           C  
ATOM   3558  HB2 PRO   248      50.121  47.368  46.941  1.00  0.00           H  
ATOM   3559  HB3 PRO   248      49.063  46.705  45.626  1.00  0.00           H  
ATOM   3560  CA  PRO   248      50.358  45.269  46.396  1.00  0.00           C  
ATOM   3561  HA  PRO   248      49.869  44.591  45.700  1.00  0.00           H  
ATOM   3562  C   PRO   248      51.753  45.543  45.753  1.00  0.00           C  
ATOM   3563  O   PRO   248      52.605  45.940  46.576  1.00  0.00           O  
ATOM   3564  N   GLN   249      51.985  45.448  44.424  1.00  0.00           N  
ATOM   3565  H   GLN   249      51.193  45.328  43.807  1.00  0.00           H  
ATOM   3566  CA  GLN   249      53.247  45.835  43.767  1.00  0.00           C  
ATOM   3567  HA  GLN   249      54.172  45.642  44.305  1.00  0.00           H  
ATOM   3568  CB  GLN   249      53.333  45.167  42.366  1.00  0.00           C  
ATOM   3569  HB2 GLN   249      53.002  44.154  42.587  1.00  0.00           H  
ATOM   3570  HB3 GLN   249      52.505  45.522  41.755  1.00  0.00           H  
ATOM   3571  CG  GLN   249      54.622  45.239  41.548  1.00  0.00           C  
ATOM   3572  HG2 GLN   249      55.461  45.175  42.238  1.00  0.00           H  
ATOM   3573  HG3 GLN   249      54.656  44.392  40.865  1.00  0.00           H  
ATOM   3574  CD  GLN   249      54.712  46.465  40.626  1.00  0.00           C  
ATOM   3575  OE1 GLN   249      53.726  46.962  40.037  1.00  0.00           O  
ATOM   3576  NE2 GLN   249      55.894  47.039  40.511  1.00  0.00           N  
ATOM   3577 HE21 GLN   249      56.033  47.855  39.930  1.00  0.00           H  
ATOM   3578 HE22 GLN   249      56.579  46.826  41.224  1.00  0.00           H  
ATOM   3579  C   GLN   249      53.050  47.300  43.551  1.00  0.00           C  
ATOM   3580  O   GLN   249      51.971  47.817  43.293  1.00  0.00           O  
ATOM   3581  N   GLU   250      54.094  48.128  43.858  1.00  0.00           N  
ATOM   3582  H   GLU   250      54.932  47.731  44.262  1.00  0.00           H  
ATOM   3583  CA  GLU   250      53.960  49.561  43.921  1.00  0.00           C  
ATOM   3584  HA  GLU   250      53.171  49.875  44.600  1.00  0.00           H  
ATOM   3585  CB  GLU   250      55.315  50.241  44.363  1.00  0.00           C  
ATOM   3586  HB2 GLU   250      56.174  50.244  43.696  1.00  0.00           H  
ATOM   3587  HB3 GLU   250      55.123  51.308  44.454  1.00  0.00           H  
ATOM   3588  CG  GLU   250      55.738  49.797  45.776  1.00  0.00           C  
ATOM   3589  HG2 GLU   250      56.270  50.631  46.230  1.00  0.00           H  
ATOM   3590  HG3 GLU   250      54.838  49.665  46.374  1.00  0.00           H  
ATOM   3591  CD  GLU   250      56.741  48.561  45.850  1.00  0.00           C  
ATOM   3592  OE1 GLU   250      56.491  47.452  45.302  1.00  0.00           O  
ATOM   3593  OE2 GLU   250      57.764  48.640  46.601  1.00  0.00           O  
ATOM   3594  C   GLU   250      53.569  50.220  42.560  1.00  0.00           C  
ATOM   3595  O   GLU   250      53.087  51.365  42.493  1.00  0.00           O  
ATOM   3596  N   GLY   251      53.737  49.464  41.412  1.00  0.00           N  
ATOM   3597  H   GLY   251      54.138  48.535  41.430  1.00  0.00           H  
ATOM   3598  CA  GLY   251      53.260  49.883  40.086  1.00  0.00           C  
ATOM   3599  HA2 GLY   251      53.353  50.959  39.959  1.00  0.00           H  
ATOM   3600  HA3 GLY   251      53.839  49.388  39.310  1.00  0.00           H  
ATOM   3601  C   GLY   251      51.728  49.618  39.949  1.00  0.00           C  
ATOM   3602  O   GLY   251      51.171  50.057  38.948  1.00  0.00           O  
ATOM   3603  N   ILE   252      51.037  48.889  40.885  1.00  0.00           N  
ATOM   3604  H   ILE   252      51.466  48.268  41.558  1.00  0.00           H  
ATOM   3605  CA  ILE   252      49.615  48.935  40.933  1.00  0.00           C  
ATOM   3606  HA  ILE   252      49.132  48.954  39.958  1.00  0.00           H  
ATOM   3607  CB  ILE   252      48.998  47.677  41.700  1.00  0.00           C  
ATOM   3608  HB  ILE   252      49.578  47.589  42.616  1.00  0.00           H  
ATOM   3609  CG2 ILE   252      47.601  48.042  42.169  1.00  0.00           C  
ATOM   3610 HG21 ILE   252      47.703  48.716  43.017  1.00  0.00           H  
ATOM   3611 HG22 ILE   252      47.127  48.514  41.311  1.00  0.00           H  
ATOM   3612 HG23 ILE   252      47.045  47.159  42.481  1.00  0.00           H  
ATOM   3613  CG1 ILE   252      49.052  46.352  40.884  1.00  0.00           C  
ATOM   3614 HG12 ILE   252      50.076  46.004  40.765  1.00  0.00           H  
ATOM   3615 HG13 ILE   252      48.393  45.687  41.438  1.00  0.00           H  
ATOM   3616  CD1 ILE   252      48.297  46.443  39.537  1.00  0.00           C  
ATOM   3617 HD11 ILE   252      48.096  45.476  39.080  1.00  0.00           H  
ATOM   3618 HD12 ILE   252      47.353  46.971  39.655  1.00  0.00           H  
ATOM   3619 HD13 ILE   252      48.999  46.907  38.846  1.00  0.00           H  
ATOM   3620  C   ILE   252      49.270  50.241  41.597  1.00  0.00           C  
ATOM   3621  O   ILE   252      48.482  51.030  41.115  1.00  0.00           O  
ATOM   3622  N   LEU   253      49.973  50.614  42.688  1.00  0.00           N  
ATOM   3623  H   LEU   253      50.517  49.985  43.264  1.00  0.00           H  
ATOM   3624  CA  LEU   253      49.608  51.852  43.390  1.00  0.00           C  
ATOM   3625  HA  LEU   253      48.531  51.982  43.306  1.00  0.00           H  
ATOM   3626  CB  LEU   253      50.011  51.786  44.935  1.00  0.00           C  
ATOM   3627  HB2 LEU   253      51.076  51.985  45.035  1.00  0.00           H  
ATOM   3628  HB3 LEU   253      49.550  52.632  45.441  1.00  0.00           H  
ATOM   3629  CG  LEU   253      49.475  50.532  45.652  1.00  0.00           C  
ATOM   3630  HG  LEU   253      50.061  49.728  45.212  1.00  0.00           H  
ATOM   3631  CD1 LEU   253      49.810  50.594  47.113  1.00  0.00           C  
ATOM   3632 HD11 LEU   253      50.891  50.698  47.185  1.00  0.00           H  
ATOM   3633 HD12 LEU   253      49.230  51.409  47.542  1.00  0.00           H  
ATOM   3634 HD13 LEU   253      49.533  49.595  47.444  1.00  0.00           H  
ATOM   3635  CD2 LEU   253      47.983  50.417  45.575  1.00  0.00           C  
ATOM   3636 HD21 LEU   253      47.748  49.528  46.156  1.00  0.00           H  
ATOM   3637 HD22 LEU   253      47.482  51.312  45.941  1.00  0.00           H  
ATOM   3638 HD23 LEU   253      47.564  50.267  44.582  1.00  0.00           H  
ATOM   3639  C   LEU   253      50.201  53.142  42.704  1.00  0.00           C  
ATOM   3640  O   LEU   253      50.209  54.255  43.203  1.00  0.00           O  
ATOM   3641  N   GLU   254      50.800  52.975  41.580  1.00  0.00           N  
ATOM   3642  H   GLU   254      51.108  52.033  41.382  1.00  0.00           H  
ATOM   3643  CA  GLU   254      50.966  54.094  40.657  1.00  0.00           C  
ATOM   3644  HA  GLU   254      51.407  54.940  41.179  1.00  0.00           H  
ATOM   3645  CB  GLU   254      51.852  53.619  39.512  1.00  0.00           C  
ATOM   3646  HB2 GLU   254      52.697  53.146  40.010  1.00  0.00           H  
ATOM   3647  HB3 GLU   254      51.336  52.849  38.943  1.00  0.00           H  
ATOM   3648  CG  GLU   254      52.358  54.637  38.533  1.00  0.00           C  
ATOM   3649  HG2 GLU   254      51.622  54.929  37.786  1.00  0.00           H  
ATOM   3650  HG3 GLU   254      52.572  55.589  39.013  1.00  0.00           H  
ATOM   3651  CD  GLU   254      53.541  54.135  37.786  1.00  0.00           C  
ATOM   3652  OE1 GLU   254      53.496  53.053  37.176  1.00  0.00           O  
ATOM   3653  OE2 GLU   254      54.647  54.670  37.909  1.00  0.00           O  
ATOM   3654  C   GLU   254      49.554  54.553  40.094  1.00  0.00           C  
ATOM   3655  O   GLU   254      49.358  55.753  39.981  1.00  0.00           O  
ATOM   3656  N   ASP   255      48.573  53.656  39.769  1.00  0.00           N  
ATOM   3657  H   ASP   255      48.787  52.668  39.775  1.00  0.00           H  
ATOM   3658  CA  ASP   255      47.370  54.100  39.112  1.00  0.00           C  
ATOM   3659  HA  ASP   255      47.446  55.168  38.922  1.00  0.00           H  
ATOM   3660  CB  ASP   255      47.119  53.498  37.692  1.00  0.00           C  
ATOM   3661  HB2 ASP   255      46.793  52.460  37.693  1.00  0.00           H  
ATOM   3662  HB3 ASP   255      46.377  53.970  37.051  1.00  0.00           H  
ATOM   3663  CG  ASP   255      48.360  53.642  36.857  1.00  0.00           C  
ATOM   3664  OD1 ASP   255      49.026  52.576  36.655  1.00  0.00           O  
ATOM   3665  OD2 ASP   255      48.524  54.747  36.258  1.00  0.00           O  
ATOM   3666  C   ASP   255      46.090  54.006  39.993  1.00  0.00           C  
ATOM   3667  O   ASP   255      45.048  54.584  39.655  1.00  0.00           O  
ATOM   3668  N   MET   256      46.125  53.134  41.071  1.00  0.00           N  
ATOM   3669  H   MET   256      46.893  52.578  41.425  1.00  0.00           H  
ATOM   3670  CA  MET   256      44.833  53.003  41.876  1.00  0.00           C  
ATOM   3671  HA  MET   256      44.239  53.876  41.612  1.00  0.00           H  
ATOM   3672  CB  MET   256      44.127  51.665  41.524  1.00  0.00           C  
ATOM   3673  HB2 MET   256      43.241  51.553  42.145  1.00  0.00           H  
ATOM   3674  HB3 MET   256      43.805  51.739  40.487  1.00  0.00           H  
ATOM   3675  CG  MET   256      44.936  50.452  41.619  1.00  0.00           C  
ATOM   3676  HG2 MET   256      45.986  50.607  41.382  1.00  0.00           H  
ATOM   3677  HG3 MET   256      44.930  50.032  42.623  1.00  0.00           H  
ATOM   3678  SD  MET   256      44.470  49.134  40.442  1.00  0.00           S  
ATOM   3679  CE  MET   256      45.513  49.741  39.042  1.00  0.00           C  
ATOM   3680  HE1 MET   256      45.489  50.823  38.940  1.00  0.00           H  
ATOM   3681  HE2 MET   256      46.513  49.546  39.423  1.00  0.00           H  
ATOM   3682  HE3 MET   256      45.290  49.208  38.120  1.00  0.00           H  
ATOM   3683  C   MET   256      45.112  53.003  43.383  1.00  0.00           C  
ATOM   3684  O   MET   256      46.126  52.554  43.807  1.00  0.00           O  
ATOM   3685  N   PRO   257      44.123  53.536  44.222  1.00  0.00           N  
ATOM   3686  CD  PRO   257      43.117  54.418  43.824  1.00  0.00           C  
ATOM   3687  HD2 PRO   257      42.644  54.012  42.932  1.00  0.00           H  
ATOM   3688  HD3 PRO   257      43.508  55.405  43.590  1.00  0.00           H  
ATOM   3689  CG  PRO   257      42.150  54.487  44.969  1.00  0.00           C  
ATOM   3690  HG2 PRO   257      41.299  53.851  44.735  1.00  0.00           H  
ATOM   3691  HG3 PRO   257      41.710  55.477  45.078  1.00  0.00           H  
ATOM   3692  CB  PRO   257      42.920  54.002  46.208  1.00  0.00           C  
ATOM   3693  HB2 PRO   257      42.220  53.417  46.802  1.00  0.00           H  
ATOM   3694  HB3 PRO   257      43.371  54.835  46.743  1.00  0.00           H  
ATOM   3695  CA  PRO   257      44.022  53.129  45.580  1.00  0.00           C  
ATOM   3696  HA  PRO   257      44.973  53.286  46.085  1.00  0.00           H  
ATOM   3697  C   PRO   257      43.583  51.634  45.701  1.00  0.00           C  
ATOM   3698  O   PRO   257      42.820  51.167  44.811  1.00  0.00           O  
ATOM   3699  N   VAL   258      44.069  50.920  46.726  1.00  0.00           N  
ATOM   3700  H   VAL   258      44.552  51.378  47.488  1.00  0.00           H  
ATOM   3701  CA  VAL   258      43.608  49.549  46.919  1.00  0.00           C  
ATOM   3702  HA  VAL   258      42.684  49.415  46.360  1.00  0.00           H  
ATOM   3703  CB  VAL   258      44.603  48.441  46.598  1.00  0.00           C  
ATOM   3704  HB  VAL   258      45.610  48.814  46.778  1.00  0.00           H  
ATOM   3705  CG1 VAL   258      44.525  47.227  47.526  1.00  0.00           C  
ATOM   3706 HG11 VAL   258      45.362  46.581  47.268  1.00  0.00           H  
ATOM   3707 HG12 VAL   258      44.819  47.474  48.544  1.00  0.00           H  
ATOM   3708 HG13 VAL   258      43.702  46.517  47.474  1.00  0.00           H  
ATOM   3709  CG2 VAL   258      44.480  47.936  45.156  1.00  0.00           C  
ATOM   3710 HG21 VAL   258      43.864  47.041  45.086  1.00  0.00           H  
ATOM   3711 HG22 VAL   258      44.336  48.721  44.417  1.00  0.00           H  
ATOM   3712 HG23 VAL   258      45.470  47.557  44.911  1.00  0.00           H  
ATOM   3713  C   VAL   258      43.159  49.484  48.408  1.00  0.00           C  
ATOM   3714  O   VAL   258      43.944  50.017  49.262  1.00  0.00           O  
ATOM   3715  N   ASP   259      41.969  48.917  48.669  1.00  0.00           N  
ATOM   3716  H   ASP   259      41.480  48.587  47.847  1.00  0.00           H  
ATOM   3717  CA  ASP   259      41.158  49.480  49.699  1.00  0.00           C  
ATOM   3718  HA  ASP   259      41.756  50.008  50.438  1.00  0.00           H  
ATOM   3719  CB  ASP   259      40.360  50.508  49.033  1.00  0.00           C  
ATOM   3720  HB2 ASP   259      40.994  51.290  48.620  1.00  0.00           H  
ATOM   3721  HB3 ASP   259      39.874  49.962  48.226  1.00  0.00           H  
ATOM   3722  CG  ASP   259      39.427  51.201  49.978  1.00  0.00           C  
ATOM   3723  OD1 ASP   259      38.613  52.024  49.455  1.00  0.00           O  
ATOM   3724  OD2 ASP   259      39.537  51.175  51.221  1.00  0.00           O  
ATOM   3725  C   ASP   259      40.341  48.333  50.327  1.00  0.00           C  
ATOM   3726  O   ASP   259      39.117  48.260  50.203  1.00  0.00           O  
ATOM   3727  N   PRO   260      40.981  47.399  51.090  1.00  0.00           N  
ATOM   3728  CD  PRO   260      42.433  47.398  51.497  1.00  0.00           C  
ATOM   3729  HD2 PRO   260      42.681  48.192  52.198  1.00  0.00           H  
ATOM   3730  HD3 PRO   260      42.987  47.500  50.567  1.00  0.00           H  
ATOM   3731  CG  PRO   260      42.729  46.054  52.107  1.00  0.00           C  
ATOM   3732  HG2 PRO   260      43.583  45.969  52.776  1.00  0.00           H  
ATOM   3733  HG3 PRO   260      43.045  45.462  51.250  1.00  0.00           H  
ATOM   3734  CB  PRO   260      41.431  45.716  52.688  1.00  0.00           C  
ATOM   3735  HB2 PRO   260      41.433  45.969  53.746  1.00  0.00           H  
ATOM   3736  HB3 PRO   260      41.280  44.641  52.619  1.00  0.00           H  
ATOM   3737  CA  PRO   260      40.304  46.369  51.775  1.00  0.00           C  
ATOM   3738  HA  PRO   260      39.922  45.601  51.105  1.00  0.00           H  
ATOM   3739  C   PRO   260      39.228  46.723  52.820  1.00  0.00           C  
ATOM   3740  O   PRO   260      38.377  45.932  53.141  1.00  0.00           O  
ATOM   3741  N   ASP   261      39.154  47.976  53.386  1.00  0.00           N  
ATOM   3742  H   ASP   261      39.785  48.742  53.190  1.00  0.00           H  
ATOM   3743  CA  ASP   261      38.057  48.268  54.286  1.00  0.00           C  
ATOM   3744  HA  ASP   261      37.962  47.490  55.040  1.00  0.00           H  
ATOM   3745  CB  ASP   261      38.183  49.563  55.049  1.00  0.00           C  
ATOM   3746  HB2 ASP   261      39.183  49.636  55.471  1.00  0.00           H  
ATOM   3747  HB3 ASP   261      38.001  50.428  54.414  1.00  0.00           H  
ATOM   3748  CG  ASP   261      37.210  49.771  56.293  1.00  0.00           C  
ATOM   3749  OD1 ASP   261      36.931  50.941  56.591  1.00  0.00           O  
ATOM   3750  OD2 ASP   261      36.924  48.836  57.107  1.00  0.00           O  
ATOM   3751  C   ASP   261      36.742  48.338  53.469  1.00  0.00           C  
ATOM   3752  O   ASP   261      35.672  48.468  54.030  1.00  0.00           O  
ATOM   3753  N   ASN   262      36.792  48.299  52.128  1.00  0.00           N  
ATOM   3754  H   ASN   262      37.715  48.123  51.753  1.00  0.00           H  
ATOM   3755  CA  ASN   262      35.725  48.802  51.288  1.00  0.00           C  
ATOM   3756  HA  ASN   262      34.725  48.804  51.717  1.00  0.00           H  
ATOM   3757  CB  ASN   262      36.082  50.236  50.872  1.00  0.00           C  
ATOM   3758  HB2 ASN   262      37.058  50.369  50.411  1.00  0.00           H  
ATOM   3759  HB3 ASN   262      35.345  50.617  50.168  1.00  0.00           H  
ATOM   3760  CG  ASN   262      36.010  51.179  52.034  1.00  0.00           C  
ATOM   3761  OD1 ASN   262      34.975  51.298  52.701  1.00  0.00           O  
ATOM   3762  ND2 ASN   262      37.008  51.969  52.306  1.00  0.00           N  
ATOM   3763 HD21 ASN   262      37.179  52.363  53.221  1.00  0.00           H  
ATOM   3764 HD22 ASN   262      37.849  51.822  51.764  1.00  0.00           H  
ATOM   3765  C   ASN   262      35.389  47.883  50.103  1.00  0.00           C  
ATOM   3766  O   ASN   262      34.360  48.001  49.408  1.00  0.00           O  
ATOM   3767  N   GLU   263      36.197  46.775  49.969  1.00  0.00           N  
ATOM   3768  H   GLU   263      37.069  46.862  50.474  1.00  0.00           H  
ATOM   3769  CA  GLU   263      36.351  46.084  48.734  1.00  0.00           C  
ATOM   3770  HA  GLU   263      35.397  45.973  48.223  1.00  0.00           H  
ATOM   3771  CB  GLU   263      37.293  46.920  47.838  1.00  0.00           C  
ATOM   3772  HB2 GLU   263      37.130  47.981  48.017  1.00  0.00           H  
ATOM   3773  HB3 GLU   263      38.312  46.787  48.196  1.00  0.00           H  
ATOM   3774  CG  GLU   263      37.298  46.524  46.366  1.00  0.00           C  
ATOM   3775  HG2 GLU   263      38.342  46.275  46.185  1.00  0.00           H  
ATOM   3776  HG3 GLU   263      36.724  45.611  46.217  1.00  0.00           H  
ATOM   3777  CD  GLU   263      36.798  47.585  45.443  1.00  0.00           C  
ATOM   3778  OE1 GLU   263      35.816  48.312  45.662  1.00  0.00           O  
ATOM   3779  OE2 GLU   263      37.440  47.675  44.370  1.00  0.00           O  
ATOM   3780  C   GLU   263      36.773  44.642  49.093  1.00  0.00           C  
ATOM   3781  O   GLU   263      37.845  44.425  49.681  1.00  0.00           O  
ATOM   3782  N   ALA   264      36.000  43.714  48.584  1.00  0.00           N  
ATOM   3783  H   ALA   264      35.202  44.015  48.041  1.00  0.00           H  
ATOM   3784  CA  ALA   264      36.341  42.271  48.776  1.00  0.00           C  
ATOM   3785  HA  ALA   264      36.741  42.106  49.774  1.00  0.00           H  
ATOM   3786  CB  ALA   264      35.050  41.495  48.747  1.00  0.00           C  
ATOM   3787  HB1 ALA   264      34.345  42.010  49.397  1.00  0.00           H  
ATOM   3788  HB2 ALA   264      34.512  41.350  47.812  1.00  0.00           H  
ATOM   3789  HB3 ALA   264      35.156  40.506  49.187  1.00  0.00           H  
ATOM   3790  C   ALA   264      37.165  41.871  47.589  1.00  0.00           C  
ATOM   3791  O   ALA   264      36.530  41.732  46.488  1.00  0.00           O  
ATOM   3792  N   TYR   265      38.436  41.419  47.712  1.00  0.00           N  
ATOM   3793  H   TYR   265      38.833  41.527  48.636  1.00  0.00           H  
ATOM   3794  CA  TYR   265      39.315  41.226  46.593  1.00  0.00           C  
ATOM   3795  HA  TYR   265      38.876  41.787  45.771  1.00  0.00           H  
ATOM   3796  CB  TYR   265      40.737  41.710  46.848  1.00  0.00           C  
ATOM   3797  HB2 TYR   265      41.134  41.248  47.749  1.00  0.00           H  
ATOM   3798  HB3 TYR   265      41.351  41.320  46.038  1.00  0.00           H  
ATOM   3799  CG  TYR   265      40.888  43.137  46.797  1.00  0.00           C  
ATOM   3800  CD1 TYR   265      40.935  43.753  45.550  1.00  0.00           C  
ATOM   3801  HD1 TYR   265      40.843  43.213  44.615  1.00  0.00           H  
ATOM   3802  CE1 TYR   265      41.085  45.120  45.418  1.00  0.00           C  
ATOM   3803  HE1 TYR   265      40.938  45.524  44.424  1.00  0.00           H  
ATOM   3804  CZ  TYR   265      41.025  45.971  46.534  1.00  0.00           C  
ATOM   3805  OH  TYR   265      40.783  47.301  46.287  1.00  0.00           O  
ATOM   3806  HH  TYR   265      40.803  47.561  45.353  1.00  0.00           H  
ATOM   3807  CE2 TYR   265      40.950  45.347  47.751  1.00  0.00           C  
ATOM   3808  HE2 TYR   265      40.965  45.967  48.639  1.00  0.00           H  
ATOM   3809  CD2 TYR   265      40.910  43.932  47.906  1.00  0.00           C  
ATOM   3810  HD2 TYR   265      40.813  43.642  48.945  1.00  0.00           H  
ATOM   3811  C   TYR   265      39.295  39.760  46.076  1.00  0.00           C  
ATOM   3812  O   TYR   265      39.329  38.814  46.885  1.00  0.00           O  
ATOM   3813  N   GLU   266      39.068  39.579  44.742  1.00  0.00           N  
ATOM   3814  H   GLU   266      39.252  40.356  44.122  1.00  0.00           H  
ATOM   3815  CA  GLU   266      39.253  38.268  44.169  1.00  0.00           C  
ATOM   3816  HA  GLU   266      38.749  37.544  44.806  1.00  0.00           H  
ATOM   3817  CB  GLU   266      38.687  38.234  42.723  1.00  0.00           C  
ATOM   3818  HB2 GLU   266      37.790  38.835  42.583  1.00  0.00           H  
ATOM   3819  HB3 GLU   266      39.381  38.769  42.079  1.00  0.00           H  
ATOM   3820  CG  GLU   266      38.441  36.854  42.048  1.00  0.00           C  
ATOM   3821  HG2 GLU   266      38.005  36.946  41.055  1.00  0.00           H  
ATOM   3822  HG3 GLU   266      39.387  36.320  41.995  1.00  0.00           H  
ATOM   3823  CD  GLU   266      37.368  36.027  42.701  1.00  0.00           C  
ATOM   3824  OE1 GLU   266      36.235  36.005  42.186  1.00  0.00           O  
ATOM   3825  OE2 GLU   266      37.505  35.402  43.809  1.00  0.00           O  
ATOM   3826  C   GLU   266      40.676  37.828  44.191  1.00  0.00           C  
ATOM   3827  O   GLU   266      40.978  36.646  44.546  1.00  0.00           O  
ATOM   3828  N   MET   267      41.627  38.750  43.825  1.00  0.00           N  
ATOM   3829  H   MET   267      41.308  39.664  43.530  1.00  0.00           H  
ATOM   3830  CA  MET   267      42.905  38.272  43.272  1.00  0.00           C  
ATOM   3831  HA  MET   267      43.300  37.473  43.896  1.00  0.00           H  
ATOM   3832  CB  MET   267      42.668  37.791  41.754  1.00  0.00           C  
ATOM   3833  HB2 MET   267      41.839  37.085  41.740  1.00  0.00           H  
ATOM   3834  HB3 MET   267      42.428  38.685  41.182  1.00  0.00           H  
ATOM   3835  CG  MET   267      43.828  37.066  41.139  1.00  0.00           C  
ATOM   3836  HG2 MET   267      43.504  36.646  40.189  1.00  0.00           H  
ATOM   3837  HG3 MET   267      44.606  37.813  40.996  1.00  0.00           H  
ATOM   3838  SD  MET   267      44.569  35.800  42.201  1.00  0.00           S  
ATOM   3839  CE  MET   267      45.826  35.151  41.052  1.00  0.00           C  
ATOM   3840  HE1 MET   267      45.310  34.683  40.218  1.00  0.00           H  
ATOM   3841  HE2 MET   267      46.384  35.985  40.631  1.00  0.00           H  
ATOM   3842  HE3 MET   267      46.450  34.405  41.539  1.00  0.00           H  
ATOM   3843  C   MET   267      43.920  39.431  43.239  1.00  0.00           C  
ATOM   3844  O   MET   267      44.017  40.308  42.398  1.00  0.00           O  
ATOM   3845  N   PRO   268      44.834  39.393  44.262  1.00  0.00           N  
ATOM   3846  CD  PRO   268      44.416  39.107  45.595  1.00  0.00           C  
ATOM   3847  HD2 PRO   268      44.263  38.060  45.847  1.00  0.00           H  
ATOM   3848  HD3 PRO   268      43.530  39.689  45.836  1.00  0.00           H  
ATOM   3849  CG  PRO   268      45.479  39.677  46.498  1.00  0.00           C  
ATOM   3850  HG2 PRO   268      45.565  39.067  47.395  1.00  0.00           H  
ATOM   3851  HG3 PRO   268      45.285  40.736  46.656  1.00  0.00           H  
ATOM   3852  CB  PRO   268      46.659  39.569  45.611  1.00  0.00           C  
ATOM   3853  HB2 PRO   268      47.014  38.542  45.674  1.00  0.00           H  
ATOM   3854  HB3 PRO   268      47.474  40.180  45.993  1.00  0.00           H  
ATOM   3855  CA  PRO   268      46.157  39.949  44.186  1.00  0.00           C  
ATOM   3856  HA  PRO   268      46.058  41.032  44.210  1.00  0.00           H  
ATOM   3857  C   PRO   268      47.009  39.321  43.150  1.00  0.00           C  
ATOM   3858  O   PRO   268      47.495  38.197  43.170  1.00  0.00           O  
ATOM   3859  N   SER   269      47.256  40.228  42.167  1.00  0.00           N  
ATOM   3860  H   SER   269      46.820  41.139  42.209  1.00  0.00           H  
ATOM   3861  CA  SER   269      48.210  39.833  41.102  1.00  0.00           C  
ATOM   3862  HA  SER   269      49.064  39.296  41.510  1.00  0.00           H  
ATOM   3863  CB  SER   269      47.502  38.882  40.086  1.00  0.00           C  
ATOM   3864  HB2 SER   269      48.191  38.360  39.426  1.00  0.00           H  
ATOM   3865  HB3 SER   269      46.933  38.171  40.680  1.00  0.00           H  
ATOM   3866  OG  SER   269      46.341  39.547  39.403  1.00  0.00           O  
ATOM   3867  HG  SER   269      45.769  39.903  40.101  1.00  0.00           H  
ATOM   3868  C   SER   269      48.697  41.081  40.427  1.00  0.00           C  
ATOM   3869  O   SER   269      48.167  42.197  40.544  1.00  0.00           O  
ATOM   3870  N   GLU   270      49.746  41.075  39.567  1.00  0.00           N  
ATOM   3871  H   GLU   270      50.128  40.181  39.288  1.00  0.00           H  
ATOM   3872  CA  GLU   270      50.071  42.246  38.786  1.00  0.00           C  
ATOM   3873  HA  GLU   270      49.911  43.150  39.369  1.00  0.00           H  
ATOM   3874  CB  GLU   270      51.596  42.268  38.400  1.00  0.00           C  
ATOM   3875  HB2 GLU   270      51.807  41.440  37.727  1.00  0.00           H  
ATOM   3876  HB3 GLU   270      51.822  43.052  37.680  1.00  0.00           H  
ATOM   3877  CG  GLU   270      52.677  42.407  39.483  1.00  0.00           C  
ATOM   3878  HG2 GLU   270      53.632  42.142  39.034  1.00  0.00           H  
ATOM   3879  HG3 GLU   270      52.688  43.445  39.806  1.00  0.00           H  
ATOM   3880  CD  GLU   270      52.514  41.368  40.652  1.00  0.00           C  
ATOM   3881  OE1 GLU   270      51.988  41.797  41.710  1.00  0.00           O  
ATOM   3882  OE2 GLU   270      52.898  40.189  40.543  1.00  0.00           O  
ATOM   3883  C   GLU   270      49.227  42.382  37.525  1.00  0.00           C  
ATOM   3884  O   GLU   270      49.202  43.362  36.842  1.00  0.00           O  
ATOM   3885  N   GLU   271      48.414  41.368  37.166  1.00  0.00           N  
ATOM   3886  H   GLU   271      48.341  40.507  37.691  1.00  0.00           H  
ATOM   3887  CA  GLU   271      47.500  41.452  36.073  1.00  0.00           C  
ATOM   3888  HA  GLU   271      47.917  42.136  35.338  1.00  0.00           H  
ATOM   3889  CB  GLU   271      47.379  40.128  35.436  1.00  0.00           C  
ATOM   3890  HB2 GLU   271      47.299  39.310  36.149  1.00  0.00           H  
ATOM   3891  HB3 GLU   271      46.535  39.930  34.777  1.00  0.00           H  
ATOM   3892  CG  GLU   271      48.581  39.946  34.389  1.00  0.00           C  
ATOM   3893  HG2 GLU   271      49.505  40.124  34.936  1.00  0.00           H  
ATOM   3894  HG3 GLU   271      48.485  38.919  34.045  1.00  0.00           H  
ATOM   3895  CD  GLU   271      48.594  40.874  33.198  1.00  0.00           C  
ATOM   3896  OE1 GLU   271      47.589  40.923  32.378  1.00  0.00           O  
ATOM   3897  OE2 GLU   271      49.598  41.552  33.035  1.00  0.00           O  
ATOM   3898  C   GLU   271      46.164  42.082  36.581  1.00  0.00           C  
ATOM   3899  O   GLU   271      45.207  42.301  35.830  1.00  0.00           O  
ATOM   3900  N   GLY   272      46.025  42.568  37.882  1.00  0.00           N  
ATOM   3901  H   GLY   272      46.743  42.282  38.535  1.00  0.00           H  
ATOM   3902  CA  GLY   272      44.979  43.499  38.282  1.00  0.00           C  
ATOM   3903  HA2 GLY   272      45.367  44.515  38.250  1.00  0.00           H  
ATOM   3904  HA3 GLY   272      44.071  43.273  37.728  1.00  0.00           H  
ATOM   3905  C   GLY   272      44.838  43.178  39.727  1.00  0.00           C  
ATOM   3906  O   GLY   272      45.006  42.044  40.141  1.00  0.00           O  
ATOM   3907  N   TYR   273      44.320  44.168  40.549  1.00  0.00           N  
ATOM   3908  H   TYR   273      44.345  45.092  40.138  1.00  0.00           H  
ATOM   3909  CA  TYR   273      43.827  43.869  41.829  1.00  0.00           C  
ATOM   3910  HA  TYR   273      44.289  42.956  42.197  1.00  0.00           H  
ATOM   3911  CB  TYR   273      44.328  44.969  42.816  1.00  0.00           C  
ATOM   3912  HB2 TYR   273      44.856  45.779  42.318  1.00  0.00           H  
ATOM   3913  HB3 TYR   273      43.409  45.405  43.203  1.00  0.00           H  
ATOM   3914  CG  TYR   273      45.193  44.383  43.891  1.00  0.00           C  
ATOM   3915  CD1 TYR   273      46.497  43.927  43.552  1.00  0.00           C  
ATOM   3916  HD1 TYR   273      46.874  43.997  42.538  1.00  0.00           H  
ATOM   3917  CE1 TYR   273      47.357  43.440  44.533  1.00  0.00           C  
ATOM   3918  HE1 TYR   273      48.277  42.922  44.289  1.00  0.00           H  
ATOM   3919  CZ  TYR   273      46.915  43.424  45.848  1.00  0.00           C  
ATOM   3920  OH  TYR   273      47.656  42.770  46.768  1.00  0.00           O  
ATOM   3921  HH  TYR   273      48.378  42.238  46.401  1.00  0.00           H  
ATOM   3922  CE2 TYR   273      45.613  43.839  46.188  1.00  0.00           C  
ATOM   3923  HE2 TYR   273      45.357  43.771  47.239  1.00  0.00           H  
ATOM   3924  CD2 TYR   273      44.734  44.240  45.188  1.00  0.00           C  
ATOM   3925  HD2 TYR   273      43.704  44.419  45.472  1.00  0.00           H  
ATOM   3926  C   TYR   273      42.359  43.654  41.709  1.00  0.00           C  
ATOM   3927  O   TYR   273      41.493  44.480  41.978  1.00  0.00           O  
ATOM   3928  N   GLN   274      42.019  42.376  41.250  1.00  0.00           N  
ATOM   3929  H   GLN   274      42.674  41.611  41.154  1.00  0.00           H  
ATOM   3930  CA  GLN   274      40.684  42.194  40.775  1.00  0.00           C  
ATOM   3931  HA  GLN   274      40.369  43.131  40.322  1.00  0.00           H  
ATOM   3932  CB  GLN   274      40.661  41.061  39.744  1.00  0.00           C  
ATOM   3933  HB2 GLN   274      41.504  41.274  39.090  1.00  0.00           H  
ATOM   3934  HB3 GLN   274      40.786  40.060  40.150  1.00  0.00           H  
ATOM   3935  CG  GLN   274      39.480  41.161  38.746  1.00  0.00           C  
ATOM   3936  HG2 GLN   274      38.616  40.738  39.255  1.00  0.00           H  
ATOM   3937  HG3 GLN   274      39.277  42.195  38.474  1.00  0.00           H  
ATOM   3938  CD  GLN   274      39.682  40.418  37.480  1.00  0.00           C  
ATOM   3939  OE1 GLN   274      39.619  39.170  37.339  1.00  0.00           O  
ATOM   3940  NE2 GLN   274      39.917  41.153  36.491  1.00  0.00           N  
ATOM   3941 HE21 GLN   274      39.845  40.730  35.576  1.00  0.00           H  
ATOM   3942 HE22 GLN   274      40.016  42.157  36.557  1.00  0.00           H  
ATOM   3943  C   GLN   274      39.764  41.954  41.985  1.00  0.00           C  
ATOM   3944  O   GLN   274      40.215  41.454  43.028  1.00  0.00           O  
ATOM   3945  N   ASP   275      38.487  42.422  41.891  1.00  0.00           N  
ATOM   3946  H   ASP   275      38.147  42.937  41.089  1.00  0.00           H  
ATOM   3947  CA  ASP   275      37.582  42.523  43.098  1.00  0.00           C  
ATOM   3948  HA  ASP   275      38.041  42.002  43.934  1.00  0.00           H  
ATOM   3949  CB  ASP   275      37.177  43.998  43.380  1.00  0.00           C  
ATOM   3950  HB2 ASP   275      36.384  43.944  44.123  1.00  0.00           H  
ATOM   3951  HB3 ASP   275      38.091  44.446  43.766  1.00  0.00           H  
ATOM   3952  CG  ASP   275      36.619  44.770  42.274  1.00  0.00           C  
ATOM   3953  OD1 ASP   275      37.348  45.278  41.403  1.00  0.00           O  
ATOM   3954  OD2 ASP   275      35.394  45.118  42.290  1.00  0.00           O  
ATOM   3955  C   ASP   275      36.290  41.730  42.642  1.00  0.00           C  
ATOM   3956  O   ASP   275      36.129  41.343  41.491  1.00  0.00           O  
ATOM   3957  N   TYR   276      35.464  41.516  43.684  1.00  0.00           N  
ATOM   3958  H   TYR   276      35.605  41.817  44.639  1.00  0.00           H  
ATOM   3959  CA  TYR   276      34.123  40.992  43.287  1.00  0.00           C  
ATOM   3960  HA  TYR   276      33.976  41.400  42.290  1.00  0.00           H  
ATOM   3961  CB  TYR   276      33.958  39.474  43.425  1.00  0.00           C  
ATOM   3962  HB2 TYR   276      32.917  39.277  43.179  1.00  0.00           H  
ATOM   3963  HB3 TYR   276      34.504  38.864  42.708  1.00  0.00           H  
ATOM   3964  CG  TYR   276      34.224  39.011  44.811  1.00  0.00           C  
ATOM   3965  CD1 TYR   276      33.211  38.938  45.695  1.00  0.00           C  
ATOM   3966  HD1 TYR   276      32.200  39.085  45.334  1.00  0.00           H  
ATOM   3967  CE1 TYR   276      33.474  38.395  46.992  1.00  0.00           C  
ATOM   3968  HE1 TYR   276      32.628  38.162  47.627  1.00  0.00           H  
ATOM   3969  CZ  TYR   276      34.718  38.208  47.442  1.00  0.00           C  
ATOM   3970  OH  TYR   276      34.986  37.804  48.661  1.00  0.00           O  
ATOM   3971  HH  TYR   276      34.120  37.634  49.062  1.00  0.00           H  
ATOM   3972  CE2 TYR   276      35.778  38.294  46.612  1.00  0.00           C  
ATOM   3973  HE2 TYR   276      36.767  37.975  46.921  1.00  0.00           H  
ATOM   3974  CD2 TYR   276      35.540  38.690  45.309  1.00  0.00           C  
ATOM   3975  HD2 TYR   276      36.389  38.838  44.653  1.00  0.00           H  
ATOM   3976  C   TYR   276      32.983  41.741  44.005  1.00  0.00           C  
ATOM   3977  O   TYR   276      31.963  41.913  43.358  1.00  0.00           O  
ATOM   3978  N   GLU   277      33.103  42.276  45.233  1.00  0.00           N  
ATOM   3979  H   GLU   277      33.976  42.240  45.742  1.00  0.00           H  
ATOM   3980  CA  GLU   277      32.095  42.937  45.933  1.00  0.00           C  
ATOM   3981  HA  GLU   277      31.336  43.316  45.252  1.00  0.00           H  
ATOM   3982  CB  GLU   277      31.448  41.819  46.744  1.00  0.00           C  
ATOM   3983  HB2 GLU   277      31.316  41.003  46.036  1.00  0.00           H  
ATOM   3984  HB3 GLU   277      32.212  41.568  47.478  1.00  0.00           H  
ATOM   3985  CG  GLU   277      30.058  42.235  47.436  1.00  0.00           C  
ATOM   3986  HG2 GLU   277      29.870  41.598  48.297  1.00  0.00           H  
ATOM   3987  HG3 GLU   277      30.039  43.253  47.818  1.00  0.00           H  
ATOM   3988  CD  GLU   277      28.982  42.026  46.362  1.00  0.00           C  
ATOM   3989  OE1 GLU   277      28.553  40.863  46.092  1.00  0.00           O  
ATOM   3990  OE2 GLU   277      28.756  42.882  45.469  1.00  0.00           O  
ATOM   3991  C   GLU   277      32.563  44.151  46.868  1.00  0.00           C  
ATOM   3992  O   GLU   277      33.573  43.989  47.482  1.00  0.00           O  
ATOM   3993  N   PRO   278      31.792  45.287  46.976  1.00  0.00           N  
ATOM   3994  CD  PRO   278      30.610  45.584  46.127  1.00  0.00           C  
ATOM   3995  HD2 PRO   278      29.824  44.832  46.102  1.00  0.00           H  
ATOM   3996  HD3 PRO   278      31.010  45.648  45.117  1.00  0.00           H  
ATOM   3997  CG  PRO   278      30.074  46.861  46.682  1.00  0.00           C  
ATOM   3998  HG2 PRO   278      29.292  46.654  47.411  1.00  0.00           H  
ATOM   3999  HG3 PRO   278      29.649  47.536  45.942  1.00  0.00           H  
ATOM   4000  CB  PRO   278      31.169  47.443  47.511  1.00  0.00           C  
ATOM   4001  HB2 PRO   278      30.733  48.052  48.301  1.00  0.00           H  
ATOM   4002  HB3 PRO   278      31.864  48.014  46.898  1.00  0.00           H  
ATOM   4003  CA  PRO   278      31.994  46.251  48.008  1.00  0.00           C  
ATOM   4004  HA  PRO   278      33.059  46.468  47.977  1.00  0.00           H  
ATOM   4005  C   PRO   278      31.539  45.814  49.397  1.00  0.00           C  
ATOM   4006  O   PRO   278      30.369  45.828  49.776  1.00  0.00           O  
ATOM   4007  N   GLU   279      32.608  45.534  50.219  1.00  0.00           N  
ATOM   4008  H   GLU   279      33.533  45.717  49.854  1.00  0.00           H  
ATOM   4009  CA  GLU   279      32.453  44.855  51.448  1.00  0.00           C  
ATOM   4010  HA  GLU   279      31.870  43.991  51.136  1.00  0.00           H  
ATOM   4011  CB  GLU   279      33.755  44.250  51.851  1.00  0.00           C  
ATOM   4012  HB2 GLU   279      33.574  43.424  52.536  1.00  0.00           H  
ATOM   4013  HB3 GLU   279      34.198  43.711  51.016  1.00  0.00           H  
ATOM   4014  CG  GLU   279      34.797  45.181  52.431  1.00  0.00           C  
ATOM   4015  HG2 GLU   279      35.817  44.963  52.120  1.00  0.00           H  
ATOM   4016  HG3 GLU   279      34.697  46.226  52.146  1.00  0.00           H  
ATOM   4017  CD  GLU   279      34.978  45.039  53.954  1.00  0.00           C  
ATOM   4018  OE1 GLU   279      34.530  45.886  54.698  1.00  0.00           O  
ATOM   4019  OE2 GLU   279      35.600  44.020  54.484  1.00  0.00           O  
ATOM   4020  C   GLU   279      31.791  45.706  52.517  1.00  0.00           C  
ATOM   4021  O   GLU   279      32.111  46.905  52.695  1.00  0.00           O  
ATOM   4022  N   ALA   280      31.015  45.007  53.391  1.00  0.00           N  
ATOM   4023  H   ALA   280      30.751  44.045  53.224  1.00  0.00           H  
ATOM   4024  CA  ALA   280      30.579  45.578  54.669  1.00  0.00           C  
ATOM   4025  HA  ALA   280      30.333  46.619  54.472  1.00  0.00           H  
ATOM   4026  CB  ALA   280      29.331  44.826  55.062  1.00  0.00           C  
ATOM   4027  HB1 ALA   280      29.558  43.762  55.058  1.00  0.00           H  
ATOM   4028  HB2 ALA   280      28.948  44.895  56.078  1.00  0.00           H  
ATOM   4029  HB3 ALA   280      28.529  44.993  54.346  1.00  0.00           H  
ATOM   4030  C   ALA   280      31.651  45.422  55.696  1.00  0.00           C  
ATOM   4031  O   ALA   280      32.201  46.445  56.109  1.00  0.00           O  
ATOM   4032  OXT ALA   280      31.981  44.310  56.107  1.00  0.00           O  
TER    4033      ALA   280 
END   
