# Supplementary material for: Exploring Structural Insights of Aβ42 and α-Synuclein Monomers and Heterodimer: A Comparative Study Using Implicit and Explicit Solvent Simulations
Source: J Phys Chem B. 2024 May 3;128(19):4655–69. doi: 10.1021/acs.jpcb.4c00503 (PMC11103699; doi:10.1021/acs.jpcb.4c00503)
Supplement: Supplementary file 3 — jp4c00503_si_003.zip [file jp4c00503_si_003.zip › rep/8_asyn_dimerWT_1_FINAL3.pdb]

CRYST1   96.279   94.217   80.574  90.00  90.00  90.00               1
ATOM      1  N   MET     1      33.026  62.941  29.936  1.00  0.00           N  
ATOM      2  H1  MET     1      32.230  63.144  29.306  1.00  0.00           H  
ATOM      3  H2  MET     1      33.851  62.899  29.311  1.00  0.00           H  
ATOM      4  H3  MET     1      33.055  63.662  30.679  1.00  0.00           H  
ATOM      5  CA  MET     1      32.890  61.575  30.580  1.00  0.00           C  
ATOM      6  HA  MET     1      32.151  61.591  31.378  1.00  0.00           H  
ATOM      7  CB  MET     1      32.585  60.554  29.481  1.00  0.00           C  
ATOM      8  HB2 MET     1      31.768  60.995  28.914  1.00  0.00           H  
ATOM      9  HB3 MET     1      33.435  60.423  28.815  1.00  0.00           H  
ATOM     10  CG  MET     1      32.047  59.239  29.898  1.00  0.00           C  
ATOM     11  HG2 MET     1      32.738  58.885  30.660  1.00  0.00           H  
ATOM     12  HG3 MET     1      31.137  59.420  30.467  1.00  0.00           H  
ATOM     13  SD  MET     1      31.800  58.090  28.506  1.00  0.00           S  
ATOM     14  CE  MET     1      30.914  59.217  27.329  1.00  0.00           C  
ATOM     15  HE1 MET     1      30.546  58.621  26.496  1.00  0.00           H  
ATOM     16  HE2 MET     1      30.094  59.734  27.823  1.00  0.00           H  
ATOM     17  HE3 MET     1      31.586  59.976  26.937  1.00  0.00           H  
ATOM     18  C   MET     1      34.129  61.277  31.345  1.00  0.00           C  
ATOM     19  O   MET     1      34.890  60.308  31.111  1.00  0.00           O  
ATOM     20  N   ASP     2      34.445  62.150  32.385  1.00  0.00           N  
ATOM     21  H   ASP     2      33.778  62.814  32.756  1.00  0.00           H  
ATOM     22  CA  ASP     2      35.820  62.494  32.754  1.00  0.00           C  
ATOM     23  HA  ASP     2      36.237  62.803  31.798  1.00  0.00           H  
ATOM     24  CB  ASP     2      35.814  63.704  33.688  1.00  0.00           C  
ATOM     25  HB2 ASP     2      36.869  63.915  33.852  1.00  0.00           H  
ATOM     26  HB3 ASP     2      35.417  64.540  33.117  1.00  0.00           H  
ATOM     27  CG  ASP     2      35.140  63.693  35.091  1.00  0.00           C  
ATOM     28  OD1 ASP     2      35.077  64.793  35.722  1.00  0.00           O  
ATOM     29  OD2 ASP     2      34.687  62.624  35.484  1.00  0.00           O  
ATOM     30  C   ASP     2      36.547  61.342  33.459  1.00  0.00           C  
ATOM     31  O   ASP     2      37.795  61.325  33.629  1.00  0.00           O  
ATOM     32  N   VAL     3      35.729  60.374  33.893  1.00  0.00           N  
ATOM     33  H   VAL     3      34.763  60.638  33.753  1.00  0.00           H  
ATOM     34  CA  VAL     3      36.105  59.245  34.761  1.00  0.00           C  
ATOM     35  HA  VAL     3      36.216  59.712  35.737  1.00  0.00           H  
ATOM     36  CB  VAL     3      34.947  58.161  34.911  1.00  0.00           C  
ATOM     37  HB  VAL     3      35.224  57.354  35.587  1.00  0.00           H  
ATOM     38  CG1 VAL     3      33.703  58.729  35.489  1.00  0.00           C  
ATOM     39 HG11 VAL     3      33.790  58.952  36.550  1.00  0.00           H  
ATOM     40 HG12 VAL     3      33.418  59.710  35.114  1.00  0.00           H  
ATOM     41 HG13 VAL     3      32.826  58.085  35.472  1.00  0.00           H  
ATOM     42  CG2 VAL     3      34.626  57.450  33.644  1.00  0.00           C  
ATOM     43 HG21 VAL     3      34.641  58.137  32.800  1.00  0.00           H  
ATOM     44 HG22 VAL     3      35.364  56.712  33.337  1.00  0.00           H  
ATOM     45 HG23 VAL     3      33.658  56.959  33.726  1.00  0.00           H  
ATOM     46  C   VAL     3      37.484  58.625  34.393  1.00  0.00           C  
ATOM     47  O   VAL     3      38.279  58.380  35.294  1.00  0.00           O  
ATOM     48  N   PHE     4      37.570  58.346  33.049  1.00  0.00           N  
ATOM     49  H   PHE     4      36.760  58.613  32.507  1.00  0.00           H  
ATOM     50  CA  PHE     4      38.725  57.590  32.575  1.00  0.00           C  
ATOM     51  HA  PHE     4      38.946  56.794  33.283  1.00  0.00           H  
ATOM     52  CB  PHE     4      38.386  56.894  31.347  1.00  0.00           C  
ATOM     53  HB2 PHE     4      37.655  56.212  31.775  1.00  0.00           H  
ATOM     54  HB3 PHE     4      38.001  57.597  30.611  1.00  0.00           H  
ATOM     55  CG  PHE     4      39.448  56.104  30.652  1.00  0.00           C  
ATOM     56  CD1 PHE     4      40.303  56.764  29.813  1.00  0.00           C  
ATOM     57  HD1 PHE     4      40.253  57.845  29.764  1.00  0.00           H  
ATOM     58  CE1 PHE     4      41.281  56.072  29.120  1.00  0.00           C  
ATOM     59  HE1 PHE     4      41.998  56.607  28.509  1.00  0.00           H  
ATOM     60  CZ  PHE     4      41.227  54.653  29.181  1.00  0.00           C  
ATOM     61  HZ  PHE     4      41.991  54.129  28.621  1.00  0.00           H  
ATOM     62  CE2 PHE     4      40.303  53.951  29.882  1.00  0.00           C  
ATOM     63  HE2 PHE     4      40.343  52.869  29.921  1.00  0.00           H  
ATOM     64  CD2 PHE     4      39.472  54.675  30.671  1.00  0.00           C  
ATOM     65  HD2 PHE     4      38.807  54.251  31.414  1.00  0.00           H  
ATOM     66  C   PHE     4      39.957  58.528  32.605  1.00  0.00           C  
ATOM     67  O   PHE     4      40.989  58.128  33.082  1.00  0.00           O  
ATOM     68  N   MET     5      39.873  59.833  32.263  1.00  0.00           N  
ATOM     69  H   MET     5      38.997  60.215  31.930  1.00  0.00           H  
ATOM     70  CA  MET     5      40.970  60.739  32.394  1.00  0.00           C  
ATOM     71  HA  MET     5      41.808  60.279  31.874  1.00  0.00           H  
ATOM     72  CB  MET     5      40.717  62.059  31.744  1.00  0.00           C  
ATOM     73  HB2 MET     5      40.461  61.941  30.693  1.00  0.00           H  
ATOM     74  HB3 MET     5      39.766  62.354  32.184  1.00  0.00           H  
ATOM     75  CG  MET     5      41.675  63.240  31.920  1.00  0.00           C  
ATOM     76  HG2 MET     5      42.650  62.773  32.044  1.00  0.00           H  
ATOM     77  HG3 MET     5      41.612  63.871  31.037  1.00  0.00           H  
ATOM     78  SD  MET     5      41.473  64.463  33.236  1.00  0.00           S  
ATOM     79  CE  MET     5      39.829  65.149  32.783  1.00  0.00           C  
ATOM     80  HE1 MET     5      39.084  64.365  32.899  1.00  0.00           H  
ATOM     81  HE2 MET     5      39.645  66.062  33.346  1.00  0.00           H  
ATOM     82  HE3 MET     5      39.738  65.358  31.720  1.00  0.00           H  
ATOM     83  C   MET     5      41.375  60.871  33.840  1.00  0.00           C  
ATOM     84  O   MET     5      42.583  60.830  34.034  1.00  0.00           O  
ATOM     85  N   LYS     6      40.415  61.054  34.783  1.00  0.00           N  
ATOM     86  H   LYS     6      39.436  60.937  34.562  1.00  0.00           H  
ATOM     87  CA  LYS     6      40.721  61.247  36.212  1.00  0.00           C  
ATOM     88  HA  LYS     6      41.267  62.180  36.335  1.00  0.00           H  
ATOM     89  CB  LYS     6      39.413  61.302  37.006  1.00  0.00           C  
ATOM     90  HB2 LYS     6      38.776  60.421  36.972  1.00  0.00           H  
ATOM     91  HB3 LYS     6      39.731  61.354  38.046  1.00  0.00           H  
ATOM     92  CG  LYS     6      38.542  62.484  36.709  1.00  0.00           C  
ATOM     93  HG2 LYS     6      38.268  62.404  35.659  1.00  0.00           H  
ATOM     94  HG3 LYS     6      37.597  62.373  37.237  1.00  0.00           H  
ATOM     95  CD  LYS     6      39.098  63.816  37.161  1.00  0.00           C  
ATOM     96  HD2 LYS     6      39.550  63.763  38.150  1.00  0.00           H  
ATOM     97  HD3 LYS     6      39.955  64.078  36.543  1.00  0.00           H  
ATOM     98  CE  LYS     6      38.099  65.037  37.044  1.00  0.00           C  
ATOM     99  HE2 LYS     6      38.645  65.859  37.500  1.00  0.00           H  
ATOM    100  HE3 LYS     6      37.793  65.213  36.016  1.00  0.00           H  
ATOM    101  NZ  LYS     6      36.968  64.844  38.023  1.00  0.00           N  
ATOM    102  HZ1 LYS     6      37.195  64.357  38.908  1.00  0.00           H  
ATOM    103  HZ2 LYS     6      36.657  65.778  38.345  1.00  0.00           H  
ATOM    104  HZ3 LYS     6      36.141  64.330  37.670  1.00  0.00           H  
ATOM    105  C   LYS     6      41.544  60.109  36.663  1.00  0.00           C  
ATOM    106  O   LYS     6      42.637  60.383  37.151  1.00  0.00           O  
ATOM    107  N   GLY     7      41.114  58.846  36.437  1.00  0.00           N  
ATOM    108  H   GLY     7      40.216  58.691  35.999  1.00  0.00           H  
ATOM    109  CA  GLY     7      41.913  57.770  36.857  1.00  0.00           C  
ATOM    110  HA2 GLY     7      42.268  57.889  37.878  1.00  0.00           H  
ATOM    111  HA3 GLY     7      41.276  56.893  36.759  1.00  0.00           H  
ATOM    112  C   GLY     7      43.287  57.610  36.119  1.00  0.00           C  
ATOM    113  O   GLY     7      44.307  57.457  36.794  1.00  0.00           O  
ATOM    114  N   LEU     8      43.366  57.847  34.845  1.00  0.00           N  
ATOM    115  H   LEU     8      42.496  58.011  34.358  1.00  0.00           H  
ATOM    116  CA  LEU     8      44.622  57.779  34.128  1.00  0.00           C  
ATOM    117  HA  LEU     8      45.111  56.821  34.291  1.00  0.00           H  
ATOM    118  CB  LEU     8      44.441  58.088  32.601  1.00  0.00           C  
ATOM    119  HB2 LEU     8      43.467  58.543  32.432  1.00  0.00           H  
ATOM    120  HB3 LEU     8      45.270  58.735  32.319  1.00  0.00           H  
ATOM    121  CG  LEU     8      44.554  56.762  31.792  1.00  0.00           C  
ATOM    122  HG  LEU     8      45.409  56.224  32.198  1.00  0.00           H  
ATOM    123  CD1 LEU     8      43.355  55.797  32.050  1.00  0.00           C  
ATOM    124 HD11 LEU     8      42.446  56.276  31.692  1.00  0.00           H  
ATOM    125 HD12 LEU     8      43.349  54.837  31.537  1.00  0.00           H  
ATOM    126 HD13 LEU     8      43.195  55.741  33.125  1.00  0.00           H  
ATOM    127  CD2 LEU     8      44.697  56.906  30.361  1.00  0.00           C  
ATOM    128 HD21 LEU     8      44.921  55.948  29.896  1.00  0.00           H  
ATOM    129 HD22 LEU     8      43.766  57.331  29.991  1.00  0.00           H  
ATOM    130 HD23 LEU     8      45.548  57.546  30.137  1.00  0.00           H  
ATOM    131  C   LEU     8      45.659  58.823  34.678  1.00  0.00           C  
ATOM    132  O   LEU     8      46.870  58.476  34.805  1.00  0.00           O  
ATOM    133  N   SER     9      45.179  60.049  34.879  1.00  0.00           N  
ATOM    134  H   SER     9      44.254  60.362  34.616  1.00  0.00           H  
ATOM    135  CA  SER     9      46.005  61.063  35.433  1.00  0.00           C  
ATOM    136  HA  SER     9      46.885  61.108  34.795  1.00  0.00           H  
ATOM    137  CB  SER     9      45.220  62.373  35.561  1.00  0.00           C  
ATOM    138  HB2 SER     9      44.704  62.674  34.653  1.00  0.00           H  
ATOM    139  HB3 SER     9      44.432  62.282  36.305  1.00  0.00           H  
ATOM    140  OG  SER     9      46.000  63.513  36.092  1.00  0.00           O  
ATOM    141  HG  SER     9      45.534  64.360  36.025  1.00  0.00           H  
ATOM    142  C   SER     9      46.452  60.706  36.872  1.00  0.00           C  
ATOM    143  O   SER     9      47.465  61.078  37.304  1.00  0.00           O  
ATOM    144  N   LYS    10      45.640  60.014  37.638  1.00  0.00           N  
ATOM    145  H   LYS    10      44.696  59.775  37.368  1.00  0.00           H  
ATOM    146  CA  LYS    10      45.871  59.763  39.039  1.00  0.00           C  
ATOM    147  HA  LYS    10      46.291  60.696  39.409  1.00  0.00           H  
ATOM    148  CB  LYS    10      44.465  59.451  39.808  1.00  0.00           C  
ATOM    149  HB2 LYS    10      43.817  60.258  39.470  1.00  0.00           H  
ATOM    150  HB3 LYS    10      44.092  58.524  39.378  1.00  0.00           H  
ATOM    151  CG  LYS    10      44.572  59.546  41.348  1.00  0.00           C  
ATOM    152  HG2 LYS    10      43.556  59.535  41.737  1.00  0.00           H  
ATOM    153  HG3 LYS    10      45.024  58.637  41.741  1.00  0.00           H  
ATOM    154  CD  LYS    10      45.239  60.756  41.941  1.00  0.00           C  
ATOM    155  HD2 LYS    10      45.187  60.706  43.026  1.00  0.00           H  
ATOM    156  HD3 LYS    10      46.268  60.696  41.592  1.00  0.00           H  
ATOM    157  CE  LYS    10      44.490  61.984  41.564  1.00  0.00           C  
ATOM    158  HE2 LYS    10      44.444  62.082  40.482  1.00  0.00           H  
ATOM    159  HE3 LYS    10      43.507  61.779  41.982  1.00  0.00           H  
ATOM    160  NZ  LYS    10      44.994  63.242  42.153  1.00  0.00           N  
ATOM    161  HZ1 LYS    10      45.041  63.151  43.184  1.00  0.00           H  
ATOM    162  HZ2 LYS    10      45.967  63.480  41.893  1.00  0.00           H  
ATOM    163  HZ3 LYS    10      44.436  64.074  41.890  1.00  0.00           H  
ATOM    164  C   LYS    10      46.856  58.585  39.326  1.00  0.00           C  
ATOM    165  O   LYS    10      47.586  58.562  40.319  1.00  0.00           O  
ATOM    166  N   ALA    11      47.047  57.781  38.262  1.00  0.00           N  
ATOM    167  H   ALA    11      46.268  57.735  37.619  1.00  0.00           H  
ATOM    168  CA  ALA    11      48.109  56.766  38.320  1.00  0.00           C  
ATOM    169  HA  ALA    11      48.027  56.082  39.162  1.00  0.00           H  
ATOM    170  CB  ALA    11      47.905  55.787  37.179  1.00  0.00           C  
ATOM    171  HB1 ALA    11      46.887  55.405  37.144  1.00  0.00           H  
ATOM    172  HB2 ALA    11      48.067  56.290  36.227  1.00  0.00           H  
ATOM    173  HB3 ALA    11      48.564  54.933  37.323  1.00  0.00           H  
ATOM    174  C   ALA    11      49.571  57.413  38.313  1.00  0.00           C  
ATOM    175  O   ALA    11      50.469  56.800  38.927  1.00  0.00           O  
ATOM    176  N   LYS    12      49.697  58.676  37.778  1.00  0.00           N  
ATOM    177  H   LYS    12      48.972  59.013  37.159  1.00  0.00           H  
ATOM    178  CA  LYS    12      50.986  59.368  37.796  1.00  0.00           C  
ATOM    179  HA  LYS    12      51.760  58.688  37.446  1.00  0.00           H  
ATOM    180  CB  LYS    12      51.154  60.605  36.834  1.00  0.00           C  
ATOM    181  HB2 LYS    12      50.505  61.423  37.141  1.00  0.00           H  
ATOM    182  HB3 LYS    12      52.210  60.823  36.691  1.00  0.00           H  
ATOM    183  CG  LYS    12      50.687  60.184  35.395  1.00  0.00           C  
ATOM    184  HG2 LYS    12      51.197  59.279  35.072  1.00  0.00           H  
ATOM    185  HG3 LYS    12      49.608  60.072  35.311  1.00  0.00           H  
ATOM    186  CD  LYS    12      51.246  61.316  34.399  1.00  0.00           C  
ATOM    187  HD2 LYS    12      50.853  62.290  34.681  1.00  0.00           H  
ATOM    188  HD3 LYS    12      52.322  61.158  34.359  1.00  0.00           H  
ATOM    189  CE  LYS    12      50.685  60.955  33.024  1.00  0.00           C  
ATOM    190  HE2 LYS    12      51.159  60.020  32.734  1.00  0.00           H  
ATOM    191  HE3 LYS    12      49.610  60.879  33.173  1.00  0.00           H  
ATOM    192  NZ  LYS    12      50.925  61.951  31.996  1.00  0.00           N  
ATOM    193  HZ1 LYS    12      51.904  62.281  31.919  1.00  0.00           H  
ATOM    194  HZ2 LYS    12      50.503  61.650  31.099  1.00  0.00           H  
ATOM    195  HZ3 LYS    12      50.248  62.719  32.156  1.00  0.00           H  
ATOM    196  C   LYS    12      51.410  59.692  39.209  1.00  0.00           C  
ATOM    197  O   LYS    12      52.478  59.252  39.622  1.00  0.00           O  
ATOM    198  N   GLU    13      50.488  60.180  40.117  1.00  0.00           N  
ATOM    199  H   GLU    13      49.535  60.156  39.779  1.00  0.00           H  
ATOM    200  CA  GLU    13      50.815  60.244  41.507  1.00  0.00           C  
ATOM    201  HA  GLU    13      51.792  60.700  41.650  1.00  0.00           H  
ATOM    202  CB  GLU    13      49.817  61.140  42.120  1.00  0.00           C  
ATOM    203  HB2 GLU    13      49.962  62.069  41.573  1.00  0.00           H  
ATOM    204  HB3 GLU    13      48.776  60.830  42.059  1.00  0.00           H  
ATOM    205  CG  GLU    13      50.159  61.481  43.657  1.00  0.00           C  
ATOM    206  HG2 GLU    13      49.414  61.057  44.328  1.00  0.00           H  
ATOM    207  HG3 GLU    13      51.196  61.253  43.896  1.00  0.00           H  
ATOM    208  CD  GLU    13      50.117  62.990  43.797  1.00  0.00           C  
ATOM    209  OE1 GLU    13      48.993  63.555  43.560  1.00  0.00           O  
ATOM    210  OE2 GLU    13      51.115  63.598  44.122  1.00  0.00           O  
ATOM    211  C   GLU    13      50.815  58.922  42.263  1.00  0.00           C  
ATOM    212  O   GLU    13      51.578  58.798  43.167  1.00  0.00           O  
ATOM    213  N   GLY    14      49.845  58.018  42.037  1.00  0.00           N  
ATOM    214  H   GLY    14      49.205  58.291  41.303  1.00  0.00           H  
ATOM    215  CA  GLY    14      49.482  56.794  42.754  1.00  0.00           C  
ATOM    216  HA2 GLY    14      49.396  56.810  43.838  1.00  0.00           H  
ATOM    217  HA3 GLY    14      48.480  56.611  42.372  1.00  0.00           H  
ATOM    218  C   GLY    14      50.482  55.674  42.622  1.00  0.00           C  
ATOM    219  O   GLY    14      50.330  54.758  43.404  1.00  0.00           O  
ATOM    220  N   VAL    15      51.468  55.785  41.652  1.00  0.00           N  
ATOM    221  H   VAL    15      51.292  56.449  40.910  1.00  0.00           H  
ATOM    222  CA  VAL    15      52.219  54.564  41.227  1.00  0.00           C  
ATOM    223  HA  VAL    15      52.346  53.913  42.089  1.00  0.00           H  
ATOM    224  CB  VAL    15      51.574  53.666  40.139  1.00  0.00           C  
ATOM    225  HB  VAL    15      51.442  54.155  39.175  1.00  0.00           H  
ATOM    226  CG1 VAL    15      52.367  52.430  39.908  1.00  0.00           C  
ATOM    227 HG11 VAL    15      52.574  51.921  40.847  1.00  0.00           H  
ATOM    228 HG12 VAL    15      51.884  51.745  39.214  1.00  0.00           H  
ATOM    229 HG13 VAL    15      53.272  52.628  39.337  1.00  0.00           H  
ATOM    230  CG2 VAL    15      50.112  53.419  40.456  1.00  0.00           C  
ATOM    231 HG21 VAL    15      49.753  52.678  39.744  1.00  0.00           H  
ATOM    232 HG22 VAL    15      49.951  52.985  41.441  1.00  0.00           H  
ATOM    233 HG23 VAL    15      49.585  54.368  40.530  1.00  0.00           H  
ATOM    234  C   VAL    15      53.629  55.005  40.777  1.00  0.00           C  
ATOM    235  O   VAL    15      54.752  54.715  41.375  1.00  0.00           O  
ATOM    236  N   VAL    16      53.663  55.894  39.727  1.00  0.00           N  
ATOM    237  H   VAL    16      52.810  56.021  39.199  1.00  0.00           H  
ATOM    238  CA  VAL    16      54.902  56.270  39.006  1.00  0.00           C  
ATOM    239  HA  VAL    16      55.485  55.390  38.746  1.00  0.00           H  
ATOM    240  CB  VAL    16      54.519  57.046  37.763  1.00  0.00           C  
ATOM    241  HB  VAL    16      53.930  57.941  37.951  1.00  0.00           H  
ATOM    242  CG1 VAL    16      55.856  57.528  37.016  1.00  0.00           C  
ATOM    243 HG11 VAL    16      56.716  56.861  37.005  1.00  0.00           H  
ATOM    244 HG12 VAL    16      55.631  57.650  35.959  1.00  0.00           H  
ATOM    245 HG13 VAL    16      56.234  58.457  37.440  1.00  0.00           H  
ATOM    246  CG2 VAL    16      53.665  56.218  36.810  1.00  0.00           C  
ATOM    247 HG21 VAL    16      52.775  55.839  37.309  1.00  0.00           H  
ATOM    248 HG22 VAL    16      53.536  56.814  35.909  1.00  0.00           H  
ATOM    249 HG23 VAL    16      54.247  55.363  36.472  1.00  0.00           H  
ATOM    250  C   VAL    16      55.787  57.192  39.875  1.00  0.00           C  
ATOM    251  O   VAL    16      57.015  57.167  39.801  1.00  0.00           O  
ATOM    252  N   ALA    17      55.144  58.070  40.706  1.00  0.00           N  
ATOM    253  H   ALA    17      54.142  58.170  40.800  1.00  0.00           H  
ATOM    254  CA  ALA    17      55.860  59.007  41.560  1.00  0.00           C  
ATOM    255  HA  ALA    17      56.785  59.349  41.101  1.00  0.00           H  
ATOM    256  CB  ALA    17      54.857  60.258  41.612  1.00  0.00           C  
ATOM    257  HB1 ALA    17      53.982  60.013  42.211  1.00  0.00           H  
ATOM    258  HB2 ALA    17      55.401  61.095  42.046  1.00  0.00           H  
ATOM    259  HB3 ALA    17      54.497  60.518  40.619  1.00  0.00           H  
ATOM    260  C   ALA    17      56.070  58.500  42.986  1.00  0.00           C  
ATOM    261  O   ALA    17      56.500  59.281  43.826  1.00  0.00           O  
ATOM    262  N   ALA    18      55.808  57.145  43.227  1.00  0.00           N  
ATOM    263  H   ALA    18      55.449  56.526  42.513  1.00  0.00           H  
ATOM    264  CA  ALA    18      56.246  56.554  44.494  1.00  0.00           C  
ATOM    265  HA  ALA    18      56.934  57.281  44.921  1.00  0.00           H  
ATOM    266  CB  ALA    18      55.076  56.415  45.365  1.00  0.00           C  
ATOM    267  HB1 ALA    18      54.380  57.251  45.359  1.00  0.00           H  
ATOM    268  HB2 ALA    18      54.495  55.562  45.019  1.00  0.00           H  
ATOM    269  HB3 ALA    18      55.449  56.299  46.381  1.00  0.00           H  
ATOM    270  C   ALA    18      56.970  55.230  44.357  1.00  0.00           C  
ATOM    271  O   ALA    18      57.707  54.830  45.257  1.00  0.00           O  
ATOM    272  N   ALA    19      56.770  54.495  43.228  1.00  0.00           N  
ATOM    273  H   ALA    19      56.394  54.973  42.421  1.00  0.00           H  
ATOM    274  CA  ALA    19      57.699  53.358  42.979  1.00  0.00           C  
ATOM    275  HA  ALA    19      57.588  52.787  43.899  1.00  0.00           H  
ATOM    276  CB  ALA    19      57.382  52.505  41.819  1.00  0.00           C  
ATOM    277  HB1 ALA    19      57.176  53.131  40.953  1.00  0.00           H  
ATOM    278  HB2 ALA    19      58.180  51.820  41.539  1.00  0.00           H  
ATOM    279  HB3 ALA    19      56.462  51.954  42.005  1.00  0.00           H  
ATOM    280  C   ALA    19      59.125  53.855  42.676  1.00  0.00           C  
ATOM    281  O   ALA    19      59.384  54.755  41.913  1.00  0.00           O  
ATOM    282  N   GLU    20      60.095  53.245  43.304  1.00  0.00           N  
ATOM    283  H   GLU    20      59.921  52.327  43.691  1.00  0.00           H  
ATOM    284  CA  GLU    20      61.526  53.564  43.081  1.00  0.00           C  
ATOM    285  HA  GLU    20      61.613  53.711  42.006  1.00  0.00           H  
ATOM    286  CB  GLU    20      62.003  54.820  43.851  1.00  0.00           C  
ATOM    287  HB2 GLU    20      61.286  55.639  43.848  1.00  0.00           H  
ATOM    288  HB3 GLU    20      62.136  54.537  44.893  1.00  0.00           H  
ATOM    289  CG  GLU    20      63.349  55.491  43.416  1.00  0.00           C  
ATOM    290  HG2 GLU    20      63.412  56.466  43.895  1.00  0.00           H  
ATOM    291  HG3 GLU    20      64.173  54.900  43.812  1.00  0.00           H  
ATOM    292  CD  GLU    20      63.352  55.627  41.838  1.00  0.00           C  
ATOM    293  OE1 GLU    20      62.658  56.502  41.307  1.00  0.00           O  
ATOM    294  OE2 GLU    20      64.096  54.840  41.216  1.00  0.00           O  
ATOM    295  C   GLU    20      62.411  52.379  43.413  1.00  0.00           C  
ATOM    296  O   GLU    20      61.973  51.452  44.134  1.00  0.00           O  
ATOM    297  N   LYS    21      63.681  52.374  42.887  1.00  0.00           N  
ATOM    298  H   LYS    21      64.021  53.227  42.464  1.00  0.00           H  
ATOM    299  CA  LYS    21      64.567  51.222  43.140  1.00  0.00           C  
ATOM    300  HA  LYS    21      64.016  50.378  42.732  1.00  0.00           H  
ATOM    301  CB  LYS    21      65.975  51.321  42.500  1.00  0.00           C  
ATOM    302  HB2 LYS    21      66.494  52.233  42.789  1.00  0.00           H  
ATOM    303  HB3 LYS    21      66.465  50.403  42.820  1.00  0.00           H  
ATOM    304  CG  LYS    21      66.002  51.219  40.999  1.00  0.00           C  
ATOM    305  HG2 LYS    21      65.296  50.437  40.727  1.00  0.00           H  
ATOM    306  HG3 LYS    21      65.656  52.142  40.537  1.00  0.00           H  
ATOM    307  CD  LYS    21      67.324  50.643  40.534  1.00  0.00           C  
ATOM    308  HD2 LYS    21      68.101  51.208  41.044  1.00  0.00           H  
ATOM    309  HD3 LYS    21      67.407  49.590  40.796  1.00  0.00           H  
ATOM    310  CE  LYS    21      67.322  50.853  39.008  1.00  0.00           C  
ATOM    311  HE2 LYS    21      66.584  50.172  38.591  1.00  0.00           H  
ATOM    312  HE3 LYS    21      67.085  51.892  38.793  1.00  0.00           H  
ATOM    313  NZ  LYS    21      68.598  50.554  38.383  1.00  0.00           N  
ATOM    314  HZ1 LYS    21      69.228  51.362  38.539  1.00  0.00           H  
ATOM    315  HZ2 LYS    21      68.786  49.569  38.642  1.00  0.00           H  
ATOM    316  HZ3 LYS    21      68.551  50.570  37.349  1.00  0.00           H  
ATOM    317  C   LYS    21      64.797  51.147  44.675  1.00  0.00           C  
ATOM    318  O   LYS    21      65.053  52.104  45.353  1.00  0.00           O  
ATOM    319  N   THR    22      64.749  49.879  45.184  1.00  0.00           N  
ATOM    320  H   THR    22      64.486  49.146  44.539  1.00  0.00           H  
ATOM    321  CA  THR    22      65.202  49.625  46.494  1.00  0.00           C  
ATOM    322  HA  THR    22      64.908  48.584  46.608  1.00  0.00           H  
ATOM    323  CB  THR    22      64.435  50.261  47.647  1.00  0.00           C  
ATOM    324  HB  THR    22      64.334  51.343  47.608  1.00  0.00           H  
ATOM    325  CG2 THR    22      63.132  49.503  47.733  1.00  0.00           C  
ATOM    326 HG21 THR    22      62.389  49.942  48.397  1.00  0.00           H  
ATOM    327 HG22 THR    22      62.666  49.470  46.750  1.00  0.00           H  
ATOM    328 HG23 THR    22      63.280  48.467  48.029  1.00  0.00           H  
ATOM    329  OG1 THR    22      65.148  50.032  48.882  1.00  0.00           O  
ATOM    330  HG1 THR    22      64.807  50.765  49.416  1.00  0.00           H  
ATOM    331  C   THR    22      66.744  49.718  46.577  1.00  0.00           C  
ATOM    332  O   THR    22      67.435  48.797  46.148  1.00  0.00           O  
ATOM    333  N   LYS    23      67.187  50.905  47.045  1.00  0.00           N  
ATOM    334  H   LYS    23      66.434  51.561  47.202  1.00  0.00           H  
ATOM    335  CA  LYS    23      68.483  51.256  47.356  1.00  0.00           C  
ATOM    336  HA  LYS    23      69.133  50.862  46.578  1.00  0.00           H  
ATOM    337  CB  LYS    23      68.518  52.738  47.431  1.00  0.00           C  
ATOM    338  HB2 LYS    23      68.010  52.989  46.502  1.00  0.00           H  
ATOM    339  HB3 LYS    23      68.016  53.034  48.351  1.00  0.00           H  
ATOM    340  CG  LYS    23      69.882  53.422  47.402  1.00  0.00           C  
ATOM    341  HG2 LYS    23      70.121  53.672  48.434  1.00  0.00           H  
ATOM    342  HG3 LYS    23      70.590  52.834  46.822  1.00  0.00           H  
ATOM    343  CD  LYS    23      69.843  54.752  46.727  1.00  0.00           C  
ATOM    344  HD2 LYS    23      69.491  54.757  45.697  1.00  0.00           H  
ATOM    345  HD3 LYS    23      69.169  55.362  47.326  1.00  0.00           H  
ATOM    346  CE  LYS    23      71.109  55.545  46.723  1.00  0.00           C  
ATOM    347  HE2 LYS    23      71.594  55.512  47.695  1.00  0.00           H  
ATOM    348  HE3 LYS    23      71.638  55.089  45.889  1.00  0.00           H  
ATOM    349  NZ  LYS    23      70.806  56.957  46.481  1.00  0.00           N  
ATOM    350  HZ1 LYS    23      71.694  57.396  46.176  1.00  0.00           H  
ATOM    351  HZ2 LYS    23      70.014  57.004  45.815  1.00  0.00           H  
ATOM    352  HZ3 LYS    23      70.544  57.425  47.367  1.00  0.00           H  
ATOM    353  C   LYS    23      69.003  50.610  48.732  1.00  0.00           C  
ATOM    354  O   LYS    23      70.128  50.895  49.069  1.00  0.00           O  
ATOM    355  N   GLN    24      68.113  49.783  49.342  1.00  0.00           N  
ATOM    356  H   GLN    24      67.153  49.649  49.051  1.00  0.00           H  
ATOM    357  CA  GLN    24      68.383  49.386  50.703  1.00  0.00           C  
ATOM    358  HA  GLN    24      68.815  50.291  51.126  1.00  0.00           H  
ATOM    359  CB  GLN    24      67.081  49.034  51.454  1.00  0.00           C  
ATOM    360  HB2 GLN    24      66.399  49.860  51.258  1.00  0.00           H  
ATOM    361  HB3 GLN    24      66.697  48.119  51.008  1.00  0.00           H  
ATOM    362  CG  GLN    24      67.128  48.688  52.991  1.00  0.00           C  
ATOM    363  HG2 GLN    24      66.059  48.641  53.188  1.00  0.00           H  
ATOM    364  HG3 GLN    24      67.551  47.701  53.170  1.00  0.00           H  
ATOM    365  CD  GLN    24      67.887  49.551  53.894  1.00  0.00           C  
ATOM    366  OE1 GLN    24      68.411  50.576  53.470  1.00  0.00           O  
ATOM    367  NE2 GLN    24      68.024  49.245  55.200  1.00  0.00           N  
ATOM    368 HE21 GLN    24      67.993  49.984  55.889  1.00  0.00           H  
ATOM    369 HE22 GLN    24      67.516  48.427  55.508  1.00  0.00           H  
ATOM    370  C   GLN    24      69.368  48.221  50.654  1.00  0.00           C  
ATOM    371  O   GLN    24      68.973  47.040  50.780  1.00  0.00           O  
ATOM    372  N   GLY    25      70.623  48.589  50.499  1.00  0.00           N  
ATOM    373  H   GLY    25      70.816  49.573  50.632  1.00  0.00           H  
ATOM    374  CA  GLY    25      71.813  47.698  50.678  1.00  0.00           C  
ATOM    375  HA2 GLY    25      71.669  46.789  50.097  1.00  0.00           H  
ATOM    376  HA3 GLY    25      72.691  48.238  50.332  1.00  0.00           H  
ATOM    377  C   GLY    25      72.001  47.478  52.130  1.00  0.00           C  
ATOM    378  O   GLY    25      71.957  48.435  52.854  1.00  0.00           O  
ATOM    379  N   VAL    26      72.223  46.213  52.506  1.00  0.00           N  
ATOM    380  H   VAL    26      72.156  45.442  51.855  1.00  0.00           H  
ATOM    381  CA  VAL    26      72.470  45.870  53.891  1.00  0.00           C  
ATOM    382  HA  VAL    26      72.421  46.766  54.505  1.00  0.00           H  
ATOM    383  CB  VAL    26      71.430  44.797  54.344  1.00  0.00           C  
ATOM    384  HB  VAL    26      71.647  44.498  55.368  1.00  0.00           H  
ATOM    385  CG1 VAL    26      70.045  45.348  54.505  1.00  0.00           C  
ATOM    386 HG11 VAL    26      69.495  44.419  54.644  1.00  0.00           H  
ATOM    387 HG12 VAL    26      69.979  46.038  55.344  1.00  0.00           H  
ATOM    388 HG13 VAL    26      69.714  45.707  53.533  1.00  0.00           H  
ATOM    389  CG2 VAL    26      71.391  43.606  53.354  1.00  0.00           C  
ATOM    390 HG21 VAL    26      71.136  43.889  52.334  1.00  0.00           H  
ATOM    391 HG22 VAL    26      72.340  43.079  53.284  1.00  0.00           H  
ATOM    392 HG23 VAL    26      70.636  42.869  53.620  1.00  0.00           H  
ATOM    393  C   VAL    26      73.881  45.282  54.031  1.00  0.00           C  
ATOM    394  O   VAL    26      74.416  45.101  55.091  1.00  0.00           O  
ATOM    395  N   ALA    27      74.530  44.939  52.903  1.00  0.00           N  
ATOM    396  H   ALA    27      74.082  45.097  52.010  1.00  0.00           H  
ATOM    397  CA  ALA    27      75.901  44.429  52.858  1.00  0.00           C  
ATOM    398  HA  ALA    27      76.461  44.872  53.678  1.00  0.00           H  
ATOM    399  CB  ALA    27      75.716  42.951  53.013  1.00  0.00           C  
ATOM    400  HB1 ALA    27      75.463  42.845  54.066  1.00  0.00           H  
ATOM    401  HB2 ALA    27      74.959  42.545  52.345  1.00  0.00           H  
ATOM    402  HB3 ALA    27      76.642  42.389  52.912  1.00  0.00           H  
ATOM    403  C   ALA    27      76.468  44.656  51.494  1.00  0.00           C  
ATOM    404  O   ALA    27      75.852  45.087  50.544  1.00  0.00           O  
ATOM    405  N   GLU    28      77.683  44.296  51.267  1.00  0.00           N  
ATOM    406  H   GLU    28      78.081  43.767  52.031  1.00  0.00           H  
ATOM    407  CA  GLU    28      78.245  44.024  50.008  1.00  0.00           C  
ATOM    408  HA  GLU    28      77.509  44.148  49.217  1.00  0.00           H  
ATOM    409  CB  GLU    28      79.457  44.934  49.844  1.00  0.00           C  
ATOM    410  HB2 GLU    28      80.193  44.678  50.604  1.00  0.00           H  
ATOM    411  HB3 GLU    28      79.836  44.645  48.866  1.00  0.00           H  
ATOM    412  CG  GLU    28      79.294  46.449  49.673  1.00  0.00           C  
ATOM    413  HG2 GLU    28      80.218  46.731  49.172  1.00  0.00           H  
ATOM    414  HG3 GLU    28      78.381  46.642  49.115  1.00  0.00           H  
ATOM    415  CD  GLU    28      79.323  47.297  50.915  1.00  0.00           C  
ATOM    416  OE1 GLU    28      80.202  47.102  51.784  1.00  0.00           O  
ATOM    417  OE2 GLU    28      78.544  48.252  50.938  1.00  0.00           O  
ATOM    418  C   GLU    28      78.733  42.542  50.132  1.00  0.00           C  
ATOM    419  O   GLU    28      79.243  42.017  51.218  1.00  0.00           O  
ATOM    420  N   ALA    29      78.718  41.877  48.989  1.00  0.00           N  
ATOM    421  H   ALA    29      78.346  42.398  48.206  1.00  0.00           H  
ATOM    422  CA  ALA    29      79.702  40.807  48.790  1.00  0.00           C  
ATOM    423  HA  ALA    29      79.679  40.176  49.675  1.00  0.00           H  
ATOM    424  CB  ALA    29      79.379  39.983  47.567  1.00  0.00           C  
ATOM    425  HB1 ALA    29      78.311  39.791  47.482  1.00  0.00           H  
ATOM    426  HB2 ALA    29      79.678  40.565  46.698  1.00  0.00           H  
ATOM    427  HB3 ALA    29      79.878  39.020  47.654  1.00  0.00           H  
ATOM    428  C   ALA    29      81.083  41.494  48.807  1.00  0.00           C  
ATOM    429  O   ALA    29      81.238  42.568  48.359  1.00  0.00           O  
ATOM    430  N   ALA    30      82.067  40.717  49.243  1.00  0.00           N  
ATOM    431  H   ALA    30      81.822  39.759  49.450  1.00  0.00           H  
ATOM    432  CA  ALA    30      83.360  41.262  49.539  1.00  0.00           C  
ATOM    433  HA  ALA    30      83.639  42.005  48.795  1.00  0.00           H  
ATOM    434  CB  ALA    30      83.269  41.845  50.932  1.00  0.00           C  
ATOM    435  HB1 ALA    30      82.962  41.087  51.650  1.00  0.00           H  
ATOM    436  HB2 ALA    30      84.256  42.227  51.186  1.00  0.00           H  
ATOM    437  HB3 ALA    30      82.662  42.748  50.909  1.00  0.00           H  
ATOM    438  C   ALA    30      84.396  40.107  49.380  1.00  0.00           C  
ATOM    439  O   ALA    30      84.145  38.891  49.375  1.00  0.00           O  
ATOM    440  N   GLY    31      85.640  40.637  49.160  1.00  0.00           N  
ATOM    441  H   GLY    31      85.808  41.634  49.126  1.00  0.00           H  
ATOM    442  CA  GLY    31      86.881  39.803  49.037  1.00  0.00           C  
ATOM    443  HA2 GLY    31      87.671  40.270  49.621  1.00  0.00           H  
ATOM    444  HA3 GLY    31      86.697  38.828  49.484  1.00  0.00           H  
ATOM    445  C   GLY    31      87.350  39.738  47.636  1.00  0.00           C  
ATOM    446  O   GLY    31      87.057  40.523  46.741  1.00  0.00           O  
ATOM    447  N   LYS    32      88.357  38.843  47.376  1.00  0.00           N  
ATOM    448  H   LYS    32      88.385  38.043  47.992  1.00  0.00           H  
ATOM    449  CA  LYS    32      89.163  38.907  46.184  1.00  0.00           C  
ATOM    450  HA  LYS    32      89.460  39.940  46.020  1.00  0.00           H  
ATOM    451  CB  LYS    32      90.367  37.934  46.304  1.00  0.00           C  
ATOM    452  HB2 LYS    32      89.970  36.939  46.492  1.00  0.00           H  
ATOM    453  HB3 LYS    32      90.901  37.920  45.355  1.00  0.00           H  
ATOM    454  CG  LYS    32      91.321  38.437  47.355  1.00  0.00           C  
ATOM    455  HG2 LYS    32      91.367  39.499  47.121  1.00  0.00           H  
ATOM    456  HG3 LYS    32      90.944  38.200  48.348  1.00  0.00           H  
ATOM    457  CD  LYS    32      92.704  37.853  47.030  1.00  0.00           C  
ATOM    458  HD2 LYS    32      92.893  37.924  45.960  1.00  0.00           H  
ATOM    459  HD3 LYS    32      93.471  38.425  47.549  1.00  0.00           H  
ATOM    460  CE  LYS    32      92.688  36.366  47.357  1.00  0.00           C  
ATOM    461  HE2 LYS    32      92.508  36.307  48.428  1.00  0.00           H  
ATOM    462  HE3 LYS    32      91.947  35.909  46.705  1.00  0.00           H  
ATOM    463  NZ  LYS    32      94.035  35.862  47.202  1.00  0.00           N  
ATOM    464  HZ1 LYS    32      94.081  34.852  47.429  1.00  0.00           H  
ATOM    465  HZ2 LYS    32      94.182  35.912  46.178  1.00  0.00           H  
ATOM    466  HZ3 LYS    32      94.649  36.476  47.767  1.00  0.00           H  
ATOM    467  C   LYS    32      88.301  38.378  44.997  1.00  0.00           C  
ATOM    468  O   LYS    32      87.525  37.393  45.097  1.00  0.00           O  
ATOM    469  N   THR    33      88.399  38.931  43.737  1.00  0.00           N  
ATOM    470  H   THR    33      89.123  39.614  43.557  1.00  0.00           H  
ATOM    471  CA  THR    33      87.637  38.394  42.599  1.00  0.00           C  
ATOM    472  HA  THR    33      87.669  37.306  42.590  1.00  0.00           H  
ATOM    473  CB  THR    33      88.277  38.950  41.281  1.00  0.00           C  
ATOM    474  HB  THR    33      87.768  38.690  40.356  1.00  0.00           H  
ATOM    475  CG2 THR    33      88.240  40.483  41.371  1.00  0.00           C  
ATOM    476 HG21 THR    33      87.196  40.724  41.561  1.00  0.00           H  
ATOM    477 HG22 THR    33      88.884  40.795  42.191  1.00  0.00           H  
ATOM    478 HG23 THR    33      88.497  40.912  40.405  1.00  0.00           H  
ATOM    479  OG1 THR    33      89.641  38.615  41.198  1.00  0.00           O  
ATOM    480  HG1 THR    33      89.756  37.666  41.037  1.00  0.00           H  
ATOM    481  C   THR    33      86.165  38.732  42.741  1.00  0.00           C  
ATOM    482  O   THR    33      85.408  38.355  41.846  1.00  0.00           O  
ATOM    483  N   LYS    34      85.642  39.535  43.681  1.00  0.00           N  
ATOM    484  H   LYS    34      86.197  40.011  44.380  1.00  0.00           H  
ATOM    485  CA  LYS    34      84.222  39.554  43.927  1.00  0.00           C  
ATOM    486  HA  LYS    34      83.712  39.602  42.967  1.00  0.00           H  
ATOM    487  CB  LYS    34      83.800  38.269  44.735  1.00  0.00           C  
ATOM    488  HB2 LYS    34      82.718  38.338  44.831  1.00  0.00           H  
ATOM    489  HB3 LYS    34      83.958  37.401  44.098  1.00  0.00           H  
ATOM    490  CG  LYS    34      84.381  38.108  46.089  1.00  0.00           C  
ATOM    491  HG2 LYS    34      85.328  38.629  46.216  1.00  0.00           H  
ATOM    492  HG3 LYS    34      83.584  38.437  46.753  1.00  0.00           H  
ATOM    493  CD  LYS    34      84.700  36.639  46.344  1.00  0.00           C  
ATOM    494  HD2 LYS    34      83.851  35.959  46.339  1.00  0.00           H  
ATOM    495  HD3 LYS    34      85.283  36.244  45.514  1.00  0.00           H  
ATOM    496  CE  LYS    34      85.574  36.377  47.583  1.00  0.00           C  
ATOM    497  HE2 LYS    34      86.149  35.481  47.366  1.00  0.00           H  
ATOM    498  HE3 LYS    34      86.247  37.231  47.612  1.00  0.00           H  
ATOM    499  NZ  LYS    34      84.788  36.242  48.861  1.00  0.00           N  
ATOM    500  HZ1 LYS    34      84.178  35.405  48.835  1.00  0.00           H  
ATOM    501  HZ2 LYS    34      85.492  36.034  49.592  1.00  0.00           H  
ATOM    502  HZ3 LYS    34      84.289  37.123  49.076  1.00  0.00           H  
ATOM    503  C   LYS    34      83.845  40.776  44.770  1.00  0.00           C  
ATOM    504  O   LYS    34      84.564  41.271  45.618  1.00  0.00           O  
ATOM    505  N   GLU    35      82.654  41.229  44.337  1.00  0.00           N  
ATOM    506  H   GLU    35      82.067  40.803  43.631  1.00  0.00           H  
ATOM    507  CA  GLU    35      82.287  42.574  44.718  1.00  0.00           C  
ATOM    508  HA  GLU    35      82.560  42.673  45.766  1.00  0.00           H  
ATOM    509  CB  GLU    35      83.234  43.548  43.949  1.00  0.00           C  
ATOM    510  HB2 GLU    35      84.279  43.245  43.937  1.00  0.00           H  
ATOM    511  HB3 GLU    35      82.954  43.466  42.901  1.00  0.00           H  
ATOM    512  CG  GLU    35      83.325  45.016  44.249  1.00  0.00           C  
ATOM    513  HG2 GLU    35      84.004  45.417  43.499  1.00  0.00           H  
ATOM    514  HG3 GLU    35      82.301  45.282  43.994  1.00  0.00           H  
ATOM    515  CD  GLU    35      83.763  45.432  45.623  1.00  0.00           C  
ATOM    516  OE1 GLU    35      82.901  45.540  46.475  1.00  0.00           O  
ATOM    517  OE2 GLU    35      84.961  45.628  45.879  1.00  0.00           O  
ATOM    518  C   GLU    35      80.822  42.784  44.448  1.00  0.00           C  
ATOM    519  O   GLU    35      80.329  42.289  43.416  1.00  0.00           O  
ATOM    520  N   GLY    36      80.094  43.592  45.224  1.00  0.00           N  
ATOM    521  H   GLY    36      80.455  43.859  46.129  1.00  0.00           H  
ATOM    522  CA  GLY    36      78.781  44.095  44.809  1.00  0.00           C  
ATOM    523  HA2 GLY    36      78.962  45.070  44.364  1.00  0.00           H  
ATOM    524  HA3 GLY    36      78.262  43.476  44.080  1.00  0.00           H  
ATOM    525  C   GLY    36      77.846  44.347  45.966  1.00  0.00           C  
ATOM    526  O   GLY    36      78.000  43.726  46.975  1.00  0.00           O  
ATOM    527  N   VAL    37      76.849  45.200  45.786  1.00  0.00           N  
ATOM    528  H   VAL    37      76.749  45.593  44.860  1.00  0.00           H  
ATOM    529  CA  VAL    37      75.828  45.538  46.723  1.00  0.00           C  
ATOM    530  HA  VAL    37      76.343  45.666  47.672  1.00  0.00           H  
ATOM    531  CB  VAL    37      75.146  46.893  46.329  1.00  0.00           C  
ATOM    532  HB  VAL    37      74.772  46.671  45.332  1.00  0.00           H  
ATOM    533  CG1 VAL    37      74.038  47.300  47.376  1.00  0.00           C  
ATOM    534 HG11 VAL    37      73.194  46.613  47.387  1.00  0.00           H  
ATOM    535 HG12 VAL    37      74.557  47.344  48.331  1.00  0.00           H  
ATOM    536 HG13 VAL    37      73.728  48.308  47.109  1.00  0.00           H  
ATOM    537  CG2 VAL    37      76.134  48.048  46.262  1.00  0.00           C  
ATOM    538 HG21 VAL    37      76.494  48.353  47.242  1.00  0.00           H  
ATOM    539 HG22 VAL    37      76.908  47.836  45.526  1.00  0.00           H  
ATOM    540 HG23 VAL    37      75.661  48.995  46.010  1.00  0.00           H  
ATOM    541  C   VAL    37      74.811  44.380  46.860  1.00  0.00           C  
ATOM    542  O   VAL    37      74.445  43.648  45.919  1.00  0.00           O  
ATOM    543  N   LEU    38      74.381  44.068  48.101  1.00  0.00           N  
ATOM    544  H   LEU    38      74.545  44.787  48.793  1.00  0.00           H  
ATOM    545  CA  LEU    38      73.327  43.109  48.481  1.00  0.00           C  
ATOM    546  HA  LEU    38      72.818  42.657  47.632  1.00  0.00           H  
ATOM    547  CB  LEU    38      73.871  41.984  49.358  1.00  0.00           C  
ATOM    548  HB2 LEU    38      74.292  42.566  50.175  1.00  0.00           H  
ATOM    549  HB3 LEU    38      73.098  41.371  49.817  1.00  0.00           H  
ATOM    550  CG  LEU    38      75.005  41.140  48.777  1.00  0.00           C  
ATOM    551  HG  LEU    38      75.818  41.737  48.368  1.00  0.00           H  
ATOM    552  CD1 LEU    38      75.598  40.200  49.876  1.00  0.00           C  
ATOM    553 HD11 LEU    38      76.485  39.658  49.554  1.00  0.00           H  
ATOM    554 HD12 LEU    38      76.020  40.927  50.567  1.00  0.00           H  
ATOM    555 HD13 LEU    38      74.882  39.551  50.377  1.00  0.00           H  
ATOM    556  CD2 LEU    38      74.368  40.326  47.725  1.00  0.00           C  
ATOM    557 HD21 LEU    38      74.620  39.278  47.871  1.00  0.00           H  
ATOM    558 HD22 LEU    38      73.282  40.370  47.674  1.00  0.00           H  
ATOM    559 HD23 LEU    38      74.642  40.716  46.747  1.00  0.00           H  
ATOM    560  C   LEU    38      72.309  43.869  49.305  1.00  0.00           C  
ATOM    561  O   LEU    38      72.567  44.570  50.239  1.00  0.00           O  
ATOM    562  N   TYR    39      71.058  43.770  48.728  1.00  0.00           N  
ATOM    563  H   TYR    39      70.883  42.943  48.174  1.00  0.00           H  
ATOM    564  CA  TYR    39      69.917  44.511  49.193  1.00  0.00           C  
ATOM    565  HA  TYR    39      70.247  45.250  49.920  1.00  0.00           H  
ATOM    566  CB  TYR    39      69.206  45.196  48.040  1.00  0.00           C  
ATOM    567  HB2 TYR    39      68.662  44.406  47.527  1.00  0.00           H  
ATOM    568  HB3 TYR    39      68.395  45.875  48.297  1.00  0.00           H  
ATOM    569  CG  TYR    39      70.152  45.887  47.133  1.00  0.00           C  
ATOM    570  CD1 TYR    39      70.196  47.294  47.232  1.00  0.00           C  
ATOM    571  HD1 TYR    39      69.649  47.837  47.994  1.00  0.00           H  
ATOM    572  CE1 TYR    39      70.799  48.023  46.224  1.00  0.00           C  
ATOM    573  HE1 TYR    39      70.875  49.103  46.253  1.00  0.00           H  
ATOM    574  CZ  TYR    39      71.444  47.352  45.176  1.00  0.00           C  
ATOM    575  OH  TYR    39      72.157  48.088  44.284  1.00  0.00           O  
ATOM    576  HH  TYR    39      72.080  49.047  44.398  1.00  0.00           H  
ATOM    577  CE2 TYR    39      71.403  45.977  45.039  1.00  0.00           C  
ATOM    578  HE2 TYR    39      71.859  45.529  44.164  1.00  0.00           H  
ATOM    579  CD2 TYR    39      70.677  45.256  45.968  1.00  0.00           C  
ATOM    580  HD2 TYR    39      70.722  44.180  45.847  1.00  0.00           H  
ATOM    581  C   TYR    39      68.857  43.625  49.823  1.00  0.00           C  
ATOM    582  O   TYR    39      68.739  42.414  49.611  1.00  0.00           O  
ATOM    583  N   VAL    40      68.017  44.263  50.707  1.00  0.00           N  
ATOM    584  H   VAL    40      68.278  45.173  51.063  1.00  0.00           H  
ATOM    585  CA  VAL    40      66.601  43.815  51.111  1.00  0.00           C  
ATOM    586  HA  VAL    40      66.246  42.998  50.486  1.00  0.00           H  
ATOM    587  CB  VAL    40      66.510  43.287  52.602  1.00  0.00           C  
ATOM    588  HB  VAL    40      66.802  44.151  53.195  1.00  0.00           H  
ATOM    589  CG1 VAL    40      65.116  42.818  52.933  1.00  0.00           C  
ATOM    590 HG11 VAL    40      64.391  43.582  52.659  1.00  0.00           H  
ATOM    591 HG12 VAL    40      65.051  41.918  52.325  1.00  0.00           H  
ATOM    592 HG13 VAL    40      64.972  42.557  53.979  1.00  0.00           H  
ATOM    593  CG2 VAL    40      67.480  42.179  52.898  1.00  0.00           C  
ATOM    594 HG21 VAL    40      67.418  41.788  53.912  1.00  0.00           H  
ATOM    595 HG22 VAL    40      67.380  41.418  52.127  1.00  0.00           H  
ATOM    596 HG23 VAL    40      68.441  42.638  52.676  1.00  0.00           H  
ATOM    597  C   VAL    40      65.795  45.114  50.898  1.00  0.00           C  
ATOM    598  O   VAL    40      65.771  46.045  51.711  1.00  0.00           O  
ATOM    599  N   GLY    41      65.278  45.344  49.633  1.00  0.00           N  
ATOM    600  H   GLY    41      65.025  44.511  49.118  1.00  0.00           H  
ATOM    601  CA  GLY    41      64.528  46.499  49.339  1.00  0.00           C  
ATOM    602  HA2 GLY    41      65.183  47.333  49.579  1.00  0.00           H  
ATOM    603  HA3 GLY    41      64.449  46.535  48.254  1.00  0.00           H  
ATOM    604  C   GLY    41      63.188  46.546  50.178  1.00  0.00           C  
ATOM    605  O   GLY    41      62.695  47.608  50.541  1.00  0.00           O  
ATOM    606  N   SER    42      62.489  45.408  50.509  1.00  0.00           N  
ATOM    607  H   SER    42      62.914  44.544  50.202  1.00  0.00           H  
ATOM    608  CA  SER    42      61.448  45.420  51.508  1.00  0.00           C  
ATOM    609  HA  SER    42      61.696  46.202  52.221  1.00  0.00           H  
ATOM    610  CB  SER    42      60.060  45.707  50.855  1.00  0.00           C  
ATOM    611  HB2 SER    42      60.007  46.676  50.363  1.00  0.00           H  
ATOM    612  HB3 SER    42      59.866  44.943  50.106  1.00  0.00           H  
ATOM    613  OG  SER    42      59.121  45.605  51.916  1.00  0.00           O  
ATOM    614  HG  SER    42      59.394  46.234  52.601  1.00  0.00           H  
ATOM    615  C   SER    42      61.417  44.015  52.089  1.00  0.00           C  
ATOM    616  O   SER    42      61.777  42.994  51.441  1.00  0.00           O  
ATOM    617  N   LYS    43      61.036  44.033  53.362  1.00  0.00           N  
ATOM    618  H   LYS    43      60.768  44.893  53.821  1.00  0.00           H  
ATOM    619  CA  LYS    43      61.053  42.761  54.112  1.00  0.00           C  
ATOM    620  HA  LYS    43      61.873  42.100  53.839  1.00  0.00           H  
ATOM    621  CB  LYS    43      61.262  43.141  55.612  1.00  0.00           C  
ATOM    622  HB2 LYS    43      60.405  43.611  56.090  1.00  0.00           H  
ATOM    623  HB3 LYS    43      61.349  42.200  56.151  1.00  0.00           H  
ATOM    624  CG  LYS    43      62.526  43.901  55.880  1.00  0.00           C  
ATOM    625  HG2 LYS    43      63.291  43.461  55.243  1.00  0.00           H  
ATOM    626  HG3 LYS    43      62.419  44.951  55.615  1.00  0.00           H  
ATOM    627  CD  LYS    43      62.816  43.693  57.352  1.00  0.00           C  
ATOM    628  HD2 LYS    43      61.886  43.964  57.848  1.00  0.00           H  
ATOM    629  HD3 LYS    43      63.000  42.650  57.599  1.00  0.00           H  
ATOM    630  CE  LYS    43      63.947  44.650  57.756  1.00  0.00           C  
ATOM    631  HE2 LYS    43      64.807  44.382  57.148  1.00  0.00           H  
ATOM    632  HE3 LYS    43      63.587  45.603  57.375  1.00  0.00           H  
ATOM    633  NZ  LYS    43      64.168  44.525  59.215  1.00  0.00           N  
ATOM    634  HZ1 LYS    43      63.295  44.612  59.765  1.00  0.00           H  
ATOM    635  HZ2 LYS    43      64.473  43.555  59.412  1.00  0.00           H  
ATOM    636  HZ3 LYS    43      64.913  45.210  59.436  1.00  0.00           H  
ATOM    637  C   LYS    43      59.791  41.943  53.852  1.00  0.00           C  
ATOM    638  O   LYS    43      59.602  40.908  54.417  1.00  0.00           O  
ATOM    639  N   THR    44      58.758  42.521  53.136  1.00  0.00           N  
ATOM    640  H   THR    44      59.004  43.389  52.680  1.00  0.00           H  
ATOM    641  CA  THR    44      57.339  42.456  53.475  1.00  0.00           C  
ATOM    642  HA  THR    44      56.800  43.104  52.788  1.00  0.00           H  
ATOM    643  CB  THR    44      57.171  43.043  54.904  1.00  0.00           C  
ATOM    644  HB  THR    44      57.889  42.604  55.592  1.00  0.00           H  
ATOM    645  CG2 THR    44      57.391  44.570  54.734  1.00  0.00           C  
ATOM    646 HG21 THR    44      56.664  45.047  54.079  1.00  0.00           H  
ATOM    647 HG22 THR    44      57.377  45.077  55.697  1.00  0.00           H  
ATOM    648 HG23 THR    44      58.279  44.750  54.132  1.00  0.00           H  
ATOM    649  OG1 THR    44      55.810  42.963  55.304  1.00  0.00           O  
ATOM    650  HG1 THR    44      55.325  43.352  54.561  1.00  0.00           H  
ATOM    651  C   THR    44      56.752  41.069  53.354  1.00  0.00           C  
ATOM    652  O   THR    44      56.224  40.760  52.286  1.00  0.00           O  
ATOM    653  N   LYS    45      56.772  40.165  54.345  1.00  0.00           N  
ATOM    654  H   LYS    45      57.274  40.408  55.188  1.00  0.00           H  
ATOM    655  CA  LYS    45      55.957  38.933  54.322  1.00  0.00           C  
ATOM    656  HA  LYS    45      55.809  38.497  53.337  1.00  0.00           H  
ATOM    657  CB  LYS    45      56.597  37.850  55.124  1.00  0.00           C  
ATOM    658  HB2 LYS    45      56.450  38.132  56.164  1.00  0.00           H  
ATOM    659  HB3 LYS    45      56.000  36.950  54.997  1.00  0.00           H  
ATOM    660  CG  LYS    45      58.069  37.619  54.950  1.00  0.00           C  
ATOM    661  HG2 LYS    45      58.507  38.608  55.062  1.00  0.00           H  
ATOM    662  HG3 LYS    45      58.497  36.946  55.691  1.00  0.00           H  
ATOM    663  CD  LYS    45      58.449  36.995  53.582  1.00  0.00           C  
ATOM    664  HD2 LYS    45      57.869  37.548  52.847  1.00  0.00           H  
ATOM    665  HD3 LYS    45      59.520  36.970  53.390  1.00  0.00           H  
ATOM    666  CE  LYS    45      57.878  35.597  53.438  1.00  0.00           C  
ATOM    667  HE2 LYS    45      58.107  34.912  54.252  1.00  0.00           H  
ATOM    668  HE3 LYS    45      56.802  35.744  53.476  1.00  0.00           H  
ATOM    669  NZ  LYS    45      58.364  35.008  52.160  1.00  0.00           N  
ATOM    670  HZ1 LYS    45      59.393  34.908  52.102  1.00  0.00           H  
ATOM    671  HZ2 LYS    45      57.975  34.067  51.970  1.00  0.00           H  
ATOM    672  HZ3 LYS    45      58.078  35.568  51.337  1.00  0.00           H  
ATOM    673  C   LYS    45      54.510  39.003  54.723  1.00  0.00           C  
ATOM    674  O   LYS    45      53.721  38.073  54.580  1.00  0.00           O  
ATOM    675  N   GLU    46      54.155  40.184  55.266  1.00  0.00           N  
ATOM    676  H   GLU    46      54.753  40.998  55.216  1.00  0.00           H  
ATOM    677  CA  GLU    46      52.734  40.488  55.426  1.00  0.00           C  
ATOM    678  HA  GLU    46      52.164  39.579  55.603  1.00  0.00           H  
ATOM    679  CB  GLU    46      52.651  41.449  56.607  1.00  0.00           C  
ATOM    680  HB2 GLU    46      53.044  40.942  57.486  1.00  0.00           H  
ATOM    681  HB3 GLU    46      53.307  42.305  56.460  1.00  0.00           H  
ATOM    682  CG  GLU    46      51.302  41.876  57.045  1.00  0.00           C  
ATOM    683  HG2 GLU    46      51.367  42.530  57.912  1.00  0.00           H  
ATOM    684  HG3 GLU    46      50.897  42.443  56.210  1.00  0.00           H  
ATOM    685  CD  GLU    46      50.420  40.685  57.430  1.00  0.00           C  
ATOM    686  OE1 GLU    46      50.394  40.364  58.627  1.00  0.00           O  
ATOM    687  OE2 GLU    46      49.819  39.995  56.587  1.00  0.00           O  
ATOM    688  C   GLU    46      52.092  41.062  54.073  1.00  0.00           C  
ATOM    689  O   GLU    46      52.873  41.252  53.130  1.00  0.00           O  
ATOM    690  N   GLY    47      50.738  41.274  53.958  1.00  0.00           N  
ATOM    691  H   GLY    47      50.084  40.958  54.661  1.00  0.00           H  
ATOM    692  CA  GLY    47      50.122  41.857  52.809  1.00  0.00           C  
ATOM    693  HA2 GLY    47      49.859  42.855  53.150  1.00  0.00           H  
ATOM    694  HA3 GLY    47      50.733  41.858  51.909  1.00  0.00           H  
ATOM    695  C   GLY    47      48.896  40.919  52.392  1.00  0.00           C  
ATOM    696  O   GLY    47      48.801  39.765  52.804  1.00  0.00           O  
ATOM    697  N   VAL    48      48.039  41.498  51.558  1.00  0.00           N  
ATOM    698  H   VAL    48      48.251  42.432  51.233  1.00  0.00           H  
ATOM    699  CA  VAL    48      46.789  40.850  51.159  1.00  0.00           C  
ATOM    700  HA  VAL    48      46.699  39.876  51.634  1.00  0.00           H  
ATOM    701  CB  VAL    48      45.579  41.622  51.680  1.00  0.00           C  
ATOM    702  HB  VAL    48      44.707  41.038  51.393  1.00  0.00           H  
ATOM    703  CG1 VAL    48      45.621  41.784  53.247  1.00  0.00           C  
ATOM    704 HG11 VAL    48      45.756  40.767  53.610  1.00  0.00           H  
ATOM    705 HG12 VAL    48      46.486  42.356  53.577  1.00  0.00           H  
ATOM    706 HG13 VAL    48      44.618  42.019  53.599  1.00  0.00           H  
ATOM    707  CG2 VAL    48      45.174  42.977  51.098  1.00  0.00           C  
ATOM    708 HG21 VAL    48      45.035  42.908  50.021  1.00  0.00           H  
ATOM    709 HG22 VAL    48      44.214  43.371  51.426  1.00  0.00           H  
ATOM    710 HG23 VAL    48      45.925  43.720  51.359  1.00  0.00           H  
ATOM    711  C   VAL    48      46.741  40.541  49.709  1.00  0.00           C  
ATOM    712  O   VAL    48      45.660  40.470  49.072  1.00  0.00           O  
ATOM    713  N   VAL    49      47.962  40.465  49.044  1.00  0.00           N  
ATOM    714  H   VAL    49      48.750  40.485  49.678  1.00  0.00           H  
ATOM    715  CA  VAL    49      48.212  40.380  47.565  1.00  0.00           C  
ATOM    716  HA  VAL    49      47.307  39.970  47.122  1.00  0.00           H  
ATOM    717  CB  VAL    49      48.524  41.729  46.976  1.00  0.00           C  
ATOM    718  HB  VAL    49      48.782  41.592  45.928  1.00  0.00           H  
ATOM    719  CG1 VAL    49      47.246  42.545  46.985  1.00  0.00           C  
ATOM    720 HG11 VAL    49      46.496  42.015  46.401  1.00  0.00           H  
ATOM    721 HG12 VAL    49      46.847  42.819  47.959  1.00  0.00           H  
ATOM    722 HG13 VAL    49      47.420  43.458  46.419  1.00  0.00           H  
ATOM    723  CG2 VAL    49      49.674  42.432  47.709  1.00  0.00           C  
ATOM    724 HG21 VAL    49      50.584  41.838  47.654  1.00  0.00           H  
ATOM    725 HG22 VAL    49      49.809  43.372  47.177  1.00  0.00           H  
ATOM    726 HG23 VAL    49      49.239  42.627  48.686  1.00  0.00           H  
ATOM    727  C   VAL    49      49.271  39.222  47.358  1.00  0.00           C  
ATOM    728  O   VAL    49      49.546  38.441  48.260  1.00  0.00           O  
ATOM    729  N   HIE    50      49.799  39.049  46.085  1.00  0.00           N  
ATOM    730  H   HIE    50      49.456  39.573  45.291  1.00  0.00           H  
ATOM    731  CA  HIE    50      50.733  37.970  45.755  1.00  0.00           C  
ATOM    732  HA  HIE    50      50.319  37.053  46.167  1.00  0.00           H  
ATOM    733  CB  HIE    50      50.865  37.785  44.197  1.00  0.00           C  
ATOM    734  HB2 HIE    50      51.270  38.696  43.759  1.00  0.00           H  
ATOM    735  HB3 HIE    50      51.549  36.949  44.064  1.00  0.00           H  
ATOM    736  CG  HIE    50      49.700  37.454  43.367  1.00  0.00           C  
ATOM    737  ND1 HIE    50      49.714  37.367  41.969  1.00  0.00           N  
ATOM    738  CE1 HIE    50      48.491  36.913  41.624  1.00  0.00           C  
ATOM    739  HE1 HIE    50      48.052  36.806  40.644  1.00  0.00           H  
ATOM    740  NE2 HIE    50      47.771  36.580  42.733  1.00  0.00           N  
ATOM    741  HE2 HIE    50      46.796  36.274  42.634  1.00  0.00           H  
ATOM    742  CD2 HIE    50      48.541  36.904  43.852  1.00  0.00           C  
ATOM    743  HD2 HIE    50      48.235  36.656  44.855  1.00  0.00           H  
ATOM    744  C   HIE    50      52.144  38.113  46.347  1.00  0.00           C  
ATOM    745  O   HIE    50      52.935  37.233  46.304  1.00  0.00           O  
ATOM    746  N   GLY    51      52.441  39.303  46.885  1.00  0.00           N  
ATOM    747  H   GLY    51      51.867  40.133  46.821  1.00  0.00           H  
ATOM    748  CA  GLY    51      53.772  39.453  47.575  1.00  0.00           C  
ATOM    749  HA2 GLY    51      53.759  39.080  48.597  1.00  0.00           H  
ATOM    750  HA3 GLY    51      54.523  38.938  46.981  1.00  0.00           H  
ATOM    751  C   GLY    51      54.096  40.958  47.638  1.00  0.00           C  
ATOM    752  O   GLY    51      53.709  41.747  46.726  1.00  0.00           O  
ATOM    753  N   VAL    52      55.025  41.304  48.553  1.00  0.00           N  
ATOM    754  H   VAL    52      55.439  40.562  49.102  1.00  0.00           H  
ATOM    755  CA  VAL    52      55.446  42.696  48.715  1.00  0.00           C  
ATOM    756  HA  VAL    52      55.163  43.315  47.866  1.00  0.00           H  
ATOM    757  CB  VAL    52      54.735  43.338  49.945  1.00  0.00           C  
ATOM    758  HB  VAL    52      55.141  42.757  50.771  1.00  0.00           H  
ATOM    759  CG1 VAL    52      54.994  44.850  50.029  1.00  0.00           C  
ATOM    760 HG11 VAL    52      56.035  44.988  50.312  1.00  0.00           H  
ATOM    761 HG12 VAL    52      54.663  45.317  49.104  1.00  0.00           H  
ATOM    762 HG13 VAL    52      54.418  45.309  50.831  1.00  0.00           H  
ATOM    763  CG2 VAL    52      53.272  42.999  50.055  1.00  0.00           C  
ATOM    764 HG21 VAL    52      53.081  43.159  51.114  1.00  0.00           H  
ATOM    765 HG22 VAL    52      52.611  43.646  49.481  1.00  0.00           H  
ATOM    766 HG23 VAL    52      53.019  41.952  49.903  1.00  0.00           H  
ATOM    767  C   VAL    52      56.942  42.708  49.003  1.00  0.00           C  
ATOM    768  O   VAL    52      57.540  43.685  48.567  1.00  0.00           O  
ATOM    769  N   ALA    53      57.571  41.662  49.583  1.00  0.00           N  
ATOM    770  H   ALA    53      57.025  40.926  50.011  1.00  0.00           H  
ATOM    771  CA  ALA    53      58.979  41.678  49.864  1.00  0.00           C  
ATOM    772  HA  ALA    53      59.068  42.427  50.648  1.00  0.00           H  
ATOM    773  CB  ALA    53      59.324  40.327  50.489  1.00  0.00           C  
ATOM    774  HB1 ALA    53      60.339  40.280  50.877  1.00  0.00           H  
ATOM    775  HB2 ALA    53      58.790  40.139  51.418  1.00  0.00           H  
ATOM    776  HB3 ALA    53      59.147  39.484  49.824  1.00  0.00           H  
ATOM    777  C   ALA    53      59.793  41.870  48.632  1.00  0.00           C  
ATOM    778  O   ALA    53      59.468  41.529  47.522  1.00  0.00           O  
ATOM    779  N   THR    54      60.965  42.274  48.839  1.00  0.00           N  
ATOM    780  H   THR    54      61.224  42.697  49.720  1.00  0.00           H  
ATOM    781  CA  THR    54      61.923  42.442  47.731  1.00  0.00           C  
ATOM    782  HA  THR    54      61.798  41.565  47.100  1.00  0.00           H  
ATOM    783  CB  THR    54      61.585  43.679  46.763  1.00  0.00           C  
ATOM    784  HB  THR    54      60.544  43.597  46.458  1.00  0.00           H  
ATOM    785  CG2 THR    54      61.814  45.072  47.372  1.00  0.00           C  
ATOM    786 HG21 THR    54      62.877  45.286  47.462  1.00  0.00           H  
ATOM    787 HG22 THR    54      61.488  45.885  46.727  1.00  0.00           H  
ATOM    788 HG23 THR    54      61.266  45.158  48.309  1.00  0.00           H  
ATOM    789  OG1 THR    54      62.446  43.550  45.670  1.00  0.00           O  
ATOM    790  HG1 THR    54      61.888  43.730  44.898  1.00  0.00           H  
ATOM    791  C   THR    54      63.318  42.321  48.283  1.00  0.00           C  
ATOM    792  O   THR    54      63.748  42.948  49.292  1.00  0.00           O  
ATOM    793  N   VAL    55      64.066  41.340  47.717  1.00  0.00           N  
ATOM    794  H   VAL    55      63.654  40.787  46.977  1.00  0.00           H  
ATOM    795  CA  VAL    55      65.258  40.737  48.390  1.00  0.00           C  
ATOM    796  HA  VAL    55      65.608  41.484  49.100  1.00  0.00           H  
ATOM    797  CB  VAL    55      64.875  39.452  49.169  1.00  0.00           C  
ATOM    798  HB  VAL    55      64.705  38.636  48.470  1.00  0.00           H  
ATOM    799  CG1 VAL    55      65.974  38.997  50.119  1.00  0.00           C  
ATOM    800 HG11 VAL    55      66.078  39.814  50.830  1.00  0.00           H  
ATOM    801 HG12 VAL    55      65.681  38.069  50.607  1.00  0.00           H  
ATOM    802 HG13 VAL    55      66.908  38.714  49.639  1.00  0.00           H  
ATOM    803  CG2 VAL    55      63.627  39.527  50.048  1.00  0.00           C  
ATOM    804 HG21 VAL    55      63.377  38.585  50.532  1.00  0.00           H  
ATOM    805 HG22 VAL    55      63.823  40.279  50.810  1.00  0.00           H  
ATOM    806 HG23 VAL    55      62.758  39.941  49.541  1.00  0.00           H  
ATOM    807  C   VAL    55      66.227  40.489  47.299  1.00  0.00           C  
ATOM    808  O   VAL    55      65.860  39.912  46.292  1.00  0.00           O  
ATOM    809  N   ALA    56      67.451  41.036  47.408  1.00  0.00           N  
ATOM    810  H   ALA    56      67.774  41.510  48.241  1.00  0.00           H  
ATOM    811  CA  ALA    56      68.486  40.762  46.442  1.00  0.00           C  
ATOM    812  HA  ALA    56      68.222  39.869  45.881  1.00  0.00           H  
ATOM    813  CB  ALA    56      68.543  41.716  45.303  1.00  0.00           C  
ATOM    814  HB1 ALA    56      69.078  42.637  45.527  1.00  0.00           H  
ATOM    815  HB2 ALA    56      69.019  41.324  44.407  1.00  0.00           H  
ATOM    816  HB3 ALA    56      67.559  42.048  44.979  1.00  0.00           H  
ATOM    817  C   ALA    56      69.813  40.486  47.167  1.00  0.00           C  
ATOM    818  O   ALA    56      70.700  41.320  47.278  1.00  0.00           O  
ATOM    819  N   GLU    57      69.813  39.268  47.852  1.00  0.00           N  
ATOM    820  H   GLU    57      69.114  38.556  47.691  1.00  0.00           H  
ATOM    821  CA  GLU    57      70.830  38.954  48.890  1.00  0.00           C  
ATOM    822  HA  GLU    57      71.449  39.844  48.971  1.00  0.00           H  
ATOM    823  CB  GLU    57      70.247  38.864  50.322  1.00  0.00           C  
ATOM    824  HB2 GLU    57      71.102  38.811  50.993  1.00  0.00           H  
ATOM    825  HB3 GLU    57      69.781  39.836  50.472  1.00  0.00           H  
ATOM    826  CG  GLU    57      69.338  37.628  50.550  1.00  0.00           C  
ATOM    827  HG2 GLU    57      68.382  38.051  50.853  1.00  0.00           H  
ATOM    828  HG3 GLU    57      69.176  36.969  49.699  1.00  0.00           H  
ATOM    829  CD  GLU    57      69.750  36.651  51.678  1.00  0.00           C  
ATOM    830  OE1 GLU    57      69.467  35.441  51.547  1.00  0.00           O  
ATOM    831  OE2 GLU    57      70.138  36.968  52.852  1.00  0.00           O  
ATOM    832  C   GLU    57      71.637  37.764  48.444  1.00  0.00           C  
ATOM    833  O   GLU    57      72.465  37.322  49.196  1.00  0.00           O  
ATOM    834  N   LYS    58      71.348  37.119  47.323  1.00  0.00           N  
ATOM    835  H   LYS    58      70.534  37.339  46.765  1.00  0.00           H  
ATOM    836  CA  LYS    58      72.122  35.970  46.901  1.00  0.00           C  
ATOM    837  HA  LYS    58      72.942  35.802  47.595  1.00  0.00           H  
ATOM    838  CB  LYS    58      71.189  34.746  46.877  1.00  0.00           C  
ATOM    839  HB2 LYS    58      70.412  34.924  46.137  1.00  0.00           H  
ATOM    840  HB3 LYS    58      71.807  33.918  46.534  1.00  0.00           H  
ATOM    841  CG  LYS    58      70.523  34.313  48.175  1.00  0.00           C  
ATOM    842  HG2 LYS    58      71.139  34.528  49.046  1.00  0.00           H  
ATOM    843  HG3 LYS    58      69.618  34.904  48.302  1.00  0.00           H  
ATOM    844  CD  LYS    58      70.068  32.916  48.208  1.00  0.00           C  
ATOM    845  HD2 LYS    58      69.432  32.829  47.329  1.00  0.00           H  
ATOM    846  HD3 LYS    58      70.962  32.300  48.278  1.00  0.00           H  
ATOM    847  CE  LYS    58      69.233  32.534  49.345  1.00  0.00           C  
ATOM    848  HE2 LYS    58      68.228  32.912  49.173  1.00  0.00           H  
ATOM    849  HE3 LYS    58      69.192  31.450  49.267  1.00  0.00           H  
ATOM    850  NZ  LYS    58      69.702  32.898  50.661  1.00  0.00           N  
ATOM    851  HZ1 LYS    58      69.590  33.919  50.793  1.00  0.00           H  
ATOM    852  HZ2 LYS    58      69.240  32.373  51.425  1.00  0.00           H  
ATOM    853  HZ3 LYS    58      70.660  32.517  50.759  1.00  0.00           H  
ATOM    854  C   LYS    58      72.654  36.061  45.457  1.00  0.00           C  
ATOM    855  O   LYS    58      72.259  36.881  44.628  1.00  0.00           O  
ATOM    856  N   THR    59      73.657  35.177  45.173  1.00  0.00           N  
ATOM    857  H   THR    59      73.975  34.469  45.821  1.00  0.00           H  
ATOM    858  CA  THR    59      74.597  35.245  44.036  1.00  0.00           C  
ATOM    859  HA  THR    59      75.129  34.297  43.988  1.00  0.00           H  
ATOM    860  CB  THR    59      75.704  36.304  44.313  1.00  0.00           C  
ATOM    861  HB  THR    59      76.290  36.384  43.399  1.00  0.00           H  
ATOM    862  CG2 THR    59      75.237  37.723  44.548  1.00  0.00           C  
ATOM    863 HG21 THR    59      74.569  37.787  45.405  1.00  0.00           H  
ATOM    864 HG22 THR    59      76.091  38.334  44.833  1.00  0.00           H  
ATOM    865 HG23 THR    59      74.844  38.203  43.654  1.00  0.00           H  
ATOM    866  OG1 THR    59      76.427  35.918  45.399  1.00  0.00           O  
ATOM    867  HG1 THR    59      76.738  35.024  45.187  1.00  0.00           H  
ATOM    868  C   THR    59      73.880  35.454  42.685  1.00  0.00           C  
ATOM    869  O   THR    59      74.256  36.279  41.906  1.00  0.00           O  
ATOM    870  N   LYS    60      72.764  34.754  42.535  1.00  0.00           N  
ATOM    871  H   LYS    60      72.566  34.109  43.289  1.00  0.00           H  
ATOM    872  CA  LYS    60      71.818  34.793  41.384  1.00  0.00           C  
ATOM    873  HA  LYS    60      72.157  35.591  40.728  1.00  0.00           H  
ATOM    874  CB  LYS    60      72.061  33.498  40.695  1.00  0.00           C  
ATOM    875  HB2 LYS    60      73.115  33.342  40.473  1.00  0.00           H  
ATOM    876  HB3 LYS    60      71.643  32.602  41.148  1.00  0.00           H  
ATOM    877  CG  LYS    60      71.405  33.449  39.314  1.00  0.00           C  
ATOM    878  HG2 LYS    60      71.619  32.587  38.684  1.00  0.00           H  
ATOM    879  HG3 LYS    60      70.338  33.540  39.505  1.00  0.00           H  
ATOM    880  CD  LYS    60      71.853  34.475  38.320  1.00  0.00           C  
ATOM    881  HD2 LYS    60      71.425  35.432  38.610  1.00  0.00           H  
ATOM    882  HD3 LYS    60      72.921  34.651  38.437  1.00  0.00           H  
ATOM    883  CE  LYS    60      71.513  34.433  36.855  1.00  0.00           C  
ATOM    884  HE2 LYS    60      72.101  35.189  36.340  1.00  0.00           H  
ATOM    885  HE3 LYS    60      71.889  33.607  36.256  1.00  0.00           H  
ATOM    886  NZ  LYS    60      70.036  34.637  36.653  1.00  0.00           N  
ATOM    887  HZ1 LYS    60      69.537  33.787  36.972  1.00  0.00           H  
ATOM    888  HZ2 LYS    60      69.644  35.476  37.117  1.00  0.00           H  
ATOM    889  HZ3 LYS    60      69.819  34.793  35.653  1.00  0.00           H  
ATOM    890  C   LYS    60      70.386  35.092  41.850  1.00  0.00           C  
ATOM    891  O   LYS    60      69.605  35.697  41.118  1.00  0.00           O  
ATOM    892  N   GLU    61      69.968  34.600  43.033  1.00  0.00           N  
ATOM    893  H   GLU    61      70.581  33.947  43.503  1.00  0.00           H  
ATOM    894  CA  GLU    61      68.551  34.608  43.360  1.00  0.00           C  
ATOM    895  HA  GLU    61      67.981  34.478  42.442  1.00  0.00           H  
ATOM    896  CB  GLU    61      68.123  33.564  44.414  1.00  0.00           C  
ATOM    897  HB2 GLU    61      68.725  33.701  45.310  1.00  0.00           H  
ATOM    898  HB3 GLU    61      67.087  33.787  44.663  1.00  0.00           H  
ATOM    899  CG  GLU    61      68.199  32.076  44.131  1.00  0.00           C  
ATOM    900  HG2 GLU    61      67.884  31.463  44.972  1.00  0.00           H  
ATOM    901  HG3 GLU    61      67.504  31.955  43.302  1.00  0.00           H  
ATOM    902  CD  GLU    61      69.524  31.487  43.828  1.00  0.00           C  
ATOM    903  OE1 GLU    61      70.501  31.813  44.577  1.00  0.00           O  
ATOM    904  OE2 GLU    61      69.687  30.769  42.822  1.00  0.00           O  
ATOM    905  C   GLU    61      68.161  36.086  43.896  1.00  0.00           C  
ATOM    906  O   GLU    61      68.957  36.931  44.312  1.00  0.00           O  
ATOM    907  N   GLN    62      66.832  36.364  43.724  1.00  0.00           N  
ATOM    908  H   GLN    62      66.178  35.683  43.363  1.00  0.00           H  
ATOM    909  CA  GLN    62      66.260  37.700  43.868  1.00  0.00           C  
ATOM    910  HA  GLN    62      66.588  38.267  44.737  1.00  0.00           H  
ATOM    911  CB  GLN    62      66.523  38.443  42.543  1.00  0.00           C  
ATOM    912  HB2 GLN    62      67.599  38.330  42.421  1.00  0.00           H  
ATOM    913  HB3 GLN    62      65.926  37.976  41.763  1.00  0.00           H  
ATOM    914  CG  GLN    62      66.128  39.873  42.792  1.00  0.00           C  
ATOM    915  HG2 GLN    62      65.062  39.826  43.002  1.00  0.00           H  
ATOM    916  HG3 GLN    62      66.519  40.339  43.694  1.00  0.00           H  
ATOM    917  CD  GLN    62      66.541  40.886  41.696  1.00  0.00           C  
ATOM    918  OE1 GLN    62      67.152  40.693  40.635  1.00  0.00           O  
ATOM    919  NE2 GLN    62      66.458  42.176  42.025  1.00  0.00           N  
ATOM    920 HE21 GLN    62      66.434  42.834  41.258  1.00  0.00           H  
ATOM    921 HE22 GLN    62      66.225  42.459  42.967  1.00  0.00           H  
ATOM    922  C   GLN    62      64.704  37.489  43.990  1.00  0.00           C  
ATOM    923  O   GLN    62      64.122  36.915  43.072  1.00  0.00           O  
ATOM    924  N   VAL    63      64.079  38.067  45.049  1.00  0.00           N  
ATOM    925  H   VAL    63      64.557  38.787  45.574  1.00  0.00           H  
ATOM    926  CA  VAL    63      62.634  38.205  45.097  1.00  0.00           C  
ATOM    927  HA  VAL    63      62.237  37.397  44.487  1.00  0.00           H  
ATOM    928  CB  VAL    63      62.121  38.031  46.526  1.00  0.00           C  
ATOM    929  HB  VAL    63      62.592  38.719  47.226  1.00  0.00           H  
ATOM    930  CG1 VAL    63      60.640  38.320  46.676  1.00  0.00           C  
ATOM    931 HG11 VAL    63      60.353  38.219  47.721  1.00  0.00           H  
ATOM    932 HG12 VAL    63      60.375  39.349  46.438  1.00  0.00           H  
ATOM    933 HG13 VAL    63      59.941  37.560  46.333  1.00  0.00           H  
ATOM    934  CG2 VAL    63      62.450  36.563  46.861  1.00  0.00           C  
ATOM    935 HG21 VAL    63      61.592  35.947  46.601  1.00  0.00           H  
ATOM    936 HG22 VAL    63      63.388  36.212  46.435  1.00  0.00           H  
ATOM    937 HG23 VAL    63      62.390  36.473  47.944  1.00  0.00           H  
ATOM    938  C   VAL    63      62.340  39.552  44.570  1.00  0.00           C  
ATOM    939  O   VAL    63      62.979  40.539  44.915  1.00  0.00           O  
ATOM    940  N   THR    64      61.342  39.622  43.688  1.00  0.00           N  
ATOM    941  H   THR    64      60.768  38.836  43.416  1.00  0.00           H  
ATOM    942  CA  THR    64      60.891  40.892  43.112  1.00  0.00           C  
ATOM    943  HA  THR    64      61.439  41.751  43.491  1.00  0.00           H  
ATOM    944  CB  THR    64      60.979  40.883  41.564  1.00  0.00           C  
ATOM    945  HB  THR    64      60.482  41.761  41.157  1.00  0.00           H  
ATOM    946  CG2 THR    64      62.412  40.728  41.137  1.00  0.00           C  
ATOM    947 HG21 THR    64      63.009  39.999  41.681  1.00  0.00           H  
ATOM    948 HG22 THR    64      62.567  40.723  40.060  1.00  0.00           H  
ATOM    949 HG23 THR    64      62.833  41.649  41.536  1.00  0.00           H  
ATOM    950  OG1 THR    64      60.395  39.704  41.031  1.00  0.00           O  
ATOM    951  HG1 THR    64      61.107  39.091  41.270  1.00  0.00           H  
ATOM    952  C   THR    64      59.398  41.078  43.437  1.00  0.00           C  
ATOM    953  O   THR    64      58.579  40.214  43.302  1.00  0.00           O  
ATOM    954  N   ASN    65      58.987  42.331  43.808  1.00  0.00           N  
ATOM    955  H   ASN    65      59.623  43.113  43.730  1.00  0.00           H  
ATOM    956  CA  ASN    65      57.616  42.659  43.901  1.00  0.00           C  
ATOM    957  HA  ASN    65      57.132  42.321  42.987  1.00  0.00           H  
ATOM    958  CB  ASN    65      56.911  42.273  45.232  1.00  0.00           C  
ATOM    959  HB2 ASN    65      57.641  42.632  45.955  1.00  0.00           H  
ATOM    960  HB3 ASN    65      55.998  42.838  45.410  1.00  0.00           H  
ATOM    961  CG  ASN    65      56.661  40.822  45.387  1.00  0.00           C  
ATOM    962  OD1 ASN    65      55.775  40.226  44.781  1.00  0.00           O  
ATOM    963  ND2 ASN    65      57.203  40.187  46.406  1.00  0.00           N  
ATOM    964 HD21 ASN    65      57.083  39.185  46.470  1.00  0.00           H  
ATOM    965 HD22 ASN    65      57.874  40.674  46.985  1.00  0.00           H  
ATOM    966  C   ASN    65      57.428  44.210  43.806  1.00  0.00           C  
ATOM    967  O   ASN    65      58.177  44.890  44.541  1.00  0.00           O  
ATOM    968  N   VAL    66      56.328  44.676  43.161  1.00  0.00           N  
ATOM    969  H   VAL    66      55.708  43.970  42.787  1.00  0.00           H  
ATOM    970  CA  VAL    66      55.783  45.963  43.504  1.00  0.00           C  
ATOM    971  HA  VAL    66      56.555  46.458  44.089  1.00  0.00           H  
ATOM    972  CB  VAL    66      55.516  46.817  42.244  1.00  0.00           C  
ATOM    973  HB  VAL    66      56.424  46.533  41.716  1.00  0.00           H  
ATOM    974  CG1 VAL    66      54.239  46.511  41.446  1.00  0.00           C  
ATOM    975 HG11 VAL    66      54.202  47.164  40.577  1.00  0.00           H  
ATOM    976 HG12 VAL    66      54.285  45.486  41.083  1.00  0.00           H  
ATOM    977 HG13 VAL    66      53.388  46.591  42.119  1.00  0.00           H  
ATOM    978  CG2 VAL    66      55.571  48.328  42.527  1.00  0.00           C  
ATOM    979 HG21 VAL    66      56.469  48.564  43.094  1.00  0.00           H  
ATOM    980 HG22 VAL    66      55.329  48.889  41.626  1.00  0.00           H  
ATOM    981 HG23 VAL    66      54.782  48.642  43.208  1.00  0.00           H  
ATOM    982  C   VAL    66      54.492  45.817  44.377  1.00  0.00           C  
ATOM    983  O   VAL    66      54.271  46.643  45.232  1.00  0.00           O  
ATOM    984  N   GLY    67      53.642  44.734  44.241  1.00  0.00           N  
ATOM    985  H   GLY    67      53.879  43.964  43.630  1.00  0.00           H  
ATOM    986  CA  GLY    67      52.427  44.570  45.003  1.00  0.00           C  
ATOM    987  HA2 GLY    67      52.424  43.507  45.233  1.00  0.00           H  
ATOM    988  HA3 GLY    67      52.470  45.240  45.858  1.00  0.00           H  
ATOM    989  C   GLY    67      51.247  44.987  44.161  1.00  0.00           C  
ATOM    990  O   GLY    67      51.427  45.129  42.953  1.00  0.00           O  
ATOM    991  N   GLY    68      50.028  45.127  44.769  1.00  0.00           N  
ATOM    992  H   GLY    68      50.082  45.295  45.764  1.00  0.00           H  
ATOM    993  CA  GLY    68      48.774  45.136  43.996  1.00  0.00           C  
ATOM    994  HA2 GLY    68      48.940  44.395  43.217  1.00  0.00           H  
ATOM    995  HA3 GLY    68      47.918  44.942  44.637  1.00  0.00           H  
ATOM    996  C   GLY    68      48.610  46.531  43.420  1.00  0.00           C  
ATOM    997  O   GLY    68      47.703  47.269  43.863  1.00  0.00           O  
ATOM    998  N   ALA    69      49.457  46.976  42.395  1.00  0.00           N  
ATOM    999  H   ALA    69      50.220  46.419  42.034  1.00  0.00           H  
ATOM   1000  CA  ALA    69      49.117  48.054  41.532  1.00  0.00           C  
ATOM   1001  HA  ALA    69      48.930  48.961  42.101  1.00  0.00           H  
ATOM   1002  CB  ALA    69      50.291  48.306  40.578  1.00  0.00           C  
ATOM   1003  HB1 ALA    69      50.089  49.109  39.871  1.00  0.00           H  
ATOM   1004  HB2 ALA    69      51.175  48.551  41.162  1.00  0.00           H  
ATOM   1005  HB3 ALA    69      50.495  47.352  40.096  1.00  0.00           H  
ATOM   1006  C   ALA    69      47.796  47.832  40.754  1.00  0.00           C  
ATOM   1007  O   ALA    69      47.526  46.777  40.230  1.00  0.00           O  
ATOM   1008  N   VAL    70      47.104  48.933  40.486  1.00  0.00           N  
ATOM   1009  H   VAL    70      47.443  49.782  40.919  1.00  0.00           H  
ATOM   1010  CA  VAL    70      45.829  49.067  39.805  1.00  0.00           C  
ATOM   1011  HA  VAL    70      45.636  48.322  39.037  1.00  0.00           H  
ATOM   1012  CB  VAL    70      44.602  48.856  40.790  1.00  0.00           C  
ATOM   1013  HB  VAL    70      43.711  48.925  40.170  1.00  0.00           H  
ATOM   1014  CG1 VAL    70      44.652  47.475  41.404  1.00  0.00           C  
ATOM   1015 HG11 VAL    70      43.760  47.424  42.025  1.00  0.00           H  
ATOM   1016 HG12 VAL    70      44.585  46.764  40.582  1.00  0.00           H  
ATOM   1017 HG13 VAL    70      45.568  47.256  41.949  1.00  0.00           H  
ATOM   1018  CG2 VAL    70      44.548  49.858  41.921  1.00  0.00           C  
ATOM   1019 HG21 VAL    70      43.542  49.812  42.335  1.00  0.00           H  
ATOM   1020 HG22 VAL    70      45.316  49.676  42.670  1.00  0.00           H  
ATOM   1021 HG23 VAL    70      44.578  50.864  41.508  1.00  0.00           H  
ATOM   1022  C   VAL    70      45.814  50.422  39.268  1.00  0.00           C  
ATOM   1023  O   VAL    70      46.448  51.345  39.786  1.00  0.00           O  
ATOM   1024  N   VAL    71      45.002  50.663  38.182  1.00  0.00           N  
ATOM   1025  H   VAL    71      44.649  49.886  37.639  1.00  0.00           H  
ATOM   1026  CA  VAL    71      44.684  52.018  37.781  1.00  0.00           C  
ATOM   1027  HA  VAL    71      45.274  52.768  38.305  1.00  0.00           H  
ATOM   1028  CB  VAL    71      44.890  52.244  36.304  1.00  0.00           C  
ATOM   1029  HB  VAL    71      44.608  53.255  36.014  1.00  0.00           H  
ATOM   1030  CG1 VAL    71      46.366  52.248  35.921  1.00  0.00           C  
ATOM   1031 HG11 VAL    71      46.606  52.394  34.870  1.00  0.00           H  
ATOM   1032 HG12 VAL    71      46.919  52.977  36.510  1.00  0.00           H  
ATOM   1033 HG13 VAL    71      46.837  51.293  36.144  1.00  0.00           H  
ATOM   1034  CG2 VAL    71      44.221  51.256  35.331  1.00  0.00           C  
ATOM   1035 HG21 VAL    71      43.186  51.024  35.574  1.00  0.00           H  
ATOM   1036 HG22 VAL    71      44.193  51.579  34.292  1.00  0.00           H  
ATOM   1037 HG23 VAL    71      44.725  50.292  35.297  1.00  0.00           H  
ATOM   1038  C   VAL    71      43.167  52.239  38.204  1.00  0.00           C  
ATOM   1039  O   VAL    71      42.418  52.876  37.475  1.00  0.00           O  
ATOM   1040  N   THR    72      42.782  51.818  39.471  1.00  0.00           N  
ATOM   1041  H   THR    72      43.423  51.304  40.061  1.00  0.00           H  
ATOM   1042  CA  THR    72      41.406  51.702  39.943  1.00  0.00           C  
ATOM   1043  HA  THR    72      41.535  51.443  40.991  1.00  0.00           H  
ATOM   1044  CB  THR    72      40.534  50.636  39.262  1.00  0.00           C  
ATOM   1045  HB  THR    72      39.647  50.584  39.890  1.00  0.00           H  
ATOM   1046  CG2 THR    72      40.129  50.966  37.775  1.00  0.00           C  
ATOM   1047 HG21 THR    72      39.733  51.971  37.901  1.00  0.00           H  
ATOM   1048 HG22 THR    72      40.969  51.013  37.084  1.00  0.00           H  
ATOM   1049 HG23 THR    72      39.236  50.431  37.455  1.00  0.00           H  
ATOM   1050  OG1 THR    72      41.205  49.405  39.338  1.00  0.00           O  
ATOM   1051  HG1 THR    72      41.729  49.266  38.534  1.00  0.00           H  
ATOM   1052  C   THR    72      40.554  52.975  40.042  1.00  0.00           C  
ATOM   1053  O   THR    72      39.735  53.040  40.930  1.00  0.00           O  
ATOM   1054  N   GLY    73      40.808  53.973  39.202  1.00  0.00           N  
ATOM   1055  H   GLY    73      41.464  53.831  38.446  1.00  0.00           H  
ATOM   1056  CA  GLY    73      40.347  55.331  39.349  1.00  0.00           C  
ATOM   1057  HA2 GLY    73      40.626  55.866  38.444  1.00  0.00           H  
ATOM   1058  HA3 GLY    73      39.263  55.358  39.425  1.00  0.00           H  
ATOM   1059  C   GLY    73      40.937  56.022  40.537  1.00  0.00           C  
ATOM   1060  O   GLY    73      41.767  56.945  40.348  1.00  0.00           O  
ATOM   1061  N   VAL    74      40.639  55.564  41.808  1.00  0.00           N  
ATOM   1062  H   VAL    74      39.936  54.839  41.865  1.00  0.00           H  
ATOM   1063  CA  VAL    74      41.659  55.442  42.843  1.00  0.00           C  
ATOM   1064  HA  VAL    74      41.850  56.454  43.192  1.00  0.00           H  
ATOM   1065  CB  VAL    74      41.160  54.696  44.089  1.00  0.00           C  
ATOM   1066  HB  VAL    74      40.960  53.667  43.796  1.00  0.00           H  
ATOM   1067  CG1 VAL    74      42.313  54.682  45.195  1.00  0.00           C  
ATOM   1068 HG11 VAL    74      42.410  55.705  45.551  1.00  0.00           H  
ATOM   1069 HG12 VAL    74      41.952  54.091  46.034  1.00  0.00           H  
ATOM   1070 HG13 VAL    74      43.320  54.410  44.882  1.00  0.00           H  
ATOM   1071  CG2 VAL    74      39.928  55.161  44.731  1.00  0.00           C  
ATOM   1072 HG21 VAL    74      39.640  54.598  45.616  1.00  0.00           H  
ATOM   1073 HG22 VAL    74      39.926  56.234  44.911  1.00  0.00           H  
ATOM   1074 HG23 VAL    74      39.149  55.084  43.975  1.00  0.00           H  
ATOM   1075  C   VAL    74      42.945  54.856  42.319  1.00  0.00           C  
ATOM   1076  O   VAL    74      42.905  53.688  42.065  1.00  0.00           O  
ATOM   1077  N   THR    75      43.949  55.728  42.174  1.00  0.00           N  
ATOM   1078  H   THR    75      43.999  56.503  42.821  1.00  0.00           H  
ATOM   1079  CA  THR    75      45.273  55.315  41.871  1.00  0.00           C  
ATOM   1080  HA  THR    75      45.891  56.207  41.796  1.00  0.00           H  
ATOM   1081  CB  THR    75      45.385  54.557  40.582  1.00  0.00           C  
ATOM   1082  HB  THR    75      44.878  53.595  40.620  1.00  0.00           H  
ATOM   1083  CG2 THR    75      44.755  55.244  39.374  1.00  0.00           C  
ATOM   1084 HG21 THR    75      44.996  56.302  39.454  1.00  0.00           H  
ATOM   1085 HG22 THR    75      45.045  54.822  38.414  1.00  0.00           H  
ATOM   1086 HG23 THR    75      43.680  55.220  39.537  1.00  0.00           H  
ATOM   1087  OG1 THR    75      46.814  54.372  40.178  1.00  0.00           O  
ATOM   1088  HG1 THR    75      46.853  53.499  39.759  1.00  0.00           H  
ATOM   1089  C   THR    75      45.864  54.620  43.069  1.00  0.00           C  
ATOM   1090  O   THR    75      45.855  55.215  44.185  1.00  0.00           O  
ATOM   1091  N   ALA    76      46.422  53.381  42.931  1.00  0.00           N  
ATOM   1092  H   ALA    76      46.626  52.927  42.050  1.00  0.00           H  
ATOM   1093  CA  ALA    76      46.825  52.694  44.102  1.00  0.00           C  
ATOM   1094  HA  ALA    76      47.255  53.429  44.780  1.00  0.00           H  
ATOM   1095  CB  ALA    76      45.710  52.107  44.860  1.00  0.00           C  
ATOM   1096  HB1 ALA    76      44.967  52.887  45.013  1.00  0.00           H  
ATOM   1097  HB2 ALA    76      45.245  51.284  44.320  1.00  0.00           H  
ATOM   1098  HB3 ALA    76      46.022  51.780  45.851  1.00  0.00           H  
ATOM   1099  C   ALA    76      47.856  51.589  43.958  1.00  0.00           C  
ATOM   1100  O   ALA    76      47.932  51.084  42.825  1.00  0.00           O  
ATOM   1101  N   VAL    77      48.550  51.197  45.070  1.00  0.00           N  
ATOM   1102  H   VAL    77      48.401  51.685  45.943  1.00  0.00           H  
ATOM   1103  CA  VAL    77      49.296  50.046  45.229  1.00  0.00           C  
ATOM   1104  HA  VAL    77      48.918  49.364  44.471  1.00  0.00           H  
ATOM   1105  CB  VAL    77      50.799  50.252  45.118  1.00  0.00           C  
ATOM   1106  HB  VAL    77      51.061  51.048  45.812  1.00  0.00           H  
ATOM   1107  CG1 VAL    77      51.897  49.120  45.379  1.00  0.00           C  
ATOM   1108 HG11 VAL    77      51.681  48.296  44.702  1.00  0.00           H  
ATOM   1109 HG12 VAL    77      52.918  49.493  45.333  1.00  0.00           H  
ATOM   1110 HG13 VAL    77      51.887  48.718  46.390  1.00  0.00           H  
ATOM   1111  CG2 VAL    77      51.182  50.769  43.776  1.00  0.00           C  
ATOM   1112 HG21 VAL    77      51.121  49.952  43.060  1.00  0.00           H  
ATOM   1113 HG22 VAL    77      50.540  51.562  43.398  1.00  0.00           H  
ATOM   1114 HG23 VAL    77      52.187  51.152  43.610  1.00  0.00           H  
ATOM   1115  C   VAL    77      48.861  49.541  46.581  1.00  0.00           C  
ATOM   1116  O   VAL    77      49.332  49.981  47.641  1.00  0.00           O  
ATOM   1117  N   ALA    78      48.067  48.420  46.525  1.00  0.00           N  
ATOM   1118  H   ALA    78      47.781  48.105  45.608  1.00  0.00           H  
ATOM   1119  CA  ALA    78      47.533  47.678  47.659  1.00  0.00           C  
ATOM   1120  HA  ALA    78      47.112  48.335  48.417  1.00  0.00           H  
ATOM   1121  CB  ALA    78      46.412  46.859  47.174  1.00  0.00           C  
ATOM   1122  HB1 ALA    78      45.850  47.311  46.359  1.00  0.00           H  
ATOM   1123  HB2 ALA    78      46.715  45.919  46.718  1.00  0.00           H  
ATOM   1124  HB3 ALA    78      45.809  46.501  48.007  1.00  0.00           H  
ATOM   1125  C   ALA    78      48.723  46.836  48.181  1.00  0.00           C  
ATOM   1126  O   ALA    78      49.503  46.235  47.486  1.00  0.00           O  
ATOM   1127  N   GLN    79      48.801  46.763  49.542  1.00  0.00           N  
ATOM   1128  H   GLN    79      48.278  47.377  50.152  1.00  0.00           H  
ATOM   1129  CA  GLN    79      49.772  45.819  50.156  1.00  0.00           C  
ATOM   1130  HA  GLN    79      49.924  44.960  49.506  1.00  0.00           H  
ATOM   1131  CB  GLN    79      51.204  46.382  50.394  1.00  0.00           C  
ATOM   1132  HB2 GLN    79      51.252  47.095  51.215  1.00  0.00           H  
ATOM   1133  HB3 GLN    79      51.727  45.493  50.743  1.00  0.00           H  
ATOM   1134  CG  GLN    79      51.908  47.046  49.193  1.00  0.00           C  
ATOM   1135  HG2 GLN    79      52.123  46.248  48.486  1.00  0.00           H  
ATOM   1136  HG3 GLN    79      51.303  47.843  48.765  1.00  0.00           H  
ATOM   1137  CD  GLN    79      53.183  47.779  49.484  1.00  0.00           C  
ATOM   1138  OE1 GLN    79      53.463  48.303  50.536  1.00  0.00           O  
ATOM   1139  NE2 GLN    79      54.087  47.985  48.486  1.00  0.00           N  
ATOM   1140 HE21 GLN    79      53.857  47.778  47.524  1.00  0.00           H  
ATOM   1141 HE22 GLN    79      54.689  48.761  48.728  1.00  0.00           H  
ATOM   1142  C   GLN    79      49.089  45.272  51.429  1.00  0.00           C  
ATOM   1143  O   GLN    79      48.667  44.131  51.477  1.00  0.00           O  
ATOM   1144  N   LYS    80      48.986  46.061  52.454  1.00  0.00           N  
ATOM   1145  H   LYS    80      49.208  47.040  52.336  1.00  0.00           H  
ATOM   1146  CA  LYS    80      48.556  45.697  53.826  1.00  0.00           C  
ATOM   1147  HA  LYS    80      48.456  44.622  53.692  1.00  0.00           H  
ATOM   1148  CB  LYS    80      49.619  46.031  54.864  1.00  0.00           C  
ATOM   1149  HB2 LYS    80      49.905  47.080  54.816  1.00  0.00           H  
ATOM   1150  HB3 LYS    80      49.185  45.910  55.855  1.00  0.00           H  
ATOM   1151  CG  LYS    80      50.923  45.205  54.848  1.00  0.00           C  
ATOM   1152  HG2 LYS    80      50.760  44.267  55.374  1.00  0.00           H  
ATOM   1153  HG3 LYS    80      51.204  44.899  53.842  1.00  0.00           H  
ATOM   1154  CD  LYS    80      52.088  45.983  55.539  1.00  0.00           C  
ATOM   1155  HD2 LYS    80      52.902  45.287  55.343  1.00  0.00           H  
ATOM   1156  HD3 LYS    80      52.175  46.931  55.013  1.00  0.00           H  
ATOM   1157  CE  LYS    80      52.008  46.074  57.043  1.00  0.00           C  
ATOM   1158  HE2 LYS    80      51.064  46.484  57.393  1.00  0.00           H  
ATOM   1159  HE3 LYS    80      52.138  45.091  57.489  1.00  0.00           H  
ATOM   1160  NZ  LYS    80      53.095  46.981  57.543  1.00  0.00           N  
ATOM   1161  HZ1 LYS    80      52.954  47.284  58.523  1.00  0.00           H  
ATOM   1162  HZ2 LYS    80      53.998  46.474  57.531  1.00  0.00           H  
ATOM   1163  HZ3 LYS    80      53.174  47.857  56.996  1.00  0.00           H  
ATOM   1164  C   LYS    80      47.166  46.342  54.109  1.00  0.00           C  
ATOM   1165  O   LYS    80      46.978  47.038  55.139  1.00  0.00           O  
ATOM   1166  N   THR    81      46.300  46.301  53.080  1.00  0.00           N  
ATOM   1167  H   THR    81      46.634  45.837  52.246  1.00  0.00           H  
ATOM   1168  CA  THR    81      45.136  47.084  52.901  1.00  0.00           C  
ATOM   1169  HA  THR    81      45.047  47.827  53.691  1.00  0.00           H  
ATOM   1170  CB  THR    81      43.978  46.073  52.875  1.00  0.00           C  
ATOM   1171  HB  THR    81      44.197  45.317  52.124  1.00  0.00           H  
ATOM   1172  CG2 THR    81      43.730  45.428  54.265  1.00  0.00           C  
ATOM   1173 HG21 THR    81      42.787  44.888  54.216  1.00  0.00           H  
ATOM   1174 HG22 THR    81      44.557  44.753  54.476  1.00  0.00           H  
ATOM   1175 HG23 THR    81      43.701  46.236  54.993  1.00  0.00           H  
ATOM   1176  OG1 THR    81      42.764  46.649  52.461  1.00  0.00           O  
ATOM   1177  HG1 THR    81      42.252  46.017  51.933  1.00  0.00           H  
ATOM   1178  C   THR    81      45.281  47.898  51.614  1.00  0.00           C  
ATOM   1179  O   THR    81      46.063  47.569  50.781  1.00  0.00           O  
ATOM   1180  N   VAL    82      44.462  49.011  51.568  1.00  0.00           N  
ATOM   1181  H   VAL    82      43.920  49.379  52.338  1.00  0.00           H  
ATOM   1182  CA  VAL    82      44.447  49.740  50.320  1.00  0.00           C  
ATOM   1183  HA  VAL    82      45.360  49.515  49.773  1.00  0.00           H  
ATOM   1184  CB  VAL    82      43.192  49.421  49.489  1.00  0.00           C  
ATOM   1185  HB  VAL    82      43.213  50.058  48.607  1.00  0.00           H  
ATOM   1186  CG1 VAL    82      43.249  48.025  49.002  1.00  0.00           C  
ATOM   1187 HG11 VAL    82      44.198  47.842  48.501  1.00  0.00           H  
ATOM   1188 HG12 VAL    82      42.952  47.293  49.750  1.00  0.00           H  
ATOM   1189 HG13 VAL    82      42.553  47.921  48.172  1.00  0.00           H  
ATOM   1190  CG2 VAL    82      41.937  49.706  50.300  1.00  0.00           C  
ATOM   1191 HG21 VAL    82      41.907  50.716  50.704  1.00  0.00           H  
ATOM   1192 HG22 VAL    82      41.084  49.720  49.625  1.00  0.00           H  
ATOM   1193 HG23 VAL    82      41.686  48.991  51.080  1.00  0.00           H  
ATOM   1194  C   VAL    82      44.670  51.219  50.542  1.00  0.00           C  
ATOM   1195  O   VAL    82      44.732  51.941  49.583  1.00  0.00           O  
ATOM   1196  N   GLU    83      44.637  51.635  51.850  1.00  0.00           N  
ATOM   1197  H   GLU    83      44.766  51.088  52.691  1.00  0.00           H  
ATOM   1198  CA  GLU    83      44.317  53.070  52.124  1.00  0.00           C  
ATOM   1199  HA  GLU    83      43.752  53.462  51.281  1.00  0.00           H  
ATOM   1200  CB  GLU    83      43.404  53.185  53.380  1.00  0.00           C  
ATOM   1201  HB2 GLU    83      42.814  54.100  53.357  1.00  0.00           H  
ATOM   1202  HB3 GLU    83      42.731  52.338  53.265  1.00  0.00           H  
ATOM   1203  CG  GLU    83      44.036  53.067  54.781  1.00  0.00           C  
ATOM   1204  HG2 GLU    83      44.995  53.574  54.871  1.00  0.00           H  
ATOM   1205  HG3 GLU    83      43.419  53.719  55.395  1.00  0.00           H  
ATOM   1206  CD  GLU    83      44.156  51.682  55.237  1.00  0.00           C  
ATOM   1207  OE1 GLU    83      44.501  50.726  54.508  1.00  0.00           O  
ATOM   1208  OE2 GLU    83      43.820  51.515  56.471  1.00  0.00           O  
ATOM   1209  C   GLU    83      45.512  54.106  52.146  1.00  0.00           C  
ATOM   1210  O   GLU    83      45.311  55.234  52.529  1.00  0.00           O  
ATOM   1211  N   GLY    84      46.710  53.567  51.660  1.00  0.00           N  
ATOM   1212  H   GLY    84      46.760  52.609  51.340  1.00  0.00           H  
ATOM   1213  CA  GLY    84      47.837  54.437  51.598  1.00  0.00           C  
ATOM   1214  HA2 GLY    84      48.304  54.202  50.645  1.00  0.00           H  
ATOM   1215  HA3 GLY    84      47.457  55.414  51.309  1.00  0.00           H  
ATOM   1216  C   GLY    84      48.690  54.409  52.833  1.00  0.00           C  
ATOM   1217  O   GLY    84      49.558  55.194  53.026  1.00  0.00           O  
ATOM   1218  N   ALA    85      48.237  53.587  53.798  1.00  0.00           N  
ATOM   1219  H   ALA    85      47.491  52.932  53.602  1.00  0.00           H  
ATOM   1220  CA  ALA    85      48.711  53.377  55.204  1.00  0.00           C  
ATOM   1221  HA  ALA    85      49.126  54.306  55.588  1.00  0.00           H  
ATOM   1222  CB  ALA    85      47.523  52.966  56.159  1.00  0.00           C  
ATOM   1223  HB1 ALA    85      46.805  52.320  55.660  1.00  0.00           H  
ATOM   1224  HB2 ALA    85      47.828  52.332  56.989  1.00  0.00           H  
ATOM   1225  HB3 ALA    85      47.009  53.872  56.475  1.00  0.00           H  
ATOM   1226  C   ALA    85      49.913  52.378  55.179  1.00  0.00           C  
ATOM   1227  O   ALA    85      51.048  52.741  55.499  1.00  0.00           O  
ATOM   1228  N   GLY    86      49.662  51.227  54.547  1.00  0.00           N  
ATOM   1229  H   GLY    86      48.701  50.935  54.432  1.00  0.00           H  
ATOM   1230  CA  GLY    86      50.603  50.143  54.304  1.00  0.00           C  
ATOM   1231  HA2 GLY    86      51.638  50.386  54.536  1.00  0.00           H  
ATOM   1232  HA3 GLY    86      50.295  49.389  55.025  1.00  0.00           H  
ATOM   1233  C   GLY    86      50.564  49.710  52.864  1.00  0.00           C  
ATOM   1234  O   GLY    86      49.991  48.686  52.571  1.00  0.00           O  
ATOM   1235  N   SER    87      50.898  50.693  51.985  1.00  0.00           N  
ATOM   1236  H   SER    87      51.168  51.579  52.390  1.00  0.00           H  
ATOM   1237  CA  SER    87      50.280  50.848  50.664  1.00  0.00           C  
ATOM   1238  HA  SER    87      50.773  50.046  50.120  1.00  0.00           H  
ATOM   1239  CB  SER    87      48.754  50.474  50.653  1.00  0.00           C  
ATOM   1240  HB2 SER    87      48.298  50.827  49.730  1.00  0.00           H  
ATOM   1241  HB3 SER    87      48.689  49.392  50.559  1.00  0.00           H  
ATOM   1242  OG  SER    87      47.944  50.976  51.673  1.00  0.00           O  
ATOM   1243  HG  SER    87      47.839  50.318  52.378  1.00  0.00           H  
ATOM   1244  C   SER    87      50.588  52.226  50.189  1.00  0.00           C  
ATOM   1245  O   SER    87      50.793  53.180  50.977  1.00  0.00           O  
ATOM   1246  N   ILE    88      50.541  52.462  48.860  1.00  0.00           N  
ATOM   1247  H   ILE    88      50.611  51.665  48.241  1.00  0.00           H  
ATOM   1248  CA  ILE    88      50.390  53.806  48.291  1.00  0.00           C  
ATOM   1249  HA  ILE    88      50.627  54.579  49.019  1.00  0.00           H  
ATOM   1250  CB  ILE    88      51.264  53.945  47.015  1.00  0.00           C  
ATOM   1251  HB  ILE    88      50.867  53.337  46.205  1.00  0.00           H  
ATOM   1252  CG2 ILE    88      51.299  55.359  46.465  1.00  0.00           C  
ATOM   1253 HG21 ILE    88      50.282  55.604  46.165  1.00  0.00           H  
ATOM   1254 HG22 ILE    88      51.736  55.917  47.290  1.00  0.00           H  
ATOM   1255 HG23 ILE    88      51.799  55.439  45.501  1.00  0.00           H  
ATOM   1256  CG1 ILE    88      52.665  53.311  47.175  1.00  0.00           C  
ATOM   1257 HG12 ILE    88      52.562  52.255  47.413  1.00  0.00           H  
ATOM   1258 HG13 ILE    88      53.249  53.192  46.264  1.00  0.00           H  
ATOM   1259  CD1 ILE    88      53.475  54.044  48.166  1.00  0.00           C  
ATOM   1260 HD11 ILE    88      53.764  55.057  47.895  1.00  0.00           H  
ATOM   1261 HD12 ILE    88      52.993  54.077  49.141  1.00  0.00           H  
ATOM   1262 HD13 ILE    88      54.475  53.619  48.231  1.00  0.00           H  
ATOM   1263  C   ILE    88      48.958  53.933  47.822  1.00  0.00           C  
ATOM   1264  O   ILE    88      48.337  53.009  47.278  1.00  0.00           O  
ATOM   1265  N   ALA    89      48.330  55.116  48.112  1.00  0.00           N  
ATOM   1266  H   ALA    89      48.786  55.831  48.662  1.00  0.00           H  
ATOM   1267  CA  ALA    89      47.049  55.421  47.393  1.00  0.00           C  
ATOM   1268  HA  ALA    89      47.189  54.999  46.401  1.00  0.00           H  
ATOM   1269  CB  ALA    89      45.901  54.734  48.095  1.00  0.00           C  
ATOM   1270  HB1 ALA    89      46.116  53.667  48.117  1.00  0.00           H  
ATOM   1271  HB2 ALA    89      45.798  55.161  49.090  1.00  0.00           H  
ATOM   1272  HB3 ALA    89      45.008  54.917  47.500  1.00  0.00           H  
ATOM   1273  C   ALA    89      46.838  56.868  47.224  1.00  0.00           C  
ATOM   1274  O   ALA    89      47.130  57.747  48.061  1.00  0.00           O  
ATOM   1275  N   ALA    90      46.204  57.253  46.014  1.00  0.00           N  
ATOM   1276  H   ALA    90      45.732  56.573  45.434  1.00  0.00           H  
ATOM   1277  CA  ALA    90      46.003  58.646  45.549  1.00  0.00           C  
ATOM   1278  HA  ALA    90      46.238  59.321  46.368  1.00  0.00           H  
ATOM   1279  CB  ALA    90      47.042  58.779  44.481  1.00  0.00           C  
ATOM   1280  HB1 ALA    90      47.056  59.833  44.210  1.00  0.00           H  
ATOM   1281  HB2 ALA    90      48.072  58.523  44.721  1.00  0.00           H  
ATOM   1282  HB3 ALA    90      46.875  58.247  43.547  1.00  0.00           H  
ATOM   1283  C   ALA    90      44.576  58.769  45.047  1.00  0.00           C  
ATOM   1284  O   ALA    90      44.016  57.855  44.462  1.00  0.00           O  
ATOM   1285  N   ALA    91      43.994  59.971  45.382  1.00  0.00           N  
ATOM   1286  H   ALA    91      44.647  60.558  45.883  1.00  0.00           H  
ATOM   1287  CA  ALA    91      42.593  60.299  45.090  1.00  0.00           C  
ATOM   1288  HA  ALA    91      42.334  59.978  44.083  1.00  0.00           H  
ATOM   1289  CB  ALA    91      41.765  59.623  46.160  1.00  0.00           C  
ATOM   1290  HB1 ALA    91      40.713  59.810  45.954  1.00  0.00           H  
ATOM   1291  HB2 ALA    91      41.913  58.548  46.248  1.00  0.00           H  
ATOM   1292  HB3 ALA    91      41.881  60.087  47.137  1.00  0.00           H  
ATOM   1293  C   ALA    91      42.408  61.851  45.108  1.00  0.00           C  
ATOM   1294  O   ALA    91      43.286  62.650  44.951  1.00  0.00           O  
ATOM   1295  N   THR    92      41.125  62.304  45.330  1.00  0.00           N  
ATOM   1296  H   THR    92      40.353  61.670  45.176  1.00  0.00           H  
ATOM   1297  CA  THR    92      40.821  63.739  45.300  1.00  0.00           C  
ATOM   1298  HA  THR    92      41.233  64.243  44.429  1.00  0.00           H  
ATOM   1299  CB  THR    92      39.343  63.940  45.306  1.00  0.00           C  
ATOM   1300  HB  THR    92      38.852  63.239  45.977  1.00  0.00           H  
ATOM   1301  CG2 THR    92      38.769  65.260  45.630  1.00  0.00           C  
ATOM   1302 HG21 THR    92      38.987  65.410  46.685  1.00  0.00           H  
ATOM   1303 HG22 THR    92      39.340  65.998  45.071  1.00  0.00           H  
ATOM   1304 HG23 THR    92      37.710  65.224  45.380  1.00  0.00           H  
ATOM   1305  OG1 THR    92      38.886  63.502  44.028  1.00  0.00           O  
ATOM   1306  HG1 THR    92      39.322  62.654  43.854  1.00  0.00           H  
ATOM   1307  C   THR    92      41.363  64.359  46.523  1.00  0.00           C  
ATOM   1308  O   THR    92      41.063  63.983  47.647  1.00  0.00           O  
ATOM   1309  N   GLY    93      42.244  65.333  46.375  1.00  0.00           N  
ATOM   1310  H   GLY    93      42.568  65.588  45.451  1.00  0.00           H  
ATOM   1311  CA  GLY    93      42.734  66.105  47.528  1.00  0.00           C  
ATOM   1312  HA2 GLY    93      43.251  66.996  47.181  1.00  0.00           H  
ATOM   1313  HA3 GLY    93      41.894  66.426  48.141  1.00  0.00           H  
ATOM   1314  C   GLY    93      43.804  65.428  48.372  1.00  0.00           C  
ATOM   1315  O   GLY    93      44.217  65.954  49.447  1.00  0.00           O  
ATOM   1316  N   PHE    94      44.296  64.286  47.863  1.00  0.00           N  
ATOM   1317  H   PHE    94      43.978  63.904  46.982  1.00  0.00           H  
ATOM   1318  CA  PHE    94      44.849  63.187  48.681  1.00  0.00           C  
ATOM   1319  HA  PHE    94      45.366  63.628  49.530  1.00  0.00           H  
ATOM   1320  CB  PHE    94      43.676  62.282  49.201  1.00  0.00           C  
ATOM   1321  HB2 PHE    94      42.987  62.860  49.814  1.00  0.00           H  
ATOM   1322  HB3 PHE    94      43.090  61.945  48.348  1.00  0.00           H  
ATOM   1323  CG  PHE    94      44.137  61.062  49.958  1.00  0.00           C  
ATOM   1324  CD1 PHE    94      44.360  59.816  49.314  1.00  0.00           C  
ATOM   1325  HD1 PHE    94      44.043  59.677  48.288  1.00  0.00           H  
ATOM   1326  CE1 PHE    94      44.567  58.731  50.170  1.00  0.00           C  
ATOM   1327  HE1 PHE    94      44.652  57.740  49.742  1.00  0.00           H  
ATOM   1328  CZ  PHE    94      44.759  58.898  51.531  1.00  0.00           C  
ATOM   1329  HZ  PHE    94      44.889  58.038  52.177  1.00  0.00           H  
ATOM   1330  CE2 PHE    94      44.600  60.130  52.100  1.00  0.00           C  
ATOM   1331  HE2 PHE    94      44.632  60.226  53.179  1.00  0.00           H  
ATOM   1332  CD2 PHE    94      44.205  61.205  51.372  1.00  0.00           C  
ATOM   1333  HD2 PHE    94      43.920  62.171  51.771  1.00  0.00           H  
ATOM   1334  C   PHE    94      45.899  62.318  48.029  1.00  0.00           C  
ATOM   1335  O   PHE    94      45.833  62.011  46.870  1.00  0.00           O  
ATOM   1336  N   VAL    95      47.012  61.973  48.818  1.00  0.00           N  
ATOM   1337  H   VAL    95      47.039  62.234  49.794  1.00  0.00           H  
ATOM   1338  CA  VAL    95      47.888  60.884  48.533  1.00  0.00           C  
ATOM   1339  HA  VAL    95      47.192  60.116  48.203  1.00  0.00           H  
ATOM   1340  CB  VAL    95      48.804  61.087  47.383  1.00  0.00           C  
ATOM   1341  HB  VAL    95      48.209  61.302  46.498  1.00  0.00           H  
ATOM   1342  CG1 VAL    95      49.797  62.240  47.560  1.00  0.00           C  
ATOM   1343 HG11 VAL    95      50.647  61.860  48.123  1.00  0.00           H  
ATOM   1344 HG12 VAL    95      50.347  62.463  46.648  1.00  0.00           H  
ATOM   1345 HG13 VAL    95      49.330  63.092  48.050  1.00  0.00           H  
ATOM   1346  CG2 VAL    95      49.568  59.820  46.948  1.00  0.00           C  
ATOM   1347 HG21 VAL    95      50.181  59.525  47.797  1.00  0.00           H  
ATOM   1348 HG22 VAL    95      48.952  58.983  46.626  1.00  0.00           H  
ATOM   1349 HG23 VAL    95      50.301  60.030  46.172  1.00  0.00           H  
ATOM   1350  C   VAL    95      48.623  60.520  49.847  1.00  0.00           C  
ATOM   1351  O   VAL    95      49.250  61.430  50.475  1.00  0.00           O  
ATOM   1352  N   LYS    96      48.418  59.250  50.225  1.00  0.00           N  
ATOM   1353  H   LYS    96      47.992  58.608  49.570  1.00  0.00           H  
ATOM   1354  CA  LYS    96      49.079  58.778  51.361  1.00  0.00           C  
ATOM   1355  HA  LYS    96      49.639  59.531  51.910  1.00  0.00           H  
ATOM   1356  CB  LYS    96      48.032  58.351  52.434  1.00  0.00           C  
ATOM   1357  HB2 LYS    96      47.297  59.149  52.522  1.00  0.00           H  
ATOM   1358  HB3 LYS    96      47.589  57.476  51.963  1.00  0.00           H  
ATOM   1359  CG  LYS    96      48.511  58.007  53.893  1.00  0.00           C  
ATOM   1360  HG2 LYS    96      49.331  57.295  53.963  1.00  0.00           H  
ATOM   1361  HG3 LYS    96      48.926  58.913  54.330  1.00  0.00           H  
ATOM   1362  CD  LYS    96      47.431  57.427  54.802  1.00  0.00           C  
ATOM   1363  HD2 LYS    96      46.623  58.145  54.929  1.00  0.00           H  
ATOM   1364  HD3 LYS    96      47.127  56.459  54.409  1.00  0.00           H  
ATOM   1365  CE  LYS    96      48.101  57.212  56.098  1.00  0.00           C  
ATOM   1366  HE2 LYS    96      48.697  56.305  56.041  1.00  0.00           H  
ATOM   1367  HE3 LYS    96      48.719  58.069  56.352  1.00  0.00           H  
ATOM   1368  NZ  LYS    96      47.062  57.208  57.198  1.00  0.00           N  
ATOM   1369  HZ1 LYS    96      46.583  58.111  57.364  1.00  0.00           H  
ATOM   1370  HZ2 LYS    96      46.389  56.442  57.015  1.00  0.00           H  
ATOM   1371  HZ3 LYS    96      47.538  56.942  58.079  1.00  0.00           H  
ATOM   1372  C   LYS    96      50.109  57.716  50.920  1.00  0.00           C  
ATOM   1373  O   LYS    96      49.872  56.755  50.129  1.00  0.00           O  
ATOM   1374  N   LYS    97      51.308  57.814  51.506  1.00  0.00           N  
ATOM   1375  H   LYS    97      51.349  58.666  52.049  1.00  0.00           H  
ATOM   1376  CA  LYS    97      52.467  56.919  51.445  1.00  0.00           C  
ATOM   1377  HA  LYS    97      52.105  55.894  51.462  1.00  0.00           H  
ATOM   1378  CB  LYS    97      53.268  57.039  50.155  1.00  0.00           C  
ATOM   1379  HB2 LYS    97      54.140  56.390  50.111  1.00  0.00           H  
ATOM   1380  HB3 LYS    97      52.545  56.677  49.426  1.00  0.00           H  
ATOM   1381  CG  LYS    97      53.734  58.438  49.812  1.00  0.00           C  
ATOM   1382  HG2 LYS    97      52.919  59.137  49.989  1.00  0.00           H  
ATOM   1383  HG3 LYS    97      54.547  58.677  50.495  1.00  0.00           H  
ATOM   1384  CD  LYS    97      54.205  58.779  48.359  1.00  0.00           C  
ATOM   1385  HD2 LYS    97      54.975  58.076  48.046  1.00  0.00           H  
ATOM   1386  HD3 LYS    97      53.422  58.771  47.603  1.00  0.00           H  
ATOM   1387  CE  LYS    97      54.830  60.125  48.347  1.00  0.00           C  
ATOM   1388  HE2 LYS    97      54.091  60.916  48.455  1.00  0.00           H  
ATOM   1389  HE3 LYS    97      55.593  60.204  49.118  1.00  0.00           H  
ATOM   1390  NZ  LYS    97      55.435  60.333  46.954  1.00  0.00           N  
ATOM   1391  HZ1 LYS    97      54.688  60.218  46.246  1.00  0.00           H  
ATOM   1392  HZ2 LYS    97      55.881  61.268  46.930  1.00  0.00           H  
ATOM   1393  HZ3 LYS    97      56.283  59.743  46.871  1.00  0.00           H  
ATOM   1394  C   LYS    97      53.256  57.094  52.728  1.00  0.00           C  
ATOM   1395  O   LYS    97      54.391  57.633  52.691  1.00  0.00           O  
ATOM   1396  N   ASP    98      52.672  56.753  53.912  1.00  0.00           N  
ATOM   1397  H   ASP    98      51.692  56.503  53.902  1.00  0.00           H  
ATOM   1398  CA  ASP    98      53.387  56.838  55.186  1.00  0.00           C  
ATOM   1399  HA  ASP    98      53.604  57.875  55.432  1.00  0.00           H  
ATOM   1400  CB  ASP    98      52.420  56.331  56.211  1.00  0.00           C  
ATOM   1401  HB2 ASP    98      51.607  57.049  56.299  1.00  0.00           H  
ATOM   1402  HB3 ASP    98      52.037  55.330  56.025  1.00  0.00           H  
ATOM   1403  CG  ASP    98      53.064  56.409  57.661  1.00  0.00           C  
ATOM   1404  OD1 ASP    98      53.341  55.319  58.273  1.00  0.00           O  
ATOM   1405  OD2 ASP    98      53.170  57.541  58.206  1.00  0.00           O  
ATOM   1406  C   ASP    98      54.710  56.121  55.171  1.00  0.00           C  
ATOM   1407  O   ASP    98      55.675  56.653  55.658  1.00  0.00           O  
ATOM   1408  N   GLN    99      54.837  54.854  54.651  1.00  0.00           N  
ATOM   1409  H   GLN    99      53.997  54.325  54.464  1.00  0.00           H  
ATOM   1410  CA  GLN    99      56.148  54.158  54.692  1.00  0.00           C  
ATOM   1411  HA  GLN    99      56.572  54.132  55.694  1.00  0.00           H  
ATOM   1412  CB  GLN    99      55.947  52.672  54.347  1.00  0.00           C  
ATOM   1413  HB2 GLN    99      56.886  52.182  54.597  1.00  0.00           H  
ATOM   1414  HB3 GLN    99      55.254  52.358  55.125  1.00  0.00           H  
ATOM   1415  CG  GLN    99      55.579  52.158  52.990  1.00  0.00           C  
ATOM   1416  HG2 GLN    99      55.211  52.893  52.278  1.00  0.00           H  
ATOM   1417  HG3 GLN    99      56.476  51.785  52.499  1.00  0.00           H  
ATOM   1418  CD  GLN    99      54.602  51.030  52.925  1.00  0.00           C  
ATOM   1419  OE1 GLN    99      54.185  50.361  53.863  1.00  0.00           O  
ATOM   1420  NE2 GLN    99      54.254  50.773  51.663  1.00  0.00           N  
ATOM   1421 HE21 GLN    99      53.734  49.949  51.392  1.00  0.00           H  
ATOM   1422 HE22 GLN    99      54.880  50.984  50.898  1.00  0.00           H  
ATOM   1423  C   GLN    99      57.183  54.877  53.779  1.00  0.00           C  
ATOM   1424  O   GLN    99      58.318  54.410  53.700  1.00  0.00           O  
ATOM   1425  N   LEU   100      56.809  55.926  53.002  1.00  0.00           N  
ATOM   1426  H   LEU   100      55.971  56.438  53.241  1.00  0.00           H  
ATOM   1427  CA  LEU   100      57.778  56.697  52.197  1.00  0.00           C  
ATOM   1428  HA  LEU   100      58.806  56.431  52.429  1.00  0.00           H  
ATOM   1429  CB  LEU   100      57.463  56.504  50.698  1.00  0.00           C  
ATOM   1430  HB2 LEU   100      56.509  56.977  50.476  1.00  0.00           H  
ATOM   1431  HB3 LEU   100      58.131  57.122  50.101  1.00  0.00           H  
ATOM   1432  CG  LEU   100      57.513  55.092  50.082  1.00  0.00           C  
ATOM   1433  HG  LEU   100      56.781  54.514  50.643  1.00  0.00           H  
ATOM   1434  CD1 LEU   100      57.052  55.091  48.620  1.00  0.00           C  
ATOM   1435 HD11 LEU   100      55.981  55.266  48.550  1.00  0.00           H  
ATOM   1436 HD12 LEU   100      57.621  55.758  47.976  1.00  0.00           H  
ATOM   1437 HD13 LEU   100      57.060  54.053  48.291  1.00  0.00           H  
ATOM   1438  CD2 LEU   100      58.802  54.283  50.164  1.00  0.00           C  
ATOM   1439 HD21 LEU   100      59.167  54.253  51.189  1.00  0.00           H  
ATOM   1440 HD22 LEU   100      58.617  53.260  49.842  1.00  0.00           H  
ATOM   1441 HD23 LEU   100      59.566  54.804  49.591  1.00  0.00           H  
ATOM   1442  C   LEU   100      57.668  58.131  52.603  1.00  0.00           C  
ATOM   1443  O   LEU   100      57.872  59.051  51.765  1.00  0.00           O  
ATOM   1444  N   GLY   101      57.358  58.386  53.897  1.00  0.00           N  
ATOM   1445  H   GLY   101      57.252  57.648  54.580  1.00  0.00           H  
ATOM   1446  CA  GLY   101      57.528  59.702  54.420  1.00  0.00           C  
ATOM   1447  HA2 GLY   101      57.941  59.685  55.426  1.00  0.00           H  
ATOM   1448  HA3 GLY   101      58.235  60.245  53.797  1.00  0.00           H  
ATOM   1449  C   GLY   101      56.319  60.687  54.364  1.00  0.00           C  
ATOM   1450  O   GLY   101      56.464  61.825  54.665  1.00  0.00           O  
ATOM   1451  N   LYS   102      55.118  60.144  53.950  1.00  0.00           N  
ATOM   1452  H   LYS   102      55.115  59.163  53.704  1.00  0.00           H  
ATOM   1453  CA  LYS   102      54.047  60.995  53.640  1.00  0.00           C  
ATOM   1454  HA  LYS   102      54.112  61.978  54.102  1.00  0.00           H  
ATOM   1455  CB  LYS   102      53.929  61.441  52.189  1.00  0.00           C  
ATOM   1456  HB2 LYS   102      54.922  61.658  51.799  1.00  0.00           H  
ATOM   1457  HB3 LYS   102      53.570  60.584  51.622  1.00  0.00           H  
ATOM   1458  CG  LYS   102      52.991  62.607  51.811  1.00  0.00           C  
ATOM   1459  HG2 LYS   102      52.957  62.669  50.725  1.00  0.00           H  
ATOM   1460  HG3 LYS   102      51.958  62.522  52.140  1.00  0.00           H  
ATOM   1461  CD  LYS   102      53.366  63.970  52.375  1.00  0.00           C  
ATOM   1462  HD2 LYS   102      52.824  64.063  53.313  1.00  0.00           H  
ATOM   1463  HD3 LYS   102      54.400  64.135  52.670  1.00  0.00           H  
ATOM   1464  CE  LYS   102      52.857  65.143  51.515  1.00  0.00           C  
ATOM   1465  HE2 LYS   102      53.201  64.977  50.496  1.00  0.00           H  
ATOM   1466  HE3 LYS   102      51.770  65.136  51.490  1.00  0.00           H  
ATOM   1467  NZ  LYS   102      53.383  66.518  51.854  1.00  0.00           N  
ATOM   1468  HZ1 LYS   102      54.400  66.564  51.664  1.00  0.00           H  
ATOM   1469  HZ2 LYS   102      52.903  67.217  51.259  1.00  0.00           H  
ATOM   1470  HZ3 LYS   102      53.237  66.696  52.864  1.00  0.00           H  
ATOM   1471  C   LYS   102      52.766  60.431  54.178  1.00  0.00           C  
ATOM   1472  O   LYS   102      51.995  59.747  53.470  1.00  0.00           O  
ATOM   1473  N   ASN   103      52.517  60.588  55.501  1.00  0.00           N  
ATOM   1474  H   ASN   103      53.090  61.157  56.110  1.00  0.00           H  
ATOM   1475  CA  ASN   103      51.204  60.503  56.033  1.00  0.00           C  
ATOM   1476  HA  ASN   103      50.745  59.584  55.674  1.00  0.00           H  
ATOM   1477  CB  ASN   103      51.243  60.396  57.525  1.00  0.00           C  
ATOM   1478  HB2 ASN   103      52.203  60.029  57.882  1.00  0.00           H  
ATOM   1479  HB3 ASN   103      50.942  61.343  57.966  1.00  0.00           H  
ATOM   1480  CG  ASN   103      50.190  59.467  58.072  1.00  0.00           C  
ATOM   1481  OD1 ASN   103      49.009  59.578  57.929  1.00  0.00           O  
ATOM   1482  ND2 ASN   103      50.599  58.401  58.774  1.00  0.00           N  
ATOM   1483 HD21 ASN   103      49.806  57.956  59.214  1.00  0.00           H  
ATOM   1484 HD22 ASN   103      51.507  57.972  58.650  1.00  0.00           H  
ATOM   1485  C   ASN   103      50.350  61.639  55.672  1.00  0.00           C  
ATOM   1486  O   ASN   103      50.754  62.745  55.313  1.00  0.00           O  
ATOM   1487  N   GLU   104      48.998  61.480  55.639  1.00  0.00           N  
ATOM   1488  H   GLU   104      48.551  60.630  55.955  1.00  0.00           H  
ATOM   1489  CA  GLU   104      48.046  62.411  55.001  1.00  0.00           C  
ATOM   1490  HA  GLU   104      48.132  63.457  55.286  1.00  0.00           H  
ATOM   1491  CB  GLU   104      48.143  62.312  53.417  1.00  0.00           C  
ATOM   1492  HB2 GLU   104      49.166  62.577  53.158  1.00  0.00           H  
ATOM   1493  HB3 GLU   104      47.763  61.340  53.108  1.00  0.00           H  
ATOM   1494  CG  GLU   104      47.205  63.290  52.555  1.00  0.00           C  
ATOM   1495  HG2 GLU   104      47.541  63.055  51.547  1.00  0.00           H  
ATOM   1496  HG3 GLU   104      46.169  62.967  52.637  1.00  0.00           H  
ATOM   1497  CD  GLU   104      47.496  64.779  52.857  1.00  0.00           C  
ATOM   1498  OE1 GLU   104      46.927  65.350  53.808  1.00  0.00           O  
ATOM   1499  OE2 GLU   104      48.303  65.342  52.032  1.00  0.00           O  
ATOM   1500  C   GLU   104      46.615  62.092  55.456  1.00  0.00           C  
ATOM   1501  O   GLU   104      46.311  61.045  56.042  1.00  0.00           O  
ATOM   1502  N   GLU   105      45.653  63.028  55.119  1.00  0.00           N  
ATOM   1503  H   GLU   105      45.750  63.819  54.496  1.00  0.00           H  
ATOM   1504  CA  GLU   105      44.263  62.862  55.550  1.00  0.00           C  
ATOM   1505  HA  GLU   105      44.025  61.801  55.578  1.00  0.00           H  
ATOM   1506  CB  GLU   105      44.144  63.341  56.978  1.00  0.00           C  
ATOM   1507  HB2 GLU   105      45.053  62.996  57.467  1.00  0.00           H  
ATOM   1508  HB3 GLU   105      44.194  64.428  56.975  1.00  0.00           H  
ATOM   1509  CG  GLU   105      42.904  62.979  57.839  1.00  0.00           C  
ATOM   1510  HG2 GLU   105      43.004  63.566  58.750  1.00  0.00           H  
ATOM   1511  HG3 GLU   105      41.997  63.338  57.358  1.00  0.00           H  
ATOM   1512  CD  GLU   105      42.703  61.527  58.270  1.00  0.00           C  
ATOM   1513  OE1 GLU   105      42.468  60.693  57.392  1.00  0.00           O  
ATOM   1514  OE2 GLU   105      42.844  61.218  59.456  1.00  0.00           O  
ATOM   1515  C   GLU   105      43.208  63.502  54.579  1.00  0.00           C  
ATOM   1516  O   GLU   105      43.585  64.310  53.709  1.00  0.00           O  
ATOM   1517  N   GLY   106      41.881  63.175  54.752  1.00  0.00           N  
ATOM   1518  H   GLY   106      41.552  62.595  55.512  1.00  0.00           H  
ATOM   1519  CA  GLY   106      40.908  63.758  53.822  1.00  0.00           C  
ATOM   1520  HA2 GLY   106      40.534  64.750  54.062  1.00  0.00           H  
ATOM   1521  HA3 GLY   106      41.279  63.748  52.800  1.00  0.00           H  
ATOM   1522  C   GLY   106      39.699  62.818  53.890  1.00  0.00           C  
ATOM   1523  O   GLY   106      39.377  62.144  54.823  1.00  0.00           O  
ATOM   1524  N   ALA   107      39.077  62.795  52.709  1.00  0.00           N  
ATOM   1525  H   ALA   107      39.567  63.224  51.936  1.00  0.00           H  
ATOM   1526  CA  ALA   107      37.809  62.062  52.513  1.00  0.00           C  
ATOM   1527  HA  ALA   107      37.862  61.199  53.173  1.00  0.00           H  
ATOM   1528  CB  ALA   107      36.670  63.067  52.896  1.00  0.00           C  
ATOM   1529  HB1 ALA   107      36.613  63.933  52.239  1.00  0.00           H  
ATOM   1530  HB2 ALA   107      35.747  62.508  53.041  1.00  0.00           H  
ATOM   1531  HB3 ALA   107      36.841  63.427  53.909  1.00  0.00           H  
ATOM   1532  C   ALA   107      37.657  61.471  51.075  1.00  0.00           C  
ATOM   1533  O   ALA   107      36.829  61.938  50.240  1.00  0.00           O  
ATOM   1534  N   PRO   108      38.245  60.272  50.710  1.00  0.00           N  
ATOM   1535  CD  PRO   108      38.947  59.487  51.706  1.00  0.00           C  
ATOM   1536  HD2 PRO   108      38.251  59.179  52.483  1.00  0.00           H  
ATOM   1537  HD3 PRO   108      39.865  59.915  52.103  1.00  0.00           H  
ATOM   1538  CG  PRO   108      39.440  58.235  50.925  1.00  0.00           C  
ATOM   1539  HG2 PRO   108      38.681  57.458  50.995  1.00  0.00           H  
ATOM   1540  HG3 PRO   108      40.331  57.766  51.339  1.00  0.00           H  
ATOM   1541  CB  PRO   108      39.435  58.613  49.511  1.00  0.00           C  
ATOM   1542  HB2 PRO   108      39.304  57.737  48.879  1.00  0.00           H  
ATOM   1543  HB3 PRO   108      40.359  59.089  49.189  1.00  0.00           H  
ATOM   1544  CA  PRO   108      38.335  59.704  49.340  1.00  0.00           C  
ATOM   1545  HA  PRO   108      38.501  60.502  48.620  1.00  0.00           H  
ATOM   1546  C   PRO   108      37.018  58.973  48.980  1.00  0.00           C  
ATOM   1547  O   PRO   108      36.749  58.605  47.838  1.00  0.00           O  
ATOM   1548  N   GLN   109      36.037  58.897  49.972  1.00  0.00           N  
ATOM   1549  H   GLN   109      36.300  58.996  50.943  1.00  0.00           H  
ATOM   1550  CA  GLN   109      34.712  58.421  49.702  1.00  0.00           C  
ATOM   1551  HA  GLN   109      34.835  57.755  48.851  1.00  0.00           H  
ATOM   1552  CB  GLN   109      34.254  57.528  50.853  1.00  0.00           C  
ATOM   1553  HB2 GLN   109      33.537  56.787  50.504  1.00  0.00           H  
ATOM   1554  HB3 GLN   109      35.084  56.953  51.260  1.00  0.00           H  
ATOM   1555  CG  GLN   109      33.592  58.071  52.085  1.00  0.00           C  
ATOM   1556  HG2 GLN   109      32.716  58.607  51.726  1.00  0.00           H  
ATOM   1557  HG3 GLN   109      33.243  57.281  52.747  1.00  0.00           H  
ATOM   1558  CD  GLN   109      34.520  58.952  52.883  1.00  0.00           C  
ATOM   1559  OE1 GLN   109      35.695  59.141  52.692  1.00  0.00           O  
ATOM   1560  NE2 GLN   109      33.971  59.332  54.032  1.00  0.00           N  
ATOM   1561 HE21 GLN   109      34.390  60.058  54.598  1.00  0.00           H  
ATOM   1562 HE22 GLN   109      32.960  59.320  54.022  1.00  0.00           H  
ATOM   1563  C   GLN   109      33.760  59.541  49.305  1.00  0.00           C  
ATOM   1564  O   GLN   109      32.693  59.292  48.769  1.00  0.00           O  
ATOM   1565  N   GLU   110      34.099  60.802  49.526  1.00  0.00           N  
ATOM   1566  H   GLU   110      35.046  60.983  49.829  1.00  0.00           H  
ATOM   1567  CA  GLU   110      33.158  61.949  49.439  1.00  0.00           C  
ATOM   1568  HA  GLU   110      32.202  61.583  49.807  1.00  0.00           H  
ATOM   1569  CB  GLU   110      33.627  63.094  50.375  1.00  0.00           C  
ATOM   1570  HB2 GLU   110      33.527  62.733  51.397  1.00  0.00           H  
ATOM   1571  HB3 GLU   110      34.684  63.314  50.243  1.00  0.00           H  
ATOM   1572  CG  GLU   110      32.979  64.394  50.286  1.00  0.00           C  
ATOM   1573  HG2 GLU   110      33.506  65.079  50.947  1.00  0.00           H  
ATOM   1574  HG3 GLU   110      33.202  64.858  49.327  1.00  0.00           H  
ATOM   1575  CD  GLU   110      31.512  64.462  50.588  1.00  0.00           C  
ATOM   1576  OE1 GLU   110      31.136  64.518  51.773  1.00  0.00           O  
ATOM   1577  OE2 GLU   110      30.633  64.273  49.736  1.00  0.00           O  
ATOM   1578  C   GLU   110      33.164  62.350  47.934  1.00  0.00           C  
ATOM   1579  O   GLU   110      34.147  62.900  47.364  1.00  0.00           O  
ATOM   1580  N   GLY   111      32.005  62.022  47.331  1.00  0.00           N  
ATOM   1581  H   GLY   111      31.249  61.601  47.854  1.00  0.00           H  
ATOM   1582  CA  GLY   111      31.816  62.436  45.971  1.00  0.00           C  
ATOM   1583  HA2 GLY   111      30.775  62.681  45.770  1.00  0.00           H  
ATOM   1584  HA3 GLY   111      32.411  63.262  45.589  1.00  0.00           H  
ATOM   1585  C   GLY   111      31.969  61.240  45.026  1.00  0.00           C  
ATOM   1586  O   GLY   111      31.606  61.288  43.847  1.00  0.00           O  
ATOM   1587  N   ILE   112      32.406  60.058  45.473  1.00  0.00           N  
ATOM   1588  H   ILE   112      32.425  59.824  46.456  1.00  0.00           H  
ATOM   1589  CA  ILE   112      32.847  58.925  44.725  1.00  0.00           C  
ATOM   1590  HA  ILE   112      32.548  58.963  43.680  1.00  0.00           H  
ATOM   1591  CB  ILE   112      34.387  58.733  44.778  1.00  0.00           C  
ATOM   1592  HB  ILE   112      34.537  58.430  45.812  1.00  0.00           H  
ATOM   1593  CG2 ILE   112      34.899  57.704  43.803  1.00  0.00           C  
ATOM   1594 HG21 ILE   112      34.573  56.683  43.993  1.00  0.00           H  
ATOM   1595 HG22 ILE   112      34.431  57.957  42.853  1.00  0.00           H  
ATOM   1596 HG23 ILE   112      35.962  57.510  43.675  1.00  0.00           H  
ATOM   1597  CG1 ILE   112      35.103  60.117  44.621  1.00  0.00           C  
ATOM   1598 HG12 ILE   112      34.894  60.825  45.420  1.00  0.00           H  
ATOM   1599 HG13 ILE   112      36.171  59.924  44.543  1.00  0.00           H  
ATOM   1600  CD1 ILE   112      34.980  60.732  43.229  1.00  0.00           C  
ATOM   1601 HD11 ILE   112      34.001  60.604  42.771  1.00  0.00           H  
ATOM   1602 HD12 ILE   112      35.311  61.768  43.208  1.00  0.00           H  
ATOM   1603 HD13 ILE   112      35.662  60.122  42.640  1.00  0.00           H  
ATOM   1604  C   ILE   112      32.111  57.706  45.206  1.00  0.00           C  
ATOM   1605  O   ILE   112      32.003  56.809  44.357  1.00  0.00           O  
ATOM   1606  N   LEU   113      31.579  57.681  46.456  1.00  0.00           N  
ATOM   1607  H   LEU   113      31.820  58.317  47.204  1.00  0.00           H  
ATOM   1608  CA  LEU   113      30.922  56.469  46.964  1.00  0.00           C  
ATOM   1609  HA  LEU   113      31.505  55.580  46.735  1.00  0.00           H  
ATOM   1610  CB  LEU   113      30.845  56.684  48.449  1.00  0.00           C  
ATOM   1611  HB2 LEU   113      31.834  56.502  48.866  1.00  0.00           H  
ATOM   1612  HB3 LEU   113      30.548  57.718  48.612  1.00  0.00           H  
ATOM   1613  CG  LEU   113      29.897  55.743  49.323  1.00  0.00           C  
ATOM   1614  HG  LEU   113      28.926  55.695  48.835  1.00  0.00           H  
ATOM   1615  CD1 LEU   113      30.332  54.344  49.286  1.00  0.00           C  
ATOM   1616 HD11 LEU   113      29.568  53.732  49.761  1.00  0.00           H  
ATOM   1617 HD12 LEU   113      30.590  54.055  48.269  1.00  0.00           H  
ATOM   1618 HD13 LEU   113      31.119  54.230  50.028  1.00  0.00           H  
ATOM   1619  CD2 LEU   113      29.770  56.156  50.784  1.00  0.00           C  
ATOM   1620 HD21 LEU   113      29.121  55.400  51.221  1.00  0.00           H  
ATOM   1621 HD22 LEU   113      30.756  56.117  51.243  1.00  0.00           H  
ATOM   1622 HD23 LEU   113      29.352  57.159  50.831  1.00  0.00           H  
ATOM   1623  C   LEU   113      29.565  56.380  46.340  1.00  0.00           C  
ATOM   1624  O   LEU   113      29.105  55.316  46.031  1.00  0.00           O  
ATOM   1625  N   GLU   114      28.895  57.597  46.073  1.00  0.00           N  
ATOM   1626  H   GLU   114      29.212  58.484  46.439  1.00  0.00           H  
ATOM   1627  CA  GLU   114      27.403  57.580  45.992  1.00  0.00           C  
ATOM   1628  HA  GLU   114      27.068  56.561  46.172  1.00  0.00           H  
ATOM   1629  CB  GLU   114      26.836  58.300  47.176  1.00  0.00           C  
ATOM   1630  HB2 GLU   114      27.328  57.951  48.081  1.00  0.00           H  
ATOM   1631  HB3 GLU   114      27.140  59.344  47.152  1.00  0.00           H  
ATOM   1632  CG  GLU   114      25.333  58.233  47.375  1.00  0.00           C  
ATOM   1633  HG2 GLU   114      25.057  58.695  48.320  1.00  0.00           H  
ATOM   1634  HG3 GLU   114      24.893  58.864  46.605  1.00  0.00           H  
ATOM   1635  CD  GLU   114      24.796  56.796  47.240  1.00  0.00           C  
ATOM   1636  OE1 GLU   114      24.909  56.002  48.155  1.00  0.00           O  
ATOM   1637  OE2 GLU   114      24.214  56.394  46.188  1.00  0.00           O  
ATOM   1638  C   GLU   114      26.977  58.114  44.589  1.00  0.00           C  
ATOM   1639  O   GLU   114      26.237  59.065  44.422  1.00  0.00           O  
ATOM   1640  N   ASP   115      27.643  57.569  43.539  1.00  0.00           N  
ATOM   1641  H   ASP   115      28.235  56.799  43.821  1.00  0.00           H  
ATOM   1642  CA  ASP   115      27.728  58.207  42.252  1.00  0.00           C  
ATOM   1643  HA  ASP   115      26.699  58.425  41.973  1.00  0.00           H  
ATOM   1644  CB  ASP   115      28.625  59.446  42.236  1.00  0.00           C  
ATOM   1645  HB2 ASP   115      28.427  60.005  43.148  1.00  0.00           H  
ATOM   1646  HB3 ASP   115      29.696  59.259  42.179  1.00  0.00           H  
ATOM   1647  CG  ASP   115      28.312  60.403  41.126  1.00  0.00           C  
ATOM   1648  OD1 ASP   115      29.197  61.154  40.698  1.00  0.00           O  
ATOM   1649  OD2 ASP   115      27.085  60.579  40.737  1.00  0.00           O  
ATOM   1650  C   ASP   115      28.141  57.246  41.168  1.00  0.00           C  
ATOM   1651  O   ASP   115      29.000  56.402  41.392  1.00  0.00           O  
ATOM   1652  N   MET   116      27.568  57.416  39.961  1.00  0.00           N  
ATOM   1653  H   MET   116      26.881  58.138  39.789  1.00  0.00           H  
ATOM   1654  CA  MET   116      27.889  56.598  38.825  1.00  0.00           C  
ATOM   1655  HA  MET   116      28.960  56.423  38.901  1.00  0.00           H  
ATOM   1656  CB  MET   116      27.058  55.295  38.863  1.00  0.00           C  
ATOM   1657  HB2 MET   116      27.354  54.814  39.793  1.00  0.00           H  
ATOM   1658  HB3 MET   116      25.989  55.463  38.974  1.00  0.00           H  
ATOM   1659  CG  MET   116      27.359  54.319  37.797  1.00  0.00           C  
ATOM   1660  HG2 MET   116      26.758  53.415  37.867  1.00  0.00           H  
ATOM   1661  HG3 MET   116      27.128  54.776  36.838  1.00  0.00           H  
ATOM   1662  SD  MET   116      29.111  53.793  37.663  1.00  0.00           S  
ATOM   1663  CE  MET   116      28.869  52.977  36.118  1.00  0.00           C  
ATOM   1664  HE1 MET   116      28.336  52.065  36.379  1.00  0.00           H  
ATOM   1665  HE2 MET   116      28.413  53.620  35.368  1.00  0.00           H  
ATOM   1666  HE3 MET   116      29.851  52.758  35.707  1.00  0.00           H  
ATOM   1667  C   MET   116      27.541  57.483  37.560  1.00  0.00           C  
ATOM   1668  O   MET   116      26.394  57.628  37.193  1.00  0.00           O  
ATOM   1669  N   PRO   117      28.538  58.213  36.916  1.00  0.00           N  
ATOM   1670  CD  PRO   117      29.957  58.245  37.234  1.00  0.00           C  
ATOM   1671  HD2 PRO   117      30.424  57.319  36.906  1.00  0.00           H  
ATOM   1672  HD3 PRO   117      30.178  58.414  38.286  1.00  0.00           H  
ATOM   1673  CG  PRO   117      30.512  59.401  36.429  1.00  0.00           C  
ATOM   1674  HG2 PRO   117      30.759  59.065  35.424  1.00  0.00           H  
ATOM   1675  HG3 PRO   117      31.444  59.824  36.797  1.00  0.00           H  
ATOM   1676  CB  PRO   117      29.357  60.335  36.297  1.00  0.00           C  
ATOM   1677  HB2 PRO   117      29.379  60.958  35.406  1.00  0.00           H  
ATOM   1678  HB3 PRO   117      29.363  60.904  37.225  1.00  0.00           H  
ATOM   1679  CA  PRO   117      28.216  59.322  36.068  1.00  0.00           C  
ATOM   1680  HA  PRO   117      27.316  59.840  36.390  1.00  0.00           H  
ATOM   1681  C   PRO   117      28.079  58.892  34.577  1.00  0.00           C  
ATOM   1682  O   PRO   117      28.280  59.704  33.719  1.00  0.00           O  
ATOM   1683  N   VAL   118      27.621  57.640  34.311  1.00  0.00           N  
ATOM   1684  H   VAL   118      26.931  57.288  34.961  1.00  0.00           H  
ATOM   1685  CA  VAL   118      27.962  56.945  33.087  1.00  0.00           C  
ATOM   1686  HA  VAL   118      27.431  57.510  32.324  1.00  0.00           H  
ATOM   1687  CB  VAL   118      29.488  57.031  32.896  1.00  0.00           C  
ATOM   1688  HB  VAL   118      29.806  58.063  33.032  1.00  0.00           H  
ATOM   1689  CG1 VAL   118      30.302  56.359  33.921  1.00  0.00           C  
ATOM   1690 HG11 VAL   118      29.998  56.720  34.901  1.00  0.00           H  
ATOM   1691 HG12 VAL   118      30.151  55.285  33.835  1.00  0.00           H  
ATOM   1692 HG13 VAL   118      31.371  56.547  33.847  1.00  0.00           H  
ATOM   1693  CG2 VAL   118      29.783  56.584  31.457  1.00  0.00           C  
ATOM   1694 HG21 VAL   118      29.014  56.917  30.763  1.00  0.00           H  
ATOM   1695 HG22 VAL   118      30.777  56.968  31.236  1.00  0.00           H  
ATOM   1696 HG23 VAL   118      29.865  55.508  31.322  1.00  0.00           H  
ATOM   1697  C   VAL   118      27.301  55.548  33.161  1.00  0.00           C  
ATOM   1698  O   VAL   118      26.963  55.131  34.248  1.00  0.00           O  
ATOM   1699  N   ASP   119      27.249  54.865  32.039  1.00  0.00           N  
ATOM   1700  H   ASP   119      27.850  55.090  31.258  1.00  0.00           H  
ATOM   1701  CA  ASP   119      26.803  53.483  31.890  1.00  0.00           C  
ATOM   1702  HA  ASP   119      27.256  52.972  32.736  1.00  0.00           H  
ATOM   1703  CB  ASP   119      25.291  53.339  31.892  1.00  0.00           C  
ATOM   1704  HB2 ASP   119      24.990  52.463  32.464  1.00  0.00           H  
ATOM   1705  HB3 ASP   119      24.941  54.141  32.538  1.00  0.00           H  
ATOM   1706  CG  ASP   119      24.764  53.329  30.475  1.00  0.00           C  
ATOM   1707  OD1 ASP   119      24.539  52.210  29.923  1.00  0.00           O  
ATOM   1708  OD2 ASP   119      24.768  54.423  29.823  1.00  0.00           O  
ATOM   1709  C   ASP   119      27.557  52.930  30.655  1.00  0.00           C  
ATOM   1710  O   ASP   119      27.882  53.686  29.729  1.00  0.00           O  
ATOM   1711  N   PRO   120      27.697  51.560  30.550  1.00  0.00           N  
ATOM   1712  CD  PRO   120      27.408  50.583  31.549  1.00  0.00           C  
ATOM   1713  HD2 PRO   120      26.340  50.391  31.623  1.00  0.00           H  
ATOM   1714  HD3 PRO   120      27.711  51.059  32.479  1.00  0.00           H  
ATOM   1715  CG  PRO   120      28.062  49.326  31.177  1.00  0.00           C  
ATOM   1716  HG2 PRO   120      27.298  48.726  30.685  1.00  0.00           H  
ATOM   1717  HG3 PRO   120      28.491  48.936  32.098  1.00  0.00           H  
ATOM   1718  CB  PRO   120      29.069  49.737  30.096  1.00  0.00           C  
ATOM   1719  HB2 PRO   120      29.426  48.953  29.432  1.00  0.00           H  
ATOM   1720  HB3 PRO   120      30.024  49.975  30.559  1.00  0.00           H  
ATOM   1721  CA  PRO   120      28.527  51.002  29.481  1.00  0.00           C  
ATOM   1722  HA  PRO   120      29.314  51.708  29.222  1.00  0.00           H  
ATOM   1723  C   PRO   120      27.803  50.630  28.237  1.00  0.00           C  
ATOM   1724  O   PRO   120      28.461  50.299  27.284  1.00  0.00           O  
ATOM   1725  N   ASP   121      26.452  50.705  28.223  1.00  0.00           N  
ATOM   1726  H   ASP   121      25.842  51.250  28.818  1.00  0.00           H  
ATOM   1727  CA  ASP   121      25.712  50.362  26.964  1.00  0.00           C  
ATOM   1728  HA  ASP   121      26.194  49.563  26.405  1.00  0.00           H  
ATOM   1729  CB  ASP   121      24.332  49.874  27.361  1.00  0.00           C  
ATOM   1730  HB2 ASP   121      24.431  49.200  28.209  1.00  0.00           H  
ATOM   1731  HB3 ASP   121      23.887  50.723  27.876  1.00  0.00           H  
ATOM   1732  CG  ASP   121      23.533  49.235  26.317  1.00  0.00           C  
ATOM   1733  OD1 ASP   121      23.993  48.296  25.586  1.00  0.00           O  
ATOM   1734  OD2 ASP   121      22.349  49.650  26.208  1.00  0.00           O  
ATOM   1735  C   ASP   121      25.561  51.578  26.050  1.00  0.00           C  
ATOM   1736  O   ASP   121      25.502  52.716  26.493  1.00  0.00           O  
ATOM   1737  N   ASN   122      25.541  51.378  24.684  1.00  0.00           N  
ATOM   1738  H   ASN   122      25.546  50.465  24.250  1.00  0.00           H  
ATOM   1739  CA  ASN   122      25.650  52.423  23.683  1.00  0.00           C  
ATOM   1740  HA  ASN   122      25.061  53.204  24.158  1.00  0.00           H  
ATOM   1741  CB  ASN   122      27.079  52.776  23.409  1.00  0.00           C  
ATOM   1742  HB2 ASN   122      27.656  52.689  24.328  1.00  0.00           H  
ATOM   1743  HB3 ASN   122      27.519  52.059  22.718  1.00  0.00           H  
ATOM   1744  CG  ASN   122      27.270  54.203  22.995  1.00  0.00           C  
ATOM   1745  OD1 ASN   122      26.397  54.906  22.561  1.00  0.00           O  
ATOM   1746  ND2 ASN   122      28.463  54.677  23.022  1.00  0.00           N  
ATOM   1747 HD21 ASN   122      28.488  55.645  22.731  1.00  0.00           H  
ATOM   1748 HD22 ASN   122      29.263  54.087  23.206  1.00  0.00           H  
ATOM   1749  C   ASN   122      24.894  51.892  22.455  1.00  0.00           C  
ATOM   1750  O   ASN   122      24.789  50.733  22.182  1.00  0.00           O  
ATOM   1751  N   GLU   123      24.434  52.850  21.644  1.00  0.00           N  
ATOM   1752  H   GLU   123      24.880  53.750  21.756  1.00  0.00           H  
ATOM   1753  CA  GLU   123      24.013  52.484  20.274  1.00  0.00           C  
ATOM   1754  HA  GLU   123      23.365  51.612  20.321  1.00  0.00           H  
ATOM   1755  CB  GLU   123      23.235  53.647  19.652  1.00  0.00           C  
ATOM   1756  HB2 GLU   123      22.353  53.811  20.268  1.00  0.00           H  
ATOM   1757  HB3 GLU   123      23.842  54.550  19.633  1.00  0.00           H  
ATOM   1758  CG  GLU   123      22.785  53.321  18.229  1.00  0.00           C  
ATOM   1759  HG2 GLU   123      22.224  54.163  17.827  1.00  0.00           H  
ATOM   1760  HG3 GLU   123      23.703  53.169  17.664  1.00  0.00           H  
ATOM   1761  CD  GLU   123      21.792  52.184  18.224  1.00  0.00           C  
ATOM   1762  OE1 GLU   123      22.144  51.020  17.934  1.00  0.00           O  
ATOM   1763  OE2 GLU   123      20.556  52.463  18.419  1.00  0.00           O  
ATOM   1764  C   GLU   123      25.255  52.026  19.499  1.00  0.00           C  
ATOM   1765  O   GLU   123      26.379  52.498  19.708  1.00  0.00           O  
ATOM   1766  N   ALA   124      25.071  50.974  18.675  1.00  0.00           N  
ATOM   1767  H   ALA   124      24.165  50.627  18.392  1.00  0.00           H  
ATOM   1768  CA  ALA   124      26.208  50.108  18.359  1.00  0.00           C  
ATOM   1769  HA  ALA   124      27.187  50.575  18.435  1.00  0.00           H  
ATOM   1770  CB  ALA   124      26.244  49.001  19.388  1.00  0.00           C  
ATOM   1771  HB1 ALA   124      26.149  49.427  20.385  1.00  0.00           H  
ATOM   1772  HB2 ALA   124      25.272  48.513  19.353  1.00  0.00           H  
ATOM   1773  HB3 ALA   124      27.072  48.295  19.379  1.00  0.00           H  
ATOM   1774  C   ALA   124      26.177  49.626  16.912  1.00  0.00           C  
ATOM   1775  O   ALA   124      25.774  48.467  16.658  1.00  0.00           O  
ATOM   1776  N   TYR   125      26.445  50.501  15.906  1.00  0.00           N  
ATOM   1777  H   TYR   125      26.796  51.385  16.247  1.00  0.00           H  
ATOM   1778  CA  TYR   125      26.942  50.103  14.624  1.00  0.00           C  
ATOM   1779  HA  TYR   125      27.101  49.027  14.638  1.00  0.00           H  
ATOM   1780  CB  TYR   125      25.829  50.494  13.695  1.00  0.00           C  
ATOM   1781  HB2 TYR   125      26.135  50.201  12.693  1.00  0.00           H  
ATOM   1782  HB3 TYR   125      24.982  49.854  13.936  1.00  0.00           H  
ATOM   1783  CG  TYR   125      25.361  51.887  13.686  1.00  0.00           C  
ATOM   1784  CD1 TYR   125      24.450  52.342  14.604  1.00  0.00           C  
ATOM   1785  HD1 TYR   125      24.033  51.744  15.405  1.00  0.00           H  
ATOM   1786  CE1 TYR   125      24.038  53.717  14.591  1.00  0.00           C  
ATOM   1787  HE1 TYR   125      23.347  53.992  15.379  1.00  0.00           H  
ATOM   1788  CZ  TYR   125      24.576  54.560  13.665  1.00  0.00           C  
ATOM   1789  OH  TYR   125      24.306  55.886  13.535  1.00  0.00           O  
ATOM   1790  HH  TYR   125      24.082  56.309  14.378  1.00  0.00           H  
ATOM   1791  CE2 TYR   125      25.445  54.048  12.675  1.00  0.00           C  
ATOM   1792  HE2 TYR   125      25.955  54.731  12.007  1.00  0.00           H  
ATOM   1793  CD2 TYR   125      25.912  52.732  12.733  1.00  0.00           C  
ATOM   1794  HD2 TYR   125      26.701  52.426  12.056  1.00  0.00           H  
ATOM   1795  C   TYR   125      28.317  50.829  14.322  1.00  0.00           C  
ATOM   1796  O   TYR   125      28.972  51.322  15.265  1.00  0.00           O  
ATOM   1797  N   GLU   126      28.738  50.806  13.072  1.00  0.00           N  
ATOM   1798  H   GLU   126      28.211  50.452  12.285  1.00  0.00           H  
ATOM   1799  CA  GLU   126      30.141  51.083  12.776  1.00  0.00           C  
ATOM   1800  HA  GLU   126      30.472  51.954  13.338  1.00  0.00           H  
ATOM   1801  CB  GLU   126      31.011  49.803  13.223  1.00  0.00           C  
ATOM   1802  HB2 GLU   126      32.047  50.108  13.357  1.00  0.00           H  
ATOM   1803  HB3 GLU   126      30.711  49.675  14.261  1.00  0.00           H  
ATOM   1804  CG  GLU   126      30.911  48.577  12.323  1.00  0.00           C  
ATOM   1805  HG2 GLU   126      29.854  48.371  12.170  1.00  0.00           H  
ATOM   1806  HG3 GLU   126      31.301  48.739  11.321  1.00  0.00           H  
ATOM   1807  CD  GLU   126      31.459  47.232  12.919  1.00  0.00           C  
ATOM   1808  OE1 GLU   126      31.676  46.205  12.270  1.00  0.00           O  
ATOM   1809  OE2 GLU   126      31.482  47.112  14.180  1.00  0.00           O  
ATOM   1810  C   GLU   126      30.384  51.334  11.298  1.00  0.00           C  
ATOM   1811  O   GLU   126      29.502  51.405  10.442  1.00  0.00           O  
ATOM   1812  N   MET   127      31.677  51.692  11.057  1.00  0.00           N  
ATOM   1813  H   MET   127      32.288  51.632  11.860  1.00  0.00           H  
ATOM   1814  CA  MET   127      32.268  51.845   9.704  1.00  0.00           C  
ATOM   1815  HA  MET   127      31.528  51.451   9.012  1.00  0.00           H  
ATOM   1816  CB  MET   127      32.361  53.347   9.400  1.00  0.00           C  
ATOM   1817  HB2 MET   127      31.476  53.912   9.682  1.00  0.00           H  
ATOM   1818  HB3 MET   127      33.187  53.755   9.979  1.00  0.00           H  
ATOM   1819  CG  MET   127      32.553  53.560   7.829  1.00  0.00           C  
ATOM   1820  HG2 MET   127      32.881  54.580   7.644  1.00  0.00           H  
ATOM   1821  HG3 MET   127      33.359  52.883   7.554  1.00  0.00           H  
ATOM   1822  SD  MET   127      31.099  53.123   6.775  1.00  0.00           S  
ATOM   1823  CE  MET   127      31.527  53.868   5.175  1.00  0.00           C  
ATOM   1824  HE1 MET   127      31.504  54.955   5.203  1.00  0.00           H  
ATOM   1825  HE2 MET   127      32.527  53.490   4.975  1.00  0.00           H  
ATOM   1826  HE3 MET   127      30.776  53.455   4.506  1.00  0.00           H  
ATOM   1827  C   MET   127      33.662  51.248   9.736  1.00  0.00           C  
ATOM   1828  O   MET   127      34.417  51.500  10.666  1.00  0.00           O  
ATOM   1829  N   PRO   128      33.987  50.304   8.877  1.00  0.00           N  
ATOM   1830  CD  PRO   128      33.068  49.672   7.964  1.00  0.00           C  
ATOM   1831  HD2 PRO   128      32.771  50.396   7.209  1.00  0.00           H  
ATOM   1832  HD3 PRO   128      32.249  49.104   8.399  1.00  0.00           H  
ATOM   1833  CG  PRO   128      33.949  48.782   7.191  1.00  0.00           C  
ATOM   1834  HG2 PRO   128      34.298  49.223   6.259  1.00  0.00           H  
ATOM   1835  HG3 PRO   128      33.371  47.906   6.904  1.00  0.00           H  
ATOM   1836  CB  PRO   128      34.991  48.436   8.197  1.00  0.00           C  
ATOM   1837  HB2 PRO   128      35.881  48.012   7.735  1.00  0.00           H  
ATOM   1838  HB3 PRO   128      34.663  47.653   8.878  1.00  0.00           H  
ATOM   1839  CA  PRO   128      35.317  49.729   8.819  1.00  0.00           C  
ATOM   1840  HA  PRO   128      35.621  49.469   9.830  1.00  0.00           H  
ATOM   1841  C   PRO   128      36.307  50.539   8.013  1.00  0.00           C  
ATOM   1842  O   PRO   128      36.369  50.468   6.789  1.00  0.00           O  
ATOM   1843  N   SER   129      37.032  51.230   8.840  1.00  0.00           N  
ATOM   1844  H   SER   129      36.876  51.021   9.817  1.00  0.00           H  
ATOM   1845  CA  SER   129      38.015  52.237   8.382  1.00  0.00           C  
ATOM   1846  HA  SER   129      38.403  51.955   7.406  1.00  0.00           H  
ATOM   1847  CB  SER   129      37.276  53.548   8.100  1.00  0.00           C  
ATOM   1848  HB2 SER   129      36.414  53.394   7.455  1.00  0.00           H  
ATOM   1849  HB3 SER   129      36.857  53.937   9.025  1.00  0.00           H  
ATOM   1850  OG  SER   129      38.232  54.503   7.532  1.00  0.00           O  
ATOM   1851  HG  SER   129      38.555  54.215   6.665  1.00  0.00           H  
ATOM   1852  C   SER   129      39.133  52.505   9.318  1.00  0.00           C  
ATOM   1853  O   SER   129      38.881  52.642  10.510  1.00  0.00           O  
ATOM   1854  N   GLU   130      40.351  52.544   8.759  1.00  0.00           N  
ATOM   1855  H   GLU   130      40.365  52.571   7.749  1.00  0.00           H  
ATOM   1856  CA  GLU   130      41.616  52.712   9.412  1.00  0.00           C  
ATOM   1857  HA  GLU   130      41.664  52.038  10.265  1.00  0.00           H  
ATOM   1858  CB  GLU   130      42.806  52.391   8.491  1.00  0.00           C  
ATOM   1859  HB2 GLU   130      42.864  53.224   7.793  1.00  0.00           H  
ATOM   1860  HB3 GLU   130      43.720  52.433   9.080  1.00  0.00           H  
ATOM   1861  CG  GLU   130      42.727  50.991   7.879  1.00  0.00           C  
ATOM   1862  HG2 GLU   130      43.686  50.478   7.887  1.00  0.00           H  
ATOM   1863  HG3 GLU   130      42.029  50.440   8.506  1.00  0.00           H  
ATOM   1864  CD  GLU   130      42.122  51.019   6.433  1.00  0.00           C  
ATOM   1865  OE1 GLU   130      42.828  51.272   5.383  1.00  0.00           O  
ATOM   1866  OE2 GLU   130      40.861  51.044   6.248  1.00  0.00           O  
ATOM   1867  C   GLU   130      41.693  54.081  10.133  1.00  0.00           C  
ATOM   1868  O   GLU   130      42.580  54.310  10.938  1.00  0.00           O  
ATOM   1869  N   GLU   131      40.758  54.989   9.910  1.00  0.00           N  
ATOM   1870  H   GLU   131      39.948  54.779   9.343  1.00  0.00           H  
ATOM   1871  CA  GLU   131      40.466  56.159  10.708  1.00  0.00           C  
ATOM   1872  HA  GLU   131      41.214  56.942  10.604  1.00  0.00           H  
ATOM   1873  CB  GLU   131      39.166  56.775  10.183  1.00  0.00           C  
ATOM   1874  HB2 GLU   131      39.300  56.842   9.105  1.00  0.00           H  
ATOM   1875  HB3 GLU   131      38.399  56.017  10.328  1.00  0.00           H  
ATOM   1876  CG  GLU   131      38.870  58.132  10.862  1.00  0.00           C  
ATOM   1877  HG2 GLU   131      37.803  58.261  10.689  1.00  0.00           H  
ATOM   1878  HG3 GLU   131      39.008  58.194  11.940  1.00  0.00           H  
ATOM   1879  CD  GLU   131      39.658  59.219  10.188  1.00  0.00           C  
ATOM   1880  OE1 GLU   131      39.158  59.720   9.125  1.00  0.00           O  
ATOM   1881  OE2 GLU   131      40.803  59.409  10.475  1.00  0.00           O  
ATOM   1882  C   GLU   131      40.251  55.749  12.213  1.00  0.00           C  
ATOM   1883  O   GLU   131      40.430  56.543  13.104  1.00  0.00           O  
ATOM   1884  N   GLY   132      40.144  54.416  12.515  1.00  0.00           N  
ATOM   1885  H   GLY   132      39.549  53.955  11.840  1.00  0.00           H  
ATOM   1886  CA  GLY   132      39.951  53.919  13.864  1.00  0.00           C  
ATOM   1887  HA2 GLY   132      39.468  54.646  14.513  1.00  0.00           H  
ATOM   1888  HA3 GLY   132      39.425  52.968  13.900  1.00  0.00           H  
ATOM   1889  C   GLY   132      41.366  53.633  14.509  1.00  0.00           C  
ATOM   1890  O   GLY   132      41.459  53.674  15.716  1.00  0.00           O  
ATOM   1891  N   TYR   133      42.385  53.512  13.634  1.00  0.00           N  
ATOM   1892  H   TYR   133      42.107  53.694  12.679  1.00  0.00           H  
ATOM   1893  CA  TYR   133      43.762  53.355  14.124  1.00  0.00           C  
ATOM   1894  HA  TYR   133      43.766  53.314  15.211  1.00  0.00           H  
ATOM   1895  CB  TYR   133      44.389  52.098  13.483  1.00  0.00           C  
ATOM   1896  HB2 TYR   133      43.774  51.200  13.503  1.00  0.00           H  
ATOM   1897  HB3 TYR   133      44.718  52.173  12.448  1.00  0.00           H  
ATOM   1898  CG  TYR   133      45.553  51.514  14.245  1.00  0.00           C  
ATOM   1899  CD1 TYR   133      46.798  51.268  13.609  1.00  0.00           C  
ATOM   1900  HD1 TYR   133      47.044  51.583  12.602  1.00  0.00           H  
ATOM   1901  CE1 TYR   133      47.779  50.567  14.305  1.00  0.00           C  
ATOM   1902  HE1 TYR   133      48.762  50.443  13.867  1.00  0.00           H  
ATOM   1903  CZ  TYR   133      47.557  50.240  15.619  1.00  0.00           C  
ATOM   1904  OH  TYR   133      48.461  49.540  16.304  1.00  0.00           O  
ATOM   1905  HH  TYR   133      49.288  49.679  15.818  1.00  0.00           H  
ATOM   1906  CE2 TYR   133      46.328  50.452  16.181  1.00  0.00           C  
ATOM   1907  HE2 TYR   133      46.217  50.113  17.204  1.00  0.00           H  
ATOM   1908  CD2 TYR   133      45.319  51.175  15.516  1.00  0.00           C  
ATOM   1909  HD2 TYR   133      44.403  51.362  16.065  1.00  0.00           H  
ATOM   1910  C   TYR   133      44.652  54.595  13.731  1.00  0.00           C  
ATOM   1911  O   TYR   133      45.807  54.716  14.145  1.00  0.00           O  
ATOM   1912  N   GLN   134      44.238  55.497  12.873  1.00  0.00           N  
ATOM   1913  H   GLN   134      43.477  55.266  12.248  1.00  0.00           H  
ATOM   1914  CA  GLN   134      45.234  56.269  12.164  1.00  0.00           C  
ATOM   1915  HA  GLN   134      46.065  55.614  11.912  1.00  0.00           H  
ATOM   1916  CB  GLN   134      44.529  56.877  10.917  1.00  0.00           C  
ATOM   1917  HB2 GLN   134      43.444  56.793  10.934  1.00  0.00           H  
ATOM   1918  HB3 GLN   134      44.924  57.877  10.745  1.00  0.00           H  
ATOM   1919  CG  GLN   134      45.044  56.093   9.659  1.00  0.00           C  
ATOM   1920  HG2 GLN   134      46.117  56.275   9.671  1.00  0.00           H  
ATOM   1921  HG3 GLN   134      44.746  55.071   9.886  1.00  0.00           H  
ATOM   1922  CD  GLN   134      44.366  56.512   8.418  1.00  0.00           C  
ATOM   1923  OE1 GLN   134      43.555  57.400   8.329  1.00  0.00           O  
ATOM   1924  NE2 GLN   134      44.755  55.830   7.362  1.00  0.00           N  
ATOM   1925 HE21 GLN   134      44.411  56.064   6.441  1.00  0.00           H  
ATOM   1926 HE22 GLN   134      45.338  55.022   7.536  1.00  0.00           H  
ATOM   1927  C   GLN   134      45.802  57.390  13.002  1.00  0.00           C  
ATOM   1928  O   GLN   134      46.996  57.621  13.070  1.00  0.00           O  
ATOM   1929  N   ASP   135      44.825  58.019  13.751  1.00  0.00           N  
ATOM   1930  H   ASP   135      43.849  57.841  13.558  1.00  0.00           H  
ATOM   1931  CA  ASP   135      45.279  58.955  14.759  1.00  0.00           C  
ATOM   1932  HA  ASP   135      45.953  59.659  14.277  1.00  0.00           H  
ATOM   1933  CB  ASP   135      44.075  59.750  15.255  1.00  0.00           C  
ATOM   1934  HB2 ASP   135      43.692  60.315  14.408  1.00  0.00           H  
ATOM   1935  HB3 ASP   135      43.329  59.045  15.617  1.00  0.00           H  
ATOM   1936  CG  ASP   135      44.423  60.846  16.258  1.00  0.00           C  
ATOM   1937  OD1 ASP   135      43.900  60.898  17.417  1.00  0.00           O  
ATOM   1938  OD2 ASP   135      45.169  61.774  15.833  1.00  0.00           O  
ATOM   1939  C   ASP   135      45.954  58.293  16.040  1.00  0.00           C  
ATOM   1940  O   ASP   135      46.577  59.007  16.796  1.00  0.00           O  
ATOM   1941  N   TYR   136      45.817  56.923  16.222  1.00  0.00           N  
ATOM   1942  H   TYR   136      45.498  56.475  15.373  1.00  0.00           H  
ATOM   1943  CA  TYR   136      46.641  56.077  17.132  1.00  0.00           C  
ATOM   1944  HA  TYR   136      46.601  56.498  18.134  1.00  0.00           H  
ATOM   1945  CB  TYR   136      46.077  54.613  17.156  1.00  0.00           C  
ATOM   1946  HB2 TYR   136      44.994  54.718  17.131  1.00  0.00           H  
ATOM   1947  HB3 TYR   136      46.522  54.065  16.327  1.00  0.00           H  
ATOM   1948  CG  TYR   136      46.244  53.900  18.391  1.00  0.00           C  
ATOM   1949  CD1 TYR   136      47.003  52.780  18.493  1.00  0.00           C  
ATOM   1950  HD1 TYR   136      47.689  52.526  17.694  1.00  0.00           H  
ATOM   1951  CE1 TYR   136      47.162  51.993  19.656  1.00  0.00           C  
ATOM   1952  HE1 TYR   136      47.840  51.149  19.609  1.00  0.00           H  
ATOM   1953  CZ  TYR   136      46.398  52.355  20.791  1.00  0.00           C  
ATOM   1954  OH  TYR   136      46.333  51.621  21.988  1.00  0.00           O  
ATOM   1955  HH  TYR   136      46.791  50.786  21.805  1.00  0.00           H  
ATOM   1956  CE2 TYR   136      45.530  53.474  20.726  1.00  0.00           C  
ATOM   1957  HE2 TYR   136      44.877  53.740  21.548  1.00  0.00           H  
ATOM   1958  CD2 TYR   136      45.422  54.172  19.556  1.00  0.00           C  
ATOM   1959  HD2 TYR   136      44.664  54.934  19.421  1.00  0.00           H  
ATOM   1960  C   TYR   136      48.107  56.010  16.741  1.00  0.00           C  
ATOM   1961  O   TYR   136      48.985  56.322  17.560  1.00  0.00           O  
ATOM   1962  N   GLU   137      48.368  55.523  15.515  1.00  0.00           N  
ATOM   1963  H   GLU   137      47.633  55.306  14.855  1.00  0.00           H  
ATOM   1964  CA  GLU   137      49.782  55.198  15.158  1.00  0.00           C  
ATOM   1965  HA  GLU   137      50.383  55.844  15.795  1.00  0.00           H  
ATOM   1966  CB  GLU   137      50.123  53.706  15.312  1.00  0.00           C  
ATOM   1967  HB2 GLU   137      49.392  53.094  14.788  1.00  0.00           H  
ATOM   1968  HB3 GLU   137      51.117  53.533  14.903  1.00  0.00           H  
ATOM   1969  CG  GLU   137      50.242  53.233  16.740  1.00  0.00           C  
ATOM   1970  HG2 GLU   137      49.489  53.765  17.318  1.00  0.00           H  
ATOM   1971  HG3 GLU   137      50.015  52.170  16.793  1.00  0.00           H  
ATOM   1972  CD  GLU   137      51.647  53.282  17.332  1.00  0.00           C  
ATOM   1973  OE1 GLU   137      51.894  53.851  18.420  1.00  0.00           O  
ATOM   1974  OE2 GLU   137      52.574  52.891  16.611  1.00  0.00           O  
ATOM   1975  C   GLU   137      49.940  55.557  13.670  1.00  0.00           C  
ATOM   1976  O   GLU   137      49.150  55.218  12.774  1.00  0.00           O  
ATOM   1977  N   PRO   138      51.137  55.970  13.251  1.00  0.00           N  
ATOM   1978  CD  PRO   138      52.219  56.514  14.129  1.00  0.00           C  
ATOM   1979  HD2 PRO   138      52.315  55.902  15.023  1.00  0.00           H  
ATOM   1980  HD3 PRO   138      51.976  57.513  14.485  1.00  0.00           H  
ATOM   1981  CG  PRO   138      53.529  56.524  13.356  1.00  0.00           C  
ATOM   1982  HG2 PRO   138      53.950  55.604  13.755  1.00  0.00           H  
ATOM   1983  HG3 PRO   138      54.102  57.392  13.679  1.00  0.00           H  
ATOM   1984  CB  PRO   138      53.052  56.425  11.928  1.00  0.00           C  
ATOM   1985  HB2 PRO   138      53.744  56.068  11.168  1.00  0.00           H  
ATOM   1986  HB3 PRO   138      52.718  57.432  11.686  1.00  0.00           H  
ATOM   1987  CA  PRO   138      51.672  55.673  11.897  1.00  0.00           C  
ATOM   1988  HA  PRO   138      51.072  56.170  11.139  1.00  0.00           H  
ATOM   1989  C   PRO   138      51.969  54.162  11.579  1.00  0.00           C  
ATOM   1990  O   PRO   138      52.368  53.305  12.431  1.00  0.00           O  
ATOM   1991  N   GLU   139      51.763  53.811  10.308  1.00  0.00           N  
ATOM   1992  H   GLU   139      51.748  54.557   9.625  1.00  0.00           H  
ATOM   1993  CA  GLU   139      52.016  52.533   9.681  1.00  0.00           C  
ATOM   1994  HA  GLU   139      51.592  51.787  10.350  1.00  0.00           H  
ATOM   1995  CB  GLU   139      51.511  52.618   8.202  1.00  0.00           C  
ATOM   1996  HB2 GLU   139      52.149  53.189   7.529  1.00  0.00           H  
ATOM   1997  HB3 GLU   139      51.714  51.612   7.840  1.00  0.00           H  
ATOM   1998  CG  GLU   139      49.980  52.843   8.018  1.00  0.00           C  
ATOM   1999  HG2 GLU   139      49.719  52.625   6.984  1.00  0.00           H  
ATOM   2000  HG3 GLU   139      49.362  52.234   8.675  1.00  0.00           H  
ATOM   2001  CD  GLU   139      49.674  54.361   8.155  1.00  0.00           C  
ATOM   2002  OE1 GLU   139      50.506  55.168   7.657  1.00  0.00           O  
ATOM   2003  OE2 GLU   139      48.631  54.748   8.640  1.00  0.00           O  
ATOM   2004  C   GLU   139      53.520  52.176   9.626  1.00  0.00           C  
ATOM   2005  O   GLU   139      54.367  52.942   9.146  1.00  0.00           O  
ATOM   2006  N   ALA   140      53.745  50.900  10.012  1.00  0.00           N  
ATOM   2007  H   ALA   140      52.915  50.429  10.347  1.00  0.00           H  
ATOM   2008  CA  ALA   140      55.005  50.217  10.079  1.00  0.00           C  
ATOM   2009  HA  ALA   140      55.693  50.932   9.634  1.00  0.00           H  
ATOM   2010  CB  ALA   140      55.279  50.039  11.609  1.00  0.00           C  
ATOM   2011  HB1 ALA   140      54.498  49.414  12.038  1.00  0.00           H  
ATOM   2012  HB2 ALA   140      56.266  49.584  11.661  1.00  0.00           H  
ATOM   2013  HB3 ALA   140      55.298  50.998  12.123  1.00  0.00           H  
ATOM   2014  C   ALA   140      55.056  48.896   9.328  1.00  0.00           C  
ATOM   2015  O   ALA   140      54.026  48.152   9.191  1.00  0.00           O  
ATOM   2016  OXT ALA   140      56.138  48.419   8.972  1.00  0.00           O  
TER    2017      ALA   140 
ATOM   2017  N   MET   141      39.591  49.181  55.358  1.00  0.00           N  
ATOM   2018  H1  MET   141      38.931  48.386  55.417  1.00  0.00           H  
ATOM   2019  H2  MET   141      40.279  49.019  56.115  1.00  0.00           H  
ATOM   2020  H3  MET   141      40.126  49.154  54.471  1.00  0.00           H  
ATOM   2021  CA  MET   141      38.880  50.456  55.504  1.00  0.00           C  
ATOM   2022  HA  MET   141      38.542  50.631  56.523  1.00  0.00           H  
ATOM   2023  CB  MET   141      39.930  51.583  55.225  1.00  0.00           C  
ATOM   2024  HB2 MET   141      40.923  51.277  55.550  1.00  0.00           H  
ATOM   2025  HB3 MET   141      40.015  51.788  54.160  1.00  0.00           H  
ATOM   2026  CG  MET   141      39.520  52.881  55.872  1.00  0.00           C  
ATOM   2027  HG2 MET   141      39.607  52.800  56.953  1.00  0.00           H  
ATOM   2028  HG3 MET   141      40.198  53.659  55.528  1.00  0.00           H  
ATOM   2029  SD  MET   141      37.773  53.357  55.801  1.00  0.00           S  
ATOM   2030  CE  MET   141      37.781  55.098  56.435  1.00  0.00           C  
ATOM   2031  HE1 MET   141      38.534  55.093  57.219  1.00  0.00           H  
ATOM   2032  HE2 MET   141      38.046  55.731  55.591  1.00  0.00           H  
ATOM   2033  HE3 MET   141      36.826  55.324  56.904  1.00  0.00           H  
ATOM   2034  C   MET   141      37.638  50.403  54.628  1.00  0.00           C  
ATOM   2035  O   MET   141      37.729  50.360  53.379  1.00  0.00           O  
ATOM   2036  N   ASP   142      36.492  50.119  55.270  1.00  0.00           N  
ATOM   2037  H   ASP   142      36.617  49.757  56.205  1.00  0.00           H  
ATOM   2038  CA  ASP   142      35.376  49.460  54.638  1.00  0.00           C  
ATOM   2039  HA  ASP   142      35.713  48.577  54.100  1.00  0.00           H  
ATOM   2040  CB  ASP   142      34.391  49.008  55.725  1.00  0.00           C  
ATOM   2041  HB2 ASP   142      34.875  48.309  56.403  1.00  0.00           H  
ATOM   2042  HB3 ASP   142      34.172  49.838  56.393  1.00  0.00           H  
ATOM   2043  CG  ASP   142      33.136  48.428  55.235  1.00  0.00           C  
ATOM   2044  OD1 ASP   142      32.062  49.114  55.204  1.00  0.00           O  
ATOM   2045  OD2 ASP   142      33.019  47.238  54.835  1.00  0.00           O  
ATOM   2046  C   ASP   142      34.689  50.461  53.641  1.00  0.00           C  
ATOM   2047  O   ASP   142      34.397  50.120  52.487  1.00  0.00           O  
ATOM   2048  N   VAL   143      34.590  51.737  54.024  1.00  0.00           N  
ATOM   2049  H   VAL   143      34.818  51.997  54.974  1.00  0.00           H  
ATOM   2050  CA  VAL   143      33.972  52.779  53.164  1.00  0.00           C  
ATOM   2051  HA  VAL   143      33.114  52.387  52.623  1.00  0.00           H  
ATOM   2052  CB  VAL   143      33.551  53.927  54.107  1.00  0.00           C  
ATOM   2053  HB  VAL   143      33.094  53.530  55.011  1.00  0.00           H  
ATOM   2054  CG1 VAL   143      34.675  54.904  54.571  1.00  0.00           C  
ATOM   2055 HG11 VAL   143      34.277  55.763  55.108  1.00  0.00           H  
ATOM   2056 HG12 VAL   143      35.272  54.391  55.322  1.00  0.00           H  
ATOM   2057 HG13 VAL   143      35.295  55.211  53.731  1.00  0.00           H  
ATOM   2058  CG2 VAL   143      32.367  54.555  53.420  1.00  0.00           C  
ATOM   2059 HG21 VAL   143      32.544  54.800  52.374  1.00  0.00           H  
ATOM   2060 HG22 VAL   143      31.560  53.831  53.328  1.00  0.00           H  
ATOM   2061 HG23 VAL   143      32.104  55.472  53.944  1.00  0.00           H  
ATOM   2062  C   VAL   143      34.971  53.230  52.100  1.00  0.00           C  
ATOM   2063  O   VAL   143      34.567  53.771  51.036  1.00  0.00           O  
ATOM   2064  N   PHE   144      36.317  52.905  52.337  1.00  0.00           N  
ATOM   2065  H   PHE   144      36.582  52.538  53.241  1.00  0.00           H  
ATOM   2066  CA  PHE   144      37.309  53.190  51.386  1.00  0.00           C  
ATOM   2067  HA  PHE   144      37.082  54.151  50.930  1.00  0.00           H  
ATOM   2068  CB  PHE   144      38.696  53.229  51.965  1.00  0.00           C  
ATOM   2069  HB2 PHE   144      38.643  53.890  52.827  1.00  0.00           H  
ATOM   2070  HB3 PHE   144      38.966  52.239  52.328  1.00  0.00           H  
ATOM   2071  CG  PHE   144      39.777  53.757  51.032  1.00  0.00           C  
ATOM   2072  CD1 PHE   144      40.123  52.941  49.985  1.00  0.00           C  
ATOM   2073  HD1 PHE   144      39.640  51.975  49.900  1.00  0.00           H  
ATOM   2074  CE1 PHE   144      41.140  53.274  49.116  1.00  0.00           C  
ATOM   2075  HE1 PHE   144      41.227  52.553  48.312  1.00  0.00           H  
ATOM   2076  CZ  PHE   144      41.665  54.572  49.205  1.00  0.00           C  
ATOM   2077  HZ  PHE   144      42.245  54.858  48.335  1.00  0.00           H  
ATOM   2078  CE2 PHE   144      41.396  55.426  50.237  1.00  0.00           C  
ATOM   2079  HE2 PHE   144      41.852  56.392  50.418  1.00  0.00           H  
ATOM   2080  CD2 PHE   144      40.378  54.981  51.130  1.00  0.00           C  
ATOM   2081  HD2 PHE   144      40.133  55.711  51.892  1.00  0.00           H  
ATOM   2082  C   PHE   144      37.062  52.178  50.295  1.00  0.00           C  
ATOM   2083  O   PHE   144      36.895  52.637  49.219  1.00  0.00           O  
ATOM   2084  N   MET   145      36.981  50.888  50.611  1.00  0.00           N  
ATOM   2085  H   MET   145      36.826  50.638  51.578  1.00  0.00           H  
ATOM   2086  CA  MET   145      36.692  49.828  49.624  1.00  0.00           C  
ATOM   2087  HA  MET   145      37.566  49.825  48.977  1.00  0.00           H  
ATOM   2088  CB  MET   145      36.602  48.548  50.466  1.00  0.00           C  
ATOM   2089  HB2 MET   145      36.316  48.771  51.492  1.00  0.00           H  
ATOM   2090  HB3 MET   145      35.717  47.996  50.155  1.00  0.00           H  
ATOM   2091  CG  MET   145      37.798  47.593  50.367  1.00  0.00           C  
ATOM   2092  HG2 MET   145      38.655  48.015  50.887  1.00  0.00           H  
ATOM   2093  HG3 MET   145      37.444  46.593  50.606  1.00  0.00           H  
ATOM   2094  SD  MET   145      38.251  47.391  48.647  1.00  0.00           S  
ATOM   2095  CE  MET   145      39.675  46.211  48.963  1.00  0.00           C  
ATOM   2096  HE1 MET   145      40.294  46.620  49.758  1.00  0.00           H  
ATOM   2097  HE2 MET   145      39.288  45.252  49.296  1.00  0.00           H  
ATOM   2098  HE3 MET   145      40.184  46.121  48.005  1.00  0.00           H  
ATOM   2099  C   MET   145      35.371  50.061  48.841  1.00  0.00           C  
ATOM   2100  O   MET   145      35.265  49.876  47.628  1.00  0.00           O  
ATOM   2101  N   LYS   146      34.359  50.589  49.509  1.00  0.00           N  
ATOM   2102  H   LYS   146      34.488  50.857  50.475  1.00  0.00           H  
ATOM   2103  CA  LYS   146      33.058  50.882  48.854  1.00  0.00           C  
ATOM   2104  HA  LYS   146      32.627  50.002  48.381  1.00  0.00           H  
ATOM   2105  CB  LYS   146      32.046  51.228  49.949  1.00  0.00           C  
ATOM   2106  HB2 LYS   146      32.470  51.894  50.698  1.00  0.00           H  
ATOM   2107  HB3 LYS   146      31.267  51.735  49.383  1.00  0.00           H  
ATOM   2108  CG  LYS   146      31.521  49.925  50.607  1.00  0.00           C  
ATOM   2109  HG2 LYS   146      31.155  49.221  49.864  1.00  0.00           H  
ATOM   2110  HG3 LYS   146      32.308  49.331  51.067  1.00  0.00           H  
ATOM   2111  CD  LYS   146      30.409  50.066  51.627  1.00  0.00           C  
ATOM   2112  HD2 LYS   146      30.631  50.607  52.544  1.00  0.00           H  
ATOM   2113  HD3 LYS   146      29.589  50.613  51.167  1.00  0.00           H  
ATOM   2114  CE  LYS   146      29.906  48.700  52.073  1.00  0.00           C  
ATOM   2115  HE2 LYS   146      29.073  48.980  52.713  1.00  0.00           H  
ATOM   2116  HE3 LYS   146      29.622  48.088  51.220  1.00  0.00           H  
ATOM   2117  NZ  LYS   146      30.912  47.925  52.850  1.00  0.00           N  
ATOM   2118  HZ1 LYS   146      30.481  47.070  53.246  1.00  0.00           H  
ATOM   2119  HZ2 LYS   146      31.669  47.551  52.250  1.00  0.00           H  
ATOM   2120  HZ3 LYS   146      31.280  48.513  53.619  1.00  0.00           H  
ATOM   2121  C   LYS   146      33.164  52.059  47.903  1.00  0.00           C  
ATOM   2122  O   LYS   146      32.470  52.090  46.900  1.00  0.00           O  
ATOM   2123  N   GLY   147      34.055  53.021  48.232  1.00  0.00           N  
ATOM   2124  H   GLY   147      34.452  52.983  49.161  1.00  0.00           H  
ATOM   2125  CA  GLY   147      34.642  54.011  47.353  1.00  0.00           C  
ATOM   2126  HA2 GLY   147      33.871  54.618  46.885  1.00  0.00           H  
ATOM   2127  HA3 GLY   147      35.218  54.773  47.874  1.00  0.00           H  
ATOM   2128  C   GLY   147      35.428  53.374  46.196  1.00  0.00           C  
ATOM   2129  O   GLY   147      35.128  53.492  45.013  1.00  0.00           O  
ATOM   2130  N   LEU   148      36.519  52.590  46.558  1.00  0.00           N  
ATOM   2131  H   LEU   148      36.787  52.567  47.533  1.00  0.00           H  
ATOM   2132  CA  LEU   148      37.446  52.099  45.584  1.00  0.00           C  
ATOM   2133  HA  LEU   148      37.883  52.957  45.078  1.00  0.00           H  
ATOM   2134  CB  LEU   148      38.471  51.248  46.320  1.00  0.00           C  
ATOM   2135  HB2 LEU   148      38.566  51.575  47.353  1.00  0.00           H  
ATOM   2136  HB3 LEU   148      38.062  50.268  46.560  1.00  0.00           H  
ATOM   2137  CG  LEU   148      39.836  50.988  45.695  1.00  0.00           C  
ATOM   2138  HG  LEU   148      40.282  51.976  45.601  1.00  0.00           H  
ATOM   2139  CD1 LEU   148      40.557  50.082  46.778  1.00  0.00           C  
ATOM   2140 HD11 LEU   148      41.612  50.061  46.510  1.00  0.00           H  
ATOM   2141 HD12 LEU   148      40.536  50.566  47.752  1.00  0.00           H  
ATOM   2142 HD13 LEU   148      40.190  49.067  46.915  1.00  0.00           H  
ATOM   2143  CD2 LEU   148      39.866  50.403  44.319  1.00  0.00           C  
ATOM   2144 HD21 LEU   148      40.854  50.287  43.879  1.00  0.00           H  
ATOM   2145 HD22 LEU   148      39.222  49.527  44.263  1.00  0.00           H  
ATOM   2146 HD23 LEU   148      39.366  51.100  43.650  1.00  0.00           H  
ATOM   2147  C   LEU   148      36.712  51.269  44.517  1.00  0.00           C  
ATOM   2148  O   LEU   148      36.876  51.369  43.292  1.00  0.00           O  
ATOM   2149  N   SER   149      35.691  50.421  44.907  1.00  0.00           N  
ATOM   2150  H   SER   149      35.459  50.304  45.884  1.00  0.00           H  
ATOM   2151  CA  SER   149      35.073  49.506  44.008  1.00  0.00           C  
ATOM   2152  HA  SER   149      35.873  49.112  43.386  1.00  0.00           H  
ATOM   2153  CB  SER   149      34.386  48.399  44.781  1.00  0.00           C  
ATOM   2154  HB2 SER   149      33.856  47.707  44.131  1.00  0.00           H  
ATOM   2155  HB3 SER   149      35.131  47.816  45.319  1.00  0.00           H  
ATOM   2156  OG  SER   149      33.438  48.949  45.686  1.00  0.00           O  
ATOM   2157  HG  SER   149      33.954  49.295  46.430  1.00  0.00           H  
ATOM   2158  C   SER   149      34.029  50.170  43.142  1.00  0.00           C  
ATOM   2159  O   SER   149      33.718  49.656  42.053  1.00  0.00           O  
ATOM   2160  N   LYS   150      33.483  51.356  43.625  1.00  0.00           N  
ATOM   2161  H   LYS   150      33.715  51.635  44.568  1.00  0.00           H  
ATOM   2162  CA  LYS   150      32.628  52.215  42.784  1.00  0.00           C  
ATOM   2163  HA  LYS   150      31.978  51.555  42.214  1.00  0.00           H  
ATOM   2164  CB  LYS   150      31.734  53.152  43.506  1.00  0.00           C  
ATOM   2165  HB2 LYS   150      31.312  52.745  44.422  1.00  0.00           H  
ATOM   2166  HB3 LYS   150      32.324  54.021  43.792  1.00  0.00           H  
ATOM   2167  CG  LYS   150      30.585  53.799  42.798  1.00  0.00           C  
ATOM   2168  HG2 LYS   150      29.907  54.274  43.505  1.00  0.00           H  
ATOM   2169  HG3 LYS   150      30.958  54.585  42.146  1.00  0.00           H  
ATOM   2170  CD  LYS   150      29.643  52.915  41.985  1.00  0.00           C  
ATOM   2171  HD2 LYS   150      28.815  53.555  41.685  1.00  0.00           H  
ATOM   2172  HD3 LYS   150      30.218  52.507  41.156  1.00  0.00           H  
ATOM   2173  CE  LYS   150      29.089  51.785  42.773  1.00  0.00           C  
ATOM   2174  HE2 LYS   150      29.878  51.182  43.215  1.00  0.00           H  
ATOM   2175  HE3 LYS   150      28.513  52.121  43.631  1.00  0.00           H  
ATOM   2176  NZ  LYS   150      28.222  51.041  41.854  1.00  0.00           N  
ATOM   2177  HZ1 LYS   150      27.943  50.097  42.177  1.00  0.00           H  
ATOM   2178  HZ2 LYS   150      27.496  51.683  41.489  1.00  0.00           H  
ATOM   2179  HZ3 LYS   150      28.814  50.658  41.095  1.00  0.00           H  
ATOM   2180  C   LYS   150      33.501  52.907  41.751  1.00  0.00           C  
ATOM   2181  O   LYS   150      33.088  53.107  40.606  1.00  0.00           O  
ATOM   2182  N   ALA   151      34.737  53.243  42.120  1.00  0.00           N  
ATOM   2183  H   ALA   151      35.060  53.001  43.048  1.00  0.00           H  
ATOM   2184  CA  ALA   151      35.604  54.061  41.292  1.00  0.00           C  
ATOM   2185  HA  ALA   151      35.034  54.835  40.784  1.00  0.00           H  
ATOM   2186  CB  ALA   151      36.769  54.576  42.146  1.00  0.00           C  
ATOM   2187  HB1 ALA   151      36.490  55.489  42.668  1.00  0.00           H  
ATOM   2188  HB2 ALA   151      37.087  53.890  42.928  1.00  0.00           H  
ATOM   2189  HB3 ALA   151      37.677  54.782  41.581  1.00  0.00           H  
ATOM   2190  C   ALA   151      36.202  53.239  40.080  1.00  0.00           C  
ATOM   2191  O   ALA   151      36.348  53.666  38.915  1.00  0.00           O  
ATOM   2192  N   LYS   152      36.660  51.938  40.430  1.00  0.00           N  
ATOM   2193  H   LYS   152      36.715  51.782  41.428  1.00  0.00           H  
ATOM   2194  CA  LYS   152      36.864  50.817  39.416  1.00  0.00           C  
ATOM   2195  HA  LYS   152      37.808  51.003  38.909  1.00  0.00           H  
ATOM   2196  CB  LYS   152      36.910  49.521  40.301  1.00  0.00           C  
ATOM   2197  HB2 LYS   152      37.412  49.673  41.254  1.00  0.00           H  
ATOM   2198  HB3 LYS   152      35.914  49.206  40.605  1.00  0.00           H  
ATOM   2199  CG  LYS   152      37.690  48.404  39.551  1.00  0.00           C  
ATOM   2200  HG2 LYS   152      37.334  48.341  38.525  1.00  0.00           H  
ATOM   2201  HG3 LYS   152      38.755  48.493  39.754  1.00  0.00           H  
ATOM   2202  CD  LYS   152      37.231  47.071  40.187  1.00  0.00           C  
ATOM   2203  HD2 LYS   152      37.501  47.213  41.231  1.00  0.00           H  
ATOM   2204  HD3 LYS   152      36.158  46.891  40.178  1.00  0.00           H  
ATOM   2205  CE  LYS   152      37.870  45.788  39.539  1.00  0.00           C  
ATOM   2206  HE2 LYS   152      38.930  45.710  39.770  1.00  0.00           H  
ATOM   2207  HE3 LYS   152      37.462  44.925  40.059  1.00  0.00           H  
ATOM   2208  NZ  LYS   152      37.653  45.560  38.060  1.00  0.00           N  
ATOM   2209  HZ1 LYS   152      38.085  44.638  37.870  1.00  0.00           H  
ATOM   2210  HZ2 LYS   152      36.637  45.607  37.864  1.00  0.00           H  
ATOM   2211  HZ3 LYS   152      38.146  46.170  37.383  1.00  0.00           H  
ATOM   2212  C   LYS   152      35.757  50.758  38.378  1.00  0.00           C  
ATOM   2213  O   LYS   152      36.070  50.723  37.211  1.00  0.00           O  
ATOM   2214  N   GLU   153      34.455  50.905  38.792  1.00  0.00           N  
ATOM   2215  H   GLU   153      34.212  50.932  39.773  1.00  0.00           H  
ATOM   2216  CA  GLU   153      33.376  50.636  37.953  1.00  0.00           C  
ATOM   2217  HA  GLU   153      33.604  49.674  37.500  1.00  0.00           H  
ATOM   2218  CB  GLU   153      32.074  50.528  38.757  1.00  0.00           C  
ATOM   2219  HB2 GLU   153      32.175  49.805  39.564  1.00  0.00           H  
ATOM   2220  HB3 GLU   153      31.764  51.516  39.093  1.00  0.00           H  
ATOM   2221  CG  GLU   153      30.841  50.059  37.867  1.00  0.00           C  
ATOM   2222  HG2 GLU   153      30.237  50.941  37.663  1.00  0.00           H  
ATOM   2223  HG3 GLU   153      31.090  49.686  36.875  1.00  0.00           H  
ATOM   2224  CD  GLU   153      29.997  48.966  38.674  1.00  0.00           C  
ATOM   2225  OE1 GLU   153      30.061  47.810  38.220  1.00  0.00           O  
ATOM   2226  OE2 GLU   153      29.353  49.235  39.763  1.00  0.00           O  
ATOM   2227  C   GLU   153      33.118  51.668  36.868  1.00  0.00           C  
ATOM   2228  O   GLU   153      32.965  51.305  35.727  1.00  0.00           O  
ATOM   2229  N   GLY   154      33.241  52.946  37.253  1.00  0.00           N  
ATOM   2230  H   GLY   154      33.327  53.273  38.206  1.00  0.00           H  
ATOM   2231  CA  GLY   154      33.059  53.897  36.176  1.00  0.00           C  
ATOM   2232  HA2 GLY   154      32.222  53.547  35.576  1.00  0.00           H  
ATOM   2233  HA3 GLY   154      32.823  54.878  36.583  1.00  0.00           H  
ATOM   2234  C   GLY   154      34.283  54.051  35.305  1.00  0.00           C  
ATOM   2235  O   GLY   154      34.133  54.494  34.139  1.00  0.00           O  
ATOM   2236  N   VAL   155      35.499  53.598  35.652  1.00  0.00           N  
ATOM   2237  H   VAL   155      35.626  53.212  36.579  1.00  0.00           H  
ATOM   2238  CA  VAL   155      36.652  53.637  34.729  1.00  0.00           C  
ATOM   2239  HA  VAL   155      36.675  54.632  34.289  1.00  0.00           H  
ATOM   2240  CB  VAL   155      37.989  53.533  35.380  1.00  0.00           C  
ATOM   2241  HB  VAL   155      38.029  52.674  36.048  1.00  0.00           H  
ATOM   2242  CG1 VAL   155      39.221  53.333  34.377  1.00  0.00           C  
ATOM   2243 HG11 VAL   155      39.290  52.298  34.049  1.00  0.00           H  
ATOM   2244 HG12 VAL   155      39.336  53.947  33.486  1.00  0.00           H  
ATOM   2245 HG13 VAL   155      40.144  53.434  34.944  1.00  0.00           H  
ATOM   2246  CG2 VAL   155      38.213  54.740  36.279  1.00  0.00           C  
ATOM   2247 HG21 VAL   155      38.483  55.586  35.650  1.00  0.00           H  
ATOM   2248 HG22 VAL   155      37.461  54.918  37.046  1.00  0.00           H  
ATOM   2249 HG23 VAL   155      39.068  54.548  36.924  1.00  0.00           H  
ATOM   2250  C   VAL   155      36.461  52.576  33.643  1.00  0.00           C  
ATOM   2251  O   VAL   155      36.623  52.844  32.431  1.00  0.00           O  
ATOM   2252  N   VAL   156      35.927  51.425  34.001  1.00  0.00           N  
ATOM   2253  H   VAL   156      35.747  51.285  34.986  1.00  0.00           H  
ATOM   2254  CA  VAL   156      35.672  50.276  33.094  1.00  0.00           C  
ATOM   2255  HA  VAL   156      36.544  50.245  32.445  1.00  0.00           H  
ATOM   2256  CB  VAL   156      35.604  48.934  33.817  1.00  0.00           C  
ATOM   2257  HB  VAL   156      34.873  49.061  34.612  1.00  0.00           H  
ATOM   2258  CG1 VAL   156      35.134  47.823  32.870  1.00  0.00           C  
ATOM   2259 HG11 VAL   156      35.781  47.713  32.001  1.00  0.00           H  
ATOM   2260 HG12 VAL   156      35.166  46.867  33.388  1.00  0.00           H  
ATOM   2261 HG13 VAL   156      34.120  47.997  32.517  1.00  0.00           H  
ATOM   2262  CG2 VAL   156      36.822  48.618  34.643  1.00  0.00           C  
ATOM   2263 HG21 VAL   156      36.706  47.630  35.085  1.00  0.00           H  
ATOM   2264 HG22 VAL   156      37.718  48.584  34.026  1.00  0.00           H  
ATOM   2265 HG23 VAL   156      36.908  49.372  35.424  1.00  0.00           H  
ATOM   2266  C   VAL   156      34.466  50.627  32.203  1.00  0.00           C  
ATOM   2267  O   VAL   156      34.368  50.298  31.007  1.00  0.00           O  
ATOM   2268  N   ALA   157      33.417  51.310  32.832  1.00  0.00           N  
ATOM   2269  H   ALA   157      33.477  51.494  33.825  1.00  0.00           H  
ATOM   2270  CA  ALA   157      32.178  51.659  32.040  1.00  0.00           C  
ATOM   2271  HA  ALA   157      31.783  50.692  31.736  1.00  0.00           H  
ATOM   2272  CB  ALA   157      31.223  52.383  32.952  1.00  0.00           C  
ATOM   2273  HB1 ALA   157      30.933  51.759  33.795  1.00  0.00           H  
ATOM   2274  HB2 ALA   157      31.623  53.294  33.393  1.00  0.00           H  
ATOM   2275  HB3 ALA   157      30.342  52.640  32.366  1.00  0.00           H  
ATOM   2276  C   ALA   157      32.512  52.586  30.858  1.00  0.00           C  
ATOM   2277  O   ALA   157      31.907  52.394  29.800  1.00  0.00           O  
ATOM   2278  N   ALA   158      33.264  53.665  31.003  1.00  0.00           N  
ATOM   2279  H   ALA   158      33.512  53.839  31.968  1.00  0.00           H  
ATOM   2280  CA  ALA   158      33.661  54.639  29.949  1.00  0.00           C  
ATOM   2281  HA  ALA   158      32.702  55.042  29.629  1.00  0.00           H  
ATOM   2282  CB  ALA   158      34.576  55.644  30.659  1.00  0.00           C  
ATOM   2283  HB1 ALA   158      35.336  55.077  31.194  1.00  0.00           H  
ATOM   2284  HB2 ALA   158      35.110  56.224  29.908  1.00  0.00           H  
ATOM   2285  HB3 ALA   158      34.029  56.256  31.373  1.00  0.00           H  
ATOM   2286  C   ALA   158      34.368  53.937  28.761  1.00  0.00           C  
ATOM   2287  O   ALA   158      33.910  54.167  27.626  1.00  0.00           O  
ATOM   2288  N   ALA   159      35.382  53.010  29.019  1.00  0.00           N  
ATOM   2289  H   ALA   159      35.577  52.648  29.943  1.00  0.00           H  
ATOM   2290  CA  ALA   159      36.038  52.359  27.889  1.00  0.00           C  
ATOM   2291  HA  ALA   159      36.409  53.078  27.162  1.00  0.00           H  
ATOM   2292  CB  ALA   159      37.291  51.636  28.241  1.00  0.00           C  
ATOM   2293  HB1 ALA   159      37.071  50.985  29.086  1.00  0.00           H  
ATOM   2294  HB2 ALA   159      37.614  51.019  27.405  1.00  0.00           H  
ATOM   2295  HB3 ALA   159      37.988  52.375  28.631  1.00  0.00           H  
ATOM   2296  C   ALA   159      34.987  51.403  27.248  1.00  0.00           C  
ATOM   2297  O   ALA   159      34.842  51.521  26.033  1.00  0.00           O  
ATOM   2298  N   GLU   160      34.247  50.571  28.035  1.00  0.00           N  
ATOM   2299  H   GLU   160      34.430  50.496  29.027  1.00  0.00           H  
ATOM   2300  CA  GLU   160      33.172  49.740  27.509  1.00  0.00           C  
ATOM   2301  HA  GLU   160      33.777  48.945  27.079  1.00  0.00           H  
ATOM   2302  CB  GLU   160      32.292  49.005  28.569  1.00  0.00           C  
ATOM   2303  HB2 GLU   160      32.011  49.725  29.335  1.00  0.00           H  
ATOM   2304  HB3 GLU   160      31.419  48.493  28.170  1.00  0.00           H  
ATOM   2305  CG  GLU   160      33.007  47.840  29.241  1.00  0.00           C  
ATOM   2306  HG2 GLU   160      33.950  48.217  29.632  1.00  0.00           H  
ATOM   2307  HG3 GLU   160      32.311  47.642  30.053  1.00  0.00           H  
ATOM   2308  CD  GLU   160      33.352  46.669  28.411  1.00  0.00           C  
ATOM   2309  OE1 GLU   160      34.506  46.251  28.366  1.00  0.00           O  
ATOM   2310  OE2 GLU   160      32.396  46.106  27.733  1.00  0.00           O  
ATOM   2311  C   GLU   160      32.305  50.500  26.547  1.00  0.00           C  
ATOM   2312  O   GLU   160      32.050  50.120  25.373  1.00  0.00           O  
ATOM   2313  N   LYS   161      31.768  51.639  27.102  1.00  0.00           N  
ATOM   2314  H   LYS   161      32.073  52.090  27.954  1.00  0.00           H  
ATOM   2315  CA  LYS   161      30.841  52.529  26.444  1.00  0.00           C  
ATOM   2316  HA  LYS   161      29.908  51.988  26.301  1.00  0.00           H  
ATOM   2317  CB  LYS   161      30.434  53.714  27.395  1.00  0.00           C  
ATOM   2318  HB2 LYS   161      30.087  53.230  28.306  1.00  0.00           H  
ATOM   2319  HB3 LYS   161      31.303  54.325  27.630  1.00  0.00           H  
ATOM   2320  CG  LYS   161      29.347  54.523  26.753  1.00  0.00           C  
ATOM   2321  HG2 LYS   161      29.743  54.879  25.803  1.00  0.00           H  
ATOM   2322  HG3 LYS   161      28.495  53.870  26.578  1.00  0.00           H  
ATOM   2323  CD  LYS   161      28.923  55.796  27.490  1.00  0.00           C  
ATOM   2324  HD2 LYS   161      28.969  55.545  28.548  1.00  0.00           H  
ATOM   2325  HD3 LYS   161      29.540  56.673  27.304  1.00  0.00           H  
ATOM   2326  CE  LYS   161      27.444  56.226  27.205  1.00  0.00           C  
ATOM   2327  HE2 LYS   161      27.278  57.043  27.903  1.00  0.00           H  
ATOM   2328  HE3 LYS   161      27.401  56.576  26.177  1.00  0.00           H  
ATOM   2329  NZ  LYS   161      26.418  55.223  27.616  1.00  0.00           N  
ATOM   2330  HZ1 LYS   161      26.618  54.906  28.582  1.00  0.00           H  
ATOM   2331  HZ2 LYS   161      25.512  55.720  27.542  1.00  0.00           H  
ATOM   2332  HZ3 LYS   161      26.486  54.364  27.041  1.00  0.00           H  
ATOM   2333  C   LYS   161      31.390  52.944  25.071  1.00  0.00           C  
ATOM   2334  O   LYS   161      30.669  52.910  24.083  1.00  0.00           O  
ATOM   2335  N   THR   162      32.614  53.405  25.009  1.00  0.00           N  
ATOM   2336  H   THR   162      33.238  53.474  25.801  1.00  0.00           H  
ATOM   2337  CA  THR   162      33.240  53.975  23.824  1.00  0.00           C  
ATOM   2338  HA  THR   162      34.297  54.153  24.008  1.00  0.00           H  
ATOM   2339  CB  THR   162      32.497  55.247  23.352  1.00  0.00           C  
ATOM   2340  HB  THR   162      31.524  54.929  22.985  1.00  0.00           H  
ATOM   2341  CG2 THR   162      32.222  56.347  24.375  1.00  0.00           C  
ATOM   2342 HG21 THR   162      31.712  55.827  25.183  1.00  0.00           H  
ATOM   2343 HG22 THR   162      33.036  56.948  24.776  1.00  0.00           H  
ATOM   2344 HG23 THR   162      31.518  57.076  23.977  1.00  0.00           H  
ATOM   2345  OG1 THR   162      33.202  55.988  22.333  1.00  0.00           O  
ATOM   2346  HG1 THR   162      33.233  55.408  21.557  1.00  0.00           H  
ATOM   2347  C   THR   162      33.323  52.763  22.789  1.00  0.00           C  
ATOM   2348  O   THR   162      32.944  52.926  21.636  1.00  0.00           O  
ATOM   2349  N   LYS   163      33.784  51.614  23.251  1.00  0.00           N  
ATOM   2350  H   LYS   163      33.971  51.542  24.242  1.00  0.00           H  
ATOM   2351  CA  LYS   163      34.109  50.437  22.395  1.00  0.00           C  
ATOM   2352  HA  LYS   163      34.669  50.779  21.527  1.00  0.00           H  
ATOM   2353  CB  LYS   163      34.821  49.526  23.351  1.00  0.00           C  
ATOM   2354  HB2 LYS   163      35.680  49.954  23.865  1.00  0.00           H  
ATOM   2355  HB3 LYS   163      34.102  49.274  24.128  1.00  0.00           H  
ATOM   2356  CG  LYS   163      35.390  48.212  22.799  1.00  0.00           C  
ATOM   2357  HG2 LYS   163      34.836  48.009  21.885  1.00  0.00           H  
ATOM   2358  HG3 LYS   163      36.430  48.420  22.557  1.00  0.00           H  
ATOM   2359  CD  LYS   163      35.342  47.012  23.698  1.00  0.00           C  
ATOM   2360  HD2 LYS   163      35.637  47.328  24.696  1.00  0.00           H  
ATOM   2361  HD3 LYS   163      34.275  46.801  23.747  1.00  0.00           H  
ATOM   2362  CE  LYS   163      36.237  45.845  23.254  1.00  0.00           C  
ATOM   2363  HE2 LYS   163      36.200  45.672  22.181  1.00  0.00           H  
ATOM   2364  HE3 LYS   163      37.272  45.955  23.568  1.00  0.00           H  
ATOM   2365  NZ  LYS   163      35.787  44.518  23.804  1.00  0.00           N  
ATOM   2366  HZ1 LYS   163      34.875  44.238  23.400  1.00  0.00           H  
ATOM   2367  HZ2 LYS   163      36.521  43.863  23.481  1.00  0.00           H  
ATOM   2368  HZ3 LYS   163      35.737  44.594  24.836  1.00  0.00           H  
ATOM   2369  C   LYS   163      32.819  49.841  21.813  1.00  0.00           C  
ATOM   2370  O   LYS   163      32.822  49.263  20.683  1.00  0.00           O  
ATOM   2371  N   GLN   164      31.657  49.976  22.574  1.00  0.00           N  
ATOM   2372  H   GLN   164      31.720  50.319  23.523  1.00  0.00           H  
ATOM   2373  CA  GLN   164      30.447  49.523  22.044  1.00  0.00           C  
ATOM   2374  HA  GLN   164      30.587  48.510  21.672  1.00  0.00           H  
ATOM   2375  CB  GLN   164      29.452  49.515  23.232  1.00  0.00           C  
ATOM   2376  HB2 GLN   164      29.930  48.898  23.991  1.00  0.00           H  
ATOM   2377  HB3 GLN   164      29.384  50.504  23.682  1.00  0.00           H  
ATOM   2378  CG  GLN   164      28.044  48.971  22.922  1.00  0.00           C  
ATOM   2379  HG2 GLN   164      27.592  48.806  23.898  1.00  0.00           H  
ATOM   2380  HG3 GLN   164      27.488  49.651  22.279  1.00  0.00           H  
ATOM   2381  CD  GLN   164      27.995  47.628  22.213  1.00  0.00           C  
ATOM   2382  OE1 GLN   164      28.903  46.940  21.832  1.00  0.00           O  
ATOM   2383  NE2 GLN   164      26.746  47.199  21.971  1.00  0.00           N  
ATOM   2384 HE21 GLN   164      26.650  46.398  21.362  1.00  0.00           H  
ATOM   2385 HE22 GLN   164      25.966  47.581  22.488  1.00  0.00           H  
ATOM   2386  C   GLN   164      29.915  50.544  21.056  1.00  0.00           C  
ATOM   2387  O   GLN   164      29.098  50.222  20.118  1.00  0.00           O  
ATOM   2388  N   GLY   165      30.417  51.748  21.056  1.00  0.00           N  
ATOM   2389  H   GLY   165      31.046  52.036  21.793  1.00  0.00           H  
ATOM   2390  CA  GLY   165      29.634  52.887  20.499  1.00  0.00           C  
ATOM   2391  HA2 GLY   165      28.585  52.749  20.748  1.00  0.00           H  
ATOM   2392  HA3 GLY   165      30.127  53.775  20.889  1.00  0.00           H  
ATOM   2393  C   GLY   165      29.880  53.001  18.976  1.00  0.00           C  
ATOM   2394  O   GLY   165      30.684  52.280  18.380  1.00  0.00           O  
ATOM   2395  N   VAL   166      29.277  54.012  18.332  1.00  0.00           N  
ATOM   2396  H   VAL   166      28.526  54.499  18.803  1.00  0.00           H  
ATOM   2397  CA  VAL   166      29.348  54.248  16.878  1.00  0.00           C  
ATOM   2398  HA  VAL   166      29.413  53.347  16.273  1.00  0.00           H  
ATOM   2399  CB  VAL   166      28.019  54.852  16.405  1.00  0.00           C  
ATOM   2400  HB  VAL   166      27.569  55.531  17.126  1.00  0.00           H  
ATOM   2401  CG1 VAL   166      28.165  55.528  15.111  1.00  0.00           C  
ATOM   2402 HG11 VAL   166      27.240  56.071  14.929  1.00  0.00           H  
ATOM   2403 HG12 VAL   166      28.946  56.284  15.049  1.00  0.00           H  
ATOM   2404 HG13 VAL   166      28.336  54.806  14.315  1.00  0.00           H  
ATOM   2405  CG2 VAL   166      26.895  53.824  16.368  1.00  0.00           C  
ATOM   2406 HG21 VAL   166      26.851  53.075  17.157  1.00  0.00           H  
ATOM   2407 HG22 VAL   166      26.002  54.368  16.668  1.00  0.00           H  
ATOM   2408 HG23 VAL   166      26.690  53.409  15.384  1.00  0.00           H  
ATOM   2409  C   VAL   166      30.648  54.942  16.518  1.00  0.00           C  
ATOM   2410  O   VAL   166      30.834  56.005  17.131  1.00  0.00           O  
ATOM   2411  N   ALA   167      31.463  54.383  15.602  1.00  0.00           N  
ATOM   2412  H   ALA   167      31.277  53.519  15.111  1.00  0.00           H  
ATOM   2413  CA  ALA   167      32.723  55.042  15.169  1.00  0.00           C  
ATOM   2414  HA  ALA   167      32.387  56.047  14.924  1.00  0.00           H  
ATOM   2415  CB  ALA   167      33.834  55.020  16.222  1.00  0.00           C  
ATOM   2416  HB1 ALA   167      34.827  55.185  15.809  1.00  0.00           H  
ATOM   2417  HB2 ALA   167      33.531  55.655  17.053  1.00  0.00           H  
ATOM   2418  HB3 ALA   167      33.865  54.057  16.729  1.00  0.00           H  
ATOM   2419  C   ALA   167      33.227  54.387  13.840  1.00  0.00           C  
ATOM   2420  O   ALA   167      32.805  53.294  13.508  1.00  0.00           O  
ATOM   2421  N   GLU   168      34.208  55.005  13.205  1.00  0.00           N  
ATOM   2422  H   GLU   168      34.375  55.988  13.371  1.00  0.00           H  
ATOM   2423  CA  GLU   168      35.124  54.217  12.329  1.00  0.00           C  
ATOM   2424  HA  GLU   168      34.560  53.641  11.598  1.00  0.00           H  
ATOM   2425  CB  GLU   168      36.063  55.192  11.543  1.00  0.00           C  
ATOM   2426  HB2 GLU   168      36.469  55.892  12.270  1.00  0.00           H  
ATOM   2427  HB3 GLU   168      36.890  54.610  11.141  1.00  0.00           H  
ATOM   2428  CG  GLU   168      35.264  55.909  10.488  1.00  0.00           C  
ATOM   2429  HG2 GLU   168      35.918  56.424   9.787  1.00  0.00           H  
ATOM   2430  HG3 GLU   168      34.704  55.248   9.830  1.00  0.00           H  
ATOM   2431  CD  GLU   168      34.318  56.906  11.018  1.00  0.00           C  
ATOM   2432  OE1 GLU   168      34.725  57.840  11.738  1.00  0.00           O  
ATOM   2433  OE2 GLU   168      33.114  56.830  10.743  1.00  0.00           O  
ATOM   2434  C   GLU   168      35.991  53.410  13.265  1.00  0.00           C  
ATOM   2435  O   GLU   168      36.479  53.870  14.280  1.00  0.00           O  
ATOM   2436  N   ALA   169      36.241  52.186  12.815  1.00  0.00           N  
ATOM   2437  H   ALA   169      35.854  51.917  11.921  1.00  0.00           H  
ATOM   2438  CA  ALA   169      36.792  51.088  13.594  1.00  0.00           C  
ATOM   2439  HA  ALA   169      37.358  51.549  14.401  1.00  0.00           H  
ATOM   2440  CB  ALA   169      35.602  50.302  14.139  1.00  0.00           C  
ATOM   2441  HB1 ALA   169      34.974  49.973  13.313  1.00  0.00           H  
ATOM   2442  HB2 ALA   169      36.014  49.529  14.785  1.00  0.00           H  
ATOM   2443  HB3 ALA   169      34.861  50.902  14.663  1.00  0.00           H  
ATOM   2444  C   ALA   169      37.594  50.208  12.637  1.00  0.00           C  
ATOM   2445  O   ALA   169      37.162  49.848  11.526  1.00  0.00           O  
ATOM   2446  N   ALA   170      38.822  49.873  13.125  1.00  0.00           N  
ATOM   2447  H   ALA   170      39.007  50.252  14.044  1.00  0.00           H  
ATOM   2448  CA  ALA   170      39.848  49.009  12.548  1.00  0.00           C  
ATOM   2449  HA  ALA   170      39.525  48.784  11.534  1.00  0.00           H  
ATOM   2450  CB  ALA   170      41.197  49.806  12.520  1.00  0.00           C  
ATOM   2451  HB1 ALA   170      41.033  50.675  11.886  1.00  0.00           H  
ATOM   2452  HB2 ALA   170      41.394  50.059  13.560  1.00  0.00           H  
ATOM   2453  HB3 ALA   170      42.031  49.205  12.164  1.00  0.00           H  
ATOM   2454  C   ALA   170      39.776  47.641  13.221  1.00  0.00           C  
ATOM   2455  O   ALA   170      38.829  47.323  13.940  1.00  0.00           O  
ATOM   2456  N   GLY   171      40.960  46.890  13.152  1.00  0.00           N  
ATOM   2457  H   GLY   171      41.849  47.241  12.820  1.00  0.00           H  
ATOM   2458  CA  GLY   171      40.980  45.523  13.684  1.00  0.00           C  
ATOM   2459  HA2 GLY   171      40.067  44.987  13.435  1.00  0.00           H  
ATOM   2460  HA3 GLY   171      41.890  45.090  13.274  1.00  0.00           H  
ATOM   2461  C   GLY   171      41.178  45.492  15.186  1.00  0.00           C  
ATOM   2462  O   GLY   171      40.688  44.531  15.911  1.00  0.00           O  
ATOM   2463  N   LYS   172      41.893  46.481  15.796  1.00  0.00           N  
ATOM   2464  H   LYS   172      42.548  47.000  15.226  1.00  0.00           H  
ATOM   2465  CA  LYS   172      41.898  46.646  17.229  1.00  0.00           C  
ATOM   2466  HA  LYS   172      41.129  45.989  17.629  1.00  0.00           H  
ATOM   2467  CB  LYS   172      43.249  46.379  17.791  1.00  0.00           C  
ATOM   2468  HB2 LYS   172      44.072  46.987  17.420  1.00  0.00           H  
ATOM   2469  HB3 LYS   172      43.146  46.611  18.849  1.00  0.00           H  
ATOM   2470  CG  LYS   172      43.729  44.957  17.435  1.00  0.00           C  
ATOM   2471  HG2 LYS   172      42.850  44.318  17.486  1.00  0.00           H  
ATOM   2472  HG3 LYS   172      44.127  44.954  16.422  1.00  0.00           H  
ATOM   2473  CD  LYS   172      44.738  44.348  18.294  1.00  0.00           C  
ATOM   2474  HD2 LYS   172      45.039  43.380  17.899  1.00  0.00           H  
ATOM   2475  HD3 LYS   172      45.565  45.045  18.422  1.00  0.00           H  
ATOM   2476  CE  LYS   172      43.989  44.052  19.549  1.00  0.00           C  
ATOM   2477  HE2 LYS   172      43.655  44.953  20.056  1.00  0.00           H  
ATOM   2478  HE3 LYS   172      43.055  43.525  19.370  1.00  0.00           H  
ATOM   2479  NZ  LYS   172      44.951  43.309  20.490  1.00  0.00           N  
ATOM   2480  HZ1 LYS   172      45.201  42.339  20.226  1.00  0.00           H  
ATOM   2481  HZ2 LYS   172      45.821  43.833  20.693  1.00  0.00           H  
ATOM   2482  HZ3 LYS   172      44.427  43.329  21.384  1.00  0.00           H  
ATOM   2483  C   LYS   172      41.405  47.984  17.628  1.00  0.00           C  
ATOM   2484  O   LYS   172      40.430  48.173  18.343  1.00  0.00           O  
ATOM   2485  N   THR   173      42.091  49.000  17.014  1.00  0.00           N  
ATOM   2486  H   THR   173      42.882  48.626  16.509  1.00  0.00           H  
ATOM   2487  CA  THR   173      41.845  50.453  17.273  1.00  0.00           C  
ATOM   2488  HA  THR   173      42.538  51.006  16.643  1.00  0.00           H  
ATOM   2489  CB  THR   173      42.253  50.768  18.703  1.00  0.00           C  
ATOM   2490  HB  THR   173      41.650  50.255  19.449  1.00  0.00           H  
ATOM   2491  CG2 THR   173      43.703  50.366  19.009  1.00  0.00           C  
ATOM   2492 HG21 THR   173      44.338  51.050  18.450  1.00  0.00           H  
ATOM   2493 HG22 THR   173      43.962  50.582  20.044  1.00  0.00           H  
ATOM   2494 HG23 THR   173      44.032  49.362  18.748  1.00  0.00           H  
ATOM   2495  OG1 THR   173      42.096  52.157  18.992  1.00  0.00           O  
ATOM   2496  HG1 THR   173      42.506  52.174  19.871  1.00  0.00           H  
ATOM   2497  C   THR   173      40.370  50.868  16.956  1.00  0.00           C  
ATOM   2498  O   THR   173      39.816  50.407  15.890  1.00  0.00           O  
ATOM   2499  N   LYS   174      39.681  51.828  17.632  1.00  0.00           N  
ATOM   2500  H   LYS   174      40.240  52.351  18.292  1.00  0.00           H  
ATOM   2501  CA  LYS   174      38.335  52.359  17.437  1.00  0.00           C  
ATOM   2502  HA  LYS   174      38.091  52.353  16.377  1.00  0.00           H  
ATOM   2503  CB  LYS   174      37.316  51.534  18.245  1.00  0.00           C  
ATOM   2504  HB2 LYS   174      37.552  50.560  17.820  1.00  0.00           H  
ATOM   2505  HB3 LYS   174      37.528  51.537  19.313  1.00  0.00           H  
ATOM   2506  CG  LYS   174      35.920  51.999  17.861  1.00  0.00           C  
ATOM   2507  HG2 LYS   174      35.596  52.908  18.362  1.00  0.00           H  
ATOM   2508  HG3 LYS   174      35.843  52.116  16.782  1.00  0.00           H  
ATOM   2509  CD  LYS   174      34.938  50.768  17.993  1.00  0.00           C  
ATOM   2510  HD2 LYS   174      35.223  50.060  17.217  1.00  0.00           H  
ATOM   2511  HD3 LYS   174      34.998  50.453  19.033  1.00  0.00           H  
ATOM   2512  CE  LYS   174      33.517  51.106  17.679  1.00  0.00           C  
ATOM   2513  HE2 LYS   174      33.094  51.883  18.310  1.00  0.00           H  
ATOM   2514  HE3 LYS   174      33.493  51.573  16.697  1.00  0.00           H  
ATOM   2515  NZ  LYS   174      32.593  49.869  17.764  1.00  0.00           N  
ATOM   2516  HZ1 LYS   174      31.570  50.002  17.673  1.00  0.00           H  
ATOM   2517  HZ2 LYS   174      32.894  49.155  17.077  1.00  0.00           H  
ATOM   2518  HZ3 LYS   174      32.607  49.547  18.748  1.00  0.00           H  
ATOM   2519  C   LYS   174      38.323  53.855  17.764  1.00  0.00           C  
ATOM   2520  O   LYS   174      38.686  54.332  18.821  1.00  0.00           O  
ATOM   2521  N   GLU   175      37.834  54.634  16.795  1.00  0.00           N  
ATOM   2522  H   GLU   175      37.388  54.319  15.944  1.00  0.00           H  
ATOM   2523  CA  GLU   175      37.712  56.101  17.139  1.00  0.00           C  
ATOM   2524  HA  GLU   175      38.590  56.456  17.675  1.00  0.00           H  
ATOM   2525  CB  GLU   175      37.864  56.839  15.783  1.00  0.00           C  
ATOM   2526  HB2 GLU   175      38.717  56.418  15.254  1.00  0.00           H  
ATOM   2527  HB3 GLU   175      36.960  56.738  15.186  1.00  0.00           H  
ATOM   2528  CG  GLU   175      38.223  58.309  15.958  1.00  0.00           C  
ATOM   2529  HG2 GLU   175      38.335  58.617  16.996  1.00  0.00           H  
ATOM   2530  HG3 GLU   175      39.232  58.499  15.598  1.00  0.00           H  
ATOM   2531  CD  GLU   175      37.292  59.378  15.285  1.00  0.00           C  
ATOM   2532  OE1 GLU   175      36.077  59.248  15.558  1.00  0.00           O  
ATOM   2533  OE2 GLU   175      37.774  60.117  14.386  1.00  0.00           O  
ATOM   2534  C   GLU   175      36.420  56.369  17.888  1.00  0.00           C  
ATOM   2535  O   GLU   175      35.808  55.428  18.385  1.00  0.00           O  
ATOM   2536  N   GLY   176      35.911  57.617  17.889  1.00  0.00           N  
ATOM   2537  H   GLY   176      36.318  58.274  17.236  1.00  0.00           H  
ATOM   2538  CA  GLY   176      34.680  58.047  18.489  1.00  0.00           C  
ATOM   2539  HA2 GLY   176      34.234  58.885  17.957  1.00  0.00           H  
ATOM   2540  HA3 GLY   176      33.950  57.255  18.641  1.00  0.00           H  
ATOM   2541  C   GLY   176      34.991  58.665  19.800  1.00  0.00           C  
ATOM   2542  O   GLY   176      36.094  59.070  20.133  1.00  0.00           O  
ATOM   2543  N   VAL   177      33.845  58.751  20.591  1.00  0.00           N  
ATOM   2544  H   VAL   177      33.074  58.173  20.287  1.00  0.00           H  
ATOM   2545  CA  VAL   177      33.803  59.742  21.671  1.00  0.00           C  
ATOM   2546  HA  VAL   177      33.937  60.711  21.195  1.00  0.00           H  
ATOM   2547  CB  VAL   177      32.503  59.727  22.401  1.00  0.00           C  
ATOM   2548  HB  VAL   177      32.203  58.699  22.598  1.00  0.00           H  
ATOM   2549  CG1 VAL   177      32.388  60.389  23.811  1.00  0.00           C  
ATOM   2550 HG11 VAL   177      31.339  60.451  24.092  1.00  0.00           H  
ATOM   2551 HG12 VAL   177      32.851  59.869  24.647  1.00  0.00           H  
ATOM   2552 HG13 VAL   177      32.616  61.445  23.938  1.00  0.00           H  
ATOM   2553  CG2 VAL   177      31.443  60.419  21.513  1.00  0.00           C  
ATOM   2554 HG21 VAL   177      31.888  61.373  21.240  1.00  0.00           H  
ATOM   2555 HG22 VAL   177      31.359  59.710  20.692  1.00  0.00           H  
ATOM   2556 HG23 VAL   177      30.497  60.534  22.039  1.00  0.00           H  
ATOM   2557  C   VAL   177      34.934  59.434  22.678  1.00  0.00           C  
ATOM   2558  O   VAL   177      35.739  60.363  22.950  1.00  0.00           O  
ATOM   2559  N   LEU   178      35.155  58.129  22.975  1.00  0.00           N  
ATOM   2560  H   LEU   178      34.504  57.396  22.726  1.00  0.00           H  
ATOM   2561  CA  LEU   178      36.356  57.763  23.701  1.00  0.00           C  
ATOM   2562  HA  LEU   178      37.036  58.611  23.747  1.00  0.00           H  
ATOM   2563  CB  LEU   178      35.973  57.252  25.157  1.00  0.00           C  
ATOM   2564  HB2 LEU   178      35.517  58.137  25.598  1.00  0.00           H  
ATOM   2565  HB3 LEU   178      35.217  56.473  25.234  1.00  0.00           H  
ATOM   2566  CG  LEU   178      37.117  56.825  26.018  1.00  0.00           C  
ATOM   2567  HG  LEU   178      37.384  55.856  25.602  1.00  0.00           H  
ATOM   2568  CD1 LEU   178      38.296  57.775  26.024  1.00  0.00           C  
ATOM   2569 HD11 LEU   178      38.014  58.724  26.475  1.00  0.00           H  
ATOM   2570 HD12 LEU   178      39.053  57.356  26.684  1.00  0.00           H  
ATOM   2571 HD13 LEU   178      38.773  57.885  25.052  1.00  0.00           H  
ATOM   2572  CD2 LEU   178      36.744  56.524  27.427  1.00  0.00           C  
ATOM   2573 HD21 LEU   178      35.854  55.899  27.434  1.00  0.00           H  
ATOM   2574 HD22 LEU   178      37.547  55.868  27.759  1.00  0.00           H  
ATOM   2575 HD23 LEU   178      36.641  57.323  28.158  1.00  0.00           H  
ATOM   2576  C   LEU   178      37.027  56.688  22.898  1.00  0.00           C  
ATOM   2577  O   LEU   178      36.621  55.535  22.942  1.00  0.00           O  
ATOM   2578  N   TYR   179      38.095  57.047  22.133  1.00  0.00           N  
ATOM   2579  H   TYR   179      38.158  58.035  21.926  1.00  0.00           H  
ATOM   2580  CA  TYR   179      39.190  56.262  21.661  1.00  0.00           C  
ATOM   2581  HA  TYR   179      38.793  55.770  20.775  1.00  0.00           H  
ATOM   2582  CB  TYR   179      40.378  57.131  21.337  1.00  0.00           C  
ATOM   2583  HB2 TYR   179      40.163  58.191  21.463  1.00  0.00           H  
ATOM   2584  HB3 TYR   179      41.174  56.965  22.060  1.00  0.00           H  
ATOM   2585  CG  TYR   179      40.748  56.892  19.921  1.00  0.00           C  
ATOM   2586  CD1 TYR   179      41.329  55.702  19.546  1.00  0.00           C  
ATOM   2587  HD1 TYR   179      41.577  54.960  20.295  1.00  0.00           H  
ATOM   2588  CE1 TYR   179      41.819  55.504  18.306  1.00  0.00           C  
ATOM   2589  HE1 TYR   179      42.256  54.530  18.122  1.00  0.00           H  
ATOM   2590  CZ  TYR   179      41.788  56.511  17.351  1.00  0.00           C  
ATOM   2591  OH  TYR   179      42.326  56.317  16.105  1.00  0.00           O  
ATOM   2592  HH  TYR   179      42.488  55.381  15.908  1.00  0.00           H  
ATOM   2593  CE2 TYR   179      41.165  57.731  17.662  1.00  0.00           C  
ATOM   2594  HE2 TYR   179      41.026  58.497  16.909  1.00  0.00           H  
ATOM   2595  CD2 TYR   179      40.540  57.842  18.969  1.00  0.00           C  
ATOM   2596  HD2 TYR   179      39.947  58.732  19.147  1.00  0.00           H  
ATOM   2597  C   TYR   179      39.482  55.326  22.765  1.00  0.00           C  
ATOM   2598  O   TYR   179      39.560  55.626  23.992  1.00  0.00           O  
ATOM   2599  N   VAL   180      39.883  54.068  22.294  1.00  0.00           N  
ATOM   2600  H   VAL   180      40.218  54.056  21.340  1.00  0.00           H  
ATOM   2601  CA  VAL   180      40.113  52.834  23.033  1.00  0.00           C  
ATOM   2602  HA  VAL   180      40.020  53.057  24.094  1.00  0.00           H  
ATOM   2603  CB  VAL   180      39.058  51.810  22.765  1.00  0.00           C  
ATOM   2604  HB  VAL   180      38.088  52.286  22.637  1.00  0.00           H  
ATOM   2605  CG1 VAL   180      39.288  51.008  21.491  1.00  0.00           C  
ATOM   2606 HG11 VAL   180      39.580  51.746  20.746  1.00  0.00           H  
ATOM   2607 HG12 VAL   180      40.133  50.335  21.625  1.00  0.00           H  
ATOM   2608 HG13 VAL   180      38.389  50.486  21.171  1.00  0.00           H  
ATOM   2609  CG2 VAL   180      38.855  50.779  23.843  1.00  0.00           C  
ATOM   2610 HG21 VAL   180      37.895  50.299  23.663  1.00  0.00           H  
ATOM   2611 HG22 VAL   180      39.615  50.001  23.811  1.00  0.00           H  
ATOM   2612 HG23 VAL   180      38.847  51.181  24.854  1.00  0.00           H  
ATOM   2613  C   VAL   180      41.519  52.383  22.789  1.00  0.00           C  
ATOM   2614  O   VAL   180      42.187  52.717  21.822  1.00  0.00           O  
ATOM   2615  N   GLY   181      42.053  51.686  23.819  1.00  0.00           N  
ATOM   2616  H   GLY   181      41.701  51.734  24.766  1.00  0.00           H  
ATOM   2617  CA  GLY   181      43.460  51.209  23.799  1.00  0.00           C  
ATOM   2618  HA2 GLY   181      43.412  50.134  23.952  1.00  0.00           H  
ATOM   2619  HA3 GLY   181      43.958  51.273  22.835  1.00  0.00           H  
ATOM   2620  C   GLY   181      44.379  51.919  24.731  1.00  0.00           C  
ATOM   2621  O   GLY   181      44.000  52.800  25.468  1.00  0.00           O  
ATOM   2622  N   SER   182      45.694  51.500  24.779  1.00  0.00           N  
ATOM   2623  H   SER   182      46.027  50.837  24.093  1.00  0.00           H  
ATOM   2624  CA  SER   182      46.679  52.095  25.745  1.00  0.00           C  
ATOM   2625  HA  SER   182      46.439  51.864  26.781  1.00  0.00           H  
ATOM   2626  CB  SER   182      48.006  51.454  25.629  1.00  0.00           C  
ATOM   2627  HB2 SER   182      48.718  52.064  26.180  1.00  0.00           H  
ATOM   2628  HB3 SER   182      48.026  50.486  26.125  1.00  0.00           H  
ATOM   2629  OG  SER   182      48.465  51.345  24.353  1.00  0.00           O  
ATOM   2630  HG  SER   182      48.021  50.648  23.845  1.00  0.00           H  
ATOM   2631  C   SER   182      46.749  53.593  25.534  1.00  0.00           C  
ATOM   2632  O   SER   182      46.780  54.297  26.542  1.00  0.00           O  
ATOM   2633  N   LYS   183      46.791  54.100  24.282  1.00  0.00           N  
ATOM   2634  H   LYS   183      46.630  53.468  23.510  1.00  0.00           H  
ATOM   2635  CA  LYS   183      47.231  55.447  23.976  1.00  0.00           C  
ATOM   2636  HA  LYS   183      47.990  55.682  24.720  1.00  0.00           H  
ATOM   2637  CB  LYS   183      47.869  55.418  22.574  1.00  0.00           C  
ATOM   2638  HB2 LYS   183      47.105  55.343  21.802  1.00  0.00           H  
ATOM   2639  HB3 LYS   183      48.237  56.436  22.466  1.00  0.00           H  
ATOM   2640  CG  LYS   183      49.083  54.488  22.304  1.00  0.00           C  
ATOM   2641  HG2 LYS   183      49.788  54.653  23.116  1.00  0.00           H  
ATOM   2642  HG3 LYS   183      48.817  53.437  22.393  1.00  0.00           H  
ATOM   2643  CD  LYS   183      49.649  54.654  20.925  1.00  0.00           C  
ATOM   2644  HD2 LYS   183      50.298  53.796  20.756  1.00  0.00           H  
ATOM   2645  HD3 LYS   183      48.837  54.604  20.202  1.00  0.00           H  
ATOM   2646  CE  LYS   183      50.475  55.936  20.796  1.00  0.00           C  
ATOM   2647  HE2 LYS   183      49.850  56.751  21.155  1.00  0.00           H  
ATOM   2648  HE3 LYS   183      51.392  56.031  21.373  1.00  0.00           H  
ATOM   2649  NZ  LYS   183      51.029  56.155  19.446  1.00  0.00           N  
ATOM   2650  HZ1 LYS   183      51.711  55.393  19.282  1.00  0.00           H  
ATOM   2651  HZ2 LYS   183      50.360  56.173  18.655  1.00  0.00           H  
ATOM   2652  HZ3 LYS   183      51.578  57.032  19.493  1.00  0.00           H  
ATOM   2653  C   LYS   183      46.017  56.427  23.995  1.00  0.00           C  
ATOM   2654  O   LYS   183      45.777  57.155  23.052  1.00  0.00           O  
ATOM   2655  N   THR   184      45.280  56.309  25.138  1.00  0.00           N  
ATOM   2656  H   THR   184      45.600  55.807  25.956  1.00  0.00           H  
ATOM   2657  CA  THR   184      44.006  57.008  25.351  1.00  0.00           C  
ATOM   2658  HA  THR   184      43.629  56.584  26.279  1.00  0.00           H  
ATOM   2659  CB  THR   184      43.061  56.677  24.161  1.00  0.00           C  
ATOM   2660  HB  THR   184      43.398  57.122  23.228  1.00  0.00           H  
ATOM   2661  CG2 THR   184      42.831  55.198  24.007  1.00  0.00           C  
ATOM   2662 HG21 THR   184      43.777  54.662  23.960  1.00  0.00           H  
ATOM   2663 HG22 THR   184      42.233  54.873  24.856  1.00  0.00           H  
ATOM   2664 HG23 THR   184      42.214  54.951  23.146  1.00  0.00           H  
ATOM   2665  OG1 THR   184      41.780  57.253  24.481  1.00  0.00           O  
ATOM   2666  HG1 THR   184      41.097  56.567  24.532  1.00  0.00           H  
ATOM   2667  C   THR   184      44.279  58.534  25.598  1.00  0.00           C  
ATOM   2668  O   THR   184      44.908  58.878  26.587  1.00  0.00           O  
ATOM   2669  N   LYS   185      43.799  59.347  24.706  1.00  0.00           N  
ATOM   2670  H   LYS   185      42.962  59.041  24.227  1.00  0.00           H  
ATOM   2671  CA  LYS   185      44.407  60.655  24.524  1.00  0.00           C  
ATOM   2672  HA  LYS   185      45.270  60.703  25.185  1.00  0.00           H  
ATOM   2673  CB  LYS   185      44.800  60.716  23.027  1.00  0.00           C  
ATOM   2674  HB2 LYS   185      45.522  59.926  22.831  1.00  0.00           H  
ATOM   2675  HB3 LYS   185      43.922  60.653  22.387  1.00  0.00           H  
ATOM   2676  CG  LYS   185      45.666  62.026  22.614  1.00  0.00           C  
ATOM   2677  HG2 LYS   185      45.097  62.953  22.587  1.00  0.00           H  
ATOM   2678  HG3 LYS   185      46.388  62.297  23.382  1.00  0.00           H  
ATOM   2679  CD  LYS   185      46.468  61.725  21.381  1.00  0.00           C  
ATOM   2680  HD2 LYS   185      46.999  62.661  21.220  1.00  0.00           H  
ATOM   2681  HD3 LYS   185      47.186  60.915  21.488  1.00  0.00           H  
ATOM   2682  CE  LYS   185      45.683  61.515  20.121  1.00  0.00           C  
ATOM   2683  HE2 LYS   185      45.293  60.501  20.108  1.00  0.00           H  
ATOM   2684  HE3 LYS   185      44.897  62.266  20.107  1.00  0.00           H  
ATOM   2685  NZ  LYS   185      46.349  61.612  18.835  1.00  0.00           N  
ATOM   2686  HZ1 LYS   185      45.713  61.555  18.019  1.00  0.00           H  
ATOM   2687  HZ2 LYS   185      46.818  62.527  18.709  1.00  0.00           H  
ATOM   2688  HZ3 LYS   185      47.059  60.858  18.836  1.00  0.00           H  
ATOM   2689  C   LYS   185      43.491  61.852  24.874  1.00  0.00           C  
ATOM   2690  O   LYS   185      43.172  62.754  24.122  1.00  0.00           O  
ATOM   2691  N   GLU   186      42.983  61.787  26.120  1.00  0.00           N  
ATOM   2692  H   GLU   186      43.413  61.110  26.735  1.00  0.00           H  
ATOM   2693  CA  GLU   186      41.857  62.616  26.611  1.00  0.00           C  
ATOM   2694  HA  GLU   186      41.153  62.683  25.785  1.00  0.00           H  
ATOM   2695  CB  GLU   186      41.217  61.849  27.768  1.00  0.00           C  
ATOM   2696  HB2 GLU   186      41.970  61.218  28.236  1.00  0.00           H  
ATOM   2697  HB3 GLU   186      40.966  62.369  28.690  1.00  0.00           H  
ATOM   2698  CG  GLU   186      39.920  61.086  27.484  1.00  0.00           C  
ATOM   2699  HG2 GLU   186      39.955  60.360  26.674  1.00  0.00           H  
ATOM   2700  HG3 GLU   186      39.755  60.407  28.318  1.00  0.00           H  
ATOM   2701  CD  GLU   186      38.697  61.978  27.154  1.00  0.00           C  
ATOM   2702  OE1 GLU   186      38.619  62.608  26.108  1.00  0.00           O  
ATOM   2703  OE2 GLU   186      37.856  62.083  28.086  1.00  0.00           O  
ATOM   2704  C   GLU   186      42.241  64.050  27.071  1.00  0.00           C  
ATOM   2705  O   GLU   186      41.664  64.625  28.041  1.00  0.00           O  
ATOM   2706  N   GLY   187      43.120  64.662  26.270  1.00  0.00           N  
ATOM   2707  H   GLY   187      43.615  64.202  25.518  1.00  0.00           H  
ATOM   2708  CA  GLY   187      43.284  66.148  26.219  1.00  0.00           C  
ATOM   2709  HA2 GLY   187      43.536  66.302  25.172  1.00  0.00           H  
ATOM   2710  HA3 GLY   187      42.311  66.560  26.476  1.00  0.00           H  
ATOM   2711  C   GLY   187      44.356  66.611  27.222  1.00  0.00           C  
ATOM   2712  O   GLY   187      45.300  67.324  26.771  1.00  0.00           O  
ATOM   2713  N   VAL   188      44.383  65.950  28.416  1.00  0.00           N  
ATOM   2714  H   VAL   188      43.557  65.485  28.767  1.00  0.00           H  
ATOM   2715  CA  VAL   188      45.280  66.277  29.476  1.00  0.00           C  
ATOM   2716  HA  VAL   188      46.077  66.830  28.983  1.00  0.00           H  
ATOM   2717  CB  VAL   188      44.640  67.159  30.548  1.00  0.00           C  
ATOM   2718  HB  VAL   188      44.237  68.003  29.991  1.00  0.00           H  
ATOM   2719  CG1 VAL   188      43.386  66.505  31.026  1.00  0.00           C  
ATOM   2720 HG11 VAL   188      43.539  65.576  31.571  1.00  0.00           H  
ATOM   2721 HG12 VAL   188      42.998  67.188  31.779  1.00  0.00           H  
ATOM   2722 HG13 VAL   188      42.529  66.484  30.355  1.00  0.00           H  
ATOM   2723  CG2 VAL   188      45.441  67.858  31.647  1.00  0.00           C  
ATOM   2724 HG21 VAL   188      46.315  68.248  31.128  1.00  0.00           H  
ATOM   2725 HG22 VAL   188      44.971  68.670  32.198  1.00  0.00           H  
ATOM   2726 HG23 VAL   188      45.682  67.074  32.362  1.00  0.00           H  
ATOM   2727  C   VAL   188      45.912  64.970  29.980  1.00  0.00           C  
ATOM   2728  O   VAL   188      46.742  65.022  30.879  1.00  0.00           O  
ATOM   2729  N   VAL   189      45.597  63.814  29.380  1.00  0.00           N  
ATOM   2730  H   VAL   189      45.158  63.859  28.471  1.00  0.00           H  
ATOM   2731  CA  VAL   189      46.375  62.567  29.582  1.00  0.00           C  
ATOM   2732  HA  VAL   189      47.413  62.774  29.833  1.00  0.00           H  
ATOM   2733  CB  VAL   189      45.663  61.593  30.673  1.00  0.00           C  
ATOM   2734  HB  VAL   189      46.223  60.668  30.797  1.00  0.00           H  
ATOM   2735  CG1 VAL   189      45.448  62.203  32.054  1.00  0.00           C  
ATOM   2736 HG11 VAL   189      44.988  63.185  31.956  1.00  0.00           H  
ATOM   2737 HG12 VAL   189      44.789  61.565  32.640  1.00  0.00           H  
ATOM   2738 HG13 VAL   189      46.387  62.256  32.601  1.00  0.00           H  
ATOM   2739  CG2 VAL   189      44.423  61.067  30.021  1.00  0.00           C  
ATOM   2740 HG21 VAL   189      43.741  61.901  29.866  1.00  0.00           H  
ATOM   2741 HG22 VAL   189      44.578  60.455  29.135  1.00  0.00           H  
ATOM   2742 HG23 VAL   189      43.813  60.387  30.612  1.00  0.00           H  
ATOM   2743  C   VAL   189      46.506  61.811  28.270  1.00  0.00           C  
ATOM   2744  O   VAL   189      45.847  62.211  27.290  1.00  0.00           O  
ATOM   2745  N   HIE   190      47.463  60.862  28.173  1.00  0.00           N  
ATOM   2746  H   HIE   190      48.010  60.599  28.982  1.00  0.00           H  
ATOM   2747  CA  HIE   190      47.812  60.199  26.923  1.00  0.00           C  
ATOM   2748  HA  HIE   190      46.847  60.014  26.457  1.00  0.00           H  
ATOM   2749  CB  HIE   190      48.655  61.047  25.963  1.00  0.00           C  
ATOM   2750  HB2 HIE   190      48.026  61.844  25.572  1.00  0.00           H  
ATOM   2751  HB3 HIE   190      49.557  61.476  26.397  1.00  0.00           H  
ATOM   2752  CG  HIE   190      49.016  60.295  24.763  1.00  0.00           C  
ATOM   2753  ND1 HIE   190      48.105  59.728  23.946  1.00  0.00           N  
ATOM   2754  CE1 HIE   190      48.745  59.080  23.019  1.00  0.00           C  
ATOM   2755  HE1 HIE   190      48.281  58.583  22.182  1.00  0.00           H  
ATOM   2756  NE2 HIE   190      50.060  59.235  23.224  1.00  0.00           N  
ATOM   2757  HE2 HIE   190      50.805  59.054  22.541  1.00  0.00           H  
ATOM   2758  CD2 HIE   190      50.252  59.774  24.466  1.00  0.00           C  
ATOM   2759  HD2 HIE   190      51.196  60.167  24.804  1.00  0.00           H  
ATOM   2760  C   HIE   190      48.330  58.766  27.302  1.00  0.00           C  
ATOM   2761  O   HIE   190      49.527  58.435  27.187  1.00  0.00           O  
ATOM   2762  N   GLY   191      47.437  57.976  27.898  1.00  0.00           N  
ATOM   2763  H   GLY   191      46.504  58.364  27.911  1.00  0.00           H  
ATOM   2764  CA  GLY   191      47.611  56.565  27.975  1.00  0.00           C  
ATOM   2765  HA2 GLY   191      46.675  56.016  28.059  1.00  0.00           H  
ATOM   2766  HA3 GLY   191      48.228  56.207  27.154  1.00  0.00           H  
ATOM   2767  C   GLY   191      48.333  56.313  29.298  1.00  0.00           C  
ATOM   2768  O   GLY   191      48.108  57.069  30.243  1.00  0.00           O  
ATOM   2769  N   VAL   192      49.138  55.215  29.221  1.00  0.00           N  
ATOM   2770  H   VAL   192      49.440  54.861  28.323  1.00  0.00           H  
ATOM   2771  CA  VAL   192      49.560  54.498  30.403  1.00  0.00           C  
ATOM   2772  HA  VAL   192      49.244  55.156  31.210  1.00  0.00           H  
ATOM   2773  CB  VAL   192      48.741  53.162  30.430  1.00  0.00           C  
ATOM   2774  HB  VAL   192      48.971  52.589  31.326  1.00  0.00           H  
ATOM   2775  CG1 VAL   192      47.319  53.532  30.637  1.00  0.00           C  
ATOM   2776 HG11 VAL   192      47.228  54.117  31.550  1.00  0.00           H  
ATOM   2777 HG12 VAL   192      46.903  54.083  29.796  1.00  0.00           H  
ATOM   2778 HG13 VAL   192      46.698  52.650  30.784  1.00  0.00           H  
ATOM   2779  CG2 VAL   192      49.028  52.250  29.234  1.00  0.00           C  
ATOM   2780 HG21 VAL   192      48.630  51.256  29.432  1.00  0.00           H  
ATOM   2781 HG22 VAL   192      48.476  52.581  28.357  1.00  0.00           H  
ATOM   2782 HG23 VAL   192      50.057  52.188  28.885  1.00  0.00           H  
ATOM   2783  C   VAL   192      51.034  54.246  30.401  1.00  0.00           C  
ATOM   2784  O   VAL   192      51.522  53.543  31.236  1.00  0.00           O  
ATOM   2785  N   ALA   193      51.810  54.930  29.475  1.00  0.00           N  
ATOM   2786  H   ALA   193      51.368  55.511  28.775  1.00  0.00           H  
ATOM   2787  CA  ALA   193      53.217  54.763  29.281  1.00  0.00           C  
ATOM   2788  HA  ALA   193      53.434  53.810  28.803  1.00  0.00           H  
ATOM   2789  CB  ALA   193      53.622  55.947  28.340  1.00  0.00           C  
ATOM   2790  HB1 ALA   193      54.705  55.955  28.237  1.00  0.00           H  
ATOM   2791  HB2 ALA   193      53.244  55.698  27.351  1.00  0.00           H  
ATOM   2792  HB3 ALA   193      53.171  56.874  28.691  1.00  0.00           H  
ATOM   2793  C   ALA   193      53.978  54.969  30.587  1.00  0.00           C  
ATOM   2794  O   ALA   193      54.852  54.174  30.823  1.00  0.00           O  
ATOM   2795  N   THR   194      53.685  56.043  31.347  1.00  0.00           N  
ATOM   2796  H   THR   194      52.989  56.723  31.074  1.00  0.00           H  
ATOM   2797  CA  THR   194      54.565  56.420  32.460  1.00  0.00           C  
ATOM   2798  HA  THR   194      55.597  56.457  32.118  1.00  0.00           H  
ATOM   2799  CB  THR   194      54.206  57.736  33.037  1.00  0.00           C  
ATOM   2800  HB  THR   194      54.847  58.061  33.854  1.00  0.00           H  
ATOM   2801  CG2 THR   194      54.360  58.803  31.948  1.00  0.00           C  
ATOM   2802 HG21 THR   194      54.813  58.490  31.009  1.00  0.00           H  
ATOM   2803 HG22 THR   194      53.411  59.238  31.642  1.00  0.00           H  
ATOM   2804 HG23 THR   194      54.866  59.688  32.329  1.00  0.00           H  
ATOM   2805  OG1 THR   194      52.819  57.799  33.379  1.00  0.00           O  
ATOM   2806  HG1 THR   194      52.366  58.045  32.558  1.00  0.00           H  
ATOM   2807  C   THR   194      54.498  55.354  33.587  1.00  0.00           C  
ATOM   2808  O   THR   194      55.455  55.060  34.214  1.00  0.00           O  
ATOM   2809  N   VAL   195      53.339  54.618  33.586  1.00  0.00           N  
ATOM   2810  H   VAL   195      52.728  54.686  32.783  1.00  0.00           H  
ATOM   2811  CA  VAL   195      53.045  53.535  34.535  1.00  0.00           C  
ATOM   2812  HA  VAL   195      53.409  53.758  35.536  1.00  0.00           H  
ATOM   2813  CB  VAL   195      51.483  53.293  34.610  1.00  0.00           C  
ATOM   2814  HB  VAL   195      51.241  53.001  33.590  1.00  0.00           H  
ATOM   2815  CG1 VAL   195      51.151  52.056  35.450  1.00  0.00           C  
ATOM   2816 HG11 VAL   195      51.454  52.166  36.489  1.00  0.00           H  
ATOM   2817 HG12 VAL   195      50.127  51.784  35.201  1.00  0.00           H  
ATOM   2818 HG13 VAL   195      51.499  51.102  35.058  1.00  0.00           H  
ATOM   2819  CG2 VAL   195      50.710  54.496  35.113  1.00  0.00           C  
ATOM   2820 HG21 VAL   195      50.614  54.399  36.193  1.00  0.00           H  
ATOM   2821 HG22 VAL   195      51.192  55.452  34.917  1.00  0.00           H  
ATOM   2822 HG23 VAL   195      49.702  54.518  34.702  1.00  0.00           H  
ATOM   2823  C   VAL   195      53.733  52.205  34.138  1.00  0.00           C  
ATOM   2824  O   VAL   195      54.299  51.484  34.951  1.00  0.00           O  
ATOM   2825  N   ALA   196      53.525  51.956  32.796  1.00  0.00           N  
ATOM   2826  H   ALA   196      53.042  52.656  32.251  1.00  0.00           H  
ATOM   2827  CA  ALA   196      53.968  50.679  32.148  1.00  0.00           C  
ATOM   2828  HA  ALA   196      53.369  49.833  32.478  1.00  0.00           H  
ATOM   2829  CB  ALA   196      53.783  50.822  30.582  1.00  0.00           C  
ATOM   2830  HB1 ALA   196      54.178  49.938  30.085  1.00  0.00           H  
ATOM   2831  HB2 ALA   196      52.711  50.875  30.401  1.00  0.00           H  
ATOM   2832  HB3 ALA   196      54.250  51.704  30.149  1.00  0.00           H  
ATOM   2833  C   ALA   196      55.451  50.504  32.487  1.00  0.00           C  
ATOM   2834  O   ALA   196      55.841  49.500  33.164  1.00  0.00           O  
ATOM   2835  N   GLU   197      56.360  51.498  32.100  1.00  0.00           N  
ATOM   2836  H   GLU   197      56.035  52.362  31.686  1.00  0.00           H  
ATOM   2837  CA  GLU   197      57.791  51.266  32.199  1.00  0.00           C  
ATOM   2838  HA  GLU   197      58.076  50.262  31.893  1.00  0.00           H  
ATOM   2839  CB  GLU   197      58.478  52.324  31.346  1.00  0.00           C  
ATOM   2840  HB2 GLU   197      58.071  52.381  30.338  1.00  0.00           H  
ATOM   2841  HB3 GLU   197      58.320  53.297  31.807  1.00  0.00           H  
ATOM   2842  CG  GLU   197      60.032  52.327  31.229  1.00  0.00           C  
ATOM   2843  HG2 GLU   197      60.460  53.197  30.735  1.00  0.00           H  
ATOM   2844  HG3 GLU   197      60.394  52.445  32.248  1.00  0.00           H  
ATOM   2845  CD  GLU   197      60.570  51.016  30.649  1.00  0.00           C  
ATOM   2846  OE1 GLU   197      61.648  50.578  31.181  1.00  0.00           O  
ATOM   2847  OE2 GLU   197      59.916  50.413  29.683  1.00  0.00           O  
ATOM   2848  C   GLU   197      58.317  51.295  33.586  1.00  0.00           C  
ATOM   2849  O   GLU   197      59.210  50.575  34.041  1.00  0.00           O  
ATOM   2850  N   LYS   198      57.945  52.354  34.400  1.00  0.00           N  
ATOM   2851  H   LYS   198      57.270  53.036  34.083  1.00  0.00           H  
ATOM   2852  CA  LYS   198      58.424  52.425  35.787  1.00  0.00           C  
ATOM   2853  HA  LYS   198      59.509  52.491  35.820  1.00  0.00           H  
ATOM   2854  CB  LYS   198      57.775  53.661  36.391  1.00  0.00           C  
ATOM   2855  HB2 LYS   198      57.869  54.519  35.729  1.00  0.00           H  
ATOM   2856  HB3 LYS   198      56.714  53.419  36.420  1.00  0.00           H  
ATOM   2857  CG  LYS   198      58.340  54.064  37.776  1.00  0.00           C  
ATOM   2858  HG2 LYS   198      57.639  54.780  38.200  1.00  0.00           H  
ATOM   2859  HG3 LYS   198      58.523  53.218  38.436  1.00  0.00           H  
ATOM   2860  CD  LYS   198      59.684  54.755  37.499  1.00  0.00           C  
ATOM   2861  HD2 LYS   198      60.445  54.012  37.270  1.00  0.00           H  
ATOM   2862  HD3 LYS   198      59.651  55.451  36.663  1.00  0.00           H  
ATOM   2863  CE  LYS   198      60.086  55.590  38.762  1.00  0.00           C  
ATOM   2864  HE2 LYS   198      59.531  56.522  38.838  1.00  0.00           H  
ATOM   2865  HE3 LYS   198      59.761  55.149  39.702  1.00  0.00           H  
ATOM   2866  NZ  LYS   198      61.547  55.798  38.672  1.00  0.00           N  
ATOM   2867  HZ1 LYS   198      62.165  54.998  38.447  1.00  0.00           H  
ATOM   2868  HZ2 LYS   198      61.797  56.557  38.013  1.00  0.00           H  
ATOM   2869  HZ3 LYS   198      61.952  56.116  39.571  1.00  0.00           H  
ATOM   2870  C   LYS   198      58.095  51.251  36.646  1.00  0.00           C  
ATOM   2871  O   LYS   198      58.879  50.874  37.547  1.00  0.00           O  
ATOM   2872  N   THR   199      56.970  50.532  36.336  1.00  0.00           N  
ATOM   2873  H   THR   199      56.241  50.967  35.787  1.00  0.00           H  
ATOM   2874  CA  THR   199      56.626  49.259  36.901  1.00  0.00           C  
ATOM   2875  HA  THR   199      55.720  48.863  36.447  1.00  0.00           H  
ATOM   2876  CB  THR   199      56.318  49.368  38.389  1.00  0.00           C  
ATOM   2877  HB  THR   199      57.237  49.247  38.959  1.00  0.00           H  
ATOM   2878  CG2 THR   199      55.561  50.584  38.907  1.00  0.00           C  
ATOM   2879 HG21 THR   199      55.024  50.274  39.801  1.00  0.00           H  
ATOM   2880 HG22 THR   199      56.291  51.372  39.081  1.00  0.00           H  
ATOM   2881 HG23 THR   199      54.758  50.885  38.238  1.00  0.00           H  
ATOM   2882  OG1 THR   199      55.458  48.317  38.598  1.00  0.00           O  
ATOM   2883  HG1 THR   199      56.028  47.545  38.462  1.00  0.00           H  
ATOM   2884  C   THR   199      57.623  48.109  36.702  1.00  0.00           C  
ATOM   2885  O   THR   199      57.900  47.319  37.555  1.00  0.00           O  
ATOM   2886  N   LYS   200      58.143  48.078  35.441  1.00  0.00           N  
ATOM   2887  H   LYS   200      57.714  48.688  34.757  1.00  0.00           H  
ATOM   2888  CA  LYS   200      59.057  47.034  34.977  1.00  0.00           C  
ATOM   2889  HA  LYS   200      58.459  46.140  35.140  1.00  0.00           H  
ATOM   2890  CB  LYS   200      59.316  47.317  33.555  1.00  0.00           C  
ATOM   2891  HB2 LYS   200      58.446  47.867  33.200  1.00  0.00           H  
ATOM   2892  HB3 LYS   200      60.187  47.968  33.552  1.00  0.00           H  
ATOM   2893  CG  LYS   200      59.531  46.163  32.604  1.00  0.00           C  
ATOM   2894  HG2 LYS   200      60.072  45.366  33.110  1.00  0.00           H  
ATOM   2895  HG3 LYS   200      58.609  45.694  32.265  1.00  0.00           H  
ATOM   2896  CD  LYS   200      60.294  46.469  31.293  1.00  0.00           C  
ATOM   2897  HD2 LYS   200      60.480  45.450  30.959  1.00  0.00           H  
ATOM   2898  HD3 LYS   200      59.562  46.884  30.604  1.00  0.00           H  
ATOM   2899  CE  LYS   200      61.611  47.301  31.321  1.00  0.00           C  
ATOM   2900  HE2 LYS   200      61.429  48.371  31.258  1.00  0.00           H  
ATOM   2901  HE3 LYS   200      62.105  47.018  32.248  1.00  0.00           H  
ATOM   2902  NZ  LYS   200      62.455  46.815  30.218  1.00  0.00           N  
ATOM   2903  HZ1 LYS   200      62.141  46.922  29.237  1.00  0.00           H  
ATOM   2904  HZ2 LYS   200      63.374  47.293  30.244  1.00  0.00           H  
ATOM   2905  HZ3 LYS   200      62.673  45.805  30.287  1.00  0.00           H  
ATOM   2906  C   LYS   200      60.339  46.955  35.774  1.00  0.00           C  
ATOM   2907  O   LYS   200      60.918  45.886  36.030  1.00  0.00           O  
ATOM   2908  N   GLU   201      60.769  48.086  36.183  1.00  0.00           N  
ATOM   2909  H   GLU   201      60.262  48.961  36.196  1.00  0.00           H  
ATOM   2910  CA  GLU   201      61.949  48.260  37.026  1.00  0.00           C  
ATOM   2911  HA  GLU   201      62.821  48.031  36.418  1.00  0.00           H  
ATOM   2912  CB  GLU   201      62.151  49.757  37.313  1.00  0.00           C  
ATOM   2913  HB2 GLU   201      62.302  50.210  36.335  1.00  0.00           H  
ATOM   2914  HB3 GLU   201      61.271  50.261  37.708  1.00  0.00           H  
ATOM   2915  CG  GLU   201      63.451  50.172  38.126  1.00  0.00           C  
ATOM   2916  HG2 GLU   201      63.141  50.653  39.051  1.00  0.00           H  
ATOM   2917  HG3 GLU   201      64.090  49.397  38.547  1.00  0.00           H  
ATOM   2918  CD  GLU   201      64.384  51.084  37.338  1.00  0.00           C  
ATOM   2919  OE1 GLU   201      65.228  50.518  36.607  1.00  0.00           O  
ATOM   2920  OE2 GLU   201      64.375  52.297  37.536  1.00  0.00           O  
ATOM   2921  C   GLU   201      61.955  47.427  38.336  1.00  0.00           C  
ATOM   2922  O   GLU   201      63.017  47.172  38.888  1.00  0.00           O  
ATOM   2923  N   GLN   202      60.741  47.019  38.824  1.00  0.00           N  
ATOM   2924  H   GLN   202      59.954  47.045  38.189  1.00  0.00           H  
ATOM   2925  CA  GLN   202      60.559  46.302  40.108  1.00  0.00           C  
ATOM   2926  HA  GLN   202      61.417  46.572  40.719  1.00  0.00           H  
ATOM   2927  CB  GLN   202      59.273  46.803  40.762  1.00  0.00           C  
ATOM   2928  HB2 GLN   202      58.525  46.740  39.975  1.00  0.00           H  
ATOM   2929  HB3 GLN   202      58.849  46.216  41.574  1.00  0.00           H  
ATOM   2930  CG  GLN   202      59.372  48.251  41.172  1.00  0.00           C  
ATOM   2931  HG2 GLN   202      59.479  48.886  40.295  1.00  0.00           H  
ATOM   2932  HG3 GLN   202      58.460  48.584  41.664  1.00  0.00           H  
ATOM   2933  CD  GLN   202      60.447  48.559  42.162  1.00  0.00           C  
ATOM   2934  OE1 GLN   202      60.608  48.013  43.233  1.00  0.00           O  
ATOM   2935  NE2 GLN   202      61.252  49.616  41.909  1.00  0.00           N  
ATOM   2936 HE21 GLN   202      61.760  50.011  42.688  1.00  0.00           H  
ATOM   2937 HE22 GLN   202      61.070  50.147  41.068  1.00  0.00           H  
ATOM   2938  C   GLN   202      60.634  44.765  39.942  1.00  0.00           C  
ATOM   2939  O   GLN   202      60.205  44.137  40.858  1.00  0.00           O  
ATOM   2940  N   VAL   203      61.083  44.310  38.727  1.00  0.00           N  
ATOM   2941  H   VAL   203      61.189  44.937  37.941  1.00  0.00           H  
ATOM   2942  CA  VAL   203      60.807  42.911  38.345  1.00  0.00           C  
ATOM   2943  HA  VAL   203      61.031  42.289  39.208  1.00  0.00           H  
ATOM   2944  CB  VAL   203      59.349  42.618  38.123  1.00  0.00           C  
ATOM   2945  HB  VAL   203      58.900  42.510  39.108  1.00  0.00           H  
ATOM   2946  CG1 VAL   203      58.601  43.599  37.241  1.00  0.00           C  
ATOM   2947 HG11 VAL   203      58.594  44.607  37.650  1.00  0.00           H  
ATOM   2948 HG12 VAL   203      59.130  43.662  36.292  1.00  0.00           H  
ATOM   2949 HG13 VAL   203      57.574  43.248  37.163  1.00  0.00           H  
ATOM   2950  CG2 VAL   203      59.236  41.288  37.422  1.00  0.00           C  
ATOM   2951 HG21 VAL   203      59.448  41.354  36.357  1.00  0.00           H  
ATOM   2952 HG22 VAL   203      59.856  40.508  37.859  1.00  0.00           H  
ATOM   2953 HG23 VAL   203      58.197  41.032  37.623  1.00  0.00           H  
ATOM   2954  C   VAL   203      61.718  42.464  37.222  1.00  0.00           C  
ATOM   2955  O   VAL   203      62.315  41.385  37.335  1.00  0.00           O  
ATOM   2956  N   THR   204      61.947  43.182  36.068  1.00  0.00           N  
ATOM   2957  H   THR   204      61.519  44.090  35.946  1.00  0.00           H  
ATOM   2958  CA  THR   204      63.005  42.849  35.129  1.00  0.00           C  
ATOM   2959  HA  THR   204      63.802  42.294  35.618  1.00  0.00           H  
ATOM   2960  CB  THR   204      63.718  44.011  34.453  1.00  0.00           C  
ATOM   2961  HB  THR   204      64.502  43.553  33.855  1.00  0.00           H  
ATOM   2962  CG2 THR   204      62.819  44.806  33.551  1.00  0.00           C  
ATOM   2963 HG21 THR   204      62.410  45.746  33.918  1.00  0.00           H  
ATOM   2964 HG22 THR   204      63.598  45.025  32.822  1.00  0.00           H  
ATOM   2965 HG23 THR   204      62.125  44.215  32.957  1.00  0.00           H  
ATOM   2966  OG1 THR   204      64.048  44.907  35.496  1.00  0.00           O  
ATOM   2967  HG1 THR   204      64.605  44.356  36.066  1.00  0.00           H  
ATOM   2968  C   THR   204      62.570  41.791  34.125  1.00  0.00           C  
ATOM   2969  O   THR   204      63.444  41.210  33.559  1.00  0.00           O  
ATOM   2970  N   ASN   205      61.293  41.400  34.123  1.00  0.00           N  
ATOM   2971  H   ASN   205      60.667  41.743  34.840  1.00  0.00           H  
ATOM   2972  CA  ASN   205      60.779  40.371  33.235  1.00  0.00           C  
ATOM   2973  HA  ASN   205      59.703  40.484  33.348  1.00  0.00           H  
ATOM   2974  CB  ASN   205      61.152  40.537  31.768  1.00  0.00           C  
ATOM   2975  HB2 ASN   205      62.233  40.590  31.658  1.00  0.00           H  
ATOM   2976  HB3 ASN   205      60.617  39.819  31.150  1.00  0.00           H  
ATOM   2977  CG  ASN   205      60.539  41.843  31.251  1.00  0.00           C  
ATOM   2978  OD1 ASN   205      59.682  42.549  31.846  1.00  0.00           O  
ATOM   2979  ND2 ASN   205      60.801  42.090  29.995  1.00  0.00           N  
ATOM   2980 HD21 ASN   205      60.323  42.909  29.644  1.00  0.00           H  
ATOM   2981 HD22 ASN   205      61.377  41.493  29.417  1.00  0.00           H  
ATOM   2982  C   ASN   205      60.975  38.960  33.745  1.00  0.00           C  
ATOM   2983  O   ASN   205      60.599  38.019  33.060  1.00  0.00           O  
ATOM   2984  N   VAL   206      61.333  38.855  35.058  1.00  0.00           N  
ATOM   2985  H   VAL   206      61.174  39.573  35.752  1.00  0.00           H  
ATOM   2986  CA  VAL   206      61.859  37.595  35.609  1.00  0.00           C  
ATOM   2987  HA  VAL   206      61.652  36.672  35.073  1.00  0.00           H  
ATOM   2988  CB  VAL   206      63.366  37.680  35.862  1.00  0.00           C  
ATOM   2989  HB  VAL   206      63.471  38.568  36.483  1.00  0.00           H  
ATOM   2990  CG1 VAL   206      63.787  36.391  36.555  1.00  0.00           C  
ATOM   2991 HG11 VAL   206      63.406  36.232  37.561  1.00  0.00           H  
ATOM   2992 HG12 VAL   206      63.413  35.610  35.896  1.00  0.00           H  
ATOM   2993 HG13 VAL   206      64.849  36.180  36.667  1.00  0.00           H  
ATOM   2994  CG2 VAL   206      64.161  37.870  34.579  1.00  0.00           C  
ATOM   2995 HG21 VAL   206      65.237  37.830  34.739  1.00  0.00           H  
ATOM   2996 HG22 VAL   206      63.924  37.114  33.833  1.00  0.00           H  
ATOM   2997 HG23 VAL   206      63.761  38.745  34.069  1.00  0.00           H  
ATOM   2998  C   VAL   206      61.025  37.379  36.876  1.00  0.00           C  
ATOM   2999  O   VAL   206      61.193  38.191  37.802  1.00  0.00           O  
ATOM   3000  N   GLY   207      60.112  36.383  36.778  1.00  0.00           N  
ATOM   3001  H   GLY   207      60.168  35.872  35.907  1.00  0.00           H  
ATOM   3002  CA  GLY   207      59.185  36.165  37.846  1.00  0.00           C  
ATOM   3003  HA2 GLY   207      58.994  35.096  37.907  1.00  0.00           H  
ATOM   3004  HA3 GLY   207      59.734  36.345  38.768  1.00  0.00           H  
ATOM   3005  C   GLY   207      57.870  36.921  37.670  1.00  0.00           C  
ATOM   3006  O   GLY   207      57.153  36.993  38.634  1.00  0.00           O  
ATOM   3007  N   GLY   208      57.617  37.543  36.475  1.00  0.00           N  
ATOM   3008  H   GLY   208      58.320  37.496  35.750  1.00  0.00           H  
ATOM   3009  CA  GLY   208      56.556  38.544  36.220  1.00  0.00           C  
ATOM   3010  HA2 GLY   208      55.731  38.008  35.756  1.00  0.00           H  
ATOM   3011  HA3 GLY   208      56.241  38.836  37.219  1.00  0.00           H  
ATOM   3012  C   GLY   208      56.918  39.735  35.343  1.00  0.00           C  
ATOM   3013  O   GLY   208      58.056  39.831  34.887  1.00  0.00           O  
ATOM   3014  N   ALA   209      55.948  40.589  35.137  1.00  0.00           N  
ATOM   3015  H   ALA   209      55.107  40.639  35.697  1.00  0.00           H  
ATOM   3016  CA  ALA   209      55.937  41.368  33.894  1.00  0.00           C  
ATOM   3017  HA  ALA   209      56.895  41.883  33.928  1.00  0.00           H  
ATOM   3018  CB  ALA   209      55.773  40.363  32.736  1.00  0.00           C  
ATOM   3019  HB1 ALA   209      54.776  39.941  32.848  1.00  0.00           H  
ATOM   3020  HB2 ALA   209      55.658  40.875  31.782  1.00  0.00           H  
ATOM   3021  HB3 ALA   209      56.444  39.514  32.626  1.00  0.00           H  
ATOM   3022  C   ALA   209      54.831  42.443  33.896  1.00  0.00           C  
ATOM   3023  O   ALA   209      53.964  42.541  34.712  1.00  0.00           O  
ATOM   3024  N   VAL   210      54.819  43.170  32.770  1.00  0.00           N  
ATOM   3025  H   VAL   210      55.627  43.127  32.163  1.00  0.00           H  
ATOM   3026  CA  VAL   210      53.885  44.226  32.407  1.00  0.00           C  
ATOM   3027  HA  VAL   210      53.234  44.284  33.276  1.00  0.00           H  
ATOM   3028  CB  VAL   210      54.552  45.570  32.176  1.00  0.00           C  
ATOM   3029  HB  VAL   210      55.383  45.446  31.485  1.00  0.00           H  
ATOM   3030  CG1 VAL   210      53.638  46.723  31.819  1.00  0.00           C  
ATOM   3031 HG11 VAL   210      52.767  46.834  32.462  1.00  0.00           H  
ATOM   3032 HG12 VAL   210      54.122  47.695  31.759  1.00  0.00           H  
ATOM   3033 HG13 VAL   210      53.166  46.580  30.849  1.00  0.00           H  
ATOM   3034  CG2 VAL   210      55.265  46.038  33.417  1.00  0.00           C  
ATOM   3035 HG21 VAL   210      55.856  45.293  33.946  1.00  0.00           H  
ATOM   3036 HG22 VAL   210      55.839  46.934  33.189  1.00  0.00           H  
ATOM   3037 HG23 VAL   210      54.563  46.321  34.198  1.00  0.00           H  
ATOM   3038  C   VAL   210      53.018  43.851  31.202  1.00  0.00           C  
ATOM   3039  O   VAL   210      53.540  43.386  30.214  1.00  0.00           O  
ATOM   3040  N   VAL   211      51.703  44.144  31.216  1.00  0.00           N  
ATOM   3041  H   VAL   211      51.301  44.473  32.084  1.00  0.00           H  
ATOM   3042  CA  VAL   211      50.746  43.813  30.234  1.00  0.00           C  
ATOM   3043  HA  VAL   211      51.070  42.813  29.956  1.00  0.00           H  
ATOM   3044  CB  VAL   211      49.318  43.736  30.819  1.00  0.00           C  
ATOM   3045  HB  VAL   211      49.295  44.629  31.441  1.00  0.00           H  
ATOM   3046  CG1 VAL   211      48.198  43.827  29.812  1.00  0.00           C  
ATOM   3047 HG11 VAL   211      47.249  43.941  30.333  1.00  0.00           H  
ATOM   3048 HG12 VAL   211      48.466  44.672  29.181  1.00  0.00           H  
ATOM   3049 HG13 VAL   211      48.272  42.918  29.218  1.00  0.00           H  
ATOM   3050  CG2 VAL   211      49.207  42.498  31.713  1.00  0.00           C  
ATOM   3051 HG21 VAL   211      48.308  42.643  32.309  1.00  0.00           H  
ATOM   3052 HG22 VAL   211      48.953  41.584  31.179  1.00  0.00           H  
ATOM   3053 HG23 VAL   211      50.096  42.331  32.319  1.00  0.00           H  
ATOM   3054  C   VAL   211      50.910  44.826  29.139  1.00  0.00           C  
ATOM   3055  O   VAL   211      50.970  46.018  29.353  1.00  0.00           O  
ATOM   3056  N   THR   212      51.041  44.349  27.854  1.00  0.00           N  
ATOM   3057  H   THR   212      50.945  43.344  27.794  1.00  0.00           H  
ATOM   3058  CA  THR   212      51.074  45.177  26.619  1.00  0.00           C  
ATOM   3059  HA  THR   212      51.431  44.530  25.820  1.00  0.00           H  
ATOM   3060  CB  THR   212      52.154  46.282  26.510  1.00  0.00           C  
ATOM   3061  HB  THR   212      53.104  45.825  26.777  1.00  0.00           H  
ATOM   3062  CG2 THR   212      52.329  46.897  25.078  1.00  0.00           C  
ATOM   3063 HG21 THR   212      51.376  47.136  24.612  1.00  0.00           H  
ATOM   3064 HG22 THR   212      52.931  47.795  25.201  1.00  0.00           H  
ATOM   3065 HG23 THR   212      52.823  46.189  24.416  1.00  0.00           H  
ATOM   3066  OG1 THR   212      51.959  47.298  27.452  1.00  0.00           O  
ATOM   3067  HG1 THR   212      51.825  46.840  28.296  1.00  0.00           H  
ATOM   3068  C   THR   212      49.537  45.617  26.340  1.00  0.00           C  
ATOM   3069  O   THR   212      48.974  45.187  25.345  1.00  0.00           O  
ATOM   3070  N   GLY   213      49.000  46.432  27.263  1.00  0.00           N  
ATOM   3071  H   GLY   213      49.471  46.647  28.132  1.00  0.00           H  
ATOM   3072  CA  GLY   213      47.650  46.969  27.104  1.00  0.00           C  
ATOM   3073  HA2 GLY   213      47.448  46.989  26.036  1.00  0.00           H  
ATOM   3074  HA3 GLY   213      46.888  46.384  27.614  1.00  0.00           H  
ATOM   3075  C   GLY   213      47.586  48.339  27.771  1.00  0.00           C  
ATOM   3076  O   GLY   213      48.597  48.896  28.188  1.00  0.00           O  
ATOM   3077  N   VAL   214      46.286  48.787  27.917  1.00  0.00           N  
ATOM   3078  H   VAL   214      45.569  48.335  27.366  1.00  0.00           H  
ATOM   3079  CA  VAL   214      45.915  49.952  28.723  1.00  0.00           C  
ATOM   3080  HA  VAL   214      46.595  50.792  28.600  1.00  0.00           H  
ATOM   3081  CB  VAL   214      44.501  50.539  28.370  1.00  0.00           C  
ATOM   3082  HB  VAL   214      44.337  50.583  27.296  1.00  0.00           H  
ATOM   3083  CG1 VAL   214      43.325  49.717  28.937  1.00  0.00           C  
ATOM   3084 HG11 VAL   214      43.216  48.819  28.332  1.00  0.00           H  
ATOM   3085 HG12 VAL   214      43.458  49.376  29.961  1.00  0.00           H  
ATOM   3086 HG13 VAL   214      42.449  50.362  28.909  1.00  0.00           H  
ATOM   3087  CG2 VAL   214      44.360  51.945  28.931  1.00  0.00           C  
ATOM   3088 HG21 VAL   214      43.386  52.424  28.859  1.00  0.00           H  
ATOM   3089 HG22 VAL   214      44.608  51.903  29.990  1.00  0.00           H  
ATOM   3090 HG23 VAL   214      45.034  52.625  28.414  1.00  0.00           H  
ATOM   3091  C   VAL   214      46.059  49.620  30.270  1.00  0.00           C  
ATOM   3092  O   VAL   214      46.467  50.376  31.191  1.00  0.00           O  
ATOM   3093  N   THR   215      45.726  48.387  30.659  1.00  0.00           N  
ATOM   3094  H   THR   215      45.369  47.804  29.914  1.00  0.00           H  
ATOM   3095  CA  THR   215      46.013  47.808  32.019  1.00  0.00           C  
ATOM   3096  HA  THR   215      45.535  46.831  32.019  1.00  0.00           H  
ATOM   3097  CB  THR   215      45.316  48.555  33.212  1.00  0.00           C  
ATOM   3098  HB  THR   215      45.763  49.508  33.484  1.00  0.00           H  
ATOM   3099  CG2 THR   215      43.867  48.723  32.958  1.00  0.00           C  
ATOM   3100 HG21 THR   215      43.314  48.653  33.892  1.00  0.00           H  
ATOM   3101 HG22 THR   215      43.656  49.740  32.631  1.00  0.00           H  
ATOM   3102 HG23 THR   215      43.478  48.099  32.156  1.00  0.00           H  
ATOM   3103  OG1 THR   215      45.418  47.700  34.341  1.00  0.00           O  
ATOM   3104  HG1 THR   215      44.842  46.942  34.160  1.00  0.00           H  
ATOM   3105  C   THR   215      47.469  47.547  32.318  1.00  0.00           C  
ATOM   3106  O   THR   215      47.709  46.550  32.907  1.00  0.00           O  
ATOM   3107  N   ALA   216      48.481  48.402  31.924  1.00  0.00           N  
ATOM   3108  H   ALA   216      48.140  49.301  31.614  1.00  0.00           H  
ATOM   3109  CA  ALA   216      49.876  48.057  31.980  1.00  0.00           C  
ATOM   3110  HA  ALA   216      49.935  47.040  31.598  1.00  0.00           H  
ATOM   3111  CB  ALA   216      50.666  48.862  30.972  1.00  0.00           C  
ATOM   3112  HB1 ALA   216      50.424  48.523  29.967  1.00  0.00           H  
ATOM   3113  HB2 ALA   216      50.445  49.914  31.140  1.00  0.00           H  
ATOM   3114  HB3 ALA   216      51.734  48.654  30.935  1.00  0.00           H  
ATOM   3115  C   ALA   216      50.470  48.224  33.395  1.00  0.00           C  
ATOM   3116  O   ALA   216      51.481  48.813  33.606  1.00  0.00           O  
ATOM   3117  N   VAL   217      49.748  47.581  34.390  1.00  0.00           N  
ATOM   3118  H   VAL   217      48.988  46.986  34.090  1.00  0.00           H  
ATOM   3119  CA  VAL   217      50.243  47.561  35.768  1.00  0.00           C  
ATOM   3120  HA  VAL   217      50.997  48.339  35.864  1.00  0.00           H  
ATOM   3121  CB  VAL   217      49.179  47.690  36.802  1.00  0.00           C  
ATOM   3122  HB  VAL   217      49.625  47.631  37.793  1.00  0.00           H  
ATOM   3123  CG1 VAL   217      48.356  48.902  36.544  1.00  0.00           C  
ATOM   3124 HG11 VAL   217      47.468  49.017  37.162  1.00  0.00           H  
ATOM   3125 HG12 VAL   217      49.042  49.721  36.749  1.00  0.00           H  
ATOM   3126 HG13 VAL   217      48.069  48.998  35.499  1.00  0.00           H  
ATOM   3127  CG2 VAL   217      48.189  46.468  36.809  1.00  0.00           C  
ATOM   3128 HG21 VAL   217      47.817  46.277  35.804  1.00  0.00           H  
ATOM   3129 HG22 VAL   217      48.716  45.528  36.957  1.00  0.00           H  
ATOM   3130 HG23 VAL   217      47.350  46.548  37.498  1.00  0.00           H  
ATOM   3131  C   VAL   217      50.913  46.198  36.025  1.00  0.00           C  
ATOM   3132  O   VAL   217      50.780  45.238  35.252  1.00  0.00           O  
ATOM   3133  N   ALA   218      51.786  46.075  37.044  1.00  0.00           N  
ATOM   3134  H   ALA   218      52.025  46.873  37.617  1.00  0.00           H  
ATOM   3135  CA  ALA   218      52.708  44.865  37.140  1.00  0.00           C  
ATOM   3136  HA  ALA   218      53.187  44.844  36.164  1.00  0.00           H  
ATOM   3137  CB  ALA   218      53.690  45.123  38.259  1.00  0.00           C  
ATOM   3138  HB1 ALA   218      54.249  46.041  38.087  1.00  0.00           H  
ATOM   3139  HB2 ALA   218      53.398  45.169  39.306  1.00  0.00           H  
ATOM   3140  HB3 ALA   218      54.442  44.349  38.119  1.00  0.00           H  
ATOM   3141  C   ALA   218      51.891  43.591  37.516  1.00  0.00           C  
ATOM   3142  O   ALA   218      50.899  43.616  38.249  1.00  0.00           O  
ATOM   3143  N   GLN   219      52.429  42.462  37.046  1.00  0.00           N  
ATOM   3144  H   GLN   219      53.122  42.536  36.314  1.00  0.00           H  
ATOM   3145  CA  GLN   219      51.872  41.121  37.180  1.00  0.00           C  
ATOM   3146  HA  GLN   219      50.998  41.245  37.816  1.00  0.00           H  
ATOM   3147  CB  GLN   219      51.436  40.584  35.798  1.00  0.00           C  
ATOM   3148  HB2 GLN   219      50.785  41.246  35.230  1.00  0.00           H  
ATOM   3149  HB3 GLN   219      52.293  40.376  35.161  1.00  0.00           H  
ATOM   3150  CG  GLN   219      50.675  39.275  35.766  1.00  0.00           C  
ATOM   3151  HG2 GLN   219      51.253  38.682  36.472  1.00  0.00           H  
ATOM   3152  HG3 GLN   219      49.678  39.384  36.188  1.00  0.00           H  
ATOM   3153  CD  GLN   219      50.660  38.598  34.382  1.00  0.00           C  
ATOM   3154  OE1 GLN   219      51.601  38.087  33.855  1.00  0.00           O  
ATOM   3155  NE2 GLN   219      49.533  38.743  33.560  1.00  0.00           N  
ATOM   3156 HE21 GLN   219      49.396  38.058  32.829  1.00  0.00           H  
ATOM   3157 HE22 GLN   219      48.692  39.246  33.810  1.00  0.00           H  
ATOM   3158  C   GLN   219      52.924  40.225  37.884  1.00  0.00           C  
ATOM   3159  O   GLN   219      54.121  40.174  37.545  1.00  0.00           O  
ATOM   3160  N   LYS   220      52.495  39.375  38.868  1.00  0.00           N  
ATOM   3161  H   LYS   220      51.524  39.391  39.149  1.00  0.00           H  
ATOM   3162  CA  LYS   220      53.409  38.302  39.386  1.00  0.00           C  
ATOM   3163  HA  LYS   220      54.435  38.622  39.220  1.00  0.00           H  
ATOM   3164  CB  LYS   220      53.343  38.174  40.963  1.00  0.00           C  
ATOM   3165  HB2 LYS   220      53.161  39.188  41.314  1.00  0.00           H  
ATOM   3166  HB3 LYS   220      52.506  37.599  41.354  1.00  0.00           H  
ATOM   3167  CG  LYS   220      54.625  37.554  41.396  1.00  0.00           C  
ATOM   3168  HG2 LYS   220      54.846  36.579  40.968  1.00  0.00           H  
ATOM   3169  HG3 LYS   220      55.436  38.276  41.320  1.00  0.00           H  
ATOM   3170  CD  LYS   220      54.476  37.280  42.893  1.00  0.00           C  
ATOM   3171  HD2 LYS   220      54.252  38.239  43.354  1.00  0.00           H  
ATOM   3172  HD3 LYS   220      53.683  36.554  43.062  1.00  0.00           H  
ATOM   3173  CE  LYS   220      55.771  36.731  43.441  1.00  0.00           C  
ATOM   3174  HE2 LYS   220      55.618  36.338  44.443  1.00  0.00           H  
ATOM   3175  HE3 LYS   220      56.160  36.042  42.695  1.00  0.00           H  
ATOM   3176  NZ  LYS   220      56.730  37.996  43.629  1.00  0.00           N  
ATOM   3177  HZ1 LYS   220      56.303  38.492  44.432  1.00  0.00           H  
ATOM   3178  HZ2 LYS   220      57.702  37.753  43.892  1.00  0.00           H  
ATOM   3179  HZ3 LYS   220      56.698  38.703  42.873  1.00  0.00           H  
ATOM   3180  C   LYS   220      53.062  37.056  38.655  1.00  0.00           C  
ATOM   3181  O   LYS   220      51.877  36.827  38.284  1.00  0.00           O  
ATOM   3182  N   THR   221      54.105  36.235  38.373  1.00  0.00           N  
ATOM   3183  H   THR   221      54.972  36.574  38.766  1.00  0.00           H  
ATOM   3184  CA  THR   221      54.056  34.869  37.776  1.00  0.00           C  
ATOM   3185  HA  THR   221      55.078  34.612  37.507  1.00  0.00           H  
ATOM   3186  CB  THR   221      53.261  34.773  36.500  1.00  0.00           C  
ATOM   3187  HB  THR   221      52.245  34.906  36.866  1.00  0.00           H  
ATOM   3188  CG2 THR   221      53.560  35.790  35.479  1.00  0.00           C  
ATOM   3189 HG21 THR   221      54.579  35.786  35.097  1.00  0.00           H  
ATOM   3190 HG22 THR   221      53.015  35.789  34.537  1.00  0.00           H  
ATOM   3191 HG23 THR   221      53.591  36.780  35.928  1.00  0.00           H  
ATOM   3192  OG1 THR   221      53.586  33.494  35.961  1.00  0.00           O  
ATOM   3193  HG1 THR   221      54.531  33.486  35.748  1.00  0.00           H  
ATOM   3194  C   THR   221      53.624  33.878  38.901  1.00  0.00           C  
ATOM   3195  O   THR   221      53.468  34.314  40.063  1.00  0.00           O  
ATOM   3196  N   VAL   222      53.411  32.560  38.549  1.00  0.00           N  
ATOM   3197  H   VAL   222      53.443  32.318  37.568  1.00  0.00           H  
ATOM   3198  CA  VAL   222      52.715  31.591  39.438  1.00  0.00           C  
ATOM   3199  HA  VAL   222      52.332  32.080  40.330  1.00  0.00           H  
ATOM   3200  CB  VAL   222      51.493  31.050  38.729  1.00  0.00           C  
ATOM   3201  HB  VAL   222      50.962  30.501  39.503  1.00  0.00           H  
ATOM   3202  CG1 VAL   222      50.484  32.123  38.358  1.00  0.00           C  
ATOM   3203 HG11 VAL   222      50.962  32.672  37.549  1.00  0.00           H  
ATOM   3204 HG12 VAL   222      49.705  31.564  37.843  1.00  0.00           H  
ATOM   3205 HG13 VAL   222      50.183  32.790  39.163  1.00  0.00           H  
ATOM   3206  CG2 VAL   222      51.805  30.191  37.556  1.00  0.00           C  
ATOM   3207 HG21 VAL   222      52.423  29.375  37.927  1.00  0.00           H  
ATOM   3208 HG22 VAL   222      50.898  29.791  37.107  1.00  0.00           H  
ATOM   3209 HG23 VAL   222      52.368  30.684  36.766  1.00  0.00           H  
ATOM   3210  C   VAL   222      53.748  30.482  39.897  1.00  0.00           C  
ATOM   3211  O   VAL   222      54.724  30.250  39.256  1.00  0.00           O  
ATOM   3212  N   GLU   223      53.436  29.812  40.996  1.00  0.00           N  
ATOM   3213  H   GLU   223      52.562  30.043  41.449  1.00  0.00           H  
ATOM   3214  CA  GLU   223      54.311  28.890  41.804  1.00  0.00           C  
ATOM   3215  HA  GLU   223      55.171  28.652  41.181  1.00  0.00           H  
ATOM   3216  CB  GLU   223      54.624  29.502  43.222  1.00  0.00           C  
ATOM   3217  HB2 GLU   223      55.071  30.485  43.093  1.00  0.00           H  
ATOM   3218  HB3 GLU   223      53.650  29.567  43.702  1.00  0.00           H  
ATOM   3219  CG  GLU   223      55.693  28.714  43.955  1.00  0.00           C  
ATOM   3220  HG2 GLU   223      55.832  29.252  44.890  1.00  0.00           H  
ATOM   3221  HG3 GLU   223      55.228  27.738  44.074  1.00  0.00           H  
ATOM   3222  CD  GLU   223      56.975  28.606  43.267  1.00  0.00           C  
ATOM   3223  OE1 GLU   223      57.721  29.650  43.089  1.00  0.00           O  
ATOM   3224  OE2 GLU   223      57.271  27.420  42.818  1.00  0.00           O  
ATOM   3225  C   GLU   223      53.586  27.520  41.784  1.00  0.00           C  
ATOM   3226  O   GLU   223      52.354  27.449  41.715  1.00  0.00           O  
ATOM   3227  N   GLY   224      54.406  26.480  42.017  1.00  0.00           N  
ATOM   3228  H   GLY   224      55.410  26.560  42.110  1.00  0.00           H  
ATOM   3229  CA  GLY   224      53.991  25.099  41.798  1.00  0.00           C  
ATOM   3230  HA2 GLY   224      54.868  24.457  41.856  1.00  0.00           H  
ATOM   3231  HA3 GLY   224      53.338  24.837  42.627  1.00  0.00           H  
ATOM   3232  C   GLY   224      53.208  24.883  40.508  1.00  0.00           C  
ATOM   3233  O   GLY   224      53.794  25.256  39.493  1.00  0.00           O  
ATOM   3234  N   ALA   225      52.060  24.194  40.559  1.00  0.00           N  
ATOM   3235  H   ALA   225      51.735  23.734  41.398  1.00  0.00           H  
ATOM   3236  CA  ALA   225      51.360  23.883  39.307  1.00  0.00           C  
ATOM   3237  HA  ALA   225      51.679  24.586  38.540  1.00  0.00           H  
ATOM   3238  CB  ALA   225      51.856  22.508  38.926  1.00  0.00           C  
ATOM   3239  HB1 ALA   225      51.680  22.247  37.885  1.00  0.00           H  
ATOM   3240  HB2 ALA   225      52.942  22.564  38.892  1.00  0.00           H  
ATOM   3241  HB3 ALA   225      51.608  21.656  39.557  1.00  0.00           H  
ATOM   3242  C   ALA   225      49.852  24.179  39.532  1.00  0.00           C  
ATOM   3243  O   ALA   225      48.993  23.504  38.986  1.00  0.00           O  
ATOM   3244  N   GLY   226      49.554  25.211  40.385  1.00  0.00           N  
ATOM   3245  H   GLY   226      50.358  25.741  40.695  1.00  0.00           H  
ATOM   3246  CA  GLY   226      48.213  25.668  40.628  1.00  0.00           C  
ATOM   3247  HA2 GLY   226      47.698  24.917  41.221  1.00  0.00           H  
ATOM   3248  HA3 GLY   226      48.332  26.579  41.210  1.00  0.00           H  
ATOM   3249  C   GLY   226      47.550  26.170  39.357  1.00  0.00           C  
ATOM   3250  O   GLY   226      46.323  26.070  39.136  1.00  0.00           O  
ATOM   3251  N   SER   227      48.383  26.793  38.456  1.00  0.00           N  
ATOM   3252  H   SER   227      49.309  26.959  38.827  1.00  0.00           H  
ATOM   3253  CA  SER   227      47.922  27.249  37.116  1.00  0.00           C  
ATOM   3254  HA  SER   227      47.195  26.536  36.732  1.00  0.00           H  
ATOM   3255  CB  SER   227      47.098  28.540  37.152  1.00  0.00           C  
ATOM   3256  HB2 SER   227      46.849  28.859  36.143  1.00  0.00           H  
ATOM   3257  HB3 SER   227      46.211  28.352  37.754  1.00  0.00           H  
ATOM   3258  OG  SER   227      47.825  29.606  37.844  1.00  0.00           O  
ATOM   3259  HG  SER   227      47.937  29.291  38.753  1.00  0.00           H  
ATOM   3260  C   SER   227      49.093  27.301  36.102  1.00  0.00           C  
ATOM   3261  O   SER   227      50.214  27.507  36.521  1.00  0.00           O  
ATOM   3262  N   ILE   228      48.693  27.298  34.815  1.00  0.00           N  
ATOM   3263  H   ILE   228      47.708  27.456  34.648  1.00  0.00           H  
ATOM   3264  CA  ILE   228      49.432  27.486  33.629  1.00  0.00           C  
ATOM   3265  HA  ILE   228      50.315  28.088  33.829  1.00  0.00           H  
ATOM   3266  CB  ILE   228      49.777  26.198  32.876  1.00  0.00           C  
ATOM   3267  HB  ILE   228      48.881  25.653  32.585  1.00  0.00           H  
ATOM   3268  CG2 ILE   228      50.556  26.523  31.574  1.00  0.00           C  
ATOM   3269 HG21 ILE   228      51.352  27.227  31.807  1.00  0.00           H  
ATOM   3270 HG22 ILE   228      51.037  25.590  31.288  1.00  0.00           H  
ATOM   3271 HG23 ILE   228      50.011  26.984  30.753  1.00  0.00           H  
ATOM   3272  CG1 ILE   228      50.738  25.236  33.737  1.00  0.00           C  
ATOM   3273 HG12 ILE   228      51.762  25.594  33.820  1.00  0.00           H  
ATOM   3274 HG13 ILE   228      50.464  25.347  34.784  1.00  0.00           H  
ATOM   3275  CD1 ILE   228      50.627  23.757  33.329  1.00  0.00           C  
ATOM   3276 HD11 ILE   228      49.625  23.363  33.482  1.00  0.00           H  
ATOM   3277 HD12 ILE   228      50.920  23.649  32.286  1.00  0.00           H  
ATOM   3278 HD13 ILE   228      51.231  23.020  33.854  1.00  0.00           H  
ATOM   3279  C   ILE   228      48.586  28.401  32.763  1.00  0.00           C  
ATOM   3280  O   ILE   228      47.481  28.042  32.425  1.00  0.00           O  
ATOM   3281  N   ALA   229      49.138  29.660  32.490  1.00  0.00           N  
ATOM   3282  H   ALA   229      50.076  29.905  32.776  1.00  0.00           H  
ATOM   3283  CA  ALA   229      48.418  30.683  31.696  1.00  0.00           C  
ATOM   3284  HA  ALA   229      47.351  30.492  31.610  1.00  0.00           H  
ATOM   3285  CB  ALA   229      48.618  32.031  32.257  1.00  0.00           C  
ATOM   3286  HB1 ALA   229      48.248  31.992  33.279  1.00  0.00           H  
ATOM   3287  HB2 ALA   229      49.594  32.486  32.099  1.00  0.00           H  
ATOM   3288  HB3 ALA   229      48.021  32.805  31.780  1.00  0.00           H  
ATOM   3289  C   ALA   229      48.780  30.664  30.175  1.00  0.00           C  
ATOM   3290  O   ALA   229      48.236  31.422  29.339  1.00  0.00           O  
ATOM   3291  N   ALA   230      49.772  29.805  29.837  1.00  0.00           N  
ATOM   3292  H   ALA   230      50.385  29.469  30.568  1.00  0.00           H  
ATOM   3293  CA  ALA   230      50.196  29.690  28.411  1.00  0.00           C  
ATOM   3294  HA  ALA   230      50.314  30.698  28.019  1.00  0.00           H  
ATOM   3295  CB  ALA   230      51.570  29.076  28.319  1.00  0.00           C  
ATOM   3296  HB1 ALA   230      51.953  28.946  27.309  1.00  0.00           H  
ATOM   3297  HB2 ALA   230      52.270  29.737  28.825  1.00  0.00           H  
ATOM   3298  HB3 ALA   230      51.473  28.078  28.744  1.00  0.00           H  
ATOM   3299  C   ALA   230      49.236  28.851  27.568  1.00  0.00           C  
ATOM   3300  O   ALA   230      48.716  27.857  27.984  1.00  0.00           O  
ATOM   3301  N   ALA   231      49.113  29.177  26.240  1.00  0.00           N  
ATOM   3302  H   ALA   231      49.378  30.107  25.944  1.00  0.00           H  
ATOM   3303  CA  ALA   231      48.239  28.485  25.285  1.00  0.00           C  
ATOM   3304  HA  ALA   231      48.049  29.287  24.576  1.00  0.00           H  
ATOM   3305  CB  ALA   231      49.036  27.519  24.467  1.00  0.00           C  
ATOM   3306  HB1 ALA   231      49.723  28.073  23.830  1.00  0.00           H  
ATOM   3307  HB2 ALA   231      49.630  26.787  25.011  1.00  0.00           H  
ATOM   3308  HB3 ALA   231      48.387  26.954  23.801  1.00  0.00           H  
ATOM   3309  C   ALA   231      46.871  28.151  25.944  1.00  0.00           C  
ATOM   3310  O   ALA   231      46.226  28.913  26.674  1.00  0.00           O  
ATOM   3311  N   THR   232      46.251  26.979  25.663  1.00  0.00           N  
ATOM   3312  H   THR   232      46.876  26.334  25.196  1.00  0.00           H  
ATOM   3313  CA  THR   232      44.928  26.492  26.115  1.00  0.00           C  
ATOM   3314  HA  THR   232      45.099  25.428  25.963  1.00  0.00           H  
ATOM   3315  CB  THR   232      43.778  26.816  25.190  1.00  0.00           C  
ATOM   3316  HB  THR   232      42.970  26.222  25.611  1.00  0.00           H  
ATOM   3317  CG2 THR   232      43.388  28.256  24.899  1.00  0.00           C  
ATOM   3318 HG21 THR   232      42.418  28.252  24.406  1.00  0.00           H  
ATOM   3319 HG22 THR   232      43.257  28.814  25.824  1.00  0.00           H  
ATOM   3320 HG23 THR   232      44.026  28.847  24.245  1.00  0.00           H  
ATOM   3321  OG1 THR   232      44.013  26.361  23.908  1.00  0.00           O  
ATOM   3322  HG1 THR   232      44.952  26.603  23.884  1.00  0.00           H  
ATOM   3323  C   THR   232      44.556  26.799  27.656  1.00  0.00           C  
ATOM   3324  O   THR   232      43.452  26.763  28.101  1.00  0.00           O  
ATOM   3325  N   GLY   233      45.594  26.958  28.523  1.00  0.00           N  
ATOM   3326  H   GLY   233      46.537  26.906  28.161  1.00  0.00           H  
ATOM   3327  CA  GLY   233      45.503  27.301  29.888  1.00  0.00           C  
ATOM   3328  HA2 GLY   233      46.507  27.544  30.229  1.00  0.00           H  
ATOM   3329  HA3 GLY   233      44.811  28.118  30.075  1.00  0.00           H  
ATOM   3330  C   GLY   233      44.984  26.113  30.713  1.00  0.00           C  
ATOM   3331  O   GLY   233      44.765  25.091  30.293  1.00  0.00           O  
ATOM   3332  N   PHE   234      45.056  26.316  32.032  1.00  0.00           N  
ATOM   3333  H   PHE   234      45.448  27.173  32.398  1.00  0.00           H  
ATOM   3334  CA  PHE   234      44.982  25.212  33.068  1.00  0.00           C  
ATOM   3335  HA  PHE   234      44.045  24.713  32.833  1.00  0.00           H  
ATOM   3336  CB  PHE   234      46.166  24.252  33.059  1.00  0.00           C  
ATOM   3337  HB2 PHE   234      46.317  23.764  32.098  1.00  0.00           H  
ATOM   3338  HB3 PHE   234      46.984  24.936  33.273  1.00  0.00           H  
ATOM   3339  CG  PHE   234      46.036  23.135  34.139  1.00  0.00           C  
ATOM   3340  CD1 PHE   234      44.976  22.320  34.101  1.00  0.00           C  
ATOM   3341  HD1 PHE   234      44.288  22.446  33.274  1.00  0.00           H  
ATOM   3342  CE1 PHE   234      44.757  21.308  35.024  1.00  0.00           C  
ATOM   3343  HE1 PHE   234      43.801  20.804  35.109  1.00  0.00           H  
ATOM   3344  CZ  PHE   234      45.652  21.193  36.101  1.00  0.00           C  
ATOM   3345  HZ  PHE   234      45.400  20.437  36.836  1.00  0.00           H  
ATOM   3346  CE2 PHE   234      46.740  22.025  36.109  1.00  0.00           C  
ATOM   3347  HE2 PHE   234      47.439  21.990  36.935  1.00  0.00           H  
ATOM   3348  CD2 PHE   234      46.981  22.972  35.112  1.00  0.00           C  
ATOM   3349  HD2 PHE   234      47.755  23.725  35.203  1.00  0.00           H  
ATOM   3350  C   PHE   234      44.878  25.961  34.444  1.00  0.00           C  
ATOM   3351  O   PHE   234      45.766  26.777  34.785  1.00  0.00           O  
ATOM   3352  N   VAL   235      43.901  25.513  35.276  1.00  0.00           N  
ATOM   3353  H   VAL   235      43.380  24.667  35.090  1.00  0.00           H  
ATOM   3354  CA  VAL   235      43.829  25.925  36.731  1.00  0.00           C  
ATOM   3355  HA  VAL   235      44.837  26.221  37.011  1.00  0.00           H  
ATOM   3356  CB  VAL   235      42.708  26.986  37.050  1.00  0.00           C  
ATOM   3357  HB  VAL   235      41.753  26.732  36.593  1.00  0.00           H  
ATOM   3358  CG1 VAL   235      42.522  27.268  38.469  1.00  0.00           C  
ATOM   3359 HG11 VAL   235      43.464  27.673  38.833  1.00  0.00           H  
ATOM   3360 HG12 VAL   235      41.900  28.120  38.736  1.00  0.00           H  
ATOM   3361 HG13 VAL   235      42.270  26.359  39.012  1.00  0.00           H  
ATOM   3362  CG2 VAL   235      43.094  28.277  36.307  1.00  0.00           C  
ATOM   3363 HG21 VAL   235      43.931  28.770  36.797  1.00  0.00           H  
ATOM   3364 HG22 VAL   235      43.457  28.099  35.297  1.00  0.00           H  
ATOM   3365 HG23 VAL   235      42.241  28.949  36.232  1.00  0.00           H  
ATOM   3366  C   VAL   235      43.467  24.586  37.513  1.00  0.00           C  
ATOM   3367  O   VAL   235      42.350  23.997  37.323  1.00  0.00           O  
ATOM   3368  N   LYS   236      44.347  24.116  38.457  1.00  0.00           N  
ATOM   3369  H   LYS   236      45.253  24.553  38.558  1.00  0.00           H  
ATOM   3370  CA  LYS   236      44.204  22.855  39.169  1.00  0.00           C  
ATOM   3371  HA  LYS   236      43.991  22.083  38.433  1.00  0.00           H  
ATOM   3372  CB  LYS   236      45.618  22.539  39.819  1.00  0.00           C  
ATOM   3373  HB2 LYS   236      46.412  22.902  39.168  1.00  0.00           H  
ATOM   3374  HB3 LYS   236      45.684  23.066  40.768  1.00  0.00           H  
ATOM   3375  CG  LYS   236      45.799  21.012  39.881  1.00  0.00           C  
ATOM   3376  HG2 LYS   236      45.238  20.674  40.750  1.00  0.00           H  
ATOM   3377  HG3 LYS   236      45.327  20.529  39.028  1.00  0.00           H  
ATOM   3378  CD  LYS   236      47.254  20.568  39.953  1.00  0.00           C  
ATOM   3379  HD2 LYS   236      47.303  19.489  39.824  1.00  0.00           H  
ATOM   3380  HD3 LYS   236      47.773  20.977  39.088  1.00  0.00           H  
ATOM   3381  CE  LYS   236      48.080  21.019  41.128  1.00  0.00           C  
ATOM   3382  HE2 LYS   236      49.073  21.272  40.766  1.00  0.00           H  
ATOM   3383  HE3 LYS   236      47.717  21.979  41.487  1.00  0.00           H  
ATOM   3384  NZ  LYS   236      48.125  19.880  42.036  1.00  0.00           N  
ATOM   3385  HZ1 LYS   236      47.150  19.535  42.078  1.00  0.00           H  
ATOM   3386  HZ2 LYS   236      48.485  19.019  41.586  1.00  0.00           H  
ATOM   3387  HZ3 LYS   236      48.700  19.945  42.895  1.00  0.00           H  
ATOM   3388  C   LYS   236      43.118  22.860  40.221  1.00  0.00           C  
ATOM   3389  O   LYS   236      42.624  23.934  40.736  1.00  0.00           O  
ATOM   3390  N   LYS   237      42.735  21.651  40.603  1.00  0.00           N  
ATOM   3391  H   LYS   237      43.132  20.798  40.231  1.00  0.00           H  
ATOM   3392  CA  LYS   237      41.818  21.428  41.763  1.00  0.00           C  
ATOM   3393  HA  LYS   237      41.886  22.218  42.508  1.00  0.00           H  
ATOM   3394  CB  LYS   237      40.340  21.402  41.205  1.00  0.00           C  
ATOM   3395  HB2 LYS   237      40.394  20.904  40.239  1.00  0.00           H  
ATOM   3396  HB3 LYS   237      39.654  20.906  41.889  1.00  0.00           H  
ATOM   3397  CG  LYS   237      39.675  22.840  41.074  1.00  0.00           C  
ATOM   3398  HG2 LYS   237      39.772  23.439  41.978  1.00  0.00           H  
ATOM   3399  HG3 LYS   237      40.241  23.491  40.411  1.00  0.00           H  
ATOM   3400  CD  LYS   237      38.310  22.658  40.520  1.00  0.00           C  
ATOM   3401  HD2 LYS   237      38.446  22.250  39.520  1.00  0.00           H  
ATOM   3402  HD3 LYS   237      37.758  21.959  41.144  1.00  0.00           H  
ATOM   3403  CE  LYS   237      37.649  24.041  40.510  1.00  0.00           C  
ATOM   3404  HE2 LYS   237      37.907  24.578  41.420  1.00  0.00           H  
ATOM   3405  HE3 LYS   237      38.037  24.559  39.636  1.00  0.00           H  
ATOM   3406  NZ  LYS   237      36.158  23.991  40.653  1.00  0.00           N  
ATOM   3407  HZ1 LYS   237      35.782  23.577  39.782  1.00  0.00           H  
ATOM   3408  HZ2 LYS   237      35.897  23.409  41.469  1.00  0.00           H  
ATOM   3409  HZ3 LYS   237      35.707  24.898  40.869  1.00  0.00           H  
ATOM   3410  C   LYS   237      42.168  20.215  42.533  1.00  0.00           C  
ATOM   3411  O   LYS   237      43.061  19.518  42.131  1.00  0.00           O  
ATOM   3412  N   ASP   238      41.519  20.027  43.689  1.00  0.00           N  
ATOM   3413  H   ASP   238      40.644  20.514  43.828  1.00  0.00           H  
ATOM   3414  CA  ASP   238      42.040  19.115  44.667  1.00  0.00           C  
ATOM   3415  HA  ASP   238      43.119  19.105  44.531  1.00  0.00           H  
ATOM   3416  CB  ASP   238      41.517  19.530  46.040  1.00  0.00           C  
ATOM   3417  HB2 ASP   238      41.836  18.905  46.872  1.00  0.00           H  
ATOM   3418  HB3 ASP   238      42.052  20.440  46.306  1.00  0.00           H  
ATOM   3419  CG  ASP   238      39.996  19.786  46.030  1.00  0.00           C  
ATOM   3420  OD1 ASP   238      39.234  19.137  46.799  1.00  0.00           O  
ATOM   3421  OD2 ASP   238      39.547  20.705  45.317  1.00  0.00           O  
ATOM   3422  C   ASP   238      41.603  17.609  44.358  1.00  0.00           C  
ATOM   3423  O   ASP   238      42.138  16.635  44.930  1.00  0.00           O  
ATOM   3424  N   GLN   239      40.583  17.428  43.537  1.00  0.00           N  
ATOM   3425  H   GLN   239      40.195  18.274  43.142  1.00  0.00           H  
ATOM   3426  CA  GLN   239      40.280  16.256  42.854  1.00  0.00           C  
ATOM   3427  HA  GLN   239      41.019  15.462  42.944  1.00  0.00           H  
ATOM   3428  CB  GLN   239      38.922  15.706  43.235  1.00  0.00           C  
ATOM   3429  HB2 GLN   239      38.808  15.694  44.317  1.00  0.00           H  
ATOM   3430  HB3 GLN   239      38.177  16.373  42.806  1.00  0.00           H  
ATOM   3431  CG  GLN   239      38.646  14.252  42.743  1.00  0.00           C  
ATOM   3432  HG2 GLN   239      37.590  14.049  42.909  1.00  0.00           H  
ATOM   3433  HG3 GLN   239      38.601  14.226  41.656  1.00  0.00           H  
ATOM   3434  CD  GLN   239      39.586  13.201  43.268  1.00  0.00           C  
ATOM   3435  OE1 GLN   239      40.049  13.205  44.400  1.00  0.00           O  
ATOM   3436  NE2 GLN   239      40.009  12.231  42.474  1.00  0.00           N  
ATOM   3437 HE21 GLN   239      40.768  11.709  42.892  1.00  0.00           H  
ATOM   3438 HE22 GLN   239      39.640  12.182  41.534  1.00  0.00           H  
ATOM   3439  C   GLN   239      40.236  16.736  41.380  1.00  0.00           C  
ATOM   3440  O   GLN   239      39.840  17.870  41.049  1.00  0.00           O  
ATOM   3441  N   LEU   240      40.723  15.865  40.509  1.00  0.00           N  
ATOM   3442  H   LEU   240      41.045  14.993  40.907  1.00  0.00           H  
ATOM   3443  CA  LEU   240      40.866  16.137  38.999  1.00  0.00           C  
ATOM   3444  HA  LEU   240      40.399  17.052  38.641  1.00  0.00           H  
ATOM   3445  CB  LEU   240      42.400  16.292  38.541  1.00  0.00           C  
ATOM   3446  HB2 LEU   240      42.862  15.349  38.827  1.00  0.00           H  
ATOM   3447  HB3 LEU   240      42.532  16.411  37.467  1.00  0.00           H  
ATOM   3448  CG  LEU   240      43.140  17.496  39.128  1.00  0.00           C  
ATOM   3449  HG  LEU   240      43.104  17.491  40.215  1.00  0.00           H  
ATOM   3450  CD1 LEU   240      44.661  17.433  38.709  1.00  0.00           C  
ATOM   3451 HD11 LEU   240      45.246  18.157  39.273  1.00  0.00           H  
ATOM   3452 HD12 LEU   240      45.165  16.482  38.868  1.00  0.00           H  
ATOM   3453 HD13 LEU   240      44.694  17.533  37.626  1.00  0.00           H  
ATOM   3454  CD2 LEU   240      42.585  18.802  38.563  1.00  0.00           C  
ATOM   3455 HD21 LEU   240      43.361  19.545  38.736  1.00  0.00           H  
ATOM   3456 HD22 LEU   240      42.452  18.771  37.484  1.00  0.00           H  
ATOM   3457 HD23 LEU   240      41.611  18.978  39.015  1.00  0.00           H  
ATOM   3458  C   LEU   240      40.174  14.995  38.219  1.00  0.00           C  
ATOM   3459  O   LEU   240      40.778  14.425  37.281  1.00  0.00           O  
ATOM   3460  N   GLY   241      38.954  14.543  38.600  1.00  0.00           N  
ATOM   3461  H   GLY   241      38.560  14.764  39.505  1.00  0.00           H  
ATOM   3462  CA  GLY   241      38.390  13.407  37.947  1.00  0.00           C  
ATOM   3463  HA2 GLY   241      37.306  13.451  37.873  1.00  0.00           H  
ATOM   3464  HA3 GLY   241      38.724  13.255  36.923  1.00  0.00           H  
ATOM   3465  C   GLY   241      38.704  12.197  38.766  1.00  0.00           C  
ATOM   3466  O   GLY   241      38.481  12.162  40.003  1.00  0.00           O  
ATOM   3467  N   LYS   242      38.958  11.143  38.013  1.00  0.00           N  
ATOM   3468  H   LYS   242      39.227  11.176  37.038  1.00  0.00           H  
ATOM   3469  CA  LYS   242      39.240   9.876  38.618  1.00  0.00           C  
ATOM   3470  HA  LYS   242      38.445   9.735  39.347  1.00  0.00           H  
ATOM   3471  CB  LYS   242      39.098   8.787  37.654  1.00  0.00           C  
ATOM   3472  HB2 LYS   242      39.859   8.693  36.882  1.00  0.00           H  
ATOM   3473  HB3 LYS   242      39.287   7.860  38.193  1.00  0.00           H  
ATOM   3474  CG  LYS   242      37.720   8.705  36.995  1.00  0.00           C  
ATOM   3475  HG2 LYS   242      36.907   9.076  37.616  1.00  0.00           H  
ATOM   3476  HG3 LYS   242      37.646   9.391  36.154  1.00  0.00           H  
ATOM   3477  CD  LYS   242      37.409   7.242  36.524  1.00  0.00           C  
ATOM   3478  HD2 LYS   242      38.286   6.876  35.993  1.00  0.00           H  
ATOM   3479  HD3 LYS   242      37.125   6.584  37.343  1.00  0.00           H  
ATOM   3480  CE  LYS   242      36.236   7.535  35.552  1.00  0.00           C  
ATOM   3481  HE2 LYS   242      35.314   7.538  36.128  1.00  0.00           H  
ATOM   3482  HE3 LYS   242      36.394   8.394  34.904  1.00  0.00           H  
ATOM   3483  NZ  LYS   242      36.131   6.353  34.652  1.00  0.00           N  
ATOM   3484  HZ1 LYS   242      37.098   6.241  34.297  1.00  0.00           H  
ATOM   3485  HZ2 LYS   242      36.049   5.485  35.212  1.00  0.00           H  
ATOM   3486  HZ3 LYS   242      35.521   6.563  33.842  1.00  0.00           H  
ATOM   3487  C   LYS   242      40.614   9.847  39.374  1.00  0.00           C  
ATOM   3488  O   LYS   242      41.028   8.845  40.031  1.00  0.00           O  
ATOM   3489  N   ASN   243      41.403  10.949  39.348  1.00  0.00           N  
ATOM   3490  H   ASN   243      41.145  11.803  38.871  1.00  0.00           H  
ATOM   3491  CA  ASN   243      42.654  11.025  40.115  1.00  0.00           C  
ATOM   3492  HA  ASN   243      42.481  10.388  40.980  1.00  0.00           H  
ATOM   3493  CB  ASN   243      43.835  10.605  39.298  1.00  0.00           C  
ATOM   3494  HB2 ASN   243      43.512   9.904  38.532  1.00  0.00           H  
ATOM   3495  HB3 ASN   243      44.345  11.424  38.795  1.00  0.00           H  
ATOM   3496  CG  ASN   243      44.807   9.728  40.094  1.00  0.00           C  
ATOM   3497  OD1 ASN   243      45.072   9.947  41.253  1.00  0.00           O  
ATOM   3498  ND2 ASN   243      45.438   8.728  39.462  1.00  0.00           N  
ATOM   3499 HD21 ASN   243      46.062   8.169  40.028  1.00  0.00           H  
ATOM   3500 HD22 ASN   243      45.335   8.565  38.469  1.00  0.00           H  
ATOM   3501  C   ASN   243      42.694  12.386  40.736  1.00  0.00           C  
ATOM   3502  O   ASN   243      41.906  13.312  40.451  1.00  0.00           O  
ATOM   3503  N   GLU   244      43.747  12.568  41.617  1.00  0.00           N  
ATOM   3504  H   GLU   244      44.521  11.925  41.713  1.00  0.00           H  
ATOM   3505  CA  GLU   244      43.755  13.714  42.482  1.00  0.00           C  
ATOM   3506  HA  GLU   244      42.742  14.084  42.622  1.00  0.00           H  
ATOM   3507  CB  GLU   244      44.206  13.407  43.895  1.00  0.00           C  
ATOM   3508  HB2 GLU   244      45.099  12.786  43.844  1.00  0.00           H  
ATOM   3509  HB3 GLU   244      44.551  14.275  44.453  1.00  0.00           H  
ATOM   3510  CG  GLU   244      43.372  12.456  44.718  1.00  0.00           C  
ATOM   3511  HG2 GLU   244      43.783  12.257  45.705  1.00  0.00           H  
ATOM   3512  HG3 GLU   244      42.383  12.898  44.828  1.00  0.00           H  
ATOM   3513  CD  GLU   244      43.162  11.075  44.090  1.00  0.00           C  
ATOM   3514  OE1 GLU   244      42.175  10.866  43.367  1.00  0.00           O  
ATOM   3515  OE2 GLU   244      43.944  10.121  44.447  1.00  0.00           O  
ATOM   3516  C   GLU   244      44.774  14.759  41.983  1.00  0.00           C  
ATOM   3517  O   GLU   244      44.788  15.923  42.437  1.00  0.00           O  
ATOM   3518  N   GLU   245      45.676  14.394  41.003  1.00  0.00           N  
ATOM   3519  H   GLU   245      45.826  13.458  40.652  1.00  0.00           H  
ATOM   3520  CA  GLU   245      46.964  15.121  40.948  1.00  0.00           C  
ATOM   3521  HA  GLU   245      46.819  16.171  41.194  1.00  0.00           H  
ATOM   3522  CB  GLU   245      47.947  14.553  42.028  1.00  0.00           C  
ATOM   3523  HB2 GLU   245      47.583  14.611  43.051  1.00  0.00           H  
ATOM   3524  HB3 GLU   245      48.012  13.500  41.763  1.00  0.00           H  
ATOM   3525  CG  GLU   245      49.298  15.126  42.016  1.00  0.00           C  
ATOM   3526  HG2 GLU   245      49.871  14.698  42.836  1.00  0.00           H  
ATOM   3527  HG3 GLU   245      49.746  14.698  41.121  1.00  0.00           H  
ATOM   3528  CD  GLU   245      49.392  16.636  42.041  1.00  0.00           C  
ATOM   3529  OE1 GLU   245      49.851  17.277  42.963  1.00  0.00           O  
ATOM   3530  OE2 GLU   245      48.863  17.358  41.103  1.00  0.00           O  
ATOM   3531  C   GLU   245      47.539  14.911  39.539  1.00  0.00           C  
ATOM   3532  O   GLU   245      47.593  13.735  39.139  1.00  0.00           O  
ATOM   3533  N   GLY   246      48.069  15.873  38.855  1.00  0.00           N  
ATOM   3534  H   GLY   246      48.221  16.756  39.325  1.00  0.00           H  
ATOM   3535  CA  GLY   246      48.612  15.694  37.509  1.00  0.00           C  
ATOM   3536  HA2 GLY   246      49.682  15.542  37.631  1.00  0.00           H  
ATOM   3537  HA3 GLY   246      48.089  14.926  36.944  1.00  0.00           H  
ATOM   3538  C   GLY   246      48.236  16.957  36.721  1.00  0.00           C  
ATOM   3539  O   GLY   246      47.130  17.503  36.719  1.00  0.00           O  
ATOM   3540  N   ALA   247      49.204  17.480  35.981  1.00  0.00           N  
ATOM   3541  H   ALA   247      50.088  16.990  35.948  1.00  0.00           H  
ATOM   3542  CA  ALA   247      49.122  18.761  35.402  1.00  0.00           C  
ATOM   3543  HA  ALA   247      48.092  19.111  35.370  1.00  0.00           H  
ATOM   3544  CB  ALA   247      49.938  19.747  36.201  1.00  0.00           C  
ATOM   3545  HB1 ALA   247      50.987  19.465  36.256  1.00  0.00           H  
ATOM   3546  HB2 ALA   247      49.798  20.749  35.800  1.00  0.00           H  
ATOM   3547  HB3 ALA   247      49.603  19.877  37.229  1.00  0.00           H  
ATOM   3548  C   ALA   247      49.636  18.629  33.965  1.00  0.00           C  
ATOM   3549  O   ALA   247      50.458  17.841  33.689  1.00  0.00           O  
ATOM   3550  N   PRO   248      49.004  19.349  32.966  1.00  0.00           N  
ATOM   3551  CD  PRO   248      48.215  20.545  33.194  1.00  0.00           C  
ATOM   3552  HD2 PRO   248      48.837  21.259  33.730  1.00  0.00           H  
ATOM   3553  HD3 PRO   248      47.324  20.282  33.759  1.00  0.00           H  
ATOM   3554  CG  PRO   248      47.879  21.120  31.813  1.00  0.00           C  
ATOM   3555  HG2 PRO   248      48.457  22.042  31.787  1.00  0.00           H  
ATOM   3556  HG3 PRO   248      46.820  21.283  31.621  1.00  0.00           H  
ATOM   3557  CB  PRO   248      48.324  20.024  30.877  1.00  0.00           C  
ATOM   3558  HB2 PRO   248      48.825  20.513  30.045  1.00  0.00           H  
ATOM   3559  HB3 PRO   248      47.478  19.471  30.473  1.00  0.00           H  
ATOM   3560  CA  PRO   248      49.316  19.146  31.565  1.00  0.00           C  
ATOM   3561  HA  PRO   248      49.084  18.110  31.331  1.00  0.00           H  
ATOM   3562  C   PRO   248      50.780  19.677  31.328  1.00  0.00           C  
ATOM   3563  O   PRO   248      51.285  20.639  31.946  1.00  0.00           O  
ATOM   3564  N   GLN   249      51.401  18.958  30.333  1.00  0.00           N  
ATOM   3565  H   GLN   249      50.915  18.229  29.829  1.00  0.00           H  
ATOM   3566  CA  GLN   249      52.482  19.536  29.645  1.00  0.00           C  
ATOM   3567  HA  GLN   249      53.145  19.953  30.400  1.00  0.00           H  
ATOM   3568  CB  GLN   249      53.130  18.311  28.963  1.00  0.00           C  
ATOM   3569  HB2 GLN   249      52.839  17.441  29.548  1.00  0.00           H  
ATOM   3570  HB3 GLN   249      52.697  18.200  27.971  1.00  0.00           H  
ATOM   3571  CG  GLN   249      54.686  18.352  28.874  1.00  0.00           C  
ATOM   3572  HG2 GLN   249      55.207  18.526  29.814  1.00  0.00           H  
ATOM   3573  HG3 GLN   249      55.006  17.391  28.477  1.00  0.00           H  
ATOM   3574  CD  GLN   249      55.450  19.266  27.878  1.00  0.00           C  
ATOM   3575  OE1 GLN   249      54.865  19.945  27.026  1.00  0.00           O  
ATOM   3576  NE2 GLN   249      56.770  19.225  27.849  1.00  0.00           N  
ATOM   3577 HE21 GLN   249      57.263  19.709  27.111  1.00  0.00           H  
ATOM   3578 HE22 GLN   249      57.193  18.487  28.396  1.00  0.00           H  
ATOM   3579  C   GLN   249      52.097  20.634  28.660  1.00  0.00           C  
ATOM   3580  O   GLN   249      51.015  20.372  28.111  1.00  0.00           O  
ATOM   3581  N   GLU   250      52.819  21.707  28.459  1.00  0.00           N  
ATOM   3582  H   GLU   250      53.732  21.828  28.876  1.00  0.00           H  
ATOM   3583  CA  GLU   250      52.267  22.798  27.689  1.00  0.00           C  
ATOM   3584  HA  GLU   250      51.285  23.046  28.087  1.00  0.00           H  
ATOM   3585  CB  GLU   250      53.232  24.036  27.889  1.00  0.00           C  
ATOM   3586  HB2 GLU   250      54.199  23.814  27.443  1.00  0.00           H  
ATOM   3587  HB3 GLU   250      52.884  24.844  27.249  1.00  0.00           H  
ATOM   3588  CG  GLU   250      53.299  24.575  29.301  1.00  0.00           C  
ATOM   3589  HG2 GLU   250      53.137  25.650  29.243  1.00  0.00           H  
ATOM   3590  HG3 GLU   250      52.389  24.171  29.741  1.00  0.00           H  
ATOM   3591  CD  GLU   250      54.562  24.341  30.012  1.00  0.00           C  
ATOM   3592  OE1 GLU   250      55.167  25.283  30.504  1.00  0.00           O  
ATOM   3593  OE2 GLU   250      54.886  23.156  30.225  1.00  0.00           O  
ATOM   3594  C   GLU   250      52.068  22.498  26.224  1.00  0.00           C  
ATOM   3595  O   GLU   250      51.374  23.186  25.492  1.00  0.00           O  
ATOM   3596  N   GLY   251      52.625  21.346  25.730  1.00  0.00           N  
ATOM   3597  H   GLY   251      53.302  20.892  26.327  1.00  0.00           H  
ATOM   3598  CA  GLY   251      52.451  20.918  24.398  1.00  0.00           C  
ATOM   3599  HA2 GLY   251      52.505  21.798  23.762  1.00  0.00           H  
ATOM   3600  HA3 GLY   251      53.205  20.166  24.176  1.00  0.00           H  
ATOM   3601  C   GLY   251      51.088  20.210  24.183  1.00  0.00           C  
ATOM   3602  O   GLY   251      50.598  20.230  23.034  1.00  0.00           O  
ATOM   3603  N   ILE   252      50.443  19.647  25.256  1.00  0.00           N  
ATOM   3604  H   ILE   252      50.887  19.751  26.159  1.00  0.00           H  
ATOM   3605  CA  ILE   252      49.009  19.370  25.211  1.00  0.00           C  
ATOM   3606  HA  ILE   252      48.735  18.753  24.358  1.00  0.00           H  
ATOM   3607  CB  ILE   252      48.564  18.764  26.538  1.00  0.00           C  
ATOM   3608  HB  ILE   252      48.881  19.496  27.279  1.00  0.00           H  
ATOM   3609  CG2 ILE   252      47.102  18.630  26.819  1.00  0.00           C  
ATOM   3610 HG21 ILE   252      46.605  17.826  26.279  1.00  0.00           H  
ATOM   3611 HG22 ILE   252      46.832  18.491  27.864  1.00  0.00           H  
ATOM   3612 HG23 ILE   252      46.672  19.585  26.524  1.00  0.00           H  
ATOM   3613  CG1 ILE   252      49.377  17.482  26.809  1.00  0.00           C  
ATOM   3614 HG12 ILE   252      48.994  16.695  26.162  1.00  0.00           H  
ATOM   3615 HG13 ILE   252      50.443  17.647  26.662  1.00  0.00           H  
ATOM   3616  CD1 ILE   252      49.276  17.115  28.331  1.00  0.00           C  
ATOM   3617 HD11 ILE   252      48.364  16.568  28.560  1.00  0.00           H  
ATOM   3618 HD12 ILE   252      50.115  16.452  28.532  1.00  0.00           H  
ATOM   3619 HD13 ILE   252      49.471  18.032  28.882  1.00  0.00           H  
ATOM   3620  C   ILE   252      48.353  20.740  25.042  1.00  0.00           C  
ATOM   3621  O   ILE   252      47.505  20.875  24.125  1.00  0.00           O  
ATOM   3622  N   LEU   253      48.587  21.755  25.930  1.00  0.00           N  
ATOM   3623  H   LEU   253      49.434  21.629  26.467  1.00  0.00           H  
ATOM   3624  CA  LEU   253      47.899  23.053  25.936  1.00  0.00           C  
ATOM   3625  HA  LEU   253      46.830  22.891  26.054  1.00  0.00           H  
ATOM   3626  CB  LEU   253      48.466  24.032  27.022  1.00  0.00           C  
ATOM   3627  HB2 LEU   253      49.530  24.252  26.976  1.00  0.00           H  
ATOM   3628  HB3 LEU   253      47.930  24.968  26.880  1.00  0.00           H  
ATOM   3629  CG  LEU   253      48.224  23.490  28.461  1.00  0.00           C  
ATOM   3630  HG  LEU   253      48.847  22.612  28.616  1.00  0.00           H  
ATOM   3631  CD1 LEU   253      48.620  24.629  29.466  1.00  0.00           C  
ATOM   3632 HD11 LEU   253      49.688  24.810  29.367  1.00  0.00           H  
ATOM   3633 HD12 LEU   253      48.092  25.545  29.209  1.00  0.00           H  
ATOM   3634 HD13 LEU   253      48.317  24.326  30.466  1.00  0.00           H  
ATOM   3635  CD2 LEU   253      46.788  23.203  28.635  1.00  0.00           C  
ATOM   3636 HD21 LEU   253      46.574  22.296  28.075  1.00  0.00           H  
ATOM   3637 HD22 LEU   253      46.541  22.868  29.641  1.00  0.00           H  
ATOM   3638 HD23 LEU   253      46.235  24.089  28.329  1.00  0.00           H  
ATOM   3639  C   LEU   253      47.957  23.854  24.645  1.00  0.00           C  
ATOM   3640  O   LEU   253      47.090  24.609  24.319  1.00  0.00           O  
ATOM   3641  N   GLU   254      49.043  23.607  23.815  1.00  0.00           N  
ATOM   3642  H   GLU   254      49.789  23.118  24.292  1.00  0.00           H  
ATOM   3643  CA  GLU   254      49.239  24.113  22.489  1.00  0.00           C  
ATOM   3644  HA  GLU   254      49.579  25.136  22.634  1.00  0.00           H  
ATOM   3645  CB  GLU   254      50.239  23.230  21.762  1.00  0.00           C  
ATOM   3646  HB2 GLU   254      51.073  23.079  22.445  1.00  0.00           H  
ATOM   3647  HB3 GLU   254      49.783  22.317  21.385  1.00  0.00           H  
ATOM   3648  CG  GLU   254      50.781  23.962  20.522  1.00  0.00           C  
ATOM   3649  HG2 GLU   254      51.200  23.262  19.802  1.00  0.00           H  
ATOM   3650  HG3 GLU   254      49.908  24.436  20.076  1.00  0.00           H  
ATOM   3651  CD  GLU   254      51.889  24.955  20.794  1.00  0.00           C  
ATOM   3652  OE1 GLU   254      51.832  26.123  20.399  1.00  0.00           O  
ATOM   3653  OE2 GLU   254      52.953  24.524  21.267  1.00  0.00           O  
ATOM   3654  C   GLU   254      47.921  24.168  21.689  1.00  0.00           C  
ATOM   3655  O   GLU   254      47.718  25.207  21.029  1.00  0.00           O  
ATOM   3656  N   ASP   255      47.081  23.137  21.767  1.00  0.00           N  
ATOM   3657  H   ASP   255      47.386  22.287  22.223  1.00  0.00           H  
ATOM   3658  CA  ASP   255      45.709  23.211  21.275  1.00  0.00           C  
ATOM   3659  HA  ASP   255      45.463  24.263  21.400  1.00  0.00           H  
ATOM   3660  CB  ASP   255      45.605  22.905  19.817  1.00  0.00           C  
ATOM   3661  HB2 ASP   255      44.685  23.349  19.443  1.00  0.00           H  
ATOM   3662  HB3 ASP   255      46.350  23.524  19.320  1.00  0.00           H  
ATOM   3663  CG  ASP   255      45.933  21.477  19.275  1.00  0.00           C  
ATOM   3664  OD1 ASP   255      46.586  20.661  19.964  1.00  0.00           O  
ATOM   3665  OD2 ASP   255      45.543  21.184  18.139  1.00  0.00           O  
ATOM   3666  C   ASP   255      44.632  22.445  22.126  1.00  0.00           C  
ATOM   3667  O   ASP   255      43.799  21.659  21.586  1.00  0.00           O  
ATOM   3668  N   MET   256      44.556  22.736  23.452  1.00  0.00           N  
ATOM   3669  H   MET   256      45.134  23.424  23.917  1.00  0.00           H  
ATOM   3670  CA  MET   256      43.562  21.996  24.268  1.00  0.00           C  
ATOM   3671  HA  MET   256      42.602  21.759  23.815  1.00  0.00           H  
ATOM   3672  CB  MET   256      44.062  20.611  24.652  1.00  0.00           C  
ATOM   3673  HB2 MET   256      44.462  20.106  23.775  1.00  0.00           H  
ATOM   3674  HB3 MET   256      44.915  20.630  25.327  1.00  0.00           H  
ATOM   3675  CG  MET   256      42.958  19.756  25.312  1.00  0.00           C  
ATOM   3676  HG2 MET   256      42.436  20.388  26.028  1.00  0.00           H  
ATOM   3677  HG3 MET   256      42.248  19.320  24.613  1.00  0.00           H  
ATOM   3678  SD  MET   256      43.609  18.445  26.327  1.00  0.00           S  
ATOM   3679  CE  MET   256      42.167  17.908  27.252  1.00  0.00           C  
ATOM   3680  HE1 MET   256      42.436  16.925  27.632  1.00  0.00           H  
ATOM   3681  HE2 MET   256      41.887  18.606  28.039  1.00  0.00           H  
ATOM   3682  HE3 MET   256      41.332  17.746  26.575  1.00  0.00           H  
ATOM   3683  C   MET   256      43.310  22.865  25.515  1.00  0.00           C  
ATOM   3684  O   MET   256      44.214  23.069  26.349  1.00  0.00           O  
ATOM   3685  N   PRO   257      42.009  23.256  25.785  1.00  0.00           N  
ATOM   3686  CD  PRO   257      41.015  23.338  24.719  1.00  0.00           C  
ATOM   3687  HD2 PRO   257      40.337  22.487  24.712  1.00  0.00           H  
ATOM   3688  HD3 PRO   257      41.494  23.488  23.754  1.00  0.00           H  
ATOM   3689  CG  PRO   257      40.194  24.546  25.150  1.00  0.00           C  
ATOM   3690  HG2 PRO   257      39.114  24.595  25.021  1.00  0.00           H  
ATOM   3691  HG3 PRO   257      40.575  25.396  24.589  1.00  0.00           H  
ATOM   3692  CB  PRO   257      40.410  24.666  26.638  1.00  0.00           C  
ATOM   3693  HB2 PRO   257      39.510  24.313  27.138  1.00  0.00           H  
ATOM   3694  HB3 PRO   257      40.628  25.672  26.990  1.00  0.00           H  
ATOM   3695  CA  PRO   257      41.604  23.843  27.037  1.00  0.00           C  
ATOM   3696  HA  PRO   257      42.449  24.444  27.366  1.00  0.00           H  
ATOM   3697  C   PRO   257      41.375  22.827  28.059  1.00  0.00           C  
ATOM   3698  O   PRO   257      40.228  22.425  28.349  1.00  0.00           O  
ATOM   3699  N   VAL   258      42.421  22.309  28.697  1.00  0.00           N  
ATOM   3700  H   VAL   258      43.341  22.681  28.505  1.00  0.00           H  
ATOM   3701  CA  VAL   258      42.332  21.424  29.864  1.00  0.00           C  
ATOM   3702  HA  VAL   258      41.761  20.522  29.656  1.00  0.00           H  
ATOM   3703  CB  VAL   258      43.717  20.937  30.272  1.00  0.00           C  
ATOM   3704  HB  VAL   258      44.233  21.872  30.478  1.00  0.00           H  
ATOM   3705  CG1 VAL   258      43.791  20.209  31.573  1.00  0.00           C  
ATOM   3706 HG11 VAL   258      43.471  20.770  32.448  1.00  0.00           H  
ATOM   3707 HG12 VAL   258      43.212  19.295  31.455  1.00  0.00           H  
ATOM   3708 HG13 VAL   258      44.793  19.823  31.747  1.00  0.00           H  
ATOM   3709  CG2 VAL   258      44.539  20.185  29.181  1.00  0.00           C  
ATOM   3710 HG21 VAL   258      44.392  19.114  29.303  1.00  0.00           H  
ATOM   3711 HG22 VAL   258      44.254  20.508  28.182  1.00  0.00           H  
ATOM   3712 HG23 VAL   258      45.619  20.289  29.260  1.00  0.00           H  
ATOM   3713  C   VAL   258      41.738  22.280  31.018  1.00  0.00           C  
ATOM   3714  O   VAL   258      42.226  23.346  31.276  1.00  0.00           O  
ATOM   3715  N   ASP   259      40.709  21.777  31.728  1.00  0.00           N  
ATOM   3716  H   ASP   259      40.487  20.791  31.724  1.00  0.00           H  
ATOM   3717  CA  ASP   259      39.832  22.616  32.428  1.00  0.00           C  
ATOM   3718  HA  ASP   259      40.540  23.364  32.779  1.00  0.00           H  
ATOM   3719  CB  ASP   259      38.908  23.177  31.390  1.00  0.00           C  
ATOM   3720  HB2 ASP   259      39.431  23.595  30.532  1.00  0.00           H  
ATOM   3721  HB3 ASP   259      38.314  22.386  30.937  1.00  0.00           H  
ATOM   3722  CG  ASP   259      38.014  24.303  31.927  1.00  0.00           C  
ATOM   3723  OD1 ASP   259      37.593  25.203  31.167  1.00  0.00           O  
ATOM   3724  OD2 ASP   259      37.926  24.459  33.193  1.00  0.00           O  
ATOM   3725  C   ASP   259      39.056  21.820  33.506  1.00  0.00           C  
ATOM   3726  O   ASP   259      37.992  21.273  33.243  1.00  0.00           O  
ATOM   3727  N   PRO   260      39.645  21.676  34.736  1.00  0.00           N  
ATOM   3728  CD  PRO   260      41.021  21.919  35.122  1.00  0.00           C  
ATOM   3729  HD2 PRO   260      41.197  22.925  35.496  1.00  0.00           H  
ATOM   3730  HD3 PRO   260      41.656  21.861  34.241  1.00  0.00           H  
ATOM   3731  CG  PRO   260      41.344  20.996  36.270  1.00  0.00           C  
ATOM   3732  HG2 PRO   260      42.154  21.309  36.926  1.00  0.00           H  
ATOM   3733  HG3 PRO   260      41.449  19.995  35.855  1.00  0.00           H  
ATOM   3734  CB  PRO   260      40.000  20.950  37.064  1.00  0.00           C  
ATOM   3735  HB2 PRO   260      39.899  21.809  37.725  1.00  0.00           H  
ATOM   3736  HB3 PRO   260      39.803  20.092  37.703  1.00  0.00           H  
ATOM   3737  CA  PRO   260      39.033  20.925  35.880  1.00  0.00           C  
ATOM   3738  HA  PRO   260      38.842  19.898  35.577  1.00  0.00           H  
ATOM   3739  C   PRO   260      37.685  21.473  36.444  1.00  0.00           C  
ATOM   3740  O   PRO   260      37.187  21.014  37.428  1.00  0.00           O  
ATOM   3741  N   ASP   261      37.063  22.515  35.844  1.00  0.00           N  
ATOM   3742  H   ASP   261      37.423  23.012  35.040  1.00  0.00           H  
ATOM   3743  CA  ASP   261      35.818  23.038  36.229  1.00  0.00           C  
ATOM   3744  HA  ASP   261      35.245  22.308  36.797  1.00  0.00           H  
ATOM   3745  CB  ASP   261      36.073  24.430  36.914  1.00  0.00           C  
ATOM   3746  HB2 ASP   261      36.800  24.463  37.723  1.00  0.00           H  
ATOM   3747  HB3 ASP   261      36.588  25.108  36.236  1.00  0.00           H  
ATOM   3748  CG  ASP   261      34.863  25.074  37.423  1.00  0.00           C  
ATOM   3749  OD1 ASP   261      34.190  24.466  38.323  1.00  0.00           O  
ATOM   3750  OD2 ASP   261      34.503  26.124  36.866  1.00  0.00           O  
ATOM   3751  C   ASP   261      34.878  23.169  34.996  1.00  0.00           C  
ATOM   3752  O   ASP   261      33.806  23.770  35.138  1.00  0.00           O  
ATOM   3753  N   ASN   262      35.180  22.389  33.906  1.00  0.00           N  
ATOM   3754  H   ASN   262      35.833  21.620  33.970  1.00  0.00           H  
ATOM   3755  CA  ASN   262      34.328  22.269  32.714  1.00  0.00           C  
ATOM   3756  HA  ASN   262      33.293  22.586  32.814  1.00  0.00           H  
ATOM   3757  CB  ASN   262      34.889  23.147  31.616  1.00  0.00           C  
ATOM   3758  HB2 ASN   262      35.078  24.164  31.954  1.00  0.00           H  
ATOM   3759  HB3 ASN   262      35.830  22.855  31.153  1.00  0.00           H  
ATOM   3760  CG  ASN   262      33.966  23.160  30.404  1.00  0.00           C  
ATOM   3761  OD1 ASN   262      32.762  23.391  30.446  1.00  0.00           O  
ATOM   3762  ND2 ASN   262      34.453  22.999  29.214  1.00  0.00           N  
ATOM   3763 HD21 ASN   262      33.904  23.125  28.374  1.00  0.00           H  
ATOM   3764 HD22 ASN   262      35.457  23.031  29.097  1.00  0.00           H  
ATOM   3765  C   ASN   262      34.383  20.745  32.280  1.00  0.00           C  
ATOM   3766  O   ASN   262      33.515  20.298  31.524  1.00  0.00           O  
ATOM   3767  N   GLU   263      35.488  20.051  32.603  1.00  0.00           N  
ATOM   3768  H   GLU   263      36.329  20.409  33.036  1.00  0.00           H  
ATOM   3769  CA  GLU   263      35.693  18.713  32.131  1.00  0.00           C  
ATOM   3770  HA  GLU   263      34.760  18.184  31.946  1.00  0.00           H  
ATOM   3771  CB  GLU   263      36.594  18.654  30.955  1.00  0.00           C  
ATOM   3772  HB2 GLU   263      37.054  19.633  30.836  1.00  0.00           H  
ATOM   3773  HB3 GLU   263      37.491  18.135  31.286  1.00  0.00           H  
ATOM   3774  CG  GLU   263      36.034  18.015  29.641  1.00  0.00           C  
ATOM   3775  HG2 GLU   263      36.449  17.010  29.604  1.00  0.00           H  
ATOM   3776  HG3 GLU   263      34.972  17.802  29.744  1.00  0.00           H  
ATOM   3777  CD  GLU   263      36.260  18.910  28.402  1.00  0.00           C  
ATOM   3778  OE1 GLU   263      37.425  18.967  27.895  1.00  0.00           O  
ATOM   3779  OE2 GLU   263      35.306  19.594  27.827  1.00  0.00           O  
ATOM   3780  C   GLU   263      36.273  17.916  33.308  1.00  0.00           C  
ATOM   3781  O   GLU   263      36.595  18.431  34.398  1.00  0.00           O  
ATOM   3782  N   ALA   264      36.385  16.585  33.046  1.00  0.00           N  
ATOM   3783  H   ALA   264      36.121  16.252  32.128  1.00  0.00           H  
ATOM   3784  CA  ALA   264      37.028  15.610  33.943  1.00  0.00           C  
ATOM   3785  HA  ALA   264      37.818  16.093  34.512  1.00  0.00           H  
ATOM   3786  CB  ALA   264      36.055  15.057  34.965  1.00  0.00           C  
ATOM   3787  HB1 ALA   264      36.567  14.419  35.682  1.00  0.00           H  
ATOM   3788  HB2 ALA   264      35.603  15.810  35.607  1.00  0.00           H  
ATOM   3789  HB3 ALA   264      35.202  14.494  34.592  1.00  0.00           H  
ATOM   3790  C   ALA   264      37.617  14.463  33.132  1.00  0.00           C  
ATOM   3791  O   ALA   264      37.436  14.262  31.915  1.00  0.00           O  
ATOM   3792  N   TYR   265      38.324  13.674  33.964  1.00  0.00           N  
ATOM   3793  H   TYR   265      38.378  13.902  34.947  1.00  0.00           H  
ATOM   3794  CA  TYR   265      39.398  12.879  33.423  1.00  0.00           C  
ATOM   3795  HA  TYR   265      39.278  12.733  32.351  1.00  0.00           H  
ATOM   3796  CB  TYR   265      40.672  13.748  33.600  1.00  0.00           C  
ATOM   3797  HB2 TYR   265      40.895  13.765  34.665  1.00  0.00           H  
ATOM   3798  HB3 TYR   265      41.508  13.135  33.267  1.00  0.00           H  
ATOM   3799  CG  TYR   265      40.647  15.062  33.018  1.00  0.00           C  
ATOM   3800  CD1 TYR   265      40.480  15.327  31.642  1.00  0.00           C  
ATOM   3801  HD1 TYR   265      40.320  14.516  30.942  1.00  0.00           H  
ATOM   3802  CE1 TYR   265      40.409  16.617  31.065  1.00  0.00           C  
ATOM   3803  HE1 TYR   265      40.125  16.663  30.020  1.00  0.00           H  
ATOM   3804  CZ  TYR   265      40.373  17.699  31.950  1.00  0.00           C  
ATOM   3805  OH  TYR   265      39.931  18.951  31.687  1.00  0.00           O  
ATOM   3806  HH  TYR   265      39.717  19.094  30.753  1.00  0.00           H  
ATOM   3807  CE2 TYR   265      40.555  17.469  33.353  1.00  0.00           C  
ATOM   3808  HE2 TYR   265      40.592  18.327  34.012  1.00  0.00           H  
ATOM   3809  CD2 TYR   265      40.741  16.196  33.849  1.00  0.00           C  
ATOM   3810  HD2 TYR   265      41.019  16.035  34.884  1.00  0.00           H  
ATOM   3811  C   TYR   265      39.523  11.525  34.023  1.00  0.00           C  
ATOM   3812  O   TYR   265      39.350  11.327  35.206  1.00  0.00           O  
ATOM   3813  N   GLU   266      40.002  10.525  33.220  1.00  0.00           N  
ATOM   3814  H   GLU   266      40.012  10.647  32.216  1.00  0.00           H  
ATOM   3815  CA  GLU   266      40.294   9.156  33.678  1.00  0.00           C  
ATOM   3816  HA  GLU   266      39.645   8.849  34.495  1.00  0.00           H  
ATOM   3817  CB  GLU   266      40.185   8.223  32.394  1.00  0.00           C  
ATOM   3818  HB2 GLU   266      39.150   8.278  32.062  1.00  0.00           H  
ATOM   3819  HB3 GLU   266      40.891   8.483  31.608  1.00  0.00           H  
ATOM   3820  CG  GLU   266      40.543   6.772  32.705  1.00  0.00           C  
ATOM   3821  HG2 GLU   266      40.695   6.337  31.720  1.00  0.00           H  
ATOM   3822  HG3 GLU   266      41.444   6.766  33.316  1.00  0.00           H  
ATOM   3823  CD  GLU   266      39.508   5.976  33.562  1.00  0.00           C  
ATOM   3824  OE1 GLU   266      39.891   5.400  34.588  1.00  0.00           O  
ATOM   3825  OE2 GLU   266      38.288   5.861  33.232  1.00  0.00           O  
ATOM   3826  C   GLU   266      41.739   9.022  34.278  1.00  0.00           C  
ATOM   3827  O   GLU   266      41.911   8.387  35.311  1.00  0.00           O  
ATOM   3828  N   MET   267      42.685   9.679  33.586  1.00  0.00           N  
ATOM   3829  H   MET   267      42.445  10.148  32.723  1.00  0.00           H  
ATOM   3830  CA  MET   267      44.083   9.613  33.947  1.00  0.00           C  
ATOM   3831  HA  MET   267      44.067   9.568  35.033  1.00  0.00           H  
ATOM   3832  CB  MET   267      44.744   8.311  33.458  1.00  0.00           C  
ATOM   3833  HB2 MET   267      44.209   7.417  33.774  1.00  0.00           H  
ATOM   3834  HB3 MET   267      44.826   8.306  32.373  1.00  0.00           H  
ATOM   3835  CG  MET   267      46.143   8.189  33.977  1.00  0.00           C  
ATOM   3836  HG2 MET   267      46.313   7.114  33.969  1.00  0.00           H  
ATOM   3837  HG3 MET   267      46.759   8.770  33.295  1.00  0.00           H  
ATOM   3838  SD  MET   267      46.497   8.604  35.772  1.00  0.00           S  
ATOM   3839  CE  MET   267      48.307   8.367  35.713  1.00  0.00           C  
ATOM   3840  HE1 MET   267      48.628   7.382  35.382  1.00  0.00           H  
ATOM   3841  HE2 MET   267      48.679   9.119  35.020  1.00  0.00           H  
ATOM   3842  HE3 MET   267      48.712   8.602  36.694  1.00  0.00           H  
ATOM   3843  C   MET   267      44.875  10.911  33.588  1.00  0.00           C  
ATOM   3844  O   MET   267      45.483  10.988  32.519  1.00  0.00           O  
ATOM   3845  N   PRO   268      44.832  12.018  34.445  1.00  0.00           N  
ATOM   3846  CD  PRO   268      43.965  12.063  35.529  1.00  0.00           C  
ATOM   3847  HD2 PRO   268      44.070  11.237  36.229  1.00  0.00           H  
ATOM   3848  HD3 PRO   268      42.967  12.116  35.099  1.00  0.00           H  
ATOM   3849  CG  PRO   268      44.270  13.444  36.195  1.00  0.00           C  
ATOM   3850  HG2 PRO   268      45.005  13.151  36.941  1.00  0.00           H  
ATOM   3851  HG3 PRO   268      43.456  13.986  36.673  1.00  0.00           H  
ATOM   3852  CB  PRO   268      44.889  14.261  35.115  1.00  0.00           C  
ATOM   3853  HB2 PRO   268      45.511  15.021  35.584  1.00  0.00           H  
ATOM   3854  HB3 PRO   268      44.052  14.762  34.631  1.00  0.00           H  
ATOM   3855  CA  PRO   268      45.555  13.278  34.122  1.00  0.00           C  
ATOM   3856  HA  PRO   268      45.369  13.616  33.105  1.00  0.00           H  
ATOM   3857  C   PRO   268      47.010  13.039  34.468  1.00  0.00           C  
ATOM   3858  O   PRO   268      47.375  12.442  35.514  1.00  0.00           O  
ATOM   3859  N   SER   269      47.908  13.523  33.511  1.00  0.00           N  
ATOM   3860  H   SER   269      47.606  13.935  32.638  1.00  0.00           H  
ATOM   3861  CA  SER   269      49.356  13.424  33.692  1.00  0.00           C  
ATOM   3862  HA  SER   269      49.553  13.689  34.728  1.00  0.00           H  
ATOM   3863  CB  SER   269      49.723  11.964  33.500  1.00  0.00           C  
ATOM   3864  HB2 SER   269      50.797  11.955  33.673  1.00  0.00           H  
ATOM   3865  HB3 SER   269      49.218  11.289  34.187  1.00  0.00           H  
ATOM   3866  OG  SER   269      49.531  11.406  32.234  1.00  0.00           O  
ATOM   3867  HG  SER   269      48.659  11.725  31.955  1.00  0.00           H  
ATOM   3868  C   SER   269      50.226  14.380  32.844  1.00  0.00           C  
ATOM   3869  O   SER   269      49.745  15.000  31.940  1.00  0.00           O  
ATOM   3870  N   GLU   270      51.561  14.333  33.009  1.00  0.00           N  
ATOM   3871  H   GLU   270      52.104  13.645  33.512  1.00  0.00           H  
ATOM   3872  CA  GLU   270      52.350  15.164  32.122  1.00  0.00           C  
ATOM   3873  HA  GLU   270      51.787  16.042  31.814  1.00  0.00           H  
ATOM   3874  CB  GLU   270      53.561  15.823  32.748  1.00  0.00           C  
ATOM   3875  HB2 GLU   270      53.838  16.714  32.189  1.00  0.00           H  
ATOM   3876  HB3 GLU   270      53.248  16.097  33.753  1.00  0.00           H  
ATOM   3877  CG  GLU   270      54.848  14.954  32.876  1.00  0.00           C  
ATOM   3878  HG2 GLU   270      55.009  14.354  31.983  1.00  0.00           H  
ATOM   3879  HG3 GLU   270      55.756  15.550  32.944  1.00  0.00           H  
ATOM   3880  CD  GLU   270      54.779  13.894  33.945  1.00  0.00           C  
ATOM   3881  OE1 GLU   270      55.671  13.862  34.814  1.00  0.00           O  
ATOM   3882  OE2 GLU   270      53.865  12.996  33.853  1.00  0.00           O  
ATOM   3883  C   GLU   270      52.713  14.363  30.793  1.00  0.00           C  
ATOM   3884  O   GLU   270      53.113  14.911  29.771  1.00  0.00           O  
ATOM   3885  N   GLU   271      52.486  13.045  30.749  1.00  0.00           N  
ATOM   3886  H   GLU   271      52.379  12.460  31.567  1.00  0.00           H  
ATOM   3887  CA  GLU   271      52.478  12.323  29.415  1.00  0.00           C  
ATOM   3888  HA  GLU   271      53.304  12.788  28.881  1.00  0.00           H  
ATOM   3889  CB  GLU   271      52.839  10.858  29.714  1.00  0.00           C  
ATOM   3890  HB2 GLU   271      53.682  10.870  30.401  1.00  0.00           H  
ATOM   3891  HB3 GLU   271      52.053  10.315  30.235  1.00  0.00           H  
ATOM   3892  CG  GLU   271      53.172   9.942  28.569  1.00  0.00           C  
ATOM   3893  HG2 GLU   271      53.289   8.907  28.883  1.00  0.00           H  
ATOM   3894  HG3 GLU   271      52.288   9.757  27.961  1.00  0.00           H  
ATOM   3895  CD  GLU   271      54.300  10.237  27.617  1.00  0.00           C  
ATOM   3896  OE1 GLU   271      54.154  10.405  26.408  1.00  0.00           O  
ATOM   3897  OE2 GLU   271      55.446  10.339  28.130  1.00  0.00           O  
ATOM   3898  C   GLU   271      51.183  12.530  28.572  1.00  0.00           C  
ATOM   3899  O   GLU   271      51.204  12.138  27.388  1.00  0.00           O  
ATOM   3900  N   GLY   272      50.174  13.190  29.203  1.00  0.00           N  
ATOM   3901  H   GLY   272      50.354  13.581  30.118  1.00  0.00           H  
ATOM   3902  CA  GLY   272      48.857  13.443  28.548  1.00  0.00           C  
ATOM   3903  HA2 GLY   272      48.825  14.473  28.198  1.00  0.00           H  
ATOM   3904  HA3 GLY   272      48.675  12.774  27.710  1.00  0.00           H  
ATOM   3905  C   GLY   272      47.697  13.283  29.524  1.00  0.00           C  
ATOM   3906  O   GLY   272      47.860  13.018  30.750  1.00  0.00           O  
ATOM   3907  N   TYR   273      46.463  13.493  29.007  1.00  0.00           N  
ATOM   3908  H   TYR   273      46.379  13.609  28.006  1.00  0.00           H  
ATOM   3909  CA  TYR   273      45.341  13.893  29.812  1.00  0.00           C  
ATOM   3910  HA  TYR   273      45.487  13.659  30.864  1.00  0.00           H  
ATOM   3911  CB  TYR   273      45.254  15.367  29.792  1.00  0.00           C  
ATOM   3912  HB2 TYR   273      45.896  15.903  29.095  1.00  0.00           H  
ATOM   3913  HB3 TYR   273      44.229  15.478  29.445  1.00  0.00           H  
ATOM   3914  CG  TYR   273      45.210  16.003  31.125  1.00  0.00           C  
ATOM   3915  CD1 TYR   273      46.409  16.019  31.926  1.00  0.00           C  
ATOM   3916  HD1 TYR   273      47.297  15.570  31.498  1.00  0.00           H  
ATOM   3917  CE1 TYR   273      46.520  16.709  33.078  1.00  0.00           C  
ATOM   3918  HE1 TYR   273      47.409  16.750  33.696  1.00  0.00           H  
ATOM   3919  CZ  TYR   273      45.351  17.373  33.519  1.00  0.00           C  
ATOM   3920  OH  TYR   273      45.281  18.026  34.757  1.00  0.00           O  
ATOM   3921  HH  TYR   273      45.910  17.806  35.462  1.00  0.00           H  
ATOM   3922  CE2 TYR   273      44.168  17.242  32.846  1.00  0.00           C  
ATOM   3923  HE2 TYR   273      43.340  17.631  33.426  1.00  0.00           H  
ATOM   3924  CD2 TYR   273      44.068  16.610  31.635  1.00  0.00           C  
ATOM   3925  HD2 TYR   273      43.116  16.634  31.118  1.00  0.00           H  
ATOM   3926  C   TYR   273      44.008  13.208  29.412  1.00  0.00           C  
ATOM   3927  O   TYR   273      43.357  13.496  28.379  1.00  0.00           O  
ATOM   3928  N   GLN   274      43.770  12.018  29.990  1.00  0.00           N  
ATOM   3929  H   GLN   274      44.303  11.701  30.789  1.00  0.00           H  
ATOM   3930  CA  GLN   274      42.898  11.103  29.248  1.00  0.00           C  
ATOM   3931  HA  GLN   274      42.963  11.193  28.166  1.00  0.00           H  
ATOM   3932  CB  GLN   274      43.397   9.701  29.671  1.00  0.00           C  
ATOM   3933  HB2 GLN   274      44.447   9.661  29.387  1.00  0.00           H  
ATOM   3934  HB3 GLN   274      43.388   9.484  30.738  1.00  0.00           H  
ATOM   3935  CG  GLN   274      42.669   8.563  28.936  1.00  0.00           C  
ATOM   3936  HG2 GLN   274      41.593   8.589  29.095  1.00  0.00           H  
ATOM   3937  HG3 GLN   274      42.777   8.844  27.890  1.00  0.00           H  
ATOM   3938  CD  GLN   274      43.189   7.146  29.137  1.00  0.00           C  
ATOM   3939  OE1 GLN   274      43.924   6.816  30.045  1.00  0.00           O  
ATOM   3940  NE2 GLN   274      42.710   6.188  28.357  1.00  0.00           N  
ATOM   3941 HE21 GLN   274      43.055   5.243  28.461  1.00  0.00           H  
ATOM   3942 HE22 GLN   274      42.291   6.547  27.510  1.00  0.00           H  
ATOM   3943  C   GLN   274      41.482  11.395  29.717  1.00  0.00           C  
ATOM   3944  O   GLN   274      41.246  11.365  30.911  1.00  0.00           O  
ATOM   3945  N   ASP   275      40.532  11.833  28.836  1.00  0.00           N  
ATOM   3946  H   ASP   275      40.762  11.957  27.859  1.00  0.00           H  
ATOM   3947  CA  ASP   275      39.262  12.416  29.244  1.00  0.00           C  
ATOM   3948  HA  ASP   275      39.468  13.139  30.031  1.00  0.00           H  
ATOM   3949  CB  ASP   275      38.682  13.148  28.028  1.00  0.00           C  
ATOM   3950  HB2 ASP   275      37.651  13.421  28.240  1.00  0.00           H  
ATOM   3951  HB3 ASP   275      39.303  14.034  27.917  1.00  0.00           H  
ATOM   3952  CG  ASP   275      38.536  12.413  26.711  1.00  0.00           C  
ATOM   3953  OD1 ASP   275      37.503  11.841  26.365  1.00  0.00           O  
ATOM   3954  OD2 ASP   275      39.516  12.496  25.949  1.00  0.00           O  
ATOM   3955  C   ASP   275      38.267  11.392  29.818  1.00  0.00           C  
ATOM   3956  O   ASP   275      38.527  10.173  29.810  1.00  0.00           O  
ATOM   3957  N   TYR   276      37.081  11.869  30.247  1.00  0.00           N  
ATOM   3958  H   TYR   276      37.028  12.872  30.363  1.00  0.00           H  
ATOM   3959  CA  TYR   276      36.019  11.005  30.834  1.00  0.00           C  
ATOM   3960  HA  TYR   276      35.990  10.074  30.273  1.00  0.00           H  
ATOM   3961  CB  TYR   276      36.343  10.716  32.310  1.00  0.00           C  
ATOM   3962  HB2 TYR   276      37.244  10.111  32.392  1.00  0.00           H  
ATOM   3963  HB3 TYR   276      36.637  11.662  32.759  1.00  0.00           H  
ATOM   3964  CG  TYR   276      35.217  10.149  33.188  1.00  0.00           C  
ATOM   3965  CD1 TYR   276      34.299   9.287  32.611  1.00  0.00           C  
ATOM   3966  HD1 TYR   276      34.235   9.129  31.541  1.00  0.00           H  
ATOM   3967  CE1 TYR   276      33.248   8.744  33.385  1.00  0.00           C  
ATOM   3968  HE1 TYR   276      32.472   8.191  32.870  1.00  0.00           H  
ATOM   3969  CZ  TYR   276      33.189   9.019  34.769  1.00  0.00           C  
ATOM   3970  OH  TYR   276      32.167   8.528  35.534  1.00  0.00           O  
ATOM   3971  HH  TYR   276      31.623   8.035  34.901  1.00  0.00           H  
ATOM   3972  CE2 TYR   276      34.170   9.797  35.343  1.00  0.00           C  
ATOM   3973  HE2 TYR   276      34.060   9.968  36.407  1.00  0.00           H  
ATOM   3974  CD2 TYR   276      35.051  10.409  34.552  1.00  0.00           C  
ATOM   3975  HD2 TYR   276      35.696  11.161  34.990  1.00  0.00           H  
ATOM   3976  C   TYR   276      34.539  11.678  30.719  1.00  0.00           C  
ATOM   3977  O   TYR   276      33.561  11.150  30.123  1.00  0.00           O  
ATOM   3978  N   GLU   277      34.368  12.881  31.320  1.00  0.00           N  
ATOM   3979  H   GLU   277      35.093  13.318  31.874  1.00  0.00           H  
ATOM   3980  CA  GLU   277      33.043  13.491  31.582  1.00  0.00           C  
ATOM   3981  HA  GLU   277      32.339  13.265  30.785  1.00  0.00           H  
ATOM   3982  CB  GLU   277      32.552  13.207  33.030  1.00  0.00           C  
ATOM   3983  HB2 GLU   277      33.417  13.114  33.685  1.00  0.00           H  
ATOM   3984  HB3 GLU   277      32.138  14.072  33.546  1.00  0.00           H  
ATOM   3985  CG  GLU   277      31.799  11.962  33.385  1.00  0.00           C  
ATOM   3986  HG2 GLU   277      32.187  11.154  32.768  1.00  0.00           H  
ATOM   3987  HG3 GLU   277      31.979  11.629  34.405  1.00  0.00           H  
ATOM   3988  CD  GLU   277      30.271  12.134  33.101  1.00  0.00           C  
ATOM   3989  OE1 GLU   277      29.866  11.861  31.926  1.00  0.00           O  
ATOM   3990  OE2 GLU   277      29.480  12.535  34.045  1.00  0.00           O  
ATOM   3991  C   GLU   277      33.304  15.116  31.431  1.00  0.00           C  
ATOM   3992  O   GLU   277      34.436  15.539  31.311  1.00  0.00           O  
ATOM   3993  N   PRO   278      32.202  15.872  31.444  1.00  0.00           N  
ATOM   3994  CD  PRO   278      30.935  15.376  30.915  1.00  0.00           C  
ATOM   3995  HD2 PRO   278      30.493  14.747  31.684  1.00  0.00           H  
ATOM   3996  HD3 PRO   278      31.149  14.925  29.949  1.00  0.00           H  
ATOM   3997  CG  PRO   278      30.125  16.699  30.781  1.00  0.00           C  
ATOM   3998  HG2 PRO   278      29.583  16.786  31.721  1.00  0.00           H  
ATOM   3999  HG3 PRO   278      29.515  16.697  29.880  1.00  0.00           H  
ATOM   4000  CB  PRO   278      31.051  17.910  30.753  1.00  0.00           C  
ATOM   4001  HB2 PRO   278      30.490  18.776  31.095  1.00  0.00           H  
ATOM   4002  HB3 PRO   278      31.457  17.973  29.745  1.00  0.00           H  
ATOM   4003  CA  PRO   278      32.088  17.314  31.615  1.00  0.00           C  
ATOM   4004  HA  PRO   278      33.088  17.678  31.390  1.00  0.00           H  
ATOM   4005  C   PRO   278      31.834  17.569  33.107  1.00  0.00           C  
ATOM   4006  O   PRO   278      31.447  16.711  33.830  1.00  0.00           O  
ATOM   4007  N   GLU   279      32.101  18.812  33.505  1.00  0.00           N  
ATOM   4008  H   GLU   279      32.278  19.575  32.865  1.00  0.00           H  
ATOM   4009  CA  GLU   279      32.007  19.276  34.883  1.00  0.00           C  
ATOM   4010  HA  GLU   279      31.380  18.578  35.433  1.00  0.00           H  
ATOM   4011  CB  GLU   279      33.401  19.299  35.502  1.00  0.00           C  
ATOM   4012  HB2 GLU   279      33.719  18.263  35.605  1.00  0.00           H  
ATOM   4013  HB3 GLU   279      34.068  19.738  34.763  1.00  0.00           H  
ATOM   4014  CG  GLU   279      33.706  19.854  36.932  1.00  0.00           C  
ATOM   4015  HG2 GLU   279      34.788  19.970  36.933  1.00  0.00           H  
ATOM   4016  HG3 GLU   279      33.304  20.863  36.999  1.00  0.00           H  
ATOM   4017  CD  GLU   279      33.202  19.015  38.070  1.00  0.00           C  
ATOM   4018  OE1 GLU   279      33.672  19.168  39.284  1.00  0.00           O  
ATOM   4019  OE2 GLU   279      32.375  18.080  37.812  1.00  0.00           O  
ATOM   4020  C   GLU   279      31.315  20.609  34.938  1.00  0.00           C  
ATOM   4021  O   GLU   279      31.618  21.458  34.085  1.00  0.00           O  
ATOM   4022  N   ALA   280      30.200  20.754  35.774  1.00  0.00           N  
ATOM   4023  H   ALA   280      29.797  20.146  36.475  1.00  0.00           H  
ATOM   4024  CA  ALA   280      29.296  21.923  35.543  1.00  0.00           C  
ATOM   4025  HA  ALA   280      29.890  22.783  35.241  1.00  0.00           H  
ATOM   4026  CB  ALA   280      28.213  21.524  34.544  1.00  0.00           C  
ATOM   4027  HB1 ALA   280      27.445  22.294  34.597  1.00  0.00           H  
ATOM   4028  HB2 ALA   280      28.536  21.563  33.505  1.00  0.00           H  
ATOM   4029  HB3 ALA   280      27.784  20.534  34.690  1.00  0.00           H  
ATOM   4030  C   ALA   280      28.686  22.325  36.858  1.00  0.00           C  
ATOM   4031  O   ALA   280      28.761  23.452  37.279  1.00  0.00           O  
ATOM   4032  OXT ALA   280      27.932  21.505  37.470  1.00  0.00           O  
TER    4033      ALA   280 
END   
