# Supplementary material for: Exploring Structural Insights of Aβ42 and α-Synuclein Monomers and Heterodimer: A Comparative Study Using Implicit and Explicit Solvent Simulations
Source: J Phys Chem B. 2024 May 3;128(19):4655–69. doi: 10.1021/acs.jpcb.4c00503 (PMC11103699; doi:10.1021/acs.jpcb.4c00503)
Supplement: Supplementary file 3 — jp4c00503_si_003.zip [file jp4c00503_si_003.zip › rep/8_asyn_dimerWT_1_FINAL4.pdb]

CRYST1   96.279   94.217   80.574  90.00  90.00  90.00               1
ATOM      1  N   MET     1      33.205  71.760  25.914  1.00  0.00           N  
ATOM      2  H1  MET     1      32.561  72.546  26.113  1.00  0.00           H  
ATOM      3  H2  MET     1      32.724  71.240  25.158  1.00  0.00           H  
ATOM      4  H3  MET     1      34.132  72.036  25.541  1.00  0.00           H  
ATOM      5  CA  MET     1      33.464  70.801  27.067  1.00  0.00           C  
ATOM      6  HA  MET     1      32.536  70.298  27.327  1.00  0.00           H  
ATOM      7  CB  MET     1      34.494  69.736  26.612  1.00  0.00           C  
ATOM      8  HB2 MET     1      34.219  69.266  25.670  1.00  0.00           H  
ATOM      9  HB3 MET     1      35.445  70.248  26.478  1.00  0.00           H  
ATOM     10  CG  MET     1      34.790  68.651  27.591  1.00  0.00           C  
ATOM     11  HG2 MET     1      35.563  68.031  27.142  1.00  0.00           H  
ATOM     12  HG3 MET     1      35.221  69.023  28.518  1.00  0.00           H  
ATOM     13  SD  MET     1      33.306  67.640  27.847  1.00  0.00           S  
ATOM     14  CE  MET     1      34.110  66.066  28.235  1.00  0.00           C  
ATOM     15  HE1 MET     1      34.821  66.224  29.042  1.00  0.00           H  
ATOM     16  HE2 MET     1      33.346  65.409  28.645  1.00  0.00           H  
ATOM     17  HE3 MET     1      34.802  65.718  27.472  1.00  0.00           H  
ATOM     18  C   MET     1      33.853  71.525  28.365  1.00  0.00           C  
ATOM     19  O   MET     1      34.983  71.481  28.823  1.00  0.00           O  
ATOM     20  N   ASP     2      32.842  72.070  28.994  1.00  0.00           N  
ATOM     21  H   ASP     2      31.895  71.837  28.727  1.00  0.00           H  
ATOM     22  CA  ASP     2      32.985  72.765  30.339  1.00  0.00           C  
ATOM     23  HA  ASP     2      33.529  73.682  30.125  1.00  0.00           H  
ATOM     24  CB  ASP     2      31.644  73.128  30.806  1.00  0.00           C  
ATOM     25  HB2 ASP     2      31.042  73.599  30.031  1.00  0.00           H  
ATOM     26  HB3 ASP     2      31.072  72.223  31.002  1.00  0.00           H  
ATOM     27  CG  ASP     2      31.498  73.995  32.037  1.00  0.00           C  
ATOM     28  OD1 ASP     2      30.851  73.531  32.992  1.00  0.00           O  
ATOM     29  OD2 ASP     2      32.092  75.124  32.060  1.00  0.00           O  
ATOM     30  C   ASP     2      33.882  72.039  31.374  1.00  0.00           C  
ATOM     31  O   ASP     2      34.599  72.712  32.070  1.00  0.00           O  
ATOM     32  N   VAL     3      33.798  70.699  31.429  1.00  0.00           N  
ATOM     33  H   VAL     3      33.294  70.168  30.732  1.00  0.00           H  
ATOM     34  CA  VAL     3      34.625  70.025  32.507  1.00  0.00           C  
ATOM     35  HA  VAL     3      34.414  70.507  33.459  1.00  0.00           H  
ATOM     36  CB  VAL     3      34.325  68.499  32.564  1.00  0.00           C  
ATOM     37  HB  VAL     3      34.889  68.117  33.412  1.00  0.00           H  
ATOM     38  CG1 VAL     3      32.896  68.351  32.915  1.00  0.00           C  
ATOM     39 HG11 VAL     3      32.664  67.314  33.147  1.00  0.00           H  
ATOM     40 HG12 VAL     3      32.708  68.956  33.800  1.00  0.00           H  
ATOM     41 HG13 VAL     3      32.301  68.707  32.076  1.00  0.00           H  
ATOM     42  CG2 VAL     3      34.585  67.681  31.359  1.00  0.00           C  
ATOM     43 HG21 VAL     3      35.599  67.954  31.076  1.00  0.00           H  
ATOM     44 HG22 VAL     3      34.457  66.616  31.542  1.00  0.00           H  
ATOM     45 HG23 VAL     3      33.858  67.979  30.605  1.00  0.00           H  
ATOM     46  C   VAL     3      36.149  70.228  32.323  1.00  0.00           C  
ATOM     47  O   VAL     3      36.950  70.116  33.232  1.00  0.00           O  
ATOM     48  N   PHE     4      36.552  70.589  31.083  1.00  0.00           N  
ATOM     49  H   PHE     4      35.889  70.885  30.379  1.00  0.00           H  
ATOM     50  CA  PHE     4      37.948  70.716  30.802  1.00  0.00           C  
ATOM     51  HA  PHE     4      38.358  69.746  31.073  1.00  0.00           H  
ATOM     52  CB  PHE     4      38.136  70.957  29.294  1.00  0.00           C  
ATOM     53  HB2 PHE     4      37.726  70.150  28.690  1.00  0.00           H  
ATOM     54  HB3 PHE     4      37.650  71.864  28.943  1.00  0.00           H  
ATOM     55  CG  PHE     4      39.602  71.197  29.002  1.00  0.00           C  
ATOM     56  CD1 PHE     4      40.170  72.435  28.717  1.00  0.00           C  
ATOM     57  HD1 PHE     4      39.511  73.289  28.619  1.00  0.00           H  
ATOM     58  CE1 PHE     4      41.522  72.611  28.324  1.00  0.00           C  
ATOM     59  HE1 PHE     4      41.909  73.506  27.852  1.00  0.00           H  
ATOM     60  CZ  PHE     4      42.354  71.509  28.440  1.00  0.00           C  
ATOM     61  HZ  PHE     4      43.357  71.642  28.054  1.00  0.00           H  
ATOM     62  CE2 PHE     4      41.789  70.271  28.645  1.00  0.00           C  
ATOM     63  HE2 PHE     4      42.352  69.345  28.612  1.00  0.00           H  
ATOM     64  CD2 PHE     4      40.448  70.117  29.009  1.00  0.00           C  
ATOM     65  HD2 PHE     4      40.030  69.123  29.121  1.00  0.00           H  
ATOM     66  C   PHE     4      38.567  71.889  31.709  1.00  0.00           C  
ATOM     67  O   PHE     4      39.386  71.717  32.573  1.00  0.00           O  
ATOM     68  N   MET     5      38.064  73.125  31.506  1.00  0.00           N  
ATOM     69  H   MET     5      37.202  73.261  30.995  1.00  0.00           H  
ATOM     70  CA  MET     5      38.632  74.211  32.278  1.00  0.00           C  
ATOM     71  HA  MET     5      39.700  74.046  32.400  1.00  0.00           H  
ATOM     72  CB  MET     5      38.300  75.584  31.707  1.00  0.00           C  
ATOM     73  HB2 MET     5      38.555  75.453  30.657  1.00  0.00           H  
ATOM     74  HB3 MET     5      37.213  75.637  31.707  1.00  0.00           H  
ATOM     75  CG  MET     5      39.029  76.798  32.378  1.00  0.00           C  
ATOM     76  HG2 MET     5      39.057  77.600  31.644  1.00  0.00           H  
ATOM     77  HG3 MET     5      38.350  77.184  33.135  1.00  0.00           H  
ATOM     78  SD  MET     5      40.689  76.725  32.928  1.00  0.00           S  
ATOM     79  CE  MET     5      40.895  78.492  33.198  1.00  0.00           C  
ATOM     80  HE1 MET     5      40.746  78.964  32.229  1.00  0.00           H  
ATOM     81  HE2 MET     5      40.033  78.865  33.748  1.00  0.00           H  
ATOM     82  HE3 MET     5      41.838  78.716  33.691  1.00  0.00           H  
ATOM     83  C   MET     5      38.113  74.241  33.720  1.00  0.00           C  
ATOM     84  O   MET     5      38.718  74.839  34.578  1.00  0.00           O  
ATOM     85  N   LYS     6      37.004  73.552  34.041  1.00  0.00           N  
ATOM     86  H   LYS     6      36.500  73.140  33.267  1.00  0.00           H  
ATOM     87  CA  LYS     6      36.517  73.388  35.456  1.00  0.00           C  
ATOM     88  HA  LYS     6      36.654  74.363  35.920  1.00  0.00           H  
ATOM     89  CB  LYS     6      35.119  72.857  35.619  1.00  0.00           C  
ATOM     90  HB2 LYS     6      35.124  71.943  35.028  1.00  0.00           H  
ATOM     91  HB3 LYS     6      34.920  72.503  36.629  1.00  0.00           H  
ATOM     92  CG  LYS     6      33.986  73.843  35.087  1.00  0.00           C  
ATOM     93  HG2 LYS     6      34.438  74.237  34.179  1.00  0.00           H  
ATOM     94  HG3 LYS     6      33.107  73.287  34.768  1.00  0.00           H  
ATOM     95  CD  LYS     6      33.606  74.898  36.115  1.00  0.00           C  
ATOM     96  HD2 LYS     6      33.184  74.436  37.006  1.00  0.00           H  
ATOM     97  HD3 LYS     6      34.517  75.473  36.270  1.00  0.00           H  
ATOM     98  CE  LYS     6      32.631  75.839  35.474  1.00  0.00           C  
ATOM     99  HE2 LYS     6      32.392  76.667  36.136  1.00  0.00           H  
ATOM    100  HE3 LYS     6      33.060  76.197  34.541  1.00  0.00           H  
ATOM    101  NZ  LYS     6      31.273  75.127  35.076  1.00  0.00           N  
ATOM    102  HZ1 LYS     6      30.565  75.849  34.852  1.00  0.00           H  
ATOM    103  HZ2 LYS     6      31.464  74.586  34.213  1.00  0.00           H  
ATOM    104  HZ3 LYS     6      30.890  74.647  35.911  1.00  0.00           H  
ATOM    105  C   LYS     6      37.365  72.400  36.259  1.00  0.00           C  
ATOM    106  O   LYS     6      37.373  72.546  37.521  1.00  0.00           O  
ATOM    107  N   GLY     7      37.995  71.438  35.588  1.00  0.00           N  
ATOM    108  H   GLY     7      37.664  71.340  34.637  1.00  0.00           H  
ATOM    109  CA  GLY     7      39.100  70.617  36.087  1.00  0.00           C  
ATOM    110  HA2 GLY     7      38.691  70.304  37.044  1.00  0.00           H  
ATOM    111  HA3 GLY     7      39.221  69.794  35.386  1.00  0.00           H  
ATOM    112  C   GLY     7      40.334  71.417  36.247  1.00  0.00           C  
ATOM    113  O   GLY     7      40.812  71.720  37.330  1.00  0.00           O  
ATOM    114  N   LEU     8      40.970  71.899  35.127  1.00  0.00           N  
ATOM    115  H   LEU     8      40.448  71.832  34.263  1.00  0.00           H  
ATOM    116  CA  LEU     8      42.276  72.480  34.957  1.00  0.00           C  
ATOM    117  HA  LEU     8      42.980  71.685  35.190  1.00  0.00           H  
ATOM    118  CB  LEU     8      42.396  72.955  33.509  1.00  0.00           C  
ATOM    119  HB2 LEU     8      42.211  72.104  32.856  1.00  0.00           H  
ATOM    120  HB3 LEU     8      41.565  73.653  33.426  1.00  0.00           H  
ATOM    121  CG  LEU     8      43.714  73.581  33.099  1.00  0.00           C  
ATOM    122  HG  LEU     8      43.936  74.490  33.655  1.00  0.00           H  
ATOM    123  CD1 LEU     8      44.825  72.579  32.850  1.00  0.00           C  
ATOM    124 HD11 LEU     8      45.623  73.139  32.368  1.00  0.00           H  
ATOM    125 HD12 LEU     8      45.188  72.121  33.768  1.00  0.00           H  
ATOM    126 HD13 LEU     8      44.534  71.800  32.148  1.00  0.00           H  
ATOM    127  CD2 LEU     8      43.385  74.157  31.702  1.00  0.00           C  
ATOM    128 HD21 LEU     8      43.287  73.491  30.848  1.00  0.00           H  
ATOM    129 HD22 LEU     8      42.467  74.741  31.679  1.00  0.00           H  
ATOM    130 HD23 LEU     8      44.215  74.779  31.372  1.00  0.00           H  
ATOM    131  C   LEU     8      42.526  73.725  35.822  1.00  0.00           C  
ATOM    132  O   LEU     8      43.632  73.953  36.298  1.00  0.00           O  
ATOM    133  N   SER     9      41.471  74.553  36.112  1.00  0.00           N  
ATOM    134  H   SER     9      40.586  74.290  35.700  1.00  0.00           H  
ATOM    135  CA  SER     9      41.624  75.716  37.023  1.00  0.00           C  
ATOM    136  HA  SER     9      42.556  76.178  36.704  1.00  0.00           H  
ATOM    137  CB  SER     9      40.538  76.776  36.947  1.00  0.00           C  
ATOM    138  HB2 SER     9      40.578  77.454  37.796  1.00  0.00           H  
ATOM    139  HB3 SER     9      40.673  77.365  36.043  1.00  0.00           H  
ATOM    140  OG  SER     9      39.264  76.154  36.917  1.00  0.00           O  
ATOM    141  HG  SER     9      39.024  75.825  36.037  1.00  0.00           H  
ATOM    142  C   SER     9      41.894  75.298  38.447  1.00  0.00           C  
ATOM    143  O   SER     9      42.528  75.977  39.253  1.00  0.00           O  
ATOM    144  N   LYS    10      41.463  74.086  38.849  1.00  0.00           N  
ATOM    145  H   LYS    10      40.901  73.457  38.292  1.00  0.00           H  
ATOM    146  CA  LYS    10      41.720  73.487  40.121  1.00  0.00           C  
ATOM    147  HA  LYS    10      42.177  74.141  40.860  1.00  0.00           H  
ATOM    148  CB  LYS    10      40.393  72.860  40.721  1.00  0.00           C  
ATOM    149  HB2 LYS    10      40.178  72.052  40.025  1.00  0.00           H  
ATOM    150  HB3 LYS    10      40.661  72.347  41.643  1.00  0.00           H  
ATOM    151  CG  LYS    10      39.286  73.816  40.818  1.00  0.00           C  
ATOM    152  HG2 LYS    10      39.051  74.141  39.806  1.00  0.00           H  
ATOM    153  HG3 LYS    10      38.404  73.397  41.297  1.00  0.00           H  
ATOM    154  CD  LYS    10      39.513  75.064  41.673  1.00  0.00           C  
ATOM    155  HD2 LYS    10      39.841  74.832  42.685  1.00  0.00           H  
ATOM    156  HD3 LYS    10      40.295  75.654  41.199  1.00  0.00           H  
ATOM    157  CE  LYS    10      38.251  75.912  41.766  1.00  0.00           C  
ATOM    158  HE2 LYS    10      38.069  76.301  40.767  1.00  0.00           H  
ATOM    159  HE3 LYS    10      37.468  75.218  42.062  1.00  0.00           H  
ATOM    160  NZ  LYS    10      38.500  76.990  42.813  1.00  0.00           N  
ATOM    161  HZ1 LYS    10      38.607  76.557  43.748  1.00  0.00           H  
ATOM    162  HZ2 LYS    10      39.346  77.564  42.647  1.00  0.00           H  
ATOM    163  HZ3 LYS    10      37.603  77.499  42.910  1.00  0.00           H  
ATOM    164  C   LYS    10      42.906  72.515  39.989  1.00  0.00           C  
ATOM    165  O   LYS    10      43.429  72.106  41.050  1.00  0.00           O  
ATOM    166  N   ALA    11      43.344  72.101  38.768  1.00  0.00           N  
ATOM    167  H   ALA    11      42.940  72.526  37.945  1.00  0.00           H  
ATOM    168  CA  ALA    11      44.616  71.443  38.627  1.00  0.00           C  
ATOM    169  HA  ALA    11      44.633  70.611  39.327  1.00  0.00           H  
ATOM    170  CB  ALA    11      44.704  70.824  37.251  1.00  0.00           C  
ATOM    171  HB1 ALA    11      44.834  71.662  36.569  1.00  0.00           H  
ATOM    172  HB2 ALA    11      45.494  70.087  37.122  1.00  0.00           H  
ATOM    173  HB3 ALA    11      43.822  70.271  36.935  1.00  0.00           H  
ATOM    174  C   ALA    11      45.782  72.396  38.891  1.00  0.00           C  
ATOM    175  O   ALA    11      46.826  72.039  39.449  1.00  0.00           O  
ATOM    176  N   LYS    12      45.541  73.735  38.596  1.00  0.00           N  
ATOM    177  H   LYS    12      44.727  74.030  38.074  1.00  0.00           H  
ATOM    178  CA  LYS    12      46.417  74.815  39.079  1.00  0.00           C  
ATOM    179  HA  LYS    12      47.461  74.556  38.918  1.00  0.00           H  
ATOM    180  CB  LYS    12      46.064  76.150  38.265  1.00  0.00           C  
ATOM    181  HB2 LYS    12      45.132  76.604  38.598  1.00  0.00           H  
ATOM    182  HB3 LYS    12      46.806  76.915  38.483  1.00  0.00           H  
ATOM    183  CG  LYS    12      46.182  75.994  36.738  1.00  0.00           C  
ATOM    184  HG2 LYS    12      46.146  74.970  36.372  1.00  0.00           H  
ATOM    185  HG3 LYS    12      45.345  76.553  36.325  1.00  0.00           H  
ATOM    186  CD  LYS    12      47.477  76.567  36.117  1.00  0.00           C  
ATOM    187  HD2 LYS    12      47.717  77.618  36.268  1.00  0.00           H  
ATOM    188  HD3 LYS    12      48.316  76.034  36.560  1.00  0.00           H  
ATOM    189  CE  LYS    12      47.522  76.423  34.583  1.00  0.00           C  
ATOM    190  HE2 LYS    12      47.624  75.372  34.322  1.00  0.00           H  
ATOM    191  HE3 LYS    12      46.651  76.844  34.087  1.00  0.00           H  
ATOM    192  NZ  LYS    12      48.642  77.125  33.947  1.00  0.00           N  
ATOM    193  HZ1 LYS    12      48.775  78.131  34.153  1.00  0.00           H  
ATOM    194  HZ2 LYS    12      49.509  76.578  34.092  1.00  0.00           H  
ATOM    195  HZ3 LYS    12      48.534  77.156  32.918  1.00  0.00           H  
ATOM    196  C   LYS    12      46.377  75.059  40.635  1.00  0.00           C  
ATOM    197  O   LYS    12      47.002  76.001  41.157  1.00  0.00           O  
ATOM    198  N   GLU    13      45.763  74.152  41.458  1.00  0.00           N  
ATOM    199  H   GLU    13      45.331  73.365  40.992  1.00  0.00           H  
ATOM    200  CA  GLU    13      45.902  74.061  42.910  1.00  0.00           C  
ATOM    201  HA  GLU    13      46.514  74.882  43.275  1.00  0.00           H  
ATOM    202  CB  GLU    13      44.551  74.229  43.610  1.00  0.00           C  
ATOM    203  HB2 GLU    13      44.141  75.195  43.323  1.00  0.00           H  
ATOM    204  HB3 GLU    13      43.802  73.572  43.173  1.00  0.00           H  
ATOM    205  CG  GLU    13      44.496  74.145  45.114  1.00  0.00           C  
ATOM    206  HG2 GLU    13      43.484  73.869  45.403  1.00  0.00           H  
ATOM    207  HG3 GLU    13      45.189  73.383  45.464  1.00  0.00           H  
ATOM    208  CD  GLU    13      44.984  75.488  45.704  1.00  0.00           C  
ATOM    209  OE1 GLU    13      46.098  75.940  45.365  1.00  0.00           O  
ATOM    210  OE2 GLU    13      44.154  76.164  46.405  1.00  0.00           O  
ATOM    211  C   GLU    13      46.517  72.701  43.255  1.00  0.00           C  
ATOM    212  O   GLU    13      47.562  72.513  43.845  1.00  0.00           O  
ATOM    213  N   GLY    14      45.811  71.645  42.792  1.00  0.00           N  
ATOM    214  H   GLY    14      44.970  71.757  42.241  1.00  0.00           H  
ATOM    215  CA  GLY    14      46.013  70.299  43.324  1.00  0.00           C  
ATOM    216  HA2 GLY    14      46.086  70.241  44.407  1.00  0.00           H  
ATOM    217  HA3 GLY    14      45.152  69.704  43.027  1.00  0.00           H  
ATOM    218  C   GLY    14      47.189  69.562  42.739  1.00  0.00           C  
ATOM    219  O   GLY    14      47.980  69.001  43.477  1.00  0.00           O  
ATOM    220  N   VAL    15      47.340  69.634  41.357  1.00  0.00           N  
ATOM    221  H   VAL    15      46.528  69.935  40.836  1.00  0.00           H  
ATOM    222  CA  VAL    15      48.537  69.147  40.658  1.00  0.00           C  
ATOM    223  HA  VAL    15      48.880  68.236  41.144  1.00  0.00           H  
ATOM    224  CB  VAL    15      48.306  68.891  39.210  1.00  0.00           C  
ATOM    225  HB  VAL    15      48.533  69.777  38.621  1.00  0.00           H  
ATOM    226  CG1 VAL    15      49.308  67.968  38.656  1.00  0.00           C  
ATOM    227 HG11 VAL    15      49.499  67.151  39.349  1.00  0.00           H  
ATOM    228 HG12 VAL    15      49.035  67.557  37.686  1.00  0.00           H  
ATOM    229 HG13 VAL    15      50.273  68.441  38.485  1.00  0.00           H  
ATOM    230  CG2 VAL    15      46.894  68.239  38.941  1.00  0.00           C  
ATOM    231 HG21 VAL    15      46.987  67.322  39.520  1.00  0.00           H  
ATOM    232 HG22 VAL    15      46.130  68.919  39.313  1.00  0.00           H  
ATOM    233 HG23 VAL    15      46.707  68.007  37.895  1.00  0.00           H  
ATOM    234  C   VAL    15      49.748  70.079  40.826  1.00  0.00           C  
ATOM    235  O   VAL    15      50.837  69.561  41.057  1.00  0.00           O  
ATOM    236  N   VAL    16      49.597  71.445  40.862  1.00  0.00           N  
ATOM    237  H   VAL    16      48.681  71.845  40.710  1.00  0.00           H  
ATOM    238  CA  VAL    16      50.787  72.297  41.140  1.00  0.00           C  
ATOM    239  HA  VAL    16      51.565  71.996  40.442  1.00  0.00           H  
ATOM    240  CB  VAL    16      50.736  73.838  40.878  1.00  0.00           C  
ATOM    241  HB  VAL    16      51.731  74.264  40.996  1.00  0.00           H  
ATOM    242  CG1 VAL    16      50.382  73.941  39.428  1.00  0.00           C  
ATOM    243 HG11 VAL    16      49.454  73.410  39.222  1.00  0.00           H  
ATOM    244 HG12 VAL    16      50.277  74.985  39.139  1.00  0.00           H  
ATOM    245 HG13 VAL    16      51.122  73.508  38.758  1.00  0.00           H  
ATOM    246  CG2 VAL    16      49.791  74.732  41.716  1.00  0.00           C  
ATOM    247 HG21 VAL    16      50.004  74.638  42.779  1.00  0.00           H  
ATOM    248 HG22 VAL    16      49.711  75.802  41.535  1.00  0.00           H  
ATOM    249 HG23 VAL    16      48.781  74.365  41.544  1.00  0.00           H  
ATOM    250  C   VAL    16      51.305  72.162  42.551  1.00  0.00           C  
ATOM    251  O   VAL    16      52.474  72.167  42.751  1.00  0.00           O  
ATOM    252  N   ALA    17      50.406  71.768  43.535  1.00  0.00           N  
ATOM    253  H   ALA    17      49.420  71.879  43.337  1.00  0.00           H  
ATOM    254  CA  ALA    17      50.923  71.476  44.939  1.00  0.00           C  
ATOM    255  HA  ALA    17      51.422  72.361  45.326  1.00  0.00           H  
ATOM    256  CB  ALA    17      49.761  71.189  45.956  1.00  0.00           C  
ATOM    257  HB1 ALA    17      49.187  70.346  45.577  1.00  0.00           H  
ATOM    258  HB2 ALA    17      50.186  70.933  46.925  1.00  0.00           H  
ATOM    259  HB3 ALA    17      48.991  71.923  46.183  1.00  0.00           H  
ATOM    260  C   ALA    17      51.755  70.180  44.847  1.00  0.00           C  
ATOM    261  O   ALA    17      52.634  69.889  45.712  1.00  0.00           O  
ATOM    262  N   ALA    18      51.468  69.323  43.889  1.00  0.00           N  
ATOM    263  H   ALA    18      50.871  69.449  43.083  1.00  0.00           H  
ATOM    264  CA  ALA    18      52.195  68.083  43.739  1.00  0.00           C  
ATOM    265  HA  ALA    18      52.638  67.719  44.663  1.00  0.00           H  
ATOM    266  CB  ALA    18      51.238  66.939  43.443  1.00  0.00           C  
ATOM    267  HB1 ALA    18      51.776  66.005  43.293  1.00  0.00           H  
ATOM    268  HB2 ALA    18      50.442  66.880  44.183  1.00  0.00           H  
ATOM    269  HB3 ALA    18      50.710  67.039  42.497  1.00  0.00           H  
ATOM    270  C   ALA    18      53.388  68.301  42.807  1.00  0.00           C  
ATOM    271  O   ALA    18      54.036  67.310  42.586  1.00  0.00           O  
ATOM    272  N   ALA    19      53.707  69.497  42.208  1.00  0.00           N  
ATOM    273  H   ALA    19      52.996  70.208  42.313  1.00  0.00           H  
ATOM    274  CA  ALA    19      54.597  69.551  41.101  1.00  0.00           C  
ATOM    275  HA  ALA    19      55.368  68.837  41.384  1.00  0.00           H  
ATOM    276  CB  ALA    19      53.804  69.162  39.851  1.00  0.00           C  
ATOM    277  HB1 ALA    19      54.529  69.063  39.046  1.00  0.00           H  
ATOM    278  HB2 ALA    19      53.227  68.258  40.034  1.00  0.00           H  
ATOM    279  HB3 ALA    19      53.070  69.941  39.651  1.00  0.00           H  
ATOM    280  C   ALA    19      55.257  70.912  40.778  1.00  0.00           C  
ATOM    281  O   ALA    19      55.919  71.009  39.747  1.00  0.00           O  
ATOM    282  N   GLU    20      55.209  71.876  41.731  1.00  0.00           N  
ATOM    283  H   GLU    20      54.827  71.585  42.621  1.00  0.00           H  
ATOM    284  CA  GLU    20      55.772  73.240  41.575  1.00  0.00           C  
ATOM    285  HA  GLU    20      56.772  73.218  41.150  1.00  0.00           H  
ATOM    286  CB  GLU    20      54.835  73.992  40.554  1.00  0.00           C  
ATOM    287  HB2 GLU    20      54.899  73.473  39.600  1.00  0.00           H  
ATOM    288  HB3 GLU    20      53.800  73.991  40.891  1.00  0.00           H  
ATOM    289  CG  GLU    20      55.218  75.398  40.186  1.00  0.00           C  
ATOM    290  HG2 GLU    20      54.359  75.789  39.643  1.00  0.00           H  
ATOM    291  HG3 GLU    20      55.282  76.075  41.036  1.00  0.00           H  
ATOM    292  CD  GLU    20      56.465  75.485  39.289  1.00  0.00           C  
ATOM    293  OE1 GLU    20      57.583  75.215  39.746  1.00  0.00           O  
ATOM    294  OE2 GLU    20      56.425  75.979  38.132  1.00  0.00           O  
ATOM    295  C   GLU    20      55.693  73.982  42.904  1.00  0.00           C  
ATOM    296  O   GLU    20      56.519  74.797  43.219  1.00  0.00           O  
ATOM    297  N   LYS    21      54.535  73.845  43.711  1.00  0.00           N  
ATOM    298  H   LYS    21      53.839  73.203  43.356  1.00  0.00           H  
ATOM    299  CA  LYS    21      54.063  74.871  44.626  1.00  0.00           C  
ATOM    300  HA  LYS    21      54.678  75.752  44.454  1.00  0.00           H  
ATOM    301  CB  LYS    21      52.687  75.307  44.239  1.00  0.00           C  
ATOM    302  HB2 LYS    21      52.555  75.194  43.165  1.00  0.00           H  
ATOM    303  HB3 LYS    21      51.921  74.680  44.692  1.00  0.00           H  
ATOM    304  CG  LYS    21      52.506  76.844  44.583  1.00  0.00           C  
ATOM    305  HG2 LYS    21      52.782  77.113  45.600  1.00  0.00           H  
ATOM    306  HG3 LYS    21      53.183  77.330  43.884  1.00  0.00           H  
ATOM    307  CD  LYS    21      51.065  77.253  44.356  1.00  0.00           C  
ATOM    308  HD2 LYS    21      50.976  77.105  43.281  1.00  0.00           H  
ATOM    309  HD3 LYS    21      50.363  76.603  44.874  1.00  0.00           H  
ATOM    310  CE  LYS    21      50.964  78.693  44.775  1.00  0.00           C  
ATOM    311  HE2 LYS    21      51.199  78.803  45.831  1.00  0.00           H  
ATOM    312  HE3 LYS    21      51.753  79.241  44.266  1.00  0.00           H  
ATOM    313  NZ  LYS    21      49.534  79.204  44.528  1.00  0.00           N  
ATOM    314  HZ1 LYS    21      49.274  79.105  43.531  1.00  0.00           H  
ATOM    315  HZ2 LYS    21      48.902  78.647  45.131  1.00  0.00           H  
ATOM    316  HZ3 LYS    21      49.452  80.171  44.889  1.00  0.00           H  
ATOM    317  C   LYS    21      54.196  74.524  46.048  1.00  0.00           C  
ATOM    318  O   LYS    21      53.405  75.048  46.875  1.00  0.00           O  
ATOM    319  N   THR    22      54.919  73.425  46.408  1.00  0.00           N  
ATOM    320  H   THR    22      55.390  72.959  45.645  1.00  0.00           H  
ATOM    321  CA  THR    22      54.890  72.681  47.650  1.00  0.00           C  
ATOM    322  HA  THR    22      55.516  71.794  47.596  1.00  0.00           H  
ATOM    323  CB  THR    22      53.500  72.266  48.052  1.00  0.00           C  
ATOM    324  HB  THR    22      52.858  71.825  47.293  1.00  0.00           H  
ATOM    325  CG2 THR    22      53.554  71.077  49.069  1.00  0.00           C  
ATOM    326 HG21 THR    22      53.877  70.259  48.428  1.00  0.00           H  
ATOM    327 HG22 THR    22      54.328  71.267  49.810  1.00  0.00           H  
ATOM    328 HG23 THR    22      52.587  70.823  49.498  1.00  0.00           H  
ATOM    329  OG1 THR    22      52.860  73.283  48.806  1.00  0.00           O  
ATOM    330  HG1 THR    22      52.780  74.094  48.280  1.00  0.00           H  
ATOM    331  C   THR    22      55.744  73.415  48.742  1.00  0.00           C  
ATOM    332  O   THR    22      56.676  72.868  49.312  1.00  0.00           O  
ATOM    333  N   LYS    23      55.286  74.675  48.999  1.00  0.00           N  
ATOM    334  H   LYS    23      54.554  75.004  48.384  1.00  0.00           H  
ATOM    335  CA  LYS    23      55.693  75.443  50.197  1.00  0.00           C  
ATOM    336  HA  LYS    23      56.776  75.391  50.289  1.00  0.00           H  
ATOM    337  CB  LYS    23      55.228  76.903  50.023  1.00  0.00           C  
ATOM    338  HB2 LYS    23      55.499  77.348  49.068  1.00  0.00           H  
ATOM    339  HB3 LYS    23      54.148  76.998  50.120  1.00  0.00           H  
ATOM    340  CG  LYS    23      55.945  77.681  51.191  1.00  0.00           C  
ATOM    341  HG2 LYS    23      55.951  77.114  52.120  1.00  0.00           H  
ATOM    342  HG3 LYS    23      57.000  77.832  50.969  1.00  0.00           H  
ATOM    343  CD  LYS    23      55.278  79.024  51.454  1.00  0.00           C  
ATOM    344  HD2 LYS    23      55.857  79.685  52.096  1.00  0.00           H  
ATOM    345  HD3 LYS    23      55.232  79.526  50.490  1.00  0.00           H  
ATOM    346  CE  LYS    23      53.803  79.022  51.985  1.00  0.00           C  
ATOM    347  HE2 LYS    23      53.424  80.030  51.838  1.00  0.00           H  
ATOM    348  HE3 LYS    23      53.154  78.508  51.280  1.00  0.00           H  
ATOM    349  NZ  LYS    23      53.727  78.582  53.484  1.00  0.00           N  
ATOM    350  HZ1 LYS    23      54.264  79.230  54.088  1.00  0.00           H  
ATOM    351  HZ2 LYS    23      52.770  78.688  53.864  1.00  0.00           H  
ATOM    352  HZ3 LYS    23      54.047  77.601  53.569  1.00  0.00           H  
ATOM    353  C   LYS    23      55.071  74.761  51.407  1.00  0.00           C  
ATOM    354  O   LYS    23      53.981  75.150  51.943  1.00  0.00           O  
ATOM    355  N   GLN    24      55.734  73.758  51.917  1.00  0.00           N  
ATOM    356  H   GLN    24      56.464  73.348  51.350  1.00  0.00           H  
ATOM    357  CA  GLN    24      55.372  73.114  53.139  1.00  0.00           C  
ATOM    358  HA  GLN    24      55.027  73.867  53.845  1.00  0.00           H  
ATOM    359  CB  GLN    24      54.225  72.070  52.875  1.00  0.00           C  
ATOM    360  HB2 GLN    24      53.421  72.530  52.305  1.00  0.00           H  
ATOM    361  HB3 GLN    24      54.605  71.220  52.312  1.00  0.00           H  
ATOM    362  CG  GLN    24      53.717  71.520  54.195  1.00  0.00           C  
ATOM    363  HG2 GLN    24      53.101  70.635  54.048  1.00  0.00           H  
ATOM    364  HG3 GLN    24      54.608  71.362  54.799  1.00  0.00           H  
ATOM    365  CD  GLN    24      52.854  72.518  54.986  1.00  0.00           C  
ATOM    366  OE1 GLN    24      52.658  73.669  54.544  1.00  0.00           O  
ATOM    367  NE2 GLN    24      52.312  72.095  56.139  1.00  0.00           N  
ATOM    368 HE21 GLN    24      51.932  72.769  56.791  1.00  0.00           H  
ATOM    369 HE22 GLN    24      52.591  71.248  56.615  1.00  0.00           H  
ATOM    370  C   GLN    24      56.667  72.560  53.668  1.00  0.00           C  
ATOM    371  O   GLN    24      57.226  71.665  53.049  1.00  0.00           O  
ATOM    372  N   GLY    25      57.116  73.063  54.757  1.00  0.00           N  
ATOM    373  H   GLY    25      56.521  73.669  55.307  1.00  0.00           H  
ATOM    374  CA  GLY    25      58.232  72.601  55.511  1.00  0.00           C  
ATOM    375  HA2 GLY    25      58.400  71.560  55.244  1.00  0.00           H  
ATOM    376  HA3 GLY    25      59.028  73.267  55.184  1.00  0.00           H  
ATOM    377  C   GLY    25      57.891  72.711  56.992  1.00  0.00           C  
ATOM    378  O   GLY    25      56.709  72.772  57.324  1.00  0.00           O  
ATOM    379  N   VAL    26      58.956  72.808  57.740  1.00  0.00           N  
ATOM    380  H   VAL    26      59.872  72.783  57.314  1.00  0.00           H  
ATOM    381  CA  VAL    26      58.967  72.842  59.235  1.00  0.00           C  
ATOM    382  HA  VAL    26      58.062  73.273  59.657  1.00  0.00           H  
ATOM    383  CB  VAL    26      59.276  71.429  59.800  1.00  0.00           C  
ATOM    384  HB  VAL    26      60.159  70.954  59.376  1.00  0.00           H  
ATOM    385  CG1 VAL    26      59.531  71.364  61.293  1.00  0.00           C  
ATOM    386 HG11 VAL    26      58.653  71.657  61.865  1.00  0.00           H  
ATOM    387 HG12 VAL    26      59.847  70.365  61.585  1.00  0.00           H  
ATOM    388 HG13 VAL    26      60.312  72.007  61.697  1.00  0.00           H  
ATOM    389  CG2 VAL    26      58.138  70.559  59.502  1.00  0.00           C  
ATOM    390 HG21 VAL    26      57.199  71.032  59.783  1.00  0.00           H  
ATOM    391 HG22 VAL    26      58.122  70.321  58.440  1.00  0.00           H  
ATOM    392 HG23 VAL    26      58.193  69.527  59.842  1.00  0.00           H  
ATOM    393  C   VAL    26      60.012  73.842  59.646  1.00  0.00           C  
ATOM    394  O   VAL    26      61.009  73.978  58.945  1.00  0.00           O  
ATOM    395  N   ALA    27      59.768  74.682  60.721  1.00  0.00           N  
ATOM    396  H   ALA    27      58.927  74.622  61.279  1.00  0.00           H  
ATOM    397  CA  ALA    27      60.825  75.491  61.296  1.00  0.00           C  
ATOM    398  HA  ALA    27      61.788  75.239  60.859  1.00  0.00           H  
ATOM    399  CB  ALA    27      60.543  76.924  61.130  1.00  0.00           C  
ATOM    400  HB1 ALA    27      61.389  77.602  61.041  1.00  0.00           H  
ATOM    401  HB2 ALA    27      60.008  77.043  60.190  1.00  0.00           H  
ATOM    402  HB3 ALA    27      59.842  77.322  61.862  1.00  0.00           H  
ATOM    403  C   ALA    27      61.074  75.029  62.736  1.00  0.00           C  
ATOM    404  O   ALA    27      60.386  74.187  63.348  1.00  0.00           O  
ATOM    405  N   GLU    28      62.212  75.518  63.297  1.00  0.00           N  
ATOM    406  H   GLU    28      62.854  76.166  62.861  1.00  0.00           H  
ATOM    407  CA  GLU    28      62.268  75.607  64.768  1.00  0.00           C  
ATOM    408  HA  GLU    28      61.256  75.735  65.146  1.00  0.00           H  
ATOM    409  CB  GLU    28      63.022  74.313  65.219  1.00  0.00           C  
ATOM    410  HB2 GLU    28      62.596  73.428  64.752  1.00  0.00           H  
ATOM    411  HB3 GLU    28      64.066  74.356  64.916  1.00  0.00           H  
ATOM    412  CG  GLU    28      62.891  73.981  66.766  1.00  0.00           C  
ATOM    413  HG2 GLU    28      63.404  73.033  66.915  1.00  0.00           H  
ATOM    414  HG3 GLU    28      63.610  74.537  67.364  1.00  0.00           H  
ATOM    415  CD  GLU    28      61.514  74.134  67.308  1.00  0.00           C  
ATOM    416  OE1 GLU    28      61.135  75.198  67.753  1.00  0.00           O  
ATOM    417  OE2 GLU    28      60.743  73.132  67.369  1.00  0.00           O  
ATOM    418  C   GLU    28      63.003  76.886  65.128  1.00  0.00           C  
ATOM    419  O   GLU    28      63.566  77.585  64.313  1.00  0.00           O  
ATOM    420  N   ALA    29      62.875  77.158  66.468  1.00  0.00           N  
ATOM    421  H   ALA    29      62.703  76.473  67.191  1.00  0.00           H  
ATOM    422  CA  ALA    29      63.226  78.481  66.946  1.00  0.00           C  
ATOM    423  HA  ALA    29      63.684  79.091  66.170  1.00  0.00           H  
ATOM    424  CB  ALA    29      61.979  79.275  67.250  1.00  0.00           C  
ATOM    425  HB1 ALA    29      61.511  78.856  68.139  1.00  0.00           H  
ATOM    426  HB2 ALA    29      62.290  80.285  67.507  1.00  0.00           H  
ATOM    427  HB3 ALA    29      61.301  79.437  66.414  1.00  0.00           H  
ATOM    428  C   ALA    29      64.162  78.441  68.230  1.00  0.00           C  
ATOM    429  O   ALA    29      64.091  77.550  69.066  1.00  0.00           O  
ATOM    430  N   ALA    30      64.884  79.572  68.514  1.00  0.00           N  
ATOM    431  H   ALA    30      64.894  80.308  67.821  1.00  0.00           H  
ATOM    432  CA  ALA    30      65.568  79.871  69.763  1.00  0.00           C  
ATOM    433  HA  ALA    30      66.524  79.352  69.780  1.00  0.00           H  
ATOM    434  CB  ALA    30      66.051  81.296  69.753  1.00  0.00           C  
ATOM    435  HB1 ALA    30      66.808  81.401  68.978  1.00  0.00           H  
ATOM    436  HB2 ALA    30      65.162  81.866  69.488  1.00  0.00           H  
ATOM    437  HB3 ALA    30      66.375  81.717  70.702  1.00  0.00           H  
ATOM    438  C   ALA    30      64.827  79.509  70.973  1.00  0.00           C  
ATOM    439  O   ALA    30      65.352  78.766  71.860  1.00  0.00           O  
ATOM    440  N   GLY    31      63.551  79.825  71.093  1.00  0.00           N  
ATOM    441  H   GLY    31      63.119  80.296  70.309  1.00  0.00           H  
ATOM    442  CA  GLY    31      62.814  79.489  72.225  1.00  0.00           C  
ATOM    443  HA2 GLY    31      63.366  79.958  73.037  1.00  0.00           H  
ATOM    444  HA3 GLY    31      61.806  79.878  72.099  1.00  0.00           H  
ATOM    445  C   GLY    31      62.568  78.021  72.552  1.00  0.00           C  
ATOM    446  O   GLY    31      62.247  77.692  73.707  1.00  0.00           O  
ATOM    447  N   LYS    32      62.898  77.021  71.694  1.00  0.00           N  
ATOM    448  H   LYS    32      62.919  77.191  70.697  1.00  0.00           H  
ATOM    449  CA  LYS    32      63.006  75.545  71.966  1.00  0.00           C  
ATOM    450  HA  LYS    32      62.124  75.157  72.471  1.00  0.00           H  
ATOM    451  CB  LYS    32      63.162  74.755  70.670  1.00  0.00           C  
ATOM    452  HB2 LYS    32      62.493  75.005  69.849  1.00  0.00           H  
ATOM    453  HB3 LYS    32      64.103  75.075  70.228  1.00  0.00           H  
ATOM    454  CG  LYS    32      62.995  73.223  70.743  1.00  0.00           C  
ATOM    455  HG2 LYS    32      63.172  72.828  69.745  1.00  0.00           H  
ATOM    456  HG3 LYS    32      63.778  72.800  71.369  1.00  0.00           H  
ATOM    457  CD  LYS    32      61.656  72.798  71.320  1.00  0.00           C  
ATOM    458  HD2 LYS    32      61.526  72.871  72.398  1.00  0.00           H  
ATOM    459  HD3 LYS    32      60.926  73.441  70.831  1.00  0.00           H  
ATOM    460  CE  LYS    32      61.325  71.330  70.790  1.00  0.00           C  
ATOM    461  HE2 LYS    32      61.160  71.417  69.719  1.00  0.00           H  
ATOM    462  HE3 LYS    32      62.152  70.666  71.029  1.00  0.00           H  
ATOM    463  NZ  LYS    32      60.134  70.722  71.367  1.00  0.00           N  
ATOM    464  HZ1 LYS    32      60.229  70.524  72.379  1.00  0.00           H  
ATOM    465  HZ2 LYS    32      59.352  71.364  71.146  1.00  0.00           H  
ATOM    466  HZ3 LYS    32      59.774  69.823  71.000  1.00  0.00           H  
ATOM    467  C   LYS    32      64.249  75.354  72.871  1.00  0.00           C  
ATOM    468  O   LYS    32      64.341  74.348  73.544  1.00  0.00           O  
ATOM    469  N   THR    33      65.219  76.334  72.918  1.00  0.00           N  
ATOM    470  H   THR    33      65.060  77.258  72.539  1.00  0.00           H  
ATOM    471  CA  THR    33      66.581  76.041  73.308  1.00  0.00           C  
ATOM    472  HA  THR    33      66.598  74.959  73.418  1.00  0.00           H  
ATOM    473  CB  THR    33      66.998  76.564  74.663  1.00  0.00           C  
ATOM    474  HB  THR    33      67.949  76.094  74.900  1.00  0.00           H  
ATOM    475  CG2 THR    33      66.967  78.108  74.875  1.00  0.00           C  
ATOM    476 HG21 THR    33      67.881  78.557  74.492  1.00  0.00           H  
ATOM    477 HG22 THR    33      66.123  78.520  74.326  1.00  0.00           H  
ATOM    478 HG23 THR    33      66.846  78.294  75.941  1.00  0.00           H  
ATOM    479  OG1 THR    33      66.151  76.094  75.666  1.00  0.00           O  
ATOM    480  HG1 THR    33      65.271  76.485  75.553  1.00  0.00           H  
ATOM    481  C   THR    33      67.554  76.483  72.168  1.00  0.00           C  
ATOM    482  O   THR    33      68.678  76.985  72.410  1.00  0.00           O  
ATOM    483  N   LYS    34      67.142  76.246  70.853  1.00  0.00           N  
ATOM    484  H   LYS    34      66.365  75.623  70.680  1.00  0.00           H  
ATOM    485  CA  LYS    34      67.938  76.572  69.685  1.00  0.00           C  
ATOM    486  HA  LYS    34      68.404  77.544  69.830  1.00  0.00           H  
ATOM    487  CB  LYS    34      69.087  75.592  69.608  1.00  0.00           C  
ATOM    488  HB2 LYS    34      69.480  75.507  70.619  1.00  0.00           H  
ATOM    489  HB3 LYS    34      68.603  74.660  69.319  1.00  0.00           H  
ATOM    490  CG  LYS    34      70.199  75.933  68.608  1.00  0.00           C  
ATOM    491  HG2 LYS    34      69.688  76.152  67.673  1.00  0.00           H  
ATOM    492  HG3 LYS    34      70.610  76.900  68.894  1.00  0.00           H  
ATOM    493  CD  LYS    34      71.128  74.787  68.289  1.00  0.00           C  
ATOM    494  HD2 LYS    34      70.616  73.913  67.891  1.00  0.00           H  
ATOM    495  HD3 LYS    34      71.700  75.273  67.500  1.00  0.00           H  
ATOM    496  CE  LYS    34      71.921  74.507  69.537  1.00  0.00           C  
ATOM    497  HE2 LYS    34      72.467  75.403  69.822  1.00  0.00           H  
ATOM    498  HE3 LYS    34      71.245  74.276  70.356  1.00  0.00           H  
ATOM    499  NZ  LYS    34      72.957  73.420  69.346  1.00  0.00           N  
ATOM    500  HZ1 LYS    34      73.729  73.656  68.696  1.00  0.00           H  
ATOM    501  HZ2 LYS    34      73.477  73.316  70.236  1.00  0.00           H  
ATOM    502  HZ3 LYS    34      72.416  72.548  69.207  1.00  0.00           H  
ATOM    503  C   LYS    34      67.007  76.564  68.432  1.00  0.00           C  
ATOM    504  O   LYS    34      66.087  75.752  68.357  1.00  0.00           O  
ATOM    505  N   GLU    35      67.339  77.425  67.429  1.00  0.00           N  
ATOM    506  H   GLU    35      68.163  78.009  67.398  1.00  0.00           H  
ATOM    507  CA  GLU    35      66.519  77.523  66.166  1.00  0.00           C  
ATOM    508  HA  GLU    35      65.470  77.385  66.418  1.00  0.00           H  
ATOM    509  CB  GLU    35      66.682  78.949  65.720  1.00  0.00           C  
ATOM    510  HB2 GLU    35      65.923  79.239  64.997  1.00  0.00           H  
ATOM    511  HB3 GLU    35      66.473  79.692  66.487  1.00  0.00           H  
ATOM    512  CG  GLU    35      68.084  79.251  65.095  1.00  0.00           C  
ATOM    513  HG2 GLU    35      68.680  78.385  64.814  1.00  0.00           H  
ATOM    514  HG3 GLU    35      67.868  79.820  64.193  1.00  0.00           H  
ATOM    515  CD  GLU    35      68.937  80.042  66.078  1.00  0.00           C  
ATOM    516  OE1 GLU    35      69.143  81.257  65.839  1.00  0.00           O  
ATOM    517  OE2 GLU    35      69.338  79.470  67.140  1.00  0.00           O  
ATOM    518  C   GLU    35      66.969  76.401  65.208  1.00  0.00           C  
ATOM    519  O   GLU    35      68.031  75.741  65.388  1.00  0.00           O  
ATOM    520  N   GLY    36      66.331  76.260  64.024  1.00  0.00           N  
ATOM    521  H   GLY    36      65.595  76.851  63.662  1.00  0.00           H  
ATOM    522  CA  GLY    36      66.730  75.530  62.827  1.00  0.00           C  
ATOM    523  HA2 GLY    36      67.639  76.022  62.488  1.00  0.00           H  
ATOM    524  HA3 GLY    36      66.872  74.489  63.106  1.00  0.00           H  
ATOM    525  C   GLY    36      65.642  75.478  61.783  1.00  0.00           C  
ATOM    526  O   GLY    36      64.647  76.171  61.818  1.00  0.00           O  
ATOM    527  N   VAL    37      65.898  74.558  60.814  1.00  0.00           N  
ATOM    528  H   VAL    37      66.631  73.865  60.744  1.00  0.00           H  
ATOM    529  CA  VAL    37      64.917  74.451  59.651  1.00  0.00           C  
ATOM    530  HA  VAL    37      63.882  74.525  59.977  1.00  0.00           H  
ATOM    531  CB  VAL    37      65.072  75.684  58.724  1.00  0.00           C  
ATOM    532  HB  VAL    37      65.177  76.565  59.354  1.00  0.00           H  
ATOM    533  CG1 VAL    37      66.390  75.713  57.872  1.00  0.00           C  
ATOM    534 HG11 VAL    37      67.327  75.557  58.403  1.00  0.00           H  
ATOM    535 HG12 VAL    37      66.253  74.857  57.214  1.00  0.00           H  
ATOM    536 HG13 VAL    37      66.494  76.602  57.254  1.00  0.00           H  
ATOM    537  CG2 VAL    37      63.853  75.833  57.834  1.00  0.00           C  
ATOM    538 HG21 VAL    37      62.956  76.137  58.369  1.00  0.00           H  
ATOM    539 HG22 VAL    37      64.138  76.514  57.035  1.00  0.00           H  
ATOM    540 HG23 VAL    37      63.526  74.931  57.321  1.00  0.00           H  
ATOM    541  C   VAL    37      64.899  73.127  58.886  1.00  0.00           C  
ATOM    542  O   VAL    37      65.926  72.514  58.660  1.00  0.00           O  
ATOM    543  N   LEU    38      63.722  72.692  58.247  1.00  0.00           N  
ATOM    544  H   LEU    38      62.917  73.303  58.237  1.00  0.00           H  
ATOM    545  CA  LEU    38      63.710  71.737  57.218  1.00  0.00           C  
ATOM    546  HA  LEU    38      64.558  72.028  56.603  1.00  0.00           H  
ATOM    547  CB  LEU    38      63.962  70.297  57.706  1.00  0.00           C  
ATOM    548  HB2 LEU    38      64.140  69.662  56.840  1.00  0.00           H  
ATOM    549  HB3 LEU    38      64.925  70.337  58.211  1.00  0.00           H  
ATOM    550  CG  LEU    38      62.964  69.799  58.727  1.00  0.00           C  
ATOM    551  HG  LEU    38      62.561  70.547  59.407  1.00  0.00           H  
ATOM    552  CD1 LEU    38      61.778  69.169  57.969  1.00  0.00           C  
ATOM    553 HD11 LEU    38      61.090  68.779  58.716  1.00  0.00           H  
ATOM    554 HD12 LEU    38      61.278  69.914  57.352  1.00  0.00           H  
ATOM    555 HD13 LEU    38      62.140  68.427  57.260  1.00  0.00           H  
ATOM    556  CD2 LEU    38      63.433  68.532  59.520  1.00  0.00           C  
ATOM    557 HD21 LEU    38      62.756  68.192  60.301  1.00  0.00           H  
ATOM    558 HD22 LEU    38      63.493  67.717  58.801  1.00  0.00           H  
ATOM    559 HD23 LEU    38      64.379  68.774  60.001  1.00  0.00           H  
ATOM    560  C   LEU    38      62.502  71.899  56.303  1.00  0.00           C  
ATOM    561  O   LEU    38      61.415  72.315  56.655  1.00  0.00           O  
ATOM    562  N   TYR    39      62.616  71.263  55.088  1.00  0.00           N  
ATOM    563  H   TYR    39      63.415  70.705  54.819  1.00  0.00           H  
ATOM    564  CA  TYR    39      61.868  71.728  53.949  1.00  0.00           C  
ATOM    565  HA  TYR    39      61.259  72.578  54.249  1.00  0.00           H  
ATOM    566  CB  TYR    39      62.787  72.265  52.786  1.00  0.00           C  
ATOM    567  HB2 TYR    39      63.484  71.476  52.509  1.00  0.00           H  
ATOM    568  HB3 TYR    39      62.220  72.480  51.883  1.00  0.00           H  
ATOM    569  CG  TYR    39      63.665  73.393  53.208  1.00  0.00           C  
ATOM    570  CD1 TYR    39      63.132  74.687  53.389  1.00  0.00           C  
ATOM    571  HD1 TYR    39      62.066  74.792  53.225  1.00  0.00           H  
ATOM    572  CE1 TYR    39      63.915  75.714  53.902  1.00  0.00           C  
ATOM    573  HE1 TYR    39      63.443  76.685  53.993  1.00  0.00           H  
ATOM    574  CZ  TYR    39      65.284  75.464  54.209  1.00  0.00           C  
ATOM    575  OH  TYR    39      66.052  76.464  54.512  1.00  0.00           O  
ATOM    576  HH  TYR    39      66.861  76.205  54.979  1.00  0.00           H  
ATOM    577  CE2 TYR    39      65.776  74.188  54.071  1.00  0.00           C  
ATOM    578  HE2 TYR    39      66.788  73.993  54.406  1.00  0.00           H  
ATOM    579  CD2 TYR    39      64.977  73.141  53.676  1.00  0.00           C  
ATOM    580  HD2 TYR    39      65.420  72.152  53.643  1.00  0.00           H  
ATOM    581  C   TYR    39      60.953  70.636  53.401  1.00  0.00           C  
ATOM    582  O   TYR    39      60.623  70.516  52.246  1.00  0.00           O  
ATOM    583  N   VAL    40      60.542  69.694  54.196  1.00  0.00           N  
ATOM    584  H   VAL    40      60.670  69.770  55.196  1.00  0.00           H  
ATOM    585  CA  VAL    40      60.010  68.432  53.819  1.00  0.00           C  
ATOM    586  HA  VAL    40      60.309  68.163  52.808  1.00  0.00           H  
ATOM    587  CB  VAL    40      60.600  67.214  54.591  1.00  0.00           C  
ATOM    588  HB  VAL    40      60.394  67.413  55.641  1.00  0.00           H  
ATOM    589  CG1 VAL    40      59.875  66.005  54.020  1.00  0.00           C  
ATOM    590 HG11 VAL    40      60.120  65.991  52.960  1.00  0.00           H  
ATOM    591 HG12 VAL    40      60.343  65.127  54.461  1.00  0.00           H  
ATOM    592 HG13 VAL    40      58.852  65.835  54.349  1.00  0.00           H  
ATOM    593  CG2 VAL    40      62.143  67.138  54.420  1.00  0.00           C  
ATOM    594 HG21 VAL    40      62.528  66.523  55.231  1.00  0.00           H  
ATOM    595 HG22 VAL    40      62.445  66.782  53.438  1.00  0.00           H  
ATOM    596 HG23 VAL    40      62.672  68.089  54.426  1.00  0.00           H  
ATOM    597  C   VAL    40      58.514  68.518  54.046  1.00  0.00           C  
ATOM    598  O   VAL    40      58.032  68.732  55.154  1.00  0.00           O  
ATOM    599  N   GLY    41      57.782  68.306  52.968  1.00  0.00           N  
ATOM    600  H   GLY    41      58.258  67.736  52.282  1.00  0.00           H  
ATOM    601  CA  GLY    41      56.327  68.235  53.086  1.00  0.00           C  
ATOM    602  HA2 GLY    41      56.123  69.010  53.821  1.00  0.00           H  
ATOM    603  HA3 GLY    41      55.829  68.514  52.160  1.00  0.00           H  
ATOM    604  C   GLY    41      55.884  66.785  53.477  1.00  0.00           C  
ATOM    605  O   GLY    41      54.978  66.592  54.274  1.00  0.00           O  
ATOM    606  N   SER    42      56.527  65.693  52.962  1.00  0.00           N  
ATOM    607  H   SER    42      57.212  65.829  52.231  1.00  0.00           H  
ATOM    608  CA  SER    42      56.122  64.338  53.370  1.00  0.00           C  
ATOM    609  HA  SER    42      55.862  64.313  54.426  1.00  0.00           H  
ATOM    610  CB  SER    42      54.890  63.746  52.584  1.00  0.00           C  
ATOM    611  HB2 SER    42      54.008  64.355  52.771  1.00  0.00           H  
ATOM    612  HB3 SER    42      55.096  63.682  51.518  1.00  0.00           H  
ATOM    613  OG  SER    42      54.708  62.404  52.922  1.00  0.00           O  
ATOM    614  HG  SER    42      54.472  62.343  53.861  1.00  0.00           H  
ATOM    615  C   SER    42      57.347  63.396  53.211  1.00  0.00           C  
ATOM    616  O   SER    42      58.097  63.544  52.251  1.00  0.00           O  
ATOM    617  N   LYS    43      57.476  62.444  54.190  1.00  0.00           N  
ATOM    618  H   LYS    43      57.041  62.688  55.070  1.00  0.00           H  
ATOM    619  CA  LYS    43      58.488  61.387  54.242  1.00  0.00           C  
ATOM    620  HA  LYS    43      58.656  61.079  53.213  1.00  0.00           H  
ATOM    621  CB  LYS    43      59.893  61.904  54.718  1.00  0.00           C  
ATOM    622  HB2 LYS    43      60.022  62.969  54.535  1.00  0.00           H  
ATOM    623  HB3 LYS    43      59.750  61.830  55.794  1.00  0.00           H  
ATOM    624  CG  LYS    43      61.073  61.079  54.206  1.00  0.00           C  
ATOM    625  HG2 LYS    43      60.820  60.039  54.404  1.00  0.00           H  
ATOM    626  HG3 LYS    43      61.273  61.107  53.137  1.00  0.00           H  
ATOM    627  CD  LYS    43      62.381  61.296  54.874  1.00  0.00           C  
ATOM    628  HD2 LYS    43      62.207  61.079  55.926  1.00  0.00           H  
ATOM    629  HD3 LYS    43      63.160  60.668  54.445  1.00  0.00           H  
ATOM    630  CE  LYS    43      62.872  62.678  54.687  1.00  0.00           C  
ATOM    631  HE2 LYS    43      63.233  62.823  53.672  1.00  0.00           H  
ATOM    632  HE3 LYS    43      62.052  63.300  55.038  1.00  0.00           H  
ATOM    633  NZ  LYS    43      64.063  62.951  55.532  1.00  0.00           N  
ATOM    634  HZ1 LYS    43      63.837  63.007  56.541  1.00  0.00           H  
ATOM    635  HZ2 LYS    43      64.853  62.287  55.444  1.00  0.00           H  
ATOM    636  HZ3 LYS    43      64.470  63.874  55.296  1.00  0.00           H  
ATOM    637  C   LYS    43      57.921  60.199  55.033  1.00  0.00           C  
ATOM    638  O   LYS    43      58.535  59.581  55.886  1.00  0.00           O  
ATOM    639  N   THR    44      56.607  59.968  54.672  1.00  0.00           N  
ATOM    640  H   THR    44      56.329  60.462  53.835  1.00  0.00           H  
ATOM    641  CA  THR    44      55.785  58.952  55.357  1.00  0.00           C  
ATOM    642  HA  THR    44      54.718  59.092  55.200  1.00  0.00           H  
ATOM    643  CB  THR    44      55.905  58.952  56.883  1.00  0.00           C  
ATOM    644  HB  THR    44      56.905  58.607  57.136  1.00  0.00           H  
ATOM    645  CG2 THR    44      55.396  60.188  57.528  1.00  0.00           C  
ATOM    646 HG21 THR    44      54.339  60.386  57.360  1.00  0.00           H  
ATOM    647 HG22 THR    44      55.520  60.228  58.608  1.00  0.00           H  
ATOM    648 HG23 THR    44      55.925  61.020  57.066  1.00  0.00           H  
ATOM    649  OG1 THR    44      55.046  57.961  57.376  1.00  0.00           O  
ATOM    650  HG1 THR    44      54.126  58.233  57.239  1.00  0.00           H  
ATOM    651  C   THR    44      56.242  57.585  54.771  1.00  0.00           C  
ATOM    652  O   THR    44      57.354  57.439  54.351  1.00  0.00           O  
ATOM    653  N   LYS    45      55.372  56.577  54.733  1.00  0.00           N  
ATOM    654  H   LYS    45      54.469  56.827  55.113  1.00  0.00           H  
ATOM    655  CA  LYS    45      55.790  55.233  54.317  1.00  0.00           C  
ATOM    656  HA  LYS    45      56.307  55.463  53.388  1.00  0.00           H  
ATOM    657  CB  LYS    45      56.697  54.562  55.450  1.00  0.00           C  
ATOM    658  HB2 LYS    45      56.508  54.921  56.460  1.00  0.00           H  
ATOM    659  HB3 LYS    45      56.371  53.529  55.548  1.00  0.00           H  
ATOM    660  CG  LYS    45      58.204  54.702  55.193  1.00  0.00           C  
ATOM    661  HG2 LYS    45      58.380  54.738  54.119  1.00  0.00           H  
ATOM    662  HG3 LYS    45      58.578  55.648  55.579  1.00  0.00           H  
ATOM    663  CD  LYS    45      58.880  53.465  55.837  1.00  0.00           C  
ATOM    664  HD2 LYS    45      59.928  53.736  55.947  1.00  0.00           H  
ATOM    665  HD3 LYS    45      58.451  53.222  56.807  1.00  0.00           H  
ATOM    666  CE  LYS    45      58.825  52.224  54.975  1.00  0.00           C  
ATOM    667  HE2 LYS    45      57.796  51.894  54.857  1.00  0.00           H  
ATOM    668  HE3 LYS    45      59.212  52.493  53.995  1.00  0.00           H  
ATOM    669  NZ  LYS    45      59.696  51.151  55.538  1.00  0.00           N  
ATOM    670  HZ1 LYS    45      59.517  50.256  55.048  1.00  0.00           H  
ATOM    671  HZ2 LYS    45      60.648  51.560  55.538  1.00  0.00           H  
ATOM    672  HZ3 LYS    45      59.390  51.021  56.519  1.00  0.00           H  
ATOM    673  C   LYS    45      54.632  54.357  53.713  1.00  0.00           C  
ATOM    674  O   LYS    45      54.736  53.112  53.616  1.00  0.00           O  
ATOM    675  N   GLU    46      53.461  54.990  53.534  1.00  0.00           N  
ATOM    676  H   GLU    46      53.348  55.980  53.708  1.00  0.00           H  
ATOM    677  CA  GLU    46      52.274  54.428  52.983  1.00  0.00           C  
ATOM    678  HA  GLU    46      52.302  53.361  52.776  1.00  0.00           H  
ATOM    679  CB  GLU    46      51.067  54.817  53.885  1.00  0.00           C  
ATOM    680  HB2 GLU    46      50.167  54.417  53.422  1.00  0.00           H  
ATOM    681  HB3 GLU    46      51.114  54.246  54.811  1.00  0.00           H  
ATOM    682  CG  GLU    46      50.843  56.348  54.205  1.00  0.00           C  
ATOM    683  HG2 GLU    46      50.881  57.025  53.354  1.00  0.00           H  
ATOM    684  HG3 GLU    46      49.799  56.451  54.495  1.00  0.00           H  
ATOM    685  CD  GLU    46      51.767  56.877  55.270  1.00  0.00           C  
ATOM    686  OE1 GLU    46      51.685  56.389  56.464  1.00  0.00           O  
ATOM    687  OE2 GLU    46      52.755  57.625  54.953  1.00  0.00           O  
ATOM    688  C   GLU    46      52.005  55.092  51.587  1.00  0.00           C  
ATOM    689  O   GLU    46      52.523  56.175  51.191  1.00  0.00           O  
ATOM    690  N   GLY    47      51.026  54.487  50.899  1.00  0.00           N  
ATOM    691  H   GLY    47      50.429  53.776  51.298  1.00  0.00           H  
ATOM    692  CA  GLY    47      50.594  55.013  49.600  1.00  0.00           C  
ATOM    693  HA2 GLY    47      49.741  55.667  49.766  1.00  0.00           H  
ATOM    694  HA3 GLY    47      51.379  55.621  49.156  1.00  0.00           H  
ATOM    695  C   GLY    47      50.354  53.935  48.562  1.00  0.00           C  
ATOM    696  O   GLY    47      50.819  52.807  48.706  1.00  0.00           O  
ATOM    697  N   VAL    48      49.577  54.284  47.537  1.00  0.00           N  
ATOM    698  H   VAL    48      49.126  55.189  47.540  1.00  0.00           H  
ATOM    699  CA  VAL    48      49.066  53.225  46.644  1.00  0.00           C  
ATOM    700  HA  VAL    48      49.686  52.331  46.643  1.00  0.00           H  
ATOM    701  CB  VAL    48      47.591  52.850  46.769  1.00  0.00           C  
ATOM    702  HB  VAL    48      47.340  51.972  46.177  1.00  0.00           H  
ATOM    703  CG1 VAL    48      47.303  52.524  48.248  1.00  0.00           C  
ATOM    704 HG11 VAL    48      46.329  52.130  48.535  1.00  0.00           H  
ATOM    705 HG12 VAL    48      48.051  51.772  48.490  1.00  0.00           H  
ATOM    706 HG13 VAL    48      47.620  53.309  48.932  1.00  0.00           H  
ATOM    707  CG2 VAL    48      46.792  54.025  46.349  1.00  0.00           C  
ATOM    708 HG21 VAL    48      47.099  54.795  47.054  1.00  0.00           H  
ATOM    709 HG22 VAL    48      47.013  54.207  45.299  1.00  0.00           H  
ATOM    710 HG23 VAL    48      45.741  53.814  46.537  1.00  0.00           H  
ATOM    711  C   VAL    48      49.320  53.589  45.140  1.00  0.00           C  
ATOM    712  O   VAL    48      48.967  52.824  44.271  1.00  0.00           O  
ATOM    713  N   VAL    49      50.045  54.662  44.949  1.00  0.00           N  
ATOM    714  H   VAL    49      50.276  55.296  45.702  1.00  0.00           H  
ATOM    715  CA  VAL    49      50.873  54.959  43.787  1.00  0.00           C  
ATOM    716  HA  VAL    49      51.159  54.083  43.210  1.00  0.00           H  
ATOM    717  CB  VAL    49      50.150  55.914  42.838  1.00  0.00           C  
ATOM    718  HB  VAL    49      50.900  56.107  42.074  1.00  0.00           H  
ATOM    719  CG1 VAL    49      48.985  55.158  42.263  1.00  0.00           C  
ATOM    720 HG11 VAL    49      48.197  54.942  42.982  1.00  0.00           H  
ATOM    721 HG12 VAL    49      48.432  55.686  41.489  1.00  0.00           H  
ATOM    722 HG13 VAL    49      49.337  54.239  41.798  1.00  0.00           H  
ATOM    723  CG2 VAL    49      49.800  57.248  43.299  1.00  0.00           C  
ATOM    724 HG21 VAL    49      50.655  57.746  43.752  1.00  0.00           H  
ATOM    725 HG22 VAL    49      49.439  57.882  42.492  1.00  0.00           H  
ATOM    726 HG23 VAL    49      48.927  57.288  43.947  1.00  0.00           H  
ATOM    727  C   VAL    49      52.171  55.690  44.253  1.00  0.00           C  
ATOM    728  O   VAL    49      52.213  56.233  45.320  1.00  0.00           O  
ATOM    729  N   HIE    50      53.267  55.612  43.441  1.00  0.00           N  
ATOM    730  H   HIE    50      53.291  54.897  42.726  1.00  0.00           H  
ATOM    731  CA  HIE    50      54.411  56.437  43.820  1.00  0.00           C  
ATOM    732  HA  HIE    50      54.485  56.205  44.880  1.00  0.00           H  
ATOM    733  CB  HIE    50      55.651  55.788  43.131  1.00  0.00           C  
ATOM    734  HB2 HIE    50      56.512  56.039  43.748  1.00  0.00           H  
ATOM    735  HB3 HIE    50      55.527  54.723  43.316  1.00  0.00           H  
ATOM    736  CG  HIE    50      55.889  56.086  41.663  1.00  0.00           C  
ATOM    737  ND1 HIE    50      56.818  56.986  41.170  1.00  0.00           N  
ATOM    738  CE1 HIE    50      57.040  56.698  39.889  1.00  0.00           C  
ATOM    739  HE1 HIE    50      57.670  57.317  39.270  1.00  0.00           H  
ATOM    740  NE2 HIE    50      56.217  55.783  39.496  1.00  0.00           N  
ATOM    741  HE2 HIE    50      56.292  55.355  38.566  1.00  0.00           H  
ATOM    742  CD2 HIE    50      55.540  55.339  40.556  1.00  0.00           C  
ATOM    743  HD2 HIE    50      55.021  54.395  40.571  1.00  0.00           H  
ATOM    744  C   HIE    50      54.405  57.918  43.628  1.00  0.00           C  
ATOM    745  O   HIE    50      53.750  58.472  42.731  1.00  0.00           O  
ATOM    746  N   GLY    51      55.234  58.633  44.476  1.00  0.00           N  
ATOM    747  H   GLY    51      55.919  58.205  45.084  1.00  0.00           H  
ATOM    748  CA  GLY    51      55.175  60.141  44.416  1.00  0.00           C  
ATOM    749  HA2 GLY    51      56.133  60.632  44.255  1.00  0.00           H  
ATOM    750  HA3 GLY    51      54.511  60.491  43.629  1.00  0.00           H  
ATOM    751  C   GLY    51      54.639  60.776  45.697  1.00  0.00           C  
ATOM    752  O   GLY    51      54.148  61.938  45.699  1.00  0.00           O  
ATOM    753  N   VAL    52      54.719  60.100  46.883  1.00  0.00           N  
ATOM    754  H   VAL    52      55.376  59.332  46.902  1.00  0.00           H  
ATOM    755  CA  VAL    52      53.969  60.503  48.082  1.00  0.00           C  
ATOM    756  HA  VAL    52      53.121  61.116  47.786  1.00  0.00           H  
ATOM    757  CB  VAL    52      53.323  59.243  48.748  1.00  0.00           C  
ATOM    758  HB  VAL    52      54.140  58.666  49.175  1.00  0.00           H  
ATOM    759  CG1 VAL    52      52.428  59.517  49.885  1.00  0.00           C  
ATOM    760 HG11 VAL    52      52.874  60.095  50.692  1.00  0.00           H  
ATOM    761 HG12 VAL    52      51.481  59.901  49.511  1.00  0.00           H  
ATOM    762 HG13 VAL    52      52.177  58.571  50.361  1.00  0.00           H  
ATOM    763  CG2 VAL    52      52.560  58.276  47.819  1.00  0.00           C  
ATOM    764 HG21 VAL    52      53.200  57.532  47.350  1.00  0.00           H  
ATOM    765 HG22 VAL    52      51.714  57.793  48.303  1.00  0.00           H  
ATOM    766 HG23 VAL    52      52.067  58.791  46.998  1.00  0.00           H  
ATOM    767  C   VAL    52      54.883  61.305  49.012  1.00  0.00           C  
ATOM    768  O   VAL    52      54.438  62.012  49.883  1.00  0.00           O  
ATOM    769  N   ALA    53      56.195  61.373  48.716  1.00  0.00           N  
ATOM    770  H   ALA    53      56.500  60.887  47.883  1.00  0.00           H  
ATOM    771  CA  ALA    53      57.192  62.123  49.423  1.00  0.00           C  
ATOM    772  HA  ALA    53      56.785  62.431  50.383  1.00  0.00           H  
ATOM    773  CB  ALA    53      58.538  61.431  49.661  1.00  0.00           C  
ATOM    774  HB1 ALA    53      58.566  60.618  50.383  1.00  0.00           H  
ATOM    775  HB2 ALA    53      58.734  61.059  48.657  1.00  0.00           H  
ATOM    776  HB3 ALA    53      59.429  62.034  49.825  1.00  0.00           H  
ATOM    777  C   ALA    53      57.392  63.417  48.620  1.00  0.00           C  
ATOM    778  O   ALA    53      57.439  63.448  47.348  1.00  0.00           O  
ATOM    779  N   THR    54      57.559  64.506  49.359  1.00  0.00           N  
ATOM    780  H   THR    54      57.750  64.524  50.352  1.00  0.00           H  
ATOM    781  CA  THR    54      57.758  65.814  48.795  1.00  0.00           C  
ATOM    782  HA  THR    54      58.229  65.691  47.822  1.00  0.00           H  
ATOM    783  CB  THR    54      56.386  66.546  48.527  1.00  0.00           C  
ATOM    784  HB  THR    54      55.721  65.960  47.898  1.00  0.00           H  
ATOM    785  CG2 THR    54      55.557  66.865  49.679  1.00  0.00           C  
ATOM    786 HG21 THR    54      56.066  67.579  50.323  1.00  0.00           H  
ATOM    787 HG22 THR    54      54.593  67.189  49.290  1.00  0.00           H  
ATOM    788 HG23 THR    54      55.286  66.007  50.291  1.00  0.00           H  
ATOM    789  OG1 THR    54      56.501  67.794  47.906  1.00  0.00           O  
ATOM    790  HG1 THR    54      56.992  68.269  48.594  1.00  0.00           H  
ATOM    791  C   THR    54      58.725  66.554  49.719  1.00  0.00           C  
ATOM    792  O   THR    54      58.639  66.368  50.916  1.00  0.00           O  
ATOM    793  N   VAL    55      59.561  67.447  49.083  1.00  0.00           N  
ATOM    794  H   VAL    55      59.534  67.607  48.085  1.00  0.00           H  
ATOM    795  CA  VAL    55      60.601  68.251  49.674  1.00  0.00           C  
ATOM    796  HA  VAL    55      60.133  68.777  50.504  1.00  0.00           H  
ATOM    797  CB  VAL    55      61.827  67.429  50.112  1.00  0.00           C  
ATOM    798  HB  VAL    55      61.590  66.685  50.871  1.00  0.00           H  
ATOM    799  CG1 VAL    55      62.492  66.672  48.954  1.00  0.00           C  
ATOM    800 HG11 VAL    55      63.440  66.203  49.209  1.00  0.00           H  
ATOM    801 HG12 VAL    55      61.823  65.883  48.614  1.00  0.00           H  
ATOM    802 HG13 VAL    55      62.632  67.341  48.108  1.00  0.00           H  
ATOM    803  CG2 VAL    55      62.973  68.293  50.594  1.00  0.00           C  
ATOM    804 HG21 VAL    55      62.708  68.930  51.436  1.00  0.00           H  
ATOM    805 HG22 VAL    55      63.735  67.650  51.031  1.00  0.00           H  
ATOM    806 HG23 VAL    55      63.480  68.935  49.877  1.00  0.00           H  
ATOM    807  C   VAL    55      60.884  69.359  48.645  1.00  0.00           C  
ATOM    808  O   VAL    55      60.887  69.187  47.389  1.00  0.00           O  
ATOM    809  N   ALA    56      61.026  70.609  49.149  1.00  0.00           N  
ATOM    810  H   ALA    56      60.940  70.797  50.139  1.00  0.00           H  
ATOM    811  CA  ALA    56      61.129  71.803  48.325  1.00  0.00           C  
ATOM    812  HA  ALA    56      61.627  71.456  47.423  1.00  0.00           H  
ATOM    813  CB  ALA    56      59.772  72.319  47.855  1.00  0.00           C  
ATOM    814  HB1 ALA    56      59.959  73.000  47.028  1.00  0.00           H  
ATOM    815  HB2 ALA    56      59.195  71.419  47.654  1.00  0.00           H  
ATOM    816  HB3 ALA    56      59.409  72.871  48.720  1.00  0.00           H  
ATOM    817  C   ALA    56      62.021  72.849  49.030  1.00  0.00           C  
ATOM    818  O   ALA    56      61.503  73.630  49.828  1.00  0.00           O  
ATOM    819  N   GLU    57      63.360  72.676  48.926  1.00  0.00           N  
ATOM    820  H   GLU    57      63.705  71.846  48.463  1.00  0.00           H  
ATOM    821  CA  GLU    57      64.304  73.521  49.553  1.00  0.00           C  
ATOM    822  HA  GLU    57      64.064  73.607  50.611  1.00  0.00           H  
ATOM    823  CB  GLU    57      65.707  73.026  49.531  1.00  0.00           C  
ATOM    824  HB2 GLU    57      65.822  71.944  49.554  1.00  0.00           H  
ATOM    825  HB3 GLU    57      66.148  73.256  48.563  1.00  0.00           H  
ATOM    826  CG  GLU    57      66.597  73.539  50.603  1.00  0.00           C  
ATOM    827  HG2 GLU    57      66.016  74.131  51.307  1.00  0.00           H  
ATOM    828  HG3 GLU    57      66.899  72.587  51.036  1.00  0.00           H  
ATOM    829  CD  GLU    57      67.733  74.354  49.995  1.00  0.00           C  
ATOM    830  OE1 GLU    57      68.834  73.893  49.722  1.00  0.00           O  
ATOM    831  OE2 GLU    57      67.622  75.602  49.908  1.00  0.00           O  
ATOM    832  C   GLU    57      64.194  74.923  49.010  1.00  0.00           C  
ATOM    833  O   GLU    57      64.096  75.875  49.780  1.00  0.00           O  
ATOM    834  N   LYS    58      64.015  75.030  47.673  1.00  0.00           N  
ATOM    835  H   LYS    58      63.971  74.180  47.126  1.00  0.00           H  
ATOM    836  CA  LYS    58      63.616  76.283  47.051  1.00  0.00           C  
ATOM    837  HA  LYS    58      63.464  77.089  47.765  1.00  0.00           H  
ATOM    838  CB  LYS    58      64.655  76.767  46.044  1.00  0.00           C  
ATOM    839  HB2 LYS    58      64.744  75.960  45.320  1.00  0.00           H  
ATOM    840  HB3 LYS    58      64.397  77.697  45.541  1.00  0.00           H  
ATOM    841  CG  LYS    58      66.096  77.007  46.496  1.00  0.00           C  
ATOM    842  HG2 LYS    58      66.662  76.181  46.920  1.00  0.00           H  
ATOM    843  HG3 LYS    58      66.752  77.386  45.715  1.00  0.00           H  
ATOM    844  CD  LYS    58      66.091  78.190  47.528  1.00  0.00           C  
ATOM    845  HD2 LYS    58      65.500  79.048  47.216  1.00  0.00           H  
ATOM    846  HD3 LYS    58      65.598  77.815  48.423  1.00  0.00           H  
ATOM    847  CE  LYS    58      67.467  78.657  47.932  1.00  0.00           C  
ATOM    848  HE2 LYS    58      67.878  79.082  47.020  1.00  0.00           H  
ATOM    849  HE3 LYS    58      67.372  79.423  48.698  1.00  0.00           H  
ATOM    850  NZ  LYS    58      68.316  77.579  48.354  1.00  0.00           N  
ATOM    851  HZ1 LYS    58      68.435  76.993  47.509  1.00  0.00           H  
ATOM    852  HZ2 LYS    58      69.251  77.963  48.582  1.00  0.00           H  
ATOM    853  HZ3 LYS    58      67.900  77.016  49.118  1.00  0.00           H  
ATOM    854  C   LYS    58      62.308  75.969  46.442  1.00  0.00           C  
ATOM    855  O   LYS    58      62.059  74.957  45.804  1.00  0.00           O  
ATOM    856  N   THR    59      61.359  76.932  46.709  1.00  0.00           N  
ATOM    857  H   THR    59      61.571  77.763  47.244  1.00  0.00           H  
ATOM    858  CA  THR    59      60.041  77.022  46.091  1.00  0.00           C  
ATOM    859  HA  THR    59      59.555  77.991  46.181  1.00  0.00           H  
ATOM    860  CB  THR    59      58.988  76.042  46.631  1.00  0.00           C  
ATOM    861  HB  THR    59      59.357  75.053  46.370  1.00  0.00           H  
ATOM    862  CG2 THR    59      58.782  76.235  48.095  1.00  0.00           C  
ATOM    863 HG21 THR    59      58.087  75.528  48.543  1.00  0.00           H  
ATOM    864 HG22 THR    59      59.732  76.120  48.614  1.00  0.00           H  
ATOM    865 HG23 THR    59      58.432  77.234  48.348  1.00  0.00           H  
ATOM    866  OG1 THR    59      57.737  76.166  45.946  1.00  0.00           O  
ATOM    867  HG1 THR    59      57.952  75.895  45.041  1.00  0.00           H  
ATOM    868  C   THR    59      60.306  76.723  44.579  1.00  0.00           C  
ATOM    869  O   THR    59      59.568  75.970  43.946  1.00  0.00           O  
ATOM    870  N   LYS    60      61.399  77.341  43.946  1.00  0.00           N  
ATOM    871  H   LYS    60      61.672  78.165  44.464  1.00  0.00           H  
ATOM    872  CA  LYS    60      61.828  77.075  42.577  1.00  0.00           C  
ATOM    873  HA  LYS    60      61.202  77.649  41.897  1.00  0.00           H  
ATOM    874  CB  LYS    60      63.314  77.622  42.461  1.00  0.00           C  
ATOM    875  HB2 LYS    60      63.458  78.441  43.163  1.00  0.00           H  
ATOM    876  HB3 LYS    60      64.062  76.867  42.695  1.00  0.00           H  
ATOM    877  CG  LYS    60      63.539  78.240  41.099  1.00  0.00           C  
ATOM    878  HG2 LYS    60      64.577  78.546  41.210  1.00  0.00           H  
ATOM    879  HG3 LYS    60      63.441  77.448  40.359  1.00  0.00           H  
ATOM    880  CD  LYS    60      62.693  79.449  40.734  1.00  0.00           C  
ATOM    881  HD2 LYS    60      61.790  79.003  40.322  1.00  0.00           H  
ATOM    882  HD3 LYS    60      62.333  79.983  41.611  1.00  0.00           H  
ATOM    883  CE  LYS    60      63.503  80.450  39.919  1.00  0.00           C  
ATOM    884  HE2 LYS    60      62.773  81.202  39.629  1.00  0.00           H  
ATOM    885  HE3 LYS    60      64.298  80.900  40.509  1.00  0.00           H  
ATOM    886  NZ  LYS    60      64.056  80.009  38.553  1.00  0.00           N  
ATOM    887  HZ1 LYS    60      64.338  80.840  38.003  1.00  0.00           H  
ATOM    888  HZ2 LYS    60      64.870  79.377  38.656  1.00  0.00           H  
ATOM    889  HZ3 LYS    60      63.337  79.543  37.972  1.00  0.00           H  
ATOM    890  C   LYS    60      61.859  75.674  42.032  1.00  0.00           C  
ATOM    891  O   LYS    60      61.846  75.496  40.836  1.00  0.00           O  
ATOM    892  N   GLU    61      61.976  74.643  42.899  1.00  0.00           N  
ATOM    893  H   GLU    61      61.958  74.818  43.894  1.00  0.00           H  
ATOM    894  CA  GLU    61      62.321  73.290  42.531  1.00  0.00           C  
ATOM    895  HA  GLU    61      61.759  73.023  41.638  1.00  0.00           H  
ATOM    896  CB  GLU    61      63.785  73.122  42.150  1.00  0.00           C  
ATOM    897  HB2 GLU    61      64.002  74.033  41.597  1.00  0.00           H  
ATOM    898  HB3 GLU    61      64.382  73.198  43.057  1.00  0.00           H  
ATOM    899  CG  GLU    61      64.165  71.865  41.433  1.00  0.00           C  
ATOM    900  HG2 GLU    61      65.238  71.869  41.254  1.00  0.00           H  
ATOM    901  HG3 GLU    61      64.002  71.021  42.101  1.00  0.00           H  
ATOM    902  CD  GLU    61      63.545  71.475  40.144  1.00  0.00           C  
ATOM    903  OE1 GLU    61      62.342  71.585  39.851  1.00  0.00           O  
ATOM    904  OE2 GLU    61      64.310  71.122  39.191  1.00  0.00           O  
ATOM    905  C   GLU    61      61.877  72.318  43.559  1.00  0.00           C  
ATOM    906  O   GLU    61      62.668  71.815  44.356  1.00  0.00           O  
ATOM    907  N   GLN    62      60.517  72.149  43.632  1.00  0.00           N  
ATOM    908  H   GLN    62      59.894  72.659  43.020  1.00  0.00           H  
ATOM    909  CA  GLN    62      59.920  71.008  44.384  1.00  0.00           C  
ATOM    910  HA  GLN    62      60.245  71.134  45.414  1.00  0.00           H  
ATOM    911  CB  GLN    62      58.455  70.930  44.201  1.00  0.00           C  
ATOM    912  HB2 GLN    62      58.032  71.916  44.385  1.00  0.00           H  
ATOM    913  HB3 GLN    62      58.207  70.559  43.209  1.00  0.00           H  
ATOM    914  CG  GLN    62      57.759  70.011  45.230  1.00  0.00           C  
ATOM    915  HG2 GLN    62      57.944  68.951  45.066  1.00  0.00           H  
ATOM    916  HG3 GLN    62      58.060  70.165  46.264  1.00  0.00           H  
ATOM    917  CD  GLN    62      56.220  70.241  45.222  1.00  0.00           C  
ATOM    918  OE1 GLN    62      55.650  71.149  44.649  1.00  0.00           O  
ATOM    919  NE2 GLN    62      55.465  69.329  45.898  1.00  0.00           N  
ATOM    920 HE21 GLN    62      54.471  69.512  45.860  1.00  0.00           H  
ATOM    921 HE22 GLN    62      55.910  68.734  46.583  1.00  0.00           H  
ATOM    922  C   GLN    62      60.523  69.620  43.862  1.00  0.00           C  
ATOM    923  O   GLN    62      60.996  69.544  42.740  1.00  0.00           O  
ATOM    924  N   VAL    63      60.459  68.508  44.663  1.00  0.00           N  
ATOM    925  H   VAL    63      60.167  68.614  45.625  1.00  0.00           H  
ATOM    926  CA  VAL    63      61.288  67.381  44.355  1.00  0.00           C  
ATOM    927  HA  VAL    63      61.570  67.301  43.307  1.00  0.00           H  
ATOM    928  CB  VAL    63      62.679  67.513  44.935  1.00  0.00           C  
ATOM    929  HB  VAL    63      62.558  67.847  45.963  1.00  0.00           H  
ATOM    930  CG1 VAL    63      63.554  66.274  44.929  1.00  0.00           C  
ATOM    931 HG11 VAL    63      63.090  65.526  45.569  1.00  0.00           H  
ATOM    932 HG12 VAL    63      63.618  65.835  43.936  1.00  0.00           H  
ATOM    933 HG13 VAL    63      64.580  66.386  45.274  1.00  0.00           H  
ATOM    934  CG2 VAL    63      63.515  68.498  44.211  1.00  0.00           C  
ATOM    935 HG21 VAL    63      64.317  68.883  44.838  1.00  0.00           H  
ATOM    936 HG22 VAL    63      63.994  68.121  43.309  1.00  0.00           H  
ATOM    937 HG23 VAL    63      62.893  69.355  43.962  1.00  0.00           H  
ATOM    938  C   VAL    63      60.486  66.151  44.781  1.00  0.00           C  
ATOM    939  O   VAL    63      60.244  66.002  45.993  1.00  0.00           O  
ATOM    940  N   THR    64      59.879  65.359  43.839  1.00  0.00           N  
ATOM    941  H   THR    64      60.157  65.256  42.872  1.00  0.00           H  
ATOM    942  CA  THR    64      58.704  64.582  44.133  1.00  0.00           C  
ATOM    943  HA  THR    64      58.963  63.847  44.891  1.00  0.00           H  
ATOM    944  CB  THR    64      57.591  65.427  44.713  1.00  0.00           C  
ATOM    945  HB  THR    64      57.912  66.000  45.580  1.00  0.00           H  
ATOM    946  CG2 THR    64      56.965  66.412  43.763  1.00  0.00           C  
ATOM    947 HG21 THR    64      57.672  67.099  43.301  1.00  0.00           H  
ATOM    948 HG22 THR    64      56.445  65.848  42.991  1.00  0.00           H  
ATOM    949 HG23 THR    64      56.241  67.087  44.212  1.00  0.00           H  
ATOM    950  OG1 THR    64      56.558  64.560  45.089  1.00  0.00           O  
ATOM    951  HG1 THR    64      56.888  64.222  45.936  1.00  0.00           H  
ATOM    952  C   THR    64      58.261  63.882  42.794  1.00  0.00           C  
ATOM    953  O   THR    64      58.235  64.510  41.746  1.00  0.00           O  
ATOM    954  N   ASN    65      57.809  62.610  42.862  1.00  0.00           N  
ATOM    955  H   ASN    65      57.744  62.173  43.772  1.00  0.00           H  
ATOM    956  CA  ASN    65      57.331  61.862  41.735  1.00  0.00           C  
ATOM    957  HA  ASN    65      57.747  62.286  40.823  1.00  0.00           H  
ATOM    958  CB  ASN    65      57.849  60.413  41.759  1.00  0.00           C  
ATOM    959  HB2 ASN    65      58.626  60.137  42.470  1.00  0.00           H  
ATOM    960  HB3 ASN    65      57.016  59.798  42.094  1.00  0.00           H  
ATOM    961  CG  ASN    65      58.259  59.796  40.442  1.00  0.00           C  
ATOM    962  OD1 ASN    65      57.562  59.965  39.483  1.00  0.00           O  
ATOM    963  ND2 ASN    65      59.534  59.447  40.261  1.00  0.00           N  
ATOM    964 HD21 ASN    65      59.826  59.222  39.319  1.00  0.00           H  
ATOM    965 HD22 ASN    65      60.155  59.367  41.054  1.00  0.00           H  
ATOM    966  C   ASN    65      55.834  62.071  41.505  1.00  0.00           C  
ATOM    967  O   ASN    65      55.243  61.445  40.683  1.00  0.00           O  
ATOM    968  N   VAL    66      55.179  63.016  42.282  1.00  0.00           N  
ATOM    969  H   VAL    66      55.679  63.536  42.991  1.00  0.00           H  
ATOM    970  CA  VAL    66      53.880  63.659  42.087  1.00  0.00           C  
ATOM    971  HA  VAL    66      53.995  64.593  42.633  1.00  0.00           H  
ATOM    972  CB  VAL    66      53.702  64.163  40.589  1.00  0.00           C  
ATOM    973  HB  VAL    66      53.746  63.372  39.843  1.00  0.00           H  
ATOM    974  CG1 VAL    66      52.325  64.891  40.350  1.00  0.00           C  
ATOM    975 HG11 VAL    66      52.290  65.259  39.326  1.00  0.00           H  
ATOM    976 HG12 VAL    66      51.504  64.238  40.637  1.00  0.00           H  
ATOM    977 HG13 VAL    66      52.385  65.786  40.965  1.00  0.00           H  
ATOM    978  CG2 VAL    66      54.851  65.122  40.147  1.00  0.00           C  
ATOM    979 HG21 VAL    66      54.568  65.499  39.166  1.00  0.00           H  
ATOM    980 HG22 VAL    66      54.827  66.026  40.752  1.00  0.00           H  
ATOM    981 HG23 VAL    66      55.865  64.744  40.257  1.00  0.00           H  
ATOM    982  C   VAL    66      52.770  62.888  42.607  1.00  0.00           C  
ATOM    983  O   VAL    66      51.875  63.390  43.237  1.00  0.00           O  
ATOM    984  N   GLY    67      52.773  61.616  42.192  1.00  0.00           N  
ATOM    985  H   GLY    67      53.514  61.331  41.566  1.00  0.00           H  
ATOM    986  CA  GLY    67      51.566  60.750  42.261  1.00  0.00           C  
ATOM    987  HA2 GLY    67      51.913  59.720  42.314  1.00  0.00           H  
ATOM    988  HA3 GLY    67      51.092  60.975  43.213  1.00  0.00           H  
ATOM    989  C   GLY    67      50.705  60.784  41.035  1.00  0.00           C  
ATOM    990  O   GLY    67      50.962  61.103  39.917  1.00  0.00           O  
ATOM    991  N   GLY    68      49.457  60.370  41.351  1.00  0.00           N  
ATOM    992  H   GLY    68      49.302  60.117  42.318  1.00  0.00           H  
ATOM    993  CA  GLY    68      48.441  60.045  40.322  1.00  0.00           C  
ATOM    994  HA2 GLY    68      48.833  59.786  39.342  1.00  0.00           H  
ATOM    995  HA3 GLY    68      47.869  59.151  40.558  1.00  0.00           H  
ATOM    996  C   GLY    68      47.521  61.215  40.180  1.00  0.00           C  
ATOM    997  O   GLY    68      46.452  61.226  40.774  1.00  0.00           O  
ATOM    998  N   ALA    69      47.807  62.123  39.278  1.00  0.00           N  
ATOM    999  H   ALA    69      48.670  62.024  38.761  1.00  0.00           H  
ATOM   1000  CA  ALA    69      47.042  63.306  39.099  1.00  0.00           C  
ATOM   1001  HA  ALA    69      46.688  63.760  40.022  1.00  0.00           H  
ATOM   1002  CB  ALA    69      48.079  64.347  38.666  1.00  0.00           C  
ATOM   1003  HB1 ALA    69      48.491  64.091  37.692  1.00  0.00           H  
ATOM   1004  HB2 ALA    69      47.547  65.293  38.594  1.00  0.00           H  
ATOM   1005  HB3 ALA    69      48.796  64.355  39.485  1.00  0.00           H  
ATOM   1006  C   ALA    69      45.922  63.121  38.166  1.00  0.00           C  
ATOM   1007  O   ALA    69      45.894  62.225  37.325  1.00  0.00           O  
ATOM   1008  N   VAL    70      45.029  64.102  38.312  1.00  0.00           N  
ATOM   1009  H   VAL    70      45.167  64.867  38.958  1.00  0.00           H  
ATOM   1010  CA  VAL    70      43.884  64.306  37.445  1.00  0.00           C  
ATOM   1011  HA  VAL    70      43.965  63.735  36.523  1.00  0.00           H  
ATOM   1012  CB  VAL    70      42.567  63.835  38.133  1.00  0.00           C  
ATOM   1013  HB  VAL    70      42.718  64.301  39.105  1.00  0.00           H  
ATOM   1014  CG1 VAL    70      41.339  64.361  37.513  1.00  0.00           C  
ATOM   1015 HG11 VAL    70      41.284  65.447  37.484  1.00  0.00           H  
ATOM   1016 HG12 VAL    70      41.175  63.845  36.569  1.00  0.00           H  
ATOM   1017 HG13 VAL    70      40.500  64.091  38.151  1.00  0.00           H  
ATOM   1018  CG2 VAL    70      42.592  62.372  38.422  1.00  0.00           C  
ATOM   1019 HG21 VAL    70      41.699  61.816  38.703  1.00  0.00           H  
ATOM   1020 HG22 VAL    70      43.079  61.917  37.563  1.00  0.00           H  
ATOM   1021 HG23 VAL    70      43.344  62.159  39.179  1.00  0.00           H  
ATOM   1022  C   VAL    70      43.855  65.768  37.077  1.00  0.00           C  
ATOM   1023  O   VAL    70      44.146  66.682  37.839  1.00  0.00           O  
ATOM   1024  N   VAL    71      43.562  66.012  35.797  1.00  0.00           N  
ATOM   1025  H   VAL    71      43.703  65.239  35.161  1.00  0.00           H  
ATOM   1026  CA  VAL    71      43.331  67.341  35.201  1.00  0.00           C  
ATOM   1027  HA  VAL    71      43.616  68.125  35.899  1.00  0.00           H  
ATOM   1028  CB  VAL    71      44.178  67.662  33.986  1.00  0.00           C  
ATOM   1029  HB  VAL    71      43.788  66.890  33.325  1.00  0.00           H  
ATOM   1030  CG1 VAL    71      43.961  69.041  33.387  1.00  0.00           C  
ATOM   1031 HG11 VAL    71      42.995  69.157  32.901  1.00  0.00           H  
ATOM   1032 HG12 VAL    71      43.868  69.811  34.151  1.00  0.00           H  
ATOM   1033 HG13 VAL    71      44.701  69.143  32.596  1.00  0.00           H  
ATOM   1034  CG2 VAL    71      45.691  67.579  34.308  1.00  0.00           C  
ATOM   1035 HG21 VAL    71      45.833  66.603  34.767  1.00  0.00           H  
ATOM   1036 HG22 VAL    71      46.377  67.802  33.494  1.00  0.00           H  
ATOM   1037 HG23 VAL    71      45.927  68.325  35.065  1.00  0.00           H  
ATOM   1038  C   VAL    71      41.845  67.484  34.930  1.00  0.00           C  
ATOM   1039  O   VAL    71      41.286  68.529  35.265  1.00  0.00           O  
ATOM   1040  N   THR    72      41.201  66.400  34.375  1.00  0.00           N  
ATOM   1041  H   THR    72      41.540  65.448  34.345  1.00  0.00           H  
ATOM   1042  CA  THR    72      39.801  66.529  33.949  1.00  0.00           C  
ATOM   1043  HA  THR    72      39.431  65.597  33.528  1.00  0.00           H  
ATOM   1044  CB  THR    72      39.608  67.600  32.839  1.00  0.00           C  
ATOM   1045  HB  THR    72      39.736  68.590  33.272  1.00  0.00           H  
ATOM   1046  CG2 THR    72      40.524  67.370  31.630  1.00  0.00           C  
ATOM   1047 HG21 THR    72      40.586  68.242  30.982  1.00  0.00           H  
ATOM   1048 HG22 THR    72      41.555  67.221  31.945  1.00  0.00           H  
ATOM   1049 HG23 THR    72      40.250  66.480  31.068  1.00  0.00           H  
ATOM   1050  OG1 THR    72      38.371  67.499  32.157  1.00  0.00           O  
ATOM   1051  HG1 THR    72      37.822  67.595  32.950  1.00  0.00           H  
ATOM   1052  C   THR    72      38.751  66.678  35.088  1.00  0.00           C  
ATOM   1053  O   THR    72      37.659  67.108  34.890  1.00  0.00           O  
ATOM   1054  N   GLY    73      39.078  66.238  36.302  1.00  0.00           N  
ATOM   1055  H   GLY    73      40.067  66.162  36.498  1.00  0.00           H  
ATOM   1056  CA  GLY    73      38.076  65.834  37.314  1.00  0.00           C  
ATOM   1057  HA2 GLY    73      37.151  65.636  36.778  1.00  0.00           H  
ATOM   1058  HA3 GLY    73      38.457  64.924  37.772  1.00  0.00           H  
ATOM   1059  C   GLY    73      37.964  66.891  38.394  1.00  0.00           C  
ATOM   1060  O   GLY    73      38.369  68.031  38.200  1.00  0.00           O  
ATOM   1061  N   VAL    74      37.390  66.500  39.626  1.00  0.00           N  
ATOM   1062  H   VAL    74      37.156  65.518  39.679  1.00  0.00           H  
ATOM   1063  CA  VAL    74      37.928  67.092  40.815  1.00  0.00           C  
ATOM   1064  HA  VAL    74      37.594  68.126  40.852  1.00  0.00           H  
ATOM   1065  CB  VAL    74      37.398  66.437  42.131  1.00  0.00           C  
ATOM   1066  HB  VAL    74      37.296  65.374  41.922  1.00  0.00           H  
ATOM   1067  CG1 VAL    74      38.264  66.721  43.302  1.00  0.00           C  
ATOM   1068 HG11 VAL    74      37.773  66.201  44.123  1.00  0.00           H  
ATOM   1069 HG12 VAL    74      39.262  66.299  43.206  1.00  0.00           H  
ATOM   1070 HG13 VAL    74      38.249  67.805  43.397  1.00  0.00           H  
ATOM   1071  CG2 VAL    74      35.975  66.797  42.442  1.00  0.00           C  
ATOM   1072 HG21 VAL    74      35.650  66.448  43.420  1.00  0.00           H  
ATOM   1073 HG22 VAL    74      35.869  67.870  42.294  1.00  0.00           H  
ATOM   1074 HG23 VAL    74      35.224  66.370  41.779  1.00  0.00           H  
ATOM   1075  C   VAL    74      39.461  67.065  40.819  1.00  0.00           C  
ATOM   1076  O   VAL    74      40.115  66.096  40.394  1.00  0.00           O  
ATOM   1077  N   THR    75      40.111  68.174  41.224  1.00  0.00           N  
ATOM   1078  H   THR    75      39.600  68.989  41.535  1.00  0.00           H  
ATOM   1079  CA  THR    75      41.581  68.321  41.158  1.00  0.00           C  
ATOM   1080  HA  THR    75      41.780  69.345  41.468  1.00  0.00           H  
ATOM   1081  CB  THR    75      42.115  68.055  39.729  1.00  0.00           C  
ATOM   1082  HB  THR    75      41.972  67.005  39.486  1.00  0.00           H  
ATOM   1083  CG2 THR    75      41.478  69.083  38.800  1.00  0.00           C  
ATOM   1084 HG21 THR    75      42.053  69.999  38.919  1.00  0.00           H  
ATOM   1085 HG22 THR    75      41.733  68.899  37.758  1.00  0.00           H  
ATOM   1086 HG23 THR    75      40.427  69.345  38.904  1.00  0.00           H  
ATOM   1087  OG1 THR    75      43.473  68.381  39.800  1.00  0.00           O  
ATOM   1088  HG1 THR    75      43.870  67.716  39.216  1.00  0.00           H  
ATOM   1089  C   THR    75      42.192  67.392  42.203  1.00  0.00           C  
ATOM   1090  O   THR    75      42.739  67.932  43.204  1.00  0.00           O  
ATOM   1091  N   ALA    76      42.047  66.093  42.179  1.00  0.00           N  
ATOM   1092  H   ALA    76      41.551  65.753  41.365  1.00  0.00           H  
ATOM   1093  CA  ALA    76      42.626  65.189  43.106  1.00  0.00           C  
ATOM   1094  HA  ALA    76      42.777  65.790  44.000  1.00  0.00           H  
ATOM   1095  CB  ALA    76      41.622  64.011  43.236  1.00  0.00           C  
ATOM   1096  HB1 ALA    76      40.586  64.299  43.404  1.00  0.00           H  
ATOM   1097  HB2 ALA    76      41.635  63.605  42.227  1.00  0.00           H  
ATOM   1098  HB3 ALA    76      41.897  63.166  43.865  1.00  0.00           H  
ATOM   1099  C   ALA    76      43.974  64.836  42.533  1.00  0.00           C  
ATOM   1100  O   ALA    76      44.178  64.885  41.284  1.00  0.00           O  
ATOM   1101  N   VAL    77      44.781  64.203  43.477  1.00  0.00           N  
ATOM   1102  H   VAL    77      44.346  63.976  44.360  1.00  0.00           H  
ATOM   1103  CA  VAL    77      46.059  63.499  43.065  1.00  0.00           C  
ATOM   1104  HA  VAL    77      45.951  63.093  42.062  1.00  0.00           H  
ATOM   1105  CB  VAL    77      47.229  64.499  43.167  1.00  0.00           C  
ATOM   1106  HB  VAL    77      47.292  64.820  44.204  1.00  0.00           H  
ATOM   1107  CG1 VAL    77      48.564  63.859  42.922  1.00  0.00           C  
ATOM   1108 HG11 VAL    77      49.310  64.651  42.964  1.00  0.00           H  
ATOM   1109 HG12 VAL    77      48.734  63.087  43.670  1.00  0.00           H  
ATOM   1110 HG13 VAL    77      48.647  63.504  41.897  1.00  0.00           H  
ATOM   1111  CG2 VAL    77      47.093  65.774  42.287  1.00  0.00           C  
ATOM   1112 HG21 VAL    77      46.913  65.589  41.230  1.00  0.00           H  
ATOM   1113 HG22 VAL    77      46.300  66.431  42.639  1.00  0.00           H  
ATOM   1114 HG23 VAL    77      47.965  66.417  42.397  1.00  0.00           H  
ATOM   1115  C   VAL    77      46.213  62.415  44.038  1.00  0.00           C  
ATOM   1116  O   VAL    77      46.138  62.587  45.264  1.00  0.00           O  
ATOM   1117  N   ALA    78      46.284  61.165  43.445  1.00  0.00           N  
ATOM   1118  H   ALA    78      46.198  61.049  42.444  1.00  0.00           H  
ATOM   1119  CA  ALA    78      46.401  59.908  44.239  1.00  0.00           C  
ATOM   1120  HA  ALA    78      45.631  60.003  45.000  1.00  0.00           H  
ATOM   1121  CB  ALA    78      46.182  58.660  43.317  1.00  0.00           C  
ATOM   1122  HB1 ALA    78      46.089  57.799  43.976  1.00  0.00           H  
ATOM   1123  HB2 ALA    78      45.316  58.809  42.675  1.00  0.00           H  
ATOM   1124  HB3 ALA    78      46.979  58.308  42.666  1.00  0.00           H  
ATOM   1125  C   ALA    78      47.790  59.826  44.854  1.00  0.00           C  
ATOM   1126  O   ALA    78      48.751  60.134  44.166  1.00  0.00           O  
ATOM   1127  N   GLN    79      47.779  59.219  46.062  1.00  0.00           N  
ATOM   1128  H   GLN    79      46.964  58.715  46.385  1.00  0.00           H  
ATOM   1129  CA  GLN    79      48.966  59.317  46.933  1.00  0.00           C  
ATOM   1130  HA  GLN    79      49.864  59.082  46.367  1.00  0.00           H  
ATOM   1131  CB  GLN    79      49.095  60.777  47.425  1.00  0.00           C  
ATOM   1132  HB2 GLN    79      48.100  61.179  47.607  1.00  0.00           H  
ATOM   1133  HB3 GLN    79      49.735  60.777  48.305  1.00  0.00           H  
ATOM   1134  CG  GLN    79      49.851  61.710  46.429  1.00  0.00           C  
ATOM   1135  HG2 GLN    79      50.762  61.165  46.189  1.00  0.00           H  
ATOM   1136  HG3 GLN    79      49.323  61.883  45.493  1.00  0.00           H  
ATOM   1137  CD  GLN    79      50.368  63.110  47.064  1.00  0.00           C  
ATOM   1138  OE1 GLN    79      50.400  63.349  48.247  1.00  0.00           O  
ATOM   1139  NE2 GLN    79      51.003  63.959  46.205  1.00  0.00           N  
ATOM   1140 HE21 GLN    79      51.474  64.786  46.545  1.00  0.00           H  
ATOM   1141 HE22 GLN    79      51.374  63.653  45.315  1.00  0.00           H  
ATOM   1142  C   GLN    79      48.806  58.288  48.043  1.00  0.00           C  
ATOM   1143  O   GLN    79      49.036  57.144  47.782  1.00  0.00           O  
ATOM   1144  N   LYS    80      48.224  58.603  49.238  1.00  0.00           N  
ATOM   1145  H   LYS    80      48.183  59.592  49.445  1.00  0.00           H  
ATOM   1146  CA  LYS    80      47.341  57.700  49.971  1.00  0.00           C  
ATOM   1147  HA  LYS    80      47.805  56.732  50.142  1.00  0.00           H  
ATOM   1148  CB  LYS    80      46.975  58.360  51.327  1.00  0.00           C  
ATOM   1149  HB2 LYS    80      46.368  59.239  51.120  1.00  0.00           H  
ATOM   1150  HB3 LYS    80      46.350  57.591  51.777  1.00  0.00           H  
ATOM   1151  CG  LYS    80      48.320  58.575  52.067  1.00  0.00           C  
ATOM   1152  HG2 LYS    80      49.045  57.776  51.921  1.00  0.00           H  
ATOM   1153  HG3 LYS    80      48.902  59.439  51.755  1.00  0.00           H  
ATOM   1154  CD  LYS    80      47.961  58.596  53.492  1.00  0.00           C  
ATOM   1155  HD2 LYS    80      47.559  57.600  53.666  1.00  0.00           H  
ATOM   1156  HD3 LYS    80      48.919  58.835  53.950  1.00  0.00           H  
ATOM   1157  CE  LYS    80      47.047  59.747  54.009  1.00  0.00           C  
ATOM   1158  HE2 LYS    80      47.563  60.692  53.858  1.00  0.00           H  
ATOM   1159  HE3 LYS    80      46.125  59.841  53.440  1.00  0.00           H  
ATOM   1160  NZ  LYS    80      46.643  59.529  55.402  1.00  0.00           N  
ATOM   1161  HZ1 LYS    80      45.952  60.249  55.680  1.00  0.00           H  
ATOM   1162  HZ2 LYS    80      46.207  58.592  55.483  1.00  0.00           H  
ATOM   1163  HZ3 LYS    80      47.419  59.687  56.070  1.00  0.00           H  
ATOM   1164  C   LYS    80      46.137  57.349  49.079  1.00  0.00           C  
ATOM   1165  O   LYS    80      46.001  57.824  47.916  1.00  0.00           O  
ATOM   1166  N   THR    81      45.158  56.600  49.659  1.00  0.00           N  
ATOM   1167  H   THR    81      45.352  56.261  50.592  1.00  0.00           H  
ATOM   1168  CA  THR    81      43.808  56.536  49.231  1.00  0.00           C  
ATOM   1169  HA  THR    81      43.203  55.998  49.957  1.00  0.00           H  
ATOM   1170  CB  THR    81      43.588  55.675  47.943  1.00  0.00           C  
ATOM   1171  HB  THR    81      44.313  55.945  47.179  1.00  0.00           H  
ATOM   1172  CG2 THR    81      43.685  54.200  48.247  1.00  0.00           C  
ATOM   1173 HG21 THR    81      43.648  53.601  47.339  1.00  0.00           H  
ATOM   1174 HG22 THR    81      44.665  53.998  48.675  1.00  0.00           H  
ATOM   1175 HG23 THR    81      42.967  53.910  49.011  1.00  0.00           H  
ATOM   1176  OG1 THR    81      42.184  55.868  47.495  1.00  0.00           O  
ATOM   1177  HG1 THR    81      41.576  55.547  48.178  1.00  0.00           H  
ATOM   1178  C   THR    81      43.143  57.930  49.192  1.00  0.00           C  
ATOM   1179  O   THR    81      43.040  58.492  50.288  1.00  0.00           O  
ATOM   1180  N   VAL    82      42.701  58.537  47.997  1.00  0.00           N  
ATOM   1181  H   VAL    82      42.534  57.888  47.240  1.00  0.00           H  
ATOM   1182  CA  VAL    82      42.020  59.797  47.935  1.00  0.00           C  
ATOM   1183  HA  VAL    82      42.622  60.512  48.491  1.00  0.00           H  
ATOM   1184  CB  VAL    82      41.757  60.203  46.464  1.00  0.00           C  
ATOM   1185  HB  VAL    82      41.126  59.399  46.089  1.00  0.00           H  
ATOM   1186  CG1 VAL    82      41.094  61.524  46.210  1.00  0.00           C  
ATOM   1187 HG11 VAL    82      40.216  61.546  46.852  1.00  0.00           H  
ATOM   1188 HG12 VAL    82      41.755  62.386  46.271  1.00  0.00           H  
ATOM   1189 HG13 VAL    82      40.717  61.494  45.190  1.00  0.00           H  
ATOM   1190  CG2 VAL    82      43.149  60.164  45.617  1.00  0.00           C  
ATOM   1191 HG21 VAL    82      43.506  59.145  45.482  1.00  0.00           H  
ATOM   1192 HG22 VAL    82      43.101  60.593  44.618  1.00  0.00           H  
ATOM   1193 HG23 VAL    82      43.849  60.840  46.104  1.00  0.00           H  
ATOM   1194  C   VAL    82      40.787  59.845  48.862  1.00  0.00           C  
ATOM   1195  O   VAL    82      40.455  60.925  49.264  1.00  0.00           O  
ATOM   1196  N   GLU    83      40.072  58.687  49.250  1.00  0.00           N  
ATOM   1197  H   GLU    83      40.457  57.791  48.983  1.00  0.00           H  
ATOM   1198  CA  GLU    83      38.895  58.750  50.124  1.00  0.00           C  
ATOM   1199  HA  GLU    83      38.475  59.742  49.974  1.00  0.00           H  
ATOM   1200  CB  GLU    83      37.921  57.640  49.816  1.00  0.00           C  
ATOM   1201  HB2 GLU    83      36.895  57.846  50.117  1.00  0.00           H  
ATOM   1202  HB3 GLU    83      37.816  57.630  48.733  1.00  0.00           H  
ATOM   1203  CG  GLU    83      38.370  56.191  50.198  1.00  0.00           C  
ATOM   1204  HG2 GLU    83      38.805  56.143  51.194  1.00  0.00           H  
ATOM   1205  HG3 GLU    83      37.526  55.528  50.019  1.00  0.00           H  
ATOM   1206  CD  GLU    83      39.446  55.532  49.303  1.00  0.00           C  
ATOM   1207  OE1 GLU    83      40.662  55.289  49.629  1.00  0.00           O  
ATOM   1208  OE2 GLU    83      39.093  55.136  48.187  1.00  0.00           O  
ATOM   1209  C   GLU    83      39.178  58.676  51.604  1.00  0.00           C  
ATOM   1210  O   GLU    83      38.297  58.877  52.448  1.00  0.00           O  
ATOM   1211  N   GLY    84      40.459  58.299  51.948  1.00  0.00           N  
ATOM   1212  H   GLY    84      41.125  58.277  51.188  1.00  0.00           H  
ATOM   1213  CA  GLY    84      40.915  58.447  53.356  1.00  0.00           C  
ATOM   1214  HA2 GLY    84      40.054  58.165  53.958  1.00  0.00           H  
ATOM   1215  HA3 GLY    84      41.821  57.889  53.582  1.00  0.00           H  
ATOM   1216  C   GLY    84      41.239  59.899  53.602  1.00  0.00           C  
ATOM   1217  O   GLY    84      41.484  60.651  52.657  1.00  0.00           O  
ATOM   1218  N   ALA    85      41.196  60.320  54.881  1.00  0.00           N  
ATOM   1219  H   ALA    85      41.236  59.610  55.600  1.00  0.00           H  
ATOM   1220  CA  ALA    85      41.573  61.696  55.213  1.00  0.00           C  
ATOM   1221  HA  ALA    85      41.022  62.417  54.612  1.00  0.00           H  
ATOM   1222  CB  ALA    85      41.395  62.039  56.700  1.00  0.00           C  
ATOM   1223  HB1 ALA    85      41.878  62.997  56.881  1.00  0.00           H  
ATOM   1224  HB2 ALA    85      40.338  62.096  56.953  1.00  0.00           H  
ATOM   1225  HB3 ALA    85      41.965  61.395  57.366  1.00  0.00           H  
ATOM   1226  C   ALA    85      43.027  61.816  54.864  1.00  0.00           C  
ATOM   1227  O   ALA    85      43.728  60.758  54.869  1.00  0.00           O  
ATOM   1228  N   GLY    86      43.644  62.967  54.486  1.00  0.00           N  
ATOM   1229  H   GLY    86      43.126  63.821  54.638  1.00  0.00           H  
ATOM   1230  CA  GLY    86      45.069  63.144  54.261  1.00  0.00           C  
ATOM   1231  HA2 GLY    86      45.335  64.118  54.665  1.00  0.00           H  
ATOM   1232  HA3 GLY    86      45.629  62.331  54.718  1.00  0.00           H  
ATOM   1233  C   GLY    86      45.357  63.071  52.811  1.00  0.00           C  
ATOM   1234  O   GLY    86      46.031  62.189  52.178  1.00  0.00           O  
ATOM   1235  N   SER    87      44.877  64.187  52.215  1.00  0.00           N  
ATOM   1236  H   SER    87      44.539  64.926  52.816  1.00  0.00           H  
ATOM   1237  CA  SER    87      44.329  64.109  50.845  1.00  0.00           C  
ATOM   1238  HA  SER    87      44.684  63.139  50.503  1.00  0.00           H  
ATOM   1239  CB  SER    87      42.829  64.027  50.956  1.00  0.00           C  
ATOM   1240  HB2 SER    87      42.320  63.897  50.003  1.00  0.00           H  
ATOM   1241  HB3 SER    87      42.431  63.256  51.612  1.00  0.00           H  
ATOM   1242  OG  SER    87      42.291  65.226  51.514  1.00  0.00           O  
ATOM   1243  HG  SER    87      42.727  65.274  52.379  1.00  0.00           H  
ATOM   1244  C   SER    87      44.839  65.280  50.039  1.00  0.00           C  
ATOM   1245  O   SER    87      45.259  66.338  50.568  1.00  0.00           O  
ATOM   1246  N   ILE    88      44.646  65.210  48.718  1.00  0.00           N  
ATOM   1247  H   ILE    88      44.381  64.368  48.225  1.00  0.00           H  
ATOM   1248  CA  ILE    88      44.643  66.382  47.797  1.00  0.00           C  
ATOM   1249  HA  ILE    88      44.433  67.281  48.372  1.00  0.00           H  
ATOM   1250  CB  ILE    88      45.932  66.431  46.971  1.00  0.00           C  
ATOM   1251  HB  ILE    88      45.914  65.558  46.322  1.00  0.00           H  
ATOM   1252  CG2 ILE    88      45.781  67.605  45.972  1.00  0.00           C  
ATOM   1253 HG21 ILE    88      45.707  68.493  46.597  1.00  0.00           H  
ATOM   1254 HG22 ILE    88      46.686  67.628  45.368  1.00  0.00           H  
ATOM   1255 HG23 ILE    88      45.043  67.427  45.192  1.00  0.00           H  
ATOM   1256  CG1 ILE    88      47.273  66.492  47.757  1.00  0.00           C  
ATOM   1257 HG12 ILE    88      47.446  67.488  48.160  1.00  0.00           H  
ATOM   1258 HG13 ILE    88      47.069  65.817  48.586  1.00  0.00           H  
ATOM   1259  CD1 ILE    88      48.544  66.141  46.989  1.00  0.00           C  
ATOM   1260 HD11 ILE    88      49.476  65.960  47.521  1.00  0.00           H  
ATOM   1261 HD12 ILE    88      48.302  65.335  46.299  1.00  0.00           H  
ATOM   1262 HD13 ILE    88      48.882  67.019  46.443  1.00  0.00           H  
ATOM   1263  C   ILE    88      43.382  66.197  46.931  1.00  0.00           C  
ATOM   1264  O   ILE    88      43.236  65.226  46.133  1.00  0.00           O  
ATOM   1265  N   ALA    89      42.414  67.146  47.115  1.00  0.00           N  
ATOM   1266  H   ALA    89      42.652  68.007  47.589  1.00  0.00           H  
ATOM   1267  CA  ALA    89      41.196  67.196  46.367  1.00  0.00           C  
ATOM   1268  HA  ALA    89      41.320  66.697  45.408  1.00  0.00           H  
ATOM   1269  CB  ALA    89      40.138  66.284  47.008  1.00  0.00           C  
ATOM   1270  HB1 ALA    89      40.531  65.269  47.006  1.00  0.00           H  
ATOM   1271  HB2 ALA    89      39.949  66.558  48.044  1.00  0.00           H  
ATOM   1272  HB3 ALA    89      39.347  66.384  46.267  1.00  0.00           H  
ATOM   1273  C   ALA    89      40.806  68.681  46.318  1.00  0.00           C  
ATOM   1274  O   ALA    89      40.118  69.156  47.204  1.00  0.00           O  
ATOM   1275  N   ALA    90      41.349  69.346  45.334  1.00  0.00           N  
ATOM   1276  H   ALA    90      41.705  68.888  44.506  1.00  0.00           H  
ATOM   1277  CA  ALA    90      40.830  70.696  45.107  1.00  0.00           C  
ATOM   1278  HA  ALA    90      40.601  71.193  46.047  1.00  0.00           H  
ATOM   1279  CB  ALA    90      41.969  71.501  44.406  1.00  0.00           C  
ATOM   1280  HB1 ALA    90      42.406  71.000  43.545  1.00  0.00           H  
ATOM   1281  HB2 ALA    90      41.529  72.411  44.003  1.00  0.00           H  
ATOM   1282  HB3 ALA    90      42.731  71.719  45.153  1.00  0.00           H  
ATOM   1283  C   ALA    90      39.577  70.644  44.174  1.00  0.00           C  
ATOM   1284  O   ALA    90      39.629  70.113  43.062  1.00  0.00           O  
ATOM   1285  N   ALA    91      38.414  71.044  44.647  1.00  0.00           N  
ATOM   1286  H   ALA    91      38.493  71.667  45.440  1.00  0.00           H  
ATOM   1287  CA  ALA    91      37.164  70.992  43.984  1.00  0.00           C  
ATOM   1288  HA  ALA    91      37.131  70.362  43.097  1.00  0.00           H  
ATOM   1289  CB  ALA    91      36.150  70.507  45.003  1.00  0.00           C  
ATOM   1290  HB1 ALA    91      35.114  70.667  44.710  1.00  0.00           H  
ATOM   1291  HB2 ALA    91      36.364  69.466  45.240  1.00  0.00           H  
ATOM   1292  HB3 ALA    91      36.175  71.077  45.930  1.00  0.00           H  
ATOM   1293  C   ALA    91      36.781  72.428  43.562  1.00  0.00           C  
ATOM   1294  O   ALA    91      37.473  73.417  43.871  1.00  0.00           O  
ATOM   1295  N   THR    92      35.504  72.566  43.065  1.00  0.00           N  
ATOM   1296  H   THR    92      34.967  71.741  42.832  1.00  0.00           H  
ATOM   1297  CA  THR    92      35.005  73.875  42.553  1.00  0.00           C  
ATOM   1298  HA  THR    92      35.714  74.282  41.836  1.00  0.00           H  
ATOM   1299  CB  THR    92      33.710  73.748  41.871  1.00  0.00           C  
ATOM   1300  HB  THR    92      32.958  73.391  42.571  1.00  0.00           H  
ATOM   1301  CG2 THR    92      33.410  75.060  41.113  1.00  0.00           C  
ATOM   1302 HG21 THR    92      33.298  75.859  41.843  1.00  0.00           H  
ATOM   1303 HG22 THR    92      34.133  75.454  40.402  1.00  0.00           H  
ATOM   1304 HG23 THR    92      32.450  75.046  40.600  1.00  0.00           H  
ATOM   1305  OG1 THR    92      33.816  72.832  40.771  1.00  0.00           O  
ATOM   1306  HG1 THR    92      34.401  73.176  40.080  1.00  0.00           H  
ATOM   1307  C   THR    92      34.987  74.976  43.592  1.00  0.00           C  
ATOM   1308  O   THR    92      35.411  76.103  43.306  1.00  0.00           O  
ATOM   1309  N   GLY    93      34.530  74.711  44.835  1.00  0.00           N  
ATOM   1310  H   GLY    93      34.103  73.822  45.059  1.00  0.00           H  
ATOM   1311  CA  GLY    93      34.628  75.644  45.937  1.00  0.00           C  
ATOM   1312  HA2 GLY    93      35.016  76.615  45.638  1.00  0.00           H  
ATOM   1313  HA3 GLY    93      33.684  75.803  46.452  1.00  0.00           H  
ATOM   1314  C   GLY    93      35.600  75.151  46.979  1.00  0.00           C  
ATOM   1315  O   GLY    93      36.615  75.748  47.121  1.00  0.00           O  
ATOM   1316  N   PHE    94      35.355  74.065  47.649  1.00  0.00           N  
ATOM   1317  H   PHE    94      34.461  73.596  47.589  1.00  0.00           H  
ATOM   1318  CA  PHE    94      36.251  73.630  48.730  1.00  0.00           C  
ATOM   1319  HA  PHE    94      36.391  74.437  49.446  1.00  0.00           H  
ATOM   1320  CB  PHE    94      35.560  72.401  49.484  1.00  0.00           C  
ATOM   1321  HB2 PHE    94      36.088  71.994  50.345  1.00  0.00           H  
ATOM   1322  HB3 PHE    94      34.639  72.801  49.902  1.00  0.00           H  
ATOM   1323  CG  PHE    94      35.287  71.187  48.667  1.00  0.00           C  
ATOM   1324  CD1 PHE    94      34.040  70.921  48.072  1.00  0.00           C  
ATOM   1325  HD1 PHE    94      33.299  71.705  48.171  1.00  0.00           H  
ATOM   1326  CE1 PHE    94      33.742  69.699  47.426  1.00  0.00           C  
ATOM   1327  HE1 PHE    94      32.780  69.596  46.938  1.00  0.00           H  
ATOM   1328  CZ  PHE    94      34.708  68.805  47.341  1.00  0.00           C  
ATOM   1329  HZ  PHE    94      34.408  67.876  46.873  1.00  0.00           H  
ATOM   1330  CE2 PHE    94      35.956  68.951  48.002  1.00  0.00           C  
ATOM   1331  HE2 PHE    94      36.754  68.221  47.948  1.00  0.00           H  
ATOM   1332  CD2 PHE    94      36.210  70.154  48.615  1.00  0.00           C  
ATOM   1333  HD2 PHE    94      37.178  70.148  49.102  1.00  0.00           H  
ATOM   1334  C   PHE    94      37.612  73.153  48.175  1.00  0.00           C  
ATOM   1335  O   PHE    94      37.774  72.669  47.063  1.00  0.00           O  
ATOM   1336  N   VAL    95      38.684  73.345  48.950  1.00  0.00           N  
ATOM   1337  H   VAL    95      38.614  73.920  49.778  1.00  0.00           H  
ATOM   1338  CA  VAL    95      40.020  72.674  48.708  1.00  0.00           C  
ATOM   1339  HA  VAL    95      39.971  72.116  47.775  1.00  0.00           H  
ATOM   1340  CB  VAL    95      41.199  73.706  48.623  1.00  0.00           C  
ATOM   1341  HB  VAL    95      41.166  74.414  49.448  1.00  0.00           H  
ATOM   1342  CG1 VAL    95      42.503  72.940  48.509  1.00  0.00           C  
ATOM   1343 HG11 VAL    95      42.483  72.257  47.662  1.00  0.00           H  
ATOM   1344 HG12 VAL    95      43.381  73.579  48.447  1.00  0.00           H  
ATOM   1345 HG13 VAL    95      42.618  72.353  49.419  1.00  0.00           H  
ATOM   1346  CG2 VAL    95      41.028  74.572  47.355  1.00  0.00           C  
ATOM   1347 HG21 VAL    95      40.621  73.953  46.557  1.00  0.00           H  
ATOM   1348 HG22 VAL    95      40.314  75.363  47.577  1.00  0.00           H  
ATOM   1349 HG23 VAL    95      41.965  75.001  47.005  1.00  0.00           H  
ATOM   1350  C   VAL    95      40.281  71.770  49.888  1.00  0.00           C  
ATOM   1351  O   VAL    95      40.305  72.263  51.026  1.00  0.00           O  
ATOM   1352  N   LYS    96      40.393  70.412  49.743  1.00  0.00           N  
ATOM   1353  H   LYS    96      40.218  69.974  48.848  1.00  0.00           H  
ATOM   1354  CA  LYS    96      41.088  69.610  50.736  1.00  0.00           C  
ATOM   1355  HA  LYS    96      40.878  70.042  51.712  1.00  0.00           H  
ATOM   1356  CB  LYS    96      40.481  68.251  50.759  1.00  0.00           C  
ATOM   1357  HB2 LYS    96      40.663  67.684  49.849  1.00  0.00           H  
ATOM   1358  HB3 LYS    96      40.923  67.726  51.604  1.00  0.00           H  
ATOM   1359  CG  LYS    96      38.920  68.342  50.901  1.00  0.00           C  
ATOM   1360  HG2 LYS    96      38.572  69.251  51.387  1.00  0.00           H  
ATOM   1361  HG3 LYS    96      38.504  68.194  49.907  1.00  0.00           H  
ATOM   1362  CD  LYS    96      38.450  67.096  51.727  1.00  0.00           C  
ATOM   1363  HD2 LYS    96      38.734  67.266  52.764  1.00  0.00           H  
ATOM   1364  HD3 LYS    96      37.362  67.139  51.730  1.00  0.00           H  
ATOM   1365  CE  LYS    96      38.981  65.688  51.327  1.00  0.00           C  
ATOM   1366  HE2 LYS    96      38.571  65.418  50.356  1.00  0.00           H  
ATOM   1367  HE3 LYS    96      40.064  65.780  51.315  1.00  0.00           H  
ATOM   1368  NZ  LYS    96      38.621  64.634  52.296  1.00  0.00           N  
ATOM   1369  HZ1 LYS    96      38.915  63.704  51.948  1.00  0.00           H  
ATOM   1370  HZ2 LYS    96      39.089  64.871  53.189  1.00  0.00           H  
ATOM   1371  HZ3 LYS    96      37.597  64.545  52.424  1.00  0.00           H  
ATOM   1372  C   LYS    96      42.579  69.621  50.323  1.00  0.00           C  
ATOM   1373  O   LYS    96      42.947  69.380  49.159  1.00  0.00           O  
ATOM   1374  N   LYS    97      43.419  69.746  51.330  1.00  0.00           N  
ATOM   1375  H   LYS    97      43.069  69.597  52.267  1.00  0.00           H  
ATOM   1376  CA  LYS    97      44.815  69.715  51.187  1.00  0.00           C  
ATOM   1377  HA  LYS    97      44.878  68.857  50.522  1.00  0.00           H  
ATOM   1378  CB  LYS    97      45.369  70.899  50.555  1.00  0.00           C  
ATOM   1379  HB2 LYS    97      44.686  71.209  49.765  1.00  0.00           H  
ATOM   1380  HB3 LYS    97      45.341  71.640  51.352  1.00  0.00           H  
ATOM   1381  CG  LYS    97      46.681  70.724  49.904  1.00  0.00           C  
ATOM   1382  HG2 LYS    97      47.228  69.908  50.372  1.00  0.00           H  
ATOM   1383  HG3 LYS    97      46.514  70.267  48.931  1.00  0.00           H  
ATOM   1384  CD  LYS    97      47.383  72.060  49.645  1.00  0.00           C  
ATOM   1385  HD2 LYS    97      48.165  71.903  48.905  1.00  0.00           H  
ATOM   1386  HD3 LYS    97      46.659  72.715  49.164  1.00  0.00           H  
ATOM   1387  CE  LYS    97      47.920  72.825  50.875  1.00  0.00           C  
ATOM   1388  HE2 LYS    97      47.156  73.016  51.625  1.00  0.00           H  
ATOM   1389  HE3 LYS    97      48.659  72.144  51.292  1.00  0.00           H  
ATOM   1390  NZ  LYS    97      48.636  74.108  50.501  1.00  0.00           N  
ATOM   1391  HZ1 LYS    97      49.420  74.294  51.152  1.00  0.00           H  
ATOM   1392  HZ2 LYS    97      49.008  74.109  49.534  1.00  0.00           H  
ATOM   1393  HZ3 LYS    97      48.082  74.970  50.654  1.00  0.00           H  
ATOM   1394  C   LYS    97      45.495  69.073  52.434  1.00  0.00           C  
ATOM   1395  O   LYS    97      46.688  69.391  52.760  1.00  0.00           O  
ATOM   1396  N   ASP    98      44.808  68.181  53.174  1.00  0.00           N  
ATOM   1397  H   ASP    98      43.937  67.807  52.821  1.00  0.00           H  
ATOM   1398  CA  ASP    98      45.262  67.866  54.527  1.00  0.00           C  
ATOM   1399  HA  ASP    98      45.732  68.744  54.966  1.00  0.00           H  
ATOM   1400  CB  ASP    98      44.044  67.490  55.443  1.00  0.00           C  
ATOM   1401  HB2 ASP    98      44.542  67.320  56.396  1.00  0.00           H  
ATOM   1402  HB3 ASP    98      43.396  68.363  55.491  1.00  0.00           H  
ATOM   1403  CG  ASP    98      43.167  66.333  54.968  1.00  0.00           C  
ATOM   1404  OD1 ASP    98      43.445  65.740  53.897  1.00  0.00           O  
ATOM   1405  OD2 ASP    98      42.053  66.169  55.635  1.00  0.00           O  
ATOM   1406  C   ASP    98      46.313  66.761  54.498  1.00  0.00           C  
ATOM   1407  O   ASP    98      46.616  66.267  55.621  1.00  0.00           O  
ATOM   1408  N   GLN    99      46.816  66.365  53.360  1.00  0.00           N  
ATOM   1409  H   GLN    99      46.278  66.598  52.536  1.00  0.00           H  
ATOM   1410  CA  GLN    99      48.074  65.696  53.187  1.00  0.00           C  
ATOM   1411  HA  GLN    99      48.116  64.762  53.742  1.00  0.00           H  
ATOM   1412  CB  GLN    99      48.196  65.327  51.742  1.00  0.00           C  
ATOM   1413  HB2 GLN    99      47.394  64.619  51.545  1.00  0.00           H  
ATOM   1414  HB3 GLN    99      48.234  66.160  51.043  1.00  0.00           H  
ATOM   1415  CG  GLN    99      49.461  64.470  51.445  1.00  0.00           C  
ATOM   1416  HG2 GLN    99      49.536  64.384  50.363  1.00  0.00           H  
ATOM   1417  HG3 GLN    99      50.422  64.895  51.726  1.00  0.00           H  
ATOM   1418  CD  GLN    99      49.393  62.982  51.918  1.00  0.00           C  
ATOM   1419  OE1 GLN    99      48.884  62.622  52.977  1.00  0.00           O  
ATOM   1420  NE2 GLN    99      50.197  62.122  51.277  1.00  0.00           N  
ATOM   1421 HE21 GLN    99      50.324  61.336  51.899  1.00  0.00           H  
ATOM   1422 HE22 GLN    99      51.008  62.476  50.788  1.00  0.00           H  
ATOM   1423  C   GLN    99      49.302  66.642  53.472  1.00  0.00           C  
ATOM   1424  O   GLN    99      50.264  66.205  54.128  1.00  0.00           O  
ATOM   1425  N   LEU   100      49.128  67.982  53.147  1.00  0.00           N  
ATOM   1426  H   LEU   100      48.291  68.468  52.854  1.00  0.00           H  
ATOM   1427  CA  LEU   100      50.300  68.828  53.096  1.00  0.00           C  
ATOM   1428  HA  LEU   100      51.119  68.436  53.694  1.00  0.00           H  
ATOM   1429  CB  LEU   100      50.733  68.844  51.634  1.00  0.00           C  
ATOM   1430  HB2 LEU   100      49.858  69.087  51.035  1.00  0.00           H  
ATOM   1431  HB3 LEU   100      51.482  69.624  51.510  1.00  0.00           H  
ATOM   1432  CG  LEU   100      51.410  67.631  51.029  1.00  0.00           C  
ATOM   1433  HG  LEU   100      50.827  66.797  51.415  1.00  0.00           H  
ATOM   1434  CD1 LEU   100      51.445  67.428  49.491  1.00  0.00           C  
ATOM   1435 HD11 LEU   100      51.741  66.405  49.268  1.00  0.00           H  
ATOM   1436 HD12 LEU   100      50.399  67.535  49.212  1.00  0.00           H  
ATOM   1437 HD13 LEU   100      52.198  68.035  48.991  1.00  0.00           H  
ATOM   1438  CD2 LEU   100      52.699  67.349  51.745  1.00  0.00           C  
ATOM   1439 HD21 LEU   100      52.799  66.269  51.830  1.00  0.00           H  
ATOM   1440 HD22 LEU   100      53.463  67.776  51.098  1.00  0.00           H  
ATOM   1441 HD23 LEU   100      52.805  67.733  52.758  1.00  0.00           H  
ATOM   1442  C   LEU   100      49.987  70.272  53.693  1.00  0.00           C  
ATOM   1443  O   LEU   100      50.317  71.302  53.088  1.00  0.00           O  
ATOM   1444  N   GLY   101      49.179  70.305  54.743  1.00  0.00           N  
ATOM   1445  H   GLY   101      48.890  69.545  55.344  1.00  0.00           H  
ATOM   1446  CA  GLY   101      48.645  71.562  55.258  1.00  0.00           C  
ATOM   1447  HA2 GLY   101      49.251  71.899  56.097  1.00  0.00           H  
ATOM   1448  HA3 GLY   101      48.650  72.320  54.478  1.00  0.00           H  
ATOM   1449  C   GLY   101      47.256  71.277  55.769  1.00  0.00           C  
ATOM   1450  O   GLY   101      47.163  70.288  56.523  1.00  0.00           O  
ATOM   1451  N   LYS   102      46.288  72.151  55.540  1.00  0.00           N  
ATOM   1452  H   LYS   102      46.427  72.919  54.898  1.00  0.00           H  
ATOM   1453  CA  LYS   102      44.862  72.001  55.980  1.00  0.00           C  
ATOM   1454  HA  LYS   102      44.794  71.037  56.479  1.00  0.00           H  
ATOM   1455  CB  LYS   102      44.478  73.094  56.985  1.00  0.00           C  
ATOM   1456  HB2 LYS   102      44.563  74.050  56.472  1.00  0.00           H  
ATOM   1457  HB3 LYS   102      43.433  72.951  57.254  1.00  0.00           H  
ATOM   1458  CG  LYS   102      45.297  73.205  58.262  1.00  0.00           C  
ATOM   1459  HG2 LYS   102      45.597  72.208  58.578  1.00  0.00           H  
ATOM   1460  HG3 LYS   102      46.211  73.764  58.071  1.00  0.00           H  
ATOM   1461  CD  LYS   102      44.479  73.859  59.435  1.00  0.00           C  
ATOM   1462  HD2 LYS   102      44.153  74.839  59.095  1.00  0.00           H  
ATOM   1463  HD3 LYS   102      43.520  73.381  59.624  1.00  0.00           H  
ATOM   1464  CE  LYS   102      45.182  73.986  60.738  1.00  0.00           C  
ATOM   1465  HE2 LYS   102      45.352  73.058  61.278  1.00  0.00           H  
ATOM   1466  HE3 LYS   102      46.169  74.428  60.629  1.00  0.00           H  
ATOM   1467  NZ  LYS   102      44.354  74.929  61.703  1.00  0.00           N  
ATOM   1468  HZ1 LYS   102      44.892  74.998  62.586  1.00  0.00           H  
ATOM   1469  HZ2 LYS   102      44.255  75.815  61.177  1.00  0.00           H  
ATOM   1470  HZ3 LYS   102      43.392  74.597  61.897  1.00  0.00           H  
ATOM   1471  C   LYS   102      43.895  72.006  54.738  1.00  0.00           C  
ATOM   1472  O   LYS   102      44.253  72.237  53.581  1.00  0.00           O  
ATOM   1473  N   ASN   103      42.610  71.689  55.051  1.00  0.00           N  
ATOM   1474  H   ASN   103      42.302  71.475  55.990  1.00  0.00           H  
ATOM   1475  CA  ASN   103      41.488  71.843  54.134  1.00  0.00           C  
ATOM   1476  HA  ASN   103      41.860  71.754  53.116  1.00  0.00           H  
ATOM   1477  CB  ASN   103      40.504  70.742  54.411  1.00  0.00           C  
ATOM   1478  HB2 ASN   103      40.052  70.832  55.396  1.00  0.00           H  
ATOM   1479  HB3 ASN   103      39.677  70.713  53.704  1.00  0.00           H  
ATOM   1480  CG  ASN   103      41.025  69.301  54.263  1.00  0.00           C  
ATOM   1481  OD1 ASN   103      42.074  68.957  53.638  1.00  0.00           O  
ATOM   1482  ND2 ASN   103      40.319  68.296  54.771  1.00  0.00           N  
ATOM   1483 HD21 ASN   103      40.789  67.402  54.807  1.00  0.00           H  
ATOM   1484 HD22 ASN   103      39.499  68.491  55.330  1.00  0.00           H  
ATOM   1485  C   ASN   103      40.857  73.181  54.314  1.00  0.00           C  
ATOM   1486  O   ASN   103      40.640  73.664  55.429  1.00  0.00           O  
ATOM   1487  N   GLU   104      40.195  73.800  53.273  1.00  0.00           N  
ATOM   1488  H   GLU   104      40.248  73.256  52.422  1.00  0.00           H  
ATOM   1489  CA  GLU   104      39.606  75.149  53.252  1.00  0.00           C  
ATOM   1490  HA  GLU   104      39.725  75.513  54.270  1.00  0.00           H  
ATOM   1491  CB  GLU   104      40.322  76.101  52.338  1.00  0.00           C  
ATOM   1492  HB2 GLU   104      41.369  76.039  52.626  1.00  0.00           H  
ATOM   1493  HB3 GLU   104      40.207  75.775  51.306  1.00  0.00           H  
ATOM   1494  CG  GLU   104      39.871  77.564  52.451  1.00  0.00           C  
ATOM   1495  HG2 GLU   104      40.524  78.148  51.806  1.00  0.00           H  
ATOM   1496  HG3 GLU   104      38.845  77.648  52.101  1.00  0.00           H  
ATOM   1497  CD  GLU   104      40.030  78.164  53.912  1.00  0.00           C  
ATOM   1498  OE1 GLU   104      39.314  79.140  54.255  1.00  0.00           O  
ATOM   1499  OE2 GLU   104      40.840  77.701  54.727  1.00  0.00           O  
ATOM   1500  C   GLU   104      38.169  74.928  52.826  1.00  0.00           C  
ATOM   1501  O   GLU   104      37.868  74.105  51.946  1.00  0.00           O  
ATOM   1502  N   GLU   105      37.282  75.762  53.376  1.00  0.00           N  
ATOM   1503  H   GLU   105      37.607  76.587  53.863  1.00  0.00           H  
ATOM   1504  CA  GLU   105      35.869  75.847  53.078  1.00  0.00           C  
ATOM   1505  HA  GLU   105      35.425  74.869  52.909  1.00  0.00           H  
ATOM   1506  CB  GLU   105      35.035  76.646  54.090  1.00  0.00           C  
ATOM   1507  HB2 GLU   105      35.304  77.700  54.127  1.00  0.00           H  
ATOM   1508  HB3 GLU   105      33.977  76.586  53.842  1.00  0.00           H  
ATOM   1509  CG  GLU   105      35.239  76.160  55.487  1.00  0.00           C  
ATOM   1510  HG2 GLU   105      34.281  76.189  56.002  1.00  0.00           H  
ATOM   1511  HG3 GLU   105      35.495  75.105  55.557  1.00  0.00           H  
ATOM   1512  CD  GLU   105      36.172  77.089  56.283  1.00  0.00           C  
ATOM   1513  OE1 GLU   105      35.739  78.127  56.868  1.00  0.00           O  
ATOM   1514  OE2 GLU   105      37.381  76.934  56.135  1.00  0.00           O  
ATOM   1515  C   GLU   105      35.606  76.508  51.709  1.00  0.00           C  
ATOM   1516  O   GLU   105      36.354  77.388  51.347  1.00  0.00           O  
ATOM   1517  N   GLY   106      34.488  76.125  51.151  1.00  0.00           N  
ATOM   1518  H   GLY   106      33.921  75.446  51.641  1.00  0.00           H  
ATOM   1519  CA  GLY   106      33.906  76.768  50.011  1.00  0.00           C  
ATOM   1520  HA2 GLY   106      33.588  77.796  50.170  1.00  0.00           H  
ATOM   1521  HA3 GLY   106      34.649  76.696  49.221  1.00  0.00           H  
ATOM   1522  C   GLY   106      32.678  75.891  49.610  1.00  0.00           C  
ATOM   1523  O   GLY   106      32.366  74.897  50.272  1.00  0.00           O  
ATOM   1524  N   ALA   107      32.129  76.184  48.491  1.00  0.00           N  
ATOM   1525  H   ALA   107      32.377  77.055  48.041  1.00  0.00           H  
ATOM   1526  CA  ALA   107      30.954  75.519  48.008  1.00  0.00           C  
ATOM   1527  HA  ALA   107      30.350  75.311  48.888  1.00  0.00           H  
ATOM   1528  CB  ALA   107      30.315  76.529  47.003  1.00  0.00           C  
ATOM   1529  HB1 ALA   107      29.254  76.399  46.798  1.00  0.00           H  
ATOM   1530  HB2 ALA   107      30.424  77.527  47.423  1.00  0.00           H  
ATOM   1531  HB3 ALA   107      30.779  76.309  46.044  1.00  0.00           H  
ATOM   1532  C   ALA   107      31.402  74.105  47.371  1.00  0.00           C  
ATOM   1533  O   ALA   107      32.617  73.748  47.272  1.00  0.00           O  
ATOM   1534  N   PRO   108      30.464  73.258  46.812  1.00  0.00           N  
ATOM   1535  CD  PRO   108      29.054  73.418  46.946  1.00  0.00           C  
ATOM   1536  HD2 PRO   108      28.712  74.298  46.406  1.00  0.00           H  
ATOM   1537  HD3 PRO   108      28.822  73.426  48.009  1.00  0.00           H  
ATOM   1538  CG  PRO   108      28.536  72.159  46.199  1.00  0.00           C  
ATOM   1539  HG2 PRO   108      28.612  72.250  45.118  1.00  0.00           H  
ATOM   1540  HG3 PRO   108      27.540  71.845  46.504  1.00  0.00           H  
ATOM   1541  CB  PRO   108      29.576  71.163  46.614  1.00  0.00           C  
ATOM   1542  HB2 PRO   108      29.412  70.271  46.013  1.00  0.00           H  
ATOM   1543  HB3 PRO   108      29.490  70.982  47.684  1.00  0.00           H  
ATOM   1544  CA  PRO   108      30.902  71.938  46.449  1.00  0.00           C  
ATOM   1545  HA  PRO   108      31.620  71.408  47.069  1.00  0.00           H  
ATOM   1546  C   PRO   108      31.490  71.866  45.029  1.00  0.00           C  
ATOM   1547  O   PRO   108      31.674  72.887  44.375  1.00  0.00           O  
ATOM   1548  N   GLN   109      31.713  70.595  44.571  1.00  0.00           N  
ATOM   1549  H   GLN   109      31.654  69.798  45.190  1.00  0.00           H  
ATOM   1550  CA  GLN   109      32.108  70.329  43.169  1.00  0.00           C  
ATOM   1551  HA  GLN   109      32.953  70.927  42.837  1.00  0.00           H  
ATOM   1552  CB  GLN   109      32.773  68.895  43.150  1.00  0.00           C  
ATOM   1553  HB2 GLN   109      33.401  68.771  42.270  1.00  0.00           H  
ATOM   1554  HB3 GLN   109      33.619  68.928  43.833  1.00  0.00           H  
ATOM   1555  CG  GLN   109      31.890  67.606  43.255  1.00  0.00           C  
ATOM   1556  HG2 GLN   109      31.281  67.348  42.391  1.00  0.00           H  
ATOM   1557  HG3 GLN   109      32.594  66.798  43.445  1.00  0.00           H  
ATOM   1558  CD  GLN   109      30.942  67.564  44.373  1.00  0.00           C  
ATOM   1559  OE1 GLN   109      31.266  67.855  45.477  1.00  0.00           O  
ATOM   1560  NE2 GLN   109      29.663  67.323  44.082  1.00  0.00           N  
ATOM   1561 HE21 GLN   109      28.927  67.345  44.775  1.00  0.00           H  
ATOM   1562 HE22 GLN   109      29.314  67.335  43.133  1.00  0.00           H  
ATOM   1563  C   GLN   109      30.954  70.536  42.139  1.00  0.00           C  
ATOM   1564  O   GLN   109      31.091  69.923  41.069  1.00  0.00           O  
ATOM   1565  N   GLU   110      30.030  71.477  42.316  1.00  0.00           N  
ATOM   1566  H   GLU   110      29.967  72.022  43.166  1.00  0.00           H  
ATOM   1567  CA  GLU   110      28.972  71.889  41.400  1.00  0.00           C  
ATOM   1568  HA  GLU   110      28.235  71.094  41.305  1.00  0.00           H  
ATOM   1569  CB  GLU   110      28.140  73.050  42.041  1.00  0.00           C  
ATOM   1570  HB2 GLU   110      27.361  73.209  41.298  1.00  0.00           H  
ATOM   1571  HB3 GLU   110      27.636  72.709  42.943  1.00  0.00           H  
ATOM   1572  CG  GLU   110      28.892  74.368  42.343  1.00  0.00           C  
ATOM   1573  HG2 GLU   110      28.559  74.621  43.348  1.00  0.00           H  
ATOM   1574  HG3 GLU   110      29.967  74.210  42.395  1.00  0.00           H  
ATOM   1575  CD  GLU   110      28.654  75.551  41.347  1.00  0.00           C  
ATOM   1576  OE1 GLU   110      29.654  76.302  41.010  1.00  0.00           O  
ATOM   1577  OE2 GLU   110      27.554  75.738  40.794  1.00  0.00           O  
ATOM   1578  C   GLU   110      29.483  72.277  40.022  1.00  0.00           C  
ATOM   1579  O   GLU   110      28.903  72.143  38.954  1.00  0.00           O  
ATOM   1580  N   GLY   111      30.662  72.830  39.996  1.00  0.00           N  
ATOM   1581  H   GLY   111      31.109  72.872  40.902  1.00  0.00           H  
ATOM   1582  CA  GLY   111      31.354  73.155  38.766  1.00  0.00           C  
ATOM   1583  HA2 GLY   111      30.714  73.801  38.168  1.00  0.00           H  
ATOM   1584  HA3 GLY   111      32.269  73.631  39.111  1.00  0.00           H  
ATOM   1585  C   GLY   111      31.553  71.906  37.890  1.00  0.00           C  
ATOM   1586  O   GLY   111      31.475  72.098  36.701  1.00  0.00           O  
ATOM   1587  N   ILE   112      31.835  70.664  38.444  1.00  0.00           N  
ATOM   1588  H   ILE   112      31.763  70.607  39.451  1.00  0.00           H  
ATOM   1589  CA  ILE   112      31.719  69.470  37.672  1.00  0.00           C  
ATOM   1590  HA  ILE   112      32.061  69.715  36.669  1.00  0.00           H  
ATOM   1591  CB  ILE   112      32.771  68.446  38.150  1.00  0.00           C  
ATOM   1592  HB  ILE   112      32.425  68.332  39.175  1.00  0.00           H  
ATOM   1593  CG2 ILE   112      32.476  67.098  37.418  1.00  0.00           C  
ATOM   1594 HG21 ILE   112      33.325  66.422  37.492  1.00  0.00           H  
ATOM   1595 HG22 ILE   112      31.555  66.617  37.741  1.00  0.00           H  
ATOM   1596 HG23 ILE   112      32.469  67.341  36.357  1.00  0.00           H  
ATOM   1597  CG1 ILE   112      34.241  68.824  38.152  1.00  0.00           C  
ATOM   1598 HG12 ILE   112      34.333  69.750  38.717  1.00  0.00           H  
ATOM   1599 HG13 ILE   112      34.858  68.048  38.601  1.00  0.00           H  
ATOM   1600  CD1 ILE   112      34.953  68.919  36.767  1.00  0.00           C  
ATOM   1601 HD11 ILE   112      34.910  68.000  36.186  1.00  0.00           H  
ATOM   1602 HD12 ILE   112      34.428  69.677  36.188  1.00  0.00           H  
ATOM   1603 HD13 ILE   112      35.975  69.283  36.854  1.00  0.00           H  
ATOM   1604  C   ILE   112      30.263  68.983  37.591  1.00  0.00           C  
ATOM   1605  O   ILE   112      29.721  68.902  36.534  1.00  0.00           O  
ATOM   1606  N   LEU   113      29.730  68.642  38.738  1.00  0.00           N  
ATOM   1607  H   LEU   113      30.258  68.755  39.592  1.00  0.00           H  
ATOM   1608  CA  LEU   113      28.399  68.219  38.972  1.00  0.00           C  
ATOM   1609  HA  LEU   113      27.726  68.877  38.429  1.00  0.00           H  
ATOM   1610  CB  LEU   113      28.157  66.788  38.412  1.00  0.00           C  
ATOM   1611  HB2 LEU   113      28.600  66.677  37.425  1.00  0.00           H  
ATOM   1612  HB3 LEU   113      28.722  66.107  39.047  1.00  0.00           H  
ATOM   1613  CG  LEU   113      26.760  66.259  38.385  1.00  0.00           C  
ATOM   1614  HG  LEU   113      26.321  66.123  39.371  1.00  0.00           H  
ATOM   1615  CD1 LEU   113      25.744  67.066  37.536  1.00  0.00           C  
ATOM   1616 HD11 LEU   113      25.576  66.675  36.535  1.00  0.00           H  
ATOM   1617 HD12 LEU   113      24.820  66.866  38.075  1.00  0.00           H  
ATOM   1618 HD13 LEU   113      26.062  68.106  37.503  1.00  0.00           H  
ATOM   1619  CD2 LEU   113      26.895  64.832  37.820  1.00  0.00           C  
ATOM   1620 HD21 LEU   113      27.410  64.844  36.861  1.00  0.00           H  
ATOM   1621 HD22 LEU   113      27.538  64.321  38.533  1.00  0.00           H  
ATOM   1622 HD23 LEU   113      25.926  64.339  37.866  1.00  0.00           H  
ATOM   1623  C   LEU   113      27.972  68.190  40.460  1.00  0.00           C  
ATOM   1624  O   LEU   113      28.698  67.666  41.293  1.00  0.00           O  
ATOM   1625  N   GLU   114      26.711  68.580  40.763  1.00  0.00           N  
ATOM   1626  H   GLU   114      26.187  69.023  40.021  1.00  0.00           H  
ATOM   1627  CA  GLU   114      25.979  68.424  42.056  1.00  0.00           C  
ATOM   1628  HA  GLU   114      26.251  67.417  42.363  1.00  0.00           H  
ATOM   1629  CB  GLU   114      26.454  69.497  43.101  1.00  0.00           C  
ATOM   1630  HB2 GLU   114      27.536  69.609  43.125  1.00  0.00           H  
ATOM   1631  HB3 GLU   114      26.032  70.468  42.849  1.00  0.00           H  
ATOM   1632  CG  GLU   114      25.995  69.283  44.519  1.00  0.00           C  
ATOM   1633  HG2 GLU   114      26.541  69.950  45.183  1.00  0.00           H  
ATOM   1634  HG3 GLU   114      24.938  69.450  44.713  1.00  0.00           H  
ATOM   1635  CD  GLU   114      26.326  67.957  45.169  1.00  0.00           C  
ATOM   1636  OE1 GLU   114      27.482  67.836  45.686  1.00  0.00           O  
ATOM   1637  OE2 GLU   114      25.468  67.046  45.085  1.00  0.00           O  
ATOM   1638  C   GLU   114      24.492  68.430  41.708  1.00  0.00           C  
ATOM   1639  O   GLU   114      23.691  68.928  42.453  1.00  0.00           O  
ATOM   1640  N   ASP   115      24.047  67.812  40.574  1.00  0.00           N  
ATOM   1641  H   ASP   115      24.720  67.177  40.166  1.00  0.00           H  
ATOM   1642  CA  ASP   115      22.669  67.404  40.303  1.00  0.00           C  
ATOM   1643  HA  ASP   115      22.114  67.464  41.236  1.00  0.00           H  
ATOM   1644  CB  ASP   115      21.973  68.488  39.462  1.00  0.00           C  
ATOM   1645  HB2 ASP   115      22.120  69.407  40.026  1.00  0.00           H  
ATOM   1646  HB3 ASP   115      22.399  68.560  38.463  1.00  0.00           H  
ATOM   1647  CG  ASP   115      20.515  68.531  39.290  1.00  0.00           C  
ATOM   1648  OD1 ASP   115      19.787  67.501  39.664  1.00  0.00           O  
ATOM   1649  OD2 ASP   115      19.896  69.451  38.724  1.00  0.00           O  
ATOM   1650  C   ASP   115      22.692  65.963  39.744  1.00  0.00           C  
ATOM   1651  O   ASP   115      23.626  65.165  39.898  1.00  0.00           O  
ATOM   1652  N   MET   116      21.609  65.564  38.940  1.00  0.00           N  
ATOM   1653  H   MET   116      20.938  66.300  38.765  1.00  0.00           H  
ATOM   1654  CA  MET   116      21.627  64.417  38.042  1.00  0.00           C  
ATOM   1655  HA  MET   116      22.138  63.619  38.576  1.00  0.00           H  
ATOM   1656  CB  MET   116      20.270  64.075  37.551  1.00  0.00           C  
ATOM   1657  HB2 MET   116      19.715  64.874  37.062  1.00  0.00           H  
ATOM   1658  HB3 MET   116      20.396  63.355  36.746  1.00  0.00           H  
ATOM   1659  CG  MET   116      19.434  63.392  38.665  1.00  0.00           C  
ATOM   1660  HG2 MET   116      19.453  63.972  39.585  1.00  0.00           H  
ATOM   1661  HG3 MET   116      18.458  63.198  38.226  1.00  0.00           H  
ATOM   1662  SD  MET   116      20.194  61.708  39.198  1.00  0.00           S  
ATOM   1663  CE  MET   116      19.114  60.529  38.383  1.00  0.00           C  
ATOM   1664  HE1 MET   116      18.208  60.271  38.926  1.00  0.00           H  
ATOM   1665  HE2 MET   116      19.051  60.803  37.332  1.00  0.00           H  
ATOM   1666  HE3 MET   116      19.668  59.594  38.420  1.00  0.00           H  
ATOM   1667  C   MET   116      22.516  64.759  36.744  1.00  0.00           C  
ATOM   1668  O   MET   116      22.439  65.893  36.244  1.00  0.00           O  
ATOM   1669  N   PRO   117      23.372  63.739  36.282  1.00  0.00           N  
ATOM   1670  CD  PRO   117      23.465  62.307  36.711  1.00  0.00           C  
ATOM   1671  HD2 PRO   117      22.490  61.856  36.880  1.00  0.00           H  
ATOM   1672  HD3 PRO   117      24.041  62.396  37.629  1.00  0.00           H  
ATOM   1673  CG  PRO   117      24.250  61.571  35.598  1.00  0.00           C  
ATOM   1674  HG2 PRO   117      23.583  61.213  34.816  1.00  0.00           H  
ATOM   1675  HG3 PRO   117      24.837  60.740  35.984  1.00  0.00           H  
ATOM   1676  CB  PRO   117      25.163  62.641  35.058  1.00  0.00           C  
ATOM   1677  HB2 PRO   117      25.488  62.515  34.027  1.00  0.00           H  
ATOM   1678  HB3 PRO   117      26.060  62.662  35.674  1.00  0.00           H  
ATOM   1679  CA  PRO   117      24.267  63.904  35.175  1.00  0.00           C  
ATOM   1680  HA  PRO   117      24.770  64.867  35.221  1.00  0.00           H  
ATOM   1681  C   PRO   117      23.457  64.143  33.828  1.00  0.00           C  
ATOM   1682  O   PRO   117      22.253  63.991  33.760  1.00  0.00           O  
ATOM   1683  N   VAL   118      24.170  64.768  32.839  1.00  0.00           N  
ATOM   1684  H   VAL   118      25.161  64.966  32.860  1.00  0.00           H  
ATOM   1685  CA  VAL   118      23.643  65.160  31.569  1.00  0.00           C  
ATOM   1686  HA  VAL   118      22.783  65.778  31.817  1.00  0.00           H  
ATOM   1687  CB  VAL   118      24.799  65.863  30.828  1.00  0.00           C  
ATOM   1688  HB  VAL   118      25.174  66.536  31.597  1.00  0.00           H  
ATOM   1689  CG1 VAL   118      26.075  65.148  30.279  1.00  0.00           C  
ATOM   1690 HG11 VAL   118      25.699  64.543  29.456  1.00  0.00           H  
ATOM   1691 HG12 VAL   118      26.617  65.936  29.759  1.00  0.00           H  
ATOM   1692 HG13 VAL   118      26.642  64.707  31.096  1.00  0.00           H  
ATOM   1693  CG2 VAL   118      24.325  66.702  29.656  1.00  0.00           C  
ATOM   1694 HG21 VAL   118      23.367  67.212  29.738  1.00  0.00           H  
ATOM   1695 HG22 VAL   118      25.078  67.426  29.352  1.00  0.00           H  
ATOM   1696 HG23 VAL   118      24.263  66.002  28.825  1.00  0.00           H  
ATOM   1697  C   VAL   118      22.971  63.988  30.775  1.00  0.00           C  
ATOM   1698  O   VAL   118      23.396  62.878  30.994  1.00  0.00           O  
ATOM   1699  N   ASP   119      22.001  64.396  29.923  1.00  0.00           N  
ATOM   1700  H   ASP   119      21.655  65.346  29.917  1.00  0.00           H  
ATOM   1701  CA  ASP   119      21.325  63.440  29.094  1.00  0.00           C  
ATOM   1702  HA  ASP   119      21.332  62.488  29.619  1.00  0.00           H  
ATOM   1703  CB  ASP   119      19.884  63.874  28.687  1.00  0.00           C  
ATOM   1704  HB2 ASP   119      19.941  64.838  28.185  1.00  0.00           H  
ATOM   1705  HB3 ASP   119      19.336  63.144  28.094  1.00  0.00           H  
ATOM   1706  CG  ASP   119      18.989  63.937  29.907  1.00  0.00           C  
ATOM   1707  OD1 ASP   119      19.182  63.304  30.965  1.00  0.00           O  
ATOM   1708  OD2 ASP   119      17.859  64.508  29.798  1.00  0.00           O  
ATOM   1709  C   ASP   119      22.113  63.162  27.795  1.00  0.00           C  
ATOM   1710  O   ASP   119      22.456  64.158  27.133  1.00  0.00           O  
ATOM   1711  N   PRO   120      22.407  61.841  27.417  1.00  0.00           N  
ATOM   1712  CD  PRO   120      22.705  60.801  28.379  1.00  0.00           C  
ATOM   1713  HD2 PRO   120      21.875  60.500  29.015  1.00  0.00           H  
ATOM   1714  HD3 PRO   120      23.542  61.156  28.976  1.00  0.00           H  
ATOM   1715  CG  PRO   120      23.345  59.600  27.664  1.00  0.00           C  
ATOM   1716  HG2 PRO   120      22.485  58.991  27.392  1.00  0.00           H  
ATOM   1717  HG3 PRO   120      23.940  58.961  28.313  1.00  0.00           H  
ATOM   1718  CB  PRO   120      24.019  60.324  26.471  1.00  0.00           C  
ATOM   1719  HB2 PRO   120      24.260  59.683  25.624  1.00  0.00           H  
ATOM   1720  HB3 PRO   120      24.984  60.763  26.719  1.00  0.00           H  
ATOM   1721  CA  PRO   120      23.069  61.494  26.213  1.00  0.00           C  
ATOM   1722  HA  PRO   120      23.617  62.310  25.747  1.00  0.00           H  
ATOM   1723  C   PRO   120      22.015  61.117  25.135  1.00  0.00           C  
ATOM   1724  O   PRO   120      21.954  59.987  24.658  1.00  0.00           O  
ATOM   1725  N   ASP   121      21.138  62.108  24.886  1.00  0.00           N  
ATOM   1726  H   ASP   121      21.164  63.093  25.111  1.00  0.00           H  
ATOM   1727  CA  ASP   121      19.847  61.791  24.185  1.00  0.00           C  
ATOM   1728  HA  ASP   121      19.540  60.785  24.461  1.00  0.00           H  
ATOM   1729  CB  ASP   121      18.769  62.814  24.638  1.00  0.00           C  
ATOM   1730  HB2 ASP   121      17.928  62.600  23.980  1.00  0.00           H  
ATOM   1731  HB3 ASP   121      18.589  62.607  25.691  1.00  0.00           H  
ATOM   1732  CG  ASP   121      19.143  64.266  24.422  1.00  0.00           C  
ATOM   1733  OD1 ASP   121      18.236  65.157  24.661  1.00  0.00           O  
ATOM   1734  OD2 ASP   121      20.311  64.578  24.016  1.00  0.00           O  
ATOM   1735  C   ASP   121      19.930  61.678  22.669  1.00  0.00           C  
ATOM   1736  O   ASP   121      18.885  61.539  21.991  1.00  0.00           O  
ATOM   1737  N   ASN   122      21.149  61.741  22.094  1.00  0.00           N  
ATOM   1738  H   ASN   122      21.970  61.936  22.651  1.00  0.00           H  
ATOM   1739  CA  ASN   122      21.342  61.998  20.709  1.00  0.00           C  
ATOM   1740  HA  ASN   122      20.423  61.844  20.148  1.00  0.00           H  
ATOM   1741  CB  ASN   122      21.750  63.499  20.636  1.00  0.00           C  
ATOM   1742  HB2 ASN   122      21.045  64.007  21.290  1.00  0.00           H  
ATOM   1743  HB3 ASN   122      22.739  63.678  21.053  1.00  0.00           H  
ATOM   1744  CG  ASN   122      21.675  64.225  19.321  1.00  0.00           C  
ATOM   1745  OD1 ASN   122      21.817  63.622  18.303  1.00  0.00           O  
ATOM   1746  ND2 ASN   122      21.321  65.513  19.291  1.00  0.00           N  
ATOM   1747 HD21 ASN   122      21.439  66.018  18.422  1.00  0.00           H  
ATOM   1748 HD22 ASN   122      20.866  65.912  20.101  1.00  0.00           H  
ATOM   1749  C   ASN   122      22.417  61.004  20.236  1.00  0.00           C  
ATOM   1750  O   ASN   122      22.620  59.929  20.835  1.00  0.00           O  
ATOM   1751  N   GLU   123      23.073  61.302  19.085  1.00  0.00           N  
ATOM   1752  H   GLU   123      22.661  62.026  18.511  1.00  0.00           H  
ATOM   1753  CA  GLU   123      23.800  60.313  18.292  1.00  0.00           C  
ATOM   1754  HA  GLU   123      24.406  59.697  18.953  1.00  0.00           H  
ATOM   1755  CB  GLU   123      22.809  59.331  17.583  1.00  0.00           C  
ATOM   1756  HB2 GLU   123      22.070  59.073  18.340  1.00  0.00           H  
ATOM   1757  HB3 GLU   123      22.200  59.890  16.875  1.00  0.00           H  
ATOM   1758  CG  GLU   123      23.377  58.131  16.908  1.00  0.00           C  
ATOM   1759  HG2 GLU   123      22.636  57.595  16.319  1.00  0.00           H  
ATOM   1760  HG3 GLU   123      24.023  58.489  16.110  1.00  0.00           H  
ATOM   1761  CD  GLU   123      24.153  57.191  17.847  1.00  0.00           C  
ATOM   1762  OE1 GLU   123      25.414  57.446  17.977  1.00  0.00           O  
ATOM   1763  OE2 GLU   123      23.589  56.312  18.492  1.00  0.00           O  
ATOM   1764  C   GLU   123      24.899  60.906  17.363  1.00  0.00           C  
ATOM   1765  O   GLU   123      24.730  62.087  16.938  1.00  0.00           O  
ATOM   1766  N   ALA   124      26.005  60.163  17.228  1.00  0.00           N  
ATOM   1767  H   ALA   124      26.022  59.298  17.751  1.00  0.00           H  
ATOM   1768  CA  ALA   124      27.214  60.704  16.635  1.00  0.00           C  
ATOM   1769  HA  ALA   124      27.278  61.723  17.012  1.00  0.00           H  
ATOM   1770  CB  ALA   124      28.355  59.907  17.307  1.00  0.00           C  
ATOM   1771  HB1 ALA   124      28.171  58.842  17.181  1.00  0.00           H  
ATOM   1772  HB2 ALA   124      29.317  60.205  16.897  1.00  0.00           H  
ATOM   1773  HB3 ALA   124      28.316  60.027  18.388  1.00  0.00           H  
ATOM   1774  C   ALA   124      27.335  60.553  15.121  1.00  0.00           C  
ATOM   1775  O   ALA   124      27.140  59.443  14.610  1.00  0.00           O  
ATOM   1776  N   TYR   125      27.814  61.594  14.346  1.00  0.00           N  
ATOM   1777  H   TYR   125      28.005  62.452  14.846  1.00  0.00           H  
ATOM   1778  CA  TYR   125      28.098  61.490  12.999  1.00  0.00           C  
ATOM   1779  HA  TYR   125      28.146  60.451  12.679  1.00  0.00           H  
ATOM   1780  CB  TYR   125      27.027  62.066  12.084  1.00  0.00           C  
ATOM   1781  HB2 TYR   125      26.932  63.133  12.277  1.00  0.00           H  
ATOM   1782  HB3 TYR   125      27.273  61.940  11.032  1.00  0.00           H  
ATOM   1783  CG  TYR   125      25.689  61.466  12.352  1.00  0.00           C  
ATOM   1784  CD1 TYR   125      24.862  62.091  13.270  1.00  0.00           C  
ATOM   1785  HD1 TYR   125      25.267  62.992  13.714  1.00  0.00           H  
ATOM   1786  CE1 TYR   125      23.635  61.615  13.574  1.00  0.00           C  
ATOM   1787  HE1 TYR   125      22.990  62.132  14.275  1.00  0.00           H  
ATOM   1788  CZ  TYR   125      23.170  60.430  12.926  1.00  0.00           C  
ATOM   1789  OH  TYR   125      21.971  59.798  13.233  1.00  0.00           O  
ATOM   1790  HH  TYR   125      21.560  60.109  14.053  1.00  0.00           H  
ATOM   1791  CE2 TYR   125      24.027  59.745  12.018  1.00  0.00           C  
ATOM   1792  HE2 TYR   125      23.722  58.786  11.616  1.00  0.00           H  
ATOM   1793  CD2 TYR   125      25.261  60.286  11.756  1.00  0.00           C  
ATOM   1794  HD2 TYR   125      25.935  59.672  11.171  1.00  0.00           H  
ATOM   1795  C   TYR   125      29.430  62.225  12.793  1.00  0.00           C  
ATOM   1796  O   TYR   125      30.049  62.713  13.741  1.00  0.00           O  
ATOM   1797  N   GLU   126      29.867  62.160  11.485  1.00  0.00           N  
ATOM   1798  H   GLU   126      29.296  61.648  10.826  1.00  0.00           H  
ATOM   1799  CA  GLU   126      31.048  62.821  10.988  1.00  0.00           C  
ATOM   1800  HA  GLU   126      30.984  63.864  11.290  1.00  0.00           H  
ATOM   1801  CB  GLU   126      32.361  62.156  11.515  1.00  0.00           C  
ATOM   1802  HB2 GLU   126      33.196  62.834  11.352  1.00  0.00           H  
ATOM   1803  HB3 GLU   126      32.316  62.037  12.596  1.00  0.00           H  
ATOM   1804  CG  GLU   126      32.707  60.830  10.762  1.00  0.00           C  
ATOM   1805  HG2 GLU   126      31.862  60.442  10.198  1.00  0.00           H  
ATOM   1806  HG3 GLU   126      33.560  61.158  10.171  1.00  0.00           H  
ATOM   1807  CD  GLU   126      33.032  59.767  11.781  1.00  0.00           C  
ATOM   1808  OE1 GLU   126      33.965  58.933  11.568  1.00  0.00           O  
ATOM   1809  OE2 GLU   126      32.371  59.683  12.816  1.00  0.00           O  
ATOM   1810  C   GLU   126      31.000  63.030   9.447  1.00  0.00           C  
ATOM   1811  O   GLU   126      30.035  62.782   8.795  1.00  0.00           O  
ATOM   1812  N   MET   127      32.092  63.555   8.919  1.00  0.00           N  
ATOM   1813  H   MET   127      32.841  63.863   9.525  1.00  0.00           H  
ATOM   1814  CA  MET   127      32.383  63.942   7.554  1.00  0.00           C  
ATOM   1815  HA  MET   127      31.756  63.228   7.024  1.00  0.00           H  
ATOM   1816  CB  MET   127      31.859  65.316   7.192  1.00  0.00           C  
ATOM   1817  HB2 MET   127      30.824  65.376   7.523  1.00  0.00           H  
ATOM   1818  HB3 MET   127      32.452  66.114   7.634  1.00  0.00           H  
ATOM   1819  CG  MET   127      31.838  65.609   5.678  1.00  0.00           C  
ATOM   1820  HG2 MET   127      32.794  65.667   5.164  1.00  0.00           H  
ATOM   1821  HG3 MET   127      31.169  64.961   5.115  1.00  0.00           H  
ATOM   1822  SD  MET   127      31.129  67.208   5.268  1.00  0.00           S  
ATOM   1823  CE  MET   127      32.658  68.223   5.057  1.00  0.00           C  
ATOM   1824  HE1 MET   127      33.352  67.955   5.850  1.00  0.00           H  
ATOM   1825  HE2 MET   127      33.069  67.874   4.112  1.00  0.00           H  
ATOM   1826  HE3 MET   127      32.258  69.234   5.017  1.00  0.00           H  
ATOM   1827  C   MET   127      33.870  63.687   7.315  1.00  0.00           C  
ATOM   1828  O   MET   127      34.760  64.116   8.047  1.00  0.00           O  
ATOM   1829  N   PRO   128      34.159  63.005   6.172  1.00  0.00           N  
ATOM   1830  CD  PRO   128      33.172  62.398   5.268  1.00  0.00           C  
ATOM   1831  HD2 PRO   128      32.481  63.164   4.925  1.00  0.00           H  
ATOM   1832  HD3 PRO   128      32.633  61.660   5.858  1.00  0.00           H  
ATOM   1833  CG  PRO   128      33.948  61.761   4.178  1.00  0.00           C  
ATOM   1834  HG2 PRO   128      33.989  62.450   3.337  1.00  0.00           H  
ATOM   1835  HG3 PRO   128      33.585  60.806   3.804  1.00  0.00           H  
ATOM   1836  CB  PRO   128      35.359  61.481   4.780  1.00  0.00           C  
ATOM   1837  HB2 PRO   128      36.099  61.458   3.982  1.00  0.00           H  
ATOM   1838  HB3 PRO   128      35.410  60.599   5.415  1.00  0.00           H  
ATOM   1839  CA  PRO   128      35.479  62.634   5.760  1.00  0.00           C  
ATOM   1840  HA  PRO   128      36.105  62.311   6.589  1.00  0.00           H  
ATOM   1841  C   PRO   128      36.095  63.957   5.108  1.00  0.00           C  
ATOM   1842  O   PRO   128      35.960  64.218   3.945  1.00  0.00           O  
ATOM   1843  N   SER   129      36.983  64.549   5.905  1.00  0.00           N  
ATOM   1844  H   SER   129      37.173  64.253   6.853  1.00  0.00           H  
ATOM   1845  CA  SER   129      37.633  65.758   5.446  1.00  0.00           C  
ATOM   1846  HA  SER   129      37.857  65.781   4.382  1.00  0.00           H  
ATOM   1847  CB  SER   129      36.644  66.863   5.706  1.00  0.00           C  
ATOM   1848  HB2 SER   129      35.753  66.786   5.086  1.00  0.00           H  
ATOM   1849  HB3 SER   129      36.390  66.920   6.762  1.00  0.00           H  
ATOM   1850  OG  SER   129      37.189  68.104   5.445  1.00  0.00           O  
ATOM   1851  HG  SER   129      36.628  68.867   5.654  1.00  0.00           H  
ATOM   1852  C   SER   129      38.929  66.053   6.187  1.00  0.00           C  
ATOM   1853  O   SER   129      38.891  66.103   7.436  1.00  0.00           O  
ATOM   1854  N   GLU   130      40.085  66.161   5.484  1.00  0.00           N  
ATOM   1855  H   GLU   130      40.134  66.102   4.476  1.00  0.00           H  
ATOM   1856  CA  GLU   130      41.309  66.754   6.066  1.00  0.00           C  
ATOM   1857  HA  GLU   130      41.579  66.354   7.041  1.00  0.00           H  
ATOM   1858  CB  GLU   130      42.492  66.651   5.119  1.00  0.00           C  
ATOM   1859  HB2 GLU   130      42.144  66.917   4.123  1.00  0.00           H  
ATOM   1860  HB3 GLU   130      43.289  67.343   5.382  1.00  0.00           H  
ATOM   1861  CG  GLU   130      43.161  65.304   4.932  1.00  0.00           C  
ATOM   1862  HG2 GLU   130      44.005  65.329   4.246  1.00  0.00           H  
ATOM   1863  HG3 GLU   130      43.561  64.960   5.883  1.00  0.00           H  
ATOM   1864  CD  GLU   130      42.218  64.254   4.381  1.00  0.00           C  
ATOM   1865  OE1 GLU   130      41.884  63.381   5.126  1.00  0.00           O  
ATOM   1866  OE2 GLU   130      41.829  64.331   3.188  1.00  0.00           O  
ATOM   1867  C   GLU   130      41.125  68.295   6.320  1.00  0.00           C  
ATOM   1868  O   GLU   130      41.656  68.827   7.253  1.00  0.00           O  
ATOM   1869  N   GLU   131      40.426  68.933   5.480  1.00  0.00           N  
ATOM   1870  H   GLU   131      40.083  68.382   4.704  1.00  0.00           H  
ATOM   1871  CA  GLU   131      40.374  70.388   5.588  1.00  0.00           C  
ATOM   1872  HA  GLU   131      41.382  70.790   5.656  1.00  0.00           H  
ATOM   1873  CB  GLU   131      39.621  70.846   4.359  1.00  0.00           C  
ATOM   1874  HB2 GLU   131      38.650  70.388   4.179  1.00  0.00           H  
ATOM   1875  HB3 GLU   131      39.340  71.880   4.554  1.00  0.00           H  
ATOM   1876  CG  GLU   131      40.578  70.936   3.121  1.00  0.00           C  
ATOM   1877  HG2 GLU   131      39.982  71.239   2.263  1.00  0.00           H  
ATOM   1878  HG3 GLU   131      41.381  71.643   3.320  1.00  0.00           H  
ATOM   1879  CD  GLU   131      41.248  69.655   2.735  1.00  0.00           C  
ATOM   1880  OE1 GLU   131      40.533  68.853   2.096  1.00  0.00           O  
ATOM   1881  OE2 GLU   131      42.459  69.404   3.036  1.00  0.00           O  
ATOM   1882  C   GLU   131      39.612  70.821   6.807  1.00  0.00           C  
ATOM   1883  O   GLU   131      40.093  71.716   7.532  1.00  0.00           O  
ATOM   1884  N   GLY   132      38.562  70.096   7.289  1.00  0.00           N  
ATOM   1885  H   GLY   132      38.188  69.334   6.739  1.00  0.00           H  
ATOM   1886  CA  GLY   132      38.101  70.358   8.664  1.00  0.00           C  
ATOM   1887  HA2 GLY   132      38.083  71.415   8.920  1.00  0.00           H  
ATOM   1888  HA3 GLY   132      37.065  70.029   8.675  1.00  0.00           H  
ATOM   1889  C   GLY   132      38.884  69.683   9.834  1.00  0.00           C  
ATOM   1890  O   GLY   132      38.590  69.938  11.018  1.00  0.00           O  
ATOM   1891  N   TYR   133      39.821  68.814   9.463  1.00  0.00           N  
ATOM   1892  H   TYR   133      40.166  68.834   8.513  1.00  0.00           H  
ATOM   1893  CA  TYR   133      40.685  68.220  10.500  1.00  0.00           C  
ATOM   1894  HA  TYR   133      40.214  68.269  11.479  1.00  0.00           H  
ATOM   1895  CB  TYR   133      41.022  66.751  10.067  1.00  0.00           C  
ATOM   1896  HB2 TYR   133      40.093  66.190   9.988  1.00  0.00           H  
ATOM   1897  HB3 TYR   133      41.440  66.581   9.077  1.00  0.00           H  
ATOM   1898  CG  TYR   133      41.995  66.175  11.073  1.00  0.00           C  
ATOM   1899  CD1 TYR   133      43.226  65.672  10.702  1.00  0.00           C  
ATOM   1900  HD1 TYR   133      43.544  65.713   9.667  1.00  0.00           H  
ATOM   1901  CE1 TYR   133      44.073  65.109  11.624  1.00  0.00           C  
ATOM   1902  HE1 TYR   133      45.041  64.742  11.304  1.00  0.00           H  
ATOM   1903  CZ  TYR   133      43.598  64.954  12.960  1.00  0.00           C  
ATOM   1904  OH  TYR   133      44.377  64.337  13.911  1.00  0.00           O  
ATOM   1905  HH  TYR   133      45.238  63.988  13.636  1.00  0.00           H  
ATOM   1906  CE2 TYR   133      42.277  65.284  13.275  1.00  0.00           C  
ATOM   1907  HE2 TYR   133      41.953  65.147  14.300  1.00  0.00           H  
ATOM   1908  CD2 TYR   133      41.489  65.904  12.316  1.00  0.00           C  
ATOM   1909  HD2 TYR   133      40.443  66.143  12.467  1.00  0.00           H  
ATOM   1910  C   TYR   133      41.931  69.093  10.738  1.00  0.00           C  
ATOM   1911  O   TYR   133      42.559  69.033  11.808  1.00  0.00           O  
ATOM   1912  N   GLN   134      42.304  69.917   9.737  1.00  0.00           N  
ATOM   1913  H   GLN   134      41.966  69.821   8.789  1.00  0.00           H  
ATOM   1914  CA  GLN   134      43.510  70.772   9.826  1.00  0.00           C  
ATOM   1915  HA  GLN   134      44.424  70.192   9.932  1.00  0.00           H  
ATOM   1916  CB  GLN   134      43.435  71.641   8.509  1.00  0.00           C  
ATOM   1917  HB2 GLN   134      43.069  71.015   7.698  1.00  0.00           H  
ATOM   1918  HB3 GLN   134      42.774  72.490   8.672  1.00  0.00           H  
ATOM   1919  CG  GLN   134      44.734  72.276   8.028  1.00  0.00           C  
ATOM   1920  HG2 GLN   134      44.572  72.825   7.102  1.00  0.00           H  
ATOM   1921  HG3 GLN   134      45.131  73.024   8.711  1.00  0.00           H  
ATOM   1922  CD  GLN   134      45.928  71.347   7.774  1.00  0.00           C  
ATOM   1923  OE1 GLN   134      45.766  70.142   7.598  1.00  0.00           O  
ATOM   1924  NE2 GLN   134      47.142  71.876   7.736  1.00  0.00           N  
ATOM   1925 HE21 GLN   134      47.878  71.332   7.307  1.00  0.00           H  
ATOM   1926 HE22 GLN   134      47.223  72.867   7.920  1.00  0.00           H  
ATOM   1927  C   GLN   134      43.425  71.850  10.969  1.00  0.00           C  
ATOM   1928  O   GLN   134      44.404  72.553  11.298  1.00  0.00           O  
ATOM   1929  N   ASP   135      42.259  72.035  11.554  1.00  0.00           N  
ATOM   1930  H   ASP   135      41.443  71.528  11.238  1.00  0.00           H  
ATOM   1931  CA  ASP   135      42.102  72.873  12.792  1.00  0.00           C  
ATOM   1932  HA  ASP   135      42.496  73.842  12.496  1.00  0.00           H  
ATOM   1933  CB  ASP   135      40.557  73.032  13.085  1.00  0.00           C  
ATOM   1934  HB2 ASP   135      40.021  73.260  12.166  1.00  0.00           H  
ATOM   1935  HB3 ASP   135      40.190  72.055  13.393  1.00  0.00           H  
ATOM   1936  CG  ASP   135      40.222  74.096  14.097  1.00  0.00           C  
ATOM   1937  OD1 ASP   135      40.439  75.289  13.821  1.00  0.00           O  
ATOM   1938  OD2 ASP   135      39.838  73.785  15.268  1.00  0.00           O  
ATOM   1939  C   ASP   135      42.767  72.279  14.051  1.00  0.00           C  
ATOM   1940  O   ASP   135      43.341  72.975  14.869  1.00  0.00           O  
ATOM   1941  N   TYR   136      42.846  70.904  14.116  1.00  0.00           N  
ATOM   1942  H   TYR   136      42.304  70.299  13.515  1.00  0.00           H  
ATOM   1943  CA  TYR   136      43.541  70.263  15.219  1.00  0.00           C  
ATOM   1944  HA  TYR   136      43.541  71.007  16.012  1.00  0.00           H  
ATOM   1945  CB  TYR   136      42.767  69.051  15.708  1.00  0.00           C  
ATOM   1946  HB2 TYR   136      41.752  69.365  15.943  1.00  0.00           H  
ATOM   1947  HB3 TYR   136      42.631  68.447  14.812  1.00  0.00           H  
ATOM   1948  CG  TYR   136      43.401  68.226  16.827  1.00  0.00           C  
ATOM   1949  CD1 TYR   136      44.158  67.105  16.634  1.00  0.00           C  
ATOM   1950  HD1 TYR   136      44.335  66.776  15.617  1.00  0.00           H  
ATOM   1951  CE1 TYR   136      44.844  66.535  17.724  1.00  0.00           C  
ATOM   1952  HE1 TYR   136      45.489  65.709  17.449  1.00  0.00           H  
ATOM   1953  CZ  TYR   136      44.794  67.127  18.986  1.00  0.00           C  
ATOM   1954  OH  TYR   136      45.603  66.669  19.989  1.00  0.00           O  
ATOM   1955  HH  TYR   136      46.256  66.019  19.687  1.00  0.00           H  
ATOM   1956  CE2 TYR   136      44.110  68.288  19.185  1.00  0.00           C  
ATOM   1957  HE2 TYR   136      44.253  68.741  20.159  1.00  0.00           H  
ATOM   1958  CD2 TYR   136      43.325  68.817  18.089  1.00  0.00           C  
ATOM   1959  HD2 TYR   136      42.812  69.770  18.149  1.00  0.00           H  
ATOM   1960  C   TYR   136      44.985  70.003  14.896  1.00  0.00           C  
ATOM   1961  O   TYR   136      45.796  69.843  15.725  1.00  0.00           O  
ATOM   1962  N   GLU   137      45.256  69.828  13.549  1.00  0.00           N  
ATOM   1963  H   GLU   137      44.407  69.887  13.003  1.00  0.00           H  
ATOM   1964  CA  GLU   137      46.480  69.361  12.936  1.00  0.00           C  
ATOM   1965  HA  GLU   137      47.295  69.301  13.655  1.00  0.00           H  
ATOM   1966  CB  GLU   137      46.203  68.009  12.349  1.00  0.00           C  
ATOM   1967  HB2 GLU   137      45.630  67.473  13.103  1.00  0.00           H  
ATOM   1968  HB3 GLU   137      45.534  68.095  11.494  1.00  0.00           H  
ATOM   1969  CG  GLU   137      47.440  67.220  11.970  1.00  0.00           C  
ATOM   1970  HG2 GLU   137      47.212  66.415  11.275  1.00  0.00           H  
ATOM   1971  HG3 GLU   137      48.131  67.903  11.479  1.00  0.00           H  
ATOM   1972  CD  GLU   137      48.177  66.590  13.145  1.00  0.00           C  
ATOM   1973  OE1 GLU   137      48.586  67.341  14.060  1.00  0.00           O  
ATOM   1974  OE2 GLU   137      48.279  65.319  13.275  1.00  0.00           O  
ATOM   1975  C   GLU   137      47.026  70.425  11.936  1.00  0.00           C  
ATOM   1976  O   GLU   137      46.991  70.184  10.717  1.00  0.00           O  
ATOM   1977  N   PRO   138      47.684  71.496  12.438  1.00  0.00           N  
ATOM   1978  CD  PRO   138      47.873  71.747  13.832  1.00  0.00           C  
ATOM   1979  HD2 PRO   138      48.355  70.944  14.385  1.00  0.00           H  
ATOM   1980  HD3 PRO   138      46.965  72.059  14.342  1.00  0.00           H  
ATOM   1981  CG  PRO   138      48.702  73.051  13.902  1.00  0.00           C  
ATOM   1982  HG2 PRO   138      49.770  72.861  13.986  1.00  0.00           H  
ATOM   1983  HG3 PRO   138      48.417  73.614  14.789  1.00  0.00           H  
ATOM   1984  CB  PRO   138      48.387  73.676  12.595  1.00  0.00           C  
ATOM   1985  HB2 PRO   138      49.187  74.392  12.417  1.00  0.00           H  
ATOM   1986  HB3 PRO   138      47.388  74.083  12.735  1.00  0.00           H  
ATOM   1987  CA  PRO   138      48.245  72.583  11.585  1.00  0.00           C  
ATOM   1988  HA  PRO   138      47.459  72.864  10.887  1.00  0.00           H  
ATOM   1989  C   PRO   138      49.525  72.193  10.846  1.00  0.00           C  
ATOM   1990  O   PRO   138      50.052  71.037  10.888  1.00  0.00           O  
ATOM   1991  N   GLU   139      50.127  73.268  10.187  1.00  0.00           N  
ATOM   1992  H   GLU   139      49.625  74.141  10.098  1.00  0.00           H  
ATOM   1993  CA  GLU   139      51.438  73.165   9.693  1.00  0.00           C  
ATOM   1994  HA  GLU   139      51.499  72.125   9.379  1.00  0.00           H  
ATOM   1995  CB  GLU   139      51.496  74.149   8.451  1.00  0.00           C  
ATOM   1996  HB2 GLU   139      52.324  74.006   7.759  1.00  0.00           H  
ATOM   1997  HB3 GLU   139      50.607  73.944   7.858  1.00  0.00           H  
ATOM   1998  CG  GLU   139      51.420  75.615   8.884  1.00  0.00           C  
ATOM   1999  HG2 GLU   139      51.822  75.865   9.864  1.00  0.00           H  
ATOM   2000  HG3 GLU   139      52.056  76.213   8.234  1.00  0.00           H  
ATOM   2001  CD  GLU   139      49.988  76.221   8.855  1.00  0.00           C  
ATOM   2002  OE1 GLU   139      49.126  75.810   9.699  1.00  0.00           O  
ATOM   2003  OE2 GLU   139      49.691  77.220   8.143  1.00  0.00           O  
ATOM   2004  C   GLU   139      52.616  73.424  10.674  1.00  0.00           C  
ATOM   2005  O   GLU   139      53.801  73.356  10.295  1.00  0.00           O  
ATOM   2006  N   ALA   140      52.322  73.900  11.938  1.00  0.00           N  
ATOM   2007  H   ALA   140      51.367  73.821  12.262  1.00  0.00           H  
ATOM   2008  CA  ALA   140      53.281  74.066  12.995  1.00  0.00           C  
ATOM   2009  HA  ALA   140      53.959  74.868  12.712  1.00  0.00           H  
ATOM   2010  CB  ALA   140      52.547  74.426  14.289  1.00  0.00           C  
ATOM   2011  HB1 ALA   140      51.889  73.578  14.467  1.00  0.00           H  
ATOM   2012  HB2 ALA   140      53.077  74.538  15.233  1.00  0.00           H  
ATOM   2013  HB3 ALA   140      51.910  75.298  14.157  1.00  0.00           H  
ATOM   2014  C   ALA   140      54.129  72.852  13.193  1.00  0.00           C  
ATOM   2015  O   ALA   140      55.114  72.778  13.988  1.00  0.00           O  
ATOM   2016  OXT ALA   140      53.717  71.780  12.659  1.00  0.00           O  
TER    2017      ALA   140 
ATOM   2017  N   MET   141      36.290  58.997  54.235  1.00  0.00           N  
ATOM   2018  H1  MET   141      36.898  58.999  55.073  1.00  0.00           H  
ATOM   2019  H2  MET   141      36.865  58.780  53.401  1.00  0.00           H  
ATOM   2020  H3  MET   141      35.765  58.104  54.249  1.00  0.00           H  
ATOM   2021  CA  MET   141      35.361  60.098  54.209  1.00  0.00           C  
ATOM   2022  HA  MET   141      34.955  60.238  55.208  1.00  0.00           H  
ATOM   2023  CB  MET   141      36.061  61.414  53.732  1.00  0.00           C  
ATOM   2024  HB2 MET   141      36.110  61.396  52.645  1.00  0.00           H  
ATOM   2025  HB3 MET   141      35.576  62.311  54.112  1.00  0.00           H  
ATOM   2026  CG  MET   141      37.497  61.603  54.309  1.00  0.00           C  
ATOM   2027  HG2 MET   141      38.239  60.914  53.911  1.00  0.00           H  
ATOM   2028  HG3 MET   141      37.852  62.603  54.067  1.00  0.00           H  
ATOM   2029  SD  MET   141      37.687  61.297  56.099  1.00  0.00           S  
ATOM   2030  CE  MET   141      36.716  62.700  56.569  1.00  0.00           C  
ATOM   2031  HE1 MET   141      37.000  63.098  57.540  1.00  0.00           H  
ATOM   2032  HE2 MET   141      36.895  63.418  55.772  1.00  0.00           H  
ATOM   2033  HE3 MET   141      35.642  62.559  56.470  1.00  0.00           H  
ATOM   2034  C   MET   141      34.208  59.804  53.282  1.00  0.00           C  
ATOM   2035  O   MET   141      34.344  60.044  52.092  1.00  0.00           O  
ATOM   2036  N   ASP   142      33.096  59.224  53.799  1.00  0.00           N  
ATOM   2037  H   ASP   142      33.056  59.078  54.798  1.00  0.00           H  
ATOM   2038  CA  ASP   142      32.011  58.714  52.959  1.00  0.00           C  
ATOM   2039  HA  ASP   142      32.287  58.038  52.154  1.00  0.00           H  
ATOM   2040  CB  ASP   142      30.998  58.038  53.815  1.00  0.00           C  
ATOM   2041  HB2 ASP   142      30.272  57.556  53.163  1.00  0.00           H  
ATOM   2042  HB3 ASP   142      31.411  57.162  54.312  1.00  0.00           H  
ATOM   2043  CG  ASP   142      30.375  58.902  54.894  1.00  0.00           C  
ATOM   2044  OD1 ASP   142      31.089  59.373  55.810  1.00  0.00           O  
ATOM   2045  OD2 ASP   142      29.106  58.917  54.897  1.00  0.00           O  
ATOM   2046  C   ASP   142      31.275  59.770  52.150  1.00  0.00           C  
ATOM   2047  O   ASP   142      30.824  59.459  51.020  1.00  0.00           O  
ATOM   2048  N   VAL   143      31.129  61.031  52.579  1.00  0.00           N  
ATOM   2049  H   VAL   143      31.490  61.325  53.476  1.00  0.00           H  
ATOM   2050  CA  VAL   143      30.403  62.059  51.849  1.00  0.00           C  
ATOM   2051  HA  VAL   143      29.562  61.602  51.333  1.00  0.00           H  
ATOM   2052  CB  VAL   143      29.734  63.047  52.745  1.00  0.00           C  
ATOM   2053  HB  VAL   143      30.463  63.555  53.373  1.00  0.00           H  
ATOM   2054  CG1 VAL   143      28.901  64.019  52.003  1.00  0.00           C  
ATOM   2055 HG11 VAL   143      28.252  63.595  51.240  1.00  0.00           H  
ATOM   2056 HG12 VAL   143      28.173  64.531  52.630  1.00  0.00           H  
ATOM   2057 HG13 VAL   143      29.555  64.760  51.549  1.00  0.00           H  
ATOM   2058  CG2 VAL   143      28.795  62.458  53.761  1.00  0.00           C  
ATOM   2059 HG21 VAL   143      27.935  62.025  53.254  1.00  0.00           H  
ATOM   2060 HG22 VAL   143      29.273  61.660  54.325  1.00  0.00           H  
ATOM   2061 HG23 VAL   143      28.308  63.204  54.386  1.00  0.00           H  
ATOM   2062  C   VAL   143      31.307  62.706  50.789  1.00  0.00           C  
ATOM   2063  O   VAL   143      30.911  62.955  49.665  1.00  0.00           O  
ATOM   2064  N   PHE   144      32.522  63.112  51.180  1.00  0.00           N  
ATOM   2065  H   PHE   144      32.737  63.168  52.166  1.00  0.00           H  
ATOM   2066  CA  PHE   144      33.459  63.494  50.166  1.00  0.00           C  
ATOM   2067  HA  PHE   144      33.153  64.426  49.695  1.00  0.00           H  
ATOM   2068  CB  PHE   144      34.824  63.675  50.741  1.00  0.00           C  
ATOM   2069  HB2 PHE   144      34.776  64.590  51.327  1.00  0.00           H  
ATOM   2070  HB3 PHE   144      35.083  62.815  51.356  1.00  0.00           H  
ATOM   2071  CG  PHE   144      35.989  63.793  49.849  1.00  0.00           C  
ATOM   2072  CD1 PHE   144      36.756  62.619  49.561  1.00  0.00           C  
ATOM   2073  HD1 PHE   144      36.733  61.669  50.082  1.00  0.00           H  
ATOM   2074  CE1 PHE   144      37.750  62.681  48.525  1.00  0.00           C  
ATOM   2075  HE1 PHE   144      38.314  61.771  48.355  1.00  0.00           H  
ATOM   2076  CZ  PHE   144      37.770  63.852  47.647  1.00  0.00           C  
ATOM   2077  HZ  PHE   144      38.480  63.998  46.841  1.00  0.00           H  
ATOM   2078  CE2 PHE   144      37.024  64.964  48.018  1.00  0.00           C  
ATOM   2079  HE2 PHE   144      36.972  65.782  47.310  1.00  0.00           H  
ATOM   2080  CD2 PHE   144      36.127  64.926  49.052  1.00  0.00           C  
ATOM   2081  HD2 PHE   144      35.577  65.825  49.301  1.00  0.00           H  
ATOM   2082  C   PHE   144      33.602  62.540  49.045  1.00  0.00           C  
ATOM   2083  O   PHE   144      33.538  62.878  47.877  1.00  0.00           O  
ATOM   2084  N   MET   145      33.522  61.239  49.423  1.00  0.00           N  
ATOM   2085  H   MET   145      33.631  60.830  50.341  1.00  0.00           H  
ATOM   2086  CA  MET   145      33.624  60.241  48.360  1.00  0.00           C  
ATOM   2087  HA  MET   145      34.414  60.602  47.705  1.00  0.00           H  
ATOM   2088  CB  MET   145      34.034  58.940  49.077  1.00  0.00           C  
ATOM   2089  HB2 MET   145      34.800  59.221  49.797  1.00  0.00           H  
ATOM   2090  HB3 MET   145      33.191  58.559  49.651  1.00  0.00           H  
ATOM   2091  CG  MET   145      34.560  57.870  48.104  1.00  0.00           C  
ATOM   2092  HG2 MET   145      34.973  57.068  48.710  1.00  0.00           H  
ATOM   2093  HG3 MET   145      33.827  57.532  47.375  1.00  0.00           H  
ATOM   2094  SD  MET   145      35.894  58.712  47.219  1.00  0.00           S  
ATOM   2095  CE  MET   145      36.213  57.414  46.013  1.00  0.00           C  
ATOM   2096  HE1 MET   145      36.961  57.821  45.336  1.00  0.00           H  
ATOM   2097  HE2 MET   145      36.650  56.535  46.482  1.00  0.00           H  
ATOM   2098  HE3 MET   145      35.308  57.199  45.449  1.00  0.00           H  
ATOM   2099  C   MET   145      32.415  60.192  47.552  1.00  0.00           C  
ATOM   2100  O   MET   145      32.651  59.961  46.387  1.00  0.00           O  
ATOM   2101  N   LYS   146      31.139  60.486  48.050  1.00  0.00           N  
ATOM   2102  H   LYS   146      31.075  60.767  49.020  1.00  0.00           H  
ATOM   2103  CA  LYS   146      29.974  60.769  47.190  1.00  0.00           C  
ATOM   2104  HA  LYS   146      29.853  59.835  46.645  1.00  0.00           H  
ATOM   2105  CB  LYS   146      28.625  61.030  47.863  1.00  0.00           C  
ATOM   2106  HB2 LYS   146      28.361  60.176  48.483  1.00  0.00           H  
ATOM   2107  HB3 LYS   146      28.834  61.859  48.536  1.00  0.00           H  
ATOM   2108  CG  LYS   146      27.454  61.379  46.895  1.00  0.00           C  
ATOM   2109  HG2 LYS   146      26.712  61.746  47.601  1.00  0.00           H  
ATOM   2110  HG3 LYS   146      27.768  62.229  46.292  1.00  0.00           H  
ATOM   2111  CD  LYS   146      26.871  60.313  45.975  1.00  0.00           C  
ATOM   2112  HD2 LYS   146      26.090  60.704  45.326  1.00  0.00           H  
ATOM   2113  HD3 LYS   146      27.653  60.009  45.281  1.00  0.00           H  
ATOM   2114  CE  LYS   146      26.454  59.043  46.682  1.00  0.00           C  
ATOM   2115  HE2 LYS   146      27.263  58.910  47.397  1.00  0.00           H  
ATOM   2116  HE3 LYS   146      25.569  59.261  47.274  1.00  0.00           H  
ATOM   2117  NZ  LYS   146      26.394  57.818  45.829  1.00  0.00           N  
ATOM   2118  HZ1 LYS   146      26.207  57.016  46.457  1.00  0.00           H  
ATOM   2119  HZ2 LYS   146      25.650  57.885  45.111  1.00  0.00           H  
ATOM   2120  HZ3 LYS   146      27.302  57.646  45.362  1.00  0.00           H  
ATOM   2121  C   LYS   146      30.427  61.857  46.243  1.00  0.00           C  
ATOM   2122  O   LYS   146      30.345  61.611  45.027  1.00  0.00           O  
ATOM   2123  N   GLY   147      30.982  63.000  46.689  1.00  0.00           N  
ATOM   2124  H   GLY   147      30.936  63.324  47.646  1.00  0.00           H  
ATOM   2125  CA  GLY   147      31.020  64.073  45.716  1.00  0.00           C  
ATOM   2126  HA2 GLY   147      30.033  64.256  45.297  1.00  0.00           H  
ATOM   2127  HA3 GLY   147      31.272  65.011  46.204  1.00  0.00           H  
ATOM   2128  C   GLY   147      31.975  63.858  44.621  1.00  0.00           C  
ATOM   2129  O   GLY   147      31.805  64.151  43.464  1.00  0.00           O  
ATOM   2130  N   LEU   148      33.117  63.330  45.051  1.00  0.00           N  
ATOM   2131  H   LEU   148      33.224  63.166  46.043  1.00  0.00           H  
ATOM   2132  CA  LEU   148      34.238  62.905  44.190  1.00  0.00           C  
ATOM   2133  HA  LEU   148      34.483  63.727  43.521  1.00  0.00           H  
ATOM   2134  CB  LEU   148      35.499  62.414  44.918  1.00  0.00           C  
ATOM   2135  HB2 LEU   148      35.841  63.228  45.554  1.00  0.00           H  
ATOM   2136  HB3 LEU   148      35.186  61.665  45.642  1.00  0.00           H  
ATOM   2137  CG  LEU   148      36.633  61.919  44.028  1.00  0.00           C  
ATOM   2138  HG  LEU   148      36.305  61.090  43.405  1.00  0.00           H  
ATOM   2139  CD1 LEU   148      37.271  63.020  43.212  1.00  0.00           C  
ATOM   2140 HD11 LEU   148      37.417  63.867  43.880  1.00  0.00           H  
ATOM   2141 HD12 LEU   148      38.170  62.670  42.707  1.00  0.00           H  
ATOM   2142 HD13 LEU   148      36.490  63.264  42.495  1.00  0.00           H  
ATOM   2143  CD2 LEU   148      37.614  61.308  45.005  1.00  0.00           C  
ATOM   2144 HD21 LEU   148      38.094  61.892  45.789  1.00  0.00           H  
ATOM   2145 HD22 LEU   148      37.183  60.387  45.392  1.00  0.00           H  
ATOM   2146 HD23 LEU   148      38.397  60.798  44.448  1.00  0.00           H  
ATOM   2147  C   LEU   148      33.694  61.858  43.126  1.00  0.00           C  
ATOM   2148  O   LEU   148      33.973  62.043  41.936  1.00  0.00           O  
ATOM   2149  N   SER   149      32.752  60.913  43.560  1.00  0.00           N  
ATOM   2150  H   SER   149      32.515  60.764  44.532  1.00  0.00           H  
ATOM   2151  CA  SER   149      32.382  59.833  42.696  1.00  0.00           C  
ATOM   2152  HA  SER   149      33.237  59.492  42.116  1.00  0.00           H  
ATOM   2153  CB  SER   149      31.743  58.728  43.496  1.00  0.00           C  
ATOM   2154  HB2 SER   149      30.867  59.096  44.026  1.00  0.00           H  
ATOM   2155  HB3 SER   149      31.402  58.004  42.760  1.00  0.00           H  
ATOM   2156  OG  SER   149      32.574  58.023  44.447  1.00  0.00           O  
ATOM   2157  HG  SER   149      32.832  58.729  45.059  1.00  0.00           H  
ATOM   2158  C   SER   149      31.435  60.369  41.588  1.00  0.00           C  
ATOM   2159  O   SER   149      31.537  59.883  40.484  1.00  0.00           O  
ATOM   2160  N   LYS   150      30.602  61.362  42.000  1.00  0.00           N  
ATOM   2161  H   LYS   150      30.535  61.500  42.999  1.00  0.00           H  
ATOM   2162  CA  LYS   150      29.600  61.993  41.176  1.00  0.00           C  
ATOM   2163  HA  LYS   150      28.956  61.304  40.634  1.00  0.00           H  
ATOM   2164  CB  LYS   150      28.823  62.890  42.144  1.00  0.00           C  
ATOM   2165  HB2 LYS   150      28.730  62.365  43.093  1.00  0.00           H  
ATOM   2166  HB3 LYS   150      29.399  63.737  42.510  1.00  0.00           H  
ATOM   2167  CG  LYS   150      27.452  63.345  41.777  1.00  0.00           C  
ATOM   2168  HG2 LYS   150      27.509  64.044  40.945  1.00  0.00           H  
ATOM   2169  HG3 LYS   150      26.868  62.522  41.372  1.00  0.00           H  
ATOM   2170  CD  LYS   150      26.754  64.066  42.949  1.00  0.00           C  
ATOM   2171  HD2 LYS   150      26.574  63.317  43.717  1.00  0.00           H  
ATOM   2172  HD3 LYS   150      27.314  64.921  43.323  1.00  0.00           H  
ATOM   2173  CE  LYS   150      25.398  64.277  42.506  1.00  0.00           C  
ATOM   2174  HE2 LYS   150      25.369  64.958  41.659  1.00  0.00           H  
ATOM   2175  HE3 LYS   150      25.101  63.264  42.246  1.00  0.00           H  
ATOM   2176  NZ  LYS   150      24.449  64.847  43.509  1.00  0.00           N  
ATOM   2177  HZ1 LYS   150      24.952  65.497  44.139  1.00  0.00           H  
ATOM   2178  HZ2 LYS   150      23.685  65.254  42.939  1.00  0.00           H  
ATOM   2179  HZ3 LYS   150      24.087  64.099  44.128  1.00  0.00           H  
ATOM   2180  C   LYS   150      30.372  62.924  40.169  1.00  0.00           C  
ATOM   2181  O   LYS   150      30.038  63.026  39.005  1.00  0.00           O  
ATOM   2182  N   ALA   151      31.462  63.547  40.639  1.00  0.00           N  
ATOM   2183  H   ALA   151      31.741  63.321  41.585  1.00  0.00           H  
ATOM   2184  CA  ALA   151      32.241  64.322  39.717  1.00  0.00           C  
ATOM   2185  HA  ALA   151      31.528  65.044  39.322  1.00  0.00           H  
ATOM   2186  CB  ALA   151      33.393  65.017  40.373  1.00  0.00           C  
ATOM   2187  HB1 ALA   151      34.104  64.373  40.887  1.00  0.00           H  
ATOM   2188  HB2 ALA   151      33.902  65.509  39.547  1.00  0.00           H  
ATOM   2189  HB3 ALA   151      33.008  65.726  41.104  1.00  0.00           H  
ATOM   2190  C   ALA   151      32.839  63.373  38.653  1.00  0.00           C  
ATOM   2191  O   ALA   151      32.729  63.763  37.489  1.00  0.00           O  
ATOM   2192  N   LYS   152      33.399  62.186  38.946  1.00  0.00           N  
ATOM   2193  H   LYS   152      33.357  61.796  39.877  1.00  0.00           H  
ATOM   2194  CA  LYS   152      33.953  61.317  37.914  1.00  0.00           C  
ATOM   2195  HA  LYS   152      34.663  61.876  37.309  1.00  0.00           H  
ATOM   2196  CB  LYS   152      34.766  60.194  38.624  1.00  0.00           C  
ATOM   2197  HB2 LYS   152      35.430  60.671  39.342  1.00  0.00           H  
ATOM   2198  HB3 LYS   152      34.088  59.458  39.052  1.00  0.00           H  
ATOM   2199  CG  LYS   152      35.692  59.465  37.630  1.00  0.00           C  
ATOM   2200  HG2 LYS   152      35.260  59.473  36.632  1.00  0.00           H  
ATOM   2201  HG3 LYS   152      36.517  60.168  37.535  1.00  0.00           H  
ATOM   2202  CD  LYS   152      36.139  58.064  38.116  1.00  0.00           C  
ATOM   2203  HD2 LYS   152      36.942  57.667  37.499  1.00  0.00           H  
ATOM   2204  HD3 LYS   152      36.483  58.196  39.140  1.00  0.00           H  
ATOM   2205  CE  LYS   152      35.005  57.007  38.107  1.00  0.00           C  
ATOM   2206  HE2 LYS   152      34.404  57.087  39.009  1.00  0.00           H  
ATOM   2207  HE3 LYS   152      34.500  57.160  37.156  1.00  0.00           H  
ATOM   2208  NZ  LYS   152      35.577  55.653  38.078  1.00  0.00           N  
ATOM   2209  HZ1 LYS   152      34.837  54.930  38.033  1.00  0.00           H  
ATOM   2210  HZ2 LYS   152      36.145  55.474  37.231  1.00  0.00           H  
ATOM   2211  HZ3 LYS   152      36.171  55.393  38.886  1.00  0.00           H  
ATOM   2212  C   LYS   152      32.822  60.755  36.960  1.00  0.00           C  
ATOM   2213  O   LYS   152      32.975  60.652  35.716  1.00  0.00           O  
ATOM   2214  N   GLU   153      31.643  60.457  37.586  1.00  0.00           N  
ATOM   2215  H   GLU   153      31.549  60.464  38.592  1.00  0.00           H  
ATOM   2216  CA  GLU   153      30.461  60.123  36.823  1.00  0.00           C  
ATOM   2217  HA  GLU   153      30.766  59.304  36.174  1.00  0.00           H  
ATOM   2218  CB  GLU   153      29.218  59.695  37.552  1.00  0.00           C  
ATOM   2219  HB2 GLU   153      29.100  60.380  38.389  1.00  0.00           H  
ATOM   2220  HB3 GLU   153      28.420  59.753  36.814  1.00  0.00           H  
ATOM   2221  CG  GLU   153      29.309  58.298  38.048  1.00  0.00           C  
ATOM   2222  HG2 GLU   153      30.210  57.815  37.675  1.00  0.00           H  
ATOM   2223  HG3 GLU   153      29.412  58.272  39.131  1.00  0.00           H  
ATOM   2224  CD  GLU   153      28.173  57.372  37.560  1.00  0.00           C  
ATOM   2225  OE1 GLU   153      27.455  56.848  38.418  1.00  0.00           O  
ATOM   2226  OE2 GLU   153      27.923  57.155  36.321  1.00  0.00           O  
ATOM   2227  C   GLU   153      30.094  61.181  35.825  1.00  0.00           C  
ATOM   2228  O   GLU   153      29.774  60.859  34.623  1.00  0.00           O  
ATOM   2229  N   GLY   154      30.168  62.465  36.223  1.00  0.00           N  
ATOM   2230  H   GLY   154      30.521  62.683  37.145  1.00  0.00           H  
ATOM   2231  CA  GLY   154      29.629  63.492  35.406  1.00  0.00           C  
ATOM   2232  HA2 GLY   154      28.667  63.183  35.005  1.00  0.00           H  
ATOM   2233  HA3 GLY   154      29.419  64.321  36.079  1.00  0.00           H  
ATOM   2234  C   GLY   154      30.511  63.884  34.196  1.00  0.00           C  
ATOM   2235  O   GLY   154      29.939  63.947  33.093  1.00  0.00           O  
ATOM   2236  N   VAL   155      31.871  63.827  34.419  1.00  0.00           N  
ATOM   2237  H   VAL   155      32.215  63.687  35.359  1.00  0.00           H  
ATOM   2238  CA  VAL   155      32.828  63.817  33.316  1.00  0.00           C  
ATOM   2239  HA  VAL   155      32.736  64.782  32.823  1.00  0.00           H  
ATOM   2240  CB  VAL   155      34.254  63.746  33.856  1.00  0.00           C  
ATOM   2241  HB  VAL   155      34.470  62.887  34.488  1.00  0.00           H  
ATOM   2242  CG1 VAL   155      35.250  63.833  32.671  1.00  0.00           C  
ATOM   2243 HG11 VAL   155      35.091  64.734  32.080  1.00  0.00           H  
ATOM   2244 HG12 VAL   155      36.292  63.972  32.950  1.00  0.00           H  
ATOM   2245 HG13 VAL   155      35.217  62.986  31.989  1.00  0.00           H  
ATOM   2246  CG2 VAL   155      34.605  64.972  34.725  1.00  0.00           C  
ATOM   2247 HG21 VAL   155      34.021  64.997  35.643  1.00  0.00           H  
ATOM   2248 HG22 VAL   155      35.659  65.030  34.992  1.00  0.00           H  
ATOM   2249 HG23 VAL   155      34.395  65.865  34.139  1.00  0.00           H  
ATOM   2250  C   VAL   155      32.561  62.788  32.176  1.00  0.00           C  
ATOM   2251  O   VAL   155      32.547  63.101  30.978  1.00  0.00           O  
ATOM   2252  N   VAL   156      32.199  61.479  32.611  1.00  0.00           N  
ATOM   2253  H   VAL   156      32.144  61.270  33.599  1.00  0.00           H  
ATOM   2254  CA  VAL   156      32.136  60.287  31.674  1.00  0.00           C  
ATOM   2255  HA  VAL   156      32.978  60.402  30.995  1.00  0.00           H  
ATOM   2256  CB  VAL   156      32.393  58.912  32.352  1.00  0.00           C  
ATOM   2257  HB  VAL   156      31.738  58.800  33.214  1.00  0.00           H  
ATOM   2258  CG1 VAL   156      32.250  57.697  31.513  1.00  0.00           C  
ATOM   2259 HG11 VAL   156      31.288  57.733  31.004  1.00  0.00           H  
ATOM   2260 HG12 VAL   156      32.956  57.702  30.685  1.00  0.00           H  
ATOM   2261 HG13 VAL   156      32.386  56.777  32.078  1.00  0.00           H  
ATOM   2262  CG2 VAL   156      33.874  58.719  32.847  1.00  0.00           C  
ATOM   2263 HG21 VAL   156      34.006  59.410  33.677  1.00  0.00           H  
ATOM   2264 HG22 VAL   156      33.900  57.746  33.333  1.00  0.00           H  
ATOM   2265 HG23 VAL   156      34.636  58.589  32.081  1.00  0.00           H  
ATOM   2266  C   VAL   156      30.847  60.386  30.855  1.00  0.00           C  
ATOM   2267  O   VAL   156      30.810  60.033  29.727  1.00  0.00           O  
ATOM   2268  N   ALA   157      29.792  60.957  31.508  1.00  0.00           N  
ATOM   2269  H   ALA   157      29.910  61.293  32.454  1.00  0.00           H  
ATOM   2270  CA  ALA   157      28.507  61.306  30.877  1.00  0.00           C  
ATOM   2271  HA  ALA   157      28.174  60.411  30.356  1.00  0.00           H  
ATOM   2272  CB  ALA   157      27.402  61.498  31.978  1.00  0.00           C  
ATOM   2273  HB1 ALA   157      27.762  62.076  32.827  1.00  0.00           H  
ATOM   2274  HB2 ALA   157      26.512  61.980  31.578  1.00  0.00           H  
ATOM   2275  HB3 ALA   157      27.121  60.557  32.448  1.00  0.00           H  
ATOM   2276  C   ALA   157      28.650  62.538  29.965  1.00  0.00           C  
ATOM   2277  O   ALA   157      27.882  62.663  29.028  1.00  0.00           O  
ATOM   2278  N   ALA   158      29.603  63.410  30.261  1.00  0.00           N  
ATOM   2279  H   ALA   158      30.245  63.412  31.043  1.00  0.00           H  
ATOM   2280  CA  ALA   158      29.681  64.637  29.444  1.00  0.00           C  
ATOM   2281  HA  ALA   158      28.655  64.858  29.156  1.00  0.00           H  
ATOM   2282  CB  ALA   158      30.269  65.857  30.164  1.00  0.00           C  
ATOM   2283  HB1 ALA   158      31.270  65.678  30.550  1.00  0.00           H  
ATOM   2284  HB2 ALA   158      30.237  66.663  29.434  1.00  0.00           H  
ATOM   2285  HB3 ALA   158      29.658  66.005  31.053  1.00  0.00           H  
ATOM   2286  C   ALA   158      30.525  64.326  28.182  1.00  0.00           C  
ATOM   2287  O   ALA   158      30.164  64.689  27.094  1.00  0.00           O  
ATOM   2288  N   ALA   159      31.536  63.478  28.468  1.00  0.00           N  
ATOM   2289  H   ALA   159      31.735  63.190  29.417  1.00  0.00           H  
ATOM   2290  CA  ALA   159      32.318  62.991  27.353  1.00  0.00           C  
ATOM   2291  HA  ALA   159      32.568  63.840  26.720  1.00  0.00           H  
ATOM   2292  CB  ALA   159      33.526  62.062  27.880  1.00  0.00           C  
ATOM   2293  HB1 ALA   159      34.230  61.669  27.149  1.00  0.00           H  
ATOM   2294  HB2 ALA   159      34.064  62.579  28.673  1.00  0.00           H  
ATOM   2295  HB3 ALA   159      33.136  61.204  28.423  1.00  0.00           H  
ATOM   2296  C   ALA   159      31.291  62.204  26.430  1.00  0.00           C  
ATOM   2297  O   ALA   159      31.387  62.435  25.219  1.00  0.00           O  
ATOM   2298  N   GLU   160      30.309  61.462  26.926  1.00  0.00           N  
ATOM   2299  H   GLU   160      30.258  61.289  27.921  1.00  0.00           H  
ATOM   2300  CA  GLU   160      29.468  60.695  26.021  1.00  0.00           C  
ATOM   2301  HA  GLU   160      30.210  60.163  25.430  1.00  0.00           H  
ATOM   2302  CB  GLU   160      28.581  59.672  26.700  1.00  0.00           C  
ATOM   2303  HB2 GLU   160      29.131  59.047  27.401  1.00  0.00           H  
ATOM   2304  HB3 GLU   160      27.767  60.174  27.219  1.00  0.00           H  
ATOM   2305  CG  GLU   160      28.027  58.619  25.734  1.00  0.00           C  
ATOM   2306  HG2 GLU   160      27.414  57.871  26.233  1.00  0.00           H  
ATOM   2307  HG3 GLU   160      27.373  59.065  24.987  1.00  0.00           H  
ATOM   2308  CD  GLU   160      29.037  57.770  25.009  1.00  0.00           C  
ATOM   2309  OE1 GLU   160      28.606  57.098  23.993  1.00  0.00           O  
ATOM   2310  OE2 GLU   160      30.173  57.559  25.447  1.00  0.00           O  
ATOM   2311  C   GLU   160      28.606  61.568  25.104  1.00  0.00           C  
ATOM   2312  O   GLU   160      28.655  61.493  23.890  1.00  0.00           O  
ATOM   2313  N   LYS   161      27.885  62.505  25.733  1.00  0.00           N  
ATOM   2314  H   LYS   161      27.752  62.456  26.734  1.00  0.00           H  
ATOM   2315  CA  LYS   161      27.049  63.505  25.085  1.00  0.00           C  
ATOM   2316  HA  LYS   161      26.290  62.983  24.506  1.00  0.00           H  
ATOM   2317  CB  LYS   161      26.395  64.397  26.154  1.00  0.00           C  
ATOM   2318  HB2 LYS   161      25.641  63.763  26.616  1.00  0.00           H  
ATOM   2319  HB3 LYS   161      27.141  64.633  26.910  1.00  0.00           H  
ATOM   2320  CG  LYS   161      25.626  65.572  25.754  1.00  0.00           C  
ATOM   2321  HG2 LYS   161      25.176  66.073  26.609  1.00  0.00           H  
ATOM   2322  HG3 LYS   161      26.315  66.315  25.358  1.00  0.00           H  
ATOM   2323  CD  LYS   161      24.646  65.381  24.628  1.00  0.00           C  
ATOM   2324  HD2 LYS   161      25.201  65.376  23.691  1.00  0.00           H  
ATOM   2325  HD3 LYS   161      24.155  64.418  24.750  1.00  0.00           H  
ATOM   2326  CE  LYS   161      23.665  66.493  24.565  1.00  0.00           C  
ATOM   2327  HE2 LYS   161      23.293  66.660  25.573  1.00  0.00           H  
ATOM   2328  HE3 LYS   161      24.224  67.409  24.391  1.00  0.00           H  
ATOM   2329  NZ  LYS   161      22.531  66.265  23.637  1.00  0.00           N  
ATOM   2330  HZ1 LYS   161      21.843  65.549  23.933  1.00  0.00           H  
ATOM   2331  HZ2 LYS   161      21.964  67.127  23.731  1.00  0.00           H  
ATOM   2332  HZ3 LYS   161      22.780  66.214  22.633  1.00  0.00           H  
ATOM   2333  C   LYS   161      27.928  64.329  23.968  1.00  0.00           C  
ATOM   2334  O   LYS   161      27.430  64.755  22.986  1.00  0.00           O  
ATOM   2335  N   THR   162      29.228  64.594  24.272  1.00  0.00           N  
ATOM   2336  H   THR   162      29.647  64.142  25.073  1.00  0.00           H  
ATOM   2337  CA  THR   162      30.102  65.431  23.540  1.00  0.00           C  
ATOM   2338  HA  THR   162      31.040  65.326  24.082  1.00  0.00           H  
ATOM   2339  CB  THR   162      29.642  66.897  23.525  1.00  0.00           C  
ATOM   2340  HB  THR   162      28.672  67.043  23.056  1.00  0.00           H  
ATOM   2341  CG2 THR   162      29.338  67.444  24.828  1.00  0.00           C  
ATOM   2342 HG21 THR   162      30.089  67.106  25.539  1.00  0.00           H  
ATOM   2343 HG22 THR   162      29.293  68.508  24.605  1.00  0.00           H  
ATOM   2344 HG23 THR   162      28.340  67.167  25.161  1.00  0.00           H  
ATOM   2345  OG1 THR   162      30.583  67.712  22.884  1.00  0.00           O  
ATOM   2346  HG1 THR   162      30.447  67.440  21.963  1.00  0.00           H  
ATOM   2347  C   THR   162      30.288  64.777  22.174  1.00  0.00           C  
ATOM   2348  O   THR   162      30.437  65.480  21.180  1.00  0.00           O  
ATOM   2349  N   LYS   163      30.209  63.461  22.068  1.00  0.00           N  
ATOM   2350  H   LYS   163      30.232  62.992  22.964  1.00  0.00           H  
ATOM   2351  CA  LYS   163      30.438  62.730  20.876  1.00  0.00           C  
ATOM   2352  HA  LYS   163      31.326  63.033  20.326  1.00  0.00           H  
ATOM   2353  CB  LYS   163      30.516  61.240  21.155  1.00  0.00           C  
ATOM   2354  HB2 LYS   163      29.700  60.923  21.800  1.00  0.00           H  
ATOM   2355  HB3 LYS   163      30.514  60.702  20.209  1.00  0.00           H  
ATOM   2356  CG  LYS   163      31.846  60.914  21.907  1.00  0.00           C  
ATOM   2357  HG2 LYS   163      32.735  61.103  21.308  1.00  0.00           H  
ATOM   2358  HG3 LYS   163      32.008  61.523  22.794  1.00  0.00           H  
ATOM   2359  CD  LYS   163      31.995  59.453  22.319  1.00  0.00           C  
ATOM   2360  HD2 LYS   163      32.859  59.406  22.978  1.00  0.00           H  
ATOM   2361  HD3 LYS   163      31.160  59.141  22.944  1.00  0.00           H  
ATOM   2362  CE  LYS   163      32.120  58.493  21.155  1.00  0.00           C  
ATOM   2363  HE2 LYS   163      31.199  58.411  20.583  1.00  0.00           H  
ATOM   2364  HE3 LYS   163      32.997  58.745  20.563  1.00  0.00           H  
ATOM   2365  NZ  LYS   163      32.459  57.111  21.587  1.00  0.00           N  
ATOM   2366  HZ1 LYS   163      32.669  56.553  20.740  1.00  0.00           H  
ATOM   2367  HZ2 LYS   163      33.332  57.073  22.142  1.00  0.00           H  
ATOM   2368  HZ3 LYS   163      31.704  56.676  22.147  1.00  0.00           H  
ATOM   2369  C   LYS   163      29.350  62.955  19.901  1.00  0.00           C  
ATOM   2370  O   LYS   163      29.526  62.824  18.689  1.00  0.00           O  
ATOM   2371  N   GLN   164      28.103  63.125  20.450  1.00  0.00           N  
ATOM   2372  H   GLN   164      28.049  63.426  21.414  1.00  0.00           H  
ATOM   2373  CA  GLN   164      26.854  62.997  19.760  1.00  0.00           C  
ATOM   2374  HA  GLN   164      26.871  62.159  19.068  1.00  0.00           H  
ATOM   2375  CB  GLN   164      25.685  62.751  20.763  1.00  0.00           C  
ATOM   2376  HB2 GLN   164      25.646  63.554  21.497  1.00  0.00           H  
ATOM   2377  HB3 GLN   164      24.744  62.846  20.225  1.00  0.00           H  
ATOM   2378  CG  GLN   164      25.767  61.385  21.351  1.00  0.00           C  
ATOM   2379  HG2 GLN   164      25.195  60.696  20.732  1.00  0.00           H  
ATOM   2380  HG3 GLN   164      26.796  61.085  21.541  1.00  0.00           H  
ATOM   2381  CD  GLN   164      25.051  61.276  22.662  1.00  0.00           C  
ATOM   2382  OE1 GLN   164      24.198  62.084  23.069  1.00  0.00           O  
ATOM   2383  NE2 GLN   164      25.309  60.216  23.410  1.00  0.00           N  
ATOM   2384 HE21 GLN   164      24.793  60.061  24.266  1.00  0.00           H  
ATOM   2385 HE22 GLN   164      25.828  59.435  23.033  1.00  0.00           H  
ATOM   2386  C   GLN   164      26.569  64.309  18.966  1.00  0.00           C  
ATOM   2387  O   GLN   164      25.594  65.037  19.184  1.00  0.00           O  
ATOM   2388  N   GLY   165      27.450  64.680  17.968  1.00  0.00           N  
ATOM   2389  H   GLY   165      28.234  64.076  17.761  1.00  0.00           H  
ATOM   2390  CA  GLY   165      27.024  65.497  16.857  1.00  0.00           C  
ATOM   2391  HA2 GLY   165      25.996  65.208  16.650  1.00  0.00           H  
ATOM   2392  HA3 GLY   165      27.066  66.527  17.204  1.00  0.00           H  
ATOM   2393  C   GLY   165      27.902  65.248  15.691  1.00  0.00           C  
ATOM   2394  O   GLY   165      28.599  64.172  15.606  1.00  0.00           O  
ATOM   2395  N   VAL   166      28.000  66.253  14.764  1.00  0.00           N  
ATOM   2396  H   VAL   166      27.541  67.127  14.987  1.00  0.00           H  
ATOM   2397  CA  VAL   166      28.659  66.074  13.448  1.00  0.00           C  
ATOM   2398  HA  VAL   166      28.875  65.009  13.405  1.00  0.00           H  
ATOM   2399  CB  VAL   166      27.732  66.566  12.324  1.00  0.00           C  
ATOM   2400  HB  VAL   166      27.807  67.651  12.318  1.00  0.00           H  
ATOM   2401  CG1 VAL   166      28.113  65.887  10.986  1.00  0.00           C  
ATOM   2402 HG11 VAL   166      29.200  65.898  10.940  1.00  0.00           H  
ATOM   2403 HG12 VAL   166      27.704  64.914  10.720  1.00  0.00           H  
ATOM   2404 HG13 VAL   166      27.730  66.505  10.177  1.00  0.00           H  
ATOM   2405  CG2 VAL   166      26.320  66.152  12.481  1.00  0.00           C  
ATOM   2406 HG21 VAL   166      26.347  65.073  12.616  1.00  0.00           H  
ATOM   2407 HG22 VAL   166      25.898  66.629  13.363  1.00  0.00           H  
ATOM   2408 HG23 VAL   166      25.752  66.339  11.572  1.00  0.00           H  
ATOM   2409  C   VAL   166      30.107  66.735  13.507  1.00  0.00           C  
ATOM   2410  O   VAL   166      30.263  67.830  13.977  1.00  0.00           O  
ATOM   2411  N   ALA   167      31.098  65.985  13.010  1.00  0.00           N  
ATOM   2412  H   ALA   167      30.926  64.990  12.947  1.00  0.00           H  
ATOM   2413  CA  ALA   167      32.574  66.221  13.186  1.00  0.00           C  
ATOM   2414  HA  ALA   167      32.641  67.268  13.475  1.00  0.00           H  
ATOM   2415  CB  ALA   167      33.169  65.348  14.239  1.00  0.00           C  
ATOM   2416  HB1 ALA   167      34.184  65.646  14.495  1.00  0.00           H  
ATOM   2417  HB2 ALA   167      32.689  65.591  15.185  1.00  0.00           H  
ATOM   2418  HB3 ALA   167      32.984  64.301  14.010  1.00  0.00           H  
ATOM   2419  C   ALA   167      33.136  66.181  11.771  1.00  0.00           C  
ATOM   2420  O   ALA   167      32.400  65.909  10.805  1.00  0.00           O  
ATOM   2421  N   GLU   168      34.438  66.453  11.681  1.00  0.00           N  
ATOM   2422  H   GLU   168      34.956  66.740  12.501  1.00  0.00           H  
ATOM   2423  CA  GLU   168      35.228  66.261  10.455  1.00  0.00           C  
ATOM   2424  HA  GLU   168      34.725  65.587   9.764  1.00  0.00           H  
ATOM   2425  CB  GLU   168      35.628  67.533   9.748  1.00  0.00           C  
ATOM   2426  HB2 GLU   168      36.159  68.164  10.459  1.00  0.00           H  
ATOM   2427  HB3 GLU   168      36.163  67.308   8.828  1.00  0.00           H  
ATOM   2428  CG  GLU   168      34.517  68.397   9.209  1.00  0.00           C  
ATOM   2429  HG2 GLU   168      35.010  69.159   8.610  1.00  0.00           H  
ATOM   2430  HG3 GLU   168      33.819  67.836   8.590  1.00  0.00           H  
ATOM   2431  CD  GLU   168      33.844  69.238  10.300  1.00  0.00           C  
ATOM   2432  OE1 GLU   168      32.640  69.526  10.049  1.00  0.00           O  
ATOM   2433  OE2 GLU   168      34.575  69.843  11.129  1.00  0.00           O  
ATOM   2434  C   GLU   168      36.466  65.554  10.938  1.00  0.00           C  
ATOM   2435  O   GLU   168      36.998  65.669  12.036  1.00  0.00           O  
ATOM   2436  N   ALA   169      37.044  64.712   9.999  1.00  0.00           N  
ATOM   2437  H   ALA   169      36.563  64.526   9.129  1.00  0.00           H  
ATOM   2438  CA  ALA   169      37.793  63.520  10.435  1.00  0.00           C  
ATOM   2439  HA  ALA   169      38.328  63.522  11.382  1.00  0.00           H  
ATOM   2440  CB  ALA   169      36.727  62.426  10.752  1.00  0.00           C  
ATOM   2441  HB1 ALA   169      37.227  61.524  11.101  1.00  0.00           H  
ATOM   2442  HB2 ALA   169      36.026  62.644  11.556  1.00  0.00           H  
ATOM   2443  HB3 ALA   169      36.189  62.240   9.825  1.00  0.00           H  
ATOM   2444  C   ALA   169      38.723  62.981   9.338  1.00  0.00           C  
ATOM   2445  O   ALA   169      38.565  63.244   8.108  1.00  0.00           O  
ATOM   2446  N   ALA   170      39.713  62.151   9.761  1.00  0.00           N  
ATOM   2447  H   ALA   170      39.874  62.148  10.759  1.00  0.00           H  
ATOM   2448  CA  ALA   170      40.832  61.904   8.878  1.00  0.00           C  
ATOM   2449  HA  ALA   170      40.442  61.466   7.963  1.00  0.00           H  
ATOM   2450  CB  ALA   170      41.597  63.197   8.675  1.00  0.00           C  
ATOM   2451  HB1 ALA   170      40.956  63.882   8.124  1.00  0.00           H  
ATOM   2452  HB2 ALA   170      41.664  63.605   9.682  1.00  0.00           H  
ATOM   2453  HB3 ALA   170      42.568  63.045   8.210  1.00  0.00           H  
ATOM   2454  C   ALA   170      41.675  60.760   9.475  1.00  0.00           C  
ATOM   2455  O   ALA   170      42.349  60.869  10.459  1.00  0.00           O  
ATOM   2456  N   GLY   171      41.469  59.493   8.843  1.00  0.00           N  
ATOM   2457  H   GLY   171      41.250  59.380   7.862  1.00  0.00           H  
ATOM   2458  CA  GLY   171      41.967  58.260   9.427  1.00  0.00           C  
ATOM   2459  HA2 GLY   171      41.809  57.435   8.736  1.00  0.00           H  
ATOM   2460  HA3 GLY   171      43.020  58.378   9.671  1.00  0.00           H  
ATOM   2461  C   GLY   171      41.257  57.887  10.722  1.00  0.00           C  
ATOM   2462  O   GLY   171      40.062  57.566  10.569  1.00  0.00           O  
ATOM   2463  N   LYS   172      41.890  58.012  11.871  1.00  0.00           N  
ATOM   2464  H   LYS   172      42.769  58.510  11.824  1.00  0.00           H  
ATOM   2465  CA  LYS   172      41.253  58.015  13.199  1.00  0.00           C  
ATOM   2466  HA  LYS   172      40.233  57.681  13.026  1.00  0.00           H  
ATOM   2467  CB  LYS   172      42.093  57.206  14.172  1.00  0.00           C  
ATOM   2468  HB2 LYS   172      43.115  57.574  14.120  1.00  0.00           H  
ATOM   2469  HB3 LYS   172      41.769  57.345  15.202  1.00  0.00           H  
ATOM   2470  CG  LYS   172      42.116  55.725  13.692  1.00  0.00           C  
ATOM   2471  HG2 LYS   172      41.088  55.411  13.524  1.00  0.00           H  
ATOM   2472  HG3 LYS   172      42.788  55.658  12.838  1.00  0.00           H  
ATOM   2473  CD  LYS   172      42.600  54.730  14.718  1.00  0.00           C  
ATOM   2474  HD2 LYS   172      43.613  55.004  15.006  1.00  0.00           H  
ATOM   2475  HD3 LYS   172      42.003  54.893  15.613  1.00  0.00           H  
ATOM   2476  CE  LYS   172      42.554  53.355  14.139  1.00  0.00           C  
ATOM   2477  HE2 LYS   172      43.043  53.369  13.168  1.00  0.00           H  
ATOM   2478  HE3 LYS   172      43.212  52.726  14.734  1.00  0.00           H  
ATOM   2479  NZ  LYS   172      41.201  52.753  14.025  1.00  0.00           N  
ATOM   2480  HZ1 LYS   172      40.607  53.139  14.781  1.00  0.00           H  
ATOM   2481  HZ2 LYS   172      40.675  53.137  13.219  1.00  0.00           H  
ATOM   2482  HZ3 LYS   172      41.212  51.734  13.841  1.00  0.00           H  
ATOM   2483  C   LYS   172      41.103  59.399  13.774  1.00  0.00           C  
ATOM   2484  O   LYS   172      40.249  59.636  14.631  1.00  0.00           O  
ATOM   2485  N   THR   173      41.850  60.344  13.275  1.00  0.00           N  
ATOM   2486  H   THR   173      42.369  60.249  12.413  1.00  0.00           H  
ATOM   2487  CA  THR   173      41.983  61.726  13.834  1.00  0.00           C  
ATOM   2488  HA  THR   173      42.705  62.295  13.253  1.00  0.00           H  
ATOM   2489  CB  THR   173      42.468  61.687  15.265  1.00  0.00           C  
ATOM   2490  HB  THR   173      41.731  61.071  15.775  1.00  0.00           H  
ATOM   2491  CG2 THR   173      43.853  61.192  15.537  1.00  0.00           C  
ATOM   2492 HG21 THR   173      44.133  61.559  16.523  1.00  0.00           H  
ATOM   2493 HG22 THR   173      43.928  60.111  15.444  1.00  0.00           H  
ATOM   2494 HG23 THR   173      44.506  61.710  14.837  1.00  0.00           H  
ATOM   2495  OG1 THR   173      42.383  62.958  15.788  1.00  0.00           O  
ATOM   2496  HG1 THR   173      43.200  63.407  15.521  1.00  0.00           H  
ATOM   2497  C   THR   173      40.609  62.399  13.591  1.00  0.00           C  
ATOM   2498  O   THR   173      40.177  62.498  12.452  1.00  0.00           O  
ATOM   2499  N   LYS   174      39.939  63.000  14.596  1.00  0.00           N  
ATOM   2500  H   LYS   174      40.251  62.898  15.552  1.00  0.00           H  
ATOM   2501  CA  LYS   174      38.734  63.786  14.432  1.00  0.00           C  
ATOM   2502  HA  LYS   174      38.665  63.952  13.359  1.00  0.00           H  
ATOM   2503  CB  LYS   174      37.458  63.025  14.919  1.00  0.00           C  
ATOM   2504  HB2 LYS   174      37.410  62.946  16.003  1.00  0.00           H  
ATOM   2505  HB3 LYS   174      36.543  63.483  14.547  1.00  0.00           H  
ATOM   2506  CG  LYS   174      37.305  61.622  14.373  1.00  0.00           C  
ATOM   2507  HG2 LYS   174      37.499  61.443  13.317  1.00  0.00           H  
ATOM   2508  HG3 LYS   174      37.908  60.937  14.966  1.00  0.00           H  
ATOM   2509  CD  LYS   174      35.840  61.141  14.523  1.00  0.00           C  
ATOM   2510  HD2 LYS   174      35.493  61.342  15.535  1.00  0.00           H  
ATOM   2511  HD3 LYS   174      35.180  61.644  13.818  1.00  0.00           H  
ATOM   2512  CE  LYS   174      35.826  59.640  14.308  1.00  0.00           C  
ATOM   2513  HE2 LYS   174      36.130  59.384  13.296  1.00  0.00           H  
ATOM   2514  HE3 LYS   174      36.578  59.190  14.952  1.00  0.00           H  
ATOM   2515  NZ  LYS   174      34.508  58.983  14.552  1.00  0.00           N  
ATOM   2516  HZ1 LYS   174      33.825  59.344  13.862  1.00  0.00           H  
ATOM   2517  HZ2 LYS   174      34.501  57.992  14.248  1.00  0.00           H  
ATOM   2518  HZ3 LYS   174      34.257  59.057  15.554  1.00  0.00           H  
ATOM   2519  C   LYS   174      38.842  65.214  15.056  1.00  0.00           C  
ATOM   2520  O   LYS   174      39.394  65.406  16.164  1.00  0.00           O  
ATOM   2521  N   GLU   175      38.247  66.223  14.355  1.00  0.00           N  
ATOM   2522  H   GLU   175      37.890  66.241  13.409  1.00  0.00           H  
ATOM   2523  CA  GLU   175      38.009  67.451  15.035  1.00  0.00           C  
ATOM   2524  HA  GLU   175      38.068  67.318  16.113  1.00  0.00           H  
ATOM   2525  CB  GLU   175      38.945  68.541  14.717  1.00  0.00           C  
ATOM   2526  HB2 GLU   175      39.945  68.134  14.859  1.00  0.00           H  
ATOM   2527  HB3 GLU   175      38.924  68.881  13.684  1.00  0.00           H  
ATOM   2528  CG  GLU   175      38.941  69.828  15.531  1.00  0.00           C  
ATOM   2529  HG2 GLU   175      38.944  69.509  16.572  1.00  0.00           H  
ATOM   2530  HG3 GLU   175      39.897  70.324  15.378  1.00  0.00           H  
ATOM   2531  CD  GLU   175      37.709  70.721  15.429  1.00  0.00           C  
ATOM   2532  OE1 GLU   175      37.148  71.055  16.501  1.00  0.00           O  
ATOM   2533  OE2 GLU   175      37.425  71.182  14.347  1.00  0.00           O  
ATOM   2534  C   GLU   175      36.587  67.920  14.710  1.00  0.00           C  
ATOM   2535  O   GLU   175      36.296  68.110  13.503  1.00  0.00           O  
ATOM   2536  N   GLY   176      35.650  68.203  15.670  1.00  0.00           N  
ATOM   2537  H   GLY   176      35.908  68.039  16.634  1.00  0.00           H  
ATOM   2538  CA  GLY   176      34.484  68.947  15.290  1.00  0.00           C  
ATOM   2539  HA2 GLY   176      34.857  69.930  15.011  1.00  0.00           H  
ATOM   2540  HA3 GLY   176      33.975  68.418  14.487  1.00  0.00           H  
ATOM   2541  C   GLY   176      33.373  69.054  16.286  1.00  0.00           C  
ATOM   2542  O   GLY   176      32.503  69.928  16.245  1.00  0.00           O  
ATOM   2543  N   VAL   177      33.214  68.026  17.323  1.00  0.00           N  
ATOM   2544  H   VAL   177      33.758  67.175  17.262  1.00  0.00           H  
ATOM   2545  CA  VAL   177      32.281  68.089  18.497  1.00  0.00           C  
ATOM   2546  HA  VAL   177      31.791  69.049  18.645  1.00  0.00           H  
ATOM   2547  CB  VAL   177      31.154  67.001  18.430  1.00  0.00           C  
ATOM   2548  HB  VAL   177      30.657  67.086  19.394  1.00  0.00           H  
ATOM   2549  CG1 VAL   177      30.188  67.191  17.346  1.00  0.00           C  
ATOM   2550 HG11 VAL   177      29.317  66.647  17.706  1.00  0.00           H  
ATOM   2551 HG12 VAL   177      29.938  68.240  17.205  1.00  0.00           H  
ATOM   2552 HG13 VAL   177      30.548  66.742  16.423  1.00  0.00           H  
ATOM   2553  CG2 VAL   177      31.625  65.522  18.404  1.00  0.00           C  
ATOM   2554 HG21 VAL   177      32.193  65.279  17.508  1.00  0.00           H  
ATOM   2555 HG22 VAL   177      32.199  65.183  19.265  1.00  0.00           H  
ATOM   2556 HG23 VAL   177      30.738  64.901  18.299  1.00  0.00           H  
ATOM   2557  C   VAL   177      33.192  67.935  19.767  1.00  0.00           C  
ATOM   2558  O   VAL   177      33.046  68.696  20.760  1.00  0.00           O  
ATOM   2559  N   LEU   178      34.152  66.951  19.686  1.00  0.00           N  
ATOM   2560  H   LEU   178      34.172  66.246  18.961  1.00  0.00           H  
ATOM   2561  CA  LEU   178      35.062  66.660  20.843  1.00  0.00           C  
ATOM   2562  HA  LEU   178      35.249  67.675  21.186  1.00  0.00           H  
ATOM   2563  CB  LEU   178      34.261  65.914  21.949  1.00  0.00           C  
ATOM   2564  HB2 LEU   178      33.522  66.595  22.368  1.00  0.00           H  
ATOM   2565  HB3 LEU   178      33.729  65.097  21.467  1.00  0.00           H  
ATOM   2566  CG  LEU   178      35.058  65.344  23.137  1.00  0.00           C  
ATOM   2567  HG  LEU   178      35.812  64.675  22.726  1.00  0.00           H  
ATOM   2568  CD1 LEU   178      35.755  66.471  23.954  1.00  0.00           C  
ATOM   2569 HD11 LEU   178      35.056  67.197  24.365  1.00  0.00           H  
ATOM   2570 HD12 LEU   178      36.311  66.000  24.762  1.00  0.00           H  
ATOM   2571 HD13 LEU   178      36.496  67.000  23.359  1.00  0.00           H  
ATOM   2572  CD2 LEU   178      34.274  64.561  24.121  1.00  0.00           C  
ATOM   2573 HD21 LEU   178      33.551  65.148  24.684  1.00  0.00           H  
ATOM   2574 HD22 LEU   178      33.808  63.797  23.503  1.00  0.00           H  
ATOM   2575 HD23 LEU   178      34.822  63.939  24.827  1.00  0.00           H  
ATOM   2576  C   LEU   178      36.308  65.933  20.246  1.00  0.00           C  
ATOM   2577  O   LEU   178      36.119  64.979  19.527  1.00  0.00           O  
ATOM   2578  N   TYR   179      37.457  66.332  20.687  1.00  0.00           N  
ATOM   2579  H   TYR   179      37.432  67.051  21.398  1.00  0.00           H  
ATOM   2580  CA  TYR   179      38.722  65.846  20.180  1.00  0.00           C  
ATOM   2581  HA  TYR   179      38.630  65.949  19.101  1.00  0.00           H  
ATOM   2582  CB  TYR   179      39.882  66.676  20.706  1.00  0.00           C  
ATOM   2583  HB2 TYR   179      40.088  66.414  21.741  1.00  0.00           H  
ATOM   2584  HB3 TYR   179      40.815  66.333  20.264  1.00  0.00           H  
ATOM   2585  CG  TYR   179      39.736  68.163  20.463  1.00  0.00           C  
ATOM   2586  CD1 TYR   179      39.964  68.744  19.196  1.00  0.00           C  
ATOM   2587  HD1 TYR   179      40.289  68.158  18.344  1.00  0.00           H  
ATOM   2588  CE1 TYR   179      39.801  70.120  19.020  1.00  0.00           C  
ATOM   2589  HE1 TYR   179      40.021  70.545  18.048  1.00  0.00           H  
ATOM   2590  CZ  TYR   179      39.571  70.977  20.078  1.00  0.00           C  
ATOM   2591  OH  TYR   179      39.393  72.329  19.948  1.00  0.00           O  
ATOM   2592  HH  TYR   179      39.266  72.568  19.017  1.00  0.00           H  
ATOM   2593  CE2 TYR   179      39.309  70.440  21.340  1.00  0.00           C  
ATOM   2594  HE2 TYR   179      39.217  70.988  22.271  1.00  0.00           H  
ATOM   2595  CD2 TYR   179      39.312  69.038  21.446  1.00  0.00           C  
ATOM   2596  HD2 TYR   179      39.122  68.710  22.461  1.00  0.00           H  
ATOM   2597  C   TYR   179      39.039  64.384  20.331  1.00  0.00           C  
ATOM   2598  O   TYR   179      38.473  63.769  21.247  1.00  0.00           O  
ATOM   2599  N   VAL   180      39.937  63.868  19.432  1.00  0.00           N  
ATOM   2600  H   VAL   180      40.414  64.547  18.853  1.00  0.00           H  
ATOM   2601  CA  VAL   180      40.458  62.554  19.712  1.00  0.00           C  
ATOM   2602  HA  VAL   180      40.097  62.151  20.656  1.00  0.00           H  
ATOM   2603  CB  VAL   180      40.231  61.652  18.534  1.00  0.00           C  
ATOM   2604  HB  VAL   180      40.572  62.158  17.633  1.00  0.00           H  
ATOM   2605  CG1 VAL   180      40.787  60.262  18.502  1.00  0.00           C  
ATOM   2606 HG11 VAL   180      40.600  59.816  19.477  1.00  0.00           H  
ATOM   2607 HG12 VAL   180      40.373  59.629  17.720  1.00  0.00           H  
ATOM   2608 HG13 VAL   180      41.864  60.335  18.363  1.00  0.00           H  
ATOM   2609  CG2 VAL   180      38.702  61.457  18.343  1.00  0.00           C  
ATOM   2610 HG21 VAL   180      38.286  61.148  19.300  1.00  0.00           H  
ATOM   2611 HG22 VAL   180      38.194  62.382  18.076  1.00  0.00           H  
ATOM   2612 HG23 VAL   180      38.470  60.675  17.622  1.00  0.00           H  
ATOM   2613  C   VAL   180      41.912  62.588  20.141  1.00  0.00           C  
ATOM   2614  O   VAL   180      42.310  61.755  21.013  1.00  0.00           O  
ATOM   2615  N   GLY   181      42.668  63.517  19.594  1.00  0.00           N  
ATOM   2616  H   GLY   181      42.290  64.081  18.844  1.00  0.00           H  
ATOM   2617  CA  GLY   181      44.099  63.329  19.813  1.00  0.00           C  
ATOM   2618  HA2 GLY   181      44.414  62.309  19.605  1.00  0.00           H  
ATOM   2619  HA3 GLY   181      44.704  64.006  19.214  1.00  0.00           H  
ATOM   2620  C   GLY   181      44.393  63.746  21.284  1.00  0.00           C  
ATOM   2621  O   GLY   181      43.566  64.311  21.977  1.00  0.00           O  
ATOM   2622  N   SER   182      45.655  63.589  21.680  1.00  0.00           N  
ATOM   2623  H   SER   182      46.220  63.042  21.044  1.00  0.00           H  
ATOM   2624  CA  SER   182      46.060  63.668  23.141  1.00  0.00           C  
ATOM   2625  HA  SER   182      45.158  63.411  23.692  1.00  0.00           H  
ATOM   2626  CB  SER   182      47.191  62.632  23.395  1.00  0.00           C  
ATOM   2627  HB2 SER   182      47.335  62.373  24.442  1.00  0.00           H  
ATOM   2628  HB3 SER   182      46.978  61.746  22.803  1.00  0.00           H  
ATOM   2629  OG  SER   182      48.375  63.030  22.819  1.00  0.00           O  
ATOM   2630  HG  SER   182      48.679  62.201  22.418  1.00  0.00           H  
ATOM   2631  C   SER   182      46.424  65.030  23.767  1.00  0.00           C  
ATOM   2632  O   SER   182      46.544  65.213  24.954  1.00  0.00           O  
ATOM   2633  N   LYS   183      46.414  66.033  22.909  1.00  0.00           N  
ATOM   2634  H   LYS   183      46.205  65.806  21.946  1.00  0.00           H  
ATOM   2635  CA  LYS   183      46.902  67.332  23.226  1.00  0.00           C  
ATOM   2636  HA  LYS   183      47.709  67.278  23.953  1.00  0.00           H  
ATOM   2637  CB  LYS   183      47.691  67.897  21.989  1.00  0.00           C  
ATOM   2638  HB2 LYS   183      47.031  68.271  21.209  1.00  0.00           H  
ATOM   2639  HB3 LYS   183      48.157  68.828  22.305  1.00  0.00           H  
ATOM   2640  CG  LYS   183      48.908  67.083  21.499  1.00  0.00           C  
ATOM   2641  HG2 LYS   183      49.368  66.848  22.457  1.00  0.00           H  
ATOM   2642  HG3 LYS   183      48.397  66.225  21.066  1.00  0.00           H  
ATOM   2643  CD  LYS   183      49.834  67.892  20.553  1.00  0.00           C  
ATOM   2644  HD2 LYS   183      50.024  68.902  20.911  1.00  0.00           H  
ATOM   2645  HD3 LYS   183      50.845  67.495  20.489  1.00  0.00           H  
ATOM   2646  CE  LYS   183      49.213  67.949  19.185  1.00  0.00           C  
ATOM   2647  HE2 LYS   183      49.041  66.914  18.898  1.00  0.00           H  
ATOM   2648  HE3 LYS   183      48.175  68.269  19.150  1.00  0.00           H  
ATOM   2649  NZ  LYS   183      50.119  68.615  18.188  1.00  0.00           N  
ATOM   2650  HZ1 LYS   183      49.654  68.747  17.272  1.00  0.00           H  
ATOM   2651  HZ2 LYS   183      50.370  69.567  18.511  1.00  0.00           H  
ATOM   2652  HZ3 LYS   183      50.971  68.058  18.000  1.00  0.00           H  
ATOM   2653  C   LYS   183      45.713  68.214  23.506  1.00  0.00           C  
ATOM   2654  O   LYS   183      45.315  69.057  22.686  1.00  0.00           O  
ATOM   2655  N   THR   184      45.169  68.034  24.730  1.00  0.00           N  
ATOM   2656  H   THR   184      45.748  67.545  25.399  1.00  0.00           H  
ATOM   2657  CA  THR   184      43.787  68.465  25.120  1.00  0.00           C  
ATOM   2658  HA  THR   184      43.726  68.058  26.127  1.00  0.00           H  
ATOM   2659  CB  THR   184      42.735  67.786  24.230  1.00  0.00           C  
ATOM   2660  HB  THR   184      42.889  68.108  23.203  1.00  0.00           H  
ATOM   2661  CG2 THR   184      42.775  66.274  24.417  1.00  0.00           C  
ATOM   2662 HG21 THR   184      43.740  65.821  24.201  1.00  0.00           H  
ATOM   2663 HG22 THR   184      42.420  65.970  25.400  1.00  0.00           H  
ATOM   2664 HG23 THR   184      42.188  65.877  23.592  1.00  0.00           H  
ATOM   2665  OG1 THR   184      41.421  68.130  24.540  1.00  0.00           O  
ATOM   2666  HG1 THR   184      41.276  67.763  25.426  1.00  0.00           H  
ATOM   2667  C   THR   184      43.680  70.003  25.280  1.00  0.00           C  
ATOM   2668  O   THR   184      44.723  70.693  25.576  1.00  0.00           O  
ATOM   2669  N   LYS   185      42.538  70.594  25.051  1.00  0.00           N  
ATOM   2670  H   LYS   185      41.719  70.024  24.889  1.00  0.00           H  
ATOM   2671  CA  LYS   185      42.211  72.023  24.858  1.00  0.00           C  
ATOM   2672  HA  LYS   185      42.558  72.524  25.759  1.00  0.00           H  
ATOM   2673  CB  LYS   185      42.905  72.545  23.567  1.00  0.00           C  
ATOM   2674  HB2 LYS   185      42.707  73.613  23.622  1.00  0.00           H  
ATOM   2675  HB3 LYS   185      43.978  72.423  23.699  1.00  0.00           H  
ATOM   2676  CG  LYS   185      42.608  72.002  22.184  1.00  0.00           C  
ATOM   2677  HG2 LYS   185      43.225  71.212  21.758  1.00  0.00           H  
ATOM   2678  HG3 LYS   185      41.582  71.639  22.171  1.00  0.00           H  
ATOM   2679  CD  LYS   185      42.631  73.108  21.148  1.00  0.00           C  
ATOM   2680  HD2 LYS   185      42.522  72.561  20.214  1.00  0.00           H  
ATOM   2681  HD3 LYS   185      41.718  73.700  21.140  1.00  0.00           H  
ATOM   2682  CE  LYS   185      43.763  73.992  21.069  1.00  0.00           C  
ATOM   2683  HE2 LYS   185      44.029  74.541  21.969  1.00  0.00           H  
ATOM   2684  HE3 LYS   185      44.627  73.346  20.938  1.00  0.00           H  
ATOM   2685  NZ  LYS   185      43.683  74.960  19.965  1.00  0.00           N  
ATOM   2686  HZ1 LYS   185      42.894  75.604  20.149  1.00  0.00           H  
ATOM   2687  HZ2 LYS   185      44.537  75.535  19.850  1.00  0.00           H  
ATOM   2688  HZ3 LYS   185      43.544  74.478  19.059  1.00  0.00           H  
ATOM   2689  C   LYS   185      40.683  72.223  24.795  1.00  0.00           C  
ATOM   2690  O   LYS   185      39.866  71.320  24.589  1.00  0.00           O  
ATOM   2691  N   GLU   186      40.304  73.500  24.976  1.00  0.00           N  
ATOM   2692  H   GLU   186      41.108  74.112  25.000  1.00  0.00           H  
ATOM   2693  CA  GLU   186      39.056  73.944  24.387  1.00  0.00           C  
ATOM   2694  HA  GLU   186      38.549  73.095  23.934  1.00  0.00           H  
ATOM   2695  CB  GLU   186      38.055  74.456  25.407  1.00  0.00           C  
ATOM   2696  HB2 GLU   186      38.653  75.116  26.032  1.00  0.00           H  
ATOM   2697  HB3 GLU   186      37.203  74.945  24.940  1.00  0.00           H  
ATOM   2698  CG  GLU   186      37.570  73.400  26.369  1.00  0.00           C  
ATOM   2699  HG2 GLU   186      38.236  72.544  26.275  1.00  0.00           H  
ATOM   2700  HG3 GLU   186      37.742  73.768  27.379  1.00  0.00           H  
ATOM   2701  CD  GLU   186      36.223  72.957  26.098  1.00  0.00           C  
ATOM   2702  OE1 GLU   186      35.273  73.504  26.741  1.00  0.00           O  
ATOM   2703  OE2 GLU   186      36.068  72.325  25.040  1.00  0.00           O  
ATOM   2704  C   GLU   186      39.364  74.967  23.252  1.00  0.00           C  
ATOM   2705  O   GLU   186      40.419  75.552  23.133  1.00  0.00           O  
ATOM   2706  N   GLY   187      38.303  75.366  22.532  1.00  0.00           N  
ATOM   2707  H   GLY   187      37.456  74.816  22.582  1.00  0.00           H  
ATOM   2708  CA  GLY   187      38.394  76.468  21.552  1.00  0.00           C  
ATOM   2709  HA2 GLY   187      39.244  76.222  20.921  1.00  0.00           H  
ATOM   2710  HA3 GLY   187      37.497  76.449  20.937  1.00  0.00           H  
ATOM   2711  C   GLY   187      38.579  77.837  22.230  1.00  0.00           C  
ATOM   2712  O   GLY   187      38.637  78.845  21.575  1.00  0.00           O  
ATOM   2713  N   VAL   188      38.625  77.876  23.628  1.00  0.00           N  
ATOM   2714  H   VAL   188      38.323  77.098  24.199  1.00  0.00           H  
ATOM   2715  CA  VAL   188      39.059  79.093  24.399  1.00  0.00           C  
ATOM   2716  HA  VAL   188      39.616  79.659  23.656  1.00  0.00           H  
ATOM   2717  CB  VAL   188      37.866  79.872  24.878  1.00  0.00           C  
ATOM   2718  HB  VAL   188      38.153  80.820  25.327  1.00  0.00           H  
ATOM   2719  CG1 VAL   188      36.958  80.395  23.789  1.00  0.00           C  
ATOM   2720 HG11 VAL   188      37.510  80.925  23.016  1.00  0.00           H  
ATOM   2721 HG12 VAL   188      36.344  79.637  23.307  1.00  0.00           H  
ATOM   2722 HG13 VAL   188      36.231  81.162  24.051  1.00  0.00           H  
ATOM   2723  CG2 VAL   188      36.969  79.161  25.886  1.00  0.00           C  
ATOM   2724 HG21 VAL   188      37.589  79.027  26.771  1.00  0.00           H  
ATOM   2725 HG22 VAL   188      36.093  79.751  26.149  1.00  0.00           H  
ATOM   2726 HG23 VAL   188      36.759  78.185  25.454  1.00  0.00           H  
ATOM   2727  C   VAL   188      40.025  78.681  25.615  1.00  0.00           C  
ATOM   2728  O   VAL   188      40.323  79.459  26.511  1.00  0.00           O  
ATOM   2729  N   VAL   189      40.587  77.414  25.557  1.00  0.00           N  
ATOM   2730  H   VAL   189      40.414  76.806  24.768  1.00  0.00           H  
ATOM   2731  CA  VAL   189      41.688  77.042  26.414  1.00  0.00           C  
ATOM   2732  HA  VAL   189      42.083  77.974  26.811  1.00  0.00           H  
ATOM   2733  CB  VAL   189      41.274  76.124  27.578  1.00  0.00           C  
ATOM   2734  HB  VAL   189      40.783  75.273  27.110  1.00  0.00           H  
ATOM   2735  CG1 VAL   189      42.423  75.772  28.511  1.00  0.00           C  
ATOM   2736 HG11 VAL   189      42.106  75.145  29.342  1.00  0.00           H  
ATOM   2737 HG12 VAL   189      43.219  75.242  27.992  1.00  0.00           H  
ATOM   2738 HG13 VAL   189      42.964  76.621  28.927  1.00  0.00           H  
ATOM   2739  CG2 VAL   189      40.248  76.882  28.354  1.00  0.00           C  
ATOM   2740 HG21 VAL   189      39.879  76.303  29.198  1.00  0.00           H  
ATOM   2741 HG22 VAL   189      40.827  77.709  28.761  1.00  0.00           H  
ATOM   2742 HG23 VAL   189      39.381  77.209  27.785  1.00  0.00           H  
ATOM   2743  C   VAL   189      42.704  76.357  25.636  1.00  0.00           C  
ATOM   2744  O   VAL   189      42.541  75.223  25.209  1.00  0.00           O  
ATOM   2745  N   HIE   190      43.676  77.264  25.161  1.00  0.00           N  
ATOM   2746  H   HIE   190      43.640  78.209  25.521  1.00  0.00           H  
ATOM   2747  CA  HIE   190      44.750  76.944  24.213  1.00  0.00           C  
ATOM   2748  HA  HIE   190      44.446  76.939  23.168  1.00  0.00           H  
ATOM   2749  CB  HIE   190      45.824  78.026  24.350  1.00  0.00           C  
ATOM   2750  HB2 HIE   190      45.427  79.027  24.194  1.00  0.00           H  
ATOM   2751  HB3 HIE   190      46.159  78.011  25.385  1.00  0.00           H  
ATOM   2752  CG  HIE   190      46.996  77.752  23.450  1.00  0.00           C  
ATOM   2753  ND1 HIE   190      46.948  77.503  22.124  1.00  0.00           N  
ATOM   2754  CE1 HIE   190      48.178  77.479  21.652  1.00  0.00           C  
ATOM   2755  HE1 HIE   190      48.542  77.206  20.674  1.00  0.00           H  
ATOM   2756  NE2 HIE   190      49.060  77.435  22.676  1.00  0.00           N  
ATOM   2757  HE2 HIE   190      50.082  77.399  22.591  1.00  0.00           H  
ATOM   2758  CD2 HIE   190      48.247  77.656  23.843  1.00  0.00           C  
ATOM   2759  HD2 HIE   190      48.558  77.590  24.872  1.00  0.00           H  
ATOM   2760  C   HIE   190      45.333  75.523  24.469  1.00  0.00           C  
ATOM   2761  O   HIE   190      45.411  74.720  23.529  1.00  0.00           O  
ATOM   2762  N   GLY   191      45.525  75.104  25.760  1.00  0.00           N  
ATOM   2763  H   GLY   191      45.582  75.792  26.499  1.00  0.00           H  
ATOM   2764  CA  GLY   191      45.470  73.677  26.028  1.00  0.00           C  
ATOM   2765  HA2 GLY   191      44.443  73.338  25.911  1.00  0.00           H  
ATOM   2766  HA3 GLY   191      46.070  73.114  25.316  1.00  0.00           H  
ATOM   2767  C   GLY   191      46.041  73.399  27.446  1.00  0.00           C  
ATOM   2768  O   GLY   191      46.243  74.283  28.206  1.00  0.00           O  
ATOM   2769  N   VAL   192      46.256  72.065  27.716  1.00  0.00           N  
ATOM   2770  H   VAL   192      45.924  71.373  27.058  1.00  0.00           H  
ATOM   2771  CA  VAL   192      46.614  71.581  28.993  1.00  0.00           C  
ATOM   2772  HA  VAL   192      46.057  72.192  29.700  1.00  0.00           H  
ATOM   2773  CB  VAL   192      46.203  70.093  29.159  1.00  0.00           C  
ATOM   2774  HB  VAL   192      45.133  70.172  28.976  1.00  0.00           H  
ATOM   2775  CG1 VAL   192      46.791  69.189  28.075  1.00  0.00           C  
ATOM   2776 HG11 VAL   192      46.519  69.459  27.057  1.00  0.00           H  
ATOM   2777 HG12 VAL   192      47.848  69.446  28.091  1.00  0.00           H  
ATOM   2778 HG13 VAL   192      46.658  68.134  28.306  1.00  0.00           H  
ATOM   2779  CG2 VAL   192      46.468  69.479  30.500  1.00  0.00           C  
ATOM   2780 HG21 VAL   192      47.525  69.376  30.737  1.00  0.00           H  
ATOM   2781 HG22 VAL   192      46.079  70.201  31.215  1.00  0.00           H  
ATOM   2782 HG23 VAL   192      45.920  68.541  30.560  1.00  0.00           H  
ATOM   2783  C   VAL   192      48.094  71.700  29.242  1.00  0.00           C  
ATOM   2784  O   VAL   192      48.528  71.702  30.382  1.00  0.00           O  
ATOM   2785  N   ALA   193      48.857  72.309  28.335  1.00  0.00           N  
ATOM   2786  H   ALA   193      48.414  72.653  27.494  1.00  0.00           H  
ATOM   2787  CA  ALA   193      50.194  71.849  28.286  1.00  0.00           C  
ATOM   2788  HA  ALA   193      50.142  70.788  28.521  1.00  0.00           H  
ATOM   2789  CB  ALA   193      50.757  72.044  26.876  1.00  0.00           C  
ATOM   2790  HB1 ALA   193      50.964  73.096  26.691  1.00  0.00           H  
ATOM   2791  HB2 ALA   193      51.640  71.411  26.830  1.00  0.00           H  
ATOM   2792  HB3 ALA   193      50.070  71.690  26.110  1.00  0.00           H  
ATOM   2793  C   ALA   193      51.062  72.449  29.302  1.00  0.00           C  
ATOM   2794  O   ALA   193      52.157  71.922  29.573  1.00  0.00           O  
ATOM   2795  N   THR   194      50.690  73.587  29.884  1.00  0.00           N  
ATOM   2796  H   THR   194      49.725  73.884  29.825  1.00  0.00           H  
ATOM   2797  CA  THR   194      51.524  74.070  30.988  1.00  0.00           C  
ATOM   2798  HA  THR   194      52.545  74.244  30.656  1.00  0.00           H  
ATOM   2799  CB  THR   194      50.941  75.323  31.593  1.00  0.00           C  
ATOM   2800  HB  THR   194      51.696  75.569  32.336  1.00  0.00           H  
ATOM   2801  CG2 THR   194      50.810  76.464  30.640  1.00  0.00           C  
ATOM   2802 HG21 THR   194      50.319  77.311  31.115  1.00  0.00           H  
ATOM   2803 HG22 THR   194      51.756  76.938  30.386  1.00  0.00           H  
ATOM   2804 HG23 THR   194      50.259  76.288  29.719  1.00  0.00           H  
ATOM   2805  OG1 THR   194      49.754  75.038  32.314  1.00  0.00           O  
ATOM   2806  HG1 THR   194      49.084  74.708  31.696  1.00  0.00           H  
ATOM   2807  C   THR   194      51.600  73.007  32.068  1.00  0.00           C  
ATOM   2808  O   THR   194      52.734  72.837  32.440  1.00  0.00           O  
ATOM   2809  N   VAL   195      50.510  72.279  32.415  1.00  0.00           N  
ATOM   2810  H   VAL   195      49.719  72.462  31.813  1.00  0.00           H  
ATOM   2811  CA  VAL   195      50.420  71.243  33.438  1.00  0.00           C  
ATOM   2812  HA  VAL   195      51.193  71.489  34.162  1.00  0.00           H  
ATOM   2813  CB  VAL   195      49.004  71.149  34.084  1.00  0.00           C  
ATOM   2814  HB  VAL   195      48.181  71.097  33.375  1.00  0.00           H  
ATOM   2815  CG1 VAL   195      49.045  69.984  35.030  1.00  0.00           C  
ATOM   2816 HG11 VAL   195      49.930  70.143  35.642  1.00  0.00           H  
ATOM   2817 HG12 VAL   195      48.232  70.084  35.747  1.00  0.00           H  
ATOM   2818 HG13 VAL   195      48.903  69.044  34.502  1.00  0.00           H  
ATOM   2819  CG2 VAL   195      48.775  72.431  34.847  1.00  0.00           C  
ATOM   2820 HG21 VAL   195      47.936  72.435  35.539  1.00  0.00           H  
ATOM   2821 HG22 VAL   195      49.586  72.734  35.506  1.00  0.00           H  
ATOM   2822 HG23 VAL   195      48.460  73.209  34.154  1.00  0.00           H  
ATOM   2823  C   VAL   195      50.994  69.938  32.928  1.00  0.00           C  
ATOM   2824  O   VAL   195      51.742  69.311  33.625  1.00  0.00           O  
ATOM   2825  N   ALA   196      50.735  69.610  31.684  1.00  0.00           N  
ATOM   2826  H   ALA   196      50.369  70.263  31.004  1.00  0.00           H  
ATOM   2827  CA  ALA   196      51.148  68.297  31.107  1.00  0.00           C  
ATOM   2828  HA  ALA   196      50.915  67.589  31.899  1.00  0.00           H  
ATOM   2829  CB  ALA   196      50.447  67.962  29.835  1.00  0.00           C  
ATOM   2830  HB1 ALA   196      50.865  68.485  28.977  1.00  0.00           H  
ATOM   2831  HB2 ALA   196      50.401  66.899  29.605  1.00  0.00           H  
ATOM   2832  HB3 ALA   196      49.380  68.118  29.984  1.00  0.00           H  
ATOM   2833  C   ALA   196      52.634  68.223  30.965  1.00  0.00           C  
ATOM   2834  O   ALA   196      53.223  67.199  31.328  1.00  0.00           O  
ATOM   2835  N   GLU   197      53.245  69.352  30.460  1.00  0.00           N  
ATOM   2836  H   GLU   197      52.682  70.148  30.194  1.00  0.00           H  
ATOM   2837  CA  GLU   197      54.673  69.374  30.200  1.00  0.00           C  
ATOM   2838  HA  GLU   197      54.893  68.332  29.979  1.00  0.00           H  
ATOM   2839  CB  GLU   197      55.021  70.343  29.043  1.00  0.00           C  
ATOM   2840  HB2 GLU   197      54.602  71.346  29.109  1.00  0.00           H  
ATOM   2841  HB3 GLU   197      56.086  70.551  28.957  1.00  0.00           H  
ATOM   2842  CG  GLU   197      54.545  69.984  27.678  1.00  0.00           C  
ATOM   2843  HG2 GLU   197      53.503  69.672  27.722  1.00  0.00           H  
ATOM   2844  HG3 GLU   197      54.612  70.861  27.037  1.00  0.00           H  
ATOM   2845  CD  GLU   197      55.143  68.691  27.181  1.00  0.00           C  
ATOM   2846  OE1 GLU   197      56.135  68.748  26.395  1.00  0.00           O  
ATOM   2847  OE2 GLU   197      54.602  67.635  27.506  1.00  0.00           O  
ATOM   2848  C   GLU   197      55.414  69.591  31.500  1.00  0.00           C  
ATOM   2849  O   GLU   197      56.504  69.023  31.673  1.00  0.00           O  
ATOM   2850  N   LYS   198      54.824  70.316  32.519  1.00  0.00           N  
ATOM   2851  H   LYS   198      54.086  70.970  32.300  1.00  0.00           H  
ATOM   2852  CA  LYS   198      55.462  70.478  33.846  1.00  0.00           C  
ATOM   2853  HA  LYS   198      56.492  70.787  33.683  1.00  0.00           H  
ATOM   2854  CB  LYS   198      54.820  71.640  34.633  1.00  0.00           C  
ATOM   2855  HB2 LYS   198      55.038  72.495  33.996  1.00  0.00           H  
ATOM   2856  HB3 LYS   198      53.742  71.508  34.706  1.00  0.00           H  
ATOM   2857  CG  LYS   198      55.327  71.961  36.020  1.00  0.00           C  
ATOM   2858  HG2 LYS   198      54.809  72.774  36.524  1.00  0.00           H  
ATOM   2859  HG3 LYS   198      55.035  71.137  36.669  1.00  0.00           H  
ATOM   2860  CD  LYS   198      56.771  72.235  36.174  1.00  0.00           C  
ATOM   2861  HD2 LYS   198      57.224  71.381  35.676  1.00  0.00           H  
ATOM   2862  HD3 LYS   198      57.023  72.976  35.418  1.00  0.00           H  
ATOM   2863  CE  LYS   198      57.242  72.575  37.542  1.00  0.00           C  
ATOM   2864  HE2 LYS   198      56.514  73.201  38.052  1.00  0.00           H  
ATOM   2865  HE3 LYS   198      57.339  71.647  38.101  1.00  0.00           H  
ATOM   2866  NZ  LYS   198      58.540  73.221  37.506  1.00  0.00           N  
ATOM   2867  HZ1 LYS   198      59.211  72.694  36.918  1.00  0.00           H  
ATOM   2868  HZ2 LYS   198      58.530  74.188  37.136  1.00  0.00           H  
ATOM   2869  HZ3 LYS   198      59.022  73.231  38.423  1.00  0.00           H  
ATOM   2870  C   LYS   198      55.413  69.174  34.575  1.00  0.00           C  
ATOM   2871  O   LYS   198      56.372  68.665  35.245  1.00  0.00           O  
ATOM   2872  N   THR   199      54.296  68.377  34.351  1.00  0.00           N  
ATOM   2873  H   THR   199      53.488  68.728  33.854  1.00  0.00           H  
ATOM   2874  CA  THR   199      54.168  67.015  34.688  1.00  0.00           C  
ATOM   2875  HA  THR   199      53.253  66.703  34.190  1.00  0.00           H  
ATOM   2876  CB  THR   199      53.985  66.924  36.189  1.00  0.00           C  
ATOM   2877  HB  THR   199      54.839  67.369  36.697  1.00  0.00           H  
ATOM   2878  CG2 THR   199      52.790  67.698  36.768  1.00  0.00           C  
ATOM   2879 HG21 THR   199      51.930  67.317  36.219  1.00  0.00           H  
ATOM   2880 HG22 THR   199      52.773  67.360  37.802  1.00  0.00           H  
ATOM   2881 HG23 THR   199      52.926  68.777  36.797  1.00  0.00           H  
ATOM   2882  OG1 THR   199      53.757  65.549  36.533  1.00  0.00           O  
ATOM   2883  HG1 THR   199      54.566  65.039  36.375  1.00  0.00           H  
ATOM   2884  C   THR   199      55.335  66.163  34.209  1.00  0.00           C  
ATOM   2885  O   THR   199      56.032  65.466  34.951  1.00  0.00           O  
ATOM   2886  N   LYS   200      55.485  66.108  32.881  1.00  0.00           N  
ATOM   2887  H   LYS   200      54.804  66.597  32.315  1.00  0.00           H  
ATOM   2888  CA  LYS   200      56.513  65.211  32.366  1.00  0.00           C  
ATOM   2889  HA  LYS   200      56.325  64.172  32.628  1.00  0.00           H  
ATOM   2890  CB  LYS   200      56.522  65.158  30.820  1.00  0.00           C  
ATOM   2891  HB2 LYS   200      56.688  66.176  30.473  1.00  0.00           H  
ATOM   2892  HB3 LYS   200      57.312  64.466  30.533  1.00  0.00           H  
ATOM   2893  CG  LYS   200      55.321  64.601  30.154  1.00  0.00           C  
ATOM   2894  HG2 LYS   200      55.125  63.647  30.641  1.00  0.00           H  
ATOM   2895  HG3 LYS   200      54.454  65.235  30.327  1.00  0.00           H  
ATOM   2896  CD  LYS   200      55.549  64.281  28.707  1.00  0.00           C  
ATOM   2897  HD2 LYS   200      55.823  65.202  28.196  1.00  0.00           H  
ATOM   2898  HD3 LYS   200      56.367  63.578  28.560  1.00  0.00           H  
ATOM   2899  CE  LYS   200      54.329  63.747  28.020  1.00  0.00           C  
ATOM   2900  HE2 LYS   200      54.042  62.880  28.611  1.00  0.00           H  
ATOM   2901  HE3 LYS   200      53.615  64.554  28.165  1.00  0.00           H  
ATOM   2902  NZ  LYS   200      54.443  63.491  26.559  1.00  0.00           N  
ATOM   2903  HZ1 LYS   200      55.364  63.081  26.320  1.00  0.00           H  
ATOM   2904  HZ2 LYS   200      53.669  62.892  26.221  1.00  0.00           H  
ATOM   2905  HZ3 LYS   200      54.223  64.422  26.162  1.00  0.00           H  
ATOM   2906  C   LYS   200      57.832  65.584  32.948  1.00  0.00           C  
ATOM   2907  O   LYS   200      58.714  64.707  33.215  1.00  0.00           O  
ATOM   2908  N   GLU   201      58.162  66.900  32.836  1.00  0.00           N  
ATOM   2909  H   GLU   201      57.614  67.519  32.254  1.00  0.00           H  
ATOM   2910  CA  GLU   201      59.383  67.460  33.417  1.00  0.00           C  
ATOM   2911  HA  GLU   201      60.239  67.091  32.857  1.00  0.00           H  
ATOM   2912  CB  GLU   201      59.355  68.988  33.368  1.00  0.00           C  
ATOM   2913  HB2 GLU   201      59.138  69.250  32.334  1.00  0.00           H  
ATOM   2914  HB3 GLU   201      58.526  69.296  34.001  1.00  0.00           H  
ATOM   2915  CG  GLU   201      60.559  69.707  33.836  1.00  0.00           C  
ATOM   2916  HG2 GLU   201      60.410  70.776  33.978  1.00  0.00           H  
ATOM   2917  HG3 GLU   201      60.965  69.262  34.742  1.00  0.00           H  
ATOM   2918  CD  GLU   201      61.725  69.755  32.912  1.00  0.00           C  
ATOM   2919  OE1 GLU   201      61.829  68.851  32.044  1.00  0.00           O  
ATOM   2920  OE2 GLU   201      62.608  70.658  32.965  1.00  0.00           O  
ATOM   2921  C   GLU   201      59.641  66.958  34.909  1.00  0.00           C  
ATOM   2922  O   GLU   201      60.718  66.478  35.255  1.00  0.00           O  
ATOM   2923  N   GLN   202      58.606  67.048  35.783  1.00  0.00           N  
ATOM   2924  H   GLN   202      57.868  67.707  35.575  1.00  0.00           H  
ATOM   2925  CA  GLN   202      58.707  66.683  37.171  1.00  0.00           C  
ATOM   2926  HA  GLN   202      59.550  67.221  37.597  1.00  0.00           H  
ATOM   2927  CB  GLN   202      57.462  67.245  37.867  1.00  0.00           C  
ATOM   2928  HB2 GLN   202      57.310  68.244  37.463  1.00  0.00           H  
ATOM   2929  HB3 GLN   202      56.591  66.639  37.623  1.00  0.00           H  
ATOM   2930  CG  GLN   202      57.536  67.232  39.388  1.00  0.00           C  
ATOM   2931  HG2 GLN   202      56.803  67.932  39.784  1.00  0.00           H  
ATOM   2932  HG3 GLN   202      57.250  66.258  39.780  1.00  0.00           H  
ATOM   2933  CD  GLN   202      58.838  67.536  39.913  1.00  0.00           C  
ATOM   2934  OE1 GLN   202      59.414  68.594  39.633  1.00  0.00           O  
ATOM   2935  NE2 GLN   202      59.616  66.654  40.561  1.00  0.00           N  
ATOM   2936 HE21 GLN   202      60.599  66.878  40.478  1.00  0.00           H  
ATOM   2937 HE22 GLN   202      59.262  65.730  40.767  1.00  0.00           H  
ATOM   2938  C   GLN   202      58.806  65.195  37.473  1.00  0.00           C  
ATOM   2939  O   GLN   202      59.251  64.758  38.540  1.00  0.00           O  
ATOM   2940  N   VAL   203      58.455  64.394  36.383  1.00  0.00           N  
ATOM   2941  H   VAL   203      57.861  64.656  35.607  1.00  0.00           H  
ATOM   2942  CA  VAL   203      58.688  62.944  36.564  1.00  0.00           C  
ATOM   2943  HA  VAL   203      58.939  62.753  37.605  1.00  0.00           H  
ATOM   2944  CB  VAL   203      57.363  62.220  36.322  1.00  0.00           C  
ATOM   2945  HB  VAL   203      57.439  61.158  36.550  1.00  0.00           H  
ATOM   2946  CG1 VAL   203      56.317  62.676  37.336  1.00  0.00           C  
ATOM   2947 HG11 VAL   203      56.763  62.843  38.314  1.00  0.00           H  
ATOM   2948 HG12 VAL   203      55.878  63.608  36.983  1.00  0.00           H  
ATOM   2949 HG13 VAL   203      55.461  62.013  37.443  1.00  0.00           H  
ATOM   2950  CG2 VAL   203      56.900  62.328  34.935  1.00  0.00           C  
ATOM   2951 HG21 VAL   203      57.567  61.788  34.267  1.00  0.00           H  
ATOM   2952 HG22 VAL   203      55.897  61.906  34.953  1.00  0.00           H  
ATOM   2953 HG23 VAL   203      56.710  63.334  34.567  1.00  0.00           H  
ATOM   2954  C   VAL   203      59.873  62.378  35.681  1.00  0.00           C  
ATOM   2955  O   VAL   203      59.935  61.154  35.517  1.00  0.00           O  
ATOM   2956  N   THR   204      60.603  63.369  35.142  1.00  0.00           N  
ATOM   2957  H   THR   204      60.435  64.352  35.312  1.00  0.00           H  
ATOM   2958  CA  THR   204      61.754  62.867  34.374  1.00  0.00           C  
ATOM   2959  HA  THR   204      62.229  62.171  35.062  1.00  0.00           H  
ATOM   2960  CB  THR   204      62.838  63.932  34.035  1.00  0.00           C  
ATOM   2961  HB  THR   204      63.780  63.438  33.810  1.00  0.00           H  
ATOM   2962  CG2 THR   204      62.491  64.778  32.832  1.00  0.00           C  
ATOM   2963 HG21 THR   204      61.410  64.845  32.725  1.00  0.00           H  
ATOM   2964 HG22 THR   204      62.993  65.743  32.811  1.00  0.00           H  
ATOM   2965 HG23 THR   204      62.736  64.396  31.843  1.00  0.00           H  
ATOM   2966  OG1 THR   204      62.977  64.815  35.157  1.00  0.00           O  
ATOM   2967  HG1 THR   204      62.242  65.440  35.067  1.00  0.00           H  
ATOM   2968  C   THR   204      61.323  62.037  33.172  1.00  0.00           C  
ATOM   2969  O   THR   204      62.003  61.086  32.929  1.00  0.00           O  
ATOM   2970  N   ASN   205      60.120  62.305  32.653  1.00  0.00           N  
ATOM   2971  H   ASN   205      59.704  63.168  32.975  1.00  0.00           H  
ATOM   2972  CA  ASN   205      59.517  61.627  31.518  1.00  0.00           C  
ATOM   2973  HA  ASN   205      58.659  62.278  31.365  1.00  0.00           H  
ATOM   2974  CB  ASN   205      60.382  61.645  30.217  1.00  0.00           C  
ATOM   2975  HB2 ASN   205      61.242  62.307  30.292  1.00  0.00           H  
ATOM   2976  HB3 ASN   205      60.744  60.658  29.938  1.00  0.00           H  
ATOM   2977  CG  ASN   205      59.643  62.144  29.055  1.00  0.00           C  
ATOM   2978  OD1 ASN   205      58.691  61.559  28.498  1.00  0.00           O  
ATOM   2979  ND2 ASN   205      59.921  63.404  28.689  1.00  0.00           N  
ATOM   2980 HD21 ASN   205      59.348  63.812  27.963  1.00  0.00           H  
ATOM   2981 HD22 ASN   205      60.808  63.828  28.927  1.00  0.00           H  
ATOM   2982  C   ASN   205      58.967  60.188  31.917  1.00  0.00           C  
ATOM   2983  O   ASN   205      57.762  59.887  31.803  1.00  0.00           O  
ATOM   2984  N   VAL   206      59.843  59.384  32.526  1.00  0.00           N  
ATOM   2985  H   VAL   206      60.780  59.762  32.541  1.00  0.00           H  
ATOM   2986  CA  VAL   206      59.690  57.979  32.768  1.00  0.00           C  
ATOM   2987  HA  VAL   206      59.129  57.531  31.951  1.00  0.00           H  
ATOM   2988  CB  VAL   206      61.028  57.269  32.854  1.00  0.00           C  
ATOM   2989  HB  VAL   206      60.744  56.296  33.251  1.00  0.00           H  
ATOM   2990  CG1 VAL   206      61.600  57.180  31.457  1.00  0.00           C  
ATOM   2991 HG11 VAL   206      61.892  58.137  31.030  1.00  0.00           H  
ATOM   2992 HG12 VAL   206      62.411  56.455  31.419  1.00  0.00           H  
ATOM   2993 HG13 VAL   206      60.891  56.697  30.786  1.00  0.00           H  
ATOM   2994  CG2 VAL   206      61.946  57.866  33.973  1.00  0.00           C  
ATOM   2995 HG21 VAL   206      62.295  58.865  33.722  1.00  0.00           H  
ATOM   2996 HG22 VAL   206      61.398  57.868  34.913  1.00  0.00           H  
ATOM   2997 HG23 VAL   206      62.734  57.120  34.060  1.00  0.00           H  
ATOM   2998  C   VAL   206      58.773  57.586  34.090  1.00  0.00           C  
ATOM   2999  O   VAL   206      58.152  56.550  34.136  1.00  0.00           O  
ATOM   3000  N   GLY   207      58.566  58.533  35.022  1.00  0.00           N  
ATOM   3001  H   GLY   207      58.901  59.487  35.027  1.00  0.00           H  
ATOM   3002  CA  GLY   207      57.934  57.971  36.291  1.00  0.00           C  
ATOM   3003  HA2 GLY   207      58.062  56.891  36.309  1.00  0.00           H  
ATOM   3004  HA3 GLY   207      58.396  58.469  37.141  1.00  0.00           H  
ATOM   3005  C   GLY   207      56.442  58.205  36.437  1.00  0.00           C  
ATOM   3006  O   GLY   207      55.754  58.282  37.481  1.00  0.00           O  
ATOM   3007  N   GLY   208      55.849  58.506  35.204  1.00  0.00           N  
ATOM   3008  H   GLY   208      56.380  58.629  34.352  1.00  0.00           H  
ATOM   3009  CA  GLY   208      54.448  58.412  34.947  1.00  0.00           C  
ATOM   3010  HA2 GLY   208      54.210  58.141  33.921  1.00  0.00           H  
ATOM   3011  HA3 GLY   208      54.002  57.681  35.619  1.00  0.00           H  
ATOM   3012  C   GLY   208      53.833  59.812  35.068  1.00  0.00           C  
ATOM   3013  O   GLY   208      53.438  60.170  36.189  1.00  0.00           O  
ATOM   3014  N   ALA   209      53.644  60.583  33.927  1.00  0.00           N  
ATOM   3015  H   ALA   209      53.871  60.192  33.023  1.00  0.00           H  
ATOM   3016  CA  ALA   209      52.836  61.782  33.966  1.00  0.00           C  
ATOM   3017  HA  ALA   209      52.833  62.264  34.941  1.00  0.00           H  
ATOM   3018  CB  ALA   209      53.452  62.860  33.070  1.00  0.00           C  
ATOM   3019  HB1 ALA   209      52.794  63.717  32.938  1.00  0.00           H  
ATOM   3020  HB2 ALA   209      54.425  63.262  33.346  1.00  0.00           H  
ATOM   3021  HB3 ALA   209      53.482  62.475  32.053  1.00  0.00           H  
ATOM   3022  C   ALA   209      51.357  61.563  33.593  1.00  0.00           C  
ATOM   3023  O   ALA   209      50.974  60.507  33.169  1.00  0.00           O  
ATOM   3024  N   VAL   210      50.489  62.621  33.685  1.00  0.00           N  
ATOM   3025  H   VAL   210      50.829  63.413  34.213  1.00  0.00           H  
ATOM   3026  CA  VAL   210      49.104  62.662  33.185  1.00  0.00           C  
ATOM   3027  HA  VAL   210      48.451  62.031  33.783  1.00  0.00           H  
ATOM   3028  CB  VAL   210      48.519  64.037  33.217  1.00  0.00           C  
ATOM   3029  HB  VAL   210      49.252  64.828  33.070  1.00  0.00           H  
ATOM   3030  CG1 VAL   210      47.320  64.239  32.288  1.00  0.00           C  
ATOM   3031 HG11 VAL   210      46.728  63.326  32.272  1.00  0.00           H  
ATOM   3032 HG12 VAL   210      46.683  65.110  32.428  1.00  0.00           H  
ATOM   3033 HG13 VAL   210      47.743  64.248  31.285  1.00  0.00           H  
ATOM   3034  CG2 VAL   210      47.926  64.411  34.563  1.00  0.00           C  
ATOM   3035 HG21 VAL   210      47.797  65.491  34.561  1.00  0.00           H  
ATOM   3036 HG22 VAL   210      47.117  63.687  34.633  1.00  0.00           H  
ATOM   3037 HG23 VAL   210      48.596  64.217  35.398  1.00  0.00           H  
ATOM   3038  C   VAL   210      49.187  62.086  31.755  1.00  0.00           C  
ATOM   3039  O   VAL   210      50.009  62.554  30.854  1.00  0.00           O  
ATOM   3040  N   VAL   211      48.338  61.113  31.458  1.00  0.00           N  
ATOM   3041  H   VAL   211      47.505  60.991  32.018  1.00  0.00           H  
ATOM   3042  CA  VAL   211      48.226  60.581  30.081  1.00  0.00           C  
ATOM   3043  HA  VAL   211      49.179  60.563  29.558  1.00  0.00           H  
ATOM   3044  CB  VAL   211      47.698  59.116  30.097  1.00  0.00           C  
ATOM   3045  HB  VAL   211      46.823  59.149  30.743  1.00  0.00           H  
ATOM   3046  CG1 VAL   211      47.340  58.592  28.644  1.00  0.00           C  
ATOM   3047 HG11 VAL   211      46.407  58.985  28.246  1.00  0.00           H  
ATOM   3048 HG12 VAL   211      48.120  58.710  27.894  1.00  0.00           H  
ATOM   3049 HG13 VAL   211      47.280  57.506  28.617  1.00  0.00           H  
ATOM   3050  CG2 VAL   211      48.728  58.306  30.735  1.00  0.00           C  
ATOM   3051 HG21 VAL   211      49.689  58.796  30.586  1.00  0.00           H  
ATOM   3052 HG22 VAL   211      48.474  58.215  31.789  1.00  0.00           H  
ATOM   3053 HG23 VAL   211      48.815  57.289  30.358  1.00  0.00           H  
ATOM   3054  C   VAL   211      47.235  61.462  29.258  1.00  0.00           C  
ATOM   3055  O   VAL   211      46.090  61.607  29.568  1.00  0.00           O  
ATOM   3056  N   THR   212      47.753  62.117  28.238  1.00  0.00           N  
ATOM   3057  H   THR   212      48.762  62.163  28.193  1.00  0.00           H  
ATOM   3058  CA  THR   212      47.007  62.999  27.392  1.00  0.00           C  
ATOM   3059  HA  THR   212      47.636  63.118  26.513  1.00  0.00           H  
ATOM   3060  CB  THR   212      46.750  64.275  28.194  1.00  0.00           C  
ATOM   3061  HB  THR   212      46.257  63.943  29.105  1.00  0.00           H  
ATOM   3062  CG2 THR   212      48.053  64.992  28.477  1.00  0.00           C  
ATOM   3063 HG21 THR   212      47.714  65.680  29.248  1.00  0.00           H  
ATOM   3064 HG22 THR   212      48.777  64.316  28.927  1.00  0.00           H  
ATOM   3065 HG23 THR   212      48.337  65.531  27.575  1.00  0.00           H  
ATOM   3066  OG1 THR   212      45.955  65.234  27.520  1.00  0.00           O  
ATOM   3067  HG1 THR   212      46.237  65.203  26.593  1.00  0.00           H  
ATOM   3068  C   THR   212      45.818  62.180  26.895  1.00  0.00           C  
ATOM   3069  O   THR   212      45.807  61.002  26.630  1.00  0.00           O  
ATOM   3070  N   GLY   213      44.677  62.912  26.770  1.00  0.00           N  
ATOM   3071  H   GLY   213      44.673  63.888  27.034  1.00  0.00           H  
ATOM   3072  CA  GLY   213      43.416  62.347  26.369  1.00  0.00           C  
ATOM   3073  HA2 GLY   213      43.360  62.531  25.298  1.00  0.00           H  
ATOM   3074  HA3 GLY   213      43.379  61.261  26.427  1.00  0.00           H  
ATOM   3075  C   GLY   213      42.278  62.942  27.141  1.00  0.00           C  
ATOM   3076  O   GLY   213      42.364  64.032  27.716  1.00  0.00           O  
ATOM   3077  N   VAL   214      41.086  62.234  27.282  1.00  0.00           N  
ATOM   3078  H   VAL   214      41.039  61.354  26.785  1.00  0.00           H  
ATOM   3079  CA  VAL   214      39.882  62.923  27.707  1.00  0.00           C  
ATOM   3080  HA  VAL   214      39.987  63.954  27.377  1.00  0.00           H  
ATOM   3081  CB  VAL   214      38.645  62.296  26.992  1.00  0.00           C  
ATOM   3082  HB  VAL   214      38.797  62.053  25.942  1.00  0.00           H  
ATOM   3083  CG1 VAL   214      38.179  60.990  27.498  1.00  0.00           C  
ATOM   3084 HG11 VAL   214      39.085  60.405  27.644  1.00  0.00           H  
ATOM   3085 HG12 VAL   214      37.635  61.104  28.433  1.00  0.00           H  
ATOM   3086 HG13 VAL   214      37.600  60.508  26.713  1.00  0.00           H  
ATOM   3087  CG2 VAL   214      37.405  63.188  27.072  1.00  0.00           C  
ATOM   3088 HG21 VAL   214      37.593  64.219  26.779  1.00  0.00           H  
ATOM   3089 HG22 VAL   214      36.561  62.732  26.558  1.00  0.00           H  
ATOM   3090 HG23 VAL   214      37.052  63.241  28.100  1.00  0.00           H  
ATOM   3091  C   VAL   214      39.632  63.002  29.232  1.00  0.00           C  
ATOM   3092  O   VAL   214      39.202  64.009  29.727  1.00  0.00           O  
ATOM   3093  N   THR   215      39.926  61.897  29.959  1.00  0.00           N  
ATOM   3094  H   THR   215      40.211  61.025  29.535  1.00  0.00           H  
ATOM   3095  CA  THR   215      39.988  61.994  31.457  1.00  0.00           C  
ATOM   3096  HA  THR   215      40.279  61.023  31.852  1.00  0.00           H  
ATOM   3097  CB  THR   215      38.599  62.352  32.085  1.00  0.00           C  
ATOM   3098  HB  THR   215      38.208  63.271  31.654  1.00  0.00           H  
ATOM   3099  CG2 THR   215      37.613  61.158  31.832  1.00  0.00           C  
ATOM   3100 HG21 THR   215      36.666  61.335  32.338  1.00  0.00           H  
ATOM   3101 HG22 THR   215      37.304  61.095  30.791  1.00  0.00           H  
ATOM   3102 HG23 THR   215      38.106  60.259  32.196  1.00  0.00           H  
ATOM   3103  OG1 THR   215      38.632  62.605  33.490  1.00  0.00           O  
ATOM   3104  HG1 THR   215      39.174  63.408  33.527  1.00  0.00           H  
ATOM   3105  C   THR   215      41.011  62.924  31.881  1.00  0.00           C  
ATOM   3106  O   THR   215      40.913  63.805  32.752  1.00  0.00           O  
ATOM   3107  N   ALA   216      42.178  62.661  31.280  1.00  0.00           N  
ATOM   3108  H   ALA   216      42.094  62.036  30.489  1.00  0.00           H  
ATOM   3109  CA  ALA   216      43.461  63.210  31.617  1.00  0.00           C  
ATOM   3110  HA  ALA   216      44.270  62.871  30.974  1.00  0.00           H  
ATOM   3111  CB  ALA   216      43.491  64.687  31.218  1.00  0.00           C  
ATOM   3112  HB1 ALA   216      44.479  65.100  31.412  1.00  0.00           H  
ATOM   3113  HB2 ALA   216      43.215  64.823  30.174  1.00  0.00           H  
ATOM   3114  HB3 ALA   216      42.877  65.273  31.898  1.00  0.00           H  
ATOM   3115  C   ALA   216      43.851  62.942  33.073  1.00  0.00           C  
ATOM   3116  O   ALA   216      44.217  63.848  33.784  1.00  0.00           O  
ATOM   3117  N   VAL   217      43.805  61.582  33.319  1.00  0.00           N  
ATOM   3118  H   VAL   217      43.701  60.905  32.575  1.00  0.00           H  
ATOM   3119  CA  VAL   217      44.331  61.094  34.557  1.00  0.00           C  
ATOM   3120  HA  VAL   217      44.430  61.921  35.256  1.00  0.00           H  
ATOM   3121  CB  VAL   217      43.492  60.004  35.177  1.00  0.00           C  
ATOM   3122  HB  VAL   217      43.717  59.778  36.218  1.00  0.00           H  
ATOM   3123  CG1 VAL   217      42.053  60.409  35.217  1.00  0.00           C  
ATOM   3124 HG11 VAL   217      41.477  59.991  36.040  1.00  0.00           H  
ATOM   3125 HG12 VAL   217      41.972  61.494  35.252  1.00  0.00           H  
ATOM   3126 HG13 VAL   217      41.638  60.091  34.263  1.00  0.00           H  
ATOM   3127  CG2 VAL   217      43.558  58.616  34.537  1.00  0.00           C  
ATOM   3128 HG21 VAL   217      42.964  58.025  35.231  1.00  0.00           H  
ATOM   3129 HG22 VAL   217      43.093  58.731  33.560  1.00  0.00           H  
ATOM   3130 HG23 VAL   217      44.546  58.165  34.476  1.00  0.00           H  
ATOM   3131  C   VAL   217      45.776  60.595  34.292  1.00  0.00           C  
ATOM   3132  O   VAL   217      46.184  60.300  33.196  1.00  0.00           O  
ATOM   3133  N   ALA   218      46.609  60.640  35.317  1.00  0.00           N  
ATOM   3134  H   ALA   218      46.361  60.938  36.251  1.00  0.00           H  
ATOM   3135  CA  ALA   218      47.897  59.901  35.326  1.00  0.00           C  
ATOM   3136  HA  ALA   218      48.386  60.047  34.365  1.00  0.00           H  
ATOM   3137  CB  ALA   218      48.717  60.424  36.453  1.00  0.00           C  
ATOM   3138  HB1 ALA   218      48.726  61.503  36.595  1.00  0.00           H  
ATOM   3139  HB2 ALA   218      48.471  59.907  37.378  1.00  0.00           H  
ATOM   3140  HB3 ALA   218      49.734  60.096  36.248  1.00  0.00           H  
ATOM   3141  C   ALA   218      47.653  58.406  35.486  1.00  0.00           C  
ATOM   3142  O   ALA   218      46.568  57.990  36.005  1.00  0.00           O  
ATOM   3143  N   GLN   219      48.602  57.577  35.091  1.00  0.00           N  
ATOM   3144  H   GLN   219      49.493  57.969  34.818  1.00  0.00           H  
ATOM   3145  CA  GLN   219      48.358  56.152  35.099  1.00  0.00           C  
ATOM   3146  HA  GLN   219      47.452  55.877  35.634  1.00  0.00           H  
ATOM   3147  CB  GLN   219      48.087  55.728  33.644  1.00  0.00           C  
ATOM   3148  HB2 GLN   219      47.749  56.627  33.132  1.00  0.00           H  
ATOM   3149  HB3 GLN   219      49.018  55.520  33.120  1.00  0.00           H  
ATOM   3150  CG  GLN   219      47.182  54.422  33.501  1.00  0.00           C  
ATOM   3151  HG2 GLN   219      47.189  54.078  32.469  1.00  0.00           H  
ATOM   3152  HG3 GLN   219      47.555  53.650  34.171  1.00  0.00           H  
ATOM   3153  CD  GLN   219      45.687  54.531  33.752  1.00  0.00           C  
ATOM   3154  OE1 GLN   219      45.109  55.595  33.963  1.00  0.00           O  
ATOM   3155  NE2 GLN   219      45.052  53.354  34.114  1.00  0.00           N  
ATOM   3156 HE21 GLN   219      44.057  53.213  34.000  1.00  0.00           H  
ATOM   3157 HE22 GLN   219      45.512  52.456  34.044  1.00  0.00           H  
ATOM   3158  C   GLN   219      49.451  55.408  35.739  1.00  0.00           C  
ATOM   3159  O   GLN   219      50.135  54.549  35.185  1.00  0.00           O  
ATOM   3160  N   LYS   220      49.685  55.685  37.047  1.00  0.00           N  
ATOM   3161  H   LYS   220      49.132  56.462  37.383  1.00  0.00           H  
ATOM   3162  CA  LYS   220      50.601  54.947  37.868  1.00  0.00           C  
ATOM   3163  HA  LYS   220      51.450  54.576  37.297  1.00  0.00           H  
ATOM   3164  CB  LYS   220      50.945  55.879  38.994  1.00  0.00           C  
ATOM   3165  HB2 LYS   220      50.057  56.256  39.498  1.00  0.00           H  
ATOM   3166  HB3 LYS   220      51.463  55.246  39.712  1.00  0.00           H  
ATOM   3167  CG  LYS   220      51.821  57.106  38.665  1.00  0.00           C  
ATOM   3168  HG2 LYS   220      52.559  56.801  37.926  1.00  0.00           H  
ATOM   3169  HG3 LYS   220      51.280  57.908  38.168  1.00  0.00           H  
ATOM   3170  CD  LYS   220      52.599  57.725  39.824  1.00  0.00           C  
ATOM   3171  HD2 LYS   220      51.852  58.039  40.551  1.00  0.00           H  
ATOM   3172  HD3 LYS   220      53.117  56.909  40.323  1.00  0.00           H  
ATOM   3173  CE  LYS   220      53.437  58.911  39.413  1.00  0.00           C  
ATOM   3174  HE2 LYS   220      53.606  58.950  38.339  1.00  0.00           H  
ATOM   3175  HE3 LYS   220      52.894  59.777  39.783  1.00  0.00           H  
ATOM   3176  NZ  LYS   220      54.823  58.905  40.003  1.00  0.00           N  
ATOM   3177  HZ1 LYS   220      54.780  58.716  41.020  1.00  0.00           H  
ATOM   3178  HZ2 LYS   220      55.448  58.278  39.465  1.00  0.00           H  
ATOM   3179  HZ3 LYS   220      55.181  59.874  39.928  1.00  0.00           H  
ATOM   3180  C   LYS   220      49.834  53.745  38.456  1.00  0.00           C  
ATOM   3181  O   LYS   220      48.755  53.851  39.045  1.00  0.00           O  
ATOM   3182  N   THR   221      50.473  52.566  38.170  1.00  0.00           N  
ATOM   3183  H   THR   221      51.420  52.660  37.828  1.00  0.00           H  
ATOM   3184  CA  THR   221      50.086  51.183  38.685  1.00  0.00           C  
ATOM   3185  HA  THR   221      50.955  50.602  38.381  1.00  0.00           H  
ATOM   3186  CB  THR   221      48.776  50.533  38.156  1.00  0.00           C  
ATOM   3187  HB  THR   221      47.967  50.857  38.807  1.00  0.00           H  
ATOM   3188  CG2 THR   221      48.657  50.862  36.688  1.00  0.00           C  
ATOM   3189 HG21 THR   221      48.521  51.900  36.389  1.00  0.00           H  
ATOM   3190 HG22 THR   221      49.452  50.438  36.077  1.00  0.00           H  
ATOM   3191 HG23 THR   221      47.760  50.358  36.334  1.00  0.00           H  
ATOM   3192  OG1 THR   221      48.875  49.169  38.194  1.00  0.00           O  
ATOM   3193  HG1 THR   221      49.556  48.865  37.574  1.00  0.00           H  
ATOM   3194  C   THR   221      50.197  51.216  40.190  1.00  0.00           C  
ATOM   3195  O   THR   221      50.508  52.160  40.861  1.00  0.00           O  
ATOM   3196  N   VAL   222      49.649  50.141  40.835  1.00  0.00           N  
ATOM   3197  H   VAL   222      49.026  49.552  40.300  1.00  0.00           H  
ATOM   3198  CA  VAL   222      49.630  50.143  42.318  1.00  0.00           C  
ATOM   3199  HA  VAL   222      49.357  51.110  42.734  1.00  0.00           H  
ATOM   3200  CB  VAL   222      48.699  49.111  42.941  1.00  0.00           C  
ATOM   3201  HB  VAL   222      49.189  48.167  42.710  1.00  0.00           H  
ATOM   3202  CG1 VAL   222      48.354  49.183  44.400  1.00  0.00           C  
ATOM   3203 HG11 VAL   222      47.962  50.146  44.722  1.00  0.00           H  
ATOM   3204 HG12 VAL   222      47.607  48.427  44.632  1.00  0.00           H  
ATOM   3205 HG13 VAL   222      49.239  48.987  45.002  1.00  0.00           H  
ATOM   3206  CG2 VAL   222      47.315  49.262  42.274  1.00  0.00           C  
ATOM   3207 HG21 VAL   222      46.525  48.593  42.609  1.00  0.00           H  
ATOM   3208 HG22 VAL   222      46.989  50.299  42.328  1.00  0.00           H  
ATOM   3209 HG23 VAL   222      47.424  49.121  41.201  1.00  0.00           H  
ATOM   3210  C   VAL   222      51.003  49.881  42.920  1.00  0.00           C  
ATOM   3211  O   VAL   222      51.622  48.832  42.793  1.00  0.00           O  
ATOM   3212  N   GLU   223      51.465  50.871  43.689  1.00  0.00           N  
ATOM   3213  H   GLU   223      50.968  51.746  43.586  1.00  0.00           H  
ATOM   3214  CA  GLU   223      52.540  50.753  44.655  1.00  0.00           C  
ATOM   3215  HA  GLU   223      53.476  50.424  44.209  1.00  0.00           H  
ATOM   3216  CB  GLU   223      52.701  52.088  45.314  1.00  0.00           C  
ATOM   3217  HB2 GLU   223      52.855  52.898  44.604  1.00  0.00           H  
ATOM   3218  HB3 GLU   223      51.729  52.410  45.682  1.00  0.00           H  
ATOM   3219  CG  GLU   223      53.801  52.201  46.367  1.00  0.00           C  
ATOM   3220  HG2 GLU   223      53.705  53.191  46.808  1.00  0.00           H  
ATOM   3221  HG3 GLU   223      53.560  51.459  47.126  1.00  0.00           H  
ATOM   3222  CD  GLU   223      55.263  51.961  45.918  1.00  0.00           C  
ATOM   3223  OE1 GLU   223      55.787  52.873  45.196  1.00  0.00           O  
ATOM   3224  OE2 GLU   223      55.900  50.963  46.254  1.00  0.00           O  
ATOM   3225  C   GLU   223      52.159  49.696  45.730  1.00  0.00           C  
ATOM   3226  O   GLU   223      51.196  49.720  46.413  1.00  0.00           O  
ATOM   3227  N   GLY   224      53.109  48.761  45.914  1.00  0.00           N  
ATOM   3228  H   GLY   224      53.993  48.873  45.435  1.00  0.00           H  
ATOM   3229  CA  GLY   224      53.069  47.793  46.891  1.00  0.00           C  
ATOM   3230  HA2 GLY   224      54.044  47.335  47.040  1.00  0.00           H  
ATOM   3231  HA3 GLY   224      52.817  48.264  47.838  1.00  0.00           H  
ATOM   3232  C   GLY   224      52.147  46.660  46.606  1.00  0.00           C  
ATOM   3233  O   GLY   224      51.911  46.378  45.413  1.00  0.00           O  
ATOM   3234  N   ALA   225      51.699  45.945  47.655  1.00  0.00           N  
ATOM   3235  H   ALA   225      51.804  46.386  48.559  1.00  0.00           H  
ATOM   3236  CA  ALA   225      51.214  44.587  47.618  1.00  0.00           C  
ATOM   3237  HA  ALA   225      51.499  44.159  46.659  1.00  0.00           H  
ATOM   3238  CB  ALA   225      51.951  43.776  48.702  1.00  0.00           C  
ATOM   3239  HB1 ALA   225      53.019  43.986  48.703  1.00  0.00           H  
ATOM   3240  HB2 ALA   225      51.558  44.089  49.667  1.00  0.00           H  
ATOM   3241  HB3 ALA   225      51.744  42.719  48.544  1.00  0.00           H  
ATOM   3242  C   ALA   225      49.663  44.442  47.547  1.00  0.00           C  
ATOM   3243  O   ALA   225      48.985  43.516  48.071  1.00  0.00           O  
ATOM   3244  N   GLY   226      48.937  45.446  46.959  1.00  0.00           N  
ATOM   3245  H   GLY   226      49.413  46.207  46.494  1.00  0.00           H  
ATOM   3246  CA  GLY   226      47.495  45.550  46.684  1.00  0.00           C  
ATOM   3247  HA2 GLY   226      46.854  44.956  47.332  1.00  0.00           H  
ATOM   3248  HA3 GLY   226      47.181  46.591  46.662  1.00  0.00           H  
ATOM   3249  C   GLY   226      47.288  45.166  45.211  1.00  0.00           C  
ATOM   3250  O   GLY   226      48.162  45.302  44.382  1.00  0.00           O  
ATOM   3251  N   SER   227      46.059  44.651  44.928  1.00  0.00           N  
ATOM   3252  H   SER   227      45.311  44.749  45.601  1.00  0.00           H  
ATOM   3253  CA  SER   227      45.774  44.189  43.650  1.00  0.00           C  
ATOM   3254  HA  SER   227      46.594  43.543  43.346  1.00  0.00           H  
ATOM   3255  CB  SER   227      44.480  43.299  43.622  1.00  0.00           C  
ATOM   3256  HB2 SER   227      44.640  42.436  44.264  1.00  0.00           H  
ATOM   3257  HB3 SER   227      43.653  43.954  43.888  1.00  0.00           H  
ATOM   3258  OG  SER   227      44.358  42.753  42.232  1.00  0.00           O  
ATOM   3259  HG  SER   227      43.445  42.434  42.175  1.00  0.00           H  
ATOM   3260  C   SER   227      45.550  45.384  42.641  1.00  0.00           C  
ATOM   3261  O   SER   227      45.014  46.395  43.041  1.00  0.00           O  
ATOM   3262  N   ILE   228      45.935  45.128  41.351  1.00  0.00           N  
ATOM   3263  H   ILE   228      46.388  44.346  40.898  1.00  0.00           H  
ATOM   3264  CA  ILE   228      45.488  46.096  40.307  1.00  0.00           C  
ATOM   3265  HA  ILE   228      45.777  47.123  40.517  1.00  0.00           H  
ATOM   3266  CB  ILE   228      45.928  45.715  38.903  1.00  0.00           C  
ATOM   3267  HB  ILE   228      45.757  44.666  38.671  1.00  0.00           H  
ATOM   3268  CG2 ILE   228      45.136  46.723  37.867  1.00  0.00           C  
ATOM   3269 HG21 ILE   228      45.276  47.788  38.040  1.00  0.00           H  
ATOM   3270 HG22 ILE   228      45.510  46.435  36.887  1.00  0.00           H  
ATOM   3271 HG23 ILE   228      44.084  46.445  37.874  1.00  0.00           H  
ATOM   3272  CG1 ILE   228      47.430  45.757  38.681  1.00  0.00           C  
ATOM   3273 HG12 ILE   228      47.677  46.772  38.985  1.00  0.00           H  
ATOM   3274 HG13 ILE   228      47.850  44.961  39.293  1.00  0.00           H  
ATOM   3275  CD1 ILE   228      48.083  45.667  37.301  1.00  0.00           C  
ATOM   3276 HD11 ILE   228      47.807  46.520  36.684  1.00  0.00           H  
ATOM   3277 HD12 ILE   228      49.170  45.703  37.347  1.00  0.00           H  
ATOM   3278 HD13 ILE   228      47.768  44.701  36.913  1.00  0.00           H  
ATOM   3279  C   ILE   228      43.995  46.083  40.334  1.00  0.00           C  
ATOM   3280  O   ILE   228      43.324  45.040  40.229  1.00  0.00           O  
ATOM   3281  N   ALA   229      43.356  47.275  40.369  1.00  0.00           N  
ATOM   3282  H   ALA   229      43.888  48.126  40.247  1.00  0.00           H  
ATOM   3283  CA  ALA   229      41.883  47.348  40.201  1.00  0.00           C  
ATOM   3284  HA  ALA   229      41.366  46.628  40.832  1.00  0.00           H  
ATOM   3285  CB  ALA   229      41.431  48.751  40.477  1.00  0.00           C  
ATOM   3286  HB1 ALA   229      41.638  49.017  41.512  1.00  0.00           H  
ATOM   3287  HB2 ALA   229      41.644  49.531  39.749  1.00  0.00           H  
ATOM   3288  HB3 ALA   229      40.343  48.747  40.512  1.00  0.00           H  
ATOM   3289  C   ALA   229      41.553  46.949  38.736  1.00  0.00           C  
ATOM   3290  O   ALA   229      41.634  47.736  37.845  1.00  0.00           O  
ATOM   3291  N   ALA   230      40.997  45.728  38.575  1.00  0.00           N  
ATOM   3292  H   ALA   230      40.795  45.099  39.341  1.00  0.00           H  
ATOM   3293  CA  ALA   230      40.566  45.109  37.342  1.00  0.00           C  
ATOM   3294  HA  ALA   230      39.884  45.767  36.809  1.00  0.00           H  
ATOM   3295  CB  ALA   230      41.718  44.937  36.356  1.00  0.00           C  
ATOM   3296  HB1 ALA   230      41.543  44.277  35.508  1.00  0.00           H  
ATOM   3297  HB2 ALA   230      41.907  45.953  36.016  1.00  0.00           H  
ATOM   3298  HB3 ALA   230      42.602  44.577  36.878  1.00  0.00           H  
ATOM   3299  C   ALA   230      39.910  43.755  37.646  1.00  0.00           C  
ATOM   3300  O   ALA   230      40.371  43.088  38.595  1.00  0.00           O  
ATOM   3301  N   ALA   231      39.081  43.140  36.733  1.00  0.00           N  
ATOM   3302  H   ALA   231      38.860  43.614  35.868  1.00  0.00           H  
ATOM   3303  CA  ALA   231      38.183  42.067  37.122  1.00  0.00           C  
ATOM   3304  HA  ALA   231      37.669  42.375  38.029  1.00  0.00           H  
ATOM   3305  CB  ALA   231      37.251  41.764  35.956  1.00  0.00           C  
ATOM   3306  HB1 ALA   231      37.803  41.297  35.142  1.00  0.00           H  
ATOM   3307  HB2 ALA   231      36.433  41.102  36.232  1.00  0.00           H  
ATOM   3308  HB3 ALA   231      36.903  42.747  35.645  1.00  0.00           H  
ATOM   3309  C   ALA   231      38.983  40.797  37.454  1.00  0.00           C  
ATOM   3310  O   ALA   231      38.596  40.002  38.295  1.00  0.00           O  
ATOM   3311  N   THR   232      40.026  40.549  36.701  1.00  0.00           N  
ATOM   3312  H   THR   232      40.263  41.284  36.048  1.00  0.00           H  
ATOM   3313  CA  THR   232      41.027  39.500  36.841  1.00  0.00           C  
ATOM   3314  HA  THR   232      41.614  39.642  35.936  1.00  0.00           H  
ATOM   3315  CB  THR   232      40.469  38.080  36.865  1.00  0.00           C  
ATOM   3316  HB  THR   232      39.762  37.822  37.651  1.00  0.00           H  
ATOM   3317  CG2 THR   232      39.840  37.622  35.589  1.00  0.00           C  
ATOM   3318 HG21 THR   232      39.640  36.558  35.702  1.00  0.00           H  
ATOM   3319 HG22 THR   232      38.895  38.153  35.488  1.00  0.00           H  
ATOM   3320 HG23 THR   232      40.494  37.812  34.741  1.00  0.00           H  
ATOM   3321  OG1 THR   232      41.447  37.152  37.142  1.00  0.00           O  
ATOM   3322  HG1 THR   232      40.950  36.391  37.478  1.00  0.00           H  
ATOM   3323  C   THR   232      41.725  39.951  38.108  1.00  0.00           C  
ATOM   3324  O   THR   232      41.863  39.232  39.109  1.00  0.00           O  
ATOM   3325  N   GLY   233      42.339  41.127  38.020  1.00  0.00           N  
ATOM   3326  H   GLY   233      42.299  41.696  37.185  1.00  0.00           H  
ATOM   3327  CA  GLY   233      43.269  41.740  39.015  1.00  0.00           C  
ATOM   3328  HA2 GLY   233      43.616  42.668  38.565  1.00  0.00           H  
ATOM   3329  HA3 GLY   233      42.873  42.011  39.991  1.00  0.00           H  
ATOM   3330  C   GLY   233      44.545  40.851  39.156  1.00  0.00           C  
ATOM   3331  O   GLY   233      44.679  39.773  38.592  1.00  0.00           O  
ATOM   3332  N   PHE   234      45.506  41.456  39.827  1.00  0.00           N  
ATOM   3333  H   PHE   234      45.285  42.296  40.344  1.00  0.00           H  
ATOM   3334  CA  PHE   234      46.948  41.092  39.756  1.00  0.00           C  
ATOM   3335  HA  PHE   234      46.960  40.004  39.777  1.00  0.00           H  
ATOM   3336  CB  PHE   234      47.586  41.618  38.442  1.00  0.00           C  
ATOM   3337  HB2 PHE   234      47.057  41.302  37.545  1.00  0.00           H  
ATOM   3338  HB3 PHE   234      47.550  42.705  38.477  1.00  0.00           H  
ATOM   3339  CG  PHE   234      49.029  41.376  38.374  1.00  0.00           C  
ATOM   3340  CD1 PHE   234      49.529  40.129  37.863  1.00  0.00           C  
ATOM   3341  HD1 PHE   234      48.786  39.470  37.429  1.00  0.00           H  
ATOM   3342  CE1 PHE   234      50.836  39.853  37.737  1.00  0.00           C  
ATOM   3343  HE1 PHE   234      51.205  38.932  37.304  1.00  0.00           H  
ATOM   3344  CZ  PHE   234      51.808  40.780  38.106  1.00  0.00           C  
ATOM   3345  HZ  PHE   234      52.854  40.520  38.002  1.00  0.00           H  
ATOM   3346  CE2 PHE   234      51.384  41.970  38.650  1.00  0.00           C  
ATOM   3347  HE2 PHE   234      52.098  42.639  39.115  1.00  0.00           H  
ATOM   3348  CD2 PHE   234      49.988  42.296  38.727  1.00  0.00           C  
ATOM   3349  HD2 PHE   234      49.703  43.155  39.322  1.00  0.00           H  
ATOM   3350  C   PHE   234      47.824  41.627  40.887  1.00  0.00           C  
ATOM   3351  O   PHE   234      47.755  42.816  41.272  1.00  0.00           O  
ATOM   3352  N   VAL   235      48.775  40.771  41.424  1.00  0.00           N  
ATOM   3353  H   VAL   235      48.960  39.883  40.978  1.00  0.00           H  
ATOM   3354  CA  VAL   235      49.718  41.186  42.433  1.00  0.00           C  
ATOM   3355  HA  VAL   235      49.660  42.256  42.622  1.00  0.00           H  
ATOM   3356  CB  VAL   235      49.375  40.659  43.868  1.00  0.00           C  
ATOM   3357  HB  VAL   235      49.213  39.589  43.752  1.00  0.00           H  
ATOM   3358  CG1 VAL   235      50.569  40.665  44.871  1.00  0.00           C  
ATOM   3359 HG11 VAL   235      50.946  41.675  44.724  1.00  0.00           H  
ATOM   3360 HG12 VAL   235      50.266  40.467  45.897  1.00  0.00           H  
ATOM   3361 HG13 VAL   235      51.314  39.938  44.552  1.00  0.00           H  
ATOM   3362  CG2 VAL   235      48.135  41.312  44.455  1.00  0.00           C  
ATOM   3363 HG21 VAL   235      47.274  40.811  44.017  1.00  0.00           H  
ATOM   3364 HG22 VAL   235      48.154  41.085  45.519  1.00  0.00           H  
ATOM   3365 HG23 VAL   235      48.079  42.388  44.306  1.00  0.00           H  
ATOM   3366  C   VAL   235      51.052  40.704  41.905  1.00  0.00           C  
ATOM   3367  O   VAL   235      51.304  39.613  41.369  1.00  0.00           O  
ATOM   3368  N   LYS   236      52.032  41.619  42.086  1.00  0.00           N  
ATOM   3369  H   LYS   236      51.765  42.569  42.306  1.00  0.00           H  
ATOM   3370  CA  LYS   236      53.357  41.435  41.441  1.00  0.00           C  
ATOM   3371  HA  LYS   236      53.052  40.752  40.652  1.00  0.00           H  
ATOM   3372  CB  LYS   236      53.997  42.793  41.199  1.00  0.00           C  
ATOM   3373  HB2 LYS   236      53.235  43.466  40.810  1.00  0.00           H  
ATOM   3374  HB3 LYS   236      54.338  43.193  42.152  1.00  0.00           H  
ATOM   3375  CG  LYS   236      55.210  42.769  40.214  1.00  0.00           C  
ATOM   3376  HG2 LYS   236      55.908  41.988  40.509  1.00  0.00           H  
ATOM   3377  HG3 LYS   236      54.828  42.442  39.249  1.00  0.00           H  
ATOM   3378  CD  LYS   236      55.949  44.104  40.141  1.00  0.00           C  
ATOM   3379  HD2 LYS   236      55.265  44.935  39.981  1.00  0.00           H  
ATOM   3380  HD3 LYS   236      56.377  44.251  41.131  1.00  0.00           H  
ATOM   3381  CE  LYS   236      57.081  44.095  39.081  1.00  0.00           C  
ATOM   3382  HE2 LYS   236      57.824  43.362  39.385  1.00  0.00           H  
ATOM   3383  HE3 LYS   236      56.553  43.862  38.160  1.00  0.00           H  
ATOM   3384  NZ  LYS   236      57.771  45.380  38.985  1.00  0.00           N  
ATOM   3385  HZ1 LYS   236      57.089  46.160  39.020  1.00  0.00           H  
ATOM   3386  HZ2 LYS   236      58.330  45.515  39.847  1.00  0.00           H  
ATOM   3387  HZ3 LYS   236      58.316  45.497  38.112  1.00  0.00           H  
ATOM   3388  C   LYS   236      54.238  40.534  42.336  1.00  0.00           C  
ATOM   3389  O   LYS   236      54.781  40.935  43.335  1.00  0.00           O  
ATOM   3390  N   LYS   237      54.129  39.204  42.148  1.00  0.00           N  
ATOM   3391  H   LYS   237      53.536  38.853  41.409  1.00  0.00           H  
ATOM   3392  CA  LYS   237      55.075  38.231  42.666  1.00  0.00           C  
ATOM   3393  HA  LYS   237      55.266  38.405  43.723  1.00  0.00           H  
ATOM   3394  CB  LYS   237      54.384  36.830  42.406  1.00  0.00           C  
ATOM   3395  HB2 LYS   237      54.277  36.659  41.337  1.00  0.00           H  
ATOM   3396  HB3 LYS   237      55.027  36.097  42.891  1.00  0.00           H  
ATOM   3397  CG  LYS   237      52.979  36.686  43.025  1.00  0.00           C  
ATOM   3398  HG2 LYS   237      52.216  37.141  42.396  1.00  0.00           H  
ATOM   3399  HG3 LYS   237      52.817  35.614  42.925  1.00  0.00           H  
ATOM   3400  CD  LYS   237      52.853  37.081  44.528  1.00  0.00           C  
ATOM   3401  HD2 LYS   237      53.659  36.636  45.108  1.00  0.00           H  
ATOM   3402  HD3 LYS   237      52.900  38.167  44.573  1.00  0.00           H  
ATOM   3403  CE  LYS   237      51.483  36.642  45.019  1.00  0.00           C  
ATOM   3404  HE2 LYS   237      51.260  37.172  45.941  1.00  0.00           H  
ATOM   3405  HE3 LYS   237      50.820  36.863  44.186  1.00  0.00           H  
ATOM   3406  NZ  LYS   237      51.443  35.088  45.284  1.00  0.00           N  
ATOM   3407  HZ1 LYS   237      51.934  34.836  46.161  1.00  0.00           H  
ATOM   3408  HZ2 LYS   237      50.490  34.749  45.512  1.00  0.00           H  
ATOM   3409  HZ3 LYS   237      51.707  34.558  44.434  1.00  0.00           H  
ATOM   3410  C   LYS   237      56.404  38.357  41.909  1.00  0.00           C  
ATOM   3411  O   LYS   237      56.516  38.936  40.821  1.00  0.00           O  
ATOM   3412  N   ASP   238      57.405  37.840  42.537  1.00  0.00           N  
ATOM   3413  H   ASP   238      57.510  37.695  43.533  1.00  0.00           H  
ATOM   3414  CA  ASP   238      58.718  37.762  41.938  1.00  0.00           C  
ATOM   3415  HA  ASP   238      58.799  38.701  41.395  1.00  0.00           H  
ATOM   3416  CB  ASP   238      59.769  37.748  43.029  1.00  0.00           C  
ATOM   3417  HB2 ASP   238      59.538  36.869  43.628  1.00  0.00           H  
ATOM   3418  HB3 ASP   238      60.773  37.817  42.616  1.00  0.00           H  
ATOM   3419  CG  ASP   238      59.672  38.929  43.938  1.00  0.00           C  
ATOM   3420  OD1 ASP   238      59.021  39.957  43.701  1.00  0.00           O  
ATOM   3421  OD2 ASP   238      60.398  38.810  44.943  1.00  0.00           O  
ATOM   3422  C   ASP   238      58.943  36.592  41.010  1.00  0.00           C  
ATOM   3423  O   ASP   238      60.065  36.491  40.467  1.00  0.00           O  
ATOM   3424  N   GLN   239      57.850  35.872  40.681  1.00  0.00           N  
ATOM   3425  H   GLN   239      56.942  36.070  41.078  1.00  0.00           H  
ATOM   3426  CA  GLN   239      57.870  35.027  39.507  1.00  0.00           C  
ATOM   3427  HA  GLN   239      58.783  35.167  38.933  1.00  0.00           H  
ATOM   3428  CB  GLN   239      57.674  33.548  39.950  1.00  0.00           C  
ATOM   3429  HB2 GLN   239      57.991  33.049  39.036  1.00  0.00           H  
ATOM   3430  HB3 GLN   239      58.401  33.325  40.728  1.00  0.00           H  
ATOM   3431  CG  GLN   239      56.424  32.904  40.278  1.00  0.00           C  
ATOM   3432  HG2 GLN   239      55.692  33.100  39.497  1.00  0.00           H  
ATOM   3433  HG3 GLN   239      56.658  31.851  40.423  1.00  0.00           H  
ATOM   3434  CD  GLN   239      55.781  33.282  41.580  1.00  0.00           C  
ATOM   3435  OE1 GLN   239      56.377  33.618  42.591  1.00  0.00           O  
ATOM   3436  NE2 GLN   239      54.446  33.134  41.645  1.00  0.00           N  
ATOM   3437 HE21 GLN   239      53.948  33.473  42.457  1.00  0.00           H  
ATOM   3438 HE22 GLN   239      53.889  32.766  40.885  1.00  0.00           H  
ATOM   3439  C   GLN   239      56.705  35.559  38.543  1.00  0.00           C  
ATOM   3440  O   GLN   239      55.714  36.067  38.953  1.00  0.00           O  
ATOM   3441  N   LEU   240      56.884  35.091  37.282  1.00  0.00           N  
ATOM   3442  H   LEU   240      57.763  34.644  37.058  1.00  0.00           H  
ATOM   3443  CA  LEU   240      56.072  35.427  36.126  1.00  0.00           C  
ATOM   3444  HA  LEU   240      55.039  35.375  36.461  1.00  0.00           H  
ATOM   3445  CB  LEU   240      56.254  36.840  35.644  1.00  0.00           C  
ATOM   3446  HB2 LEU   240      56.241  37.567  36.454  1.00  0.00           H  
ATOM   3447  HB3 LEU   240      57.270  36.802  35.256  1.00  0.00           H  
ATOM   3448  CG  LEU   240      55.315  37.404  34.597  1.00  0.00           C  
ATOM   3449  HG  LEU   240      55.264  36.698  33.770  1.00  0.00           H  
ATOM   3450  CD1 LEU   240      53.937  37.594  35.154  1.00  0.00           C  
ATOM   3451 HD11 LEU   240      53.994  38.265  36.009  1.00  0.00           H  
ATOM   3452 HD12 LEU   240      53.236  37.994  34.424  1.00  0.00           H  
ATOM   3453 HD13 LEU   240      53.432  36.667  35.421  1.00  0.00           H  
ATOM   3454  CD2 LEU   240      55.874  38.682  34.068  1.00  0.00           C  
ATOM   3455 HD21 LEU   240      56.929  38.577  33.822  1.00  0.00           H  
ATOM   3456 HD22 LEU   240      55.403  38.892  33.110  1.00  0.00           H  
ATOM   3457 HD23 LEU   240      55.645  39.521  34.722  1.00  0.00           H  
ATOM   3458  C   LEU   240      56.279  34.405  34.983  1.00  0.00           C  
ATOM   3459  O   LEU   240      55.354  34.096  34.195  1.00  0.00           O  
ATOM   3460  N   GLY   241      57.504  33.787  34.842  1.00  0.00           N  
ATOM   3461  H   GLY   241      58.157  33.716  35.612  1.00  0.00           H  
ATOM   3462  CA  GLY   241      57.999  33.268  33.561  1.00  0.00           C  
ATOM   3463  HA2 GLY   241      58.355  32.243  33.628  1.00  0.00           H  
ATOM   3464  HA3 GLY   241      57.184  33.232  32.841  1.00  0.00           H  
ATOM   3465  C   GLY   241      59.146  34.206  33.109  1.00  0.00           C  
ATOM   3466  O   GLY   241      59.874  34.674  33.964  1.00  0.00           O  
ATOM   3467  N   LYS   242      59.233  34.478  31.813  1.00  0.00           N  
ATOM   3468  H   LYS   242      58.565  34.188  31.112  1.00  0.00           H  
ATOM   3469  CA  LYS   242      60.513  34.897  31.285  1.00  0.00           C  
ATOM   3470  HA  LYS   242      61.322  34.492  31.888  1.00  0.00           H  
ATOM   3471  CB  LYS   242      60.704  34.184  29.960  1.00  0.00           C  
ATOM   3472  HB2 LYS   242      59.764  34.275  29.420  1.00  0.00           H  
ATOM   3473  HB3 LYS   242      61.502  34.639  29.377  1.00  0.00           H  
ATOM   3474  CG  LYS   242      60.970  32.712  30.111  1.00  0.00           C  
ATOM   3475  HG2 LYS   242      61.960  32.561  30.537  1.00  0.00           H  
ATOM   3476  HG3 LYS   242      60.263  32.226  30.780  1.00  0.00           H  
ATOM   3477  CD  LYS   242      60.885  32.032  28.663  1.00  0.00           C  
ATOM   3478  HD2 LYS   242      59.919  32.180  28.183  1.00  0.00           H  
ATOM   3479  HD3 LYS   242      61.560  32.476  27.934  1.00  0.00           H  
ATOM   3480  CE  LYS   242      61.093  30.553  28.877  1.00  0.00           C  
ATOM   3481  HE2 LYS   242      62.071  30.580  29.351  1.00  0.00           H  
ATOM   3482  HE3 LYS   242      60.375  30.168  29.598  1.00  0.00           H  
ATOM   3483  NZ  LYS   242      61.094  29.765  27.679  1.00  0.00           N  
ATOM   3484  HZ1 LYS   242      61.123  28.781  27.999  1.00  0.00           H  
ATOM   3485  HZ2 LYS   242      60.210  29.923  27.163  1.00  0.00           H  
ATOM   3486  HZ3 LYS   242      61.929  29.863  27.073  1.00  0.00           H  
ATOM   3487  C   LYS   242      60.642  36.335  31.284  1.00  0.00           C  
ATOM   3488  O   LYS   242      61.236  36.867  30.313  1.00  0.00           O  
ATOM   3489  N   ASN   243      60.009  37.042  32.169  1.00  0.00           N  
ATOM   3490  H   ASN   243      59.396  36.607  32.845  1.00  0.00           H  
ATOM   3491  CA  ASN   243      60.172  38.464  32.352  1.00  0.00           C  
ATOM   3492  HA  ASN   243      61.160  38.702  31.965  1.00  0.00           H  
ATOM   3493  CB  ASN   243      59.145  39.239  31.514  1.00  0.00           C  
ATOM   3494  HB2 ASN   243      59.107  38.851  30.498  1.00  0.00           H  
ATOM   3495  HB3 ASN   243      58.144  39.177  31.937  1.00  0.00           H  
ATOM   3496  CG  ASN   243      59.330  40.728  31.243  1.00  0.00           C  
ATOM   3497  OD1 ASN   243      60.222  41.366  31.657  1.00  0.00           O  
ATOM   3498  ND2 ASN   243      58.347  41.309  30.567  1.00  0.00           N  
ATOM   3499 HD21 ASN   243      58.529  42.291  30.409  1.00  0.00           H  
ATOM   3500 HD22 ASN   243      57.633  40.814  30.049  1.00  0.00           H  
ATOM   3501  C   ASN   243      60.028  38.836  33.767  1.00  0.00           C  
ATOM   3502  O   ASN   243      59.158  38.283  34.476  1.00  0.00           O  
ATOM   3503  N   GLU   244      60.819  39.765  34.271  1.00  0.00           N  
ATOM   3504  H   GLU   244      61.411  40.271  33.627  1.00  0.00           H  
ATOM   3505  CA  GLU   244      60.548  40.481  35.534  1.00  0.00           C  
ATOM   3506  HA  GLU   244      60.365  39.832  36.387  1.00  0.00           H  
ATOM   3507  CB  GLU   244      61.774  41.350  35.987  1.00  0.00           C  
ATOM   3508  HB2 GLU   244      62.032  42.165  35.314  1.00  0.00           H  
ATOM   3509  HB3 GLU   244      61.573  41.712  36.993  1.00  0.00           H  
ATOM   3510  CG  GLU   244      63.049  40.511  36.304  1.00  0.00           C  
ATOM   3511  HG2 GLU   244      63.647  40.193  35.452  1.00  0.00           H  
ATOM   3512  HG3 GLU   244      63.730  41.187  36.817  1.00  0.00           H  
ATOM   3513  CD  GLU   244      62.868  39.361  37.264  1.00  0.00           C  
ATOM   3514  OE1 GLU   244      62.219  39.456  38.369  1.00  0.00           O  
ATOM   3515  OE2 GLU   244      63.201  38.178  36.935  1.00  0.00           O  
ATOM   3516  C   GLU   244      59.336  41.361  35.327  1.00  0.00           C  
ATOM   3517  O   GLU   244      58.415  41.410  36.143  1.00  0.00           O  
ATOM   3518  N   GLU   245      59.315  42.249  34.263  1.00  0.00           N  
ATOM   3519  H   GLU   245      60.025  42.196  33.545  1.00  0.00           H  
ATOM   3520  CA  GLU   245      58.424  43.398  34.180  1.00  0.00           C  
ATOM   3521  HA  GLU   245      57.915  43.460  35.139  1.00  0.00           H  
ATOM   3522  CB  GLU   245      59.134  44.717  33.875  1.00  0.00           C  
ATOM   3523  HB2 GLU   245      59.482  44.752  32.845  1.00  0.00           H  
ATOM   3524  HB3 GLU   245      58.446  45.557  33.945  1.00  0.00           H  
ATOM   3525  CG  GLU   245      60.309  45.003  34.811  1.00  0.00           C  
ATOM   3526  HG2 GLU   245      61.085  44.242  34.761  1.00  0.00           H  
ATOM   3527  HG3 GLU   245      60.836  45.876  34.431  1.00  0.00           H  
ATOM   3528  CD  GLU   245      59.894  45.229  36.224  1.00  0.00           C  
ATOM   3529  OE1 GLU   245      58.765  45.806  36.397  1.00  0.00           O  
ATOM   3530  OE2 GLU   245      60.689  45.020  37.164  1.00  0.00           O  
ATOM   3531  C   GLU   245      57.377  43.165  33.077  1.00  0.00           C  
ATOM   3532  O   GLU   245      57.233  43.933  32.109  1.00  0.00           O  
ATOM   3533  N   GLY   246      56.528  42.105  33.325  1.00  0.00           N  
ATOM   3534  H   GLY   246      56.380  41.642  34.211  1.00  0.00           H  
ATOM   3535  CA  GLY   246      55.525  41.665  32.379  1.00  0.00           C  
ATOM   3536  HA2 GLY   246      55.447  42.288  31.491  1.00  0.00           H  
ATOM   3537  HA3 GLY   246      55.684  40.672  31.966  1.00  0.00           H  
ATOM   3538  C   GLY   246      54.171  41.847  32.915  1.00  0.00           C  
ATOM   3539  O   GLY   246      53.275  41.098  32.526  1.00  0.00           O  
ATOM   3540  N   ALA   247      53.977  42.752  33.890  1.00  0.00           N  
ATOM   3541  H   ALA   247      54.736  43.385  34.102  1.00  0.00           H  
ATOM   3542  CA  ALA   247      52.702  42.811  34.485  1.00  0.00           C  
ATOM   3543  HA  ALA   247      52.513  41.808  34.863  1.00  0.00           H  
ATOM   3544  CB  ALA   247      52.672  43.843  35.598  1.00  0.00           C  
ATOM   3545  HB1 ALA   247      53.303  43.524  36.425  1.00  0.00           H  
ATOM   3546  HB2 ALA   247      52.909  44.801  35.140  1.00  0.00           H  
ATOM   3547  HB3 ALA   247      51.693  44.058  36.021  1.00  0.00           H  
ATOM   3548  C   ALA   247      51.696  43.258  33.404  1.00  0.00           C  
ATOM   3549  O   ALA   247      51.920  44.198  32.678  1.00  0.00           O  
ATOM   3550  N   PRO   248      50.428  42.729  33.433  1.00  0.00           N  
ATOM   3551  CD  PRO   248      50.021  41.648  34.259  1.00  0.00           C  
ATOM   3552  HD2 PRO   248      49.595  42.080  35.161  1.00  0.00           H  
ATOM   3553  HD3 PRO   248      50.846  40.954  34.403  1.00  0.00           H  
ATOM   3554  CG  PRO   248      49.032  40.804  33.507  1.00  0.00           C  
ATOM   3555  HG2 PRO   248      48.416  40.380  34.298  1.00  0.00           H  
ATOM   3556  HG3 PRO   248      49.440  40.098  32.787  1.00  0.00           H  
ATOM   3557  CB  PRO   248      48.262  41.927  32.776  1.00  0.00           C  
ATOM   3558  HB2 PRO   248      47.576  42.486  33.410  1.00  0.00           H  
ATOM   3559  HB3 PRO   248      47.689  41.522  31.944  1.00  0.00           H  
ATOM   3560  CA  PRO   248      49.422  42.861  32.335  1.00  0.00           C  
ATOM   3561  HA  PRO   248      49.785  42.602  31.343  1.00  0.00           H  
ATOM   3562  C   PRO   248      48.821  44.291  32.199  1.00  0.00           C  
ATOM   3563  O   PRO   248      48.815  45.094  33.147  1.00  0.00           O  
ATOM   3564  N   GLN   249      48.628  44.720  30.946  1.00  0.00           N  
ATOM   3565  H   GLN   249      48.781  44.107  30.157  1.00  0.00           H  
ATOM   3566  CA  GLN   249      47.928  45.989  30.749  1.00  0.00           C  
ATOM   3567  HA  GLN   249      48.467  46.729  31.337  1.00  0.00           H  
ATOM   3568  CB  GLN   249      47.796  46.227  29.252  1.00  0.00           C  
ATOM   3569  HB2 GLN   249      48.833  46.057  28.968  1.00  0.00           H  
ATOM   3570  HB3 GLN   249      47.236  45.362  28.902  1.00  0.00           H  
ATOM   3571  CG  GLN   249      47.463  47.563  28.613  1.00  0.00           C  
ATOM   3572  HG2 GLN   249      47.983  48.410  29.057  1.00  0.00           H  
ATOM   3573  HG3 GLN   249      47.524  47.730  27.539  1.00  0.00           H  
ATOM   3574  CD  GLN   249      46.012  47.763  28.909  1.00  0.00           C  
ATOM   3575  OE1 GLN   249      45.135  46.904  28.677  1.00  0.00           O  
ATOM   3576  NE2 GLN   249      45.677  48.916  29.390  1.00  0.00           N  
ATOM   3577 HE21 GLN   249      44.684  49.016  29.555  1.00  0.00           H  
ATOM   3578 HE22 GLN   249      46.174  49.781  29.223  1.00  0.00           H  
ATOM   3579  C   GLN   249      46.539  45.888  31.411  1.00  0.00           C  
ATOM   3580  O   GLN   249      45.862  44.883  31.382  1.00  0.00           O  
ATOM   3581  N   GLU   250      46.121  46.935  32.103  1.00  0.00           N  
ATOM   3582  H   GLU   250      46.692  47.766  32.177  1.00  0.00           H  
ATOM   3583  CA  GLU   250      44.956  46.774  33.057  1.00  0.00           C  
ATOM   3584  HA  GLU   250      45.169  45.975  33.763  1.00  0.00           H  
ATOM   3585  CB  GLU   250      44.740  48.126  33.794  1.00  0.00           C  
ATOM   3586  HB2 GLU   250      44.549  48.886  33.038  1.00  0.00           H  
ATOM   3587  HB3 GLU   250      43.896  47.997  34.469  1.00  0.00           H  
ATOM   3588  CG  GLU   250      45.893  48.643  34.625  1.00  0.00           C  
ATOM   3589  HG2 GLU   250      45.490  48.934  35.593  1.00  0.00           H  
ATOM   3590  HG3 GLU   250      46.545  47.803  34.859  1.00  0.00           H  
ATOM   3591  CD  GLU   250      46.647  49.776  33.970  1.00  0.00           C  
ATOM   3592  OE1 GLU   250      46.376  50.962  34.215  1.00  0.00           O  
ATOM   3593  OE2 GLU   250      47.571  49.461  33.210  1.00  0.00           O  
ATOM   3594  C   GLU   250      43.648  46.519  32.227  1.00  0.00           C  
ATOM   3595  O   GLU   250      42.649  46.091  32.844  1.00  0.00           O  
ATOM   3596  N   GLY   251      43.556  46.918  30.931  1.00  0.00           N  
ATOM   3597  H   GLY   251      44.324  47.392  30.475  1.00  0.00           H  
ATOM   3598  CA  GLY   251      42.302  46.741  30.234  1.00  0.00           C  
ATOM   3599  HA2 GLY   251      41.454  47.062  30.835  1.00  0.00           H  
ATOM   3600  HA3 GLY   251      42.204  47.391  29.368  1.00  0.00           H  
ATOM   3601  C   GLY   251      42.083  45.233  29.902  1.00  0.00           C  
ATOM   3602  O   GLY   251      41.020  44.677  30.047  1.00  0.00           O  
ATOM   3603  N   ILE   252      43.184  44.540  29.511  1.00  0.00           N  
ATOM   3604  H   ILE   252      44.088  44.977  29.394  1.00  0.00           H  
ATOM   3605  CA  ILE   252      43.024  43.086  29.190  1.00  0.00           C  
ATOM   3606  HA  ILE   252      42.131  43.073  28.568  1.00  0.00           H  
ATOM   3607  CB  ILE   252      44.153  42.509  28.239  1.00  0.00           C  
ATOM   3608  HB  ILE   252      43.904  41.466  28.053  1.00  0.00           H  
ATOM   3609  CG2 ILE   252      43.944  43.091  26.877  1.00  0.00           C  
ATOM   3610 HG21 ILE   252      43.770  44.164  26.920  1.00  0.00           H  
ATOM   3611 HG22 ILE   252      44.697  42.843  26.132  1.00  0.00           H  
ATOM   3612 HG23 ILE   252      43.030  42.718  26.418  1.00  0.00           H  
ATOM   3613  CG1 ILE   252      45.634  42.395  28.754  1.00  0.00           C  
ATOM   3614 HG12 ILE   252      46.051  43.398  28.832  1.00  0.00           H  
ATOM   3615 HG13 ILE   252      45.576  41.965  29.752  1.00  0.00           H  
ATOM   3616  CD1 ILE   252      46.589  41.630  27.827  1.00  0.00           C  
ATOM   3617 HD11 ILE   252      46.861  42.101  26.885  1.00  0.00           H  
ATOM   3618 HD12 ILE   252      47.545  41.564  28.343  1.00  0.00           H  
ATOM   3619 HD13 ILE   252      46.054  40.706  27.617  1.00  0.00           H  
ATOM   3620  C   ILE   252      42.725  42.360  30.484  1.00  0.00           C  
ATOM   3621  O   ILE   252      42.160  41.232  30.472  1.00  0.00           O  
ATOM   3622  N   LEU   253      43.280  42.870  31.621  1.00  0.00           N  
ATOM   3623  H   LEU   253      43.829  43.718  31.592  1.00  0.00           H  
ATOM   3624  CA  LEU   253      43.110  42.273  32.882  1.00  0.00           C  
ATOM   3625  HA  LEU   253      43.196  41.196  32.758  1.00  0.00           H  
ATOM   3626  CB  LEU   253      44.148  42.950  33.718  1.00  0.00           C  
ATOM   3627  HB2 LEU   253      45.108  42.945  33.205  1.00  0.00           H  
ATOM   3628  HB3 LEU   253      43.819  43.963  33.943  1.00  0.00           H  
ATOM   3629  CG  LEU   253      44.420  42.338  35.088  1.00  0.00           C  
ATOM   3630  HG  LEU   253      43.593  42.507  35.775  1.00  0.00           H  
ATOM   3631  CD1 LEU   253      44.822  40.873  35.170  1.00  0.00           C  
ATOM   3632 HD11 LEU   253      45.773  40.613  34.709  1.00  0.00           H  
ATOM   3633 HD12 LEU   253      44.874  40.568  36.213  1.00  0.00           H  
ATOM   3634 HD13 LEU   253      44.059  40.316  34.630  1.00  0.00           H  
ATOM   3635  CD2 LEU   253      45.503  43.262  35.709  1.00  0.00           C  
ATOM   3636 HD21 LEU   253      45.690  42.980  36.743  1.00  0.00           H  
ATOM   3637 HD22 LEU   253      46.429  43.366  35.146  1.00  0.00           H  
ATOM   3638 HD23 LEU   253      45.110  44.269  35.836  1.00  0.00           H  
ATOM   3639  C   LEU   253      41.661  42.427  33.505  1.00  0.00           C  
ATOM   3640  O   LEU   253      41.320  41.791  34.471  1.00  0.00           O  
ATOM   3641  N   GLU   254      40.774  43.198  32.850  1.00  0.00           N  
ATOM   3642  H   GLU   254      41.095  43.622  31.990  1.00  0.00           H  
ATOM   3643  CA  GLU   254      39.290  43.257  33.021  1.00  0.00           C  
ATOM   3644  HA  GLU   254      39.037  43.190  34.077  1.00  0.00           H  
ATOM   3645  CB  GLU   254      38.787  44.559  32.399  1.00  0.00           C  
ATOM   3646  HB2 GLU   254      39.686  45.160  32.287  1.00  0.00           H  
ATOM   3647  HB3 GLU   254      38.573  44.344  31.354  1.00  0.00           H  
ATOM   3648  CG  GLU   254      37.680  45.132  33.168  1.00  0.00           C  
ATOM   3649  HG2 GLU   254      37.131  45.896  32.620  1.00  0.00           H  
ATOM   3650  HG3 GLU   254      36.858  44.450  33.371  1.00  0.00           H  
ATOM   3651  CD  GLU   254      38.176  45.853  34.388  1.00  0.00           C  
ATOM   3652  OE1 GLU   254      37.920  45.385  35.493  1.00  0.00           O  
ATOM   3653  OE2 GLU   254      38.734  46.960  34.206  1.00  0.00           O  
ATOM   3654  C   GLU   254      38.670  42.058  32.396  1.00  0.00           C  
ATOM   3655  O   GLU   254      37.475  41.923  32.517  1.00  0.00           O  
ATOM   3656  N   ASP   255      39.399  41.094  31.770  1.00  0.00           N  
ATOM   3657  H   ASP   255      40.377  41.244  31.558  1.00  0.00           H  
ATOM   3658  CA  ASP   255      38.793  39.938  31.207  1.00  0.00           C  
ATOM   3659  HA  ASP   255      37.988  39.526  31.811  1.00  0.00           H  
ATOM   3660  CB  ASP   255      38.345  40.295  29.775  1.00  0.00           C  
ATOM   3661  HB2 ASP   255      37.866  41.263  29.912  1.00  0.00           H  
ATOM   3662  HB3 ASP   255      39.180  40.506  29.109  1.00  0.00           H  
ATOM   3663  CG  ASP   255      37.286  39.400  29.125  1.00  0.00           C  
ATOM   3664  OD1 ASP   255      36.905  39.808  27.982  1.00  0.00           O  
ATOM   3665  OD2 ASP   255      36.766  38.451  29.735  1.00  0.00           O  
ATOM   3666  C   ASP   255      39.850  38.756  31.129  1.00  0.00           C  
ATOM   3667  O   ASP   255      39.660  37.800  30.350  1.00  0.00           O  
ATOM   3668  N   MET   256      41.026  38.818  31.781  1.00  0.00           N  
ATOM   3669  H   MET   256      41.154  39.618  32.387  1.00  0.00           H  
ATOM   3670  CA  MET   256      42.203  37.925  31.604  1.00  0.00           C  
ATOM   3671  HA  MET   256      41.823  37.100  31.006  1.00  0.00           H  
ATOM   3672  CB  MET   256      43.433  38.561  30.923  1.00  0.00           C  
ATOM   3673  HB2 MET   256      43.182  38.935  29.932  1.00  0.00           H  
ATOM   3674  HB3 MET   256      43.828  39.381  31.520  1.00  0.00           H  
ATOM   3675  CG  MET   256      44.543  37.540  30.611  1.00  0.00           C  
ATOM   3676  HG2 MET   256      45.133  37.290  31.490  1.00  0.00           H  
ATOM   3677  HG3 MET   256      44.102  36.624  30.222  1.00  0.00           H  
ATOM   3678  SD  MET   256      45.614  37.962  29.182  1.00  0.00           S  
ATOM   3679  CE  MET   256      46.944  38.787  30.120  1.00  0.00           C  
ATOM   3680  HE1 MET   256      47.157  38.201  31.011  1.00  0.00           H  
ATOM   3681  HE2 MET   256      47.855  38.822  29.527  1.00  0.00           H  
ATOM   3682  HE3 MET   256      46.685  39.810  30.384  1.00  0.00           H  
ATOM   3683  C   MET   256      42.698  37.338  32.991  1.00  0.00           C  
ATOM   3684  O   MET   256      42.968  38.041  33.951  1.00  0.00           O  
ATOM   3685  N   PRO   257      42.875  35.986  33.129  1.00  0.00           N  
ATOM   3686  CD  PRO   257      41.889  35.054  32.652  1.00  0.00           C  
ATOM   3687  HD2 PRO   257      41.962  34.988  31.569  1.00  0.00           H  
ATOM   3688  HD3 PRO   257      40.892  35.387  32.930  1.00  0.00           H  
ATOM   3689  CG  PRO   257      42.053  33.644  33.260  1.00  0.00           C  
ATOM   3690  HG2 PRO   257      42.747  33.094  32.628  1.00  0.00           H  
ATOM   3691  HG3 PRO   257      41.050  33.224  33.312  1.00  0.00           H  
ATOM   3692  CB  PRO   257      42.609  34.009  34.594  1.00  0.00           C  
ATOM   3693  HB2 PRO   257      43.240  33.212  34.981  1.00  0.00           H  
ATOM   3694  HB3 PRO   257      41.854  34.118  35.370  1.00  0.00           H  
ATOM   3695  CA  PRO   257      43.365  35.382  34.388  1.00  0.00           C  
ATOM   3696  HA  PRO   257      43.149  35.948  35.291  1.00  0.00           H  
ATOM   3697  C   PRO   257      44.890  35.209  34.216  1.00  0.00           C  
ATOM   3698  O   PRO   257      45.438  34.778  33.193  1.00  0.00           O  
ATOM   3699  N   VAL   258      45.649  35.775  35.177  1.00  0.00           N  
ATOM   3700  H   VAL   258      45.251  36.086  36.054  1.00  0.00           H  
ATOM   3701  CA  VAL   258      47.062  35.744  35.239  1.00  0.00           C  
ATOM   3702  HA  VAL   258      47.502  35.047  34.530  1.00  0.00           H  
ATOM   3703  CB  VAL   258      47.527  37.164  35.073  1.00  0.00           C  
ATOM   3704  HB  VAL   258      46.930  37.903  35.605  1.00  0.00           H  
ATOM   3705  CG1 VAL   258      48.983  37.293  35.571  1.00  0.00           C  
ATOM   3706 HG11 VAL   258      49.100  37.171  36.646  1.00  0.00           H  
ATOM   3707 HG12 VAL   258      49.477  36.401  35.192  1.00  0.00           H  
ATOM   3708 HG13 VAL   258      49.501  38.203  35.273  1.00  0.00           H  
ATOM   3709  CG2 VAL   258      47.692  37.471  33.650  1.00  0.00           C  
ATOM   3710 HG21 VAL   258      48.292  36.781  33.060  1.00  0.00           H  
ATOM   3711 HG22 VAL   258      46.719  37.433  33.164  1.00  0.00           H  
ATOM   3712 HG23 VAL   258      48.163  38.441  33.503  1.00  0.00           H  
ATOM   3713  C   VAL   258      47.415  35.157  36.592  1.00  0.00           C  
ATOM   3714  O   VAL   258      46.945  35.623  37.615  1.00  0.00           O  
ATOM   3715  N   ASP   259      48.140  34.014  36.630  1.00  0.00           N  
ATOM   3716  H   ASP   259      48.373  33.634  35.722  1.00  0.00           H  
ATOM   3717  CA  ASP   259      48.134  33.138  37.765  1.00  0.00           C  
ATOM   3718  HA  ASP   259      47.869  33.731  38.638  1.00  0.00           H  
ATOM   3719  CB  ASP   259      47.120  32.137  37.485  1.00  0.00           C  
ATOM   3720  HB2 ASP   259      46.162  32.546  37.172  1.00  0.00           H  
ATOM   3721  HB3 ASP   259      47.418  31.582  36.598  1.00  0.00           H  
ATOM   3722  CG  ASP   259      46.903  31.288  38.757  1.00  0.00           C  
ATOM   3723  OD1 ASP   259      46.293  30.215  38.576  1.00  0.00           O  
ATOM   3724  OD2 ASP   259      47.181  31.789  39.850  1.00  0.00           O  
ATOM   3725  C   ASP   259      49.553  32.652  37.831  1.00  0.00           C  
ATOM   3726  O   ASP   259      49.790  31.389  37.753  1.00  0.00           O  
ATOM   3727  N   PRO   260      50.514  33.570  38.232  1.00  0.00           N  
ATOM   3728  CD  PRO   260      50.420  34.948  38.554  1.00  0.00           C  
ATOM   3729  HD2 PRO   260      49.636  35.000  39.305  1.00  0.00           H  
ATOM   3730  HD3 PRO   260      50.005  35.433  37.673  1.00  0.00           H  
ATOM   3731  CG  PRO   260      51.785  35.412  39.142  1.00  0.00           C  
ATOM   3732  HG2 PRO   260      51.791  35.208  40.211  1.00  0.00           H  
ATOM   3733  HG3 PRO   260      52.046  36.454  38.966  1.00  0.00           H  
ATOM   3734  CB  PRO   260      52.698  34.492  38.402  1.00  0.00           C  
ATOM   3735  HB2 PRO   260      53.685  34.321  38.826  1.00  0.00           H  
ATOM   3736  HB3 PRO   260      52.822  35.014  37.455  1.00  0.00           H  
ATOM   3737  CA  PRO   260      51.913  33.166  38.255  1.00  0.00           C  
ATOM   3738  HA  PRO   260      52.101  32.807  37.246  1.00  0.00           H  
ATOM   3739  C   PRO   260      52.310  32.188  39.363  1.00  0.00           C  
ATOM   3740  O   PRO   260      53.426  31.608  39.339  1.00  0.00           O  
ATOM   3741  N   ASP   261      51.494  31.953  40.396  1.00  0.00           N  
ATOM   3742  H   ASP   261      50.561  32.341  40.364  1.00  0.00           H  
ATOM   3743  CA  ASP   261      51.765  30.981  41.398  1.00  0.00           C  
ATOM   3744  HA  ASP   261      52.790  30.987  41.762  1.00  0.00           H  
ATOM   3745  CB  ASP   261      50.828  31.132  42.599  1.00  0.00           C  
ATOM   3746  HB2 ASP   261      49.833  30.982  42.186  1.00  0.00           H  
ATOM   3747  HB3 ASP   261      51.075  30.320  43.281  1.00  0.00           H  
ATOM   3748  CG  ASP   261      50.995  32.479  43.304  1.00  0.00           C  
ATOM   3749  OD1 ASP   261      50.159  32.820  44.181  1.00  0.00           O  
ATOM   3750  OD2 ASP   261      52.017  33.211  43.067  1.00  0.00           O  
ATOM   3751  C   ASP   261      51.571  29.529  40.822  1.00  0.00           C  
ATOM   3752  O   ASP   261      51.767  28.495  41.557  1.00  0.00           O  
ATOM   3753  N   ASN   262      51.168  29.433  39.514  1.00  0.00           N  
ATOM   3754  H   ASN   262      51.047  30.309  39.024  1.00  0.00           H  
ATOM   3755  CA  ASN   262      50.692  28.217  38.840  1.00  0.00           C  
ATOM   3756  HA  ASN   262      51.121  27.335  39.311  1.00  0.00           H  
ATOM   3757  CB  ASN   262      49.205  28.214  38.975  1.00  0.00           C  
ATOM   3758  HB2 ASN   262      48.725  29.051  38.470  1.00  0.00           H  
ATOM   3759  HB3 ASN   262      48.724  27.342  38.537  1.00  0.00           H  
ATOM   3760  CG  ASN   262      48.666  28.204  40.443  1.00  0.00           C  
ATOM   3761  OD1 ASN   262      48.934  27.221  41.168  1.00  0.00           O  
ATOM   3762  ND2 ASN   262      47.931  29.152  40.873  1.00  0.00           N  
ATOM   3763 HD21 ASN   262      47.696  29.322  41.841  1.00  0.00           H  
ATOM   3764 HD22 ASN   262      47.629  29.903  40.267  1.00  0.00           H  
ATOM   3765  C   ASN   262      51.147  28.068  37.395  1.00  0.00           C  
ATOM   3766  O   ASN   262      51.061  27.002  36.815  1.00  0.00           O  
ATOM   3767  N   GLU   263      51.698  29.160  36.825  1.00  0.00           N  
ATOM   3768  H   GLU   263      51.684  30.041  37.321  1.00  0.00           H  
ATOM   3769  CA  GLU   263      51.818  29.330  35.383  1.00  0.00           C  
ATOM   3770  HA  GLU   263      52.037  28.359  34.945  1.00  0.00           H  
ATOM   3771  CB  GLU   263      50.558  29.918  34.832  1.00  0.00           C  
ATOM   3772  HB2 GLU   263      49.771  29.388  35.365  1.00  0.00           H  
ATOM   3773  HB3 GLU   263      50.399  30.945  35.157  1.00  0.00           H  
ATOM   3774  CG  GLU   263      50.401  29.590  33.378  1.00  0.00           C  
ATOM   3775  HG2 GLU   263      50.584  30.441  32.724  1.00  0.00           H  
ATOM   3776  HG3 GLU   263      51.170  28.853  33.155  1.00  0.00           H  
ATOM   3777  CD  GLU   263      49.017  28.955  33.030  1.00  0.00           C  
ATOM   3778  OE1 GLU   263      48.223  29.638  32.325  1.00  0.00           O  
ATOM   3779  OE2 GLU   263      48.695  27.817  33.367  1.00  0.00           O  
ATOM   3780  C   GLU   263      53.029  30.267  35.022  1.00  0.00           C  
ATOM   3781  O   GLU   263      53.382  31.211  35.793  1.00  0.00           O  
ATOM   3782  N   ALA   264      53.637  30.108  33.803  1.00  0.00           N  
ATOM   3783  H   ALA   264      53.343  29.271  33.319  1.00  0.00           H  
ATOM   3784  CA  ALA   264      54.747  30.974  33.372  1.00  0.00           C  
ATOM   3785  HA  ALA   264      54.601  31.922  33.884  1.00  0.00           H  
ATOM   3786  CB  ALA   264      56.010  30.221  33.627  1.00  0.00           C  
ATOM   3787  HB1 ALA   264      55.984  29.917  34.672  1.00  0.00           H  
ATOM   3788  HB2 ALA   264      56.033  29.297  33.053  1.00  0.00           H  
ATOM   3789  HB3 ALA   264      56.911  30.777  33.375  1.00  0.00           H  
ATOM   3790  C   ALA   264      54.580  31.303  31.898  1.00  0.00           C  
ATOM   3791  O   ALA   264      54.162  30.461  31.065  1.00  0.00           O  
ATOM   3792  N   TYR   265      54.965  32.607  31.595  1.00  0.00           N  
ATOM   3793  H   TYR   265      55.520  33.137  32.254  1.00  0.00           H  
ATOM   3794  CA  TYR   265      54.626  33.275  30.321  1.00  0.00           C  
ATOM   3795  HA  TYR   265      53.989  32.561  29.805  1.00  0.00           H  
ATOM   3796  CB  TYR   265      53.783  34.568  30.435  1.00  0.00           C  
ATOM   3797  HB2 TYR   265      54.414  35.360  30.834  1.00  0.00           H  
ATOM   3798  HB3 TYR   265      53.398  34.907  29.475  1.00  0.00           H  
ATOM   3799  CG  TYR   265      52.615  34.370  31.369  1.00  0.00           C  
ATOM   3800  CD1 TYR   265      51.596  33.448  31.043  1.00  0.00           C  
ATOM   3801  HD1 TYR   265      51.659  32.853  30.139  1.00  0.00           H  
ATOM   3802  CE1 TYR   265      50.638  33.123  31.916  1.00  0.00           C  
ATOM   3803  HE1 TYR   265      49.926  32.364  31.614  1.00  0.00           H  
ATOM   3804  CZ  TYR   265      50.577  33.840  33.104  1.00  0.00           C  
ATOM   3805  OH  TYR   265      49.589  33.685  33.999  1.00  0.00           O  
ATOM   3806  HH  TYR   265      48.976  32.998  33.696  1.00  0.00           H  
ATOM   3807  CE2 TYR   265      51.574  34.769  33.480  1.00  0.00           C  
ATOM   3808  HE2 TYR   265      51.464  35.292  34.422  1.00  0.00           H  
ATOM   3809  CD2 TYR   265      52.571  35.024  32.589  1.00  0.00           C  
ATOM   3810  HD2 TYR   265      53.399  35.714  32.697  1.00  0.00           H  
ATOM   3811  C   TYR   265      55.812  33.520  29.491  1.00  0.00           C  
ATOM   3812  O   TYR   265      56.911  33.842  29.955  1.00  0.00           O  
ATOM   3813  N   GLU   266      55.631  33.300  28.145  1.00  0.00           N  
ATOM   3814  H   GLU   266      54.666  33.129  27.896  1.00  0.00           H  
ATOM   3815  CA  GLU   266      56.789  33.160  27.218  1.00  0.00           C  
ATOM   3816  HA  GLU   266      57.521  32.531  27.720  1.00  0.00           H  
ATOM   3817  CB  GLU   266      56.352  32.484  25.977  1.00  0.00           C  
ATOM   3818  HB2 GLU   266      55.787  31.591  26.236  1.00  0.00           H  
ATOM   3819  HB3 GLU   266      55.594  33.153  25.573  1.00  0.00           H  
ATOM   3820  CG  GLU   266      57.527  32.223  24.996  1.00  0.00           C  
ATOM   3821  HG2 GLU   266      57.148  32.165  23.978  1.00  0.00           H  
ATOM   3822  HG3 GLU   266      58.268  33.019  24.972  1.00  0.00           H  
ATOM   3823  CD  GLU   266      58.235  30.953  25.255  1.00  0.00           C  
ATOM   3824  OE1 GLU   266      57.792  29.878  24.769  1.00  0.00           O  
ATOM   3825  OE2 GLU   266      59.262  30.937  26.019  1.00  0.00           O  
ATOM   3826  C   GLU   266      57.523  34.501  27.086  1.00  0.00           C  
ATOM   3827  O   GLU   266      58.767  34.553  27.234  1.00  0.00           O  
ATOM   3828  N   MET   267      56.685  35.529  26.697  1.00  0.00           N  
ATOM   3829  H   MET   267      55.743  35.274  26.429  1.00  0.00           H  
ATOM   3830  CA  MET   267      57.125  36.932  26.650  1.00  0.00           C  
ATOM   3831  HA  MET   267      57.895  36.887  27.417  1.00  0.00           H  
ATOM   3832  CB  MET   267      57.814  37.258  25.349  1.00  0.00           C  
ATOM   3833  HB2 MET   267      58.625  36.546  25.206  1.00  0.00           H  
ATOM   3834  HB3 MET   267      57.072  37.196  24.555  1.00  0.00           H  
ATOM   3835  CG  MET   267      58.549  38.621  25.379  1.00  0.00           C  
ATOM   3836  HG2 MET   267      59.301  38.681  24.596  1.00  0.00           H  
ATOM   3837  HG3 MET   267      57.872  39.464  25.261  1.00  0.00           H  
ATOM   3838  SD  MET   267      59.366  39.084  26.892  1.00  0.00           S  
ATOM   3839  CE  MET   267      60.648  37.765  26.979  1.00  0.00           C  
ATOM   3840  HE1 MET   267      61.077  37.908  27.968  1.00  0.00           H  
ATOM   3841  HE2 MET   267      60.309  36.733  26.916  1.00  0.00           H  
ATOM   3842  HE3 MET   267      61.421  37.887  26.223  1.00  0.00           H  
ATOM   3843  C   MET   267      56.026  37.896  27.077  1.00  0.00           C  
ATOM   3844  O   MET   267      55.581  38.715  26.290  1.00  0.00           O  
ATOM   3845  N   PRO   268      55.653  37.961  28.446  1.00  0.00           N  
ATOM   3846  CD  PRO   268      56.199  37.142  29.487  1.00  0.00           C  
ATOM   3847  HD2 PRO   268      57.283  37.224  29.521  1.00  0.00           H  
ATOM   3848  HD3 PRO   268      55.943  36.107  29.276  1.00  0.00           H  
ATOM   3849  CG  PRO   268      55.727  37.736  30.817  1.00  0.00           C  
ATOM   3850  HG2 PRO   268      56.382  38.584  31.007  1.00  0.00           H  
ATOM   3851  HG3 PRO   268      55.695  36.951  31.571  1.00  0.00           H  
ATOM   3852  CB  PRO   268      54.408  38.373  30.442  1.00  0.00           C  
ATOM   3853  HB2 PRO   268      54.085  39.240  31.015  1.00  0.00           H  
ATOM   3854  HB3 PRO   268      53.535  37.724  30.471  1.00  0.00           H  
ATOM   3855  CA  PRO   268      54.648  38.814  29.014  1.00  0.00           C  
ATOM   3856  HA  PRO   268      53.753  38.618  28.427  1.00  0.00           H  
ATOM   3857  C   PRO   268      55.081  40.239  28.730  1.00  0.00           C  
ATOM   3858  O   PRO   268      55.836  40.873  29.495  1.00  0.00           O  
ATOM   3859  N   SER   269      54.464  40.881  27.727  1.00  0.00           N  
ATOM   3860  H   SER   269      53.921  40.347  27.062  1.00  0.00           H  
ATOM   3861  CA  SER   269      54.837  42.262  27.214  1.00  0.00           C  
ATOM   3862  HA  SER   269      55.095  42.898  28.057  1.00  0.00           H  
ATOM   3863  CB  SER   269      56.044  42.182  26.291  1.00  0.00           C  
ATOM   3864  HB2 SER   269      56.498  43.108  25.946  1.00  0.00           H  
ATOM   3865  HB3 SER   269      56.793  41.747  26.949  1.00  0.00           H  
ATOM   3866  OG  SER   269      55.934  41.263  25.197  1.00  0.00           O  
ATOM   3867  HG  SER   269      55.906  40.348  25.517  1.00  0.00           H  
ATOM   3868  C   SER   269      53.635  42.919  26.498  1.00  0.00           C  
ATOM   3869  O   SER   269      52.519  42.395  26.507  1.00  0.00           O  
ATOM   3870  N   GLU   270      53.837  44.060  25.788  1.00  0.00           N  
ATOM   3871  H   GLU   270      54.761  44.463  25.703  1.00  0.00           H  
ATOM   3872  CA  GLU   270      52.803  44.524  24.906  1.00  0.00           C  
ATOM   3873  HA  GLU   270      51.831  44.363  25.366  1.00  0.00           H  
ATOM   3874  CB  GLU   270      52.930  46.057  24.687  1.00  0.00           C  
ATOM   3875  HB2 GLU   270      53.684  46.241  23.924  1.00  0.00           H  
ATOM   3876  HB3 GLU   270      51.955  46.260  24.250  1.00  0.00           H  
ATOM   3877  CG  GLU   270      53.083  47.037  25.886  1.00  0.00           C  
ATOM   3878  HG2 GLU   270      52.918  48.031  25.477  1.00  0.00           H  
ATOM   3879  HG3 GLU   270      52.391  46.714  26.661  1.00  0.00           H  
ATOM   3880  CD  GLU   270      54.467  47.222  26.581  1.00  0.00           C  
ATOM   3881  OE1 GLU   270      54.595  48.263  27.381  1.00  0.00           O  
ATOM   3882  OE2 GLU   270      55.413  46.342  26.585  1.00  0.00           O  
ATOM   3883  C   GLU   270      52.739  43.672  23.628  1.00  0.00           C  
ATOM   3884  O   GLU   270      51.697  43.551  22.980  1.00  0.00           O  
ATOM   3885  N   GLU   271      53.825  42.895  23.372  1.00  0.00           N  
ATOM   3886  H   GLU   271      54.699  43.019  23.867  1.00  0.00           H  
ATOM   3887  CA  GLU   271      53.806  41.895  22.221  1.00  0.00           C  
ATOM   3888  HA  GLU   271      53.328  42.361  21.363  1.00  0.00           H  
ATOM   3889  CB  GLU   271      55.203  41.547  21.863  1.00  0.00           C  
ATOM   3890  HB2 GLU   271      55.517  40.965  22.727  1.00  0.00           H  
ATOM   3891  HB3 GLU   271      55.082  40.820  21.062  1.00  0.00           H  
ATOM   3892  CG  GLU   271      56.156  42.688  21.509  1.00  0.00           C  
ATOM   3893  HG2 GLU   271      56.219  43.293  22.411  1.00  0.00           H  
ATOM   3894  HG3 GLU   271      57.093  42.220  21.214  1.00  0.00           H  
ATOM   3895  CD  GLU   271      55.694  43.404  20.330  1.00  0.00           C  
ATOM   3896  OE1 GLU   271      55.952  42.962  19.189  1.00  0.00           O  
ATOM   3897  OE2 GLU   271      54.869  44.369  20.461  1.00  0.00           O  
ATOM   3898  C   GLU   271      53.016  40.638  22.548  1.00  0.00           C  
ATOM   3899  O   GLU   271      52.701  39.828  21.641  1.00  0.00           O  
ATOM   3900  N   GLY   272      52.621  40.406  23.766  1.00  0.00           N  
ATOM   3901  H   GLY   272      52.809  41.077  24.498  1.00  0.00           H  
ATOM   3902  CA  GLY   272      51.724  39.258  23.972  1.00  0.00           C  
ATOM   3903  HA2 GLY   272      50.719  39.657  24.092  1.00  0.00           H  
ATOM   3904  HA3 GLY   272      51.778  38.524  23.172  1.00  0.00           H  
ATOM   3905  C   GLY   272      51.959  38.482  25.333  1.00  0.00           C  
ATOM   3906  O   GLY   272      52.562  38.911  26.258  1.00  0.00           O  
ATOM   3907  N   TYR   273      51.393  37.257  25.282  1.00  0.00           N  
ATOM   3908  H   TYR   273      51.127  36.866  24.388  1.00  0.00           H  
ATOM   3909  CA  TYR   273      50.990  36.634  26.601  1.00  0.00           C  
ATOM   3910  HA  TYR   273      51.823  36.853  27.265  1.00  0.00           H  
ATOM   3911  CB  TYR   273      49.740  37.336  27.183  1.00  0.00           C  
ATOM   3912  HB2 TYR   273      49.417  38.108  26.489  1.00  0.00           H  
ATOM   3913  HB3 TYR   273      48.858  36.698  27.213  1.00  0.00           H  
ATOM   3914  CG  TYR   273      50.034  37.910  28.585  1.00  0.00           C  
ATOM   3915  CD1 TYR   273      50.570  39.185  28.743  1.00  0.00           C  
ATOM   3916  HD1 TYR   273      50.744  39.825  27.886  1.00  0.00           H  
ATOM   3917  CE1 TYR   273      51.135  39.520  29.976  1.00  0.00           C  
ATOM   3918  HE1 TYR   273      51.580  40.502  30.086  1.00  0.00           H  
ATOM   3919  CZ  TYR   273      51.149  38.673  31.052  1.00  0.00           C  
ATOM   3920  OH  TYR   273      51.552  39.061  32.247  1.00  0.00           O  
ATOM   3921  HH  TYR   273      52.188  39.765  32.049  1.00  0.00           H  
ATOM   3922  CE2 TYR   273      50.583  37.369  30.875  1.00  0.00           C  
ATOM   3923  HE2 TYR   273      50.586  36.696  31.724  1.00  0.00           H  
ATOM   3924  CD2 TYR   273      50.070  36.966  29.620  1.00  0.00           C  
ATOM   3925  HD2 TYR   273      49.703  35.953  29.508  1.00  0.00           H  
ATOM   3926  C   TYR   273      50.877  35.097  26.437  1.00  0.00           C  
ATOM   3927  O   TYR   273      50.280  34.397  27.194  1.00  0.00           O  
ATOM   3928  N   GLN   274      51.579  34.569  25.400  1.00  0.00           N  
ATOM   3929  H   GLN   274      52.219  35.135  24.859  1.00  0.00           H  
ATOM   3930  CA  GLN   274      51.748  33.067  25.299  1.00  0.00           C  
ATOM   3931  HA  GLN   274      50.757  32.650  25.134  1.00  0.00           H  
ATOM   3932  CB  GLN   274      52.726  32.660  24.163  1.00  0.00           C  
ATOM   3933  HB2 GLN   274      53.709  33.102  24.316  1.00  0.00           H  
ATOM   3934  HB3 GLN   274      53.090  31.637  24.245  1.00  0.00           H  
ATOM   3935  CG  GLN   274      52.199  32.722  22.754  1.00  0.00           C  
ATOM   3936  HG2 GLN   274      51.722  33.681  22.565  1.00  0.00           H  
ATOM   3937  HG3 GLN   274      52.992  32.622  22.015  1.00  0.00           H  
ATOM   3938  CD  GLN   274      51.152  31.644  22.481  1.00  0.00           C  
ATOM   3939  OE1 GLN   274      50.803  30.803  23.236  1.00  0.00           O  
ATOM   3940  NE2 GLN   274      50.643  31.690  21.289  1.00  0.00           N  
ATOM   3941 HE21 GLN   274      49.722  31.277  21.229  1.00  0.00           H  
ATOM   3942 HE22 GLN   274      50.684  32.569  20.791  1.00  0.00           H  
ATOM   3943  C   GLN   274      52.254  32.468  26.619  1.00  0.00           C  
ATOM   3944  O   GLN   274      53.042  33.101  27.357  1.00  0.00           O  
ATOM   3945  N   ASP   275      51.787  31.223  27.034  1.00  0.00           N  
ATOM   3946  H   ASP   275      51.333  30.649  26.337  1.00  0.00           H  
ATOM   3947  CA  ASP   275      52.442  30.526  28.091  1.00  0.00           C  
ATOM   3948  HA  ASP   275      52.795  31.233  28.838  1.00  0.00           H  
ATOM   3949  CB  ASP   275      51.462  29.519  28.732  1.00  0.00           C  
ATOM   3950  HB2 ASP   275      51.930  28.798  29.398  1.00  0.00           H  
ATOM   3951  HB3 ASP   275      50.740  30.009  29.382  1.00  0.00           H  
ATOM   3952  CG  ASP   275      50.684  28.618  27.787  1.00  0.00           C  
ATOM   3953  OD1 ASP   275      50.815  28.574  26.530  1.00  0.00           O  
ATOM   3954  OD2 ASP   275      49.882  27.834  28.323  1.00  0.00           O  
ATOM   3955  C   ASP   275      53.693  29.750  27.560  1.00  0.00           C  
ATOM   3956  O   ASP   275      54.035  29.697  26.381  1.00  0.00           O  
ATOM   3957  N   TYR   276      54.285  28.845  28.401  1.00  0.00           N  
ATOM   3958  H   TYR   276      54.140  29.018  29.387  1.00  0.00           H  
ATOM   3959  CA  TYR   276      55.118  27.714  27.987  1.00  0.00           C  
ATOM   3960  HA  TYR   276      54.720  27.281  27.072  1.00  0.00           H  
ATOM   3961  CB  TYR   276      56.566  28.207  27.649  1.00  0.00           C  
ATOM   3962  HB2 TYR   276      57.174  27.387  27.272  1.00  0.00           H  
ATOM   3963  HB3 TYR   276      56.422  28.934  26.852  1.00  0.00           H  
ATOM   3964  CG  TYR   276      57.275  28.794  28.764  1.00  0.00           C  
ATOM   3965  CD1 TYR   276      58.153  27.979  29.542  1.00  0.00           C  
ATOM   3966  HD1 TYR   276      58.438  26.983  29.225  1.00  0.00           H  
ATOM   3967  CE1 TYR   276      58.699  28.412  30.727  1.00  0.00           C  
ATOM   3968  HE1 TYR   276      59.290  27.741  31.339  1.00  0.00           H  
ATOM   3969  CZ  TYR   276      58.472  29.699  31.172  1.00  0.00           C  
ATOM   3970  OH  TYR   276      59.040  30.113  32.326  1.00  0.00           O  
ATOM   3971  HH  TYR   276      59.603  29.387  32.634  1.00  0.00           H  
ATOM   3972  CE2 TYR   276      57.711  30.555  30.405  1.00  0.00           C  
ATOM   3973  HE2 TYR   276      57.554  31.559  30.782  1.00  0.00           H  
ATOM   3974  CD2 TYR   276      57.046  30.074  29.253  1.00  0.00           C  
ATOM   3975  HD2 TYR   276      56.341  30.709  28.731  1.00  0.00           H  
ATOM   3976  C   TYR   276      55.108  26.576  29.040  1.00  0.00           C  
ATOM   3977  O   TYR   276      55.758  25.502  28.797  1.00  0.00           O  
ATOM   3978  N   GLU   277      54.495  26.677  30.305  1.00  0.00           N  
ATOM   3979  H   GLU   277      54.005  27.525  30.559  1.00  0.00           H  
ATOM   3980  CA  GLU   277      54.630  25.704  31.356  1.00  0.00           C  
ATOM   3981  HA  GLU   277      54.434  24.705  30.973  1.00  0.00           H  
ATOM   3982  CB  GLU   277      55.971  25.737  31.967  1.00  0.00           C  
ATOM   3983  HB2 GLU   277      56.731  25.899  31.205  1.00  0.00           H  
ATOM   3984  HB3 GLU   277      56.006  26.555  32.684  1.00  0.00           H  
ATOM   3985  CG  GLU   277      56.387  24.374  32.663  1.00  0.00           C  
ATOM   3986  HG2 GLU   277      56.926  24.583  33.585  1.00  0.00           H  
ATOM   3987  HG3 GLU   277      55.538  23.773  32.982  1.00  0.00           H  
ATOM   3988  CD  GLU   277      57.361  23.480  31.882  1.00  0.00           C  
ATOM   3989  OE1 GLU   277      58.559  23.851  31.650  1.00  0.00           O  
ATOM   3990  OE2 GLU   277      56.930  22.393  31.414  1.00  0.00           O  
ATOM   3991  C   GLU   277      53.596  25.975  32.438  1.00  0.00           C  
ATOM   3992  O   GLU   277      53.403  27.106  32.866  1.00  0.00           O  
ATOM   3993  N   PRO   278      52.814  24.952  32.874  1.00  0.00           N  
ATOM   3994  CD  PRO   278      52.747  23.625  32.253  1.00  0.00           C  
ATOM   3995  HD2 PRO   278      53.677  23.145  31.957  1.00  0.00           H  
ATOM   3996  HD3 PRO   278      52.137  23.861  31.384  1.00  0.00           H  
ATOM   3997  CG  PRO   278      51.944  22.682  33.206  1.00  0.00           C  
ATOM   3998  HG2 PRO   278      52.468  22.173  34.013  1.00  0.00           H  
ATOM   3999  HG3 PRO   278      51.296  22.042  32.610  1.00  0.00           H  
ATOM   4000  CB  PRO   278      51.023  23.715  33.801  1.00  0.00           C  
ATOM   4001  HB2 PRO   278      50.529  23.286  34.670  1.00  0.00           H  
ATOM   4002  HB3 PRO   278      50.238  23.884  33.066  1.00  0.00           H  
ATOM   4003  CA  PRO   278      51.945  24.935  34.073  1.00  0.00           C  
ATOM   4004  HA  PRO   278      51.394  25.873  34.087  1.00  0.00           H  
ATOM   4005  C   PRO   278      52.770  24.719  35.350  1.00  0.00           C  
ATOM   4006  O   PRO   278      52.676  23.721  36.025  1.00  0.00           O  
ATOM   4007  N   GLU   279      53.719  25.651  35.577  1.00  0.00           N  
ATOM   4008  H   GLU   279      54.024  26.179  34.770  1.00  0.00           H  
ATOM   4009  CA  GLU   279      54.660  25.592  36.644  1.00  0.00           C  
ATOM   4010  HA  GLU   279      55.131  24.621  36.779  1.00  0.00           H  
ATOM   4011  CB  GLU   279      55.692  26.593  36.190  1.00  0.00           C  
ATOM   4012  HB2 GLU   279      56.017  26.440  35.163  1.00  0.00           H  
ATOM   4013  HB3 GLU   279      55.256  27.587  36.119  1.00  0.00           H  
ATOM   4014  CG  GLU   279      56.897  26.659  37.053  1.00  0.00           C  
ATOM   4015  HG2 GLU   279      57.539  27.476  36.732  1.00  0.00           H  
ATOM   4016  HG3 GLU   279      56.585  26.885  38.071  1.00  0.00           H  
ATOM   4017  CD  GLU   279      57.776  25.390  36.953  1.00  0.00           C  
ATOM   4018  OE1 GLU   279      58.498  25.260  35.941  1.00  0.00           O  
ATOM   4019  OE2 GLU   279      57.682  24.482  37.845  1.00  0.00           O  
ATOM   4020  C   GLU   279      53.964  25.918  38.001  1.00  0.00           C  
ATOM   4021  O   GLU   279      54.047  27.042  38.423  1.00  0.00           O  
ATOM   4022  N   ALA   280      53.536  24.880  38.783  1.00  0.00           N  
ATOM   4023  H   ALA   280      53.404  23.972  38.358  1.00  0.00           H  
ATOM   4024  CA  ALA   280      52.861  25.080  40.039  1.00  0.00           C  
ATOM   4025  HA  ALA   280      53.038  26.101  40.368  1.00  0.00           H  
ATOM   4026  CB  ALA   280      51.343  24.792  39.873  1.00  0.00           C  
ATOM   4027  HB1 ALA   280      50.895  25.188  38.964  1.00  0.00           H  
ATOM   4028  HB2 ALA   280      51.312  23.704  39.869  1.00  0.00           H  
ATOM   4029  HB3 ALA   280      50.761  25.184  40.704  1.00  0.00           H  
ATOM   4030  C   ALA   280      53.550  24.161  41.101  1.00  0.00           C  
ATOM   4031  O   ALA   280      53.563  24.520  42.306  1.00  0.00           O  
ATOM   4032  OXT ALA   280      54.131  23.087  40.852  1.00  0.00           O  
TER    4033      ALA   280 
END   
