# Supplementary material for: Exploring Structural Insights of Aβ42 and α-Synuclein Monomers and Heterodimer: A Comparative Study Using Implicit and Explicit Solvent Simulations
Source: J Phys Chem B. 2024 May 3;128(19):4655–69. doi: 10.1021/acs.jpcb.4c00503 (PMC11103699; doi:10.1021/acs.jpcb.4c00503)
Supplement: Supplementary file 3 — jp4c00503_si_003.zip [file jp4c00503_si_003.zip › rep/8_asyn_dimerWT_1_FINAL5.pdb]

CRYST1   96.279   94.217   80.574  90.00  90.00  90.00               1
ATOM      1  N   MET     1      31.367  69.365  40.549  1.00  0.00           N  
ATOM      2  H1  MET     1      31.948  68.526  40.373  1.00  0.00           H  
ATOM      3  H2  MET     1      31.315  69.505  41.574  1.00  0.00           H  
ATOM      4  H3  MET     1      31.897  70.159  40.147  1.00  0.00           H  
ATOM      5  CA  MET     1      29.937  69.258  40.101  1.00  0.00           C  
ATOM      6  HA  MET     1      29.660  70.295  40.275  1.00  0.00           H  
ATOM      7  CB  MET     1      29.907  69.023  38.556  1.00  0.00           C  
ATOM      8  HB2 MET     1      30.615  69.666  38.037  1.00  0.00           H  
ATOM      9  HB3 MET     1      30.102  68.015  38.198  1.00  0.00           H  
ATOM     10  CG  MET     1      28.528  69.358  38.081  1.00  0.00           C  
ATOM     11  HG2 MET     1      27.768  68.833  38.656  1.00  0.00           H  
ATOM     12  HG3 MET     1      28.295  70.402  38.279  1.00  0.00           H  
ATOM     13  SD  MET     1      28.134  69.199  36.253  1.00  0.00           S  
ATOM     14  CE  MET     1      29.448  70.249  35.525  1.00  0.00           C  
ATOM     15  HE1 MET     1      29.110  70.632  34.565  1.00  0.00           H  
ATOM     16  HE2 MET     1      29.580  71.068  36.228  1.00  0.00           H  
ATOM     17  HE3 MET     1      30.358  69.654  35.491  1.00  0.00           H  
ATOM     18  C   MET     1      29.066  68.281  40.863  1.00  0.00           C  
ATOM     19  O   MET     1      28.740  67.217  40.400  1.00  0.00           O  
ATOM     20  N   ASP     2      28.766  68.695  42.144  1.00  0.00           N  
ATOM     21  H   ASP     2      29.207  69.513  42.544  1.00  0.00           H  
ATOM     22  CA  ASP     2      28.205  67.683  42.964  1.00  0.00           C  
ATOM     23  HA  ASP     2      28.761  66.759  42.822  1.00  0.00           H  
ATOM     24  CB  ASP     2      28.363  68.053  44.425  1.00  0.00           C  
ATOM     25  HB2 ASP     2      27.755  68.919  44.676  1.00  0.00           H  
ATOM     26  HB3 ASP     2      27.930  67.278  45.054  1.00  0.00           H  
ATOM     27  CG  ASP     2      29.756  68.373  44.854  1.00  0.00           C  
ATOM     28  OD1 ASP     2      30.667  67.514  44.861  1.00  0.00           O  
ATOM     29  OD2 ASP     2      30.016  69.604  44.806  1.00  0.00           O  
ATOM     30  C   ASP     2      26.717  67.470  42.521  1.00  0.00           C  
ATOM     31  O   ASP     2      26.242  66.316  42.647  1.00  0.00           O  
ATOM     32  N   VAL     3      26.114  68.410  41.760  1.00  0.00           N  
ATOM     33  H   VAL     3      26.477  69.312  41.484  1.00  0.00           H  
ATOM     34  CA  VAL     3      24.786  68.159  41.162  1.00  0.00           C  
ATOM     35  HA  VAL     3      24.100  67.893  41.962  1.00  0.00           H  
ATOM     36  CB  VAL     3      24.264  69.437  40.558  1.00  0.00           C  
ATOM     37  HB  VAL     3      24.150  70.095  41.417  1.00  0.00           H  
ATOM     38  CG1 VAL     3      25.105  70.094  39.526  1.00  0.00           C  
ATOM     39 HG11 VAL     3      24.621  70.999  39.166  1.00  0.00           H  
ATOM     40 HG12 VAL     3      26.045  70.363  40.003  1.00  0.00           H  
ATOM     41 HG13 VAL     3      25.140  69.395  38.693  1.00  0.00           H  
ATOM     42  CG2 VAL     3      22.847  69.444  40.120  1.00  0.00           C  
ATOM     43 HG21 VAL     3      22.791  68.773  39.265  1.00  0.00           H  
ATOM     44 HG22 VAL     3      22.242  69.002  40.908  1.00  0.00           H  
ATOM     45 HG23 VAL     3      22.451  70.389  39.755  1.00  0.00           H  
ATOM     46  C   VAL     3      24.821  66.988  40.202  1.00  0.00           C  
ATOM     47  O   VAL     3      23.773  66.338  40.026  1.00  0.00           O  
ATOM     48  N   PHE     4      26.037  66.569  39.640  1.00  0.00           N  
ATOM     49  H   PHE     4      26.882  66.954  40.040  1.00  0.00           H  
ATOM     50  CA  PHE     4      26.118  65.543  38.616  1.00  0.00           C  
ATOM     51  HA  PHE     4      25.113  65.285  38.291  1.00  0.00           H  
ATOM     52  CB  PHE     4      26.887  66.112  37.439  1.00  0.00           C  
ATOM     53  HB2 PHE     4      26.410  67.011  37.055  1.00  0.00           H  
ATOM     54  HB3 PHE     4      27.849  66.366  37.881  1.00  0.00           H  
ATOM     55  CG  PHE     4      27.144  65.207  36.329  1.00  0.00           C  
ATOM     56  CD1 PHE     4      26.069  64.960  35.408  1.00  0.00           C  
ATOM     57  HD1 PHE     4      25.111  65.403  35.652  1.00  0.00           H  
ATOM     58  CE1 PHE     4      26.299  64.124  34.317  1.00  0.00           C  
ATOM     59  HE1 PHE     4      25.485  63.887  33.642  1.00  0.00           H  
ATOM     60  CZ  PHE     4      27.529  63.585  34.104  1.00  0.00           C  
ATOM     61  HZ  PHE     4      27.602  63.002  33.194  1.00  0.00           H  
ATOM     62  CE2 PHE     4      28.618  63.831  34.937  1.00  0.00           C  
ATOM     63  HE2 PHE     4      29.616  63.505  34.672  1.00  0.00           H  
ATOM     64  CD2 PHE     4      28.429  64.575  36.119  1.00  0.00           C  
ATOM     65  HD2 PHE     4      29.289  64.829  36.728  1.00  0.00           H  
ATOM     66  C   PHE     4      26.703  64.309  39.298  1.00  0.00           C  
ATOM     67  O   PHE     4      26.243  63.164  38.996  1.00  0.00           O  
ATOM     68  N   MET     5      27.531  64.446  40.372  1.00  0.00           N  
ATOM     69  H   MET     5      27.765  65.369  40.712  1.00  0.00           H  
ATOM     70  CA  MET     5      27.996  63.247  41.129  1.00  0.00           C  
ATOM     71  HA  MET     5      28.351  62.572  40.353  1.00  0.00           H  
ATOM     72  CB  MET     5      29.093  63.663  42.123  1.00  0.00           C  
ATOM     73  HB2 MET     5      29.935  64.188  41.676  1.00  0.00           H  
ATOM     74  HB3 MET     5      28.708  64.326  42.894  1.00  0.00           H  
ATOM     75  CG  MET     5      29.644  62.406  42.862  1.00  0.00           C  
ATOM     76  HG2 MET     5      30.438  62.599  43.580  1.00  0.00           H  
ATOM     77  HG3 MET     5      28.793  61.994  43.400  1.00  0.00           H  
ATOM     78  SD  MET     5      30.239  61.044  41.641  1.00  0.00           S  
ATOM     79  CE  MET     5      31.932  61.556  41.358  1.00  0.00           C  
ATOM     80  HE1 MET     5      32.622  61.068  42.043  1.00  0.00           H  
ATOM     81  HE2 MET     5      32.327  61.410  40.355  1.00  0.00           H  
ATOM     82  HE3 MET     5      32.032  62.617  41.574  1.00  0.00           H  
ATOM     83  C   MET     5      26.779  62.594  41.815  1.00  0.00           C  
ATOM     84  O   MET     5      26.560  61.397  41.738  1.00  0.00           O  
ATOM     85  N   LYS     6      25.785  63.339  42.350  1.00  0.00           N  
ATOM     86  H   LYS     6      25.868  64.341  42.460  1.00  0.00           H  
ATOM     87  CA  LYS     6      24.495  62.762  42.890  1.00  0.00           C  
ATOM     88  HA  LYS     6      24.726  61.974  43.603  1.00  0.00           H  
ATOM     89  CB  LYS     6      23.582  63.853  43.526  1.00  0.00           C  
ATOM     90  HB2 LYS     6      23.358  64.578  42.746  1.00  0.00           H  
ATOM     91  HB3 LYS     6      22.642  63.343  43.730  1.00  0.00           H  
ATOM     92  CG  LYS     6      24.150  64.605  44.755  1.00  0.00           C  
ATOM     93  HG2 LYS     6      23.862  63.976  45.595  1.00  0.00           H  
ATOM     94  HG3 LYS     6      25.237  64.558  44.754  1.00  0.00           H  
ATOM     95  CD  LYS     6      23.518  65.969  44.857  1.00  0.00           C  
ATOM     96  HD2 LYS     6      23.890  66.668  44.110  1.00  0.00           H  
ATOM     97  HD3 LYS     6      22.433  65.902  44.910  1.00  0.00           H  
ATOM     98  CE  LYS     6      24.009  66.591  46.087  1.00  0.00           C  
ATOM     99  HE2 LYS     6      23.652  66.153  47.016  1.00  0.00           H  
ATOM    100  HE3 LYS     6      25.094  66.524  46.091  1.00  0.00           H  
ATOM    101  NZ  LYS     6      23.629  68.014  46.173  1.00  0.00           N  
ATOM    102  HZ1 LYS     6      23.840  68.654  45.386  1.00  0.00           H  
ATOM    103  HZ2 LYS     6      22.617  68.042  46.392  1.00  0.00           H  
ATOM    104  HZ3 LYS     6      24.090  68.335  47.043  1.00  0.00           H  
ATOM    105  C   LYS     6      23.642  62.095  41.811  1.00  0.00           C  
ATOM    106  O   LYS     6      22.841  61.218  42.165  1.00  0.00           O  
ATOM    107  N   GLY     7      23.993  62.295  40.437  1.00  0.00           N  
ATOM    108  H   GLY     7      24.610  63.032  40.123  1.00  0.00           H  
ATOM    109  CA  GLY     7      23.300  61.567  39.371  1.00  0.00           C  
ATOM    110  HA2 GLY     7      22.254  61.397  39.613  1.00  0.00           H  
ATOM    111  HA3 GLY     7      23.453  62.167  38.476  1.00  0.00           H  
ATOM    112  C   GLY     7      24.023  60.260  39.073  1.00  0.00           C  
ATOM    113  O   GLY     7      23.497  59.139  39.208  1.00  0.00           O  
ATOM    114  N   LEU     8      25.318  60.366  38.728  1.00  0.00           N  
ATOM    115  H   LEU     8      25.741  61.252  38.969  1.00  0.00           H  
ATOM    116  CA  LEU     8      26.197  59.268  38.455  1.00  0.00           C  
ATOM    117  HA  LEU     8      25.966  58.910  37.454  1.00  0.00           H  
ATOM    118  CB  LEU     8      27.629  59.818  38.375  1.00  0.00           C  
ATOM    119  HB2 LEU     8      27.930  60.195  39.350  1.00  0.00           H  
ATOM    120  HB3 LEU     8      28.276  58.946  38.302  1.00  0.00           H  
ATOM    121  CG  LEU     8      27.982  60.848  37.263  1.00  0.00           C  
ATOM    122  HG  LEU     8      27.346  61.723  37.378  1.00  0.00           H  
ATOM    123  CD1 LEU     8      29.412  61.227  37.543  1.00  0.00           C  
ATOM    124 HD11 LEU     8      29.794  61.953  36.828  1.00  0.00           H  
ATOM    125 HD12 LEU     8      29.510  61.458  38.602  1.00  0.00           H  
ATOM    126 HD13 LEU     8      30.046  60.350  37.430  1.00  0.00           H  
ATOM    127  CD2 LEU     8      27.902  60.146  35.909  1.00  0.00           C  
ATOM    128 HD21 LEU     8      26.863  60.121  35.586  1.00  0.00           H  
ATOM    129 HD22 LEU     8      28.461  60.748  35.196  1.00  0.00           H  
ATOM    130 HD23 LEU     8      28.363  59.160  35.924  1.00  0.00           H  
ATOM    131  C   LEU     8      26.148  58.146  39.423  1.00  0.00           C  
ATOM    132  O   LEU     8      26.227  57.004  39.092  1.00  0.00           O  
ATOM    133  N   SER     9      26.066  58.566  40.707  1.00  0.00           N  
ATOM    134  H   SER     9      26.222  59.544  40.912  1.00  0.00           H  
ATOM    135  CA  SER     9      25.856  57.626  41.837  1.00  0.00           C  
ATOM    136  HA  SER     9      26.653  56.916  41.632  1.00  0.00           H  
ATOM    137  CB  SER     9      25.979  58.390  43.165  1.00  0.00           C  
ATOM    138  HB2 SER     9      25.906  57.648  43.957  1.00  0.00           H  
ATOM    139  HB3 SER     9      26.904  58.935  43.341  1.00  0.00           H  
ATOM    140  OG  SER     9      25.078  59.506  43.317  1.00  0.00           O  
ATOM    141  HG  SER     9      25.481  60.180  42.749  1.00  0.00           H  
ATOM    142  C   SER     9      24.504  56.889  41.725  1.00  0.00           C  
ATOM    143  O   SER     9      24.460  55.633  41.775  1.00  0.00           O  
ATOM    144  N   LYS    10      23.381  57.612  41.553  1.00  0.00           N  
ATOM    145  H   LYS    10      23.428  58.621  41.520  1.00  0.00           H  
ATOM    146  CA  LYS    10      22.104  56.996  41.810  1.00  0.00           C  
ATOM    147  HA  LYS    10      22.155  56.299  42.644  1.00  0.00           H  
ATOM    148  CB  LYS    10      21.205  58.200  42.191  1.00  0.00           C  
ATOM    149  HB2 LYS    10      21.284  58.943  41.400  1.00  0.00           H  
ATOM    150  HB3 LYS    10      20.160  57.900  42.190  1.00  0.00           H  
ATOM    151  CG  LYS    10      21.458  58.834  43.540  1.00  0.00           C  
ATOM    152  HG2 LYS    10      22.516  59.068  43.644  1.00  0.00           H  
ATOM    153  HG3 LYS    10      20.848  59.735  43.527  1.00  0.00           H  
ATOM    154  CD  LYS    10      21.075  57.936  44.658  1.00  0.00           C  
ATOM    155  HD2 LYS    10      20.052  57.573  44.734  1.00  0.00           H  
ATOM    156  HD3 LYS    10      21.703  57.067  44.475  1.00  0.00           H  
ATOM    157  CE  LYS    10      21.424  58.657  45.951  1.00  0.00           C  
ATOM    158  HE2 LYS    10      22.443  59.036  45.958  1.00  0.00           H  
ATOM    159  HE3 LYS    10      20.778  59.524  46.070  1.00  0.00           H  
ATOM    160  NZ  LYS    10      21.516  57.748  47.166  1.00  0.00           N  
ATOM    161  HZ1 LYS    10      21.840  58.212  48.033  1.00  0.00           H  
ATOM    162  HZ2 LYS    10      20.548  57.413  47.314  1.00  0.00           H  
ATOM    163  HZ3 LYS    10      22.111  56.909  47.039  1.00  0.00           H  
ATOM    164  C   LYS    10      21.558  56.288  40.609  1.00  0.00           C  
ATOM    165  O   LYS    10      20.707  55.417  40.791  1.00  0.00           O  
ATOM    166  N   ALA    11      22.035  56.534  39.392  1.00  0.00           N  
ATOM    167  H   ALA    11      22.635  57.337  39.263  1.00  0.00           H  
ATOM    168  CA  ALA    11      21.883  55.583  38.255  1.00  0.00           C  
ATOM    169  HA  ALA    11      20.875  55.358  37.915  1.00  0.00           H  
ATOM    170  CB  ALA    11      22.725  56.108  37.124  1.00  0.00           C  
ATOM    171  HB1 ALA    11      22.622  55.686  36.126  1.00  0.00           H  
ATOM    172  HB2 ALA    11      22.468  57.160  37.018  1.00  0.00           H  
ATOM    173  HB3 ALA    11      23.749  56.200  37.480  1.00  0.00           H  
ATOM    174  C   ALA    11      22.364  54.241  38.672  1.00  0.00           C  
ATOM    175  O   ALA    11      21.741  53.192  38.564  1.00  0.00           O  
ATOM    176  N   LYS    12      23.630  54.184  39.203  1.00  0.00           N  
ATOM    177  H   LYS    12      24.150  55.036  39.364  1.00  0.00           H  
ATOM    178  CA  LYS    12      24.145  52.872  39.550  1.00  0.00           C  
ATOM    179  HA  LYS    12      24.052  52.118  38.771  1.00  0.00           H  
ATOM    180  CB  LYS    12      25.673  52.961  39.881  1.00  0.00           C  
ATOM    181  HB2 LYS    12      25.809  53.530  40.799  1.00  0.00           H  
ATOM    182  HB3 LYS    12      25.919  51.972  40.263  1.00  0.00           H  
ATOM    183  CG  LYS    12      26.548  53.381  38.780  1.00  0.00           C  
ATOM    184  HG2 LYS    12      26.386  52.703  37.945  1.00  0.00           H  
ATOM    185  HG3 LYS    12      26.269  54.352  38.376  1.00  0.00           H  
ATOM    186  CD  LYS    12      28.075  53.158  38.924  1.00  0.00           C  
ATOM    187  HD2 LYS    12      28.282  52.110  39.128  1.00  0.00           H  
ATOM    188  HD3 LYS    12      28.560  53.482  38.005  1.00  0.00           H  
ATOM    189  CE  LYS    12      28.681  54.040  39.981  1.00  0.00           C  
ATOM    190  HE2 LYS    12      28.315  53.952  41.001  1.00  0.00           H  
ATOM    191  HE3 LYS    12      29.717  53.715  40.031  1.00  0.00           H  
ATOM    192  NZ  LYS    12      28.566  55.538  39.726  1.00  0.00           N  
ATOM    193  HZ1 LYS    12      29.006  55.854  38.843  1.00  0.00           H  
ATOM    194  HZ2 LYS    12      27.555  55.756  39.663  1.00  0.00           H  
ATOM    195  HZ3 LYS    12      28.884  56.139  40.507  1.00  0.00           H  
ATOM    196  C   LYS    12      23.449  52.334  40.773  1.00  0.00           C  
ATOM    197  O   LYS    12      23.205  51.146  40.810  1.00  0.00           O  
ATOM    198  N   GLU    13      22.918  53.142  41.707  1.00  0.00           N  
ATOM    199  H   GLU    13      23.280  54.081  41.810  1.00  0.00           H  
ATOM    200  CA  GLU    13      22.201  52.540  42.774  1.00  0.00           C  
ATOM    201  HA  GLU    13      22.774  51.711  43.183  1.00  0.00           H  
ATOM    202  CB  GLU    13      22.014  53.628  43.858  1.00  0.00           C  
ATOM    203  HB2 GLU    13      21.495  54.465  43.396  1.00  0.00           H  
ATOM    204  HB3 GLU    13      21.450  53.095  44.621  1.00  0.00           H  
ATOM    205  CG  GLU    13      23.302  54.208  44.439  1.00  0.00           C  
ATOM    206  HG2 GLU    13      24.124  53.512  44.284  1.00  0.00           H  
ATOM    207  HG3 GLU    13      23.509  55.228  44.121  1.00  0.00           H  
ATOM    208  CD  GLU    13      23.292  54.403  45.933  1.00  0.00           C  
ATOM    209  OE1 GLU    13      23.987  53.576  46.599  1.00  0.00           O  
ATOM    210  OE2 GLU    13      22.547  55.296  46.394  1.00  0.00           O  
ATOM    211  C   GLU    13      20.832  52.043  42.394  1.00  0.00           C  
ATOM    212  O   GLU    13      20.247  51.120  42.934  1.00  0.00           O  
ATOM    213  N   GLY    14      20.296  52.726  41.379  1.00  0.00           N  
ATOM    214  H   GLY    14      20.851  53.439  40.926  1.00  0.00           H  
ATOM    215  CA  GLY    14      18.860  52.560  40.931  1.00  0.00           C  
ATOM    216  HA2 GLY    14      18.186  52.504  41.782  1.00  0.00           H  
ATOM    217  HA3 GLY    14      18.603  53.521  40.492  1.00  0.00           H  
ATOM    218  C   GLY    14      18.658  51.332  40.060  1.00  0.00           C  
ATOM    219  O   GLY    14      17.539  50.707  40.085  1.00  0.00           O  
ATOM    220  N   VAL    15      19.695  50.885  39.272  1.00  0.00           N  
ATOM    221  H   VAL    15      20.584  51.366  39.229  1.00  0.00           H  
ATOM    222  CA  VAL    15      19.492  49.649  38.493  1.00  0.00           C  
ATOM    223  HA  VAL    15      18.486  49.632  38.080  1.00  0.00           H  
ATOM    224  CB  VAL    15      20.335  49.478  37.163  1.00  0.00           C  
ATOM    225  HB  VAL    15      19.904  48.675  36.568  1.00  0.00           H  
ATOM    226  CG1 VAL    15      20.077  50.649  36.195  1.00  0.00           C  
ATOM    227 HG11 VAL    15      19.006  50.765  36.036  1.00  0.00           H  
ATOM    228 HG12 VAL    15      20.559  51.527  36.619  1.00  0.00           H  
ATOM    229 HG13 VAL    15      20.498  50.418  35.218  1.00  0.00           H  
ATOM    230  CG2 VAL    15      21.812  49.205  37.450  1.00  0.00           C  
ATOM    231 HG21 VAL    15      22.117  48.207  37.756  1.00  0.00           H  
ATOM    232 HG22 VAL    15      22.295  49.428  36.501  1.00  0.00           H  
ATOM    233 HG23 VAL    15      22.276  49.801  38.234  1.00  0.00           H  
ATOM    234  C   VAL    15      19.675  48.459  39.406  1.00  0.00           C  
ATOM    235  O   VAL    15      18.975  47.492  39.208  1.00  0.00           O  
ATOM    236  N   VAL    16      20.383  48.571  40.509  1.00  0.00           N  
ATOM    237  H   VAL    16      20.938  49.403  40.651  1.00  0.00           H  
ATOM    238  CA  VAL    16      20.321  47.549  41.543  1.00  0.00           C  
ATOM    239  HA  VAL    16      20.428  46.550  41.128  1.00  0.00           H  
ATOM    240  CB  VAL    16      21.471  47.719  42.533  1.00  0.00           C  
ATOM    241  HB  VAL    16      21.323  48.669  43.043  1.00  0.00           H  
ATOM    242  CG1 VAL    16      21.463  46.675  43.620  1.00  0.00           C  
ATOM    243 HG11 VAL    16      22.335  46.976  44.198  1.00  0.00           H  
ATOM    244 HG12 VAL    16      20.563  46.669  44.232  1.00  0.00           H  
ATOM    245 HG13 VAL    16      21.683  45.669  43.268  1.00  0.00           H  
ATOM    246  CG2 VAL    16      22.853  47.766  41.815  1.00  0.00           C  
ATOM    247 HG21 VAL    16      22.871  46.953  41.093  1.00  0.00           H  
ATOM    248 HG22 VAL    16      23.015  48.703  41.284  1.00  0.00           H  
ATOM    249 HG23 VAL    16      23.715  47.654  42.469  1.00  0.00           H  
ATOM    250  C   VAL    16      18.996  47.613  42.292  1.00  0.00           C  
ATOM    251  O   VAL    16      18.463  46.677  42.824  1.00  0.00           O  
ATOM    252  N   ALA    17      18.396  48.842  42.354  1.00  0.00           N  
ATOM    253  H   ALA    17      18.722  49.496  41.654  1.00  0.00           H  
ATOM    254  CA  ALA    17      17.049  48.923  42.848  1.00  0.00           C  
ATOM    255  HA  ALA    17      17.100  48.419  43.810  1.00  0.00           H  
ATOM    256  CB  ALA    17      16.453  50.293  42.957  1.00  0.00           C  
ATOM    257  HB1 ALA    17      16.226  50.801  42.022  1.00  0.00           H  
ATOM    258  HB2 ALA    17      15.461  50.101  43.362  1.00  0.00           H  
ATOM    259  HB3 ALA    17      17.089  50.901  43.597  1.00  0.00           H  
ATOM    260  C   ALA    17      16.118  47.999  41.948  1.00  0.00           C  
ATOM    261  O   ALA    17      15.295  47.246  42.398  1.00  0.00           O  
ATOM    262  N   ALA    18      16.435  48.033  40.592  1.00  0.00           N  
ATOM    263  H   ALA    18      17.139  48.712  40.334  1.00  0.00           H  
ATOM    264  CA  ALA    18      15.776  47.263  39.540  1.00  0.00           C  
ATOM    265  HA  ALA    18      14.749  47.130  39.874  1.00  0.00           H  
ATOM    266  CB  ALA    18      15.833  48.104  38.328  1.00  0.00           C  
ATOM    267  HB1 ALA    18      16.792  48.321  37.862  1.00  0.00           H  
ATOM    268  HB2 ALA    18      15.218  47.666  37.544  1.00  0.00           H  
ATOM    269  HB3 ALA    18      15.495  49.112  38.561  1.00  0.00           H  
ATOM    270  C   ALA    18      16.424  45.842  39.451  1.00  0.00           C  
ATOM    271  O   ALA    18      16.063  45.001  38.595  1.00  0.00           O  
ATOM    272  N   ALA    19      17.271  45.441  40.429  1.00  0.00           N  
ATOM    273  H   ALA    19      17.593  46.151  41.073  1.00  0.00           H  
ATOM    274  CA  ALA    19      17.818  44.056  40.572  1.00  0.00           C  
ATOM    275  HA  ALA    19      17.124  43.380  40.076  1.00  0.00           H  
ATOM    276  CB  ALA    19      19.234  43.953  39.928  1.00  0.00           C  
ATOM    277  HB1 ALA    19      19.597  42.932  40.034  1.00  0.00           H  
ATOM    278  HB2 ALA    19      19.255  44.302  38.897  1.00  0.00           H  
ATOM    279  HB3 ALA    19      20.047  44.494  40.410  1.00  0.00           H  
ATOM    280  C   ALA    19      17.768  43.590  42.063  1.00  0.00           C  
ATOM    281  O   ALA    19      18.770  43.216  42.701  1.00  0.00           O  
ATOM    282  N   GLU    20      16.565  43.804  42.587  1.00  0.00           N  
ATOM    283  H   GLU    20      15.805  43.754  41.922  1.00  0.00           H  
ATOM    284  CA  GLU    20      16.300  43.561  44.006  1.00  0.00           C  
ATOM    285  HA  GLU    20      17.087  43.982  44.628  1.00  0.00           H  
ATOM    286  CB  GLU    20      15.071  44.436  44.432  1.00  0.00           C  
ATOM    287  HB2 GLU    20      15.122  45.473  44.105  1.00  0.00           H  
ATOM    288  HB3 GLU    20      14.228  43.927  43.969  1.00  0.00           H  
ATOM    289  CG  GLU    20      14.851  44.443  45.968  1.00  0.00           C  
ATOM    290  HG2 GLU    20      14.002  45.086  46.192  1.00  0.00           H  
ATOM    291  HG3 GLU    20      14.527  43.457  46.294  1.00  0.00           H  
ATOM    292  CD  GLU    20      15.973  45.018  46.759  1.00  0.00           C  
ATOM    293  OE1 GLU    20      16.625  44.293  47.528  1.00  0.00           O  
ATOM    294  OE2 GLU    20      16.244  46.227  46.836  1.00  0.00           O  
ATOM    295  C   GLU    20      16.284  42.126  44.329  1.00  0.00           C  
ATOM    296  O   GLU    20      15.375  41.407  43.999  1.00  0.00           O  
ATOM    297  N   LYS    21      17.403  41.655  44.898  1.00  0.00           N  
ATOM    298  H   LYS    21      18.158  42.303  45.082  1.00  0.00           H  
ATOM    299  CA  LYS    21      17.565  40.201  45.065  1.00  0.00           C  
ATOM    300  HA  LYS    21      17.212  39.694  44.170  1.00  0.00           H  
ATOM    301  CB  LYS    21      18.935  39.709  45.283  1.00  0.00           C  
ATOM    302  HB2 LYS    21      19.284  40.264  46.151  1.00  0.00           H  
ATOM    303  HB3 LYS    21      18.944  38.633  45.440  1.00  0.00           H  
ATOM    304  CG  LYS    21      19.982  40.075  44.218  1.00  0.00           C  
ATOM    305  HG2 LYS    21      19.934  39.320  43.436  1.00  0.00           H  
ATOM    306  HG3 LYS    21      19.827  41.030  43.719  1.00  0.00           H  
ATOM    307  CD  LYS    21      21.472  40.097  44.643  1.00  0.00           C  
ATOM    308  HD2 LYS    21      21.700  39.074  44.936  1.00  0.00           H  
ATOM    309  HD3 LYS    21      22.037  40.192  43.718  1.00  0.00           H  
ATOM    310  CE  LYS    21      21.917  41.003  45.834  1.00  0.00           C  
ATOM    311  HE2 LYS    21      21.524  40.631  46.777  1.00  0.00           H  
ATOM    312  HE3 LYS    21      22.997  41.122  45.831  1.00  0.00           H  
ATOM    313  NZ  LYS    21      21.545  42.452  45.525  1.00  0.00           N  
ATOM    314  HZ1 LYS    21      22.016  43.088  46.193  1.00  0.00           H  
ATOM    315  HZ2 LYS    21      21.816  42.759  44.573  1.00  0.00           H  
ATOM    316  HZ3 LYS    21      20.532  42.641  45.627  1.00  0.00           H  
ATOM    317  C   LYS    21      16.637  39.737  46.132  1.00  0.00           C  
ATOM    318  O   LYS    21      16.901  39.982  47.327  1.00  0.00           O  
ATOM    319  N   THR    22      15.595  39.036  45.699  1.00  0.00           N  
ATOM    320  H   THR    22      15.543  38.941  44.694  1.00  0.00           H  
ATOM    321  CA  THR    22      14.726  38.050  46.460  1.00  0.00           C  
ATOM    322  HA  THR    22      13.807  37.844  45.916  1.00  0.00           H  
ATOM    323  CB  THR    22      14.162  38.613  47.771  1.00  0.00           C  
ATOM    324  HB  THR    22      14.999  38.684  48.462  1.00  0.00           H  
ATOM    325  CG2 THR    22      13.412  39.903  47.527  1.00  0.00           C  
ATOM    326 HG21 THR    22      14.102  40.696  47.244  1.00  0.00           H  
ATOM    327 HG22 THR    22      12.585  39.893  46.821  1.00  0.00           H  
ATOM    328 HG23 THR    22      12.975  40.247  48.463  1.00  0.00           H  
ATOM    329  OG1 THR    22      13.249  37.732  48.474  1.00  0.00           O  
ATOM    330  HG1 THR    22      12.406  37.893  48.022  1.00  0.00           H  
ATOM    331  C   THR    22      15.396  36.708  46.742  1.00  0.00           C  
ATOM    332  O   THR    22      16.636  36.652  46.774  1.00  0.00           O  
ATOM    333  N   LYS    23      14.500  35.711  47.010  1.00  0.00           N  
ATOM    334  H   LYS    23      13.496  35.836  47.019  1.00  0.00           H  
ATOM    335  CA  LYS    23      14.936  34.484  47.697  1.00  0.00           C  
ATOM    336  HA  LYS    23      15.997  34.394  47.476  1.00  0.00           H  
ATOM    337  CB  LYS    23      14.870  34.588  49.246  1.00  0.00           C  
ATOM    338  HB2 LYS    23      13.807  34.759  49.405  1.00  0.00           H  
ATOM    339  HB3 LYS    23      15.183  33.649  49.699  1.00  0.00           H  
ATOM    340  CG  LYS    23      15.810  35.639  49.853  1.00  0.00           C  
ATOM    341  HG2 LYS    23      16.868  35.595  49.603  1.00  0.00           H  
ATOM    342  HG3 LYS    23      15.574  36.596  49.391  1.00  0.00           H  
ATOM    343  CD  LYS    23      15.567  35.900  51.302  1.00  0.00           C  
ATOM    344  HD2 LYS    23      16.061  36.822  51.601  1.00  0.00           H  
ATOM    345  HD3 LYS    23      14.521  36.198  51.283  1.00  0.00           H  
ATOM    346  CE  LYS    23      15.769  34.789  52.361  1.00  0.00           C  
ATOM    347  HE2 LYS    23      15.327  33.831  52.101  1.00  0.00           H  
ATOM    348  HE3 LYS    23      16.803  34.460  52.433  1.00  0.00           H  
ATOM    349  NZ  LYS    23      15.288  35.193  53.723  1.00  0.00           N  
ATOM    350  HZ1 LYS    23      15.724  36.110  53.928  1.00  0.00           H  
ATOM    351  HZ2 LYS    23      14.269  35.379  53.758  1.00  0.00           H  
ATOM    352  HZ3 LYS    23      15.454  34.447  54.422  1.00  0.00           H  
ATOM    353  C   LYS    23      14.125  33.200  47.274  1.00  0.00           C  
ATOM    354  O   LYS    23      14.398  32.039  47.591  1.00  0.00           O  
ATOM    355  N   GLN    24      13.008  33.379  46.562  1.00  0.00           N  
ATOM    356  H   GLN    24      12.722  34.294  46.240  1.00  0.00           H  
ATOM    357  CA  GLN    24      12.086  32.291  46.297  1.00  0.00           C  
ATOM    358  HA  GLN    24      12.154  31.618  47.149  1.00  0.00           H  
ATOM    359  CB  GLN    24      10.617  32.794  46.189  1.00  0.00           C  
ATOM    360  HB2 GLN    24      10.342  33.379  47.064  1.00  0.00           H  
ATOM    361  HB3 GLN    24      10.543  33.537  45.398  1.00  0.00           H  
ATOM    362  CG  GLN    24       9.605  31.602  46.028  1.00  0.00           C  
ATOM    363  HG2 GLN    24       8.623  32.008  45.792  1.00  0.00           H  
ATOM    364  HG3 GLN    24       9.906  30.969  45.196  1.00  0.00           H  
ATOM    365  CD  GLN    24       9.355  30.696  47.224  1.00  0.00           C  
ATOM    366  OE1 GLN    24       9.773  30.889  48.347  1.00  0.00           O  
ATOM    367  NE2 GLN    24       8.665  29.607  47.151  1.00  0.00           N  
ATOM    368 HE21 GLN    24       8.238  29.403  48.044  1.00  0.00           H  
ATOM    369 HE22 GLN    24       8.214  29.260  46.315  1.00  0.00           H  
ATOM    370  C   GLN    24      12.495  31.611  45.020  1.00  0.00           C  
ATOM    371  O   GLN    24      12.585  32.285  43.982  1.00  0.00           O  
ATOM    372  N   GLY    25      12.801  30.307  45.046  1.00  0.00           N  
ATOM    373  H   GLY    25      12.819  29.861  45.953  1.00  0.00           H  
ATOM    374  CA  GLY    25      13.066  29.572  43.793  1.00  0.00           C  
ATOM    375  HA2 GLY    25      13.734  30.035  43.070  1.00  0.00           H  
ATOM    376  HA3 GLY    25      13.471  28.583  43.993  1.00  0.00           H  
ATOM    377  C   GLY    25      11.820  29.282  42.997  1.00  0.00           C  
ATOM    378  O   GLY    25      10.871  28.658  43.429  1.00  0.00           O  
ATOM    379  N   VAL    26      11.693  29.531  41.593  1.00  0.00           N  
ATOM    380  H   VAL    26      12.506  29.883  41.104  1.00  0.00           H  
ATOM    381  CA  VAL    26      10.387  29.665  40.961  1.00  0.00           C  
ATOM    382  HA  VAL    26       9.681  29.114  41.578  1.00  0.00           H  
ATOM    383  CB  VAL    26       9.917  31.069  40.823  1.00  0.00           C  
ATOM    384  HB  VAL    26       9.013  30.998  40.222  1.00  0.00           H  
ATOM    385  CG1 VAL    26       9.694  31.735  42.206  1.00  0.00           C  
ATOM    386 HG11 VAL    26      10.634  31.733  42.754  1.00  0.00           H  
ATOM    387 HG12 VAL    26       9.348  32.743  41.987  1.00  0.00           H  
ATOM    388 HG13 VAL    26       8.952  31.168  42.765  1.00  0.00           H  
ATOM    389  CG2 VAL    26      10.922  31.943  39.999  1.00  0.00           C  
ATOM    390 HG21 VAL    26      10.535  32.926  39.736  1.00  0.00           H  
ATOM    391 HG22 VAL    26      11.823  32.103  40.588  1.00  0.00           H  
ATOM    392 HG23 VAL    26      11.320  31.500  39.088  1.00  0.00           H  
ATOM    393  C   VAL    26      10.309  29.026  39.591  1.00  0.00           C  
ATOM    394  O   VAL    26       9.271  29.007  38.904  1.00  0.00           O  
ATOM    395  N   ALA    27      11.478  28.600  39.037  1.00  0.00           N  
ATOM    396  H   ALA    27      12.356  28.754  39.513  1.00  0.00           H  
ATOM    397  CA  ALA    27      11.552  27.695  37.855  1.00  0.00           C  
ATOM    398  HA  ALA    27      10.689  27.035  37.833  1.00  0.00           H  
ATOM    399  CB  ALA    27      11.490  28.561  36.627  1.00  0.00           C  
ATOM    400  HB1 ALA    27      10.517  29.047  36.634  1.00  0.00           H  
ATOM    401  HB2 ALA    27      12.409  29.142  36.605  1.00  0.00           H  
ATOM    402  HB3 ALA    27      11.474  27.942  35.732  1.00  0.00           H  
ATOM    403  C   ALA    27      12.795  26.817  38.076  1.00  0.00           C  
ATOM    404  O   ALA    27      13.371  26.830  39.167  1.00  0.00           O  
ATOM    405  N   GLU    28      13.193  26.092  37.008  1.00  0.00           N  
ATOM    406  H   GLU    28      12.605  26.150  36.187  1.00  0.00           H  
ATOM    407  CA  GLU    28      14.424  25.284  36.931  1.00  0.00           C  
ATOM    408  HA  GLU    28      14.890  25.325  37.912  1.00  0.00           H  
ATOM    409  CB  GLU    28      14.160  23.795  36.834  1.00  0.00           C  
ATOM    410  HB2 GLU    28      13.668  23.496  35.911  1.00  0.00           H  
ATOM    411  HB3 GLU    28      15.109  23.263  36.833  1.00  0.00           H  
ATOM    412  CG  GLU    28      13.298  23.343  37.970  1.00  0.00           C  
ATOM    413  HG2 GLU    28      13.818  22.526  38.467  1.00  0.00           H  
ATOM    414  HG3 GLU    28      13.172  24.035  38.800  1.00  0.00           H  
ATOM    415  CD  GLU    28      11.967  22.820  37.506  1.00  0.00           C  
ATOM    416  OE1 GLU    28      11.884  21.568  37.188  1.00  0.00           O  
ATOM    417  OE2 GLU    28      10.993  23.607  37.368  1.00  0.00           O  
ATOM    418  C   GLU    28      15.357  25.882  35.841  1.00  0.00           C  
ATOM    419  O   GLU    28      14.909  26.422  34.795  1.00  0.00           O  
ATOM    420  N   ALA    29      16.676  25.657  36.035  1.00  0.00           N  
ATOM    421  H   ALA    29      16.893  24.982  36.755  1.00  0.00           H  
ATOM    422  CA  ALA    29      17.630  25.778  35.058  1.00  0.00           C  
ATOM    423  HA  ALA    29      17.371  26.654  34.468  1.00  0.00           H  
ATOM    424  CB  ALA    29      18.980  26.069  35.781  1.00  0.00           C  
ATOM    425  HB1 ALA    29      19.377  25.135  36.174  1.00  0.00           H  
ATOM    426  HB2 ALA    29      19.567  26.611  35.042  1.00  0.00           H  
ATOM    427  HB3 ALA    29      18.907  26.699  36.665  1.00  0.00           H  
ATOM    428  C   ALA    29      17.462  24.566  34.055  1.00  0.00           C  
ATOM    429  O   ALA    29      17.027  23.561  34.559  1.00  0.00           O  
ATOM    430  N   ALA    30      17.875  24.728  32.840  1.00  0.00           N  
ATOM    431  H   ALA    30      18.484  25.481  32.549  1.00  0.00           H  
ATOM    432  CA  ALA    30      17.556  23.718  31.780  1.00  0.00           C  
ATOM    433  HA  ALA    30      17.212  22.806  32.263  1.00  0.00           H  
ATOM    434  CB  ALA    30      16.419  24.243  30.939  1.00  0.00           C  
ATOM    435  HB1 ALA    30      15.507  24.463  31.490  1.00  0.00           H  
ATOM    436  HB2 ALA    30      16.707  25.201  30.511  1.00  0.00           H  
ATOM    437  HB3 ALA    30      16.156  23.572  30.124  1.00  0.00           H  
ATOM    438  C   ALA    30      18.814  23.454  31.014  1.00  0.00           C  
ATOM    439  O   ALA    30      19.594  24.369  30.733  1.00  0.00           O  
ATOM    440  N   GLY    31      18.971  22.156  30.642  1.00  0.00           N  
ATOM    441  H   GLY    31      18.325  21.384  30.737  1.00  0.00           H  
ATOM    442  CA  GLY    31      20.207  21.762  30.004  1.00  0.00           C  
ATOM    443  HA2 GLY    31      20.475  22.415  29.176  1.00  0.00           H  
ATOM    444  HA3 GLY    31      20.956  21.650  30.784  1.00  0.00           H  
ATOM    445  C   GLY    31      19.915  20.383  29.460  1.00  0.00           C  
ATOM    446  O   GLY    31      18.967  20.276  28.652  1.00  0.00           O  
ATOM    447  N   LYS    32      20.566  19.372  29.997  1.00  0.00           N  
ATOM    448  H   LYS    32      21.202  19.503  30.772  1.00  0.00           H  
ATOM    449  CA  LYS    32      20.377  17.983  29.635  1.00  0.00           C  
ATOM    450  HA  LYS    32      20.084  17.958  28.588  1.00  0.00           H  
ATOM    451  CB  LYS    32      21.734  17.208  29.814  1.00  0.00           C  
ATOM    452  HB2 LYS    32      21.961  17.158  30.877  1.00  0.00           H  
ATOM    453  HB3 LYS    32      21.611  16.194  29.437  1.00  0.00           H  
ATOM    454  CG  LYS    32      22.844  17.845  28.990  1.00  0.00           C  
ATOM    455  HG2 LYS    32      22.348  18.163  28.075  1.00  0.00           H  
ATOM    456  HG3 LYS    32      23.190  18.714  29.545  1.00  0.00           H  
ATOM    457  CD  LYS    32      23.955  16.805  28.609  1.00  0.00           C  
ATOM    458  HD2 LYS    32      23.615  15.785  28.776  1.00  0.00           H  
ATOM    459  HD3 LYS    32      24.189  16.943  27.555  1.00  0.00           H  
ATOM    460  CE  LYS    32      25.206  17.006  29.437  1.00  0.00           C  
ATOM    461  HE2 LYS    32      24.979  16.780  30.476  1.00  0.00           H  
ATOM    462  HE3 LYS    32      25.913  16.274  29.054  1.00  0.00           H  
ATOM    463  NZ  LYS    32      25.774  18.370  29.351  1.00  0.00           N  
ATOM    464  HZ1 LYS    32      25.918  18.706  28.382  1.00  0.00           H  
ATOM    465  HZ2 LYS    32      25.159  19.069  29.805  1.00  0.00           H  
ATOM    466  HZ3 LYS    32      26.747  18.250  29.684  1.00  0.00           H  
ATOM    467  C   LYS    32      19.293  17.401  30.519  1.00  0.00           C  
ATOM    468  O   LYS    32      19.557  16.628  31.476  1.00  0.00           O  
ATOM    469  N   THR    33      18.062  17.998  30.383  1.00  0.00           N  
ATOM    470  H   THR    33      17.915  18.522  29.531  1.00  0.00           H  
ATOM    471  CA  THR    33      17.017  17.894  31.424  1.00  0.00           C  
ATOM    472  HA  THR    33      17.374  17.234  32.212  1.00  0.00           H  
ATOM    473  CB  THR    33      15.582  17.361  31.086  1.00  0.00           C  
ATOM    474  HB  THR    33      15.064  17.233  32.034  1.00  0.00           H  
ATOM    475  CG2 THR    33      14.667  18.218  30.206  1.00  0.00           C  
ATOM    476 HG21 THR    33      13.664  17.795  30.223  1.00  0.00           H  
ATOM    477 HG22 THR    33      14.734  19.239  30.577  1.00  0.00           H  
ATOM    478 HG23 THR    33      14.919  18.201  29.147  1.00  0.00           H  
ATOM    479  OG1 THR    33      15.684  16.146  30.402  1.00  0.00           O  
ATOM    480  HG1 THR    33      15.995  16.462  29.540  1.00  0.00           H  
ATOM    481  C   THR    33      16.839  19.270  32.135  1.00  0.00           C  
ATOM    482  O   THR    33      16.947  20.329  31.537  1.00  0.00           O  
ATOM    483  N   LYS    34      16.787  19.207  33.517  1.00  0.00           N  
ATOM    484  H   LYS    34      17.108  18.393  34.024  1.00  0.00           H  
ATOM    485  CA  LYS    34      17.007  20.420  34.320  1.00  0.00           C  
ATOM    486  HA  LYS    34      16.850  21.300  33.701  1.00  0.00           H  
ATOM    487  CB  LYS    34      15.885  20.509  35.416  1.00  0.00           C  
ATOM    488  HB2 LYS    34      15.894  19.668  36.106  1.00  0.00           H  
ATOM    489  HB3 LYS    34      16.003  21.426  35.991  1.00  0.00           H  
ATOM    490  CG  LYS    34      14.414  20.618  34.909  1.00  0.00           C  
ATOM    491  HG2 LYS    34      14.081  19.613  34.660  1.00  0.00           H  
ATOM    492  HG3 LYS    34      13.718  20.960  35.673  1.00  0.00           H  
ATOM    493  CD  LYS    34      14.263  21.609  33.776  1.00  0.00           C  
ATOM    494  HD2 LYS    34      14.585  22.600  34.090  1.00  0.00           H  
ATOM    495  HD3 LYS    34      14.707  21.171  32.884  1.00  0.00           H  
ATOM    496  CE  LYS    34      12.819  21.711  33.121  1.00  0.00           C  
ATOM    497  HE2 LYS    34      12.528  20.686  32.905  1.00  0.00           H  
ATOM    498  HE3 LYS    34      12.277  22.139  33.961  1.00  0.00           H  
ATOM    499  NZ  LYS    34      12.711  22.646  31.939  1.00  0.00           N  
ATOM    500  HZ1 LYS    34      12.666  23.619  32.291  1.00  0.00           H  
ATOM    501  HZ2 LYS    34      13.469  22.530  31.243  1.00  0.00           H  
ATOM    502  HZ3 LYS    34      11.789  22.480  31.497  1.00  0.00           H  
ATOM    503  C   LYS    34      18.443  20.440  34.876  1.00  0.00           C  
ATOM    504  O   LYS    34      19.181  19.451  34.777  1.00  0.00           O  
ATOM    505  N   GLU    35      18.806  21.527  35.479  1.00  0.00           N  
ATOM    506  H   GLU    35      18.067  22.217  35.497  1.00  0.00           H  
ATOM    507  CA  GLU    35      20.212  21.780  35.808  1.00  0.00           C  
ATOM    508  HA  GLU    35      20.868  20.926  35.960  1.00  0.00           H  
ATOM    509  CB  GLU    35      20.879  22.594  34.734  1.00  0.00           C  
ATOM    510  HB2 GLU    35      20.308  23.469  34.431  1.00  0.00           H  
ATOM    511  HB3 GLU    35      21.825  23.002  35.084  1.00  0.00           H  
ATOM    512  CG  GLU    35      21.044  21.927  33.466  1.00  0.00           C  
ATOM    513  HG2 GLU    35      20.063  21.659  33.078  1.00  0.00           H  
ATOM    514  HG3 GLU    35      21.220  22.724  32.747  1.00  0.00           H  
ATOM    515  CD  GLU    35      22.050  20.771  33.279  1.00  0.00           C  
ATOM    516  OE1 GLU    35      22.853  20.449  34.197  1.00  0.00           O  
ATOM    517  OE2 GLU    35      22.086  20.127  32.166  1.00  0.00           O  
ATOM    518  C   GLU    35      20.311  22.512  37.155  1.00  0.00           C  
ATOM    519  O   GLU    35      21.403  22.824  37.577  1.00  0.00           O  
ATOM    520  N   GLY    36      19.179  22.838  37.812  1.00  0.00           N  
ATOM    521  H   GLY    36      18.369  22.242  37.708  1.00  0.00           H  
ATOM    522  CA  GLY    36      19.177  23.568  39.076  1.00  0.00           C  
ATOM    523  HA2 GLY    36      19.466  22.884  39.871  1.00  0.00           H  
ATOM    524  HA3 GLY    36      19.939  24.342  39.131  1.00  0.00           H  
ATOM    525  C   GLY    36      17.862  24.255  39.276  1.00  0.00           C  
ATOM    526  O   GLY    36      16.879  23.907  38.692  1.00  0.00           O  
ATOM    527  N   VAL    37      17.960  25.317  40.123  1.00  0.00           N  
ATOM    528  H   VAL    37      18.820  25.424  40.644  1.00  0.00           H  
ATOM    529  CA  VAL    37      16.860  26.192  40.401  1.00  0.00           C  
ATOM    530  HA  VAL    37      15.934  25.707  40.103  1.00  0.00           H  
ATOM    531  CB  VAL    37      16.866  26.549  41.897  1.00  0.00           C  
ATOM    532  HB  VAL    37      17.841  26.980  42.115  1.00  0.00           H  
ATOM    533  CG1 VAL    37      15.789  27.608  42.250  1.00  0.00           C  
ATOM    534 HG11 VAL    37      15.715  27.770  43.324  1.00  0.00           H  
ATOM    535 HG12 VAL    37      15.968  28.556  41.746  1.00  0.00           H  
ATOM    536 HG13 VAL    37      14.815  27.335  41.847  1.00  0.00           H  
ATOM    537  CG2 VAL    37      16.659  25.353  42.805  1.00  0.00           C  
ATOM    538 HG21 VAL    37      15.671  24.931  42.636  1.00  0.00           H  
ATOM    539 HG22 VAL    37      17.262  24.475  42.584  1.00  0.00           H  
ATOM    540 HG23 VAL    37      16.852  25.472  43.870  1.00  0.00           H  
ATOM    541  C   VAL    37      17.193  27.409  39.608  1.00  0.00           C  
ATOM    542  O   VAL    37      18.352  27.762  39.411  1.00  0.00           O  
ATOM    543  N   LEU    38      16.091  28.113  39.176  1.00  0.00           N  
ATOM    544  H   LEU    38      15.114  27.865  39.252  1.00  0.00           H  
ATOM    545  CA  LEU    38      16.252  29.421  38.529  1.00  0.00           C  
ATOM    546  HA  LEU    38      17.297  29.713  38.598  1.00  0.00           H  
ATOM    547  CB  LEU    38      15.542  29.456  37.095  1.00  0.00           C  
ATOM    548  HB2 LEU    38      15.828  28.500  36.660  1.00  0.00           H  
ATOM    549  HB3 LEU    38      14.461  29.431  37.222  1.00  0.00           H  
ATOM    550  CG  LEU    38      15.932  30.658  36.225  1.00  0.00           C  
ATOM    551  HG  LEU    38      15.597  31.516  36.804  1.00  0.00           H  
ATOM    552  CD1 LEU    38      17.454  30.706  35.800  1.00  0.00           C  
ATOM    553 HD11 LEU    38      17.606  31.435  35.006  1.00  0.00           H  
ATOM    554 HD12 LEU    38      18.015  30.942  36.702  1.00  0.00           H  
ATOM    555 HD13 LEU    38      17.806  29.778  35.352  1.00  0.00           H  
ATOM    556  CD2 LEU    38      15.075  30.659  34.960  1.00  0.00           C  
ATOM    557 HD21 LEU    38      15.429  29.996  34.173  1.00  0.00           H  
ATOM    558 HD22 LEU    38      14.084  30.399  35.326  1.00  0.00           H  
ATOM    559 HD23 LEU    38      15.132  31.575  34.374  1.00  0.00           H  
ATOM    560  C   LEU    38      15.475  30.461  39.330  1.00  0.00           C  
ATOM    561  O   LEU    38      14.249  30.256  39.533  1.00  0.00           O  
ATOM    562  N   TYR    39      16.028  31.620  39.638  1.00  0.00           N  
ATOM    563  H   TYR    39      17.014  31.767  39.469  1.00  0.00           H  
ATOM    564  CA  TYR    39      15.383  32.717  40.317  1.00  0.00           C  
ATOM    565  HA  TYR    39      14.553  32.325  40.901  1.00  0.00           H  
ATOM    566  CB  TYR    39      16.306  33.533  41.266  1.00  0.00           C  
ATOM    567  HB2 TYR    39      17.131  33.812  40.614  1.00  0.00           H  
ATOM    568  HB3 TYR    39      15.825  34.437  41.634  1.00  0.00           H  
ATOM    569  CG  TYR    39      16.770  32.705  42.414  1.00  0.00           C  
ATOM    570  CD1 TYR    39      15.908  31.954  43.233  1.00  0.00           C  
ATOM    571  HD1 TYR    39      14.861  32.212  43.123  1.00  0.00           H  
ATOM    572  CE1 TYR    39      16.336  31.117  44.240  1.00  0.00           C  
ATOM    573  HE1 TYR    39      15.662  30.649  44.947  1.00  0.00           H  
ATOM    574  CZ  TYR    39      17.760  31.016  44.411  1.00  0.00           C  
ATOM    575  OH  TYR    39      18.257  30.404  45.487  1.00  0.00           O  
ATOM    576  HH  TYR    39      17.630  30.006  46.109  1.00  0.00           H  
ATOM    577  CE2 TYR    39      18.676  31.736  43.626  1.00  0.00           C  
ATOM    578  HE2 TYR    39      19.716  31.648  43.918  1.00  0.00           H  
ATOM    579  CD2 TYR    39      18.192  32.553  42.611  1.00  0.00           C  
ATOM    580  HD2 TYR    39      18.853  33.129  41.975  1.00  0.00           H  
ATOM    581  C   TYR    39      14.840  33.647  39.198  1.00  0.00           C  
ATOM    582  O   TYR    39      15.579  33.970  38.284  1.00  0.00           O  
ATOM    583  N   VAL    40      13.638  34.267  39.278  1.00  0.00           N  
ATOM    584  H   VAL    40      13.086  34.212  40.124  1.00  0.00           H  
ATOM    585  CA  VAL    40      13.051  35.011  38.148  1.00  0.00           C  
ATOM    586  HA  VAL    40      13.865  35.526  37.641  1.00  0.00           H  
ATOM    587  CB  VAL    40      12.296  34.184  37.075  1.00  0.00           C  
ATOM    588  HB  VAL    40      11.423  33.724  37.535  1.00  0.00           H  
ATOM    589  CG1 VAL    40      11.763  34.948  35.814  1.00  0.00           C  
ATOM    590 HG11 VAL    40      12.623  35.228  35.209  1.00  0.00           H  
ATOM    591 HG12 VAL    40      11.191  34.298  35.154  1.00  0.00           H  
ATOM    592 HG13 VAL    40      11.183  35.774  36.221  1.00  0.00           H  
ATOM    593  CG2 VAL    40      13.185  33.011  36.640  1.00  0.00           C  
ATOM    594 HG21 VAL    40      12.566  32.427  35.962  1.00  0.00           H  
ATOM    595 HG22 VAL    40      14.067  33.351  36.101  1.00  0.00           H  
ATOM    596 HG23 VAL    40      13.383  32.375  37.500  1.00  0.00           H  
ATOM    597  C   VAL    40      12.202  36.066  38.868  1.00  0.00           C  
ATOM    598  O   VAL    40      11.040  35.843  39.163  1.00  0.00           O  
ATOM    599  N   GLY    41      12.854  37.208  39.014  1.00  0.00           N  
ATOM    600  H   GLY    41      13.667  37.432  38.457  1.00  0.00           H  
ATOM    601  CA  GLY    41      12.058  38.334  39.532  1.00  0.00           C  
ATOM    602  HA2 GLY    41      11.748  38.087  40.545  1.00  0.00           H  
ATOM    603  HA3 GLY    41      12.641  39.243  39.662  1.00  0.00           H  
ATOM    604  C   GLY    41      10.986  38.826  38.630  1.00  0.00           C  
ATOM    605  O   GLY    41       9.812  38.967  39.013  1.00  0.00           O  
ATOM    606  N   SER    42      11.307  38.827  37.342  1.00  0.00           N  
ATOM    607  H   SER    42      12.262  38.645  37.067  1.00  0.00           H  
ATOM    608  CA  SER    42      10.332  39.238  36.373  1.00  0.00           C  
ATOM    609  HA  SER    42       9.436  38.629  36.479  1.00  0.00           H  
ATOM    610  CB  SER    42      10.033  40.750  36.344  1.00  0.00           C  
ATOM    611  HB2 SER    42       9.431  40.947  35.460  1.00  0.00           H  
ATOM    612  HB3 SER    42       9.436  40.974  37.226  1.00  0.00           H  
ATOM    613  OG  SER    42      11.349  41.236  36.283  1.00  0.00           O  
ATOM    614  HG  SER    42      11.464  41.530  37.199  1.00  0.00           H  
ATOM    615  C   SER    42      10.810  38.779  35.016  1.00  0.00           C  
ATOM    616  O   SER    42      11.975  38.484  34.785  1.00  0.00           O  
ATOM    617  N   LYS    43       9.859  38.688  34.004  1.00  0.00           N  
ATOM    618  H   LYS    43       8.894  38.917  34.202  1.00  0.00           H  
ATOM    619  CA  LYS    43      10.122  38.183  32.630  1.00  0.00           C  
ATOM    620  HA  LYS    43      11.182  38.317  32.431  1.00  0.00           H  
ATOM    621  CB  LYS    43       9.869  36.659  32.609  1.00  0.00           C  
ATOM    622  HB2 LYS    43      10.363  36.216  33.471  1.00  0.00           H  
ATOM    623  HB3 LYS    43       8.800  36.602  32.802  1.00  0.00           H  
ATOM    624  CG  LYS    43      10.270  35.814  31.384  1.00  0.00           C  
ATOM    625  HG2 LYS    43       9.967  36.330  30.475  1.00  0.00           H  
ATOM    626  HG3 LYS    43      11.347  35.667  31.336  1.00  0.00           H  
ATOM    627  CD  LYS    43       9.525  34.466  31.210  1.00  0.00           C  
ATOM    628  HD2 LYS    43       9.736  33.757  32.007  1.00  0.00           H  
ATOM    629  HD3 LYS    43       8.449  34.627  31.231  1.00  0.00           H  
ATOM    630  CE  LYS    43       9.837  33.902  29.837  1.00  0.00           C  
ATOM    631  HE2 LYS    43       9.019  33.230  29.589  1.00  0.00           H  
ATOM    632  HE3 LYS    43       9.659  34.754  29.186  1.00  0.00           H  
ATOM    633  NZ  LYS    43      11.256  33.417  29.668  1.00  0.00           N  
ATOM    634  HZ1 LYS    43      11.487  32.794  30.463  1.00  0.00           H  
ATOM    635  HZ2 LYS    43      11.385  32.923  28.766  1.00  0.00           H  
ATOM    636  HZ3 LYS    43      11.903  34.219  29.568  1.00  0.00           H  
ATOM    637  C   LYS    43       9.402  38.953  31.510  1.00  0.00           C  
ATOM    638  O   LYS    43       8.285  39.367  31.756  1.00  0.00           O  
ATOM    639  N   THR    44       9.958  38.917  30.273  1.00  0.00           N  
ATOM    640  H   THR    44      10.861  38.499  30.095  1.00  0.00           H  
ATOM    641  CA  THR    44       9.125  39.174  29.096  1.00  0.00           C  
ATOM    642  HA  THR    44       8.198  39.657  29.394  1.00  0.00           H  
ATOM    643  CB  THR    44       8.648  37.960  28.341  1.00  0.00           C  
ATOM    644  HB  THR    44       8.106  38.379  27.496  1.00  0.00           H  
ATOM    645  CG2 THR    44       9.844  37.173  27.774  1.00  0.00           C  
ATOM    646 HG21 THR    44       9.572  36.228  27.307  1.00  0.00           H  
ATOM    647 HG22 THR    44      10.384  37.802  27.069  1.00  0.00           H  
ATOM    648 HG23 THR    44      10.610  37.000  28.527  1.00  0.00           H  
ATOM    649  OG1 THR    44       7.883  37.176  29.256  1.00  0.00           O  
ATOM    650  HG1 THR    44       7.033  37.611  29.423  1.00  0.00           H  
ATOM    651  C   THR    44       9.873  40.068  28.219  1.00  0.00           C  
ATOM    652  O   THR    44      11.096  40.157  28.342  1.00  0.00           O  
ATOM    653  N   LYS    45       9.126  40.835  27.423  1.00  0.00           N  
ATOM    654  H   LYS    45       8.119  40.748  27.454  1.00  0.00           H  
ATOM    655  CA  LYS    45       9.629  41.545  26.317  1.00  0.00           C  
ATOM    656  HA  LYS    45      10.582  42.021  26.534  1.00  0.00           H  
ATOM    657  CB  LYS    45       9.859  40.581  25.143  1.00  0.00           C  
ATOM    658  HB2 LYS    45      10.233  39.649  25.560  1.00  0.00           H  
ATOM    659  HB3 LYS    45       8.904  40.357  24.671  1.00  0.00           H  
ATOM    660  CG  LYS    45      10.850  41.085  24.094  1.00  0.00           C  
ATOM    661  HG2 LYS    45      10.800  42.170  24.016  1.00  0.00           H  
ATOM    662  HG3 LYS    45      11.809  40.980  24.596  1.00  0.00           H  
ATOM    663  CD  LYS    45      10.828  40.448  22.780  1.00  0.00           C  
ATOM    664  HD2 LYS    45      11.253  39.448  22.837  1.00  0.00           H  
ATOM    665  HD3 LYS    45       9.810  40.333  22.414  1.00  0.00           H  
ATOM    666  CE  LYS    45      11.729  41.123  21.769  1.00  0.00           C  
ATOM    667  HE2 LYS    45      11.395  42.122  21.497  1.00  0.00           H  
ATOM    668  HE3 LYS    45      12.724  41.200  22.201  1.00  0.00           H  
ATOM    669  NZ  LYS    45      11.713  40.447  20.412  1.00  0.00           N  
ATOM    670  HZ1 LYS    45      12.314  40.952  19.736  1.00  0.00           H  
ATOM    671  HZ2 LYS    45      11.907  39.431  20.460  1.00  0.00           H  
ATOM    672  HZ3 LYS    45      10.736  40.502  20.073  1.00  0.00           H  
ATOM    673  C   LYS    45       8.605  42.675  25.878  1.00  0.00           C  
ATOM    674  O   LYS    45       8.414  43.068  24.728  1.00  0.00           O  
ATOM    675  N   GLU    46       7.824  43.177  26.895  1.00  0.00           N  
ATOM    676  H   GLU    46       8.001  42.913  27.855  1.00  0.00           H  
ATOM    677  CA  GLU    46       6.711  44.096  26.631  1.00  0.00           C  
ATOM    678  HA  GLU    46       6.185  43.789  25.729  1.00  0.00           H  
ATOM    679  CB  GLU    46       5.580  44.000  27.699  1.00  0.00           C  
ATOM    680  HB2 GLU    46       5.748  44.434  28.682  1.00  0.00           H  
ATOM    681  HB3 GLU    46       4.798  44.648  27.308  1.00  0.00           H  
ATOM    682  CG  GLU    46       5.028  42.584  27.784  1.00  0.00           C  
ATOM    683  HG2 GLU    46       4.216  42.690  28.502  1.00  0.00           H  
ATOM    684  HG3 GLU    46       4.657  42.168  26.850  1.00  0.00           H  
ATOM    685  CD  GLU    46       5.973  41.482  28.300  1.00  0.00           C  
ATOM    686  OE1 GLU    46       6.535  41.490  29.397  1.00  0.00           O  
ATOM    687  OE2 GLU    46       6.218  40.528  27.577  1.00  0.00           O  
ATOM    688  C   GLU    46       7.179  45.524  26.441  1.00  0.00           C  
ATOM    689  O   GLU    46       7.988  46.043  27.206  1.00  0.00           O  
ATOM    690  N   GLY    47       6.576  46.281  25.472  1.00  0.00           N  
ATOM    691  H   GLY    47       5.755  45.873  25.044  1.00  0.00           H  
ATOM    692  CA  GLY    47       7.011  47.656  25.197  1.00  0.00           C  
ATOM    693  HA2 GLY    47       6.100  48.246  25.121  1.00  0.00           H  
ATOM    694  HA3 GLY    47       7.639  48.022  26.006  1.00  0.00           H  
ATOM    695  C   GLY    47       7.873  47.720  23.976  1.00  0.00           C  
ATOM    696  O   GLY    47       8.566  46.779  23.567  1.00  0.00           O  
ATOM    697  N   VAL    48       7.863  48.893  23.347  1.00  0.00           N  
ATOM    698  H   VAL    48       7.386  49.638  23.837  1.00  0.00           H  
ATOM    699  CA  VAL    48       8.709  49.218  22.208  1.00  0.00           C  
ATOM    700  HA  VAL    48       8.600  48.416  21.481  1.00  0.00           H  
ATOM    701  CB  VAL    48       8.289  50.435  21.407  1.00  0.00           C  
ATOM    702  HB  VAL    48       8.274  51.277  22.096  1.00  0.00           H  
ATOM    703  CG1 VAL    48       9.285  50.933  20.387  1.00  0.00           C  
ATOM    704 HG11 VAL    48       8.889  51.826  19.907  1.00  0.00           H  
ATOM    705 HG12 VAL    48      10.147  51.368  20.890  1.00  0.00           H  
ATOM    706 HG13 VAL    48       9.599  50.160  19.689  1.00  0.00           H  
ATOM    707  CG2 VAL    48       6.911  50.420  20.754  1.00  0.00           C  
ATOM    708 HG21 VAL    48       6.137  50.240  21.496  1.00  0.00           H  
ATOM    709 HG22 VAL    48       6.727  51.341  20.203  1.00  0.00           H  
ATOM    710 HG23 VAL    48       6.871  49.729  19.914  1.00  0.00           H  
ATOM    711  C   VAL    48      10.127  49.383  22.769  1.00  0.00           C  
ATOM    712  O   VAL    48      11.119  48.867  22.237  1.00  0.00           O  
ATOM    713  N   VAL    49      10.201  50.153  23.928  1.00  0.00           N  
ATOM    714  H   VAL    49       9.479  50.793  24.234  1.00  0.00           H  
ATOM    715  CA  VAL    49      11.288  50.023  24.878  1.00  0.00           C  
ATOM    716  HA  VAL    49      12.146  49.589  24.370  1.00  0.00           H  
ATOM    717  CB  VAL    49      11.679  51.372  25.566  1.00  0.00           C  
ATOM    718  HB  VAL    49      10.852  51.948  25.976  1.00  0.00           H  
ATOM    719  CG1 VAL    49      12.725  51.159  26.654  1.00  0.00           C  
ATOM    720 HG11 VAL    49      13.135  52.147  26.857  1.00  0.00           H  
ATOM    721 HG12 VAL    49      12.136  50.846  27.514  1.00  0.00           H  
ATOM    722 HG13 VAL    49      13.470  50.416  26.375  1.00  0.00           H  
ATOM    723  CG2 VAL    49      12.371  52.198  24.507  1.00  0.00           C  
ATOM    724 HG21 VAL    49      11.871  52.235  23.541  1.00  0.00           H  
ATOM    725 HG22 VAL    49      12.524  53.219  24.853  1.00  0.00           H  
ATOM    726 HG23 VAL    49      13.312  51.669  24.375  1.00  0.00           H  
ATOM    727  C   VAL    49      10.863  48.999  25.921  1.00  0.00           C  
ATOM    728  O   VAL    49       9.780  49.104  26.440  1.00  0.00           O  
ATOM    729  N   HIE    50      11.802  48.035  26.137  1.00  0.00           N  
ATOM    730  H   HIE    50      12.740  48.116  25.768  1.00  0.00           H  
ATOM    731  CA  HIE    50      11.485  46.955  27.058  1.00  0.00           C  
ATOM    732  HA  HIE    50      10.674  47.317  27.686  1.00  0.00           H  
ATOM    733  CB  HIE    50      10.892  45.731  26.376  1.00  0.00           C  
ATOM    734  HB2 HIE    50      10.588  45.088  27.199  1.00  0.00           H  
ATOM    735  HB3 HIE    50      10.016  46.037  25.808  1.00  0.00           H  
ATOM    736  CG  HIE    50      11.796  45.012  25.364  1.00  0.00           C  
ATOM    737  ND1 HIE    50      12.866  44.220  25.578  1.00  0.00           N  
ATOM    738  CE1 HIE    50      13.332  43.919  24.400  1.00  0.00           C  
ATOM    739  HE1 HIE    50      14.257  43.366  24.351  1.00  0.00           H  
ATOM    740  NE2 HIE    50      12.624  44.516  23.447  1.00  0.00           N  
ATOM    741  HE2 HIE    50      12.882  44.347  22.468  1.00  0.00           H  
ATOM    742  CD2 HIE    50      11.607  45.191  24.034  1.00  0.00           C  
ATOM    743  HD2 HIE    50      10.836  45.864  23.696  1.00  0.00           H  
ATOM    744  C   HIE    50      12.636  46.717  28.013  1.00  0.00           C  
ATOM    745  O   HIE    50      13.819  46.821  27.646  1.00  0.00           O  
ATOM    746  N   GLY    51      12.267  46.367  29.298  1.00  0.00           N  
ATOM    747  H   GLY    51      11.271  46.347  29.473  1.00  0.00           H  
ATOM    748  CA  GLY    51      13.230  46.254  30.424  1.00  0.00           C  
ATOM    749  HA2 GLY    51      14.029  45.619  30.049  1.00  0.00           H  
ATOM    750  HA3 GLY    51      13.502  47.253  30.757  1.00  0.00           H  
ATOM    751  C   GLY    51      12.680  45.576  31.680  1.00  0.00           C  
ATOM    752  O   GLY    51      13.478  45.347  32.586  1.00  0.00           O  
ATOM    753  N   VAL    52      11.363  45.186  31.708  1.00  0.00           N  
ATOM    754  H   VAL    52      10.745  45.432  30.947  1.00  0.00           H  
ATOM    755  CA  VAL    52      10.728  44.591  32.868  1.00  0.00           C  
ATOM    756  HA  VAL    52      11.251  44.948  33.752  1.00  0.00           H  
ATOM    757  CB  VAL    52       9.252  44.871  32.980  1.00  0.00           C  
ATOM    758  HB  VAL    52       8.743  44.503  32.091  1.00  0.00           H  
ATOM    759  CG1 VAL    52       8.719  44.159  34.217  1.00  0.00           C  
ATOM    760 HG11 VAL    52       9.545  44.076  34.921  1.00  0.00           H  
ATOM    761 HG12 VAL    52       8.096  44.857  34.772  1.00  0.00           H  
ATOM    762 HG13 VAL    52       8.415  43.152  33.937  1.00  0.00           H  
ATOM    763  CG2 VAL    52       8.859  46.321  32.957  1.00  0.00           C  
ATOM    764 HG21 VAL    52       9.072  46.620  31.932  1.00  0.00           H  
ATOM    765 HG22 VAL    52       7.809  46.421  33.222  1.00  0.00           H  
ATOM    766 HG23 VAL    52       9.494  46.906  33.619  1.00  0.00           H  
ATOM    767  C   VAL    52      11.053  43.169  32.820  1.00  0.00           C  
ATOM    768  O   VAL    52      10.282  42.295  32.377  1.00  0.00           O  
ATOM    769  N   ALA    53      12.306  42.762  33.086  1.00  0.00           N  
ATOM    770  H   ALA    53      12.918  43.466  33.476  1.00  0.00           H  
ATOM    771  CA  ALA    53      12.782  41.387  33.345  1.00  0.00           C  
ATOM    772  HA  ALA    53      11.999  40.735  33.725  1.00  0.00           H  
ATOM    773  CB  ALA    53      13.154  40.819  32.034  1.00  0.00           C  
ATOM    774  HB1 ALA    53      13.797  39.942  32.081  1.00  0.00           H  
ATOM    775  HB2 ALA    53      12.293  40.527  31.436  1.00  0.00           H  
ATOM    776  HB3 ALA    53      13.678  41.505  31.372  1.00  0.00           H  
ATOM    777  C   ALA    53      13.960  41.424  34.340  1.00  0.00           C  
ATOM    778  O   ALA    53      14.679  42.425  34.409  1.00  0.00           O  
ATOM    779  N   THR    54      14.160  40.275  35.101  1.00  0.00           N  
ATOM    780  H   THR    54      13.565  39.459  35.047  1.00  0.00           H  
ATOM    781  CA  THR    54      15.349  40.110  35.868  1.00  0.00           C  
ATOM    782  HA  THR    54      16.229  40.268  35.250  1.00  0.00           H  
ATOM    783  CB  THR    54      15.449  41.206  37.016  1.00  0.00           C  
ATOM    784  HB  THR    54      15.289  42.216  36.645  1.00  0.00           H  
ATOM    785  CG2 THR    54      14.431  40.832  38.114  1.00  0.00           C  
ATOM    786 HG21 THR    54      13.445  40.584  37.726  1.00  0.00           H  
ATOM    787 HG22 THR    54      14.676  39.908  38.634  1.00  0.00           H  
ATOM    788 HG23 THR    54      14.314  41.662  38.808  1.00  0.00           H  
ATOM    789  OG1 THR    54      16.627  40.996  37.707  1.00  0.00           O  
ATOM    790  HG1 THR    54      17.397  41.125  37.133  1.00  0.00           H  
ATOM    791  C   THR    54      15.444  38.649  36.374  1.00  0.00           C  
ATOM    792  O   THR    54      14.432  37.966  36.631  1.00  0.00           O  
ATOM    793  N   VAL    55      16.696  38.118  36.522  1.00  0.00           N  
ATOM    794  H   VAL    55      17.513  38.706  36.430  1.00  0.00           H  
ATOM    795  CA  VAL    55      16.915  36.640  36.617  1.00  0.00           C  
ATOM    796  HA  VAL    55      16.212  36.109  37.255  1.00  0.00           H  
ATOM    797  CB  VAL    55      17.044  36.093  35.175  1.00  0.00           C  
ATOM    798  HB  VAL    55      16.059  36.285  34.754  1.00  0.00           H  
ATOM    799  CG1 VAL    55      18.136  36.626  34.184  1.00  0.00           C  
ATOM    800 HG11 VAL    55      19.136  36.268  34.423  1.00  0.00           H  
ATOM    801 HG12 VAL    55      17.907  36.114  33.252  1.00  0.00           H  
ATOM    802 HG13 VAL    55      18.126  37.681  33.917  1.00  0.00           H  
ATOM    803  CG2 VAL    55      17.153  34.604  35.187  1.00  0.00           C  
ATOM    804 HG21 VAL    55      16.745  34.141  34.291  1.00  0.00           H  
ATOM    805 HG22 VAL    55      18.213  34.366  35.253  1.00  0.00           H  
ATOM    806 HG23 VAL    55      16.635  34.209  36.059  1.00  0.00           H  
ATOM    807  C   VAL    55      18.274  36.442  37.314  1.00  0.00           C  
ATOM    808  O   VAL    55      19.142  37.250  37.240  1.00  0.00           O  
ATOM    809  N   ALA    56      18.296  35.263  37.905  1.00  0.00           N  
ATOM    810  H   ALA    56      17.477  34.672  37.945  1.00  0.00           H  
ATOM    811  CA  ALA    56      19.503  34.686  38.448  1.00  0.00           C  
ATOM    812  HA  ALA    56      20.359  35.027  37.870  1.00  0.00           H  
ATOM    813  CB  ALA    56      19.770  35.295  39.843  1.00  0.00           C  
ATOM    814  HB1 ALA    56      18.997  35.140  40.593  1.00  0.00           H  
ATOM    815  HB2 ALA    56      20.700  34.846  40.186  1.00  0.00           H  
ATOM    816  HB3 ALA    56      19.958  36.362  39.743  1.00  0.00           H  
ATOM    817  C   ALA    56      19.419  33.188  38.500  1.00  0.00           C  
ATOM    818  O   ALA    56      18.350  32.620  38.418  1.00  0.00           O  
ATOM    819  N   GLU    57      20.547  32.569  38.837  1.00  0.00           N  
ATOM    820  H   GLU    57      21.411  33.090  38.774  1.00  0.00           H  
ATOM    821  CA  GLU    57      20.665  31.171  39.135  1.00  0.00           C  
ATOM    822  HA  GLU    57      19.800  30.848  39.710  1.00  0.00           H  
ATOM    823  CB  GLU    57      20.531  30.290  37.864  1.00  0.00           C  
ATOM    824  HB2 GLU    57      20.869  29.262  37.981  1.00  0.00           H  
ATOM    825  HB3 GLU    57      19.466  30.118  37.722  1.00  0.00           H  
ATOM    826  CG  GLU    57      21.173  30.689  36.533  1.00  0.00           C  
ATOM    827  HG2 GLU    57      20.833  29.914  35.849  1.00  0.00           H  
ATOM    828  HG3 GLU    57      20.754  31.620  36.156  1.00  0.00           H  
ATOM    829  CD  GLU    57      22.713  30.676  36.474  1.00  0.00           C  
ATOM    830  OE1 GLU    57      23.222  29.534  36.551  1.00  0.00           O  
ATOM    831  OE2 GLU    57      23.389  31.716  36.157  1.00  0.00           O  
ATOM    832  C   GLU    57      21.929  30.902  40.061  1.00  0.00           C  
ATOM    833  O   GLU    57      22.146  29.748  40.444  1.00  0.00           O  
ATOM    834  N   LYS    58      22.658  31.961  40.516  1.00  0.00           N  
ATOM    835  H   LYS    58      22.433  32.927  40.319  1.00  0.00           H  
ATOM    836  CA  LYS    58      23.783  31.789  41.400  1.00  0.00           C  
ATOM    837  HA  LYS    58      23.937  30.771  41.752  1.00  0.00           H  
ATOM    838  CB  LYS    58      25.038  32.275  40.725  1.00  0.00           C  
ATOM    839  HB2 LYS    58      24.865  33.191  40.164  1.00  0.00           H  
ATOM    840  HB3 LYS    58      25.882  32.278  41.411  1.00  0.00           H  
ATOM    841  CG  LYS    58      25.403  31.270  39.646  1.00  0.00           C  
ATOM    842  HG2 LYS    58      25.401  30.253  40.032  1.00  0.00           H  
ATOM    843  HG3 LYS    58      24.597  31.227  38.916  1.00  0.00           H  
ATOM    844  CD  LYS    58      26.857  31.497  39.242  1.00  0.00           C  
ATOM    845  HD2 LYS    58      27.545  31.422  40.082  1.00  0.00           H  
ATOM    846  HD3 LYS    58      27.208  30.647  38.661  1.00  0.00           H  
ATOM    847  CE  LYS    58      27.146  32.786  38.507  1.00  0.00           C  
ATOM    848  HE2 LYS    58      26.309  32.895  37.821  1.00  0.00           H  
ATOM    849  HE3 LYS    58      27.082  33.640  39.177  1.00  0.00           H  
ATOM    850  NZ  LYS    58      28.517  32.792  37.941  1.00  0.00           N  
ATOM    851  HZ1 LYS    58      28.645  32.146  37.141  1.00  0.00           H  
ATOM    852  HZ2 LYS    58      28.686  33.736  37.548  1.00  0.00           H  
ATOM    853  HZ3 LYS    58      29.249  32.633  38.656  1.00  0.00           H  
ATOM    854  C   LYS    58      23.542  32.685  42.645  1.00  0.00           C  
ATOM    855  O   LYS    58      22.542  33.371  42.808  1.00  0.00           O  
ATOM    856  N   THR    59      24.487  32.611  43.600  1.00  0.00           N  
ATOM    857  H   THR    59      25.296  32.135  43.224  1.00  0.00           H  
ATOM    858  CA  THR    59      24.286  32.756  45.038  1.00  0.00           C  
ATOM    859  HA  THR    59      25.163  32.301  45.493  1.00  0.00           H  
ATOM    860  CB  THR    59      23.091  31.973  45.539  1.00  0.00           C  
ATOM    861  HB  THR    59      22.198  32.574  45.380  1.00  0.00           H  
ATOM    862  CG2 THR    59      22.973  30.525  45.038  1.00  0.00           C  
ATOM    863 HG21 THR    59      23.955  30.064  45.113  1.00  0.00           H  
ATOM    864 HG22 THR    59      22.213  29.964  45.577  1.00  0.00           H  
ATOM    865 HG23 THR    59      22.633  30.607  44.007  1.00  0.00           H  
ATOM    866  OG1 THR    59      23.201  31.746  46.932  1.00  0.00           O  
ATOM    867  HG1 THR    59      23.973  31.179  47.081  1.00  0.00           H  
ATOM    868  C   THR    59      24.314  34.217  45.461  1.00  0.00           C  
ATOM    869  O   THR    59      23.767  34.609  46.491  1.00  0.00           O  
ATOM    870  N   LYS    60      24.759  35.123  44.548  1.00  0.00           N  
ATOM    871  H   LYS    60      25.072  34.772  43.653  1.00  0.00           H  
ATOM    872  CA  LYS    60      25.140  36.510  44.845  1.00  0.00           C  
ATOM    873  HA  LYS    60      24.481  36.914  45.611  1.00  0.00           H  
ATOM    874  CB  LYS    60      26.638  36.638  45.233  1.00  0.00           C  
ATOM    875  HB2 LYS    60      26.863  35.917  46.017  1.00  0.00           H  
ATOM    876  HB3 LYS    60      27.223  36.472  44.331  1.00  0.00           H  
ATOM    877  CG  LYS    60      26.888  38.009  45.951  1.00  0.00           C  
ATOM    878  HG2 LYS    60      26.703  38.812  45.240  1.00  0.00           H  
ATOM    879  HG3 LYS    60      26.215  38.197  46.785  1.00  0.00           H  
ATOM    880  CD  LYS    60      28.313  38.018  46.355  1.00  0.00           C  
ATOM    881  HD2 LYS    60      28.532  38.962  46.851  1.00  0.00           H  
ATOM    882  HD3 LYS    60      28.507  37.208  47.056  1.00  0.00           H  
ATOM    883  CE  LYS    60      29.217  37.982  45.174  1.00  0.00           C  
ATOM    884  HE2 LYS    60      29.145  36.937  44.882  1.00  0.00           H  
ATOM    885  HE3 LYS    60      28.887  38.616  44.354  1.00  0.00           H  
ATOM    886  NZ  LYS    60      30.633  38.392  45.467  1.00  0.00           N  
ATOM    887  HZ1 LYS    60      31.223  38.512  44.624  1.00  0.00           H  
ATOM    888  HZ2 LYS    60      30.640  39.265  46.025  1.00  0.00           H  
ATOM    889  HZ3 LYS    60      31.046  37.655  46.067  1.00  0.00           H  
ATOM    890  C   LYS    60      24.769  37.357  43.624  1.00  0.00           C  
ATOM    891  O   LYS    60      24.263  38.492  43.752  1.00  0.00           O  
ATOM    892  N   GLU    61      25.067  36.900  42.366  1.00  0.00           N  
ATOM    893  H   GLU    61      25.353  35.943  42.204  1.00  0.00           H  
ATOM    894  CA  GLU    61      24.848  37.808  41.298  1.00  0.00           C  
ATOM    895  HA  GLU    61      25.164  38.828  41.506  1.00  0.00           H  
ATOM    896  CB  GLU    61      25.731  37.308  40.083  1.00  0.00           C  
ATOM    897  HB2 GLU    61      26.742  37.061  40.404  1.00  0.00           H  
ATOM    898  HB3 GLU    61      25.366  36.385  39.637  1.00  0.00           H  
ATOM    899  CG  GLU    61      25.822  38.325  38.909  1.00  0.00           C  
ATOM    900  HG2 GLU    61      26.322  37.758  38.127  1.00  0.00           H  
ATOM    901  HG3 GLU    61      24.882  38.685  38.496  1.00  0.00           H  
ATOM    902  CD  GLU    61      26.646  39.523  39.288  1.00  0.00           C  
ATOM    903  OE1 GLU    61      27.836  39.582  38.993  1.00  0.00           O  
ATOM    904  OE2 GLU    61      26.128  40.458  39.947  1.00  0.00           O  
ATOM    905  C   GLU    61      23.344  37.857  40.923  1.00  0.00           C  
ATOM    906  O   GLU    61      22.729  36.858  40.912  1.00  0.00           O  
ATOM    907  N   GLN    62      22.830  38.978  40.451  1.00  0.00           N  
ATOM    908  H   GLN    62      23.470  39.748  40.307  1.00  0.00           H  
ATOM    909  CA  GLN    62      21.607  38.995  39.662  1.00  0.00           C  
ATOM    910  HA  GLN    62      21.422  38.087  39.091  1.00  0.00           H  
ATOM    911  CB  GLN    62      20.457  39.419  40.625  1.00  0.00           C  
ATOM    912  HB2 GLN    62      20.476  38.698  41.440  1.00  0.00           H  
ATOM    913  HB3 GLN    62      20.652  40.396  41.063  1.00  0.00           H  
ATOM    914  CG  GLN    62      19.072  39.426  39.951  1.00  0.00           C  
ATOM    915  HG2 GLN    62      19.011  40.166  39.156  1.00  0.00           H  
ATOM    916  HG3 GLN    62      18.920  38.455  39.483  1.00  0.00           H  
ATOM    917  CD  GLN    62      17.941  39.793  40.782  1.00  0.00           C  
ATOM    918  OE1 GLN    62      17.726  39.128  41.774  1.00  0.00           O  
ATOM    919  NE2 GLN    62      17.050  40.740  40.525  1.00  0.00           N  
ATOM    920 HE21 GLN    62      16.256  40.790  41.149  1.00  0.00           H  
ATOM    921 HE22 GLN    62      17.000  41.032  39.558  1.00  0.00           H  
ATOM    922  C   GLN    62      21.857  40.092  38.616  1.00  0.00           C  
ATOM    923  O   GLN    62      22.560  41.048  38.907  1.00  0.00           O  
ATOM    924  N   VAL    63      21.227  39.879  37.450  1.00  0.00           N  
ATOM    925  H   VAL    63      20.698  39.045  37.236  1.00  0.00           H  
ATOM    926  CA  VAL    63      21.227  40.865  36.399  1.00  0.00           C  
ATOM    927  HA  VAL    63      21.743  41.753  36.756  1.00  0.00           H  
ATOM    928  CB  VAL    63      21.993  40.265  35.201  1.00  0.00           C  
ATOM    929  HB  VAL    63      21.779  40.863  34.317  1.00  0.00           H  
ATOM    930  CG1 VAL    63      23.457  40.289  35.423  1.00  0.00           C  
ATOM    931 HG11 VAL    63      24.089  39.871  34.642  1.00  0.00           H  
ATOM    932 HG12 VAL    63      23.693  41.350  35.482  1.00  0.00           H  
ATOM    933 HG13 VAL    63      23.731  39.904  36.403  1.00  0.00           H  
ATOM    934  CG2 VAL    63      21.568  38.863  34.887  1.00  0.00           C  
ATOM    935 HG21 VAL    63      22.080  38.461  34.015  1.00  0.00           H  
ATOM    936 HG22 VAL    63      21.860  38.098  35.604  1.00  0.00           H  
ATOM    937 HG23 VAL    63      20.496  38.775  34.720  1.00  0.00           H  
ATOM    938  C   VAL    63      19.834  41.312  36.009  1.00  0.00           C  
ATOM    939  O   VAL    63      18.877  40.790  36.507  1.00  0.00           O  
ATOM    940  N   THR    64      19.671  42.327  35.062  1.00  0.00           N  
ATOM    941  H   THR    64      20.470  42.625  34.520  1.00  0.00           H  
ATOM    942  CA  THR    64      18.416  43.047  34.900  1.00  0.00           C  
ATOM    943  HA  THR    64      17.674  42.251  34.892  1.00  0.00           H  
ATOM    944  CB  THR    64      18.090  43.993  36.045  1.00  0.00           C  
ATOM    945  HB  THR    64      18.210  43.597  37.050  1.00  0.00           H  
ATOM    946  CG2 THR    64      18.786  45.276  36.072  1.00  0.00           C  
ATOM    947 HG21 THR    64      18.537  45.732  37.028  1.00  0.00           H  
ATOM    948 HG22 THR    64      19.862  45.109  36.056  1.00  0.00           H  
ATOM    949 HG23 THR    64      18.416  45.950  35.302  1.00  0.00           H  
ATOM    950  OG1 THR    64      16.684  44.291  35.977  1.00  0.00           O  
ATOM    951  HG1 THR    64      16.530  44.617  36.877  1.00  0.00           H  
ATOM    952  C   THR    64      18.458  43.786  33.524  1.00  0.00           C  
ATOM    953  O   THR    64      19.464  44.362  33.066  1.00  0.00           O  
ATOM    954  N   ASN    65      17.348  43.626  32.775  1.00  0.00           N  
ATOM    955  H   ASN    65      16.519  43.291  33.246  1.00  0.00           H  
ATOM    956  CA  ASN    65      17.230  44.162  31.394  1.00  0.00           C  
ATOM    957  HA  ASN    65      18.131  43.897  30.845  1.00  0.00           H  
ATOM    958  CB  ASN    65      16.007  43.589  30.702  1.00  0.00           C  
ATOM    959  HB2 ASN    65      15.089  43.548  31.285  1.00  0.00           H  
ATOM    960  HB3 ASN    65      15.817  44.076  29.748  1.00  0.00           H  
ATOM    961  CG  ASN    65      16.233  42.197  30.201  1.00  0.00           C  
ATOM    962  OD1 ASN    65      16.967  41.324  30.622  1.00  0.00           O  
ATOM    963  ND2 ASN    65      15.640  41.900  29.090  1.00  0.00           N  
ATOM    964 HD21 ASN    65      15.649  40.931  28.800  1.00  0.00           H  
ATOM    965 HD22 ASN    65      14.912  42.502  28.730  1.00  0.00           H  
ATOM    966  C   ASN    65      17.301  45.691  31.312  1.00  0.00           C  
ATOM    967  O   ASN    65      17.521  46.281  30.218  1.00  0.00           O  
ATOM    968  N   VAL    66      16.931  46.389  32.376  1.00  0.00           N  
ATOM    969  H   VAL    66      16.699  45.896  33.228  1.00  0.00           H  
ATOM    970  CA  VAL    66      16.771  47.833  32.548  1.00  0.00           C  
ATOM    971  HA  VAL    66      16.641  48.090  33.597  1.00  0.00           H  
ATOM    972  CB  VAL    66      18.017  48.664  32.339  1.00  0.00           C  
ATOM    973  HB  VAL    66      18.365  48.534  31.316  1.00  0.00           H  
ATOM    974  CG1 VAL    66      17.783  50.181  32.533  1.00  0.00           C  
ATOM    975 HG11 VAL    66      17.330  50.420  33.493  1.00  0.00           H  
ATOM    976 HG12 VAL    66      18.712  50.663  32.236  1.00  0.00           H  
ATOM    977 HG13 VAL    66      17.005  50.616  31.909  1.00  0.00           H  
ATOM    978  CG2 VAL    66      19.185  48.270  33.161  1.00  0.00           C  
ATOM    979 HG21 VAL    66      19.451  47.224  33.022  1.00  0.00           H  
ATOM    980 HG22 VAL    66      20.071  48.847  32.902  1.00  0.00           H  
ATOM    981 HG23 VAL    66      18.888  48.436  34.195  1.00  0.00           H  
ATOM    982  C   VAL    66      15.553  48.463  31.846  1.00  0.00           C  
ATOM    983  O   VAL    66      14.543  48.835  32.498  1.00  0.00           O  
ATOM    984  N   GLY    67      15.632  48.547  30.525  1.00  0.00           N  
ATOM    985  H   GLY    67      16.425  48.186  30.013  1.00  0.00           H  
ATOM    986  CA  GLY    67      14.997  49.575  29.745  1.00  0.00           C  
ATOM    987  HA2 GLY    67      14.711  49.039  28.842  1.00  0.00           H  
ATOM    988  HA3 GLY    67      14.055  49.857  30.211  1.00  0.00           H  
ATOM    989  C   GLY    67      15.871  50.704  29.432  1.00  0.00           C  
ATOM    990  O   GLY    67      17.108  50.529  29.236  1.00  0.00           O  
ATOM    991  N   GLY    68      15.310  51.956  29.325  1.00  0.00           N  
ATOM    992  H   GLY    68      14.418  52.120  29.771  1.00  0.00           H  
ATOM    993  CA  GLY    68      16.115  53.190  29.264  1.00  0.00           C  
ATOM    994  HA2 GLY    68      17.096  52.976  28.847  1.00  0.00           H  
ATOM    995  HA3 GLY    68      15.533  53.820  28.595  1.00  0.00           H  
ATOM    996  C   GLY    68      16.088  53.986  30.586  1.00  0.00           C  
ATOM    997  O   GLY    68      15.373  53.658  31.546  1.00  0.00           O  
ATOM    998  N   ALA    69      16.974  55.017  30.769  1.00  0.00           N  
ATOM    999  H   ALA    69      17.333  55.400  29.905  1.00  0.00           H  
ATOM   1000  CA  ALA    69      17.267  55.604  32.045  1.00  0.00           C  
ATOM   1001  HA  ALA    69      16.321  55.831  32.531  1.00  0.00           H  
ATOM   1002  CB  ALA    69      18.108  54.729  32.956  1.00  0.00           C  
ATOM   1003  HB1 ALA    69      18.185  55.212  33.929  1.00  0.00           H  
ATOM   1004  HB2 ALA    69      17.618  53.761  33.041  1.00  0.00           H  
ATOM   1005  HB3 ALA    69      19.044  54.672  32.405  1.00  0.00           H  
ATOM   1006  C   ALA    69      17.989  56.917  31.825  1.00  0.00           C  
ATOM   1007  O   ALA    69      18.504  57.160  30.798  1.00  0.00           O  
ATOM   1008  N   VAL    70      18.131  57.708  32.871  1.00  0.00           N  
ATOM   1009  H   VAL    70      17.663  57.554  33.754  1.00  0.00           H  
ATOM   1010  CA  VAL    70      18.649  59.027  32.824  1.00  0.00           C  
ATOM   1011  HA  VAL    70      19.161  59.113  31.869  1.00  0.00           H  
ATOM   1012  CB  VAL    70      17.504  60.081  32.850  1.00  0.00           C  
ATOM   1013  HB  VAL    70      17.844  60.947  32.285  1.00  0.00           H  
ATOM   1014  CG1 VAL    70      16.307  59.703  32.002  1.00  0.00           C  
ATOM   1015 HG11 VAL    70      15.593  60.510  31.850  1.00  0.00           H  
ATOM   1016 HG12 VAL    70      16.658  59.494  30.993  1.00  0.00           H  
ATOM   1017 HG13 VAL    70      15.718  58.869  32.380  1.00  0.00           H  
ATOM   1018  CG2 VAL    70      16.970  60.499  34.194  1.00  0.00           C  
ATOM   1019 HG21 VAL    70      17.705  61.141  34.674  1.00  0.00           H  
ATOM   1020 HG22 VAL    70      16.134  61.183  34.060  1.00  0.00           H  
ATOM   1021 HG23 VAL    70      16.616  59.695  34.837  1.00  0.00           H  
ATOM   1022  C   VAL    70      19.633  59.184  33.912  1.00  0.00           C  
ATOM   1023  O   VAL    70      19.444  58.675  34.990  1.00  0.00           O  
ATOM   1024  N   VAL    71      20.695  59.942  33.588  1.00  0.00           N  
ATOM   1025  H   VAL    71      20.725  60.504  32.749  1.00  0.00           H  
ATOM   1026  CA  VAL    71      21.834  60.138  34.565  1.00  0.00           C  
ATOM   1027  HA  VAL    71      21.672  59.402  35.349  1.00  0.00           H  
ATOM   1028  CB  VAL    71      23.189  59.649  33.984  1.00  0.00           C  
ATOM   1029  HB  VAL    71      23.473  60.516  33.391  1.00  0.00           H  
ATOM   1030  CG1 VAL    71      24.235  59.419  35.143  1.00  0.00           C  
ATOM   1031 HG11 VAL    71      23.896  58.683  35.869  1.00  0.00           H  
ATOM   1032 HG12 VAL    71      25.186  59.089  34.730  1.00  0.00           H  
ATOM   1033 HG13 VAL    71      24.445  60.416  35.527  1.00  0.00           H  
ATOM   1034  CG2 VAL    71      23.119  58.417  33.138  1.00  0.00           C  
ATOM   1035 HG21 VAL    71      22.641  57.608  33.687  1.00  0.00           H  
ATOM   1036 HG22 VAL    71      22.590  58.628  32.211  1.00  0.00           H  
ATOM   1037 HG23 VAL    71      24.117  58.025  32.949  1.00  0.00           H  
ATOM   1038  C   VAL    71      21.685  61.531  35.272  1.00  0.00           C  
ATOM   1039  O   VAL    71      22.658  61.915  35.961  1.00  0.00           O  
ATOM   1040  N   THR    72      20.562  62.212  35.047  1.00  0.00           N  
ATOM   1041  H   THR    72      20.072  61.785  34.272  1.00  0.00           H  
ATOM   1042  CA  THR    72      20.462  63.649  35.121  1.00  0.00           C  
ATOM   1043  HA  THR    72      19.556  63.803  34.539  1.00  0.00           H  
ATOM   1044  CB  THR    72      21.652  64.366  34.438  1.00  0.00           C  
ATOM   1045  HB  THR    72      21.971  63.907  33.505  1.00  0.00           H  
ATOM   1046  CG2 THR    72      21.374  65.870  34.234  1.00  0.00           C  
ATOM   1047 HG21 THR    72      22.278  66.173  33.709  1.00  0.00           H  
ATOM   1048 HG22 THR    72      20.569  65.962  33.507  1.00  0.00           H  
ATOM   1049 HG23 THR    72      21.201  66.429  35.151  1.00  0.00           H  
ATOM   1050  OG1 THR    72      22.634  64.464  35.348  1.00  0.00           O  
ATOM   1051  HG1 THR    72      22.891  63.541  35.496  1.00  0.00           H  
ATOM   1052  C   THR    72      20.167  64.134  36.562  1.00  0.00           C  
ATOM   1053  O   THR    72      19.266  64.944  36.765  1.00  0.00           O  
ATOM   1054  N   GLY    73      20.761  63.511  37.647  1.00  0.00           N  
ATOM   1055  H   GLY    73      21.532  62.863  37.558  1.00  0.00           H  
ATOM   1056  CA  GLY    73      20.526  64.050  39.016  1.00  0.00           C  
ATOM   1057  HA2 GLY    73      21.430  63.851  39.587  1.00  0.00           H  
ATOM   1058  HA3 GLY    73      20.287  65.106  38.922  1.00  0.00           H  
ATOM   1059  C   GLY    73      19.360  63.414  39.738  1.00  0.00           C  
ATOM   1060  O   GLY    73      19.639  62.672  40.716  1.00  0.00           O  
ATOM   1061  N   VAL    74      18.119  63.740  39.335  1.00  0.00           N  
ATOM   1062  H   VAL    74      17.986  64.125  38.410  1.00  0.00           H  
ATOM   1063  CA  VAL    74      16.988  62.941  39.801  1.00  0.00           C  
ATOM   1064  HA  VAL    74      16.987  62.606  40.836  1.00  0.00           H  
ATOM   1065  CB  VAL    74      15.668  63.645  39.503  1.00  0.00           C  
ATOM   1066  HB  VAL    74      15.686  64.026  38.484  1.00  0.00           H  
ATOM   1067  CG1 VAL    74      14.464  62.665  39.569  1.00  0.00           C  
ATOM   1068 HG11 VAL    74      14.579  61.956  38.751  1.00  0.00           H  
ATOM   1069 HG12 VAL    74      14.423  62.196  40.550  1.00  0.00           H  
ATOM   1070 HG13 VAL    74      13.500  63.096  39.309  1.00  0.00           H  
ATOM   1071  CG2 VAL    74      15.302  64.765  40.466  1.00  0.00           C  
ATOM   1072 HG21 VAL    74      16.105  65.496  40.400  1.00  0.00           H  
ATOM   1073 HG22 VAL    74      14.361  65.268  40.252  1.00  0.00           H  
ATOM   1074 HG23 VAL    74      15.231  64.350  41.469  1.00  0.00           H  
ATOM   1075  C   VAL    74      17.085  61.604  38.993  1.00  0.00           C  
ATOM   1076  O   VAL    74      16.858  61.514  37.744  1.00  0.00           O  
ATOM   1077  N   THR    75      17.636  60.623  39.706  1.00  0.00           N  
ATOM   1078  H   THR    75      18.117  60.848  40.566  1.00  0.00           H  
ATOM   1079  CA  THR    75      17.896  59.302  39.184  1.00  0.00           C  
ATOM   1080  HA  THR    75      18.262  58.695  40.009  1.00  0.00           H  
ATOM   1081  CB  THR    75      18.897  59.166  38.134  1.00  0.00           C  
ATOM   1082  HB  THR    75      18.455  59.511  37.202  1.00  0.00           H  
ATOM   1083  CG2 THR    75      20.185  59.828  38.402  1.00  0.00           C  
ATOM   1084 HG21 THR    75      20.131  60.889  38.165  1.00  0.00           H  
ATOM   1085 HG22 THR    75      20.455  59.721  39.451  1.00  0.00           H  
ATOM   1086 HG23 THR    75      20.931  59.384  37.747  1.00  0.00           H  
ATOM   1087  OG1 THR    75      19.251  57.904  37.777  1.00  0.00           O  
ATOM   1088  HG1 THR    75      19.641  57.951  36.891  1.00  0.00           H  
ATOM   1089  C   THR    75      16.631  58.599  38.790  1.00  0.00           C  
ATOM   1090  O   THR    75      15.714  58.657  39.579  1.00  0.00           O  
ATOM   1091  N   ALA    76      16.445  57.939  37.609  1.00  0.00           N  
ATOM   1092  H   ALA    76      17.253  57.690  37.054  1.00  0.00           H  
ATOM   1093  CA  ALA    76      15.206  57.485  37.131  1.00  0.00           C  
ATOM   1094  HA  ALA    76      14.835  56.886  37.959  1.00  0.00           H  
ATOM   1095  CB  ALA    76      14.196  58.577  36.986  1.00  0.00           C  
ATOM   1096  HB1 ALA    76      13.265  58.137  36.634  1.00  0.00           H  
ATOM   1097  HB2 ALA    76      14.047  59.153  37.897  1.00  0.00           H  
ATOM   1098  HB3 ALA    76      14.548  59.316  36.269  1.00  0.00           H  
ATOM   1099  C   ALA    76      15.368  56.561  35.977  1.00  0.00           C  
ATOM   1100  O   ALA    76      16.240  56.661  35.070  1.00  0.00           O  
ATOM   1101  N   VAL    77      14.504  55.511  36.046  1.00  0.00           N  
ATOM   1102  H   VAL    77      13.796  55.408  36.760  1.00  0.00           H  
ATOM   1103  CA  VAL    77      14.592  54.425  35.117  1.00  0.00           C  
ATOM   1104  HA  VAL    77      15.373  54.569  34.374  1.00  0.00           H  
ATOM   1105  CB  VAL    77      15.040  53.119  35.813  1.00  0.00           C  
ATOM   1106  HB  VAL    77      14.312  52.987  36.610  1.00  0.00           H  
ATOM   1107  CG1 VAL    77      14.914  51.895  34.872  1.00  0.00           C  
ATOM   1108 HG11 VAL    77      15.263  50.971  35.329  1.00  0.00           H  
ATOM   1109 HG12 VAL    77      13.847  51.740  34.724  1.00  0.00           H  
ATOM   1110 HG13 VAL    77      15.253  52.119  33.862  1.00  0.00           H  
ATOM   1111  CG2 VAL    77      16.324  53.170  36.571  1.00  0.00           C  
ATOM   1112 HG21 VAL    77      16.312  53.963  37.317  1.00  0.00           H  
ATOM   1113 HG22 VAL    77      16.361  52.253  37.155  1.00  0.00           H  
ATOM   1114 HG23 VAL    77      17.211  53.200  35.941  1.00  0.00           H  
ATOM   1115  C   VAL    77      13.225  54.329  34.550  1.00  0.00           C  
ATOM   1116  O   VAL    77      12.239  54.272  35.317  1.00  0.00           O  
ATOM   1117  N   ALA    78      13.149  54.218  33.211  1.00  0.00           N  
ATOM   1118  H   ALA    78      14.008  54.315  32.686  1.00  0.00           H  
ATOM   1119  CA  ALA    78      11.873  54.100  32.507  1.00  0.00           C  
ATOM   1120  HA  ALA    78      11.065  54.092  33.235  1.00  0.00           H  
ATOM   1121  CB  ALA    78      11.770  55.275  31.663  1.00  0.00           C  
ATOM   1122  HB1 ALA    78      10.832  55.256  31.112  1.00  0.00           H  
ATOM   1123  HB2 ALA    78      11.817  56.273  32.096  1.00  0.00           H  
ATOM   1124  HB3 ALA    78      12.615  55.364  30.983  1.00  0.00           H  
ATOM   1125  C   ALA    78      11.892  52.726  31.748  1.00  0.00           C  
ATOM   1126  O   ALA    78      12.494  52.578  30.669  1.00  0.00           O  
ATOM   1127  N   GLN    79      11.323  51.665  32.431  1.00  0.00           N  
ATOM   1128  H   GLN    79      10.599  51.793  33.125  1.00  0.00           H  
ATOM   1129  CA  GLN    79      11.507  50.281  31.844  1.00  0.00           C  
ATOM   1130  HA  GLN    79      12.578  50.150  31.709  1.00  0.00           H  
ATOM   1131  CB  GLN    79      11.038  49.225  32.886  1.00  0.00           C  
ATOM   1132  HB2 GLN    79       9.979  49.039  32.718  1.00  0.00           H  
ATOM   1133  HB3 GLN    79      11.611  48.363  32.549  1.00  0.00           H  
ATOM   1134  CG  GLN    79      11.284  49.574  34.343  1.00  0.00           C  
ATOM   1135  HG2 GLN    79      12.239  50.096  34.374  1.00  0.00           H  
ATOM   1136  HG3 GLN    79      10.496  50.255  34.657  1.00  0.00           H  
ATOM   1137  CD  GLN    79      11.409  48.361  35.226  1.00  0.00           C  
ATOM   1138  OE1 GLN    79      10.458  48.028  35.900  1.00  0.00           O  
ATOM   1139  NE2 GLN    79      12.532  47.697  35.235  1.00  0.00           N  
ATOM   1140 HE21 GLN    79      12.648  46.874  35.811  1.00  0.00           H  
ATOM   1141 HE22 GLN    79      13.288  47.949  34.612  1.00  0.00           H  
ATOM   1142  C   GLN    79      10.760  50.102  30.487  1.00  0.00           C  
ATOM   1143  O   GLN    79      11.066  49.219  29.722  1.00  0.00           O  
ATOM   1144  N   LYS    80       9.739  50.957  30.245  1.00  0.00           N  
ATOM   1145  H   LYS    80       9.535  51.622  30.979  1.00  0.00           H  
ATOM   1146  CA  LYS    80       8.856  50.892  29.050  1.00  0.00           C  
ATOM   1147  HA  LYS    80       9.349  50.477  28.173  1.00  0.00           H  
ATOM   1148  CB  LYS    80       7.563  50.128  29.290  1.00  0.00           C  
ATOM   1149  HB2 LYS    80       6.913  50.629  30.004  1.00  0.00           H  
ATOM   1150  HB3 LYS    80       7.012  50.099  28.352  1.00  0.00           H  
ATOM   1151  CG  LYS    80       7.773  48.654  29.699  1.00  0.00           C  
ATOM   1152  HG2 LYS    80       8.609  48.283  29.109  1.00  0.00           H  
ATOM   1153  HG3 LYS    80       8.093  48.752  30.734  1.00  0.00           H  
ATOM   1154  CD  LYS    80       6.504  47.739  29.540  1.00  0.00           C  
ATOM   1155  HD2 LYS    80       6.394  47.625  28.463  1.00  0.00           H  
ATOM   1156  HD3 LYS    80       6.723  46.731  29.887  1.00  0.00           H  
ATOM   1157  CE  LYS    80       5.271  48.375  30.189  1.00  0.00           C  
ATOM   1158  HE2 LYS    80       5.519  48.747  31.181  1.00  0.00           H  
ATOM   1159  HE3 LYS    80       4.996  49.293  29.676  1.00  0.00           H  
ATOM   1160  NZ  LYS    80       4.351  47.231  30.204  1.00  0.00           N  
ATOM   1161  HZ1 LYS    80       3.535  47.422  30.813  1.00  0.00           H  
ATOM   1162  HZ2 LYS    80       4.013  47.244  29.224  1.00  0.00           H  
ATOM   1163  HZ3 LYS    80       4.718  46.279  30.380  1.00  0.00           H  
ATOM   1164  C   LYS    80       8.508  52.311  28.588  1.00  0.00           C  
ATOM   1165  O   LYS    80       8.913  52.699  27.476  1.00  0.00           O  
ATOM   1166  N   THR    81       7.752  53.142  29.485  1.00  0.00           N  
ATOM   1167  H   THR    81       7.360  52.728  30.320  1.00  0.00           H  
ATOM   1168  CA  THR    81       7.278  54.520  29.262  1.00  0.00           C  
ATOM   1169  HA  THR    81       6.485  54.770  29.964  1.00  0.00           H  
ATOM   1170  CB  THR    81       6.615  54.701  27.919  1.00  0.00           C  
ATOM   1171  HB  THR    81       7.183  54.700  26.992  1.00  0.00           H  
ATOM   1172  CG2 THR    81       5.437  53.724  27.747  1.00  0.00           C  
ATOM   1173 HG21 THR    81       4.892  54.057  26.866  1.00  0.00           H  
ATOM   1174 HG22 THR    81       5.724  52.692  27.559  1.00  0.00           H  
ATOM   1175 HG23 THR    81       4.786  53.755  28.619  1.00  0.00           H  
ATOM   1176  OG1 THR    81       5.915  55.955  28.068  1.00  0.00           O  
ATOM   1177  HG1 THR    81       5.166  55.920  27.454  1.00  0.00           H  
ATOM   1178  C   THR    81       8.451  55.601  29.362  1.00  0.00           C  
ATOM   1179  O   THR    81       9.544  55.315  28.923  1.00  0.00           O  
ATOM   1180  N   VAL    82       8.241  56.750  30.079  1.00  0.00           N  
ATOM   1181  H   VAL    82       7.292  57.048  30.260  1.00  0.00           H  
ATOM   1182  CA  VAL    82       9.137  57.897  30.032  1.00  0.00           C  
ATOM   1183  HA  VAL    82      10.123  57.504  29.796  1.00  0.00           H  
ATOM   1184  CB  VAL    82       8.703  58.864  28.956  1.00  0.00           C  
ATOM   1185  HB  VAL    82       9.487  59.617  28.989  1.00  0.00           H  
ATOM   1186  CG1 VAL    82       8.807  58.387  27.519  1.00  0.00           C  
ATOM   1187 HG11 VAL    82       8.177  57.532  27.280  1.00  0.00           H  
ATOM   1188 HG12 VAL    82       8.421  59.171  26.871  1.00  0.00           H  
ATOM   1189 HG13 VAL    82       9.872  58.204  27.388  1.00  0.00           H  
ATOM   1190  CG2 VAL    82       7.385  59.512  29.277  1.00  0.00           C  
ATOM   1191 HG21 VAL    82       7.539  60.090  30.186  1.00  0.00           H  
ATOM   1192 HG22 VAL    82       7.056  60.293  28.595  1.00  0.00           H  
ATOM   1193 HG23 VAL    82       6.548  58.852  29.497  1.00  0.00           H  
ATOM   1194  C   VAL    82       9.291  58.727  31.351  1.00  0.00           C  
ATOM   1195  O   VAL    82      10.073  59.677  31.366  1.00  0.00           O  
ATOM   1196  N   GLU    83       8.560  58.308  32.388  1.00  0.00           N  
ATOM   1197  H   GLU    83       8.107  57.406  32.344  1.00  0.00           H  
ATOM   1198  CA  GLU    83       8.503  58.962  33.702  1.00  0.00           C  
ATOM   1199  HA  GLU    83       9.334  59.663  33.695  1.00  0.00           H  
ATOM   1200  CB  GLU    83       7.318  59.905  33.685  1.00  0.00           C  
ATOM   1201  HB2 GLU    83       7.573  60.711  34.369  1.00  0.00           H  
ATOM   1202  HB3 GLU    83       7.229  60.424  32.733  1.00  0.00           H  
ATOM   1203  CG  GLU    83       5.972  59.146  33.948  1.00  0.00           C  
ATOM   1204  HG2 GLU    83       5.175  59.674  33.427  1.00  0.00           H  
ATOM   1205  HG3 GLU    83       6.070  58.142  33.542  1.00  0.00           H  
ATOM   1206  CD  GLU    83       5.548  59.264  35.415  1.00  0.00           C  
ATOM   1207  OE1 GLU    83       4.916  60.235  35.833  1.00  0.00           O  
ATOM   1208  OE2 GLU    83       5.677  58.196  36.062  1.00  0.00           O  
ATOM   1209  C   GLU    83       8.654  58.072  34.872  1.00  0.00           C  
ATOM   1210  O   GLU    83       8.431  56.861  34.834  1.00  0.00           O  
ATOM   1211  N   GLY    84       9.042  58.620  36.017  1.00  0.00           N  
ATOM   1212  H   GLY    84       8.961  59.620  36.146  1.00  0.00           H  
ATOM   1213  CA  GLY    84       9.670  57.988  37.133  1.00  0.00           C  
ATOM   1214  HA2 GLY    84       9.674  56.920  36.930  1.00  0.00           H  
ATOM   1215  HA3 GLY    84      10.638  58.469  37.253  1.00  0.00           H  
ATOM   1216  C   GLY    84       8.872  58.275  38.419  1.00  0.00           C  
ATOM   1217  O   GLY    84       9.429  58.487  39.487  1.00  0.00           O  
ATOM   1218  N   ALA    85       7.521  58.456  38.329  1.00  0.00           N  
ATOM   1219  H   ALA    85       6.891  58.395  37.540  1.00  0.00           H  
ATOM   1220  CA  ALA    85       6.801  58.312  39.588  1.00  0.00           C  
ATOM   1221  HA  ALA    85       7.463  58.453  40.439  1.00  0.00           H  
ATOM   1222  CB  ALA    85       5.734  59.363  39.597  1.00  0.00           C  
ATOM   1223  HB1 ALA    85       5.104  59.394  38.710  1.00  0.00           H  
ATOM   1224  HB2 ALA    85       5.187  59.339  40.537  1.00  0.00           H  
ATOM   1225  HB3 ALA    85       6.194  60.343  39.489  1.00  0.00           H  
ATOM   1226  C   ALA    85       6.191  56.892  39.542  1.00  0.00           C  
ATOM   1227  O   ALA    85       6.289  56.167  40.520  1.00  0.00           O  
ATOM   1228  N   GLY    86       5.514  56.464  38.387  1.00  0.00           N  
ATOM   1229  H   GLY    86       5.568  57.075  37.583  1.00  0.00           H  
ATOM   1230  CA  GLY    86       4.994  55.127  38.159  1.00  0.00           C  
ATOM   1231  HA2 GLY    86       4.454  54.747  39.023  1.00  0.00           H  
ATOM   1232  HA3 GLY    86       4.341  55.174  37.290  1.00  0.00           H  
ATOM   1233  C   GLY    86       6.117  54.132  37.808  1.00  0.00           C  
ATOM   1234  O   GLY    86       5.937  52.900  37.776  1.00  0.00           O  
ATOM   1235  N   SER    87       7.398  54.593  37.736  1.00  0.00           N  
ATOM   1236  H   SER    87       7.527  55.596  37.749  1.00  0.00           H  
ATOM   1237  CA  SER    87       8.615  53.803  37.727  1.00  0.00           C  
ATOM   1238  HA  SER    87       8.360  52.777  37.983  1.00  0.00           H  
ATOM   1239  CB  SER    87       9.233  53.780  36.285  1.00  0.00           C  
ATOM   1240  HB2 SER    87       8.530  53.390  35.553  1.00  0.00           H  
ATOM   1241  HB3 SER    87       9.559  54.766  35.961  1.00  0.00           H  
ATOM   1242  OG  SER    87      10.292  52.843  36.141  1.00  0.00           O  
ATOM   1243  HG  SER    87      11.027  53.418  35.877  1.00  0.00           H  
ATOM   1244  C   SER    87       9.572  54.182  38.842  1.00  0.00           C  
ATOM   1245  O   SER    87       9.295  55.105  39.558  1.00  0.00           O  
ATOM   1246  N   ILE    88      10.729  53.541  38.955  1.00  0.00           N  
ATOM   1247  H   ILE    88      11.019  52.917  38.214  1.00  0.00           H  
ATOM   1248  CA  ILE    88      11.735  53.752  39.975  1.00  0.00           C  
ATOM   1249  HA  ILE    88      11.202  53.821  40.920  1.00  0.00           H  
ATOM   1250  CB  ILE    88      12.772  52.642  39.843  1.00  0.00           C  
ATOM   1251  HB  ILE    88      13.135  52.496  38.828  1.00  0.00           H  
ATOM   1252  CG2 ILE    88      13.998  52.917  40.696  1.00  0.00           C  
ATOM   1253 HG21 ILE    88      14.636  52.037  40.741  1.00  0.00           H  
ATOM   1254 HG22 ILE    88      14.613  53.715  40.284  1.00  0.00           H  
ATOM   1255 HG23 ILE    88      13.725  53.216  41.706  1.00  0.00           H  
ATOM   1256  CG1 ILE    88      12.086  51.377  40.432  1.00  0.00           C  
ATOM   1257 HG12 ILE    88      11.920  51.581  41.488  1.00  0.00           H  
ATOM   1258 HG13 ILE    88      11.109  51.253  39.969  1.00  0.00           H  
ATOM   1259  CD1 ILE    88      12.712  50.017  40.215  1.00  0.00           C  
ATOM   1260 HD11 ILE    88      12.734  49.617  39.203  1.00  0.00           H  
ATOM   1261 HD12 ILE    88      13.754  50.084  40.523  1.00  0.00           H  
ATOM   1262 HD13 ILE    88      12.236  49.264  40.840  1.00  0.00           H  
ATOM   1263  C   ILE    88      12.352  55.127  39.643  1.00  0.00           C  
ATOM   1264  O   ILE    88      12.820  55.370  38.508  1.00  0.00           O  
ATOM   1265  N   ALA    89      12.261  56.054  40.672  1.00  0.00           N  
ATOM   1266  H   ALA    89      11.672  55.815  41.459  1.00  0.00           H  
ATOM   1267  CA  ALA    89      13.151  57.148  40.736  1.00  0.00           C  
ATOM   1268  HA  ALA    89      13.892  57.084  39.942  1.00  0.00           H  
ATOM   1269  CB  ALA    89      12.354  58.401  40.577  1.00  0.00           C  
ATOM   1270  HB1 ALA    89      11.630  58.536  41.378  1.00  0.00           H  
ATOM   1271  HB2 ALA    89      13.035  59.249  40.566  1.00  0.00           H  
ATOM   1272  HB3 ALA    89      11.944  58.382  39.569  1.00  0.00           H  
ATOM   1273  C   ALA    89      13.919  57.267  42.080  1.00  0.00           C  
ATOM   1274  O   ALA    89      13.506  56.601  43.068  1.00  0.00           O  
ATOM   1275  N   ALA    90      14.962  58.150  42.074  1.00  0.00           N  
ATOM   1276  H   ALA    90      15.373  58.568  41.251  1.00  0.00           H  
ATOM   1277  CA  ALA    90      15.956  58.341  43.146  1.00  0.00           C  
ATOM   1278  HA  ALA    90      15.563  58.027  44.110  1.00  0.00           H  
ATOM   1279  CB  ALA    90      17.114  57.312  42.921  1.00  0.00           C  
ATOM   1280  HB1 ALA    90      16.708  56.354  42.599  1.00  0.00           H  
ATOM   1281  HB2 ALA    90      17.795  57.623  42.131  1.00  0.00           H  
ATOM   1282  HB3 ALA    90      17.714  57.226  43.824  1.00  0.00           H  
ATOM   1283  C   ALA    90      16.604  59.783  43.258  1.00  0.00           C  
ATOM   1284  O   ALA    90      16.538  60.550  42.302  1.00  0.00           O  
ATOM   1285  N   ALA    91      17.312  60.022  44.389  1.00  0.00           N  
ATOM   1286  H   ALA    91      17.382  59.316  45.109  1.00  0.00           H  
ATOM   1287  CA  ALA    91      17.813  61.342  44.752  1.00  0.00           C  
ATOM   1288  HA  ALA    91      18.521  61.706  44.011  1.00  0.00           H  
ATOM   1289  CB  ALA    91      16.719  62.305  44.970  1.00  0.00           C  
ATOM   1290  HB1 ALA    91      16.213  62.570  44.043  1.00  0.00           H  
ATOM   1291  HB2 ALA    91      16.062  61.984  45.776  1.00  0.00           H  
ATOM   1292  HB3 ALA    91      17.178  63.215  45.350  1.00  0.00           H  
ATOM   1293  C   ALA    91      18.600  61.048  46.087  1.00  0.00           C  
ATOM   1294  O   ALA    91      18.715  59.877  46.554  1.00  0.00           O  
ATOM   1295  N   THR    92      19.123  62.115  46.761  1.00  0.00           N  
ATOM   1296  H   THR    92      18.832  63.042  46.481  1.00  0.00           H  
ATOM   1297  CA  THR    92      20.240  62.022  47.665  1.00  0.00           C  
ATOM   1298  HA  THR    92      21.012  61.487  47.116  1.00  0.00           H  
ATOM   1299  CB  THR    92      20.740  63.370  48.194  1.00  0.00           C  
ATOM   1300  HB  THR    92      21.505  63.095  48.917  1.00  0.00           H  
ATOM   1301  CG2 THR    92      21.251  64.172  47.082  1.00  0.00           C  
ATOM   1302 HG21 THR    92      20.447  64.559  46.459  1.00  0.00           H  
ATOM   1303 HG22 THR    92      21.679  65.057  47.548  1.00  0.00           H  
ATOM   1304 HG23 THR    92      21.963  63.583  46.508  1.00  0.00           H  
ATOM   1305  OG1 THR    92      19.727  64.002  48.954  1.00  0.00           O  
ATOM   1306  HG1 THR    92      19.172  64.308  48.221  1.00  0.00           H  
ATOM   1307  C   THR    92      20.021  61.082  48.867  1.00  0.00           C  
ATOM   1308  O   THR    92      20.865  60.205  49.157  1.00  0.00           O  
ATOM   1309  N   GLY    93      18.732  61.024  49.469  1.00  0.00           N  
ATOM   1310  H   GLY    93      18.090  61.782  49.278  1.00  0.00           H  
ATOM   1311  CA  GLY    93      18.332  59.884  50.294  1.00  0.00           C  
ATOM   1312  HA2 GLY    93      18.881  58.994  49.996  1.00  0.00           H  
ATOM   1313  HA3 GLY    93      18.495  60.111  51.346  1.00  0.00           H  
ATOM   1314  C   GLY    93      16.890  59.464  50.009  1.00  0.00           C  
ATOM   1315  O   GLY    93      16.121  59.319  50.968  1.00  0.00           O  
ATOM   1316  N   PHE    94      16.484  59.387  48.696  1.00  0.00           N  
ATOM   1317  H   PHE    94      17.159  59.480  47.948  1.00  0.00           H  
ATOM   1318  CA  PHE    94      15.137  58.909  48.327  1.00  0.00           C  
ATOM   1319  HA  PHE    94      14.577  58.451  49.139  1.00  0.00           H  
ATOM   1320  CB  PHE    94      14.502  60.092  47.677  1.00  0.00           C  
ATOM   1321  HB2 PHE    94      14.531  60.961  48.332  1.00  0.00           H  
ATOM   1322  HB3 PHE    94      15.106  60.392  46.823  1.00  0.00           H  
ATOM   1323  CG  PHE    94      13.116  59.729  47.163  1.00  0.00           C  
ATOM   1324  CD1 PHE    94      12.942  59.364  45.812  1.00  0.00           C  
ATOM   1325  HD1 PHE    94      13.818  59.314  45.177  1.00  0.00           H  
ATOM   1326  CE1 PHE    94      11.694  58.947  45.288  1.00  0.00           C  
ATOM   1327  HE1 PHE    94      11.612  58.697  44.237  1.00  0.00           H  
ATOM   1328  CZ  PHE    94      10.593  58.942  46.211  1.00  0.00           C  
ATOM   1329  HZ  PHE    94       9.588  58.670  45.912  1.00  0.00           H  
ATOM   1330  CE2 PHE    94      10.745  59.377  47.521  1.00  0.00           C  
ATOM   1331  HE2 PHE    94       9.890  59.383  48.188  1.00  0.00           H  
ATOM   1332  CD2 PHE    94      12.022  59.727  48.002  1.00  0.00           C  
ATOM   1333  HD2 PHE    94      12.054  59.982  49.054  1.00  0.00           H  
ATOM   1334  C   PHE    94      15.295  57.863  47.209  1.00  0.00           C  
ATOM   1335  O   PHE    94      16.235  57.936  46.471  1.00  0.00           O  
ATOM   1336  N   VAL    95      14.406  56.843  47.114  1.00  0.00           N  
ATOM   1337  H   VAL    95      13.728  56.794  47.863  1.00  0.00           H  
ATOM   1338  CA  VAL    95      14.331  55.886  45.989  1.00  0.00           C  
ATOM   1339  HA  VAL    95      14.225  56.514  45.108  1.00  0.00           H  
ATOM   1340  CB  VAL    95      15.532  54.988  45.904  1.00  0.00           C  
ATOM   1341  HB  VAL    95      16.337  55.591  45.488  1.00  0.00           H  
ATOM   1342  CG1 VAL    95      15.981  54.283  47.100  1.00  0.00           C  
ATOM   1343 HG11 VAL    95      16.833  53.720  46.724  1.00  0.00           H  
ATOM   1344 HG12 VAL    95      16.330  54.945  47.890  1.00  0.00           H  
ATOM   1345 HG13 VAL    95      15.237  53.582  47.472  1.00  0.00           H  
ATOM   1346  CG2 VAL    95      15.388  53.929  44.807  1.00  0.00           C  
ATOM   1347 HG21 VAL    95      16.356  53.567  44.466  1.00  0.00           H  
ATOM   1348 HG22 VAL    95      14.762  53.074  45.055  1.00  0.00           H  
ATOM   1349 HG23 VAL    95      14.847  54.447  44.018  1.00  0.00           H  
ATOM   1350  C   VAL    95      13.050  55.047  46.180  1.00  0.00           C  
ATOM   1351  O   VAL    95      12.667  54.567  47.233  1.00  0.00           O  
ATOM   1352  N   LYS    96      12.362  54.923  44.983  1.00  0.00           N  
ATOM   1353  H   LYS    96      12.448  55.605  44.242  1.00  0.00           H  
ATOM   1354  CA  LYS    96      11.099  54.161  44.962  1.00  0.00           C  
ATOM   1355  HA  LYS    96      10.683  54.325  45.954  1.00  0.00           H  
ATOM   1356  CB  LYS    96      10.101  54.689  43.867  1.00  0.00           C  
ATOM   1357  HB2 LYS    96      10.086  55.777  43.833  1.00  0.00           H  
ATOM   1358  HB3 LYS    96      10.391  54.282  42.900  1.00  0.00           H  
ATOM   1359  CG  LYS    96       8.696  54.137  44.178  1.00  0.00           C  
ATOM   1360  HG2 LYS    96       8.761  53.074  44.403  1.00  0.00           H  
ATOM   1361  HG3 LYS    96       8.300  54.704  45.018  1.00  0.00           H  
ATOM   1362  CD  LYS    96       7.790  54.253  42.980  1.00  0.00           C  
ATOM   1363  HD2 LYS    96       7.780  55.300  42.685  1.00  0.00           H  
ATOM   1364  HD3 LYS    96       8.234  53.667  42.178  1.00  0.00           H  
ATOM   1365  CE  LYS    96       6.414  53.775  43.472  1.00  0.00           C  
ATOM   1366  HE2 LYS    96       6.507  52.718  43.709  1.00  0.00           H  
ATOM   1367  HE3 LYS    96       6.132  54.294  44.385  1.00  0.00           H  
ATOM   1368  NZ  LYS    96       5.438  53.978  42.301  1.00  0.00           N  
ATOM   1369  HZ1 LYS    96       5.822  53.322  41.598  1.00  0.00           H  
ATOM   1370  HZ2 LYS    96       4.416  53.859  42.421  1.00  0.00           H  
ATOM   1371  HZ3 LYS    96       5.594  54.940  41.949  1.00  0.00           H  
ATOM   1372  C   LYS    96      11.453  52.698  44.955  1.00  0.00           C  
ATOM   1373  O   LYS    96      11.617  52.082  43.930  1.00  0.00           O  
ATOM   1374  N   LYS    97      11.491  52.032  46.153  1.00  0.00           N  
ATOM   1375  H   LYS    97      11.295  52.597  46.968  1.00  0.00           H  
ATOM   1376  CA  LYS    97      11.935  50.617  46.401  1.00  0.00           C  
ATOM   1377  HA  LYS    97      12.766  50.346  45.754  1.00  0.00           H  
ATOM   1378  CB  LYS    97      12.351  50.436  47.816  1.00  0.00           C  
ATOM   1379  HB2 LYS    97      11.462  50.406  48.442  1.00  0.00           H  
ATOM   1380  HB3 LYS    97      12.848  49.468  47.833  1.00  0.00           H  
ATOM   1381  CG  LYS    97      13.301  51.500  48.281  1.00  0.00           C  
ATOM   1382  HG2 LYS    97      14.208  51.632  47.694  1.00  0.00           H  
ATOM   1383  HG3 LYS    97      12.814  52.443  48.521  1.00  0.00           H  
ATOM   1384  CD  LYS    97      13.947  51.070  49.584  1.00  0.00           C  
ATOM   1385  HD2 LYS    97      13.261  50.593  50.281  1.00  0.00           H  
ATOM   1386  HD3 LYS    97      14.572  50.241  49.259  1.00  0.00           H  
ATOM   1387  CE  LYS    97      14.817  52.198  50.104  1.00  0.00           C  
ATOM   1388  HE2 LYS    97      15.640  52.441  49.436  1.00  0.00           H  
ATOM   1389  HE3 LYS    97      14.266  53.136  50.124  1.00  0.00           H  
ATOM   1390  NZ  LYS    97      15.297  51.811  51.469  1.00  0.00           N  
ATOM   1391  HZ1 LYS    97      14.497  51.858  52.126  1.00  0.00           H  
ATOM   1392  HZ2 LYS    97      15.641  50.834  51.492  1.00  0.00           H  
ATOM   1393  HZ3 LYS    97      16.033  52.479  51.758  1.00  0.00           H  
ATOM   1394  C   LYS    97      10.901  49.639  45.982  1.00  0.00           C  
ATOM   1395  O   LYS    97      10.383  48.913  46.826  1.00  0.00           O  
ATOM   1396  N   ASP    98      10.558  49.699  44.682  1.00  0.00           N  
ATOM   1397  H   ASP    98      11.135  50.363  44.184  1.00  0.00           H  
ATOM   1398  CA  ASP    98       9.266  49.360  44.179  1.00  0.00           C  
ATOM   1399  HA  ASP    98       8.610  49.867  44.883  1.00  0.00           H  
ATOM   1400  CB  ASP    98       8.994  50.056  42.821  1.00  0.00           C  
ATOM   1401  HB2 ASP    98       9.177  51.129  42.854  1.00  0.00           H  
ATOM   1402  HB3 ASP    98       9.748  49.646  42.152  1.00  0.00           H  
ATOM   1403  CG  ASP    98       7.611  49.679  42.234  1.00  0.00           C  
ATOM   1404  OD1 ASP    98       7.483  49.015  41.184  1.00  0.00           O  
ATOM   1405  OD2 ASP    98       6.604  50.261  42.747  1.00  0.00           O  
ATOM   1406  C   ASP    98       9.177  47.880  44.131  1.00  0.00           C  
ATOM   1407  O   ASP    98       8.172  47.361  44.727  1.00  0.00           O  
ATOM   1408  N   GLN    99      10.300  47.099  43.746  1.00  0.00           N  
ATOM   1409  H   GLN    99      11.163  47.505  43.411  1.00  0.00           H  
ATOM   1410  CA  GLN    99      10.331  45.631  43.927  1.00  0.00           C  
ATOM   1411  HA  GLN    99       9.546  45.185  43.321  1.00  0.00           H  
ATOM   1412  CB  GLN    99      11.562  44.951  43.329  1.00  0.00           C  
ATOM   1413  HB2 GLN    99      12.301  45.402  43.988  1.00  0.00           H  
ATOM   1414  HB3 GLN    99      11.427  43.907  43.606  1.00  0.00           H  
ATOM   1415  CG  GLN    99      11.608  45.129  41.765  1.00  0.00           C  
ATOM   1416  HG2 GLN    99      10.729  44.676  41.311  1.00  0.00           H  
ATOM   1417  HG3 GLN    99      11.603  46.195  41.547  1.00  0.00           H  
ATOM   1418  CD  GLN    99      12.797  44.491  41.164  1.00  0.00           C  
ATOM   1419  OE1 GLN    99      13.534  43.625  41.658  1.00  0.00           O  
ATOM   1420  NE2 GLN    99      13.093  44.841  39.881  1.00  0.00           N  
ATOM   1421 HE21 GLN    99      13.934  44.515  39.424  1.00  0.00           H  
ATOM   1422 HE22 GLN    99      12.580  45.597  39.446  1.00  0.00           H  
ATOM   1423  C   GLN    99      10.238  45.250  45.383  1.00  0.00           C  
ATOM   1424  O   GLN    99       9.543  44.367  45.740  1.00  0.00           O  
ATOM   1425  N   LEU   100      10.932  45.891  46.379  1.00  0.00           N  
ATOM   1426  H   LEU   100      11.445  46.746  46.213  1.00  0.00           H  
ATOM   1427  CA  LEU   100      10.876  45.582  47.851  1.00  0.00           C  
ATOM   1428  HA  LEU   100      11.097  44.534  48.045  1.00  0.00           H  
ATOM   1429  CB  LEU   100      11.937  46.422  48.632  1.00  0.00           C  
ATOM   1430  HB2 LEU   100      12.839  46.312  48.033  1.00  0.00           H  
ATOM   1431  HB3 LEU   100      11.619  47.457  48.526  1.00  0.00           H  
ATOM   1432  CG  LEU   100      12.167  46.093  50.076  1.00  0.00           C  
ATOM   1433  HG  LEU   100      11.217  46.303  50.564  1.00  0.00           H  
ATOM   1434  CD1 LEU   100      12.630  44.593  50.333  1.00  0.00           C  
ATOM   1435 HD11 LEU   100      11.747  43.970  50.205  1.00  0.00           H  
ATOM   1436 HD12 LEU   100      13.380  44.313  49.596  1.00  0.00           H  
ATOM   1437 HD13 LEU   100      13.021  44.504  51.344  1.00  0.00           H  
ATOM   1438  CD2 LEU   100      13.298  47.015  50.609  1.00  0.00           C  
ATOM   1439 HD21 LEU   100      13.095  48.021  50.246  1.00  0.00           H  
ATOM   1440 HD22 LEU   100      13.313  46.921  51.693  1.00  0.00           H  
ATOM   1441 HD23 LEU   100      14.239  46.611  50.242  1.00  0.00           H  
ATOM   1442  C   LEU   100       9.467  45.787  48.492  1.00  0.00           C  
ATOM   1443  O   LEU   100       9.211  45.271  49.534  1.00  0.00           O  
ATOM   1444  N   GLY   101       8.642  46.577  47.787  1.00  0.00           N  
ATOM   1445  H   GLY   101       8.955  47.002  46.924  1.00  0.00           H  
ATOM   1446  CA  GLY   101       7.338  46.880  48.301  1.00  0.00           C  
ATOM   1447  HA2 GLY   101       6.802  47.104  47.382  1.00  0.00           H  
ATOM   1448  HA3 GLY   101       6.833  46.006  48.705  1.00  0.00           H  
ATOM   1449  C   GLY   101       7.302  48.118  49.269  1.00  0.00           C  
ATOM   1450  O   GLY   101       6.455  48.313  50.156  1.00  0.00           O  
ATOM   1451  N   LYS   102       8.388  48.850  49.159  1.00  0.00           N  
ATOM   1452  H   LYS   102       9.014  48.660  48.387  1.00  0.00           H  
ATOM   1453  CA  LYS   102       8.809  49.920  50.160  1.00  0.00           C  
ATOM   1454  HA  LYS   102       7.977  49.939  50.860  1.00  0.00           H  
ATOM   1455  CB  LYS   102       9.875  49.316  51.011  1.00  0.00           C  
ATOM   1456  HB2 LYS   102       9.633  48.295  51.298  1.00  0.00           H  
ATOM   1457  HB3 LYS   102      10.730  49.081  50.380  1.00  0.00           H  
ATOM   1458  CG  LYS   102      10.333  50.074  52.244  1.00  0.00           C  
ATOM   1459  HG2 LYS   102      11.154  50.741  51.993  1.00  0.00           H  
ATOM   1460  HG3 LYS   102       9.599  50.784  52.621  1.00  0.00           H  
ATOM   1461  CD  LYS   102      10.553  49.193  53.431  1.00  0.00           C  
ATOM   1462  HD2 LYS   102       9.641  48.618  53.575  1.00  0.00           H  
ATOM   1463  HD3 LYS   102      11.422  48.555  53.282  1.00  0.00           H  
ATOM   1464  CE  LYS   102      10.678  50.055  54.718  1.00  0.00           C  
ATOM   1465  HE2 LYS   102      11.234  50.962  54.494  1.00  0.00           H  
ATOM   1466  HE3 LYS   102       9.705  50.426  55.031  1.00  0.00           H  
ATOM   1467  NZ  LYS   102      11.268  49.157  55.791  1.00  0.00           N  
ATOM   1468  HZ1 LYS   102      10.802  48.248  55.616  1.00  0.00           H  
ATOM   1469  HZ2 LYS   102      12.225  48.931  55.465  1.00  0.00           H  
ATOM   1470  HZ3 LYS   102      11.180  49.396  56.795  1.00  0.00           H  
ATOM   1471  C   LYS   102       8.898  51.325  49.415  1.00  0.00           C  
ATOM   1472  O   LYS   102       8.733  51.490  48.224  1.00  0.00           O  
ATOM   1473  N   ASN   103       9.331  52.346  50.163  1.00  0.00           N  
ATOM   1474  H   ASN   103       9.270  52.253  51.168  1.00  0.00           H  
ATOM   1475  CA  ASN   103       9.697  53.645  49.647  1.00  0.00           C  
ATOM   1476  HA  ASN   103       9.982  53.524  48.604  1.00  0.00           H  
ATOM   1477  CB  ASN   103       8.475  54.604  49.611  1.00  0.00           C  
ATOM   1478  HB2 ASN   103       8.659  55.561  49.126  1.00  0.00           H  
ATOM   1479  HB3 ASN   103       7.734  54.227  48.909  1.00  0.00           H  
ATOM   1480  CG  ASN   103       7.766  54.916  50.923  1.00  0.00           C  
ATOM   1481  OD1 ASN   103       7.821  54.184  51.898  1.00  0.00           O  
ATOM   1482  ND2 ASN   103       7.037  55.973  51.073  1.00  0.00           N  
ATOM   1483 HD21 ASN   103       6.804  56.259  52.015  1.00  0.00           H  
ATOM   1484 HD22 ASN   103       6.998  56.662  50.333  1.00  0.00           H  
ATOM   1485  C   ASN   103      10.874  54.238  50.399  1.00  0.00           C  
ATOM   1486  O   ASN   103      11.828  53.578  50.846  1.00  0.00           O  
ATOM   1487  N   GLU   104      10.928  55.613  50.390  1.00  0.00           N  
ATOM   1488  H   GLU   104      10.218  56.085  49.845  1.00  0.00           H  
ATOM   1489  CA  GLU   104      11.495  56.473  51.366  1.00  0.00           C  
ATOM   1490  HA  GLU   104      11.569  55.838  52.246  1.00  0.00           H  
ATOM   1491  CB  GLU   104      12.959  56.545  50.840  1.00  0.00           C  
ATOM   1492  HB2 GLU   104      13.338  55.533  50.710  1.00  0.00           H  
ATOM   1493  HB3 GLU   104      13.039  57.157  49.944  1.00  0.00           H  
ATOM   1494  CG  GLU   104      13.989  57.186  51.762  1.00  0.00           C  
ATOM   1495  HG2 GLU   104      14.949  57.184  51.248  1.00  0.00           H  
ATOM   1496  HG3 GLU   104      13.796  58.223  52.026  1.00  0.00           H  
ATOM   1497  CD  GLU   104      14.080  56.497  53.080  1.00  0.00           C  
ATOM   1498  OE1 GLU   104      13.464  56.986  54.024  1.00  0.00           O  
ATOM   1499  OE2 GLU   104      14.659  55.398  53.246  1.00  0.00           O  
ATOM   1500  C   GLU   104      10.846  57.799  51.502  1.00  0.00           C  
ATOM   1501  O   GLU   104       9.971  58.187  50.700  1.00  0.00           O  
ATOM   1502  N   GLU   105      11.258  58.544  52.550  1.00  0.00           N  
ATOM   1503  H   GLU   105      12.034  58.289  53.147  1.00  0.00           H  
ATOM   1504  CA  GLU   105      10.474  59.715  52.988  1.00  0.00           C  
ATOM   1505  HA  GLU   105       9.486  59.695  52.532  1.00  0.00           H  
ATOM   1506  CB  GLU   105      10.172  59.622  54.464  1.00  0.00           C  
ATOM   1507  HB2 GLU   105       9.915  58.581  54.653  1.00  0.00           H  
ATOM   1508  HB3 GLU   105      11.069  59.725  55.070  1.00  0.00           H  
ATOM   1509  CG  GLU   105       9.028  60.516  54.938  1.00  0.00           C  
ATOM   1510  HG2 GLU   105       9.055  60.524  56.026  1.00  0.00           H  
ATOM   1511  HG3 GLU   105       9.296  61.529  54.643  1.00  0.00           H  
ATOM   1512  CD  GLU   105       7.652  60.242  54.376  1.00  0.00           C  
ATOM   1513  OE1 GLU   105       7.296  60.983  53.379  1.00  0.00           O  
ATOM   1514  OE2 GLU   105       6.846  59.407  54.827  1.00  0.00           O  
ATOM   1515  C   GLU   105      11.044  61.021  52.592  1.00  0.00           C  
ATOM   1516  O   GLU   105      11.570  61.887  53.347  1.00  0.00           O  
ATOM   1517  N   GLY   106      11.153  61.144  51.232  1.00  0.00           N  
ATOM   1518  H   GLY   106      10.679  60.455  50.663  1.00  0.00           H  
ATOM   1519  CA  GLY   106      11.173  62.483  50.619  1.00  0.00           C  
ATOM   1520  HA2 GLY   106      10.764  63.183  51.343  1.00  0.00           H  
ATOM   1521  HA3 GLY   106      12.202  62.751  50.388  1.00  0.00           H  
ATOM   1522  C   GLY   106      10.420  62.500  49.274  1.00  0.00           C  
ATOM   1523  O   GLY   106       9.323  61.912  49.165  1.00  0.00           O  
ATOM   1524  N   ALA   107      11.028  63.108  48.273  1.00  0.00           N  
ATOM   1525  H   ALA   107      11.940  63.533  48.366  1.00  0.00           H  
ATOM   1526  CA  ALA   107      10.481  62.983  46.955  1.00  0.00           C  
ATOM   1527  HA  ALA   107       9.832  62.115  46.865  1.00  0.00           H  
ATOM   1528  CB  ALA   107       9.668  64.276  46.694  1.00  0.00           C  
ATOM   1529  HB1 ALA   107       9.344  64.292  45.656  1.00  0.00           H  
ATOM   1530  HB2 ALA   107       8.714  64.160  47.204  1.00  0.00           H  
ATOM   1531  HB3 ALA   107      10.240  65.158  46.976  1.00  0.00           H  
ATOM   1532  C   ALA   107      11.664  62.847  45.920  1.00  0.00           C  
ATOM   1533  O   ALA   107      12.854  62.932  46.225  1.00  0.00           O  
ATOM   1534  N   PRO   108      11.374  62.486  44.598  1.00  0.00           N  
ATOM   1535  CD  PRO   108      10.088  62.310  44.026  1.00  0.00           C  
ATOM   1536  HD2 PRO   108       9.433  63.169  43.899  1.00  0.00           H  
ATOM   1537  HD3 PRO   108       9.590  61.547  44.620  1.00  0.00           H  
ATOM   1538  CG  PRO   108      10.389  61.734  42.666  1.00  0.00           C  
ATOM   1539  HG2 PRO   108      10.107  62.429  41.877  1.00  0.00           H  
ATOM   1540  HG3 PRO   108       9.869  60.797  42.475  1.00  0.00           H  
ATOM   1541  CB  PRO   108      11.899  61.568  42.503  1.00  0.00           C  
ATOM   1542  HB2 PRO   108      12.339  61.839  41.546  1.00  0.00           H  
ATOM   1543  HB3 PRO   108      12.235  60.571  42.782  1.00  0.00           H  
ATOM   1544  CA  PRO   108      12.423  62.374  43.640  1.00  0.00           C  
ATOM   1545  HA  PRO   108      13.231  61.743  44.004  1.00  0.00           H  
ATOM   1546  C   PRO   108      12.783  63.793  43.220  1.00  0.00           C  
ATOM   1547  O   PRO   108      12.371  64.355  42.257  1.00  0.00           O  
ATOM   1548  N   GLN   109      13.655  64.399  44.066  1.00  0.00           N  
ATOM   1549  H   GLN   109      13.765  63.815  44.884  1.00  0.00           H  
ATOM   1550  CA  GLN   109      14.047  65.804  44.060  1.00  0.00           C  
ATOM   1551  HA  GLN   109      14.410  66.091  43.076  1.00  0.00           H  
ATOM   1552  CB  GLN   109      12.830  66.739  44.226  1.00  0.00           C  
ATOM   1553  HB2 GLN   109      11.989  66.468  43.592  1.00  0.00           H  
ATOM   1554  HB3 GLN   109      12.533  66.536  45.253  1.00  0.00           H  
ATOM   1555  CG  GLN   109      13.120  68.262  44.026  1.00  0.00           C  
ATOM   1556  HG2 GLN   109      13.652  68.721  44.856  1.00  0.00           H  
ATOM   1557  HG3 GLN   109      13.723  68.454  43.140  1.00  0.00           H  
ATOM   1558  CD  GLN   109      11.893  69.193  43.826  1.00  0.00           C  
ATOM   1559  OE1 GLN   109      10.918  68.894  43.258  1.00  0.00           O  
ATOM   1560  NE2 GLN   109      11.829  70.454  44.339  1.00  0.00           N  
ATOM   1561 HE21 GLN   109      10.933  70.916  44.267  1.00  0.00           H  
ATOM   1562 HE22 GLN   109      12.587  70.749  44.940  1.00  0.00           H  
ATOM   1563  C   GLN   109      14.983  66.018  45.248  1.00  0.00           C  
ATOM   1564  O   GLN   109      15.666  67.023  45.301  1.00  0.00           O  
ATOM   1565  N   GLU   110      14.963  65.125  46.292  1.00  0.00           N  
ATOM   1566  H   GLU   110      14.185  64.480  46.292  1.00  0.00           H  
ATOM   1567  CA  GLU   110      15.654  65.379  47.570  1.00  0.00           C  
ATOM   1568  HA  GLU   110      15.197  66.173  48.157  1.00  0.00           H  
ATOM   1569  CB  GLU   110      15.609  64.093  48.451  1.00  0.00           C  
ATOM   1570  HB2 GLU   110      14.544  63.932  48.607  1.00  0.00           H  
ATOM   1571  HB3 GLU   110      15.915  63.319  47.751  1.00  0.00           H  
ATOM   1572  CG  GLU   110      16.114  64.032  49.898  1.00  0.00           C  
ATOM   1573  HG2 GLU   110      15.853  63.059  50.310  1.00  0.00           H  
ATOM   1574  HG3 GLU   110      17.202  64.034  49.916  1.00  0.00           H  
ATOM   1575  CD  GLU   110      15.577  65.030  50.863  1.00  0.00           C  
ATOM   1576  OE1 GLU   110      14.603  64.765  51.628  1.00  0.00           O  
ATOM   1577  OE2 GLU   110      16.120  66.181  50.943  1.00  0.00           O  
ATOM   1578  C   GLU   110      17.171  65.612  47.397  1.00  0.00           C  
ATOM   1579  O   GLU   110      17.958  64.729  47.150  1.00  0.00           O  
ATOM   1580  N   GLY   111      17.533  66.895  47.664  1.00  0.00           N  
ATOM   1581  H   GLY   111      16.839  67.534  48.027  1.00  0.00           H  
ATOM   1582  CA  GLY   111      18.904  67.360  47.661  1.00  0.00           C  
ATOM   1583  HA2 GLY   111      18.951  68.252  48.281  1.00  0.00           H  
ATOM   1584  HA3 GLY   111      19.511  66.594  48.138  1.00  0.00           H  
ATOM   1585  C   GLY   111      19.591  67.688  46.316  1.00  0.00           C  
ATOM   1586  O   GLY   111      20.753  68.061  46.277  1.00  0.00           O  
ATOM   1587  N   ILE   112      18.853  67.612  45.102  1.00  0.00           N  
ATOM   1588  H   ILE   112      17.870  67.375  45.116  1.00  0.00           H  
ATOM   1589  CA  ILE   112      19.518  67.861  43.780  1.00  0.00           C  
ATOM   1590  HA  ILE   112      20.593  67.705  43.845  1.00  0.00           H  
ATOM   1591  CB  ILE   112      18.907  66.952  42.650  1.00  0.00           C  
ATOM   1592  HB  ILE   112      17.963  67.397  42.342  1.00  0.00           H  
ATOM   1593  CG2 ILE   112      19.754  66.926  41.354  1.00  0.00           C  
ATOM   1594 HG21 ILE   112      20.733  66.524  41.609  1.00  0.00           H  
ATOM   1595 HG22 ILE   112      19.237  66.343  40.595  1.00  0.00           H  
ATOM   1596 HG23 ILE   112      19.998  67.895  40.922  1.00  0.00           H  
ATOM   1597  CG1 ILE   112      18.589  65.490  43.079  1.00  0.00           C  
ATOM   1598 HG12 ILE   112      17.785  65.536  43.811  1.00  0.00           H  
ATOM   1599 HG13 ILE   112      18.187  65.010  42.189  1.00  0.00           H  
ATOM   1600  CD1 ILE   112      19.725  64.618  43.629  1.00  0.00           C  
ATOM   1601 HD11 ILE   112      20.378  64.427  42.780  1.00  0.00           H  
ATOM   1602 HD12 ILE   112      20.225  65.159  44.430  1.00  0.00           H  
ATOM   1603 HD13 ILE   112      19.350  63.717  44.111  1.00  0.00           H  
ATOM   1604  C   ILE   112      19.270  69.342  43.334  1.00  0.00           C  
ATOM   1605  O   ILE   112      20.031  69.952  42.513  1.00  0.00           O  
ATOM   1606  N   LEU   113      18.275  70.062  43.852  1.00  0.00           N  
ATOM   1607  H   LEU   113      17.766  69.479  44.502  1.00  0.00           H  
ATOM   1608  CA  LEU   113      17.918  71.515  43.632  1.00  0.00           C  
ATOM   1609  HA  LEU   113      18.504  71.927  42.813  1.00  0.00           H  
ATOM   1610  CB  LEU   113      16.475  71.812  43.270  1.00  0.00           C  
ATOM   1611  HB2 LEU   113      15.870  71.302  44.017  1.00  0.00           H  
ATOM   1612  HB3 LEU   113      16.343  72.892  43.248  1.00  0.00           H  
ATOM   1613  CG  LEU   113      16.028  71.310  41.922  1.00  0.00           C  
ATOM   1614  HG  LEU   113      16.392  72.040  41.202  1.00  0.00           H  
ATOM   1615  CD1 LEU   113      16.406  69.851  41.524  1.00  0.00           C  
ATOM   1616 HD11 LEU   113      17.438  69.920  41.184  1.00  0.00           H  
ATOM   1617 HD12 LEU   113      16.265  69.093  42.292  1.00  0.00           H  
ATOM   1618 HD13 LEU   113      15.821  69.547  40.658  1.00  0.00           H  
ATOM   1619  CD2 LEU   113      14.549  71.532  41.827  1.00  0.00           C  
ATOM   1620 HD21 LEU   113      14.238  71.239  40.825  1.00  0.00           H  
ATOM   1621 HD22 LEU   113      14.038  70.835  42.488  1.00  0.00           H  
ATOM   1622 HD23 LEU   113      14.297  72.566  42.051  1.00  0.00           H  
ATOM   1623  C   LEU   113      18.447  72.506  44.704  1.00  0.00           C  
ATOM   1624  O   LEU   113      18.579  72.196  45.922  1.00  0.00           O  
ATOM   1625  N   GLU   114      18.683  73.742  44.232  1.00  0.00           N  
ATOM   1626  H   GLU   114      18.409  73.929  43.277  1.00  0.00           H  
ATOM   1627  CA  GLU   114      19.208  74.833  45.045  1.00  0.00           C  
ATOM   1628  HA  GLU   114      20.060  74.517  45.643  1.00  0.00           H  
ATOM   1629  CB  GLU   114      19.694  75.930  44.094  1.00  0.00           C  
ATOM   1630  HB2 GLU   114      18.998  75.952  43.258  1.00  0.00           H  
ATOM   1631  HB3 GLU   114      19.615  76.903  44.576  1.00  0.00           H  
ATOM   1632  CG  GLU   114      21.161  75.823  43.623  1.00  0.00           C  
ATOM   1633  HG2 GLU   114      21.494  76.753  43.167  1.00  0.00           H  
ATOM   1634  HG3 GLU   114      21.878  75.637  44.421  1.00  0.00           H  
ATOM   1635  CD  GLU   114      21.276  74.671  42.623  1.00  0.00           C  
ATOM   1636  OE1 GLU   114      22.168  73.776  42.830  1.00  0.00           O  
ATOM   1637  OE2 GLU   114      20.489  74.580  41.686  1.00  0.00           O  
ATOM   1638  C   GLU   114      17.988  75.414  45.798  1.00  0.00           C  
ATOM   1639  O   GLU   114      16.808  75.251  45.415  1.00  0.00           O  
ATOM   1640  N   ASP   115      18.244  76.155  46.877  1.00  0.00           N  
ATOM   1641  H   ASP   115      19.165  76.361  47.241  1.00  0.00           H  
ATOM   1642  CA  ASP   115      17.223  76.880  47.573  1.00  0.00           C  
ATOM   1643  HA  ASP   115      16.439  76.151  47.767  1.00  0.00           H  
ATOM   1644  CB  ASP   115      17.724  77.367  48.981  1.00  0.00           C  
ATOM   1645  HB2 ASP   115      18.039  76.595  49.680  1.00  0.00           H  
ATOM   1646  HB3 ASP   115      18.650  77.842  48.665  1.00  0.00           H  
ATOM   1647  CG  ASP   115      16.864  78.401  49.674  1.00  0.00           C  
ATOM   1648  OD1 ASP   115      17.121  79.676  49.543  1.00  0.00           O  
ATOM   1649  OD2 ASP   115      15.920  78.112  50.467  1.00  0.00           O  
ATOM   1650  C   ASP   115      16.716  77.999  46.729  1.00  0.00           C  
ATOM   1651  O   ASP   115      15.504  78.259  46.776  1.00  0.00           O  
ATOM   1652  N   MET   116      17.631  78.658  45.981  1.00  0.00           N  
ATOM   1653  H   MET   116      18.578  78.447  46.266  1.00  0.00           H  
ATOM   1654  CA  MET   116      17.319  79.619  44.883  1.00  0.00           C  
ATOM   1655  HA  MET   116      16.327  79.359  44.521  1.00  0.00           H  
ATOM   1656  CB  MET   116      17.289  81.027  45.435  1.00  0.00           C  
ATOM   1657  HB2 MET   116      16.797  81.038  46.406  1.00  0.00           H  
ATOM   1658  HB3 MET   116      18.293  81.393  45.643  1.00  0.00           H  
ATOM   1659  CG  MET   116      16.507  81.980  44.503  1.00  0.00           C  
ATOM   1660  HG2 MET   116      16.150  82.823  45.091  1.00  0.00           H  
ATOM   1661  HG3 MET   116      17.162  82.281  43.688  1.00  0.00           H  
ATOM   1662  SD  MET   116      14.965  81.332  43.928  1.00  0.00           S  
ATOM   1663  CE  MET   116      14.312  82.666  42.872  1.00  0.00           C  
ATOM   1664  HE1 MET   116      14.729  82.771  41.873  1.00  0.00           H  
ATOM   1665  HE2 MET   116      13.233  82.555  42.792  1.00  0.00           H  
ATOM   1666  HE3 MET   116      14.444  83.604  43.406  1.00  0.00           H  
ATOM   1667  C   MET   116      18.377  79.377  43.818  1.00  0.00           C  
ATOM   1668  O   MET   116      19.572  79.678  44.050  1.00  0.00           O  
ATOM   1669  N   PRO   117      17.995  78.890  42.605  1.00  0.00           N  
ATOM   1670  CD  PRO   117      16.682  78.399  42.338  1.00  0.00           C  
ATOM   1671  HD2 PRO   117      16.032  79.270  42.382  1.00  0.00           H  
ATOM   1672  HD3 PRO   117      16.440  77.617  43.054  1.00  0.00           H  
ATOM   1673  CG  PRO   117      16.777  77.831  40.941  1.00  0.00           C  
ATOM   1674  HG2 PRO   117      15.856  78.029  40.396  1.00  0.00           H  
ATOM   1675  HG3 PRO   117      16.995  76.765  40.969  1.00  0.00           H  
ATOM   1676  CB  PRO   117      18.109  78.388  40.372  1.00  0.00           C  
ATOM   1677  HB2 PRO   117      17.837  79.301  39.845  1.00  0.00           H  
ATOM   1678  HB3 PRO   117      18.566  77.716  39.649  1.00  0.00           H  
ATOM   1679  CA  PRO   117      18.929  78.781  41.542  1.00  0.00           C  
ATOM   1680  HA  PRO   117      19.588  77.988  41.890  1.00  0.00           H  
ATOM   1681  C   PRO   117      19.635  80.114  41.239  1.00  0.00           C  
ATOM   1682  O   PRO   117      19.010  81.164  41.499  1.00  0.00           O  
ATOM   1683  N   VAL   118      20.757  80.105  40.515  1.00  0.00           N  
ATOM   1684  H   VAL   118      21.033  79.186  40.199  1.00  0.00           H  
ATOM   1685  CA  VAL   118      21.567  81.315  40.215  1.00  0.00           C  
ATOM   1686  HA  VAL   118      20.967  82.181  40.482  1.00  0.00           H  
ATOM   1687  CB  VAL   118      22.812  81.402  41.095  1.00  0.00           C  
ATOM   1688  HB  VAL   118      23.348  80.479  40.883  1.00  0.00           H  
ATOM   1689  CG1 VAL   118      23.557  82.691  40.869  1.00  0.00           C  
ATOM   1690 HG11 VAL   118      24.591  82.630  41.203  1.00  0.00           H  
ATOM   1691 HG12 VAL   118      23.641  82.850  39.796  1.00  0.00           H  
ATOM   1692 HG13 VAL   118      22.993  83.496  41.335  1.00  0.00           H  
ATOM   1693  CG2 VAL   118      22.454  81.451  42.526  1.00  0.00           C  
ATOM   1694 HG21 VAL   118      21.809  82.309  42.705  1.00  0.00           H  
ATOM   1695 HG22 VAL   118      22.047  80.515  42.905  1.00  0.00           H  
ATOM   1696 HG23 VAL   118      23.290  81.595  43.208  1.00  0.00           H  
ATOM   1697  C   VAL   118      21.917  81.207  38.696  1.00  0.00           C  
ATOM   1698  O   VAL   118      22.539  80.228  38.250  1.00  0.00           O  
ATOM   1699  N   ASP   119      21.506  82.285  37.901  1.00  0.00           N  
ATOM   1700  H   ASP   119      20.969  82.995  38.380  1.00  0.00           H  
ATOM   1701  CA  ASP   119      21.780  82.392  36.500  1.00  0.00           C  
ATOM   1702  HA  ASP   119      21.306  81.602  35.922  1.00  0.00           H  
ATOM   1703  CB  ASP   119      21.333  83.780  35.983  1.00  0.00           C  
ATOM   1704  HB2 ASP   119      21.854  84.609  36.458  1.00  0.00           H  
ATOM   1705  HB3 ASP   119      21.406  83.835  34.899  1.00  0.00           H  
ATOM   1706  CG  ASP   119      19.838  83.963  36.286  1.00  0.00           C  
ATOM   1707  OD1 ASP   119      19.032  84.033  35.301  1.00  0.00           O  
ATOM   1708  OD2 ASP   119      19.357  84.086  37.428  1.00  0.00           O  
ATOM   1709  C   ASP   119      23.279  82.428  36.213  1.00  0.00           C  
ATOM   1710  O   ASP   119      24.032  82.899  37.020  1.00  0.00           O  
ATOM   1711  N   PRO   120      23.755  81.939  35.020  1.00  0.00           N  
ATOM   1712  CD  PRO   120      23.349  80.656  34.508  1.00  0.00           C  
ATOM   1713  HD2 PRO   120      22.344  80.775  34.108  1.00  0.00           H  
ATOM   1714  HD3 PRO   120      23.243  79.963  35.340  1.00  0.00           H  
ATOM   1715  CG  PRO   120      24.344  80.097  33.493  1.00  0.00           C  
ATOM   1716  HG2 PRO   120      23.903  80.242  32.509  1.00  0.00           H  
ATOM   1717  HG3 PRO   120      24.405  79.025  33.671  1.00  0.00           H  
ATOM   1718  CB  PRO   120      25.557  80.865  33.994  1.00  0.00           C  
ATOM   1719  HB2 PRO   120      26.269  80.962  33.177  1.00  0.00           H  
ATOM   1720  HB3 PRO   120      25.927  80.272  34.829  1.00  0.00           H  
ATOM   1721  CA  PRO   120      25.133  82.170  34.462  1.00  0.00           C  
ATOM   1722  HA  PRO   120      25.849  82.475  35.222  1.00  0.00           H  
ATOM   1723  C   PRO   120      25.044  83.353  33.494  1.00  0.00           C  
ATOM   1724  O   PRO   120      24.655  83.258  32.352  1.00  0.00           O  
ATOM   1725  N   ASP   121      25.460  84.532  34.044  1.00  0.00           N  
ATOM   1726  H   ASP   121      25.702  84.543  35.025  1.00  0.00           H  
ATOM   1727  CA  ASP   121      25.319  85.782  33.201  1.00  0.00           C  
ATOM   1728  HA  ASP   121      25.023  85.675  32.160  1.00  0.00           H  
ATOM   1729  CB  ASP   121      24.082  86.608  33.611  1.00  0.00           C  
ATOM   1730  HB2 ASP   121      24.184  87.604  33.185  1.00  0.00           H  
ATOM   1731  HB3 ASP   121      23.223  86.034  33.268  1.00  0.00           H  
ATOM   1732  CG  ASP   121      23.994  86.985  35.102  1.00  0.00           C  
ATOM   1733  OD1 ASP   121      22.974  87.492  35.523  1.00  0.00           O  
ATOM   1734  OD2 ASP   121      24.879  86.574  35.979  1.00  0.00           O  
ATOM   1735  C   ASP   121      26.557  86.654  33.180  1.00  0.00           C  
ATOM   1736  O   ASP   121      26.511  87.846  33.451  1.00  0.00           O  
ATOM   1737  N   ASN   122      27.698  86.059  32.788  1.00  0.00           N  
ATOM   1738  H   ASN   122      27.678  85.050  32.725  1.00  0.00           H  
ATOM   1739  CA  ASN   122      28.970  86.771  32.677  1.00  0.00           C  
ATOM   1740  HA  ASN   122      28.730  87.831  32.625  1.00  0.00           H  
ATOM   1741  CB  ASN   122      29.881  86.351  33.843  1.00  0.00           C  
ATOM   1742  HB2 ASN   122      29.250  86.333  34.729  1.00  0.00           H  
ATOM   1743  HB3 ASN   122      30.310  85.351  33.811  1.00  0.00           H  
ATOM   1744  CG  ASN   122      31.020  87.316  34.086  1.00  0.00           C  
ATOM   1745  OD1 ASN   122      31.130  88.423  33.550  1.00  0.00           O  
ATOM   1746  ND2 ASN   122      31.850  86.866  35.008  1.00  0.00           N  
ATOM   1747 HD21 ASN   122      32.747  87.332  35.032  1.00  0.00           H  
ATOM   1748 HD22 ASN   122      31.854  85.996  35.524  1.00  0.00           H  
ATOM   1749  C   ASN   122      29.563  86.474  31.326  1.00  0.00           C  
ATOM   1750  O   ASN   122      29.235  85.438  30.669  1.00  0.00           O  
ATOM   1751  N   GLU   123      30.415  87.415  30.796  1.00  0.00           N  
ATOM   1752  H   GLU   123      30.731  88.195  31.358  1.00  0.00           H  
ATOM   1753  CA  GLU   123      31.056  87.133  29.585  1.00  0.00           C  
ATOM   1754  HA  GLU   123      30.307  86.788  28.876  1.00  0.00           H  
ATOM   1755  CB  GLU   123      31.620  88.451  29.038  1.00  0.00           C  
ATOM   1756  HB2 GLU   123      32.339  88.895  29.723  1.00  0.00           H  
ATOM   1757  HB3 GLU   123      32.234  88.221  28.170  1.00  0.00           H  
ATOM   1758  CG  GLU   123      30.556  89.500  28.583  1.00  0.00           C  
ATOM   1759  HG2 GLU   123      29.744  89.525  29.307  1.00  0.00           H  
ATOM   1760  HG3 GLU   123      31.141  90.399  28.767  1.00  0.00           H  
ATOM   1761  CD  GLU   123      30.116  89.419  27.147  1.00  0.00           C  
ATOM   1762  OE1 GLU   123      30.105  90.404  26.423  1.00  0.00           O  
ATOM   1763  OE2 GLU   123      29.482  88.471  26.695  1.00  0.00           O  
ATOM   1764  C   GLU   123      32.197  86.184  29.893  1.00  0.00           C  
ATOM   1765  O   GLU   123      32.596  85.857  31.043  1.00  0.00           O  
ATOM   1766  N   ALA   124      32.895  85.665  28.816  1.00  0.00           N  
ATOM   1767  H   ALA   124      32.567  86.083  27.956  1.00  0.00           H  
ATOM   1768  CA  ALA   124      33.942  84.741  28.942  1.00  0.00           C  
ATOM   1769  HA  ALA   124      34.165  84.492  29.977  1.00  0.00           H  
ATOM   1770  CB  ALA   124      33.543  83.488  28.195  1.00  0.00           C  
ATOM   1771  HB1 ALA   124      32.598  83.151  28.618  1.00  0.00           H  
ATOM   1772  HB2 ALA   124      33.246  83.668  27.164  1.00  0.00           H  
ATOM   1773  HB3 ALA   124      34.321  82.727  28.186  1.00  0.00           H  
ATOM   1774  C   ALA   124      35.209  85.371  28.296  1.00  0.00           C  
ATOM   1775  O   ALA   124      35.247  85.775  27.196  1.00  0.00           O  
ATOM   1776  N   TYR   125      36.295  84.952  28.994  1.00  0.00           N  
ATOM   1777  H   TYR   125      36.160  84.313  29.766  1.00  0.00           H  
ATOM   1778  CA  TYR   125      37.643  85.521  28.834  1.00  0.00           C  
ATOM   1779  HA  TYR   125      37.756  85.964  27.847  1.00  0.00           H  
ATOM   1780  CB  TYR   125      37.933  86.593  29.857  1.00  0.00           C  
ATOM   1781  HB2 TYR   125      38.134  86.124  30.819  1.00  0.00           H  
ATOM   1782  HB3 TYR   125      38.843  87.064  29.492  1.00  0.00           H  
ATOM   1783  CG  TYR   125      36.837  87.686  29.979  1.00  0.00           C  
ATOM   1784  CD1 TYR   125      36.468  88.506  28.893  1.00  0.00           C  
ATOM   1785  HD1 TYR   125      36.914  88.266  27.935  1.00  0.00           H  
ATOM   1786  CE1 TYR   125      35.575  89.544  29.156  1.00  0.00           C  
ATOM   1787  HE1 TYR   125      35.374  90.247  28.357  1.00  0.00           H  
ATOM   1788  CZ  TYR   125      35.025  89.799  30.378  1.00  0.00           C  
ATOM   1789  OH  TYR   125      34.094  90.814  30.570  1.00  0.00           O  
ATOM   1790  HH  TYR   125      34.192  91.412  29.813  1.00  0.00           H  
ATOM   1791  CE2 TYR   125      35.311  88.844  31.360  1.00  0.00           C  
ATOM   1792  HE2 TYR   125      34.782  88.906  32.304  1.00  0.00           H  
ATOM   1793  CD2 TYR   125      36.247  87.857  31.199  1.00  0.00           C  
ATOM   1794  HD2 TYR   125      36.520  87.256  32.058  1.00  0.00           H  
ATOM   1795  C   TYR   125      38.656  84.401  28.992  1.00  0.00           C  
ATOM   1796  O   TYR   125      38.466  83.572  29.858  1.00  0.00           O  
ATOM   1797  N   GLU   126      39.765  84.392  28.146  1.00  0.00           N  
ATOM   1798  H   GLU   126      39.871  85.168  27.506  1.00  0.00           H  
ATOM   1799  CA  GLU   126      40.625  83.206  28.104  1.00  0.00           C  
ATOM   1800  HA  GLU   126      40.794  82.980  29.154  1.00  0.00           H  
ATOM   1801  CB  GLU   126      40.076  81.965  27.448  1.00  0.00           C  
ATOM   1802  HB2 GLU   126      40.445  81.052  27.910  1.00  0.00           H  
ATOM   1803  HB3 GLU   126      39.039  81.884  27.770  1.00  0.00           H  
ATOM   1804  CG  GLU   126      40.231  81.976  25.947  1.00  0.00           C  
ATOM   1805  HG2 GLU   126      41.258  82.029  25.591  1.00  0.00           H  
ATOM   1806  HG3 GLU   126      39.741  81.085  25.560  1.00  0.00           H  
ATOM   1807  CD  GLU   126      39.422  83.152  25.341  1.00  0.00           C  
ATOM   1808  OE1 GLU   126      38.202  82.952  25.302  1.00  0.00           O  
ATOM   1809  OE2 GLU   126      39.988  84.233  25.018  1.00  0.00           O  
ATOM   1810  C   GLU   126      42.095  83.472  27.667  1.00  0.00           C  
ATOM   1811  O   GLU   126      42.320  84.571  27.150  1.00  0.00           O  
ATOM   1812  N   MET   127      43.053  82.511  27.856  1.00  0.00           N  
ATOM   1813  H   MET   127      42.776  81.560  28.058  1.00  0.00           H  
ATOM   1814  CA  MET   127      44.338  82.457  27.151  1.00  0.00           C  
ATOM   1815  HA  MET   127      44.287  83.055  26.245  1.00  0.00           H  
ATOM   1816  CB  MET   127      45.569  83.086  27.955  1.00  0.00           C  
ATOM   1817  HB2 MET   127      46.438  83.140  27.303  1.00  0.00           H  
ATOM   1818  HB3 MET   127      45.276  84.092  28.249  1.00  0.00           H  
ATOM   1819  CG  MET   127      45.952  82.198  29.116  1.00  0.00           C  
ATOM   1820  HG2 MET   127      45.129  82.158  29.826  1.00  0.00           H  
ATOM   1821  HG3 MET   127      46.329  81.257  28.721  1.00  0.00           H  
ATOM   1822  SD  MET   127      47.397  82.798  30.019  1.00  0.00           S  
ATOM   1823  CE  MET   127      48.043  81.336  31.011  1.00  0.00           C  
ATOM   1824  HE1 MET   127      48.219  80.493  30.347  1.00  0.00           H  
ATOM   1825  HE2 MET   127      49.027  81.674  31.328  1.00  0.00           H  
ATOM   1826  HE3 MET   127      47.319  80.972  31.737  1.00  0.00           H  
ATOM   1827  C   MET   127      44.611  80.981  26.681  1.00  0.00           C  
ATOM   1828  O   MET   127      44.310  80.071  27.416  1.00  0.00           O  
ATOM   1829  N   PRO   128      45.121  80.741  25.411  1.00  0.00           N  
ATOM   1830  CD  PRO   128      45.188  81.743  24.388  1.00  0.00           C  
ATOM   1831  HD2 PRO   128      45.545  82.719  24.709  1.00  0.00           H  
ATOM   1832  HD3 PRO   128      44.178  81.777  23.987  1.00  0.00           H  
ATOM   1833  CG  PRO   128      46.198  81.176  23.380  1.00  0.00           C  
ATOM   1834  HG2 PRO   128      47.240  81.208  23.693  1.00  0.00           H  
ATOM   1835  HG3 PRO   128      46.137  81.613  22.385  1.00  0.00           H  
ATOM   1836  CB  PRO   128      45.839  79.712  23.404  1.00  0.00           C  
ATOM   1837  HB2 PRO   128      46.607  79.043  23.020  1.00  0.00           H  
ATOM   1838  HB3 PRO   128      44.977  79.517  22.768  1.00  0.00           H  
ATOM   1839  CA  PRO   128      45.463  79.462  24.871  1.00  0.00           C  
ATOM   1840  HA  PRO   128      44.628  78.780  25.014  1.00  0.00           H  
ATOM   1841  C   PRO   128      46.639  78.952  25.703  1.00  0.00           C  
ATOM   1842  O   PRO   128      47.739  79.491  25.677  1.00  0.00           O  
ATOM   1843  N   SER   129      46.420  77.859  26.439  1.00  0.00           N  
ATOM   1844  H   SER   129      45.513  77.462  26.645  1.00  0.00           H  
ATOM   1845  CA  SER   129      47.482  77.201  27.236  1.00  0.00           C  
ATOM   1846  HA  SER   129      48.325  76.975  26.588  1.00  0.00           H  
ATOM   1847  CB  SER   129      47.891  78.120  28.370  1.00  0.00           C  
ATOM   1848  HB2 SER   129      48.048  79.131  28.001  1.00  0.00           H  
ATOM   1849  HB3 SER   129      47.148  78.126  29.165  1.00  0.00           H  
ATOM   1850  OG  SER   129      49.109  77.541  28.862  1.00  0.00           O  
ATOM   1851  HG  SER   129      49.745  77.884  28.215  1.00  0.00           H  
ATOM   1852  C   SER   129      47.024  75.854  27.791  1.00  0.00           C  
ATOM   1853  O   SER   129      45.969  75.706  28.343  1.00  0.00           O  
ATOM   1854  N   GLU   130      47.755  74.816  27.512  1.00  0.00           N  
ATOM   1855  H   GLU   130      48.564  74.901  26.911  1.00  0.00           H  
ATOM   1856  CA  GLU   130      47.181  73.435  27.633  1.00  0.00           C  
ATOM   1857  HA  GLU   130      46.219  73.456  28.140  1.00  0.00           H  
ATOM   1858  CB  GLU   130      47.022  72.798  26.217  1.00  0.00           C  
ATOM   1859  HB2 GLU   130      46.532  71.862  26.480  1.00  0.00           H  
ATOM   1860  HB3 GLU   130      46.397  73.449  25.611  1.00  0.00           H  
ATOM   1861  CG  GLU   130      48.316  72.539  25.469  1.00  0.00           C  
ATOM   1862  HG2 GLU   130      49.158  72.710  26.136  1.00  0.00           H  
ATOM   1863  HG3 GLU   130      48.345  71.530  25.062  1.00  0.00           H  
ATOM   1864  CD  GLU   130      48.445  73.549  24.235  1.00  0.00           C  
ATOM   1865  OE1 GLU   130      49.176  74.602  24.324  1.00  0.00           O  
ATOM   1866  OE2 GLU   130      47.937  73.181  23.127  1.00  0.00           O  
ATOM   1867  C   GLU   130      48.100  72.554  28.461  1.00  0.00           C  
ATOM   1868  O   GLU   130      48.011  71.330  28.408  1.00  0.00           O  
ATOM   1869  N   GLU   131      49.051  73.146  29.274  1.00  0.00           N  
ATOM   1870  H   GLU   131      49.043  74.156  29.216  1.00  0.00           H  
ATOM   1871  CA  GLU   131      49.982  72.459  30.129  1.00  0.00           C  
ATOM   1872  HA  GLU   131      50.606  71.737  29.606  1.00  0.00           H  
ATOM   1873  CB  GLU   131      51.003  73.379  30.715  1.00  0.00           C  
ATOM   1874  HB2 GLU   131      50.856  74.391  30.342  1.00  0.00           H  
ATOM   1875  HB3 GLU   131      50.716  73.658  31.727  1.00  0.00           H  
ATOM   1876  CG  GLU   131      52.416  72.923  30.859  1.00  0.00           C  
ATOM   1877  HG2 GLU   131      53.036  73.779  31.116  1.00  0.00           H  
ATOM   1878  HG3 GLU   131      52.427  72.208  31.680  1.00  0.00           H  
ATOM   1879  CD  GLU   131      53.009  72.232  29.737  1.00  0.00           C  
ATOM   1880  OE1 GLU   131      53.001  70.995  29.647  1.00  0.00           O  
ATOM   1881  OE2 GLU   131      53.557  72.895  28.803  1.00  0.00           O  
ATOM   1882  C   GLU   131      49.299  71.792  31.292  1.00  0.00           C  
ATOM   1883  O   GLU   131      49.894  71.035  32.021  1.00  0.00           O  
ATOM   1884  N   GLY   132      47.937  72.023  31.488  1.00  0.00           N  
ATOM   1885  H   GLY   132      47.481  72.697  30.886  1.00  0.00           H  
ATOM   1886  CA  GLY   132      47.110  71.400  32.519  1.00  0.00           C  
ATOM   1887  HA2 GLY   132      47.748  71.122  33.355  1.00  0.00           H  
ATOM   1888  HA3 GLY   132      46.380  72.142  32.832  1.00  0.00           H  
ATOM   1889  C   GLY   132      46.300  70.235  31.996  1.00  0.00           C  
ATOM   1890  O   GLY   132      45.631  69.492  32.766  1.00  0.00           O  
ATOM   1891  N   TYR   133      46.347  69.949  30.625  1.00  0.00           N  
ATOM   1892  H   TYR   133      46.978  70.475  30.036  1.00  0.00           H  
ATOM   1893  CA  TYR   133      45.381  69.091  29.929  1.00  0.00           C  
ATOM   1894  HA  TYR   133      44.355  69.447  30.000  1.00  0.00           H  
ATOM   1895  CB  TYR   133      45.734  69.342  28.438  1.00  0.00           C  
ATOM   1896  HB2 TYR   133      46.002  70.394  28.363  1.00  0.00           H  
ATOM   1897  HB3 TYR   133      46.688  68.891  28.174  1.00  0.00           H  
ATOM   1898  CG  TYR   133      44.661  68.901  27.387  1.00  0.00           C  
ATOM   1899  CD1 TYR   133      45.013  68.034  26.345  1.00  0.00           C  
ATOM   1900  HD1 TYR   133      46.017  67.636  26.434  1.00  0.00           H  
ATOM   1901  CE1 TYR   133      44.112  67.604  25.432  1.00  0.00           C  
ATOM   1902  HE1 TYR   133      44.314  66.856  24.675  1.00  0.00           H  
ATOM   1903  CZ  TYR   133      42.866  68.246  25.378  1.00  0.00           C  
ATOM   1904  OH  TYR   133      42.020  67.824  24.422  1.00  0.00           O  
ATOM   1905  HH  TYR   133      42.515  67.274  23.796  1.00  0.00           H  
ATOM   1906  CE2 TYR   133      42.495  69.205  26.318  1.00  0.00           C  
ATOM   1907  HE2 TYR   133      41.473  69.565  26.330  1.00  0.00           H  
ATOM   1908  CD2 TYR   133      43.401  69.497  27.342  1.00  0.00           C  
ATOM   1909  HD2 TYR   133      43.152  70.130  28.185  1.00  0.00           H  
ATOM   1910  C   TYR   133      45.354  67.623  30.264  1.00  0.00           C  
ATOM   1911  O   TYR   133      44.389  66.910  30.010  1.00  0.00           O  
ATOM   1912  N   GLN   134      46.483  67.220  30.896  1.00  0.00           N  
ATOM   1913  H   GLN   134      47.214  67.865  31.162  1.00  0.00           H  
ATOM   1914  CA  GLN   134      46.575  65.881  31.396  1.00  0.00           C  
ATOM   1915  HA  GLN   134      46.398  65.193  30.572  1.00  0.00           H  
ATOM   1916  CB  GLN   134      47.988  65.546  31.918  1.00  0.00           C  
ATOM   1917  HB2 GLN   134      47.953  64.586  32.428  1.00  0.00           H  
ATOM   1918  HB3 GLN   134      48.674  65.412  31.084  1.00  0.00           H  
ATOM   1919  CG  GLN   134      48.524  66.583  32.983  1.00  0.00           C  
ATOM   1920  HG2 GLN   134      47.735  66.750  33.713  1.00  0.00           H  
ATOM   1921  HG3 GLN   134      49.284  66.006  33.505  1.00  0.00           H  
ATOM   1922  CD  GLN   134      49.124  67.867  32.505  1.00  0.00           C  
ATOM   1923  OE1 GLN   134      49.112  68.249  31.324  1.00  0.00           O  
ATOM   1924  NE2 GLN   134      49.596  68.692  33.415  1.00  0.00           N  
ATOM   1925 HE21 GLN   134      49.604  69.673  33.169  1.00  0.00           H  
ATOM   1926 HE22 GLN   134      49.428  68.438  34.379  1.00  0.00           H  
ATOM   1927  C   GLN   134      45.562  65.366  32.422  1.00  0.00           C  
ATOM   1928  O   GLN   134      45.293  64.177  32.473  1.00  0.00           O  
ATOM   1929  N   ASP   135      44.933  66.342  33.126  1.00  0.00           N  
ATOM   1930  H   ASP   135      44.931  67.295  32.787  1.00  0.00           H  
ATOM   1931  CA  ASP   135      43.963  65.925  34.130  1.00  0.00           C  
ATOM   1932  HA  ASP   135      44.253  64.983  34.590  1.00  0.00           H  
ATOM   1933  CB  ASP   135      43.763  66.988  35.184  1.00  0.00           C  
ATOM   1934  HB2 ASP   135      43.256  67.850  34.753  1.00  0.00           H  
ATOM   1935  HB3 ASP   135      43.057  66.609  35.920  1.00  0.00           H  
ATOM   1936  CG  ASP   135      45.053  67.368  36.084  1.00  0.00           C  
ATOM   1937  OD1 ASP   135      45.030  68.493  36.653  1.00  0.00           O  
ATOM   1938  OD2 ASP   135      46.022  66.551  36.132  1.00  0.00           O  
ATOM   1939  C   ASP   135      42.514  65.664  33.554  1.00  0.00           C  
ATOM   1940  O   ASP   135      41.542  65.222  34.196  1.00  0.00           O  
ATOM   1941  N   TYR   136      42.439  66.004  32.237  1.00  0.00           N  
ATOM   1942  H   TYR   136      43.342  66.325  31.914  1.00  0.00           H  
ATOM   1943  CA  TYR   136      41.397  65.555  31.317  1.00  0.00           C  
ATOM   1944  HA  TYR   136      40.611  65.211  31.984  1.00  0.00           H  
ATOM   1945  CB  TYR   136      40.967  66.656  30.451  1.00  0.00           C  
ATOM   1946  HB2 TYR   136      40.654  67.499  31.063  1.00  0.00           H  
ATOM   1947  HB3 TYR   136      41.811  67.133  29.956  1.00  0.00           H  
ATOM   1948  CG  TYR   136      39.930  66.312  29.409  1.00  0.00           C  
ATOM   1949  CD1 TYR   136      40.298  66.319  28.041  1.00  0.00           C  
ATOM   1950  HD1 TYR   136      41.310  66.392  27.660  1.00  0.00           H  
ATOM   1951  CE1 TYR   136      39.326  66.094  27.067  1.00  0.00           C  
ATOM   1952  HE1 TYR   136      39.678  66.107  26.043  1.00  0.00           H  
ATOM   1953  CZ  TYR   136      38.009  65.809  27.439  1.00  0.00           C  
ATOM   1954  OH  TYR   136      37.070  65.703  26.455  1.00  0.00           O  
ATOM   1955  HH  TYR   136      37.451  65.471  25.595  1.00  0.00           H  
ATOM   1956  CE2 TYR   136      37.643  65.935  28.803  1.00  0.00           C  
ATOM   1957  HE2 TYR   136      36.598  65.735  29.006  1.00  0.00           H  
ATOM   1958  CD2 TYR   136      38.589  66.226  29.774  1.00  0.00           C  
ATOM   1959  HD2 TYR   136      38.305  66.196  30.819  1.00  0.00           H  
ATOM   1960  C   TYR   136      41.785  64.332  30.535  1.00  0.00           C  
ATOM   1961  O   TYR   136      41.072  63.347  30.523  1.00  0.00           O  
ATOM   1962  N   GLU   137      42.957  64.466  29.781  1.00  0.00           N  
ATOM   1963  H   GLU   137      43.545  65.257  30.005  1.00  0.00           H  
ATOM   1964  CA  GLU   137      43.571  63.378  29.000  1.00  0.00           C  
ATOM   1965  HA  GLU   137      43.418  62.441  29.530  1.00  0.00           H  
ATOM   1966  CB  GLU   137      42.768  63.277  27.720  1.00  0.00           C  
ATOM   1967  HB2 GLU   137      41.690  63.347  27.849  1.00  0.00           H  
ATOM   1968  HB3 GLU   137      43.112  64.084  27.076  1.00  0.00           H  
ATOM   1969  CG  GLU   137      42.987  61.989  26.963  1.00  0.00           C  
ATOM   1970  HG2 GLU   137      42.661  62.141  25.935  1.00  0.00           H  
ATOM   1971  HG3 GLU   137      43.971  61.545  27.098  1.00  0.00           H  
ATOM   1972  CD  GLU   137      42.097  60.774  27.371  1.00  0.00           C  
ATOM   1973  OE1 GLU   137      42.313  60.036  28.338  1.00  0.00           O  
ATOM   1974  OE2 GLU   137      40.950  60.642  26.836  1.00  0.00           O  
ATOM   1975  C   GLU   137      45.074  63.625  28.791  1.00  0.00           C  
ATOM   1976  O   GLU   137      45.514  64.612  28.223  1.00  0.00           O  
ATOM   1977  N   PRO   138      45.978  62.689  29.228  1.00  0.00           N  
ATOM   1978  CD  PRO   138      45.688  61.504  30.051  1.00  0.00           C  
ATOM   1979  HD2 PRO   138      45.140  60.797  29.432  1.00  0.00           H  
ATOM   1980  HD3 PRO   138      45.185  61.800  30.969  1.00  0.00           H  
ATOM   1981  CG  PRO   138      47.088  60.992  30.402  1.00  0.00           C  
ATOM   1982  HG2 PRO   138      47.272  60.047  29.896  1.00  0.00           H  
ATOM   1983  HG3 PRO   138      47.115  60.740  31.460  1.00  0.00           H  
ATOM   1984  CB  PRO   138      48.152  62.033  30.003  1.00  0.00           C  
ATOM   1985  HB2 PRO   138      49.060  61.577  29.614  1.00  0.00           H  
ATOM   1986  HB3 PRO   138      48.357  62.756  30.790  1.00  0.00           H  
ATOM   1987  CA  PRO   138      47.375  62.823  28.951  1.00  0.00           C  
ATOM   1988  HA  PRO   138      47.634  63.874  29.056  1.00  0.00           H  
ATOM   1989  C   PRO   138      47.795  62.342  27.523  1.00  0.00           C  
ATOM   1990  O   PRO   138      46.926  61.858  26.780  1.00  0.00           O  
ATOM   1991  N   GLU   139      49.084  62.481  27.203  1.00  0.00           N  
ATOM   1992  H   GLU   139      49.650  63.065  27.804  1.00  0.00           H  
ATOM   1993  CA  GLU   139      49.684  62.063  25.914  1.00  0.00           C  
ATOM   1994  HA  GLU   139      49.284  61.132  25.520  1.00  0.00           H  
ATOM   1995  CB  GLU   139      49.464  63.112  24.846  1.00  0.00           C  
ATOM   1996  HB2 GLU   139      48.391  63.287  24.803  1.00  0.00           H  
ATOM   1997  HB3 GLU   139      49.972  63.978  25.265  1.00  0.00           H  
ATOM   1998  CG  GLU   139      50.078  62.732  23.482  1.00  0.00           C  
ATOM   1999  HG2 GLU   139      50.387  63.648  22.982  1.00  0.00           H  
ATOM   2000  HG3 GLU   139      51.047  62.242  23.551  1.00  0.00           H  
ATOM   2001  CD  GLU   139      49.134  61.933  22.547  1.00  0.00           C  
ATOM   2002  OE1 GLU   139      48.291  61.104  22.975  1.00  0.00           O  
ATOM   2003  OE2 GLU   139      49.286  62.036  21.306  1.00  0.00           O  
ATOM   2004  C   GLU   139      51.182  61.860  26.155  1.00  0.00           C  
ATOM   2005  O   GLU   139      52.055  62.759  25.986  1.00  0.00           O  
ATOM   2006  N   ALA   140      51.421  60.681  26.654  1.00  0.00           N  
ATOM   2007  H   ALA   140      50.650  60.026  26.650  1.00  0.00           H  
ATOM   2008  CA  ALA   140      52.758  60.129  27.016  1.00  0.00           C  
ATOM   2009  HA  ALA   140      53.531  60.525  26.361  1.00  0.00           H  
ATOM   2010  CB  ALA   140      53.150  60.466  28.433  1.00  0.00           C  
ATOM   2011  HB1 ALA   140      53.881  59.847  28.951  1.00  0.00           H  
ATOM   2012  HB2 ALA   140      53.585  61.462  28.383  1.00  0.00           H  
ATOM   2013  HB3 ALA   140      52.301  60.502  29.112  1.00  0.00           H  
ATOM   2014  C   ALA   140      52.716  58.618  26.722  1.00  0.00           C  
ATOM   2015  O   ALA   140      53.523  58.149  25.917  1.00  0.00           O  
ATOM   2016  OXT ALA   140      51.928  57.921  27.434  1.00  0.00           O  
TER    2017      ALA   140 
ATOM   2017  N   MET   141       2.818  61.700  34.669  1.00  0.00           N  
ATOM   2018  H1  MET   141       2.146  62.399  35.035  1.00  0.00           H  
ATOM   2019  H2  MET   141       3.610  61.383  35.256  1.00  0.00           H  
ATOM   2020  H3  MET   141       2.379  60.857  34.258  1.00  0.00           H  
ATOM   2021  CA  MET   141       3.489  62.388  33.565  1.00  0.00           C  
ATOM   2022  HA  MET   141       4.277  61.770  33.144  1.00  0.00           H  
ATOM   2023  CB  MET   141       2.602  62.621  32.370  1.00  0.00           C  
ATOM   2024  HB2 MET   141       2.355  61.600  32.083  1.00  0.00           H  
ATOM   2025  HB3 MET   141       1.703  63.174  32.634  1.00  0.00           H  
ATOM   2026  CG  MET   141       3.252  63.203  31.242  1.00  0.00           C  
ATOM   2027  HG2 MET   141       2.592  63.210  30.378  1.00  0.00           H  
ATOM   2028  HG3 MET   141       3.459  64.224  31.556  1.00  0.00           H  
ATOM   2029  SD  MET   141       4.957  62.645  30.896  1.00  0.00           S  
ATOM   2030  CE  MET   141       5.612  64.146  30.060  1.00  0.00           C  
ATOM   2031  HE1 MET   141       6.624  63.936  29.721  1.00  0.00           H  
ATOM   2032  HE2 MET   141       5.084  64.297  29.122  1.00  0.00           H  
ATOM   2033  HE3 MET   141       5.385  65.091  30.547  1.00  0.00           H  
ATOM   2034  C   MET   141       4.265  63.628  33.944  1.00  0.00           C  
ATOM   2035  O   MET   141       5.468  63.553  34.194  1.00  0.00           O  
ATOM   2036  N   ASP   142       3.579  64.764  34.030  1.00  0.00           N  
ATOM   2037  H   ASP   142       2.570  64.717  34.058  1.00  0.00           H  
ATOM   2038  CA  ASP   142       4.158  66.056  33.925  1.00  0.00           C  
ATOM   2039  HA  ASP   142       4.970  65.993  33.204  1.00  0.00           H  
ATOM   2040  CB  ASP   142       3.180  67.098  33.426  1.00  0.00           C  
ATOM   2041  HB2 ASP   142       3.705  68.050  33.389  1.00  0.00           H  
ATOM   2042  HB3 ASP   142       2.927  66.921  32.383  1.00  0.00           H  
ATOM   2043  CG  ASP   142       1.783  67.175  34.073  1.00  0.00           C  
ATOM   2044  OD1 ASP   142       1.658  67.567  35.245  1.00  0.00           O  
ATOM   2045  OD2 ASP   142       0.801  66.984  33.296  1.00  0.00           O  
ATOM   2046  C   ASP   142       4.709  66.547  35.284  1.00  0.00           C  
ATOM   2047  O   ASP   142       5.642  67.319  35.170  1.00  0.00           O  
ATOM   2048  N   VAL   143       4.097  66.233  36.474  1.00  0.00           N  
ATOM   2049  H   VAL   143       3.246  65.695  36.380  1.00  0.00           H  
ATOM   2050  CA  VAL   143       4.639  66.593  37.765  1.00  0.00           C  
ATOM   2051  HA  VAL   143       4.438  67.657  37.863  1.00  0.00           H  
ATOM   2052  CB  VAL   143       3.834  65.954  38.897  1.00  0.00           C  
ATOM   2053  HB  VAL   143       3.804  64.894  38.651  1.00  0.00           H  
ATOM   2054  CG1 VAL   143       4.458  66.099  40.304  1.00  0.00           C  
ATOM   2055 HG11 VAL   143       4.883  67.085  40.482  1.00  0.00           H  
ATOM   2056 HG12 VAL   143       3.597  65.928  40.946  1.00  0.00           H  
ATOM   2057 HG13 VAL   143       5.150  65.273  40.453  1.00  0.00           H  
ATOM   2058  CG2 VAL   143       2.437  66.421  38.879  1.00  0.00           C  
ATOM   2059 HG21 VAL   143       1.932  65.687  39.504  1.00  0.00           H  
ATOM   2060 HG22 VAL   143       2.343  67.455  39.206  1.00  0.00           H  
ATOM   2061 HG23 VAL   143       2.057  66.312  37.866  1.00  0.00           H  
ATOM   2062  C   VAL   143       6.047  66.124  37.917  1.00  0.00           C  
ATOM   2063  O   VAL   143       6.983  66.869  38.120  1.00  0.00           O  
ATOM   2064  N   PHE   144       6.343  64.811  37.603  1.00  0.00           N  
ATOM   2065  H   PHE   144       5.615  64.208  37.247  1.00  0.00           H  
ATOM   2066  CA  PHE   144       7.717  64.294  37.495  1.00  0.00           C  
ATOM   2067  HA  PHE   144       8.173  64.470  38.467  1.00  0.00           H  
ATOM   2068  CB  PHE   144       7.542  62.808  37.281  1.00  0.00           C  
ATOM   2069  HB2 PHE   144       6.993  62.382  38.118  1.00  0.00           H  
ATOM   2070  HB3 PHE   144       6.958  62.586  36.390  1.00  0.00           H  
ATOM   2071  CG  PHE   144       8.845  62.098  37.269  1.00  0.00           C  
ATOM   2072  CD1 PHE   144       9.505  61.782  36.080  1.00  0.00           C  
ATOM   2073  HD1 PHE   144       9.142  61.988  35.079  1.00  0.00           H  
ATOM   2074  CE1 PHE   144      10.784  61.211  36.149  1.00  0.00           C  
ATOM   2075  HE1 PHE   144      11.375  60.869  35.307  1.00  0.00           H  
ATOM   2076  CZ  PHE   144      11.399  61.160  37.357  1.00  0.00           C  
ATOM   2077  HZ  PHE   144      12.402  60.763  37.461  1.00  0.00           H  
ATOM   2078  CE2 PHE   144      10.788  61.510  38.557  1.00  0.00           C  
ATOM   2079  HE2 PHE   144      11.333  61.403  39.488  1.00  0.00           H  
ATOM   2080  CD2 PHE   144       9.518  61.915  38.528  1.00  0.00           C  
ATOM   2081  HD2 PHE   144       8.955  62.164  39.419  1.00  0.00           H  
ATOM   2082  C   PHE   144       8.616  64.953  36.463  1.00  0.00           C  
ATOM   2083  O   PHE   144       9.708  65.361  36.819  1.00  0.00           O  
ATOM   2084  N   MET   145       8.085  65.071  35.220  1.00  0.00           N  
ATOM   2085  H   MET   145       7.185  64.694  34.955  1.00  0.00           H  
ATOM   2086  CA  MET   145       8.891  65.640  34.137  1.00  0.00           C  
ATOM   2087  HA  MET   145       9.867  65.164  34.181  1.00  0.00           H  
ATOM   2088  CB  MET   145       8.135  65.476  32.808  1.00  0.00           C  
ATOM   2089  HB2 MET   145       7.659  64.498  32.760  1.00  0.00           H  
ATOM   2090  HB3 MET   145       7.225  66.056  32.668  1.00  0.00           H  
ATOM   2091  CG  MET   145       9.044  65.635  31.619  1.00  0.00           C  
ATOM   2092  HG2 MET   145       8.340  65.478  30.805  1.00  0.00           H  
ATOM   2093  HG3 MET   145       9.511  66.613  31.710  1.00  0.00           H  
ATOM   2094  SD  MET   145      10.474  64.452  31.500  1.00  0.00           S  
ATOM   2095  CE  MET   145       9.826  62.919  30.608  1.00  0.00           C  
ATOM   2096  HE1 MET   145       9.112  62.419  31.258  1.00  0.00           H  
ATOM   2097  HE2 MET   145       9.255  63.027  29.689  1.00  0.00           H  
ATOM   2098  HE3 MET   145      10.695  62.330  30.322  1.00  0.00           H  
ATOM   2099  C   MET   145       9.275  67.155  34.382  1.00  0.00           C  
ATOM   2100  O   MET   145      10.293  67.717  33.979  1.00  0.00           O  
ATOM   2101  N   LYS   146       8.401  67.891  35.117  1.00  0.00           N  
ATOM   2102  H   LYS   146       7.634  67.392  35.548  1.00  0.00           H  
ATOM   2103  CA  LYS   146       8.853  69.170  35.563  1.00  0.00           C  
ATOM   2104  HA  LYS   146       9.365  69.682  34.752  1.00  0.00           H  
ATOM   2105  CB  LYS   146       7.562  69.897  35.989  1.00  0.00           C  
ATOM   2106  HB2 LYS   146       6.759  69.660  35.294  1.00  0.00           H  
ATOM   2107  HB3 LYS   146       7.025  69.431  36.813  1.00  0.00           H  
ATOM   2108  CG  LYS   146       7.771  71.403  36.138  1.00  0.00           C  
ATOM   2109  HG2 LYS   146       8.294  71.530  37.083  1.00  0.00           H  
ATOM   2110  HG3 LYS   146       8.437  71.885  35.424  1.00  0.00           H  
ATOM   2111  CD  LYS   146       6.426  72.169  36.021  1.00  0.00           C  
ATOM   2112  HD2 LYS   146       6.073  72.087  34.995  1.00  0.00           H  
ATOM   2113  HD3 LYS   146       5.742  71.734  36.747  1.00  0.00           H  
ATOM   2114  CE  LYS   146       6.600  73.634  36.113  1.00  0.00           C  
ATOM   2115  HE2 LYS   146       7.130  73.918  37.020  1.00  0.00           H  
ATOM   2116  HE3 LYS   146       7.265  73.904  35.297  1.00  0.00           H  
ATOM   2117  NZ  LYS   146       5.319  74.260  35.960  1.00  0.00           N  
ATOM   2118  HZ1 LYS   146       5.506  75.271  35.836  1.00  0.00           H  
ATOM   2119  HZ2 LYS   146       4.925  73.848  35.095  1.00  0.00           H  
ATOM   2120  HZ3 LYS   146       4.636  74.104  36.723  1.00  0.00           H  
ATOM   2121  C   LYS   146       9.894  69.139  36.739  1.00  0.00           C  
ATOM   2122  O   LYS   146      10.703  70.066  36.776  1.00  0.00           O  
ATOM   2123  N   GLY   147       9.923  68.109  37.605  1.00  0.00           N  
ATOM   2124  H   GLY   147       9.059  67.587  37.671  1.00  0.00           H  
ATOM   2125  CA  GLY   147      11.011  68.091  38.594  1.00  0.00           C  
ATOM   2126  HA2 GLY   147      11.330  69.091  38.878  1.00  0.00           H  
ATOM   2127  HA3 GLY   147      10.759  67.683  39.571  1.00  0.00           H  
ATOM   2128  C   GLY   147      12.266  67.561  38.033  1.00  0.00           C  
ATOM   2129  O   GLY   147      13.387  68.119  38.234  1.00  0.00           O  
ATOM   2130  N   LEU   148      12.135  66.524  37.198  1.00  0.00           N  
ATOM   2131  H   LEU   148      11.192  66.227  36.984  1.00  0.00           H  
ATOM   2132  CA  LEU   148      13.189  66.022  36.429  1.00  0.00           C  
ATOM   2133  HA  LEU   148      13.821  65.521  37.159  1.00  0.00           H  
ATOM   2134  CB  LEU   148      12.607  65.008  35.486  1.00  0.00           C  
ATOM   2135  HB2 LEU   148      11.905  64.410  36.063  1.00  0.00           H  
ATOM   2136  HB3 LEU   148      12.062  65.523  34.697  1.00  0.00           H  
ATOM   2137  CG  LEU   148      13.604  63.981  34.956  1.00  0.00           C  
ATOM   2138  HG  LEU   148      14.403  64.457  34.392  1.00  0.00           H  
ATOM   2139  CD1 LEU   148      14.285  63.181  36.080  1.00  0.00           C  
ATOM   2140 HD11 LEU   148      13.482  62.885  36.753  1.00  0.00           H  
ATOM   2141 HD12 LEU   148      14.803  62.429  35.489  1.00  0.00           H  
ATOM   2142 HD13 LEU   148      15.034  63.849  36.500  1.00  0.00           H  
ATOM   2143  CD2 LEU   148      12.882  63.039  33.988  1.00  0.00           C  
ATOM   2144 HD21 LEU   148      13.177  63.214  32.955  1.00  0.00           H  
ATOM   2145 HD22 LEU   148      13.201  62.014  34.163  1.00  0.00           H  
ATOM   2146 HD23 LEU   148      11.816  63.135  34.187  1.00  0.00           H  
ATOM   2147  C   LEU   148      13.872  67.081  35.642  1.00  0.00           C  
ATOM   2148  O   LEU   148      15.103  67.071  35.621  1.00  0.00           O  
ATOM   2149  N   SER   149      13.096  67.953  34.936  1.00  0.00           N  
ATOM   2150  H   SER   149      12.099  67.836  34.816  1.00  0.00           H  
ATOM   2151  CA  SER   149      13.667  68.855  33.948  1.00  0.00           C  
ATOM   2152  HA  SER   149      14.477  68.385  33.395  1.00  0.00           H  
ATOM   2153  CB  SER   149      12.662  69.276  32.891  1.00  0.00           C  
ATOM   2154  HB2 SER   149      12.175  68.449  32.379  1.00  0.00           H  
ATOM   2155  HB3 SER   149      11.918  69.931  33.339  1.00  0.00           H  
ATOM   2156  OG  SER   149      13.296  70.104  31.937  1.00  0.00           O  
ATOM   2157  HG  SER   149      12.697  70.209  31.182  1.00  0.00           H  
ATOM   2158  C   SER   149      14.269  70.037  34.704  1.00  0.00           C  
ATOM   2159  O   SER   149      15.316  70.537  34.271  1.00  0.00           O  
ATOM   2160  N   LYS   150      13.778  70.388  35.901  1.00  0.00           N  
ATOM   2161  H   LYS   150      12.832  70.175  36.186  1.00  0.00           H  
ATOM   2162  CA  LYS   150      14.472  71.456  36.667  1.00  0.00           C  
ATOM   2163  HA  LYS   150      14.537  72.282  35.964  1.00  0.00           H  
ATOM   2164  CB  LYS   150      13.637  71.843  37.829  1.00  0.00           C  
ATOM   2165  HB2 LYS   150      12.617  71.989  37.480  1.00  0.00           H  
ATOM   2166  HB3 LYS   150      13.680  70.954  38.456  1.00  0.00           H  
ATOM   2167  CG  LYS   150      14.210  73.042  38.512  1.00  0.00           C  
ATOM   2168  HG2 LYS   150      15.003  72.813  39.220  1.00  0.00           H  
ATOM   2169  HG3 LYS   150      14.730  73.704  37.823  1.00  0.00           H  
ATOM   2170  CD  LYS   150      12.999  73.818  39.179  1.00  0.00           C  
ATOM   2171  HD2 LYS   150      12.416  74.313  38.404  1.00  0.00           H  
ATOM   2172  HD3 LYS   150      12.416  73.085  39.733  1.00  0.00           H  
ATOM   2173  CE  LYS   150      13.594  74.786  40.147  1.00  0.00           C  
ATOM   2174  HE2 LYS   150      14.303  74.221  40.747  1.00  0.00           H  
ATOM   2175  HE3 LYS   150      14.270  75.460  39.627  1.00  0.00           H  
ATOM   2176  NZ  LYS   150      12.584  75.534  40.972  1.00  0.00           N  
ATOM   2177  HZ1 LYS   150      11.919  74.885  41.429  1.00  0.00           H  
ATOM   2178  HZ2 LYS   150      12.959  76.206  41.666  1.00  0.00           H  
ATOM   2179  HZ3 LYS   150      11.980  76.119  40.367  1.00  0.00           H  
ATOM   2180  C   LYS   150      15.825  70.922  37.112  1.00  0.00           C  
ATOM   2181  O   LYS   150      16.800  71.683  37.162  1.00  0.00           O  
ATOM   2182  N   ALA   151      15.983  69.601  37.461  1.00  0.00           N  
ATOM   2183  H   ALA   151      15.240  68.916  37.408  1.00  0.00           H  
ATOM   2184  CA  ALA   151      17.291  69.021  37.764  1.00  0.00           C  
ATOM   2185  HA  ALA   151      17.721  69.522  38.628  1.00  0.00           H  
ATOM   2186  CB  ALA   151      17.171  67.625  38.270  1.00  0.00           C  
ATOM   2187  HB1 ALA   151      18.186  67.244  38.355  1.00  0.00           H  
ATOM   2188  HB2 ALA   151      16.608  67.550  39.198  1.00  0.00           H  
ATOM   2189  HB3 ALA   151      16.783  67.000  37.468  1.00  0.00           H  
ATOM   2190  C   ALA   151      18.364  69.054  36.663  1.00  0.00           C  
ATOM   2191  O   ALA   151      19.486  69.529  36.892  1.00  0.00           O  
ATOM   2192  N   LYS   152      17.815  68.703  35.405  1.00  0.00           N  
ATOM   2193  H   LYS   152      16.931  68.224  35.303  1.00  0.00           H  
ATOM   2194  CA  LYS   152      18.615  68.715  34.179  1.00  0.00           C  
ATOM   2195  HA  LYS   152      19.546  68.164  34.291  1.00  0.00           H  
ATOM   2196  CB  LYS   152      17.799  68.062  33.032  1.00  0.00           C  
ATOM   2197  HB2 LYS   152      17.849  66.980  33.140  1.00  0.00           H  
ATOM   2198  HB3 LYS   152      16.799  68.468  33.170  1.00  0.00           H  
ATOM   2199  CG  LYS   152      18.115  68.435  31.609  1.00  0.00           C  
ATOM   2200  HG2 LYS   152      19.179  68.304  31.422  1.00  0.00           H  
ATOM   2201  HG3 LYS   152      17.607  67.703  30.984  1.00  0.00           H  
ATOM   2202  CD  LYS   152      17.729  69.822  31.004  1.00  0.00           C  
ATOM   2203  HD2 LYS   152      18.182  70.657  31.535  1.00  0.00           H  
ATOM   2204  HD3 LYS   152      18.080  69.780  29.975  1.00  0.00           H  
ATOM   2205  CE  LYS   152      16.169  70.075  31.015  1.00  0.00           C  
ATOM   2206  HE2 LYS   152      15.682  69.502  30.230  1.00  0.00           H  
ATOM   2207  HE3 LYS   152      15.794  69.854  32.012  1.00  0.00           H  
ATOM   2208  NZ  LYS   152      15.810  71.467  30.592  1.00  0.00           N  
ATOM   2209  HZ1 LYS   152      14.962  71.645  31.159  1.00  0.00           H  
ATOM   2210  HZ2 LYS   152      16.598  72.073  30.883  1.00  0.00           H  
ATOM   2211  HZ3 LYS   152      15.637  71.498  29.571  1.00  0.00           H  
ATOM   2212  C   LYS   152      19.050  70.182  33.864  1.00  0.00           C  
ATOM   2213  O   LYS   152      20.185  70.370  33.496  1.00  0.00           O  
ATOM   2214  N   GLU   153      18.145  71.211  34.005  1.00  0.00           N  
ATOM   2215  H   GLU   153      17.177  71.052  34.251  1.00  0.00           H  
ATOM   2216  CA  GLU   153      18.469  72.521  33.711  1.00  0.00           C  
ATOM   2217  HA  GLU   153      19.088  72.595  32.820  1.00  0.00           H  
ATOM   2218  CB  GLU   153      17.228  73.400  33.597  1.00  0.00           C  
ATOM   2219  HB2 GLU   153      16.564  72.851  32.933  1.00  0.00           H  
ATOM   2220  HB3 GLU   153      16.713  73.507  34.550  1.00  0.00           H  
ATOM   2221  CG  GLU   153      17.564  74.715  32.950  1.00  0.00           C  
ATOM   2222  HG2 GLU   153      16.615  75.246  32.899  1.00  0.00           H  
ATOM   2223  HG3 GLU   153      18.295  75.274  33.531  1.00  0.00           H  
ATOM   2224  CD  GLU   153      17.983  74.642  31.486  1.00  0.00           C  
ATOM   2225  OE1 GLU   153      17.884  73.562  30.817  1.00  0.00           O  
ATOM   2226  OE2 GLU   153      18.349  75.733  30.953  1.00  0.00           O  
ATOM   2227  C   GLU   153      19.502  73.091  34.707  1.00  0.00           C  
ATOM   2228  O   GLU   153      20.074  74.213  34.449  1.00  0.00           O  
ATOM   2229  N   GLY   154      19.848  72.367  35.855  1.00  0.00           N  
ATOM   2230  H   GLY   154      19.316  71.518  35.992  1.00  0.00           H  
ATOM   2231  CA  GLY   154      20.856  72.849  36.785  1.00  0.00           C  
ATOM   2232  HA2 GLY   154      20.759  73.932  36.738  1.00  0.00           H  
ATOM   2233  HA3 GLY   154      20.679  72.477  37.791  1.00  0.00           H  
ATOM   2234  C   GLY   154      22.263  72.448  36.373  1.00  0.00           C  
ATOM   2235  O   GLY   154      23.246  73.222  36.414  1.00  0.00           O  
ATOM   2236  N   VAL   155      22.359  71.194  35.754  1.00  0.00           N  
ATOM   2237  H   VAL   155      21.541  70.621  35.598  1.00  0.00           H  
ATOM   2238  CA  VAL   155      23.670  70.725  35.177  1.00  0.00           C  
ATOM   2239  HA  VAL   155      24.482  70.903  35.878  1.00  0.00           H  
ATOM   2240  CB  VAL   155      23.588  69.245  34.834  1.00  0.00           C  
ATOM   2241  HB  VAL   155      22.648  69.091  34.309  1.00  0.00           H  
ATOM   2242  CG1 VAL   155      24.858  68.717  34.179  1.00  0.00           C  
ATOM   2243 HG11 VAL   155      25.723  69.113  34.707  1.00  0.00           H  
ATOM   2244 HG12 VAL   155      24.909  67.630  34.165  1.00  0.00           H  
ATOM   2245 HG13 VAL   155      25.037  69.121  33.184  1.00  0.00           H  
ATOM   2246  CG2 VAL   155      23.514  68.422  36.137  1.00  0.00           C  
ATOM   2247 HG21 VAL   155      22.530  68.500  36.596  1.00  0.00           H  
ATOM   2248 HG22 VAL   155      23.629  67.363  35.915  1.00  0.00           H  
ATOM   2249 HG23 VAL   155      24.318  68.696  36.817  1.00  0.00           H  
ATOM   2250  C   VAL   155      23.949  71.570  33.887  1.00  0.00           C  
ATOM   2251  O   VAL   155      25.145  71.890  33.627  1.00  0.00           O  
ATOM   2252  N   VAL   156      22.927  71.871  33.077  1.00  0.00           N  
ATOM   2253  H   VAL   156      21.987  71.537  33.243  1.00  0.00           H  
ATOM   2254  CA  VAL   156      23.234  72.644  31.828  1.00  0.00           C  
ATOM   2255  HA  VAL   156      24.083  72.202  31.311  1.00  0.00           H  
ATOM   2256  CB  VAL   156      21.984  72.698  30.976  1.00  0.00           C  
ATOM   2257  HB  VAL   156      21.220  73.174  31.587  1.00  0.00           H  
ATOM   2258  CG1 VAL   156      22.014  73.722  29.799  1.00  0.00           C  
ATOM   2259 HG11 VAL   156      22.804  73.418  29.114  1.00  0.00           H  
ATOM   2260 HG12 VAL   156      21.071  73.813  29.264  1.00  0.00           H  
ATOM   2261 HG13 VAL   156      22.130  74.707  30.246  1.00  0.00           H  
ATOM   2262  CG2 VAL   156      21.452  71.361  30.489  1.00  0.00           C  
ATOM   2263 HG21 VAL   156      22.197  71.045  29.762  1.00  0.00           H  
ATOM   2264 HG22 VAL   156      21.432  70.609  31.276  1.00  0.00           H  
ATOM   2265 HG23 VAL   156      20.475  71.481  30.024  1.00  0.00           H  
ATOM   2266  C   VAL   156      23.765  73.995  32.134  1.00  0.00           C  
ATOM   2267  O   VAL   156      24.662  74.423  31.418  1.00  0.00           O  
ATOM   2268  N   ALA   157      23.286  74.678  33.206  1.00  0.00           N  
ATOM   2269  H   ALA   157      22.593  74.250  33.805  1.00  0.00           H  
ATOM   2270  CA  ALA   157      23.834  75.992  33.621  1.00  0.00           C  
ATOM   2271  HA  ALA   157      23.905  76.633  32.745  1.00  0.00           H  
ATOM   2272  CB  ALA   157      22.782  76.543  34.557  1.00  0.00           C  
ATOM   2273  HB1 ALA   157      21.862  76.459  33.981  1.00  0.00           H  
ATOM   2274  HB2 ALA   157      22.601  75.934  35.441  1.00  0.00           H  
ATOM   2275  HB3 ALA   157      23.014  77.554  34.885  1.00  0.00           H  
ATOM   2276  C   ALA   157      25.170  75.823  34.342  1.00  0.00           C  
ATOM   2277  O   ALA   157      25.900  76.837  34.390  1.00  0.00           O  
ATOM   2278  N   ALA   158      25.517  74.616  34.805  1.00  0.00           N  
ATOM   2279  H   ALA   158      24.852  73.856  34.749  1.00  0.00           H  
ATOM   2280  CA  ALA   158      26.866  74.474  35.389  1.00  0.00           C  
ATOM   2281  HA  ALA   158      26.965  75.369  35.999  1.00  0.00           H  
ATOM   2282  CB  ALA   158      27.046  73.120  36.094  1.00  0.00           C  
ATOM   2283  HB1 ALA   158      26.796  72.278  35.451  1.00  0.00           H  
ATOM   2284  HB2 ALA   158      28.102  73.000  36.326  1.00  0.00           H  
ATOM   2285  HB3 ALA   158      26.398  72.987  36.957  1.00  0.00           H  
ATOM   2286  C   ALA   158      27.927  74.435  34.279  1.00  0.00           C  
ATOM   2287  O   ALA   158      28.893  75.144  34.367  1.00  0.00           O  
ATOM   2288  N   ALA   159      27.651  73.634  33.220  1.00  0.00           N  
ATOM   2289  H   ALA   159      26.778  73.139  33.097  1.00  0.00           H  
ATOM   2290  CA  ALA   159      28.483  73.660  32.048  1.00  0.00           C  
ATOM   2291  HA  ALA   159      29.468  73.361  32.400  1.00  0.00           H  
ATOM   2292  CB  ALA   159      27.976  72.580  31.131  1.00  0.00           C  
ATOM   2293  HB1 ALA   159      28.014  71.621  31.643  1.00  0.00           H  
ATOM   2294  HB2 ALA   159      26.922  72.682  30.877  1.00  0.00           H  
ATOM   2295  HB3 ALA   159      28.579  72.609  30.226  1.00  0.00           H  
ATOM   2296  C   ALA   159      28.560  75.084  31.445  1.00  0.00           C  
ATOM   2297  O   ALA   159      29.591  75.500  30.901  1.00  0.00           O  
ATOM   2298  N   GLU   160      27.384  75.802  31.598  1.00  0.00           N  
ATOM   2299  H   GLU   160      26.504  75.305  31.628  1.00  0.00           H  
ATOM   2300  CA  GLU   160      27.441  77.198  31.137  1.00  0.00           C  
ATOM   2301  HA  GLU   160      27.782  77.123  30.107  1.00  0.00           H  
ATOM   2302  CB  GLU   160      25.991  77.960  31.150  1.00  0.00           C  
ATOM   2303  HB2 GLU   160      25.252  77.196  30.914  1.00  0.00           H  
ATOM   2304  HB3 GLU   160      25.741  78.412  32.107  1.00  0.00           H  
ATOM   2305  CG  GLU   160      25.949  79.128  30.189  1.00  0.00           C  
ATOM   2306  HG2 GLU   160      24.974  79.571  30.381  1.00  0.00           H  
ATOM   2307  HG3 GLU   160      26.756  79.794  30.485  1.00  0.00           H  
ATOM   2308  CD  GLU   160      26.100  78.606  28.757  1.00  0.00           C  
ATOM   2309  OE1 GLU   160      27.216  78.748  28.211  1.00  0.00           O  
ATOM   2310  OE2 GLU   160      25.056  78.312  28.029  1.00  0.00           O  
ATOM   2311  C   GLU   160      28.416  78.094  31.929  1.00  0.00           C  
ATOM   2312  O   GLU   160      29.230  78.793  31.364  1.00  0.00           O  
ATOM   2313  N   LYS   161      28.244  78.043  33.259  1.00  0.00           N  
ATOM   2314  H   LYS   161      27.517  77.456  33.645  1.00  0.00           H  
ATOM   2315  CA  LYS   161      29.134  78.853  34.090  1.00  0.00           C  
ATOM   2316  HA  LYS   161      29.235  79.880  33.744  1.00  0.00           H  
ATOM   2317  CB  LYS   161      28.609  78.794  35.576  1.00  0.00           C  
ATOM   2318  HB2 LYS   161      27.525  78.880  35.528  1.00  0.00           H  
ATOM   2319  HB3 LYS   161      28.974  77.853  35.981  1.00  0.00           H  
ATOM   2320  CG  LYS   161      29.144  80.002  36.316  1.00  0.00           C  
ATOM   2321  HG2 LYS   161      30.188  80.092  36.020  1.00  0.00           H  
ATOM   2322  HG3 LYS   161      28.594  80.898  36.034  1.00  0.00           H  
ATOM   2323  CD  LYS   161      29.104  79.830  37.772  1.00  0.00           C  
ATOM   2324  HD2 LYS   161      28.057  79.896  38.063  1.00  0.00           H  
ATOM   2325  HD3 LYS   161      29.384  78.795  37.959  1.00  0.00           H  
ATOM   2326  CE  LYS   161      29.947  80.783  38.581  1.00  0.00           C  
ATOM   2327  HE2 LYS   161      29.784  80.531  39.626  1.00  0.00           H  
ATOM   2328  HE3 LYS   161      30.983  80.697  38.261  1.00  0.00           H  
ATOM   2329  NZ  LYS   161      29.332  82.165  38.412  1.00  0.00           N  
ATOM   2330  HZ1 LYS   161      28.321  82.064  38.613  1.00  0.00           H  
ATOM   2331  HZ2 LYS   161      29.750  82.952  38.940  1.00  0.00           H  
ATOM   2332  HZ3 LYS   161      29.244  82.350  37.397  1.00  0.00           H  
ATOM   2333  C   LYS   161      30.528  78.351  33.917  1.00  0.00           C  
ATOM   2334  O   LYS   161      31.505  79.016  34.236  1.00  0.00           O  
ATOM   2335  N   THR   162      30.761  77.121  33.370  1.00  0.00           N  
ATOM   2336  H   THR   162      29.937  76.583  33.141  1.00  0.00           H  
ATOM   2337  CA  THR   162      32.113  76.505  33.351  1.00  0.00           C  
ATOM   2338  HA  THR   162      32.031  75.545  32.845  1.00  0.00           H  
ATOM   2339  CB  THR   162      32.705  76.322  34.789  1.00  0.00           C  
ATOM   2340  HB  THR   162      33.006  77.313  35.123  1.00  0.00           H  
ATOM   2341  CG2 THR   162      31.786  75.686  35.827  1.00  0.00           C  
ATOM   2342 HG21 THR   162      32.280  75.479  36.775  1.00  0.00           H  
ATOM   2343 HG22 THR   162      31.076  76.489  36.018  1.00  0.00           H  
ATOM   2344 HG23 THR   162      31.352  74.727  35.551  1.00  0.00           H  
ATOM   2345  OG1 THR   162      33.795  75.387  34.640  1.00  0.00           O  
ATOM   2346  HG1 THR   162      33.452  74.487  34.743  1.00  0.00           H  
ATOM   2347  C   THR   162      33.132  77.297  32.507  1.00  0.00           C  
ATOM   2348  O   THR   162      34.252  77.529  32.886  1.00  0.00           O  
ATOM   2349  N   LYS   163      32.621  77.835  31.312  1.00  0.00           N  
ATOM   2350  H   LYS   163      31.706  77.546  30.992  1.00  0.00           H  
ATOM   2351  CA  LYS   163      33.484  78.650  30.421  1.00  0.00           C  
ATOM   2352  HA  LYS   163      34.532  78.360  30.438  1.00  0.00           H  
ATOM   2353  CB  LYS   163      33.103  78.474  28.941  1.00  0.00           C  
ATOM   2354  HB2 LYS   163      32.168  78.970  28.689  1.00  0.00           H  
ATOM   2355  HB3 LYS   163      33.716  79.124  28.320  1.00  0.00           H  
ATOM   2356  CG  LYS   163      33.184  77.025  28.425  1.00  0.00           C  
ATOM   2357  HG2 LYS   163      34.222  76.712  28.525  1.00  0.00           H  
ATOM   2358  HG3 LYS   163      32.543  76.445  29.085  1.00  0.00           H  
ATOM   2359  CD  LYS   163      32.672  76.796  26.965  1.00  0.00           C  
ATOM   2360  HD2 LYS   163      33.317  77.364  26.299  1.00  0.00           H  
ATOM   2361  HD3 LYS   163      32.746  75.732  26.749  1.00  0.00           H  
ATOM   2362  CE  LYS   163      31.207  77.297  26.736  1.00  0.00           C  
ATOM   2363  HE2 LYS   163      30.636  76.630  27.378  1.00  0.00           H  
ATOM   2364  HE3 LYS   163      31.128  78.356  26.973  1.00  0.00           H  
ATOM   2365  NZ  LYS   163      30.714  76.922  25.347  1.00  0.00           N  
ATOM   2366  HZ1 LYS   163      29.679  76.964  25.363  1.00  0.00           H  
ATOM   2367  HZ2 LYS   163      30.959  77.615  24.617  1.00  0.00           H  
ATOM   2368  HZ3 LYS   163      30.955  75.967  25.026  1.00  0.00           H  
ATOM   2369  C   LYS   163      33.515  80.114  30.885  1.00  0.00           C  
ATOM   2370  O   LYS   163      34.464  80.785  30.623  1.00  0.00           O  
ATOM   2371  N   GLN   164      32.434  80.609  31.546  1.00  0.00           N  
ATOM   2372  H   GLN   164      31.737  79.976  31.914  1.00  0.00           H  
ATOM   2373  CA  GLN   164      32.380  81.964  31.851  1.00  0.00           C  
ATOM   2374  HA  GLN   164      32.439  82.569  30.949  1.00  0.00           H  
ATOM   2375  CB  GLN   164      31.086  82.412  32.576  1.00  0.00           C  
ATOM   2376  HB2 GLN   164      30.921  81.811  33.469  1.00  0.00           H  
ATOM   2377  HB3 GLN   164      31.195  83.487  32.701  1.00  0.00           H  
ATOM   2378  CG  GLN   164      29.821  82.359  31.693  1.00  0.00           C  
ATOM   2379  HG2 GLN   164      30.058  83.063  30.899  1.00  0.00           H  
ATOM   2380  HG3 GLN   164      29.822  81.380  31.217  1.00  0.00           H  
ATOM   2381  CD  GLN   164      28.448  82.682  32.255  1.00  0.00           C  
ATOM   2382  OE1 GLN   164      28.345  83.161  33.367  1.00  0.00           O  
ATOM   2383  NE2 GLN   164      27.406  82.591  31.421  1.00  0.00           N  
ATOM   2384 HE21 GLN   164      26.466  82.814  31.718  1.00  0.00           H  
ATOM   2385 HE22 GLN   164      27.607  82.201  30.510  1.00  0.00           H  
ATOM   2386  C   GLN   164      33.456  82.444  32.829  1.00  0.00           C  
ATOM   2387  O   GLN   164      34.013  81.645  33.572  1.00  0.00           O  
ATOM   2388  N   GLY   165      33.741  83.758  32.841  1.00  0.00           N  
ATOM   2389  H   GLY   165      33.445  84.356  32.081  1.00  0.00           H  
ATOM   2390  CA  GLY   165      34.859  84.201  33.657  1.00  0.00           C  
ATOM   2391  HA2 GLY   165      34.699  85.230  33.972  1.00  0.00           H  
ATOM   2392  HA3 GLY   165      34.916  83.609  34.568  1.00  0.00           H  
ATOM   2393  C   GLY   165      36.146  84.072  32.837  1.00  0.00           C  
ATOM   2394  O   GLY   165      36.102  84.069  31.568  1.00  0.00           O  
ATOM   2395  N   VAL   166      37.244  84.242  33.649  1.00  0.00           N  
ATOM   2396  H   VAL   166      37.047  84.336  34.637  1.00  0.00           H  
ATOM   2397  CA  VAL   166      38.632  84.288  33.194  1.00  0.00           C  
ATOM   2398  HA  VAL   166      38.741  84.598  32.157  1.00  0.00           H  
ATOM   2399  CB  VAL   166      39.483  85.228  34.158  1.00  0.00           C  
ATOM   2400  HB  VAL   166      40.495  85.230  33.759  1.00  0.00           H  
ATOM   2401  CG1 VAL   166      39.121  86.743  34.018  1.00  0.00           C  
ATOM   2402 HG11 VAL   166      39.881  87.304  34.558  1.00  0.00           H  
ATOM   2403 HG12 VAL   166      39.313  86.942  32.966  1.00  0.00           H  
ATOM   2404 HG13 VAL   166      38.152  87.046  34.411  1.00  0.00           H  
ATOM   2405  CG2 VAL   166      39.538  84.850  35.649  1.00  0.00           C  
ATOM   2406 HG21 VAL   166      39.897  83.828  35.746  1.00  0.00           H  
ATOM   2407 HG22 VAL   166      40.210  85.546  36.145  1.00  0.00           H  
ATOM   2408 HG23 VAL   166      38.524  84.960  36.028  1.00  0.00           H  
ATOM   2409  C   VAL   166      39.225  82.831  33.367  1.00  0.00           C  
ATOM   2410  O   VAL   166      38.890  82.150  34.355  1.00  0.00           O  
ATOM   2411  N   ALA   167      40.018  82.403  32.377  1.00  0.00           N  
ATOM   2412  H   ALA   167      40.319  83.006  31.623  1.00  0.00           H  
ATOM   2413  CA  ALA   167      40.128  80.954  32.052  1.00  0.00           C  
ATOM   2414  HA  ALA   167      40.303  80.546  33.045  1.00  0.00           H  
ATOM   2415  CB  ALA   167      38.890  80.334  31.429  1.00  0.00           C  
ATOM   2416  HB1 ALA   167      38.014  80.632  32.003  1.00  0.00           H  
ATOM   2417  HB2 ALA   167      38.867  80.631  30.383  1.00  0.00           H  
ATOM   2418  HB3 ALA   167      38.927  79.249  31.365  1.00  0.00           H  
ATOM   2419  C   ALA   167      41.449  80.732  31.317  1.00  0.00           C  
ATOM   2420  O   ALA   167      42.102  81.694  30.837  1.00  0.00           O  
ATOM   2421  N   GLU   168      41.920  79.469  31.224  1.00  0.00           N  
ATOM   2422  H   GLU   168      41.588  78.834  31.938  1.00  0.00           H  
ATOM   2423  CA  GLU   168      42.822  79.111  30.098  1.00  0.00           C  
ATOM   2424  HA  GLU   168      43.209  80.038  29.680  1.00  0.00           H  
ATOM   2425  CB  GLU   168      43.929  78.251  30.724  1.00  0.00           C  
ATOM   2426  HB2 GLU   168      43.535  77.481  31.384  1.00  0.00           H  
ATOM   2427  HB3 GLU   168      44.519  77.802  29.927  1.00  0.00           H  
ATOM   2428  CG  GLU   168      44.914  79.100  31.541  1.00  0.00           C  
ATOM   2429  HG2 GLU   168      45.847  78.540  31.532  1.00  0.00           H  
ATOM   2430  HG3 GLU   168      45.139  80.001  30.973  1.00  0.00           H  
ATOM   2431  CD  GLU   168      44.622  79.437  33.041  1.00  0.00           C  
ATOM   2432  OE1 GLU   168      44.154  78.535  33.802  1.00  0.00           O  
ATOM   2433  OE2 GLU   168      44.899  80.536  33.580  1.00  0.00           O  
ATOM   2434  C   GLU   168      42.013  78.293  29.056  1.00  0.00           C  
ATOM   2435  O   GLU   168      40.906  77.832  29.366  1.00  0.00           O  
ATOM   2436  N   ALA   169      42.564  77.990  27.823  1.00  0.00           N  
ATOM   2437  H   ALA   169      43.487  78.387  27.707  1.00  0.00           H  
ATOM   2438  CA  ALA   169      41.832  77.201  26.859  1.00  0.00           C  
ATOM   2439  HA  ALA   169      40.922  76.729  27.223  1.00  0.00           H  
ATOM   2440  CB  ALA   169      41.421  78.173  25.743  1.00  0.00           C  
ATOM   2441  HB1 ALA   169      42.196  78.845  25.381  1.00  0.00           H  
ATOM   2442  HB2 ALA   169      40.989  77.567  24.948  1.00  0.00           H  
ATOM   2443  HB3 ALA   169      40.677  78.861  26.139  1.00  0.00           H  
ATOM   2444  C   ALA   169      42.804  76.160  26.385  1.00  0.00           C  
ATOM   2445  O   ALA   169      43.988  76.435  26.043  1.00  0.00           O  
ATOM   2446  N   ALA   170      42.320  74.926  26.222  1.00  0.00           N  
ATOM   2447  H   ALA   170      41.321  74.802  26.320  1.00  0.00           H  
ATOM   2448  CA  ALA   170      43.133  73.804  25.984  1.00  0.00           C  
ATOM   2449  HA  ALA   170      44.080  74.129  25.559  1.00  0.00           H  
ATOM   2450  CB  ALA   170      43.497  73.121  27.266  1.00  0.00           C  
ATOM   2451  HB1 ALA   170      44.374  72.483  27.172  1.00  0.00           H  
ATOM   2452  HB2 ALA   170      43.732  73.851  28.038  1.00  0.00           H  
ATOM   2453  HB3 ALA   170      42.703  72.545  27.738  1.00  0.00           H  
ATOM   2454  C   ALA   170      42.371  72.854  25.080  1.00  0.00           C  
ATOM   2455  O   ALA   170      41.476  72.140  25.486  1.00  0.00           O  
ATOM   2456  N   GLY   171      42.615  73.066  23.762  1.00  0.00           N  
ATOM   2457  H   GLY   171      43.553  73.342  23.505  1.00  0.00           H  
ATOM   2458  CA  GLY   171      41.612  72.893  22.750  1.00  0.00           C  
ATOM   2459  HA2 GLY   171      42.040  72.876  21.750  1.00  0.00           H  
ATOM   2460  HA3 GLY   171      40.997  72.008  22.896  1.00  0.00           H  
ATOM   2461  C   GLY   171      40.708  74.153  22.759  1.00  0.00           C  
ATOM   2462  O   GLY   171      41.149  75.304  23.095  1.00  0.00           O  
ATOM   2463  N   LYS   172      39.456  74.009  22.277  1.00  0.00           N  
ATOM   2464  H   LYS   172      39.178  73.176  21.777  1.00  0.00           H  
ATOM   2465  CA  LYS   172      38.594  75.157  22.349  1.00  0.00           C  
ATOM   2466  HA  LYS   172      39.222  75.986  22.029  1.00  0.00           H  
ATOM   2467  CB  LYS   172      37.510  74.998  21.336  1.00  0.00           C  
ATOM   2468  HB2 LYS   172      37.972  74.774  20.376  1.00  0.00           H  
ATOM   2469  HB3 LYS   172      36.966  74.126  21.694  1.00  0.00           H  
ATOM   2470  CG  LYS   172      36.439  76.051  21.017  1.00  0.00           C  
ATOM   2471  HG2 LYS   172      35.916  75.704  20.128  1.00  0.00           H  
ATOM   2472  HG3 LYS   172      35.699  75.927  21.805  1.00  0.00           H  
ATOM   2473  CD  LYS   172      36.903  77.525  20.886  1.00  0.00           C  
ATOM   2474  HD2 LYS   172      37.443  77.708  21.813  1.00  0.00           H  
ATOM   2475  HD3 LYS   172      37.691  77.685  20.152  1.00  0.00           H  
ATOM   2476  CE  LYS   172      35.672  78.429  20.782  1.00  0.00           C  
ATOM   2477  HE2 LYS   172      34.970  77.980  20.083  1.00  0.00           H  
ATOM   2478  HE3 LYS   172      35.082  78.594  21.680  1.00  0.00           H  
ATOM   2479  NZ  LYS   172      36.126  79.760  20.262  1.00  0.00           N  
ATOM   2480  HZ1 LYS   172      35.424  80.481  20.505  1.00  0.00           H  
ATOM   2481  HZ2 LYS   172      36.997  80.015  20.763  1.00  0.00           H  
ATOM   2482  HZ3 LYS   172      36.195  79.791  19.229  1.00  0.00           H  
ATOM   2483  C   LYS   172      37.990  75.229  23.755  1.00  0.00           C  
ATOM   2484  O   LYS   172      37.759  76.375  24.227  1.00  0.00           O  
ATOM   2485  N   THR   173      37.803  74.091  24.459  1.00  0.00           N  
ATOM   2486  H   THR   173      38.134  73.209  24.090  1.00  0.00           H  
ATOM   2487  CA  THR   173      37.202  74.048  25.758  1.00  0.00           C  
ATOM   2488  HA  THR   173      37.049  72.981  25.904  1.00  0.00           H  
ATOM   2489  CB  THR   173      35.771  74.623  25.833  1.00  0.00           C  
ATOM   2490  HB  THR   173      35.666  75.702  25.740  1.00  0.00           H  
ATOM   2491  CG2 THR   173      34.752  73.964  24.919  1.00  0.00           C  
ATOM   2492 HG21 THR   173      34.867  74.318  23.896  1.00  0.00           H  
ATOM   2493 HG22 THR   173      34.828  72.879  24.879  1.00  0.00           H  
ATOM   2494 HG23 THR   173      33.726  74.153  25.230  1.00  0.00           H  
ATOM   2495  OG1 THR   173      35.186  74.367  27.112  1.00  0.00           O  
ATOM   2496  HG1 THR   173      35.205  73.403  27.213  1.00  0.00           H  
ATOM   2497  C   THR   173      38.290  74.594  26.731  1.00  0.00           C  
ATOM   2498  O   THR   173      39.491  74.818  26.450  1.00  0.00           O  
ATOM   2499  N   LYS   174      37.901  74.851  28.005  1.00  0.00           N  
ATOM   2500  H   LYS   174      36.993  74.525  28.309  1.00  0.00           H  
ATOM   2501  CA  LYS   174      38.542  75.825  28.912  1.00  0.00           C  
ATOM   2502  HA  LYS   174      39.457  76.127  28.406  1.00  0.00           H  
ATOM   2503  CB  LYS   174      37.572  77.047  29.013  1.00  0.00           C  
ATOM   2504  HB2 LYS   174      36.648  76.760  29.509  1.00  0.00           H  
ATOM   2505  HB3 LYS   174      38.079  77.805  29.607  1.00  0.00           H  
ATOM   2506  CG  LYS   174      37.204  77.667  27.686  1.00  0.00           C  
ATOM   2507  HG2 LYS   174      37.990  77.449  26.965  1.00  0.00           H  
ATOM   2508  HG3 LYS   174      36.361  77.115  27.277  1.00  0.00           H  
ATOM   2509  CD  LYS   174      36.931  79.197  27.782  1.00  0.00           C  
ATOM   2510  HD2 LYS   174      36.078  79.483  28.393  1.00  0.00           H  
ATOM   2511  HD3 LYS   174      37.795  79.609  28.299  1.00  0.00           H  
ATOM   2512  CE  LYS   174      36.836  79.979  26.368  1.00  0.00           C  
ATOM   2513  HE2 LYS   174      37.812  79.905  25.896  1.00  0.00           H  
ATOM   2514  HE3 LYS   174      36.186  79.450  25.675  1.00  0.00           H  
ATOM   2515  NZ  LYS   174      36.399  81.403  26.462  1.00  0.00           N  
ATOM   2516  HZ1 LYS   174      35.413  81.447  26.146  1.00  0.00           H  
ATOM   2517  HZ2 LYS   174      36.645  81.729  27.414  1.00  0.00           H  
ATOM   2518  HZ3 LYS   174      36.982  82.026  25.875  1.00  0.00           H  
ATOM   2519  C   LYS   174      38.764  75.208  30.337  1.00  0.00           C  
ATOM   2520  O   LYS   174      38.179  74.239  30.726  1.00  0.00           O  
ATOM   2521  N   GLU   175      39.646  75.937  31.065  1.00  0.00           N  
ATOM   2522  H   GLU   175      40.023  76.746  30.591  1.00  0.00           H  
ATOM   2523  CA  GLU   175      39.961  75.654  32.483  1.00  0.00           C  
ATOM   2524  HA  GLU   175      39.099  75.090  32.832  1.00  0.00           H  
ATOM   2525  CB  GLU   175      41.181  74.700  32.677  1.00  0.00           C  
ATOM   2526  HB2 GLU   175      40.929  73.792  32.132  1.00  0.00           H  
ATOM   2527  HB3 GLU   175      42.104  75.118  32.280  1.00  0.00           H  
ATOM   2528  CG  GLU   175      41.366  74.469  34.166  1.00  0.00           C  
ATOM   2529  HG2 GLU   175      40.426  74.620  34.694  1.00  0.00           H  
ATOM   2530  HG3 GLU   175      41.601  73.413  34.284  1.00  0.00           H  
ATOM   2531  CD  GLU   175      42.499  75.234  34.795  1.00  0.00           C  
ATOM   2532  OE1 GLU   175      43.697  74.883  34.580  1.00  0.00           O  
ATOM   2533  OE2 GLU   175      42.228  76.170  35.552  1.00  0.00           O  
ATOM   2534  C   GLU   175      39.942  77.006  33.217  1.00  0.00           C  
ATOM   2535  O   GLU   175      40.997  77.673  33.211  1.00  0.00           O  
ATOM   2536  N   GLY   176      38.828  77.349  33.901  1.00  0.00           N  
ATOM   2537  H   GLY   176      37.947  76.881  33.733  1.00  0.00           H  
ATOM   2538  CA  GLY   176      38.874  78.307  35.003  1.00  0.00           C  
ATOM   2539  HA2 GLY   176      39.378  79.207  34.659  1.00  0.00           H  
ATOM   2540  HA3 GLY   176      37.824  78.438  35.254  1.00  0.00           H  
ATOM   2541  C   GLY   176      39.581  77.610  36.206  1.00  0.00           C  
ATOM   2542  O   GLY   176      40.619  78.134  36.645  1.00  0.00           O  
ATOM   2543  N   VAL   177      38.942  76.528  36.667  1.00  0.00           N  
ATOM   2544  H   VAL   177      38.007  76.276  36.376  1.00  0.00           H  
ATOM   2545  CA  VAL   177      39.536  75.775  37.785  1.00  0.00           C  
ATOM   2546  HA  VAL   177      40.596  76.003  37.694  1.00  0.00           H  
ATOM   2547  CB  VAL   177      38.995  76.132  39.111  1.00  0.00           C  
ATOM   2548  HB  VAL   177      39.409  75.443  39.844  1.00  0.00           H  
ATOM   2549  CG1 VAL   177      39.398  77.559  39.611  1.00  0.00           C  
ATOM   2550 HG11 VAL   177      40.482  77.619  39.692  1.00  0.00           H  
ATOM   2551 HG12 VAL   177      39.107  78.289  38.857  1.00  0.00           H  
ATOM   2552 HG13 VAL   177      38.937  77.788  40.569  1.00  0.00           H  
ATOM   2553  CG2 VAL   177      37.465  76.086  39.107  1.00  0.00           C  
ATOM   2554 HG21 VAL   177      37.108  75.092  38.844  1.00  0.00           H  
ATOM   2555 HG22 VAL   177      37.097  76.154  40.129  1.00  0.00           H  
ATOM   2556 HG23 VAL   177      36.979  76.885  38.551  1.00  0.00           H  
ATOM   2557  C   VAL   177      39.471  74.228  37.601  1.00  0.00           C  
ATOM   2558  O   VAL   177      40.041  73.507  38.407  1.00  0.00           O  
ATOM   2559  N   LEU   178      38.691  73.613  36.596  1.00  0.00           N  
ATOM   2560  H   LEU   178      38.249  74.297  35.997  1.00  0.00           H  
ATOM   2561  CA  LEU   178      38.570  72.263  36.113  1.00  0.00           C  
ATOM   2562  HA  LEU   178      39.547  71.797  36.225  1.00  0.00           H  
ATOM   2563  CB  LEU   178      37.491  71.469  36.815  1.00  0.00           C  
ATOM   2564  HB2 LEU   178      36.594  72.078  36.907  1.00  0.00           H  
ATOM   2565  HB3 LEU   178      37.150  70.623  36.220  1.00  0.00           H  
ATOM   2566  CG  LEU   178      37.977  70.895  38.146  1.00  0.00           C  
ATOM   2567  HG  LEU   178      38.505  71.648  38.728  1.00  0.00           H  
ATOM   2568  CD1 LEU   178      36.761  70.501  38.984  1.00  0.00           C  
ATOM   2569 HD11 LEU   178      37.000  70.116  39.973  1.00  0.00           H  
ATOM   2570 HD12 LEU   178      36.293  71.463  39.185  1.00  0.00           H  
ATOM   2571 HD13 LEU   178      36.108  69.773  38.508  1.00  0.00           H  
ATOM   2572  CD2 LEU   178      39.035  69.840  38.107  1.00  0.00           C  
ATOM   2573 HD21 LEU   178      39.751  70.001  38.911  1.00  0.00           H  
ATOM   2574 HD22 LEU   178      38.530  68.884  38.236  1.00  0.00           H  
ATOM   2575 HD23 LEU   178      39.555  69.932  37.156  1.00  0.00           H  
ATOM   2576  C   LEU   178      38.307  72.370  34.639  1.00  0.00           C  
ATOM   2577  O   LEU   178      37.579  73.245  34.141  1.00  0.00           O  
ATOM   2578  N   TYR   179      38.775  71.339  33.899  1.00  0.00           N  
ATOM   2579  H   TYR   179      39.357  70.600  34.271  1.00  0.00           H  
ATOM   2580  CA  TYR   179      38.700  71.491  32.447  1.00  0.00           C  
ATOM   2581  HA  TYR   179      38.899  72.536  32.220  1.00  0.00           H  
ATOM   2582  CB  TYR   179      39.747  70.618  31.722  1.00  0.00           C  
ATOM   2583  HB2 TYR   179      40.687  71.093  31.993  1.00  0.00           H  
ATOM   2584  HB3 TYR   179      39.664  69.616  32.138  1.00  0.00           H  
ATOM   2585  CG  TYR   179      39.513  70.630  30.243  1.00  0.00           C  
ATOM   2586  CD1 TYR   179      38.976  69.586  29.486  1.00  0.00           C  
ATOM   2587  HD1 TYR   179      38.828  68.632  29.979  1.00  0.00           H  
ATOM   2588  CE1 TYR   179      38.788  69.690  28.102  1.00  0.00           C  
ATOM   2589  HE1 TYR   179      38.456  68.806  27.570  1.00  0.00           H  
ATOM   2590  CZ  TYR   179      39.255  70.798  27.434  1.00  0.00           C  
ATOM   2591  OH  TYR   179      39.334  70.814  26.109  1.00  0.00           O  
ATOM   2592  HH  TYR   179      40.133  71.258  25.785  1.00  0.00           H  
ATOM   2593  CE2 TYR   179      39.816  71.869  28.208  1.00  0.00           C  
ATOM   2594  HE2 TYR   179      40.196  72.713  27.645  1.00  0.00           H  
ATOM   2595  CD2 TYR   179      39.900  71.780  29.593  1.00  0.00           C  
ATOM   2596  HD2 TYR   179      40.448  72.565  30.100  1.00  0.00           H  
ATOM   2597  C   TYR   179      37.204  71.208  31.975  1.00  0.00           C  
ATOM   2598  O   TYR   179      36.450  70.482  32.667  1.00  0.00           O  
ATOM   2599  N   VAL   180      36.790  71.803  30.801  1.00  0.00           N  
ATOM   2600  H   VAL   180      37.369  72.519  30.382  1.00  0.00           H  
ATOM   2601  CA  VAL   180      35.400  71.665  30.397  1.00  0.00           C  
ATOM   2602  HA  VAL   180      34.846  70.971  31.026  1.00  0.00           H  
ATOM   2603  CB  VAL   180      34.589  72.937  30.509  1.00  0.00           C  
ATOM   2604  HB  VAL   180      35.061  73.594  29.781  1.00  0.00           H  
ATOM   2605  CG1 VAL   180      33.166  72.748  29.854  1.00  0.00           C  
ATOM   2606 HG11 VAL   180      32.549  73.644  29.824  1.00  0.00           H  
ATOM   2607 HG12 VAL   180      33.509  72.598  28.832  1.00  0.00           H  
ATOM   2608 HG13 VAL   180      32.720  71.846  30.266  1.00  0.00           H  
ATOM   2609  CG2 VAL   180      34.522  73.530  31.875  1.00  0.00           C  
ATOM   2610 HG21 VAL   180      33.916  74.434  31.866  1.00  0.00           H  
ATOM   2611 HG22 VAL   180      34.057  72.830  32.565  1.00  0.00           H  
ATOM   2612 HG23 VAL   180      35.538  73.824  32.132  1.00  0.00           H  
ATOM   2613  C   VAL   180      35.508  71.034  29.023  1.00  0.00           C  
ATOM   2614  O   VAL   180      35.757  71.759  28.094  1.00  0.00           O  
ATOM   2615  N   GLY   181      35.253  69.707  28.835  1.00  0.00           N  
ATOM   2616  H   GLY   181      35.013  69.107  29.613  1.00  0.00           H  
ATOM   2617  CA  GLY   181      35.456  69.017  27.587  1.00  0.00           C  
ATOM   2618  HA2 GLY   181      35.477  69.705  26.744  1.00  0.00           H  
ATOM   2619  HA3 GLY   181      36.454  68.584  27.582  1.00  0.00           H  
ATOM   2620  C   GLY   181      34.366  67.955  27.367  1.00  0.00           C  
ATOM   2621  O   GLY   181      33.499  67.890  28.203  1.00  0.00           O  
ATOM   2622  N   SER   182      34.425  67.269  26.179  1.00  0.00           N  
ATOM   2623  H   SER   182      35.226  67.338  25.566  1.00  0.00           H  
ATOM   2624  CA  SER   182      33.298  66.410  25.811  1.00  0.00           C  
ATOM   2625  HA  SER   182      32.380  66.801  26.243  1.00  0.00           H  
ATOM   2626  CB  SER   182      33.198  66.259  24.284  1.00  0.00           C  
ATOM   2627  HB2 SER   182      32.458  65.512  24.002  1.00  0.00           H  
ATOM   2628  HB3 SER   182      32.983  67.234  23.854  1.00  0.00           H  
ATOM   2629  OG  SER   182      34.380  65.885  23.658  1.00  0.00           O  
ATOM   2630  HG  SER   182      34.549  64.939  23.784  1.00  0.00           H  
ATOM   2631  C   SER   182      33.314  64.991  26.473  1.00  0.00           C  
ATOM   2632  O   SER   182      32.294  64.253  26.457  1.00  0.00           O  
ATOM   2633  N   LYS   183      34.368  64.664  27.264  1.00  0.00           N  
ATOM   2634  H   LYS   183      35.139  65.318  27.282  1.00  0.00           H  
ATOM   2635  CA  LYS   183      34.318  63.585  28.222  1.00  0.00           C  
ATOM   2636  HA  LYS   183      33.692  62.744  27.932  1.00  0.00           H  
ATOM   2637  CB  LYS   183      35.668  62.971  28.480  1.00  0.00           C  
ATOM   2638  HB2 LYS   183      36.308  63.711  28.957  1.00  0.00           H  
ATOM   2639  HB3 LYS   183      35.466  62.157  29.174  1.00  0.00           H  
ATOM   2640  CG  LYS   183      36.369  62.295  27.336  1.00  0.00           C  
ATOM   2641  HG2 LYS   183      35.642  61.830  26.674  1.00  0.00           H  
ATOM   2642  HG3 LYS   183      36.863  63.069  26.751  1.00  0.00           H  
ATOM   2643  CD  LYS   183      37.391  61.296  27.855  1.00  0.00           C  
ATOM   2644  HD2 LYS   183      36.932  60.519  28.464  1.00  0.00           H  
ATOM   2645  HD3 LYS   183      37.837  60.875  26.956  1.00  0.00           H  
ATOM   2646  CE  LYS   183      38.462  61.963  28.744  1.00  0.00           C  
ATOM   2647  HE2 LYS   183      38.898  62.882  28.360  1.00  0.00           H  
ATOM   2648  HE3 LYS   183      38.121  62.245  29.737  1.00  0.00           H  
ATOM   2649  NZ  LYS   183      39.482  60.966  29.102  1.00  0.00           N  
ATOM   2650  HZ1 LYS   183      38.980  60.180  29.552  1.00  0.00           H  
ATOM   2651  HZ2 LYS   183      39.973  60.688  28.233  1.00  0.00           H  
ATOM   2652  HZ3 LYS   183      40.194  61.284  29.783  1.00  0.00           H  
ATOM   2653  C   LYS   183      33.651  63.983  29.563  1.00  0.00           C  
ATOM   2654  O   LYS   183      33.969  64.979  30.196  1.00  0.00           O  
ATOM   2655  N   THR   184      32.766  63.102  30.041  1.00  0.00           N  
ATOM   2656  H   THR   184      32.672  62.214  29.567  1.00  0.00           H  
ATOM   2657  CA  THR   184      31.801  63.218  31.222  1.00  0.00           C  
ATOM   2658  HA  THR   184      31.141  62.354  31.193  1.00  0.00           H  
ATOM   2659  CB  THR   184      31.026  64.534  31.405  1.00  0.00           C  
ATOM   2660  HB  THR   184      31.809  65.287  31.349  1.00  0.00           H  
ATOM   2661  CG2 THR   184      30.107  64.782  30.161  1.00  0.00           C  
ATOM   2662 HG21 THR   184      29.965  65.848  29.993  1.00  0.00           H  
ATOM   2663 HG22 THR   184      30.472  64.146  29.357  1.00  0.00           H  
ATOM   2664 HG23 THR   184      29.103  64.401  30.337  1.00  0.00           H  
ATOM   2665  OG1 THR   184      30.284  64.693  32.573  1.00  0.00           O  
ATOM   2666  HG1 THR   184      30.228  65.633  32.805  1.00  0.00           H  
ATOM   2667  C   THR   184      32.478  62.883  32.507  1.00  0.00           C  
ATOM   2668  O   THR   184      31.955  62.046  33.240  1.00  0.00           O  
ATOM   2669  N   LYS   185      33.654  63.553  32.724  1.00  0.00           N  
ATOM   2670  H   LYS   185      33.986  64.214  32.035  1.00  0.00           H  
ATOM   2671  CA  LYS   185      34.258  63.630  34.038  1.00  0.00           C  
ATOM   2672  HA  LYS   185      34.312  62.595  34.368  1.00  0.00           H  
ATOM   2673  CB  LYS   185      35.625  64.206  33.964  1.00  0.00           C  
ATOM   2674  HB2 LYS   185      35.728  65.272  33.770  1.00  0.00           H  
ATOM   2675  HB3 LYS   185      36.095  64.082  34.938  1.00  0.00           H  
ATOM   2676  CG  LYS   185      36.506  63.462  32.904  1.00  0.00           C  
ATOM   2677  HG2 LYS   185      36.181  62.424  32.882  1.00  0.00           H  
ATOM   2678  HG3 LYS   185      36.329  63.859  31.907  1.00  0.00           H  
ATOM   2679  CD  LYS   185      38.046  63.526  33.171  1.00  0.00           C  
ATOM   2680  HD2 LYS   185      38.576  63.221  32.271  1.00  0.00           H  
ATOM   2681  HD3 LYS   185      38.239  64.564  33.432  1.00  0.00           H  
ATOM   2682  CE  LYS   185      38.486  62.699  34.410  1.00  0.00           C  
ATOM   2683  HE2 LYS   185      37.823  63.111  35.168  1.00  0.00           H  
ATOM   2684  HE3 LYS   185      38.200  61.686  34.140  1.00  0.00           H  
ATOM   2685  NZ  LYS   185      39.927  62.912  34.685  1.00  0.00           N  
ATOM   2686  HZ1 LYS   185      40.281  62.365  35.490  1.00  0.00           H  
ATOM   2687  HZ2 LYS   185      40.415  62.553  33.845  1.00  0.00           H  
ATOM   2688  HZ3 LYS   185      40.207  63.909  34.658  1.00  0.00           H  
ATOM   2689  C   LYS   185      33.365  64.387  35.025  1.00  0.00           C  
ATOM   2690  O   LYS   185      32.703  65.312  34.706  1.00  0.00           O  
ATOM   2691  N   GLU   186      33.603  64.001  36.335  1.00  0.00           N  
ATOM   2692  H   GLU   186      34.403  63.417  36.534  1.00  0.00           H  
ATOM   2693  CA  GLU   186      33.312  64.805  37.482  1.00  0.00           C  
ATOM   2694  HA  GLU   186      32.785  65.690  37.131  1.00  0.00           H  
ATOM   2695  CB  GLU   186      32.587  64.004  38.588  1.00  0.00           C  
ATOM   2696  HB2 GLU   186      31.937  63.283  38.096  1.00  0.00           H  
ATOM   2697  HB3 GLU   186      33.374  63.517  39.161  1.00  0.00           H  
ATOM   2698  CG  GLU   186      31.522  64.849  39.238  1.00  0.00           C  
ATOM   2699  HG2 GLU   186      30.709  65.244  38.632  1.00  0.00           H  
ATOM   2700  HG3 GLU   186      30.947  64.139  39.829  1.00  0.00           H  
ATOM   2701  CD  GLU   186      32.154  65.795  40.227  1.00  0.00           C  
ATOM   2702  OE1 GLU   186      32.599  66.869  39.768  1.00  0.00           O  
ATOM   2703  OE2 GLU   186      32.325  65.596  41.445  1.00  0.00           O  
ATOM   2704  C   GLU   186      34.658  65.192  37.921  1.00  0.00           C  
ATOM   2705  O   GLU   186      35.149  64.845  39.059  1.00  0.00           O  
ATOM   2706  N   GLY   187      35.250  66.066  37.093  1.00  0.00           N  
ATOM   2707  H   GLY   187      34.861  66.353  36.204  1.00  0.00           H  
ATOM   2708  CA  GLY   187      36.485  66.607  37.581  1.00  0.00           C  
ATOM   2709  HA2 GLY   187      36.722  67.523  37.044  1.00  0.00           H  
ATOM   2710  HA3 GLY   187      36.530  66.857  38.639  1.00  0.00           H  
ATOM   2711  C   GLY   187      37.650  65.609  37.235  1.00  0.00           C  
ATOM   2712  O   GLY   187      37.875  65.132  36.141  1.00  0.00           O  
ATOM   2713  N   VAL   188      38.558  65.373  38.181  1.00  0.00           N  
ATOM   2714  H   VAL   188      38.617  65.924  39.027  1.00  0.00           H  
ATOM   2715  CA  VAL   188      39.550  64.312  37.930  1.00  0.00           C  
ATOM   2716  HA  VAL   188      40.012  64.353  36.946  1.00  0.00           H  
ATOM   2717  CB  VAL   188      40.718  64.480  38.928  1.00  0.00           C  
ATOM   2718  HB  VAL   188      41.369  63.667  38.615  1.00  0.00           H  
ATOM   2719  CG1 VAL   188      41.487  65.817  38.712  1.00  0.00           C  
ATOM   2720 HG11 VAL   188      40.802  66.656  38.605  1.00  0.00           H  
ATOM   2721 HG12 VAL   188      42.069  66.019  39.610  1.00  0.00           H  
ATOM   2722 HG13 VAL   188      42.196  65.766  37.888  1.00  0.00           H  
ATOM   2723  CG2 VAL   188      40.410  64.241  40.371  1.00  0.00           C  
ATOM   2724 HG21 VAL   188      39.693  64.983  40.715  1.00  0.00           H  
ATOM   2725 HG22 VAL   188      39.969  63.251  40.468  1.00  0.00           H  
ATOM   2726 HG23 VAL   188      41.384  64.383  40.834  1.00  0.00           H  
ATOM   2727  C   VAL   188      38.920  62.988  37.999  1.00  0.00           C  
ATOM   2728  O   VAL   188      39.451  61.973  37.503  1.00  0.00           O  
ATOM   2729  N   VAL   189      37.685  62.883  38.570  1.00  0.00           N  
ATOM   2730  H   VAL   189      37.279  63.750  38.897  1.00  0.00           H  
ATOM   2731  CA  VAL   189      37.020  61.600  38.696  1.00  0.00           C  
ATOM   2732  HA  VAL   189      37.765  60.845  38.938  1.00  0.00           H  
ATOM   2733  CB  VAL   189      35.932  61.617  39.763  1.00  0.00           C  
ATOM   2734  HB  VAL   189      35.190  62.396  39.596  1.00  0.00           H  
ATOM   2735  CG1 VAL   189      35.052  60.360  39.800  1.00  0.00           C  
ATOM   2736 HG11 VAL   189      34.314  60.405  39.001  1.00  0.00           H  
ATOM   2737 HG12 VAL   189      35.532  59.388  39.704  1.00  0.00           H  
ATOM   2738 HG13 VAL   189      34.570  60.234  40.768  1.00  0.00           H  
ATOM   2739  CG2 VAL   189      36.450  61.899  41.133  1.00  0.00           C  
ATOM   2740 HG21 VAL   189      37.241  61.221  41.447  1.00  0.00           H  
ATOM   2741 HG22 VAL   189      36.781  62.921  41.309  1.00  0.00           H  
ATOM   2742 HG23 VAL   189      35.664  61.915  41.885  1.00  0.00           H  
ATOM   2743  C   VAL   189      36.442  61.273  37.344  1.00  0.00           C  
ATOM   2744  O   VAL   189      35.814  62.120  36.675  1.00  0.00           O  
ATOM   2745  N   HIE   190      36.408  59.969  36.943  1.00  0.00           N  
ATOM   2746  H   HIE   190      36.837  59.251  37.512  1.00  0.00           H  
ATOM   2747  CA  HIE   190      36.160  59.687  35.517  1.00  0.00           C  
ATOM   2748  HA  HIE   190      36.586  60.549  35.007  1.00  0.00           H  
ATOM   2749  CB  HIE   190      36.938  58.438  34.999  1.00  0.00           C  
ATOM   2750  HB2 HIE   190      36.576  57.588  35.574  1.00  0.00           H  
ATOM   2751  HB3 HIE   190      36.695  58.289  33.949  1.00  0.00           H  
ATOM   2752  CG  HIE   190      38.433  58.555  35.065  1.00  0.00           C  
ATOM   2753  ND1 HIE   190      39.130  59.431  34.272  1.00  0.00           N  
ATOM   2754  CE1 HIE   190      40.405  59.148  34.486  1.00  0.00           C  
ATOM   2755  HE1 HIE   190      41.241  59.432  33.868  1.00  0.00           H  
ATOM   2756  NE2 HIE   190      40.484  58.071  35.352  1.00  0.00           N  
ATOM   2757  HE2 HIE   190      41.375  57.589  35.516  1.00  0.00           H  
ATOM   2758  CD2 HIE   190      39.237  57.700  35.707  1.00  0.00           C  
ATOM   2759  HD2 HIE   190      38.938  56.951  36.421  1.00  0.00           H  
ATOM   2760  C   HIE   190      34.678  59.579  35.204  1.00  0.00           C  
ATOM   2761  O   HIE   190      34.296  59.383  34.059  1.00  0.00           O  
ATOM   2762  N   GLY   191      33.804  59.856  36.193  1.00  0.00           N  
ATOM   2763  H   GLY   191      34.184  59.796  37.128  1.00  0.00           H  
ATOM   2764  CA  GLY   191      32.428  60.186  35.963  1.00  0.00           C  
ATOM   2765  HA2 GLY   191      32.118  60.326  36.996  1.00  0.00           H  
ATOM   2766  HA3 GLY   191      32.314  61.100  35.384  1.00  0.00           H  
ATOM   2767  C   GLY   191      31.633  59.051  35.302  1.00  0.00           C  
ATOM   2768  O   GLY   191      31.458  58.022  35.888  1.00  0.00           O  
ATOM   2769  N   VAL   192      30.978  59.404  34.124  1.00  0.00           N  
ATOM   2770  H   VAL   192      31.162  60.372  33.900  1.00  0.00           H  
ATOM   2771  CA  VAL   192      30.061  58.613  33.414  1.00  0.00           C  
ATOM   2772  HA  VAL   192      29.191  58.558  34.066  1.00  0.00           H  
ATOM   2773  CB  VAL   192      29.698  59.251  32.011  1.00  0.00           C  
ATOM   2774  HB  VAL   192      28.961  58.620  31.517  1.00  0.00           H  
ATOM   2775  CG1 VAL   192      28.816  60.489  32.268  1.00  0.00           C  
ATOM   2776 HG11 VAL   192      29.370  61.355  32.625  1.00  0.00           H  
ATOM   2777 HG12 VAL   192      28.325  60.815  31.353  1.00  0.00           H  
ATOM   2778 HG13 VAL   192      28.057  60.425  33.044  1.00  0.00           H  
ATOM   2779  CG2 VAL   192      30.782  59.588  30.958  1.00  0.00           C  
ATOM   2780 HG21 VAL   192      31.370  58.742  30.607  1.00  0.00           H  
ATOM   2781 HG22 VAL   192      30.276  59.962  30.070  1.00  0.00           H  
ATOM   2782 HG23 VAL   192      31.436  60.277  31.488  1.00  0.00           H  
ATOM   2783  C   VAL   192      30.567  57.226  33.151  1.00  0.00           C  
ATOM   2784  O   VAL   192      29.722  56.303  33.045  1.00  0.00           O  
ATOM   2785  N   ALA   193      31.906  57.048  33.023  1.00  0.00           N  
ATOM   2786  H   ALA   193      32.510  57.785  33.359  1.00  0.00           H  
ATOM   2787  CA  ALA   193      32.555  55.799  32.630  1.00  0.00           C  
ATOM   2788  HA  ALA   193      32.158  55.540  31.651  1.00  0.00           H  
ATOM   2789  CB  ALA   193      34.060  55.904  32.610  1.00  0.00           C  
ATOM   2790  HB1 ALA   193      34.491  54.922  32.430  1.00  0.00           H  
ATOM   2791  HB2 ALA   193      34.359  56.429  31.705  1.00  0.00           H  
ATOM   2792  HB3 ALA   193      34.491  56.401  33.477  1.00  0.00           H  
ATOM   2793  C   ALA   193      32.056  54.687  33.557  1.00  0.00           C  
ATOM   2794  O   ALA   193      31.770  53.580  33.118  1.00  0.00           O  
ATOM   2795  N   THR   194      31.782  55.029  34.862  1.00  0.00           N  
ATOM   2796  H   THR   194      31.869  55.980  35.193  1.00  0.00           H  
ATOM   2797  CA  THR   194      31.257  54.057  35.849  1.00  0.00           C  
ATOM   2798  HA  THR   194      31.845  53.145  35.923  1.00  0.00           H  
ATOM   2799  CB  THR   194      31.129  54.763  37.309  1.00  0.00           C  
ATOM   2800  HB  THR   194      30.647  54.015  37.934  1.00  0.00           H  
ATOM   2801  CG2 THR   194      32.448  54.999  38.005  1.00  0.00           C  
ATOM   2802 HG21 THR   194      32.180  55.278  39.022  1.00  0.00           H  
ATOM   2803 HG22 THR   194      32.972  54.050  38.105  1.00  0.00           H  
ATOM   2804 HG23 THR   194      32.919  55.872  37.558  1.00  0.00           H  
ATOM   2805  OG1 THR   194      30.380  55.967  37.390  1.00  0.00           O  
ATOM   2806  HG1 THR   194      31.073  56.632  37.259  1.00  0.00           H  
ATOM   2807  C   THR   194      29.884  53.593  35.523  1.00  0.00           C  
ATOM   2808  O   THR   194      29.617  52.424  35.655  1.00  0.00           O  
ATOM   2809  N   VAL   195      28.948  54.542  35.164  1.00  0.00           N  
ATOM   2810  H   VAL   195      29.317  55.393  34.761  1.00  0.00           H  
ATOM   2811  CA  VAL   195      27.603  54.194  34.804  1.00  0.00           C  
ATOM   2812  HA  VAL   195      27.129  53.567  35.555  1.00  0.00           H  
ATOM   2813  CB  VAL   195      26.666  55.451  34.559  1.00  0.00           C  
ATOM   2814  HB  VAL   195      27.026  55.915  33.643  1.00  0.00           H  
ATOM   2815  CG1 VAL   195      25.199  54.876  34.424  1.00  0.00           C  
ATOM   2816 HG11 VAL   195      25.096  54.161  33.610  1.00  0.00           H  
ATOM   2817 HG12 VAL   195      24.885  54.416  35.360  1.00  0.00           H  
ATOM   2818 HG13 VAL   195      24.587  55.726  34.130  1.00  0.00           H  
ATOM   2819  CG2 VAL   195      26.605  56.235  35.858  1.00  0.00           C  
ATOM   2820 HG21 VAL   195      26.360  55.715  36.782  1.00  0.00           H  
ATOM   2821 HG22 VAL   195      27.575  56.714  35.972  1.00  0.00           H  
ATOM   2822 HG23 VAL   195      25.894  57.057  35.801  1.00  0.00           H  
ATOM   2823  C   VAL   195      27.703  53.310  33.541  1.00  0.00           C  
ATOM   2824  O   VAL   195      26.925  52.372  33.481  1.00  0.00           O  
ATOM   2825  N   ALA   196      28.533  53.647  32.573  1.00  0.00           N  
ATOM   2826  H   ALA   196      29.103  54.477  32.669  1.00  0.00           H  
ATOM   2827  CA  ALA   196      28.606  52.846  31.318  1.00  0.00           C  
ATOM   2828  HA  ALA   196      27.582  52.773  30.959  1.00  0.00           H  
ATOM   2829  CB  ALA   196      29.435  53.529  30.328  1.00  0.00           C  
ATOM   2830  HB1 ALA   196      29.347  53.152  29.311  1.00  0.00           H  
ATOM   2831  HB2 ALA   196      29.231  54.596  30.250  1.00  0.00           H  
ATOM   2832  HB3 ALA   196      30.476  53.369  30.599  1.00  0.00           H  
ATOM   2833  C   ALA   196      29.073  51.444  31.696  1.00  0.00           C  
ATOM   2834  O   ALA   196      28.755  50.427  31.066  1.00  0.00           O  
ATOM   2835  N   GLU   197      29.829  51.313  32.819  1.00  0.00           N  
ATOM   2836  H   GLU   197      30.060  52.155  33.329  1.00  0.00           H  
ATOM   2837  CA  GLU   197      30.477  50.051  33.143  1.00  0.00           C  
ATOM   2838  HA  GLU   197      30.781  49.537  32.234  1.00  0.00           H  
ATOM   2839  CB  GLU   197      31.658  50.354  33.974  1.00  0.00           C  
ATOM   2840  HB2 GLU   197      32.249  51.148  33.522  1.00  0.00           H  
ATOM   2841  HB3 GLU   197      31.311  50.701  34.945  1.00  0.00           H  
ATOM   2842  CG  GLU   197      32.606  49.196  34.255  1.00  0.00           C  
ATOM   2843  HG2 GLU   197      33.304  49.435  35.055  1.00  0.00           H  
ATOM   2844  HG3 GLU   197      32.176  48.246  34.565  1.00  0.00           H  
ATOM   2845  CD  GLU   197      33.404  49.110  32.926  1.00  0.00           C  
ATOM   2846  OE1 GLU   197      33.010  48.344  32.010  1.00  0.00           O  
ATOM   2847  OE2 GLU   197      34.403  49.859  32.754  1.00  0.00           O  
ATOM   2848  C   GLU   197      29.540  49.063  33.879  1.00  0.00           C  
ATOM   2849  O   GLU   197      29.526  47.857  33.623  1.00  0.00           O  
ATOM   2850  N   LYS   198      28.843  49.641  34.844  1.00  0.00           N  
ATOM   2851  H   LYS   198      29.142  50.533  35.216  1.00  0.00           H  
ATOM   2852  CA  LYS   198      27.801  48.972  35.491  1.00  0.00           C  
ATOM   2853  HA  LYS   198      28.138  47.994  35.826  1.00  0.00           H  
ATOM   2854  CB  LYS   198      27.299  49.638  36.688  1.00  0.00           C  
ATOM   2855  HB2 LYS   198      28.143  49.771  37.362  1.00  0.00           H  
ATOM   2856  HB3 LYS   198      27.023  50.661  36.441  1.00  0.00           H  
ATOM   2857  CG  LYS   198      26.173  48.973  37.539  1.00  0.00           C  
ATOM   2858  HG2 LYS   198      25.757  49.575  38.344  1.00  0.00           H  
ATOM   2859  HG3 LYS   198      25.345  49.015  36.835  1.00  0.00           H  
ATOM   2860  CD  LYS   198      26.409  47.546  37.966  1.00  0.00           C  
ATOM   2861  HD2 LYS   198      25.670  47.431  38.756  1.00  0.00           H  
ATOM   2862  HD3 LYS   198      26.441  46.870  37.113  1.00  0.00           H  
ATOM   2863  CE  LYS   198      27.731  47.464  38.740  1.00  0.00           C  
ATOM   2864  HE2 LYS   198      28.573  47.578  38.062  1.00  0.00           H  
ATOM   2865  HE3 LYS   198      27.784  48.291  39.444  1.00  0.00           H  
ATOM   2866  NZ  LYS   198      27.824  46.248  39.524  1.00  0.00           N  
ATOM   2867  HZ1 LYS   198      26.942  46.061  40.034  1.00  0.00           H  
ATOM   2868  HZ2 LYS   198      27.930  45.493  38.822  1.00  0.00           H  
ATOM   2869  HZ3 LYS   198      28.559  46.228  40.252  1.00  0.00           H  
ATOM   2870  C   LYS   198      26.663  48.689  34.496  1.00  0.00           C  
ATOM   2871  O   LYS   198      26.019  47.688  34.602  1.00  0.00           O  
ATOM   2872  N   THR   199      26.318  49.625  33.537  1.00  0.00           N  
ATOM   2873  H   THR   199      26.843  50.480  33.412  1.00  0.00           H  
ATOM   2874  CA  THR   199      25.318  49.417  32.477  1.00  0.00           C  
ATOM   2875  HA  THR   199      25.425  50.242  31.775  1.00  0.00           H  
ATOM   2876  CB  THR   199      23.869  49.579  32.968  1.00  0.00           C  
ATOM   2877  HB  THR   199      23.552  48.949  33.796  1.00  0.00           H  
ATOM   2878  CG2 THR   199      23.575  51.036  33.275  1.00  0.00           C  
ATOM   2879 HG21 THR   199      22.516  51.224  33.436  1.00  0.00           H  
ATOM   2880 HG22 THR   199      24.236  51.198  34.125  1.00  0.00           H  
ATOM   2881 HG23 THR   199      23.873  51.615  32.403  1.00  0.00           H  
ATOM   2882  OG1 THR   199      23.087  49.068  31.962  1.00  0.00           O  
ATOM   2883  HG1 THR   199      23.347  48.135  31.927  1.00  0.00           H  
ATOM   2884  C   THR   199      25.669  48.157  31.733  1.00  0.00           C  
ATOM   2885  O   THR   199      24.943  47.160  31.801  1.00  0.00           O  
ATOM   2886  N   LYS   200      26.871  48.175  31.041  1.00  0.00           N  
ATOM   2887  H   LYS   200      27.386  49.044  31.080  1.00  0.00           H  
ATOM   2888  CA  LYS   200      27.474  47.022  30.451  1.00  0.00           C  
ATOM   2889  HA  LYS   200      26.919  46.913  29.522  1.00  0.00           H  
ATOM   2890  CB  LYS   200      28.952  47.273  30.098  1.00  0.00           C  
ATOM   2891  HB2 LYS   200      29.152  48.156  29.495  1.00  0.00           H  
ATOM   2892  HB3 LYS   200      29.444  47.432  31.055  1.00  0.00           H  
ATOM   2893  CG  LYS   200      29.620  46.124  29.417  1.00  0.00           C  
ATOM   2894  HG2 LYS   200      29.504  45.199  29.978  1.00  0.00           H  
ATOM   2895  HG3 LYS   200      29.145  45.939  28.455  1.00  0.00           H  
ATOM   2896  CD  LYS   200      31.106  46.308  29.239  1.00  0.00           C  
ATOM   2897  HD2 LYS   200      31.240  47.179  28.601  1.00  0.00           H  
ATOM   2898  HD3 LYS   200      31.557  46.511  30.208  1.00  0.00           H  
ATOM   2899  CE  LYS   200      31.750  45.128  28.556  1.00  0.00           C  
ATOM   2900  HE2 LYS   200      31.388  44.197  28.984  1.00  0.00           H  
ATOM   2901  HE3 LYS   200      31.296  45.218  27.572  1.00  0.00           H  
ATOM   2902  NZ  LYS   200      33.261  45.274  28.701  1.00  0.00           N  
ATOM   2903  HZ1 LYS   200      33.727  44.579  28.089  1.00  0.00           H  
ATOM   2904  HZ2 LYS   200      33.507  46.228  28.383  1.00  0.00           H  
ATOM   2905  HZ3 LYS   200      33.585  45.290  29.684  1.00  0.00           H  
ATOM   2906  C   LYS   200      27.270  45.739  31.264  1.00  0.00           C  
ATOM   2907  O   LYS   200      26.667  44.842  30.693  1.00  0.00           O  
ATOM   2908  N   GLU   201      27.625  45.736  32.518  1.00  0.00           N  
ATOM   2909  H   GLU   201      28.083  46.597  32.783  1.00  0.00           H  
ATOM   2910  CA  GLU   201      27.778  44.531  33.348  1.00  0.00           C  
ATOM   2911  HA  GLU   201      28.290  43.784  32.746  1.00  0.00           H  
ATOM   2912  CB  GLU   201      28.531  44.946  34.564  1.00  0.00           C  
ATOM   2913  HB2 GLU   201      29.450  45.382  34.178  1.00  0.00           H  
ATOM   2914  HB3 GLU   201      27.904  45.711  35.017  1.00  0.00           H  
ATOM   2915  CG  GLU   201      28.857  43.801  35.516  1.00  0.00           C  
ATOM   2916  HG2 GLU   201      28.700  42.828  35.056  1.00  0.00           H  
ATOM   2917  HG3 GLU   201      29.936  43.874  35.630  1.00  0.00           H  
ATOM   2918  CD  GLU   201      28.161  43.946  36.917  1.00  0.00           C  
ATOM   2919  OE1 GLU   201      26.954  43.615  37.143  1.00  0.00           O  
ATOM   2920  OE2 GLU   201      28.844  44.371  37.871  1.00  0.00           O  
ATOM   2921  C   GLU   201      26.444  44.007  33.766  1.00  0.00           C  
ATOM   2922  O   GLU   201      26.210  42.793  33.611  1.00  0.00           O  
ATOM   2923  N   GLN   202      25.483  44.861  34.166  1.00  0.00           N  
ATOM   2924  H   GLN   202      25.695  45.849  34.126  1.00  0.00           H  
ATOM   2925  CA  GLN   202      24.142  44.337  34.428  1.00  0.00           C  
ATOM   2926  HA  GLN   202      24.195  43.421  35.012  1.00  0.00           H  
ATOM   2927  CB  GLN   202      23.324  45.439  35.132  1.00  0.00           C  
ATOM   2928  HB2 GLN   202      23.438  46.421  34.677  1.00  0.00           H  
ATOM   2929  HB3 GLN   202      22.275  45.157  35.066  1.00  0.00           H  
ATOM   2930  CG  GLN   202      23.662  45.483  36.605  1.00  0.00           C  
ATOM   2931  HG2 GLN   202      24.748  45.533  36.649  1.00  0.00           H  
ATOM   2932  HG3 GLN   202      23.206  46.369  37.043  1.00  0.00           H  
ATOM   2933  CD  GLN   202      23.177  44.295  37.355  1.00  0.00           C  
ATOM   2934  OE1 GLN   202      22.003  44.136  37.607  1.00  0.00           O  
ATOM   2935  NE2 GLN   202      24.088  43.436  37.767  1.00  0.00           N  
ATOM   2936 HE21 GLN   202      23.766  42.534  38.090  1.00  0.00           H  
ATOM   2937 HE22 GLN   202      25.042  43.486  37.434  1.00  0.00           H  
ATOM   2938  C   GLN   202      23.358  43.952  33.152  1.00  0.00           C  
ATOM   2939  O   GLN   202      22.538  42.968  33.193  1.00  0.00           O  
ATOM   2940  N   VAL   203      23.564  44.683  32.036  1.00  0.00           N  
ATOM   2941  H   VAL   203      24.164  45.496  32.080  1.00  0.00           H  
ATOM   2942  CA  VAL   203      22.790  44.289  30.852  1.00  0.00           C  
ATOM   2943  HA  VAL   203      21.790  43.989  31.154  1.00  0.00           H  
ATOM   2944  CB  VAL   203      22.537  45.431  29.837  1.00  0.00           C  
ATOM   2945  HB  VAL   203      21.980  45.009  29.003  1.00  0.00           H  
ATOM   2946  CG1 VAL   203      21.525  46.358  30.568  1.00  0.00           C  
ATOM   2947 HG11 VAL   203      21.379  47.291  30.027  1.00  0.00           H  
ATOM   2948 HG12 VAL   203      20.489  46.024  30.562  1.00  0.00           H  
ATOM   2949 HG13 VAL   203      21.676  46.566  31.625  1.00  0.00           H  
ATOM   2950  CG2 VAL   203      23.637  46.087  29.040  1.00  0.00           C  
ATOM   2951 HG21 VAL   203      24.316  46.747  29.577  1.00  0.00           H  
ATOM   2952 HG22 VAL   203      24.206  45.292  28.561  1.00  0.00           H  
ATOM   2953 HG23 VAL   203      23.280  46.809  28.307  1.00  0.00           H  
ATOM   2954  C   VAL   203      23.357  43.080  30.068  1.00  0.00           C  
ATOM   2955  O   VAL   203      22.627  42.344  29.439  1.00  0.00           O  
ATOM   2956  N   THR   204      24.700  42.761  30.262  1.00  0.00           N  
ATOM   2957  H   THR   204      25.304  43.520  30.546  1.00  0.00           H  
ATOM   2958  CA  THR   204      25.326  41.552  29.708  1.00  0.00           C  
ATOM   2959  HA  THR   204      24.545  40.981  29.211  1.00  0.00           H  
ATOM   2960  CB  THR   204      26.082  40.698  30.706  1.00  0.00           C  
ATOM   2961  HB  THR   204      25.968  39.676  30.352  1.00  0.00           H  
ATOM   2962  CG2 THR   204      27.542  40.986  30.989  1.00  0.00           C  
ATOM   2963 HG21 THR   204      28.007  41.174  30.023  1.00  0.00           H  
ATOM   2964 HG22 THR   204      27.737  41.872  31.590  1.00  0.00           H  
ATOM   2965 HG23 THR   204      28.004  40.109  31.437  1.00  0.00           H  
ATOM   2966  OG1 THR   204      25.445  40.699  31.956  1.00  0.00           O  
ATOM   2967  HG1 THR   204      25.726  41.544  32.340  1.00  0.00           H  
ATOM   2968  C   THR   204      26.227  41.971  28.533  1.00  0.00           C  
ATOM   2969  O   THR   204      26.564  41.022  27.766  1.00  0.00           O  
ATOM   2970  N   ASN   205      26.545  43.288  28.314  1.00  0.00           N  
ATOM   2971  H   ASN   205      26.412  44.049  28.966  1.00  0.00           H  
ATOM   2972  CA  ASN   205      27.152  43.833  27.146  1.00  0.00           C  
ATOM   2973  HA  ASN   205      27.267  44.914  27.196  1.00  0.00           H  
ATOM   2974  CB  ASN   205      28.656  43.466  27.076  1.00  0.00           C  
ATOM   2975  HB2 ASN   205      29.083  43.691  28.051  1.00  0.00           H  
ATOM   2976  HB3 ASN   205      28.726  42.410  26.824  1.00  0.00           H  
ATOM   2977  CG  ASN   205      29.528  44.098  25.975  1.00  0.00           C  
ATOM   2978  OD1 ASN   205      29.326  45.215  25.510  1.00  0.00           O  
ATOM   2979  ND2 ASN   205      30.548  43.368  25.597  1.00  0.00           N  
ATOM   2980 HD21 ASN   205      31.118  43.703  24.832  1.00  0.00           H  
ATOM   2981 HD22 ASN   205      30.606  42.387  25.834  1.00  0.00           H  
ATOM   2982  C   ASN   205      26.337  43.693  25.876  1.00  0.00           C  
ATOM   2983  O   ASN   205      26.812  43.853  24.741  1.00  0.00           O  
ATOM   2984  N   VAL   206      25.017  43.611  26.026  1.00  0.00           N  
ATOM   2985  H   VAL   206      24.644  43.615  26.966  1.00  0.00           H  
ATOM   2986  CA  VAL   206      24.097  43.484  24.959  1.00  0.00           C  
ATOM   2987  HA  VAL   206      24.467  43.978  24.064  1.00  0.00           H  
ATOM   2988  CB  VAL   206      23.721  41.989  24.769  1.00  0.00           C  
ATOM   2989  HB  VAL   206      22.900  41.870  24.065  1.00  0.00           H  
ATOM   2990  CG1 VAL   206      24.869  41.083  24.197  1.00  0.00           C  
ATOM   2991 HG11 VAL   206      24.835  40.059  24.564  1.00  0.00           H  
ATOM   2992 HG12 VAL   206      24.904  41.145  23.112  1.00  0.00           H  
ATOM   2993 HG13 VAL   206      25.822  41.492  24.526  1.00  0.00           H  
ATOM   2994  CG2 VAL   206      23.350  41.424  26.127  1.00  0.00           C  
ATOM   2995 HG21 VAL   206      22.689  42.091  26.676  1.00  0.00           H  
ATOM   2996 HG22 VAL   206      22.825  40.484  25.968  1.00  0.00           H  
ATOM   2997 HG23 VAL   206      24.230  41.200  26.726  1.00  0.00           H  
ATOM   2998  C   VAL   206      22.840  44.300  25.354  1.00  0.00           C  
ATOM   2999  O   VAL   206      22.736  44.741  26.486  1.00  0.00           O  
ATOM   3000  N   GLY   207      21.907  44.405  24.345  1.00  0.00           N  
ATOM   3001  H   GLY   207      22.172  44.224  23.387  1.00  0.00           H  
ATOM   3002  CA  GLY   207      20.657  45.125  24.406  1.00  0.00           C  
ATOM   3003  HA2 GLY   207      20.069  44.936  23.510  1.00  0.00           H  
ATOM   3004  HA3 GLY   207      20.193  44.784  25.329  1.00  0.00           H  
ATOM   3005  C   GLY   207      20.835  46.604  24.612  1.00  0.00           C  
ATOM   3006  O   GLY   207      20.346  47.458  23.787  1.00  0.00           O  
ATOM   3007  N   GLY   208      21.546  47.044  25.720  1.00  0.00           N  
ATOM   3008  H   GLY   208      21.841  46.319  26.359  1.00  0.00           H  
ATOM   3009  CA  GLY   208      21.539  48.457  26.253  1.00  0.00           C  
ATOM   3010  HA2 GLY   208      20.851  48.930  25.556  1.00  0.00           H  
ATOM   3011  HA3 GLY   208      21.167  48.487  27.274  1.00  0.00           H  
ATOM   3012  C   GLY   208      22.835  49.177  26.177  1.00  0.00           C  
ATOM   3013  O   GLY   208      23.882  48.513  26.191  1.00  0.00           O  
ATOM   3014  N   ALA   209      22.739  50.510  26.219  1.00  0.00           N  
ATOM   3015  H   ALA   209      21.862  51.012  26.255  1.00  0.00           H  
ATOM   3016  CA  ALA   209      23.991  51.248  26.308  1.00  0.00           C  
ATOM   3017  HA  ALA   209      24.672  50.707  26.961  1.00  0.00           H  
ATOM   3018  CB  ALA   209      24.667  51.370  24.953  1.00  0.00           C  
ATOM   3019  HB1 ALA   209      23.958  51.680  24.189  1.00  0.00           H  
ATOM   3020  HB2 ALA   209      25.473  52.101  24.947  1.00  0.00           H  
ATOM   3021  HB3 ALA   209      24.882  50.393  24.523  1.00  0.00           H  
ATOM   3022  C   ALA   209      23.816  52.602  26.847  1.00  0.00           C  
ATOM   3023  O   ALA   209      22.682  53.169  26.781  1.00  0.00           O  
ATOM   3024  N   VAL   210      24.858  53.159  27.536  1.00  0.00           N  
ATOM   3025  H   VAL   210      25.738  52.687  27.375  1.00  0.00           H  
ATOM   3026  CA  VAL   210      24.706  54.622  27.931  1.00  0.00           C  
ATOM   3027  HA  VAL   210      23.643  54.797  28.081  1.00  0.00           H  
ATOM   3028  CB  VAL   210      25.402  54.887  29.290  1.00  0.00           C  
ATOM   3029  HB  VAL   210      26.417  54.496  29.260  1.00  0.00           H  
ATOM   3030  CG1 VAL   210      25.201  56.295  29.765  1.00  0.00           C  
ATOM   3031 HG11 VAL   210      25.752  57.022  29.172  1.00  0.00           H  
ATOM   3032 HG12 VAL   210      24.155  56.590  29.706  1.00  0.00           H  
ATOM   3033 HG13 VAL   210      25.438  56.429  30.819  1.00  0.00           H  
ATOM   3034  CG2 VAL   210      24.745  54.044  30.300  1.00  0.00           C  
ATOM   3035 HG21 VAL   210      23.731  54.353  30.547  1.00  0.00           H  
ATOM   3036 HG22 VAL   210      24.713  52.990  30.031  1.00  0.00           H  
ATOM   3037 HG23 VAL   210      25.372  54.153  31.183  1.00  0.00           H  
ATOM   3038  C   VAL   210      25.244  55.503  26.853  1.00  0.00           C  
ATOM   3039  O   VAL   210      26.286  55.154  26.310  1.00  0.00           O  
ATOM   3040  N   VAL   211      24.509  56.586  26.589  1.00  0.00           N  
ATOM   3041  H   VAL   211      23.683  56.757  27.148  1.00  0.00           H  
ATOM   3042  CA  VAL   211      24.648  57.433  25.384  1.00  0.00           C  
ATOM   3043  HA  VAL   211      25.510  56.978  24.902  1.00  0.00           H  
ATOM   3044  CB  VAL   211      23.375  57.418  24.537  1.00  0.00           C  
ATOM   3045  HB  VAL   211      22.527  57.900  25.018  1.00  0.00           H  
ATOM   3046  CG1 VAL   211      23.733  58.171  23.242  1.00  0.00           C  
ATOM   3047 HG11 VAL   211      24.648  57.695  22.897  1.00  0.00           H  
ATOM   3048 HG12 VAL   211      22.882  58.018  22.580  1.00  0.00           H  
ATOM   3049 HG13 VAL   211      23.896  59.239  23.373  1.00  0.00           H  
ATOM   3050  CG2 VAL   211      22.949  56.050  24.216  1.00  0.00           C  
ATOM   3051 HG21 VAL   211      22.783  55.423  25.090  1.00  0.00           H  
ATOM   3052 HG22 VAL   211      22.053  55.974  23.603  1.00  0.00           H  
ATOM   3053 HG23 VAL   211      23.749  55.616  23.621  1.00  0.00           H  
ATOM   3054  C   VAL   211      25.009  58.789  25.871  1.00  0.00           C  
ATOM   3055  O   VAL   211      24.501  59.286  26.875  1.00  0.00           O  
ATOM   3056  N   THR   212      26.072  59.372  25.316  1.00  0.00           N  
ATOM   3057  H   THR   212      26.622  58.789  24.699  1.00  0.00           H  
ATOM   3058  CA  THR   212      26.938  60.520  25.863  1.00  0.00           C  
ATOM   3059  HA  THR   212      27.868  60.492  25.300  1.00  0.00           H  
ATOM   3060  CB  THR   212      27.371  60.227  27.327  1.00  0.00           C  
ATOM   3061  HB  THR   212      26.519  60.045  27.978  1.00  0.00           H  
ATOM   3062  CG2 THR   212      28.342  59.112  27.197  1.00  0.00           C  
ATOM   3063 HG21 THR   212      28.834  59.029  28.164  1.00  0.00           H  
ATOM   3064 HG22 THR   212      27.826  58.182  26.966  1.00  0.00           H  
ATOM   3065 HG23 THR   212      29.222  59.426  26.641  1.00  0.00           H  
ATOM   3066  OG1 THR   212      28.168  61.259  27.837  1.00  0.00           O  
ATOM   3067  HG1 THR   212      27.609  62.050  27.819  1.00  0.00           H  
ATOM   3068  C   THR   212      26.177  61.881  25.742  1.00  0.00           C  
ATOM   3069  O   THR   212      24.920  61.917  25.762  1.00  0.00           O  
ATOM   3070  N   GLY   213      26.913  62.975  25.716  1.00  0.00           N  
ATOM   3071  H   GLY   213      27.902  62.836  25.554  1.00  0.00           H  
ATOM   3072  CA  GLY   213      26.457  64.308  25.988  1.00  0.00           C  
ATOM   3073  HA2 GLY   213      27.216  64.925  25.513  1.00  0.00           H  
ATOM   3074  HA3 GLY   213      25.495  64.609  25.580  1.00  0.00           H  
ATOM   3075  C   GLY   213      26.446  64.610  27.455  1.00  0.00           C  
ATOM   3076  O   GLY   213      26.837  63.777  28.237  1.00  0.00           O  
ATOM   3077  N   VAL   214      25.925  65.788  27.811  1.00  0.00           N  
ATOM   3078  H   VAL   214      25.554  66.458  27.151  1.00  0.00           H  
ATOM   3079  CA  VAL   214      25.823  66.255  29.207  1.00  0.00           C  
ATOM   3080  HA  VAL   214      26.670  65.805  29.721  1.00  0.00           H  
ATOM   3081  CB  VAL   214      25.823  67.757  29.351  1.00  0.00           C  
ATOM   3082  HB  VAL   214      24.882  68.179  29.005  1.00  0.00           H  
ATOM   3083  CG1 VAL   214      26.113  68.127  30.833  1.00  0.00           C  
ATOM   3084 HG11 VAL   214      25.523  67.555  31.547  1.00  0.00           H  
ATOM   3085 HG12 VAL   214      27.163  67.929  31.038  1.00  0.00           H  
ATOM   3086 HG13 VAL   214      25.920  69.192  30.940  1.00  0.00           H  
ATOM   3087  CG2 VAL   214      26.935  68.404  28.551  1.00  0.00           C  
ATOM   3088 HG21 VAL   214      26.885  68.113  27.503  1.00  0.00           H  
ATOM   3089 HG22 VAL   214      26.931  69.492  28.579  1.00  0.00           H  
ATOM   3090 HG23 VAL   214      27.925  68.041  28.821  1.00  0.00           H  
ATOM   3091  C   VAL   214      24.487  65.609  29.769  1.00  0.00           C  
ATOM   3092  O   VAL   214      24.505  65.126  30.858  1.00  0.00           O  
ATOM   3093  N   THR   215      23.436  65.645  28.940  1.00  0.00           N  
ATOM   3094  H   THR   215      23.515  66.009  28.000  1.00  0.00           H  
ATOM   3095  CA  THR   215      22.086  65.131  29.204  1.00  0.00           C  
ATOM   3096  HA  THR   215      21.447  65.437  28.378  1.00  0.00           H  
ATOM   3097  CB  THR   215      21.502  65.597  30.559  1.00  0.00           C  
ATOM   3098  HB  THR   215      22.164  65.225  31.339  1.00  0.00           H  
ATOM   3099  CG2 THR   215      21.516  67.119  30.676  1.00  0.00           C  
ATOM   3100 HG21 THR   215      21.121  67.365  31.660  1.00  0.00           H  
ATOM   3101 HG22 THR   215      22.572  67.376  30.616  1.00  0.00           H  
ATOM   3102 HG23 THR   215      20.932  67.569  29.876  1.00  0.00           H  
ATOM   3103  OG1 THR   215      20.095  65.252  30.647  1.00  0.00           O  
ATOM   3104  HG1 THR   215      19.669  65.608  29.853  1.00  0.00           H  
ATOM   3105  C   THR   215      22.211  63.578  29.041  1.00  0.00           C  
ATOM   3106  O   THR   215      21.411  62.873  28.294  1.00  0.00           O  
ATOM   3107  N   ALA   216      23.187  62.919  29.695  1.00  0.00           N  
ATOM   3108  H   ALA   216      23.881  63.346  30.294  1.00  0.00           H  
ATOM   3109  CA  ALA   216      23.523  61.495  29.404  1.00  0.00           C  
ATOM   3110  HA  ALA   216      23.641  61.449  28.324  1.00  0.00           H  
ATOM   3111  CB  ALA   216      24.793  61.046  30.213  1.00  0.00           C  
ATOM   3112  HB1 ALA   216      25.565  61.808  30.297  1.00  0.00           H  
ATOM   3113  HB2 ALA   216      24.542  60.944  31.267  1.00  0.00           H  
ATOM   3114  HB3 ALA   216      25.243  60.127  29.844  1.00  0.00           H  
ATOM   3115  C   ALA   216      22.204  60.657  29.777  1.00  0.00           C  
ATOM   3116  O   ALA   216      21.462  60.991  30.735  1.00  0.00           O  
ATOM   3117  N   VAL   217      21.899  59.651  28.920  1.00  0.00           N  
ATOM   3118  H   VAL   217      22.478  59.448  28.116  1.00  0.00           H  
ATOM   3119  CA  VAL   217      20.795  58.716  29.229  1.00  0.00           C  
ATOM   3120  HA  VAL   217      20.627  58.691  30.303  1.00  0.00           H  
ATOM   3121  CB  VAL   217      19.514  59.116  28.404  1.00  0.00           C  
ATOM   3122  HB  VAL   217      18.706  58.398  28.527  1.00  0.00           H  
ATOM   3123  CG1 VAL   217      18.951  60.417  28.787  1.00  0.00           C  
ATOM   3124 HG11 VAL   217      18.809  60.565  29.856  1.00  0.00           H  
ATOM   3125 HG12 VAL   217      19.586  61.220  28.419  1.00  0.00           H  
ATOM   3126 HG13 VAL   217      18.041  60.708  28.266  1.00  0.00           H  
ATOM   3127  CG2 VAL   217      19.690  59.203  26.977  1.00  0.00           C  
ATOM   3128 HG21 VAL   217      20.262  58.368  26.576  1.00  0.00           H  
ATOM   3129 HG22 VAL   217      18.778  59.149  26.387  1.00  0.00           H  
ATOM   3130 HG23 VAL   217      20.206  60.131  26.735  1.00  0.00           H  
ATOM   3131  C   VAL   217      21.202  57.290  28.756  1.00  0.00           C  
ATOM   3132  O   VAL   217      21.947  57.142  27.838  1.00  0.00           O  
ATOM   3133  N   ALA   218      20.589  56.244  29.330  1.00  0.00           N  
ATOM   3134  H   ALA   218      19.911  56.489  30.040  1.00  0.00           H  
ATOM   3135  CA  ALA   218      20.660  54.865  28.962  1.00  0.00           C  
ATOM   3136  HA  ALA   218      21.551  54.767  28.346  1.00  0.00           H  
ATOM   3137  CB  ALA   218      20.876  53.831  30.010  1.00  0.00           C  
ATOM   3138  HB1 ALA   218      21.231  52.902  29.568  1.00  0.00           H  
ATOM   3139  HB2 ALA   218      21.494  54.196  30.828  1.00  0.00           H  
ATOM   3140  HB3 ALA   218      19.885  53.638  30.415  1.00  0.00           H  
ATOM   3141  C   ALA   218      19.459  54.577  28.093  1.00  0.00           C  
ATOM   3142  O   ALA   218      18.395  55.168  28.315  1.00  0.00           O  
ATOM   3143  N   GLN   219      19.667  53.652  27.109  1.00  0.00           N  
ATOM   3144  H   GLN   219      20.653  53.588  26.896  1.00  0.00           H  
ATOM   3145  CA  GLN   219      18.807  53.366  26.020  1.00  0.00           C  
ATOM   3146  HA  GLN   219      17.777  53.339  26.368  1.00  0.00           H  
ATOM   3147  CB  GLN   219      19.056  54.341  24.856  1.00  0.00           C  
ATOM   3148  HB2 GLN   219      20.019  54.107  24.406  1.00  0.00           H  
ATOM   3149  HB3 GLN   219      18.288  54.075  24.133  1.00  0.00           H  
ATOM   3150  CG  GLN   219      19.082  55.828  25.183  1.00  0.00           C  
ATOM   3151  HG2 GLN   219      18.273  55.953  25.900  1.00  0.00           H  
ATOM   3152  HG3 GLN   219      20.027  56.055  25.673  1.00  0.00           H  
ATOM   3153  CD  GLN   219      18.834  56.776  24.017  1.00  0.00           C  
ATOM   3154  OE1 GLN   219      19.416  56.647  22.882  1.00  0.00           O  
ATOM   3155  NE2 GLN   219      18.008  57.808  24.152  1.00  0.00           N  
ATOM   3156 HE21 GLN   219      17.523  58.194  23.353  1.00  0.00           H  
ATOM   3157 HE22 GLN   219      17.654  57.961  25.087  1.00  0.00           H  
ATOM   3158  C   GLN   219      19.148  51.932  25.619  1.00  0.00           C  
ATOM   3159  O   GLN   219      20.036  51.310  26.132  1.00  0.00           O  
ATOM   3160  N   LYS   220      18.254  51.413  24.766  1.00  0.00           N  
ATOM   3161  H   LYS   220      17.458  51.978  24.501  1.00  0.00           H  
ATOM   3162  CA  LYS   220      18.106  49.995  24.536  1.00  0.00           C  
ATOM   3163  HA  LYS   220      19.117  49.605  24.441  1.00  0.00           H  
ATOM   3164  CB  LYS   220      17.254  49.303  25.557  1.00  0.00           C  
ATOM   3165  HB2 LYS   220      17.445  49.705  26.550  1.00  0.00           H  
ATOM   3166  HB3 LYS   220      16.224  49.507  25.270  1.00  0.00           H  
ATOM   3167  CG  LYS   220      17.437  47.813  25.637  1.00  0.00           C  
ATOM   3168  HG2 LYS   220      16.897  47.383  24.795  1.00  0.00           H  
ATOM   3169  HG3 LYS   220      18.463  47.488  25.478  1.00  0.00           H  
ATOM   3170  CD  LYS   220      17.053  47.265  27.006  1.00  0.00           C  
ATOM   3171  HD2 LYS   220      17.834  47.466  27.736  1.00  0.00           H  
ATOM   3172  HD3 LYS   220      16.100  47.692  27.315  1.00  0.00           H  
ATOM   3173  CE  LYS   220      16.937  45.711  27.057  1.00  0.00           C  
ATOM   3174  HE2 LYS   220      17.835  45.162  26.786  1.00  0.00           H  
ATOM   3175  HE3 LYS   220      16.792  45.461  28.105  1.00  0.00           H  
ATOM   3176  NZ  LYS   220      15.778  45.167  26.301  1.00  0.00           N  
ATOM   3177  HZ1 LYS   220      16.035  45.268  25.303  1.00  0.00           H  
ATOM   3178  HZ2 LYS   220      15.497  44.184  26.468  1.00  0.00           H  
ATOM   3179  HZ3 LYS   220      14.988  45.768  26.596  1.00  0.00           H  
ATOM   3180  C   LYS   220      17.607  49.960  23.039  1.00  0.00           C  
ATOM   3181  O   LYS   220      16.825  50.806  22.554  1.00  0.00           O  
ATOM   3182  N   THR   221      17.989  48.915  22.249  1.00  0.00           N  
ATOM   3183  H   THR   221      18.505  48.257  22.818  1.00  0.00           H  
ATOM   3184  CA  THR   221      17.665  48.554  20.840  1.00  0.00           C  
ATOM   3185  HA  THR   221      18.323  47.699  20.707  1.00  0.00           H  
ATOM   3186  CB  THR   221      18.064  49.606  19.803  1.00  0.00           C  
ATOM   3187  HB  THR   221      17.646  50.605  19.905  1.00  0.00           H  
ATOM   3188  CG2 THR   221      19.526  49.922  19.795  1.00  0.00           C  
ATOM   3189 HG21 THR   221      19.814  50.503  18.920  1.00  0.00           H  
ATOM   3190 HG22 THR   221      19.889  50.483  20.654  1.00  0.00           H  
ATOM   3191 HG23 THR   221      20.033  48.964  19.889  1.00  0.00           H  
ATOM   3192  OG1 THR   221      17.700  49.078  18.523  1.00  0.00           O  
ATOM   3193  HG1 THR   221      18.300  48.368  18.246  1.00  0.00           H  
ATOM   3194  C   THR   221      16.122  48.064  20.859  1.00  0.00           C  
ATOM   3195  O   THR   221      15.699  47.146  21.653  1.00  0.00           O  
ATOM   3196  N   VAL   222      15.304  48.874  20.109  1.00  0.00           N  
ATOM   3197  H   VAL   222      15.766  49.376  19.363  1.00  0.00           H  
ATOM   3198  CA  VAL   222      13.850  48.999  20.217  1.00  0.00           C  
ATOM   3199  HA  VAL   222      13.558  48.541  21.160  1.00  0.00           H  
ATOM   3200  CB  VAL   222      13.285  50.486  20.175  1.00  0.00           C  
ATOM   3201  HB  VAL   222      12.227  50.400  20.411  1.00  0.00           H  
ATOM   3202  CG1 VAL   222      13.943  51.310  21.307  1.00  0.00           C  
ATOM   3203 HG11 VAL   222      13.877  50.750  22.238  1.00  0.00           H  
ATOM   3204 HG12 VAL   222      14.978  51.581  21.107  1.00  0.00           H  
ATOM   3205 HG13 VAL   222      13.445  52.275  21.374  1.00  0.00           H  
ATOM   3206  CG2 VAL   222      13.429  51.264  18.826  1.00  0.00           C  
ATOM   3207 HG21 VAL   222      14.414  51.694  18.655  1.00  0.00           H  
ATOM   3208 HG22 VAL   222      13.073  50.621  18.023  1.00  0.00           H  
ATOM   3209 HG23 VAL   222      12.735  52.097  18.727  1.00  0.00           H  
ATOM   3210  C   VAL   222      13.213  48.194  19.066  1.00  0.00           C  
ATOM   3211  O   VAL   222      13.846  47.942  18.020  1.00  0.00           O  
ATOM   3212  N   GLU   223      11.918  47.905  19.282  1.00  0.00           N  
ATOM   3213  H   GLU   223      11.392  48.222  20.086  1.00  0.00           H  
ATOM   3214  CA  GLU   223      11.047  47.312  18.220  1.00  0.00           C  
ATOM   3215  HA  GLU   223      11.575  46.435  17.853  1.00  0.00           H  
ATOM   3216  CB  GLU   223       9.735  46.846  18.730  1.00  0.00           C  
ATOM   3217  HB2 GLU   223       9.693  46.173  19.585  1.00  0.00           H  
ATOM   3218  HB3 GLU   223       9.207  47.747  19.035  1.00  0.00           H  
ATOM   3219  CG  GLU   223       8.938  46.056  17.678  1.00  0.00           C  
ATOM   3220  HG2 GLU   223       7.970  45.773  18.087  1.00  0.00           H  
ATOM   3221  HG3 GLU   223       8.661  46.708  16.853  1.00  0.00           H  
ATOM   3222  CD  GLU   223       9.569  44.770  17.159  1.00  0.00           C  
ATOM   3223  OE1 GLU   223      10.484  44.223  17.756  1.00  0.00           O  
ATOM   3224  OE2 GLU   223       9.019  44.239  16.160  1.00  0.00           O  
ATOM   3225  C   GLU   223      10.878  48.315  17.030  1.00  0.00           C  
ATOM   3226  O   GLU   223      10.622  49.554  17.108  1.00  0.00           O  
ATOM   3227  N   GLY   224      11.131  47.793  15.766  1.00  0.00           N  
ATOM   3228  H   GLY   224      11.194  46.793  15.633  1.00  0.00           H  
ATOM   3229  CA  GLY   224      10.980  48.602  14.581  1.00  0.00           C  
ATOM   3230  HA2 GLY   224      10.438  47.975  13.877  1.00  0.00           H  
ATOM   3231  HA3 GLY   224      10.313  49.428  14.815  1.00  0.00           H  
ATOM   3232  C   GLY   224      12.261  49.060  13.915  1.00  0.00           C  
ATOM   3233  O   GLY   224      12.220  49.633  12.813  1.00  0.00           O  
ATOM   3234  N   ALA   225      13.401  48.756  14.467  1.00  0.00           N  
ATOM   3235  H   ALA   225      13.439  48.181  15.299  1.00  0.00           H  
ATOM   3236  CA  ALA   225      14.658  49.126  13.875  1.00  0.00           C  
ATOM   3237  HA  ALA   225      14.453  49.927  13.168  1.00  0.00           H  
ATOM   3238  CB  ALA   225      15.474  49.746  14.988  1.00  0.00           C  
ATOM   3239  HB1 ALA   225      16.223  50.316  14.442  1.00  0.00           H  
ATOM   3240  HB2 ALA   225      14.783  50.443  15.459  1.00  0.00           H  
ATOM   3241  HB3 ALA   225      15.920  49.126  15.763  1.00  0.00           H  
ATOM   3242  C   ALA   225      15.425  48.007  13.236  1.00  0.00           C  
ATOM   3243  O   ALA   225      15.174  46.811  13.375  1.00  0.00           O  
ATOM   3244  N   GLY   226      16.471  48.406  12.500  1.00  0.00           N  
ATOM   3245  H   GLY   226      16.764  49.373  12.453  1.00  0.00           H  
ATOM   3246  CA  GLY   226      17.020  47.607  11.473  1.00  0.00           C  
ATOM   3247  HA2 GLY   226      16.237  47.245  10.811  1.00  0.00           H  
ATOM   3248  HA3 GLY   226      17.684  48.186  10.834  1.00  0.00           H  
ATOM   3249  C   GLY   226      17.888  46.485  11.932  1.00  0.00           C  
ATOM   3250  O   GLY   226      18.201  45.651  11.066  1.00  0.00           O  
ATOM   3251  N   SER   227      18.295  46.422  13.187  1.00  0.00           N  
ATOM   3252  H   SER   227      18.095  47.179  13.827  1.00  0.00           H  
ATOM   3253  CA  SER   227      19.360  45.499  13.588  1.00  0.00           C  
ATOM   3254  HA  SER   227      19.392  44.603  12.972  1.00  0.00           H  
ATOM   3255  CB  SER   227      20.706  46.124  13.486  1.00  0.00           C  
ATOM   3256  HB2 SER   227      20.851  46.559  12.500  1.00  0.00           H  
ATOM   3257  HB3 SER   227      20.799  46.837  14.303  1.00  0.00           H  
ATOM   3258  OG  SER   227      21.709  45.144  13.687  1.00  0.00           O  
ATOM   3259  HG  SER   227      21.887  44.675  12.858  1.00  0.00           H  
ATOM   3260  C   SER   227      19.071  45.121  15.071  1.00  0.00           C  
ATOM   3261  O   SER   227      18.158  45.669  15.762  1.00  0.00           O  
ATOM   3262  N   ILE   228      19.957  44.250  15.663  1.00  0.00           N  
ATOM   3263  H   ILE   228      20.755  43.917  15.139  1.00  0.00           H  
ATOM   3264  CA  ILE   228      19.819  43.842  17.122  1.00  0.00           C  
ATOM   3265  HA  ILE   228      19.119  44.493  17.642  1.00  0.00           H  
ATOM   3266  CB  ILE   228      19.501  42.345  17.156  1.00  0.00           C  
ATOM   3267  HB  ILE   228      20.227  41.804  16.551  1.00  0.00           H  
ATOM   3268  CG2 ILE   228      19.703  41.793  18.600  1.00  0.00           C  
ATOM   3269 HG21 ILE   228      19.460  40.733  18.635  1.00  0.00           H  
ATOM   3270 HG22 ILE   228      20.727  41.837  18.965  1.00  0.00           H  
ATOM   3271 HG23 ILE   228      19.050  42.305  19.305  1.00  0.00           H  
ATOM   3272  CG1 ILE   228      18.060  42.111  16.547  1.00  0.00           C  
ATOM   3273 HG12 ILE   228      17.838  42.642  15.624  1.00  0.00           H  
ATOM   3274 HG13 ILE   228      18.053  41.050  16.306  1.00  0.00           H  
ATOM   3275  CD1 ILE   228      16.922  42.468  17.515  1.00  0.00           C  
ATOM   3276 HD11 ILE   228      16.876  41.645  18.226  1.00  0.00           H  
ATOM   3277 HD12 ILE   228      16.889  43.498  17.866  1.00  0.00           H  
ATOM   3278 HD13 ILE   228      16.016  42.240  16.957  1.00  0.00           H  
ATOM   3279  C   ILE   228      21.203  44.011  17.821  1.00  0.00           C  
ATOM   3280  O   ILE   228      22.180  43.656  17.186  1.00  0.00           O  
ATOM   3281  N   ALA   229      21.162  44.388  19.143  1.00  0.00           N  
ATOM   3282  H   ALA   229      20.306  44.862  19.398  1.00  0.00           H  
ATOM   3283  CA  ALA   229      22.252  44.942  19.926  1.00  0.00           C  
ATOM   3284  HA  ALA   229      22.906  45.383  19.177  1.00  0.00           H  
ATOM   3285  CB  ALA   229      21.797  46.019  20.940  1.00  0.00           C  
ATOM   3286  HB1 ALA   229      21.209  46.851  20.555  1.00  0.00           H  
ATOM   3287  HB2 ALA   229      21.277  45.505  21.747  1.00  0.00           H  
ATOM   3288  HB3 ALA   229      22.766  46.345  21.313  1.00  0.00           H  
ATOM   3289  C   ALA   229      23.062  43.854  20.607  1.00  0.00           C  
ATOM   3290  O   ALA   229      22.855  43.606  21.791  1.00  0.00           O  
ATOM   3291  N   ALA   230      23.984  43.153  19.840  1.00  0.00           N  
ATOM   3292  H   ALA   230      24.092  43.523  18.905  1.00  0.00           H  
ATOM   3293  CA  ALA   230      24.780  42.011  20.228  1.00  0.00           C  
ATOM   3294  HA  ALA   230      25.015  42.130  21.284  1.00  0.00           H  
ATOM   3295  CB  ALA   230      24.027  40.783  19.895  1.00  0.00           C  
ATOM   3296  HB1 ALA   230      23.524  40.949  18.944  1.00  0.00           H  
ATOM   3297  HB2 ALA   230      24.671  39.919  20.049  1.00  0.00           H  
ATOM   3298  HB3 ALA   230      23.129  40.682  20.501  1.00  0.00           H  
ATOM   3299  C   ALA   230      26.133  42.084  19.524  1.00  0.00           C  
ATOM   3300  O   ALA   230      26.646  43.217  19.301  1.00  0.00           O  
ATOM   3301  N   ALA   231      26.791  40.901  19.269  1.00  0.00           N  
ATOM   3302  H   ALA   231      26.460  39.972  19.492  1.00  0.00           H  
ATOM   3303  CA  ALA   231      28.108  40.962  18.708  1.00  0.00           C  
ATOM   3304  HA  ALA   231      28.573  41.945  18.715  1.00  0.00           H  
ATOM   3305  CB  ALA   231      28.897  40.006  19.498  1.00  0.00           C  
ATOM   3306  HB1 ALA   231      28.846  40.420  20.503  1.00  0.00           H  
ATOM   3307  HB2 ALA   231      28.426  39.026  19.544  1.00  0.00           H  
ATOM   3308  HB3 ALA   231      29.914  39.864  19.138  1.00  0.00           H  
ATOM   3309  C   ALA   231      28.136  40.534  17.223  1.00  0.00           C  
ATOM   3310  O   ALA   231      28.813  41.114  16.412  1.00  0.00           O  
ATOM   3311  N   THR   232      27.325  39.438  16.952  1.00  0.00           N  
ATOM   3312  H   THR   232      26.944  38.864  17.692  1.00  0.00           H  
ATOM   3313  CA  THR   232      27.109  38.988  15.582  1.00  0.00           C  
ATOM   3314  HA  THR   232      26.416  38.150  15.566  1.00  0.00           H  
ATOM   3315  CB  THR   232      28.396  38.638  14.871  1.00  0.00           C  
ATOM   3316  HB  THR   232      29.034  39.485  14.627  1.00  0.00           H  
ATOM   3317  CG2 THR   232      29.290  37.763  15.725  1.00  0.00           C  
ATOM   3318 HG21 THR   232      28.701  36.918  16.075  1.00  0.00           H  
ATOM   3319 HG22 THR   232      30.106  37.413  15.095  1.00  0.00           H  
ATOM   3320 HG23 THR   232      29.655  38.235  16.635  1.00  0.00           H  
ATOM   3321  OG1 THR   232      28.081  37.931  13.696  1.00  0.00           O  
ATOM   3322  HG1 THR   232      28.880  37.976  13.149  1.00  0.00           H  
ATOM   3323  C   THR   232      26.389  40.119  14.890  1.00  0.00           C  
ATOM   3324  O   THR   232      25.745  40.990  15.488  1.00  0.00           O  
ATOM   3325  N   GLY   233      26.476  40.150  13.552  1.00  0.00           N  
ATOM   3326  H   GLY   233      26.847  39.390  12.997  1.00  0.00           H  
ATOM   3327  CA  GLY   233      25.633  41.077  12.779  1.00  0.00           C  
ATOM   3328  HA2 GLY   233      25.441  41.982  13.352  1.00  0.00           H  
ATOM   3329  HA3 GLY   233      26.175  41.235  11.850  1.00  0.00           H  
ATOM   3330  C   GLY   233      24.325  40.453  12.293  1.00  0.00           C  
ATOM   3331  O   GLY   233      24.106  39.229  12.205  1.00  0.00           O  
ATOM   3332  N   PHE   234      23.339  41.403  12.071  1.00  0.00           N  
ATOM   3333  H   PHE   234      23.475  42.368  12.341  1.00  0.00           H  
ATOM   3334  CA  PHE   234      22.029  41.152  11.622  1.00  0.00           C  
ATOM   3335  HA  PHE   234      22.098  40.436  10.806  1.00  0.00           H  
ATOM   3336  CB  PHE   234      21.200  40.548  12.770  1.00  0.00           C  
ATOM   3337  HB2 PHE   234      21.513  39.555  13.087  1.00  0.00           H  
ATOM   3338  HB3 PHE   234      21.464  41.155  13.633  1.00  0.00           H  
ATOM   3339  CG  PHE   234      19.712  40.488  12.532  1.00  0.00           C  
ATOM   3340  CD1 PHE   234      19.101  39.585  11.591  1.00  0.00           C  
ATOM   3341  HD1 PHE   234      19.765  38.840  11.168  1.00  0.00           H  
ATOM   3342  CE1 PHE   234      17.839  39.828  11.162  1.00  0.00           C  
ATOM   3343  HE1 PHE   234      17.372  39.131  10.477  1.00  0.00           H  
ATOM   3344  CZ  PHE   234      17.172  40.961  11.725  1.00  0.00           C  
ATOM   3345  HZ  PHE   234      16.121  41.144  11.539  1.00  0.00           H  
ATOM   3346  CE2 PHE   234      17.735  41.811  12.667  1.00  0.00           C  
ATOM   3347  HE2 PHE   234      17.228  42.616  13.185  1.00  0.00           H  
ATOM   3348  CD2 PHE   234      19.005  41.542  13.075  1.00  0.00           C  
ATOM   3349  HD2 PHE   234      19.488  42.233  13.755  1.00  0.00           H  
ATOM   3350  C   PHE   234      21.423  42.470  11.131  1.00  0.00           C  
ATOM   3351  O   PHE   234      21.553  43.548  11.699  1.00  0.00           O  
ATOM   3352  N   VAL   235      20.774  42.359   9.932  1.00  0.00           N  
ATOM   3353  H   VAL   235      20.474  41.434   9.654  1.00  0.00           H  
ATOM   3354  CA  VAL   235      19.943  43.448   9.414  1.00  0.00           C  
ATOM   3355  HA  VAL   235      19.790  44.066  10.296  1.00  0.00           H  
ATOM   3356  CB  VAL   235      20.731  44.171   8.248  1.00  0.00           C  
ATOM   3357  HB  VAL   235      21.757  44.424   8.504  1.00  0.00           H  
ATOM   3358  CG1 VAL   235      20.685  43.536   6.845  1.00  0.00           C  
ATOM   3359 HG11 VAL   235      21.488  43.848   6.180  1.00  0.00           H  
ATOM   3360 HG12 VAL   235      20.810  42.455   6.846  1.00  0.00           H  
ATOM   3361 HG13 VAL   235      19.727  43.708   6.359  1.00  0.00           H  
ATOM   3362  CG2 VAL   235      20.192  45.560   8.129  1.00  0.00           C  
ATOM   3363 HG21 VAL   235      20.242  46.114   9.064  1.00  0.00           H  
ATOM   3364 HG22 VAL   235      20.656  46.164   7.351  1.00  0.00           H  
ATOM   3365 HG23 VAL   235      19.146  45.420   7.863  1.00  0.00           H  
ATOM   3366  C   VAL   235      18.579  42.956   8.934  1.00  0.00           C  
ATOM   3367  O   VAL   235      18.466  41.948   8.263  1.00  0.00           O  
ATOM   3368  N   LYS   236      17.487  43.668   9.293  1.00  0.00           N  
ATOM   3369  H   LYS   236      17.589  44.457   9.918  1.00  0.00           H  
ATOM   3370  CA  LYS   236      16.160  43.484   8.692  1.00  0.00           C  
ATOM   3371  HA  LYS   236      15.848  42.447   8.791  1.00  0.00           H  
ATOM   3372  CB  LYS   236      15.202  44.387   9.478  1.00  0.00           C  
ATOM   3373  HB2 LYS   236      15.566  45.412   9.487  1.00  0.00           H  
ATOM   3374  HB3 LYS   236      14.317  44.330   8.847  1.00  0.00           H  
ATOM   3375  CG  LYS   236      14.944  44.018  10.956  1.00  0.00           C  
ATOM   3376  HG2 LYS   236      14.842  42.938  11.037  1.00  0.00           H  
ATOM   3377  HG3 LYS   236      15.762  44.246  11.637  1.00  0.00           H  
ATOM   3378  CD  LYS   236      13.561  44.479  11.488  1.00  0.00           C  
ATOM   3379  HD2 LYS   236      13.441  44.326  12.559  1.00  0.00           H  
ATOM   3380  HD3 LYS   236      13.526  45.564  11.420  1.00  0.00           H  
ATOM   3381  CE  LYS   236      12.359  43.872  10.840  1.00  0.00           C  
ATOM   3382  HE2 LYS   236      12.522  43.970   9.770  1.00  0.00           H  
ATOM   3383  HE3 LYS   236      12.475  42.813  11.058  1.00  0.00           H  
ATOM   3384  NZ  LYS   236      11.036  44.469  11.150  1.00  0.00           N  
ATOM   3385  HZ1 LYS   236      10.877  44.363  12.168  1.00  0.00           H  
ATOM   3386  HZ2 LYS   236      11.063  45.484  10.947  1.00  0.00           H  
ATOM   3387  HZ3 LYS   236      10.208  43.934  10.834  1.00  0.00           H  
ATOM   3388  C   LYS   236      16.250  43.889   7.203  1.00  0.00           C  
ATOM   3389  O   LYS   236      16.822  44.857   6.770  1.00  0.00           O  
ATOM   3390  N   LYS   237      15.653  42.937   6.316  1.00  0.00           N  
ATOM   3391  H   LYS   237      15.009  42.221   6.625  1.00  0.00           H  
ATOM   3392  CA  LYS   237      15.665  43.076   4.888  1.00  0.00           C  
ATOM   3393  HA  LYS   237      15.877  44.123   4.688  1.00  0.00           H  
ATOM   3394  CB  LYS   237      16.714  42.093   4.394  1.00  0.00           C  
ATOM   3395  HB2 LYS   237      16.530  41.112   4.827  1.00  0.00           H  
ATOM   3396  HB3 LYS   237      16.534  42.083   3.321  1.00  0.00           H  
ATOM   3397  CG  LYS   237      18.108  42.643   4.604  1.00  0.00           C  
ATOM   3398  HG2 LYS   237      18.150  43.729   4.544  1.00  0.00           H  
ATOM   3399  HG3 LYS   237      18.369  42.249   5.584  1.00  0.00           H  
ATOM   3400  CD  LYS   237      19.178  42.072   3.701  1.00  0.00           C  
ATOM   3401  HD2 LYS   237      19.201  42.493   2.698  1.00  0.00           H  
ATOM   3402  HD3 LYS   237      20.124  42.464   4.068  1.00  0.00           H  
ATOM   3403  CE  LYS   237      18.990  40.587   3.600  1.00  0.00           C  
ATOM   3404  HE2 LYS   237      18.869  40.208   4.612  1.00  0.00           H  
ATOM   3405  HE3 LYS   237      18.138  40.335   2.973  1.00  0.00           H  
ATOM   3406  NZ  LYS   237      20.250  40.032   3.103  1.00  0.00           N  
ATOM   3407  HZ1 LYS   237      21.067  40.361   3.648  1.00  0.00           H  
ATOM   3408  HZ2 LYS   237      20.239  38.999   3.023  1.00  0.00           H  
ATOM   3409  HZ3 LYS   237      20.426  40.440   2.168  1.00  0.00           H  
ATOM   3410  C   LYS   237      14.253  42.889   4.373  1.00  0.00           C  
ATOM   3411  O   LYS   237      13.313  42.837   5.186  1.00  0.00           O  
ATOM   3412  N   ASP   238      14.045  42.892   3.039  1.00  0.00           N  
ATOM   3413  H   ASP   238      14.893  42.734   2.511  1.00  0.00           H  
ATOM   3414  CA  ASP   238      12.735  42.869   2.409  1.00  0.00           C  
ATOM   3415  HA  ASP   238      12.097  43.510   3.013  1.00  0.00           H  
ATOM   3416  CB  ASP   238      12.827  43.356   1.028  1.00  0.00           C  
ATOM   3417  HB2 ASP   238      13.054  44.418   1.105  1.00  0.00           H  
ATOM   3418  HB3 ASP   238      13.605  42.826   0.483  1.00  0.00           H  
ATOM   3419  CG  ASP   238      11.603  43.197   0.188  1.00  0.00           C  
ATOM   3420  OD1 ASP   238      10.639  43.969   0.316  1.00  0.00           O  
ATOM   3421  OD2 ASP   238      11.692  42.375  -0.734  1.00  0.00           O  
ATOM   3422  C   ASP   238      12.134  41.461   2.509  1.00  0.00           C  
ATOM   3423  O   ASP   238      10.913  41.302   2.501  1.00  0.00           O  
ATOM   3424  N   GLN   239      12.960  40.439   2.948  1.00  0.00           N  
ATOM   3425  H   GLN   239      13.958  40.604   2.952  1.00  0.00           H  
ATOM   3426  CA  GLN   239      12.509  39.097   3.201  1.00  0.00           C  
ATOM   3427  HA  GLN   239      11.518  39.245   3.624  1.00  0.00           H  
ATOM   3428  CB  GLN   239      12.359  38.259   1.939  1.00  0.00           C  
ATOM   3429  HB2 GLN   239      12.176  37.247   2.297  1.00  0.00           H  
ATOM   3430  HB3 GLN   239      11.493  38.605   1.378  1.00  0.00           H  
ATOM   3431  CG  GLN   239      13.611  38.292   1.072  1.00  0.00           C  
ATOM   3432  HG2 GLN   239      13.353  37.911   0.087  1.00  0.00           H  
ATOM   3433  HG3 GLN   239      13.975  39.311   0.955  1.00  0.00           H  
ATOM   3434  CD  GLN   239      14.763  37.494   1.624  1.00  0.00           C  
ATOM   3435  OE1 GLN   239      14.672  36.424   2.179  1.00  0.00           O  
ATOM   3436  NE2 GLN   239      15.979  38.036   1.620  1.00  0.00           N  
ATOM   3437 HE21 GLN   239      16.636  37.768   2.340  1.00  0.00           H  
ATOM   3438 HE22 GLN   239      16.121  38.845   1.031  1.00  0.00           H  
ATOM   3439  C   GLN   239      13.368  38.549   4.329  1.00  0.00           C  
ATOM   3440  O   GLN   239      14.361  39.142   4.814  1.00  0.00           O  
ATOM   3441  N   LEU   240      13.039  37.288   4.826  1.00  0.00           N  
ATOM   3442  H   LEU   240      12.245  36.788   4.452  1.00  0.00           H  
ATOM   3443  CA  LEU   240      13.553  36.671   6.089  1.00  0.00           C  
ATOM   3444  HA  LEU   240      14.618  36.890   6.053  1.00  0.00           H  
ATOM   3445  CB  LEU   240      12.920  37.227   7.430  1.00  0.00           C  
ATOM   3446  HB2 LEU   240      12.623  38.272   7.362  1.00  0.00           H  
ATOM   3447  HB3 LEU   240      12.014  36.649   7.602  1.00  0.00           H  
ATOM   3448  CG  LEU   240      13.751  36.882   8.647  1.00  0.00           C  
ATOM   3449  HG  LEU   240      14.469  36.138   8.309  1.00  0.00           H  
ATOM   3450  CD1 LEU   240      14.494  38.086   9.199  1.00  0.00           C  
ATOM   3451 HD11 LEU   240      15.109  38.517   8.412  1.00  0.00           H  
ATOM   3452 HD12 LEU   240      13.862  38.840   9.665  1.00  0.00           H  
ATOM   3453 HD13 LEU   240      15.169  37.750   9.983  1.00  0.00           H  
ATOM   3454  CD2 LEU   240      12.939  36.306   9.829  1.00  0.00           C  
ATOM   3455 HD21 LEU   240      12.212  35.534   9.584  1.00  0.00           H  
ATOM   3456 HD22 LEU   240      13.610  35.952  10.608  1.00  0.00           H  
ATOM   3457 HD23 LEU   240      12.413  37.098  10.358  1.00  0.00           H  
ATOM   3458  C   LEU   240      13.416  35.119   5.987  1.00  0.00           C  
ATOM   3459  O   LEU   240      12.908  34.392   6.876  1.00  0.00           O  
ATOM   3460  N   GLY   241      13.690  34.608   4.732  1.00  0.00           N  
ATOM   3461  H   GLY   241      13.966  35.246   3.998  1.00  0.00           H  
ATOM   3462  CA  GLY   241      13.774  33.114   4.561  1.00  0.00           C  
ATOM   3463  HA2 GLY   241      14.195  32.760   3.623  1.00  0.00           H  
ATOM   3464  HA3 GLY   241      14.490  32.704   5.271  1.00  0.00           H  
ATOM   3465  C   GLY   241      12.395  32.456   4.551  1.00  0.00           C  
ATOM   3466  O   GLY   241      11.515  32.851   3.784  1.00  0.00           O  
ATOM   3467  N   LYS   242      12.273  31.495   5.527  1.00  0.00           N  
ATOM   3468  H   LYS   242      13.197  31.215   5.828  1.00  0.00           H  
ATOM   3469  CA  LYS   242      10.994  30.710   5.558  1.00  0.00           C  
ATOM   3470  HA  LYS   242      10.595  30.554   4.559  1.00  0.00           H  
ATOM   3471  CB  LYS   242      11.416  29.256   6.037  1.00  0.00           C  
ATOM   3472  HB2 LYS   242      11.816  29.221   7.048  1.00  0.00           H  
ATOM   3473  HB3 LYS   242      10.506  28.673   6.167  1.00  0.00           H  
ATOM   3474  CG  LYS   242      12.218  28.458   4.979  1.00  0.00           C  
ATOM   3475  HG2 LYS   242      11.545  28.307   4.138  1.00  0.00           H  
ATOM   3476  HG3 LYS   242      13.126  28.953   4.641  1.00  0.00           H  
ATOM   3477  CD  LYS   242      12.644  27.032   5.377  1.00  0.00           C  
ATOM   3478  HD2 LYS   242      13.529  27.157   5.998  1.00  0.00           H  
ATOM   3479  HD3 LYS   242      11.904  26.429   5.899  1.00  0.00           H  
ATOM   3480  CE  LYS   242      13.042  26.167   4.197  1.00  0.00           C  
ATOM   3481  HE2 LYS   242      12.055  25.961   3.790  1.00  0.00           H  
ATOM   3482  HE3 LYS   242      13.683  26.776   3.565  1.00  0.00           H  
ATOM   3483  NZ  LYS   242      13.784  24.919   4.615  1.00  0.00           N  
ATOM   3484  HZ1 LYS   242      14.726  25.101   5.003  1.00  0.00           H  
ATOM   3485  HZ2 LYS   242      13.268  24.255   5.220  1.00  0.00           H  
ATOM   3486  HZ3 LYS   242      13.945  24.306   3.795  1.00  0.00           H  
ATOM   3487  C   LYS   242      10.072  31.356   6.497  1.00  0.00           C  
ATOM   3488  O   LYS   242       8.992  30.836   6.669  1.00  0.00           O  
ATOM   3489  N   ASN   243      10.248  32.604   6.963  1.00  0.00           N  
ATOM   3490  H   ASN   243      11.107  33.081   6.727  1.00  0.00           H  
ATOM   3491  CA  ASN   243       9.286  33.270   7.861  1.00  0.00           C  
ATOM   3492  HA  ASN   243       8.355  32.708   7.818  1.00  0.00           H  
ATOM   3493  CB  ASN   243       9.789  33.191   9.338  1.00  0.00           C  
ATOM   3494  HB2 ASN   243       9.769  32.158   9.681  1.00  0.00           H  
ATOM   3495  HB3 ASN   243      10.779  33.616   9.495  1.00  0.00           H  
ATOM   3496  CG  ASN   243       8.885  33.933  10.336  1.00  0.00           C  
ATOM   3497  OD1 ASN   243       7.641  33.863  10.366  1.00  0.00           O  
ATOM   3498  ND2 ASN   243       9.428  34.821  11.077  1.00  0.00           N  
ATOM   3499 HD21 ASN   243       8.863  35.418  11.666  1.00  0.00           H  
ATOM   3500 HD22 ASN   243      10.369  34.581  11.360  1.00  0.00           H  
ATOM   3501  C   ASN   243       8.997  34.727   7.416  1.00  0.00           C  
ATOM   3502  O   ASN   243       9.622  35.378   6.576  1.00  0.00           O  
ATOM   3503  N   GLU   244       7.879  35.266   7.978  1.00  0.00           N  
ATOM   3504  H   GLU   244       7.270  34.753   8.601  1.00  0.00           H  
ATOM   3505  CA  GLU   244       7.443  36.665   7.509  1.00  0.00           C  
ATOM   3506  HA  GLU   244       7.682  36.817   6.459  1.00  0.00           H  
ATOM   3507  CB  GLU   244       5.874  36.675   7.592  1.00  0.00           C  
ATOM   3508  HB2 GLU   244       5.481  35.795   7.088  1.00  0.00           H  
ATOM   3509  HB3 GLU   244       5.557  36.592   8.630  1.00  0.00           H  
ATOM   3510  CG  GLU   244       5.207  37.978   7.089  1.00  0.00           C  
ATOM   3511  HG2 GLU   244       4.139  37.883   7.275  1.00  0.00           H  
ATOM   3512  HG3 GLU   244       5.551  38.842   7.654  1.00  0.00           H  
ATOM   3513  CD  GLU   244       5.470  38.266   5.643  1.00  0.00           C  
ATOM   3514  OE1 GLU   244       4.806  37.641   4.750  1.00  0.00           O  
ATOM   3515  OE2 GLU   244       6.529  38.921   5.318  1.00  0.00           O  
ATOM   3516  C   GLU   244       8.078  37.803   8.292  1.00  0.00           C  
ATOM   3517  O   GLU   244       8.302  38.845   7.682  1.00  0.00           O  
ATOM   3518  N   GLU   245       8.427  37.583   9.612  1.00  0.00           N  
ATOM   3519  H   GLU   245       8.170  36.733  10.096  1.00  0.00           H  
ATOM   3520  CA  GLU   245       8.817  38.647  10.555  1.00  0.00           C  
ATOM   3521  HA  GLU   245       9.607  39.192  10.042  1.00  0.00           H  
ATOM   3522  CB  GLU   245       7.699  39.621  10.750  1.00  0.00           C  
ATOM   3523  HB2 GLU   245       7.478  40.019   9.761  1.00  0.00           H  
ATOM   3524  HB3 GLU   245       6.819  39.039  11.015  1.00  0.00           H  
ATOM   3525  CG  GLU   245       7.918  40.741  11.750  1.00  0.00           C  
ATOM   3526  HG2 GLU   245       7.030  41.363  11.845  1.00  0.00           H  
ATOM   3527  HG3 GLU   245       8.077  40.234  12.699  1.00  0.00           H  
ATOM   3528  CD  GLU   245       9.040  41.596  11.397  1.00  0.00           C  
ATOM   3529  OE1 GLU   245      10.220  41.191  11.473  1.00  0.00           O  
ATOM   3530  OE2 GLU   245       8.841  42.736  10.841  1.00  0.00           O  
ATOM   3531  C   GLU   245       9.231  37.970  11.883  1.00  0.00           C  
ATOM   3532  O   GLU   245       8.500  37.061  12.338  1.00  0.00           O  
ATOM   3533  N   GLY   246      10.397  38.370  12.355  1.00  0.00           N  
ATOM   3534  H   GLY   246      10.882  39.097  11.846  1.00  0.00           H  
ATOM   3535  CA  GLY   246      11.004  37.680  13.506  1.00  0.00           C  
ATOM   3536  HA2 GLY   246      10.480  38.027  14.394  1.00  0.00           H  
ATOM   3537  HA3 GLY   246      10.864  36.627  13.272  1.00  0.00           H  
ATOM   3538  C   GLY   246      12.492  37.967  13.589  1.00  0.00           C  
ATOM   3539  O   GLY   246      13.386  37.121  13.426  1.00  0.00           O  
ATOM   3540  N   ALA   247      12.765  39.259  13.988  1.00  0.00           N  
ATOM   3541  H   ALA   247      12.038  39.936  14.178  1.00  0.00           H  
ATOM   3542  CA  ALA   247      14.163  39.596  14.175  1.00  0.00           C  
ATOM   3543  HA  ALA   247      14.769  39.507  13.276  1.00  0.00           H  
ATOM   3544  CB  ALA   247      14.283  41.103  14.419  1.00  0.00           C  
ATOM   3545  HB1 ALA   247      15.330  41.351  14.579  1.00  0.00           H  
ATOM   3546  HB2 ALA   247      14.046  41.609  13.485  1.00  0.00           H  
ATOM   3547  HB3 ALA   247      13.720  41.412  15.297  1.00  0.00           H  
ATOM   3548  C   ALA   247      14.691  38.723  15.428  1.00  0.00           C  
ATOM   3549  O   ALA   247      13.879  38.403  16.281  1.00  0.00           O  
ATOM   3550  N   PRO   248      16.003  38.217  15.398  1.00  0.00           N  
ATOM   3551  CD  PRO   248      16.881  38.588  14.338  1.00  0.00           C  
ATOM   3552  HD2 PRO   248      16.792  39.659  14.175  1.00  0.00           H  
ATOM   3553  HD3 PRO   248      16.652  37.977  13.468  1.00  0.00           H  
ATOM   3554  CG  PRO   248      18.324  38.157  14.868  1.00  0.00           C  
ATOM   3555  HG2 PRO   248      18.654  39.033  15.423  1.00  0.00           H  
ATOM   3556  HG3 PRO   248      19.065  37.916  14.108  1.00  0.00           H  
ATOM   3557  CB  PRO   248      17.950  36.968  15.715  1.00  0.00           C  
ATOM   3558  HB2 PRO   248      18.781  36.671  16.352  1.00  0.00           H  
ATOM   3559  HB3 PRO   248      17.684  36.089  15.131  1.00  0.00           H  
ATOM   3560  CA  PRO   248      16.569  37.316  16.341  1.00  0.00           C  
ATOM   3561  HA  PRO   248      15.949  36.423  16.368  1.00  0.00           H  
ATOM   3562  C   PRO   248      16.736  37.879  17.788  1.00  0.00           C  
ATOM   3563  O   PRO   248      16.459  39.042  18.013  1.00  0.00           O  
ATOM   3564  N   GLN   249      17.095  37.014  18.780  1.00  0.00           N  
ATOM   3565  H   GLN   249      17.162  36.056  18.464  1.00  0.00           H  
ATOM   3566  CA  GLN   249      17.493  37.400  20.084  1.00  0.00           C  
ATOM   3567  HA  GLN   249      17.113  38.398  20.292  1.00  0.00           H  
ATOM   3568  CB  GLN   249      16.827  36.404  21.095  1.00  0.00           C  
ATOM   3569  HB2 GLN   249      15.763  36.463  20.876  1.00  0.00           H  
ATOM   3570  HB3 GLN   249      17.085  35.356  20.957  1.00  0.00           H  
ATOM   3571  CG  GLN   249      17.002  36.828  22.604  1.00  0.00           C  
ATOM   3572  HG2 GLN   249      16.942  37.911  22.685  1.00  0.00           H  
ATOM   3573  HG3 GLN   249      16.063  36.486  23.035  1.00  0.00           H  
ATOM   3574  CD  GLN   249      18.240  36.342  23.365  1.00  0.00           C  
ATOM   3575  OE1 GLN   249      18.808  35.337  23.015  1.00  0.00           O  
ATOM   3576  NE2 GLN   249      18.640  37.014  24.400  1.00  0.00           N  
ATOM   3577 HE21 GLN   249      19.424  36.651  24.924  1.00  0.00           H  
ATOM   3578 HE22 GLN   249      18.176  37.887  24.614  1.00  0.00           H  
ATOM   3579  C   GLN   249      19.023  37.399  20.270  1.00  0.00           C  
ATOM   3580  O   GLN   249      19.769  36.795  19.492  1.00  0.00           O  
ATOM   3581  N   GLU   250      19.557  38.361  21.107  1.00  0.00           N  
ATOM   3582  H   GLU   250      18.903  38.860  21.694  1.00  0.00           H  
ATOM   3583  CA  GLU   250      21.006  38.709  21.270  1.00  0.00           C  
ATOM   3584  HA  GLU   250      21.203  39.180  20.310  1.00  0.00           H  
ATOM   3585  CB  GLU   250      21.362  39.719  22.406  1.00  0.00           C  
ATOM   3586  HB2 GLU   250      21.146  39.325  23.398  1.00  0.00           H  
ATOM   3587  HB3 GLU   250      22.422  39.938  22.297  1.00  0.00           H  
ATOM   3588  CG  GLU   250      20.547  40.992  22.229  1.00  0.00           C  
ATOM   3589  HG2 GLU   250      21.052  41.626  22.955  1.00  0.00           H  
ATOM   3590  HG3 GLU   250      20.609  41.599  21.328  1.00  0.00           H  
ATOM   3591  CD  GLU   250      19.151  41.074  22.840  1.00  0.00           C  
ATOM   3592  OE1 GLU   250      18.309  40.130  22.668  1.00  0.00           O  
ATOM   3593  OE2 GLU   250      18.891  42.160  23.430  1.00  0.00           O  
ATOM   3594  C   GLU   250      22.044  37.566  21.374  1.00  0.00           C  
ATOM   3595  O   GLU   250      23.169  37.665  20.797  1.00  0.00           O  
ATOM   3596  N   GLY   251      21.663  36.455  22.012  1.00  0.00           N  
ATOM   3597  H   GLY   251      20.774  36.312  22.472  1.00  0.00           H  
ATOM   3598  CA  GLY   251      22.569  35.332  22.186  1.00  0.00           C  
ATOM   3599  HA2 GLY   251      23.580  35.694  22.361  1.00  0.00           H  
ATOM   3600  HA3 GLY   251      22.227  34.851  23.099  1.00  0.00           H  
ATOM   3601  C   GLY   251      22.519  34.366  21.004  1.00  0.00           C  
ATOM   3602  O   GLY   251      23.333  33.480  21.087  1.00  0.00           O  
ATOM   3603  N   ILE   252      21.658  34.548  19.988  1.00  0.00           N  
ATOM   3604  H   ILE   252      21.014  35.323  20.074  1.00  0.00           H  
ATOM   3605  CA  ILE   252      21.991  33.966  18.689  1.00  0.00           C  
ATOM   3606  HA  ILE   252      22.228  32.912  18.814  1.00  0.00           H  
ATOM   3607  CB  ILE   252      20.797  34.094  17.661  1.00  0.00           C  
ATOM   3608  HB  ILE   252      20.488  35.131  17.549  1.00  0.00           H  
ATOM   3609  CG2 ILE   252      21.132  33.498  16.276  1.00  0.00           C  
ATOM   3610 HG21 ILE   252      21.950  34.036  15.802  1.00  0.00           H  
ATOM   3611 HG22 ILE   252      21.387  32.446  16.382  1.00  0.00           H  
ATOM   3612 HG23 ILE   252      20.218  33.521  15.686  1.00  0.00           H  
ATOM   3613  CG1 ILE   252      19.566  33.188  18.189  1.00  0.00           C  
ATOM   3614 HG12 ILE   252      19.053  33.791  18.936  1.00  0.00           H  
ATOM   3615 HG13 ILE   252      18.805  33.161  17.412  1.00  0.00           H  
ATOM   3616  CD1 ILE   252      19.876  31.826  18.811  1.00  0.00           C  
ATOM   3617 HD11 ILE   252      20.316  31.111  18.118  1.00  0.00           H  
ATOM   3618 HD12 ILE   252      20.498  31.791  19.703  1.00  0.00           H  
ATOM   3619 HD13 ILE   252      18.928  31.390  19.122  1.00  0.00           H  
ATOM   3620  C   ILE   252      23.289  34.610  18.152  1.00  0.00           C  
ATOM   3621  O   ILE   252      24.069  33.928  17.496  1.00  0.00           O  
ATOM   3622  N   LEU   253      23.588  35.872  18.497  1.00  0.00           N  
ATOM   3623  H   LEU   253      22.912  36.306  19.111  1.00  0.00           H  
ATOM   3624  CA  LEU   253      24.523  36.773  17.794  1.00  0.00           C  
ATOM   3625  HA  LEU   253      24.893  36.234  16.925  1.00  0.00           H  
ATOM   3626  CB  LEU   253      23.981  38.119  17.493  1.00  0.00           C  
ATOM   3627  HB2 LEU   253      23.741  38.525  18.473  1.00  0.00           H  
ATOM   3628  HB3 LEU   253      24.767  38.695  17.009  1.00  0.00           H  
ATOM   3629  CG  LEU   253      22.830  38.087  16.507  1.00  0.00           C  
ATOM   3630  HG  LEU   253      22.141  37.326  16.868  1.00  0.00           H  
ATOM   3631  CD1 LEU   253      22.074  39.353  16.245  1.00  0.00           C  
ATOM   3632 HD11 LEU   253      22.490  39.833  15.361  1.00  0.00           H  
ATOM   3633 HD12 LEU   253      21.020  39.096  16.170  1.00  0.00           H  
ATOM   3634 HD13 LEU   253      22.228  39.986  17.117  1.00  0.00           H  
ATOM   3635  CD2 LEU   253      23.278  37.613  15.084  1.00  0.00           C  
ATOM   3636 HD21 LEU   253      23.793  36.662  15.200  1.00  0.00           H  
ATOM   3637 HD22 LEU   253      22.503  37.553  14.323  1.00  0.00           H  
ATOM   3638 HD23 LEU   253      24.017  38.315  14.704  1.00  0.00           H  
ATOM   3639  C   LEU   253      25.841  36.954  18.590  1.00  0.00           C  
ATOM   3640  O   LEU   253      26.247  38.009  18.923  1.00  0.00           O  
ATOM   3641  N   GLU   254      26.588  35.879  18.860  1.00  0.00           N  
ATOM   3642  H   GLU   254      26.331  35.013  18.405  1.00  0.00           H  
ATOM   3643  CA  GLU   254      27.643  35.869  19.885  1.00  0.00           C  
ATOM   3644  HA  GLU   254      27.639  36.827  20.401  1.00  0.00           H  
ATOM   3645  CB  GLU   254      27.418  34.600  20.804  1.00  0.00           C  
ATOM   3646  HB2 GLU   254      26.362  34.362  20.913  1.00  0.00           H  
ATOM   3647  HB3 GLU   254      27.645  33.689  20.253  1.00  0.00           H  
ATOM   3648  CG  GLU   254      28.002  34.593  22.223  1.00  0.00           C  
ATOM   3649  HG2 GLU   254      27.639  33.685  22.700  1.00  0.00           H  
ATOM   3650  HG3 GLU   254      29.076  34.743  22.137  1.00  0.00           H  
ATOM   3651  CD  GLU   254      27.495  35.738  23.049  1.00  0.00           C  
ATOM   3652  OE1 GLU   254      28.306  36.668  23.410  1.00  0.00           O  
ATOM   3653  OE2 GLU   254      26.259  35.787  23.310  1.00  0.00           O  
ATOM   3654  C   GLU   254      29.044  35.861  19.201  1.00  0.00           C  
ATOM   3655  O   GLU   254      29.971  36.623  19.615  1.00  0.00           O  
ATOM   3656  N   ASP   255      29.072  35.101  18.061  1.00  0.00           N  
ATOM   3657  H   ASP   255      28.240  34.562  17.864  1.00  0.00           H  
ATOM   3658  CA  ASP   255      30.300  34.878  17.275  1.00  0.00           C  
ATOM   3659  HA  ASP   255      31.002  35.708  17.240  1.00  0.00           H  
ATOM   3660  CB  ASP   255      31.128  33.794  18.034  1.00  0.00           C  
ATOM   3661  HB2 ASP   255      32.080  33.566  17.558  1.00  0.00           H  
ATOM   3662  HB3 ASP   255      31.435  34.216  18.988  1.00  0.00           H  
ATOM   3663  CG  ASP   255      30.458  32.436  18.218  1.00  0.00           C  
ATOM   3664  OD1 ASP   255      30.926  31.581  18.992  1.00  0.00           O  
ATOM   3665  OD2 ASP   255      29.339  32.174  17.651  1.00  0.00           O  
ATOM   3666  C   ASP   255      29.947  34.461  15.831  1.00  0.00           C  
ATOM   3667  O   ASP   255      30.773  34.193  14.993  1.00  0.00           O  
ATOM   3668  N   MET   256      28.608  34.469  15.494  1.00  0.00           N  
ATOM   3669  H   MET   256      27.850  34.802  16.074  1.00  0.00           H  
ATOM   3670  CA  MET   256      28.166  34.282  14.140  1.00  0.00           C  
ATOM   3671  HA  MET   256      28.940  34.555  13.426  1.00  0.00           H  
ATOM   3672  CB  MET   256      27.741  32.785  13.875  1.00  0.00           C  
ATOM   3673  HB2 MET   256      27.261  32.362  14.755  1.00  0.00           H  
ATOM   3674  HB3 MET   256      27.087  32.742  13.007  1.00  0.00           H  
ATOM   3675  CG  MET   256      28.905  31.926  13.368  1.00  0.00           C  
ATOM   3676  HG2 MET   256      29.819  32.048  13.945  1.00  0.00           H  
ATOM   3677  HG3 MET   256      28.512  30.916  13.454  1.00  0.00           H  
ATOM   3678  SD  MET   256      29.303  32.060  11.621  1.00  0.00           S  
ATOM   3679  CE  MET   256      30.823  31.068  11.581  1.00  0.00           C  
ATOM   3680  HE1 MET   256      30.600  30.030  11.817  1.00  0.00           H  
ATOM   3681  HE2 MET   256      31.238  31.074  10.575  1.00  0.00           H  
ATOM   3682  HE3 MET   256      31.489  31.508  12.320  1.00  0.00           H  
ATOM   3683  C   MET   256      26.941  35.217  13.942  1.00  0.00           C  
ATOM   3684  O   MET   256      26.177  35.396  14.850  1.00  0.00           O  
ATOM   3685  N   PRO   257      26.666  35.582  12.643  1.00  0.00           N  
ATOM   3686  CD  PRO   257      27.611  35.389  11.505  1.00  0.00           C  
ATOM   3687  HD2 PRO   257      27.752  34.339  11.259  1.00  0.00           H  
ATOM   3688  HD3 PRO   257      28.582  35.852  11.666  1.00  0.00           H  
ATOM   3689  CG  PRO   257      26.898  36.126  10.410  1.00  0.00           C  
ATOM   3690  HG2 PRO   257      26.264  35.434   9.860  1.00  0.00           H  
ATOM   3691  HG3 PRO   257      27.638  36.465   9.688  1.00  0.00           H  
ATOM   3692  CB  PRO   257      26.082  37.175  11.028  1.00  0.00           C  
ATOM   3693  HB2 PRO   257      25.318  37.542  10.345  1.00  0.00           H  
ATOM   3694  HB3 PRO   257      26.658  38.013  11.417  1.00  0.00           H  
ATOM   3695  CA  PRO   257      25.521  36.419  12.275  1.00  0.00           C  
ATOM   3696  HA  PRO   257      25.464  37.107  13.115  1.00  0.00           H  
ATOM   3697  C   PRO   257      24.271  35.670  12.146  1.00  0.00           C  
ATOM   3698  O   PRO   257      24.171  34.460  12.433  1.00  0.00           O  
ATOM   3699  N   VAL   258      23.250  36.233  11.518  1.00  0.00           N  
ATOM   3700  H   VAL   258      23.110  37.233  11.565  1.00  0.00           H  
ATOM   3701  CA  VAL   258      22.119  35.483  11.043  1.00  0.00           C  
ATOM   3702  HA  VAL   258      22.235  34.401  11.050  1.00  0.00           H  
ATOM   3703  CB  VAL   258      20.918  35.911  11.974  1.00  0.00           C  
ATOM   3704  HB  VAL   258      21.029  36.993  11.972  1.00  0.00           H  
ATOM   3705  CG1 VAL   258      19.598  35.569  11.271  1.00  0.00           C  
ATOM   3706 HG11 VAL   258      19.574  34.494  11.100  1.00  0.00           H  
ATOM   3707 HG12 VAL   258      18.733  35.825  11.880  1.00  0.00           H  
ATOM   3708 HG13 VAL   258      19.429  36.220  10.416  1.00  0.00           H  
ATOM   3709  CG2 VAL   258      20.802  35.235  13.362  1.00  0.00           C  
ATOM   3710 HG21 VAL   258      20.717  34.151  13.407  1.00  0.00           H  
ATOM   3711 HG22 VAL   258      21.655  35.428  14.010  1.00  0.00           H  
ATOM   3712 HG23 VAL   258      19.940  35.637  13.891  1.00  0.00           H  
ATOM   3713  C   VAL   258      21.962  36.136   9.634  1.00  0.00           C  
ATOM   3714  O   VAL   258      21.911  37.374   9.489  1.00  0.00           O  
ATOM   3715  N   ASP   259      21.734  35.305   8.601  1.00  0.00           N  
ATOM   3716  H   ASP   259      21.584  34.333   8.839  1.00  0.00           H  
ATOM   3717  CA  ASP   259      21.709  35.644   7.136  1.00  0.00           C  
ATOM   3718  HA  ASP   259      21.106  36.537   6.991  1.00  0.00           H  
ATOM   3719  CB  ASP   259      23.171  35.816   6.655  1.00  0.00           C  
ATOM   3720  HB2 ASP   259      23.593  36.628   7.243  1.00  0.00           H  
ATOM   3721  HB3 ASP   259      23.754  34.952   6.969  1.00  0.00           H  
ATOM   3722  CG  ASP   259      23.313  36.085   5.200  1.00  0.00           C  
ATOM   3723  OD1 ASP   259      22.311  36.274   4.451  1.00  0.00           O  
ATOM   3724  OD2 ASP   259      24.452  35.978   4.723  1.00  0.00           O  
ATOM   3725  C   ASP   259      20.988  34.456   6.469  1.00  0.00           C  
ATOM   3726  O   ASP   259      21.628  33.500   6.092  1.00  0.00           O  
ATOM   3727  N   PRO   260      19.609  34.433   6.437  1.00  0.00           N  
ATOM   3728  CD  PRO   260      18.731  35.454   6.973  1.00  0.00           C  
ATOM   3729  HD2 PRO   260      18.797  36.358   6.371  1.00  0.00           H  
ATOM   3730  HD3 PRO   260      19.043  35.660   7.994  1.00  0.00           H  
ATOM   3731  CG  PRO   260      17.423  34.762   7.113  1.00  0.00           C  
ATOM   3732  HG2 PRO   260      16.590  35.442   6.944  1.00  0.00           H  
ATOM   3733  HG3 PRO   260      17.402  34.272   8.085  1.00  0.00           H  
ATOM   3734  CB  PRO   260      17.403  33.685   5.956  1.00  0.00           C  
ATOM   3735  HB2 PRO   260      17.178  34.326   5.106  1.00  0.00           H  
ATOM   3736  HB3 PRO   260      16.699  32.864   6.079  1.00  0.00           H  
ATOM   3737  CA  PRO   260      18.883  33.312   5.881  1.00  0.00           C  
ATOM   3738  HA  PRO   260      19.120  32.448   6.497  1.00  0.00           H  
ATOM   3739  C   PRO   260      19.145  33.001   4.412  1.00  0.00           C  
ATOM   3740  O   PRO   260      18.831  31.875   3.955  1.00  0.00           O  
ATOM   3741  N   ASP   261      19.936  33.874   3.698  1.00  0.00           N  
ATOM   3742  H   ASP   261      20.364  34.724   4.039  1.00  0.00           H  
ATOM   3743  CA  ASP   261      20.423  33.444   2.422  1.00  0.00           C  
ATOM   3744  HA  ASP   261      19.541  33.084   1.897  1.00  0.00           H  
ATOM   3745  CB  ASP   261      21.000  34.646   1.714  1.00  0.00           C  
ATOM   3746  HB2 ASP   261      20.212  35.396   1.718  1.00  0.00           H  
ATOM   3747  HB3 ASP   261      21.834  35.071   2.269  1.00  0.00           H  
ATOM   3748  CG  ASP   261      21.435  34.362   0.263  1.00  0.00           C  
ATOM   3749  OD1 ASP   261      22.632  34.298  -0.002  1.00  0.00           O  
ATOM   3750  OD2 ASP   261      20.498  34.166  -0.566  1.00  0.00           O  
ATOM   3751  C   ASP   261      21.474  32.308   2.495  1.00  0.00           C  
ATOM   3752  O   ASP   261      21.625  31.578   1.507  1.00  0.00           O  
ATOM   3753  N   ASN   262      22.143  32.091   3.688  1.00  0.00           N  
ATOM   3754  H   ASN   262      22.092  32.794   4.413  1.00  0.00           H  
ATOM   3755  CA  ASN   262      23.382  31.336   3.825  1.00  0.00           C  
ATOM   3756  HA  ASN   262      23.381  30.713   2.933  1.00  0.00           H  
ATOM   3757  CB  ASN   262      24.579  32.346   3.812  1.00  0.00           C  
ATOM   3758  HB2 ASN   262      24.577  33.007   4.676  1.00  0.00           H  
ATOM   3759  HB3 ASN   262      25.450  31.695   3.831  1.00  0.00           H  
ATOM   3760  CG  ASN   262      24.671  33.052   2.535  1.00  0.00           C  
ATOM   3761  OD1 ASN   262      24.804  32.461   1.446  1.00  0.00           O  
ATOM   3762  ND2 ASN   262      24.363  34.313   2.531  1.00  0.00           N  
ATOM   3763 HD21 ASN   262      23.877  34.583   1.687  1.00  0.00           H  
ATOM   3764 HD22 ASN   262      24.140  34.744   3.419  1.00  0.00           H  
ATOM   3765  C   ASN   262      23.377  30.338   4.947  1.00  0.00           C  
ATOM   3766  O   ASN   262      24.361  29.706   5.332  1.00  0.00           O  
ATOM   3767  N   GLU   263      22.157  30.033   5.551  1.00  0.00           N  
ATOM   3768  H   GLU   263      21.249  30.290   5.187  1.00  0.00           H  
ATOM   3769  CA  GLU   263      22.031  29.165   6.731  1.00  0.00           C  
ATOM   3770  HA  GLU   263      22.767  28.382   6.563  1.00  0.00           H  
ATOM   3771  CB  GLU   263      22.402  30.028   7.949  1.00  0.00           C  
ATOM   3772  HB2 GLU   263      23.420  30.368   7.774  1.00  0.00           H  
ATOM   3773  HB3 GLU   263      21.657  30.791   8.167  1.00  0.00           H  
ATOM   3774  CG  GLU   263      22.442  29.180   9.207  1.00  0.00           C  
ATOM   3775  HG2 GLU   263      22.838  29.868   9.951  1.00  0.00           H  
ATOM   3776  HG3 GLU   263      21.460  28.905   9.588  1.00  0.00           H  
ATOM   3777  CD  GLU   263      23.443  28.062   9.121  1.00  0.00           C  
ATOM   3778  OE1 GLU   263      24.612  28.284   9.393  1.00  0.00           O  
ATOM   3779  OE2 GLU   263      23.084  26.987   8.668  1.00  0.00           O  
ATOM   3780  C   GLU   263      20.663  28.523   6.716  1.00  0.00           C  
ATOM   3781  O   GLU   263      19.671  29.071   6.276  1.00  0.00           O  
ATOM   3782  N   ALA   264      20.558  27.276   7.260  1.00  0.00           N  
ATOM   3783  H   ALA   264      21.389  26.831   7.626  1.00  0.00           H  
ATOM   3784  CA  ALA   264      19.384  26.458   7.046  1.00  0.00           C  
ATOM   3785  HA  ALA   264      18.964  26.755   6.088  1.00  0.00           H  
ATOM   3786  CB  ALA   264      19.921  25.033   6.919  1.00  0.00           C  
ATOM   3787  HB1 ALA   264      20.437  24.888   5.972  1.00  0.00           H  
ATOM   3788  HB2 ALA   264      20.594  24.684   7.700  1.00  0.00           H  
ATOM   3789  HB3 ALA   264      19.021  24.424   6.870  1.00  0.00           H  
ATOM   3790  C   ALA   264      18.366  26.559   8.256  1.00  0.00           C  
ATOM   3791  O   ALA   264      18.037  25.667   9.000  1.00  0.00           O  
ATOM   3792  N   TYR   265      17.865  27.818   8.466  1.00  0.00           N  
ATOM   3793  H   TYR   265      18.191  28.495   7.789  1.00  0.00           H  
ATOM   3794  CA  TYR   265      16.759  27.950   9.452  1.00  0.00           C  
ATOM   3795  HA  TYR   265      16.980  27.408  10.369  1.00  0.00           H  
ATOM   3796  CB  TYR   265      16.499  29.447   9.802  1.00  0.00           C  
ATOM   3797  HB2 TYR   265      15.964  29.948   8.997  1.00  0.00           H  
ATOM   3798  HB3 TYR   265      15.899  29.618  10.694  1.00  0.00           H  
ATOM   3799  CG  TYR   265      17.698  30.230  10.022  1.00  0.00           C  
ATOM   3800  CD1 TYR   265      18.547  29.837  11.048  1.00  0.00           C  
ATOM   3801  HD1 TYR   265      18.375  29.004  11.719  1.00  0.00           H  
ATOM   3802  CE1 TYR   265      19.644  30.628  11.263  1.00  0.00           C  
ATOM   3803  HE1 TYR   265      20.473  30.382  11.917  1.00  0.00           H  
ATOM   3804  CZ  TYR   265      19.951  31.705  10.440  1.00  0.00           C  
ATOM   3805  OH  TYR   265      21.156  32.379  10.551  1.00  0.00           O  
ATOM   3806  HH  TYR   265      21.701  31.952  11.230  1.00  0.00           H  
ATOM   3807  CE2 TYR   265      19.128  32.112   9.339  1.00  0.00           C  
ATOM   3808  HE2 TYR   265      19.386  32.894   8.634  1.00  0.00           H  
ATOM   3809  CD2 TYR   265      18.026  31.331   9.126  1.00  0.00           C  
ATOM   3810  HD2 TYR   265      17.400  31.521   8.262  1.00  0.00           H  
ATOM   3811  C   TYR   265      15.464  27.388   8.919  1.00  0.00           C  
ATOM   3812  O   TYR   265      14.971  27.792   7.845  1.00  0.00           O  
ATOM   3813  N   GLU   266      14.905  26.324   9.579  1.00  0.00           N  
ATOM   3814  H   GLU   266      15.319  26.148  10.485  1.00  0.00           H  
ATOM   3815  CA  GLU   266      13.683  25.765   9.131  1.00  0.00           C  
ATOM   3816  HA  GLU   266      13.837  25.681   8.058  1.00  0.00           H  
ATOM   3817  CB  GLU   266      13.497  24.301   9.633  1.00  0.00           C  
ATOM   3818  HB2 GLU   266      14.467  23.815   9.555  1.00  0.00           H  
ATOM   3819  HB3 GLU   266      13.365  24.543  10.686  1.00  0.00           H  
ATOM   3820  CG  GLU   266      12.430  23.555   8.913  1.00  0.00           C  
ATOM   3821  HG2 GLU   266      12.314  22.715   9.596  1.00  0.00           H  
ATOM   3822  HG3 GLU   266      11.446  24.016   8.866  1.00  0.00           H  
ATOM   3823  CD  GLU   266      12.828  23.062   7.541  1.00  0.00           C  
ATOM   3824  OE1 GLU   266      12.371  23.535   6.531  1.00  0.00           O  
ATOM   3825  OE2 GLU   266      13.690  22.172   7.400  1.00  0.00           O  
ATOM   3826  C   GLU   266      12.467  26.717   9.326  1.00  0.00           C  
ATOM   3827  O   GLU   266      11.517  26.846   8.502  1.00  0.00           O  
ATOM   3828  N   MET   267      12.471  27.428  10.460  1.00  0.00           N  
ATOM   3829  H   MET   267      13.288  27.329  11.047  1.00  0.00           H  
ATOM   3830  CA  MET   267      11.454  28.366  10.906  1.00  0.00           C  
ATOM   3831  HA  MET   267      10.953  28.834  10.061  1.00  0.00           H  
ATOM   3832  CB  MET   267      10.368  27.617  11.796  1.00  0.00           C  
ATOM   3833  HB2 MET   267       9.951  26.897  11.095  1.00  0.00           H  
ATOM   3834  HB3 MET   267      10.903  27.006  12.521  1.00  0.00           H  
ATOM   3835  CG  MET   267       9.299  28.407  12.485  1.00  0.00           C  
ATOM   3836  HG2 MET   267       8.439  27.788  12.729  1.00  0.00           H  
ATOM   3837  HG3 MET   267       9.568  28.877  13.428  1.00  0.00           H  
ATOM   3838  SD  MET   267       8.754  29.875  11.565  1.00  0.00           S  
ATOM   3839  CE  MET   267       7.407  30.399  12.711  1.00  0.00           C  
ATOM   3840  HE1 MET   267       7.119  31.420  12.472  1.00  0.00           H  
ATOM   3841  HE2 MET   267       6.624  29.647  12.776  1.00  0.00           H  
ATOM   3842  HE3 MET   267       7.903  30.376  13.679  1.00  0.00           H  
ATOM   3843  C   MET   267      12.200  29.420  11.739  1.00  0.00           C  
ATOM   3844  O   MET   267      12.277  29.316  12.936  1.00  0.00           O  
ATOM   3845  N   PRO   268      12.788  30.480  11.083  1.00  0.00           N  
ATOM   3846  CD  PRO   268      12.979  30.544   9.613  1.00  0.00           C  
ATOM   3847  HD2 PRO   268      12.045  30.422   9.071  1.00  0.00           H  
ATOM   3848  HD3 PRO   268      13.617  29.785   9.164  1.00  0.00           H  
ATOM   3849  CG  PRO   268      13.616  31.820   9.389  1.00  0.00           C  
ATOM   3850  HG2 PRO   268      12.882  32.570   9.101  1.00  0.00           H  
ATOM   3851  HG3 PRO   268      14.350  31.721   8.592  1.00  0.00           H  
ATOM   3852  CB  PRO   268      14.271  32.184  10.718  1.00  0.00           C  
ATOM   3853  HB2 PRO   268      14.306  33.264  10.840  1.00  0.00           H  
ATOM   3854  HB3 PRO   268      15.305  31.847  10.706  1.00  0.00           H  
ATOM   3855  CA  PRO   268      13.473  31.506  11.760  1.00  0.00           C  
ATOM   3856  HA  PRO   268      14.083  31.083  12.556  1.00  0.00           H  
ATOM   3857  C   PRO   268      12.539  32.523  12.385  1.00  0.00           C  
ATOM   3858  O   PRO   268      11.627  33.144  11.802  1.00  0.00           O  
ATOM   3859  N   SER   269      12.614  32.593  13.755  1.00  0.00           N  
ATOM   3860  H   SER   269      13.108  31.856  14.241  1.00  0.00           H  
ATOM   3861  CA  SER   269      11.473  33.111  14.551  1.00  0.00           C  
ATOM   3862  HA  SER   269      11.224  34.076  14.115  1.00  0.00           H  
ATOM   3863  CB  SER   269      10.317  32.164  14.498  1.00  0.00           C  
ATOM   3864  HB2 SER   269       9.519  32.554  15.126  1.00  0.00           H  
ATOM   3865  HB3 SER   269       9.949  32.092  13.477  1.00  0.00           H  
ATOM   3866  OG  SER   269      10.682  30.837  14.933  1.00  0.00           O  
ATOM   3867  HG  SER   269      11.555  30.713  14.532  1.00  0.00           H  
ATOM   3868  C   SER   269      11.839  33.521  15.945  1.00  0.00           C  
ATOM   3869  O   SER   269      12.785  33.029  16.548  1.00  0.00           O  
ATOM   3870  N   GLU   270      11.018  34.388  16.632  1.00  0.00           N  
ATOM   3871  H   GLU   270      10.255  34.862  16.168  1.00  0.00           H  
ATOM   3872  CA  GLU   270      11.018  34.491  18.074  1.00  0.00           C  
ATOM   3873  HA  GLU   270      11.894  34.994  18.480  1.00  0.00           H  
ATOM   3874  CB  GLU   270       9.856  35.324  18.526  1.00  0.00           C  
ATOM   3875  HB2 GLU   270       9.799  36.218  17.907  1.00  0.00           H  
ATOM   3876  HB3 GLU   270       8.952  34.734  18.391  1.00  0.00           H  
ATOM   3877  CG  GLU   270       9.774  35.753  19.969  1.00  0.00           C  
ATOM   3878  HG2 GLU   270       8.844  36.217  20.291  1.00  0.00           H  
ATOM   3879  HG3 GLU   270       9.858  34.847  20.566  1.00  0.00           H  
ATOM   3880  CD  GLU   270      10.828  36.768  20.396  1.00  0.00           C  
ATOM   3881  OE1 GLU   270      10.917  36.990  21.585  1.00  0.00           O  
ATOM   3882  OE2 GLU   270      11.493  37.400  19.553  1.00  0.00           O  
ATOM   3883  C   GLU   270      10.868  33.101  18.735  1.00  0.00           C  
ATOM   3884  O   GLU   270      11.302  32.907  19.827  1.00  0.00           O  
ATOM   3885  N   GLU   271      10.227  32.113  18.008  1.00  0.00           N  
ATOM   3886  H   GLU   271       9.835  32.286  17.092  1.00  0.00           H  
ATOM   3887  CA  GLU   271       9.990  30.764  18.580  1.00  0.00           C  
ATOM   3888  HA  GLU   271       9.556  30.896  19.569  1.00  0.00           H  
ATOM   3889  CB  GLU   271       8.877  30.033  17.830  1.00  0.00           C  
ATOM   3890  HB2 GLU   271       9.195  29.968  16.792  1.00  0.00           H  
ATOM   3891  HB3 GLU   271       8.679  29.067  18.291  1.00  0.00           H  
ATOM   3892  CG  GLU   271       7.537  30.805  17.918  1.00  0.00           C  
ATOM   3893  HG2 GLU   271       7.526  31.890  17.842  1.00  0.00           H  
ATOM   3894  HG3 GLU   271       6.972  30.478  17.047  1.00  0.00           H  
ATOM   3895  CD  GLU   271       6.801  30.276  19.120  1.00  0.00           C  
ATOM   3896  OE1 GLU   271       5.908  29.435  18.955  1.00  0.00           O  
ATOM   3897  OE2 GLU   271       7.092  30.709  20.278  1.00  0.00           O  
ATOM   3898  C   GLU   271      11.296  29.927  18.569  1.00  0.00           C  
ATOM   3899  O   GLU   271      11.357  28.792  19.130  1.00  0.00           O  
ATOM   3900  N   GLY   272      12.365  30.423  17.869  1.00  0.00           N  
ATOM   3901  H   GLY   272      12.352  31.328  17.418  1.00  0.00           H  
ATOM   3902  CA  GLY   272      13.495  29.519  17.664  1.00  0.00           C  
ATOM   3903  HA2 GLY   272      14.228  29.568  18.467  1.00  0.00           H  
ATOM   3904  HA3 GLY   272      13.279  28.454  17.625  1.00  0.00           H  
ATOM   3905  C   GLY   272      14.276  29.918  16.445  1.00  0.00           C  
ATOM   3906  O   GLY   272      13.737  30.296  15.402  1.00  0.00           O  
ATOM   3907  N   TYR   273      15.665  29.792  16.528  1.00  0.00           N  
ATOM   3908  H   TYR   273      16.002  29.427  17.408  1.00  0.00           H  
ATOM   3909  CA  TYR   273      16.572  30.271  15.518  1.00  0.00           C  
ATOM   3910  HA  TYR   273      15.961  30.378  14.624  1.00  0.00           H  
ATOM   3911  CB  TYR   273      17.207  31.647  15.910  1.00  0.00           C  
ATOM   3912  HB2 TYR   273      16.866  31.941  16.901  1.00  0.00           H  
ATOM   3913  HB3 TYR   273      18.292  31.574  15.881  1.00  0.00           H  
ATOM   3914  CG  TYR   273      16.827  32.684  14.989  1.00  0.00           C  
ATOM   3915  CD1 TYR   273      15.767  33.568  15.238  1.00  0.00           C  
ATOM   3916  HD1 TYR   273      15.311  33.608  16.220  1.00  0.00           H  
ATOM   3917  CE1 TYR   273      15.443  34.640  14.402  1.00  0.00           C  
ATOM   3918  HE1 TYR   273      14.717  35.396  14.676  1.00  0.00           H  
ATOM   3919  CZ  TYR   273      16.083  34.654  13.145  1.00  0.00           C  
ATOM   3920  OH  TYR   273      15.688  35.601  12.226  1.00  0.00           O  
ATOM   3921  HH  TYR   273      15.070  36.253  12.588  1.00  0.00           H  
ATOM   3922  CE2 TYR   273      16.940  33.619  12.747  1.00  0.00           C  
ATOM   3923  HE2 TYR   273      17.218  33.484  11.708  1.00  0.00           H  
ATOM   3924  CD2 TYR   273      17.413  32.718  13.704  1.00  0.00           C  
ATOM   3925  HD2 TYR   273      18.109  31.921  13.469  1.00  0.00           H  
ATOM   3926  C   TYR   273      17.667  29.268  15.246  1.00  0.00           C  
ATOM   3927  O   TYR   273      18.642  29.526  14.682  1.00  0.00           O  
ATOM   3928  N   GLN   274      17.390  27.997  15.593  1.00  0.00           N  
ATOM   3929  H   GLN   274      16.523  27.887  16.101  1.00  0.00           H  
ATOM   3930  CA  GLN   274      18.170  26.831  15.372  1.00  0.00           C  
ATOM   3931  HA  GLN   274      19.152  27.005  15.806  1.00  0.00           H  
ATOM   3932  CB  GLN   274      17.496  25.624  16.134  1.00  0.00           C  
ATOM   3933  HB2 GLN   274      17.287  26.018  17.127  1.00  0.00           H  
ATOM   3934  HB3 GLN   274      16.506  25.356  15.770  1.00  0.00           H  
ATOM   3935  CG  GLN   274      18.303  24.326  16.100  1.00  0.00           C  
ATOM   3936  HG2 GLN   274      18.168  23.807  15.153  1.00  0.00           H  
ATOM   3937  HG3 GLN   274      19.355  24.607  16.102  1.00  0.00           H  
ATOM   3938  CD  GLN   274      17.996  23.330  17.203  1.00  0.00           C  
ATOM   3939  OE1 GLN   274      17.037  23.403  17.936  1.00  0.00           O  
ATOM   3940  NE2 GLN   274      18.913  22.339  17.362  1.00  0.00           N  
ATOM   3941 HE21 GLN   274      18.649  21.559  17.949  1.00  0.00           H  
ATOM   3942 HE22 GLN   274      19.573  22.205  16.607  1.00  0.00           H  
ATOM   3943  C   GLN   274      18.112  26.550  13.844  1.00  0.00           C  
ATOM   3944  O   GLN   274      17.046  26.403  13.148  1.00  0.00           O  
ATOM   3945  N   ASP   275      19.355  26.268  13.324  1.00  0.00           N  
ATOM   3946  H   ASP   275      20.080  26.268  14.030  1.00  0.00           H  
ATOM   3947  CA  ASP   275      19.511  25.581  11.996  1.00  0.00           C  
ATOM   3948  HA  ASP   275      18.715  26.022  11.401  1.00  0.00           H  
ATOM   3949  CB  ASP   275      20.772  25.716  11.255  1.00  0.00           C  
ATOM   3950  HB2 ASP   275      20.606  25.198  10.312  1.00  0.00           H  
ATOM   3951  HB3 ASP   275      20.899  26.776  11.045  1.00  0.00           H  
ATOM   3952  CG  ASP   275      22.081  25.193  11.880  1.00  0.00           C  
ATOM   3953  OD1 ASP   275      22.423  24.046  11.484  1.00  0.00           O  
ATOM   3954  OD2 ASP   275      22.885  25.801  12.614  1.00  0.00           O  
ATOM   3955  C   ASP   275      19.289  24.068  12.182  1.00  0.00           C  
ATOM   3956  O   ASP   275      19.795  23.516  13.147  1.00  0.00           O  
ATOM   3957  N   TYR   276      18.507  23.458  11.316  1.00  0.00           N  
ATOM   3958  H   TYR   276      18.072  23.879  10.506  1.00  0.00           H  
ATOM   3959  CA  TYR   276      18.503  22.014  11.362  1.00  0.00           C  
ATOM   3960  HA  TYR   276      19.536  21.704  11.499  1.00  0.00           H  
ATOM   3961  CB  TYR   276      17.536  21.469  12.480  1.00  0.00           C  
ATOM   3962  HB2 TYR   276      17.607  20.388  12.587  1.00  0.00           H  
ATOM   3963  HB3 TYR   276      17.892  21.857  13.432  1.00  0.00           H  
ATOM   3964  CG  TYR   276      16.082  22.008  12.432  1.00  0.00           C  
ATOM   3965  CD1 TYR   276      15.751  23.262  13.013  1.00  0.00           C  
ATOM   3966  HD1 TYR   276      16.464  23.928  13.485  1.00  0.00           H  
ATOM   3967  CE1 TYR   276      14.388  23.601  13.072  1.00  0.00           C  
ATOM   3968  HE1 TYR   276      14.157  24.513  13.610  1.00  0.00           H  
ATOM   3969  CZ  TYR   276      13.417  22.724  12.652  1.00  0.00           C  
ATOM   3970  OH  TYR   276      12.062  22.984  12.580  1.00  0.00           O  
ATOM   3971  HH  TYR   276      11.543  22.225  12.270  1.00  0.00           H  
ATOM   3972  CE2 TYR   276      13.767  21.565  11.968  1.00  0.00           C  
ATOM   3973  HE2 TYR   276      13.065  20.885  11.500  1.00  0.00           H  
ATOM   3974  CD2 TYR   276      15.113  21.160  11.906  1.00  0.00           C  
ATOM   3975  HD2 TYR   276      15.313  20.260  11.337  1.00  0.00           H  
ATOM   3976  C   TYR   276      18.045  21.546   9.979  1.00  0.00           C  
ATOM   3977  O   TYR   276      17.362  22.205   9.201  1.00  0.00           O  
ATOM   3978  N   GLU   277      18.484  20.346   9.627  1.00  0.00           N  
ATOM   3979  H   GLU   277      19.132  19.898  10.262  1.00  0.00           H  
ATOM   3980  CA  GLU   277      18.725  19.992   8.229  1.00  0.00           C  
ATOM   3981  HA  GLU   277      19.439  20.735   7.881  1.00  0.00           H  
ATOM   3982  CB  GLU   277      19.338  18.588   8.152  1.00  0.00           C  
ATOM   3983  HB2 GLU   277      18.618  17.890   8.573  1.00  0.00           H  
ATOM   3984  HB3 GLU   277      19.407  18.248   7.121  1.00  0.00           H  
ATOM   3985  CG  GLU   277      20.647  18.407   8.870  1.00  0.00           C  
ATOM   3986  HG2 GLU   277      21.208  17.560   8.481  1.00  0.00           H  
ATOM   3987  HG3 GLU   277      21.311  19.263   8.762  1.00  0.00           H  
ATOM   3988  CD  GLU   277      20.493  18.098  10.331  1.00  0.00           C  
ATOM   3989  OE1 GLU   277      20.655  16.901  10.775  1.00  0.00           O  
ATOM   3990  OE2 GLU   277      20.384  19.119  11.047  1.00  0.00           O  
ATOM   3991  C   GLU   277      17.446  20.033   7.367  1.00  0.00           C  
ATOM   3992  O   GLU   277      16.437  19.432   7.769  1.00  0.00           O  
ATOM   3993  N   PRO   278      17.560  20.572   6.094  1.00  0.00           N  
ATOM   3994  CD  PRO   278      18.587  21.483   5.759  1.00  0.00           C  
ATOM   3995  HD2 PRO   278      19.588  21.154   6.030  1.00  0.00           H  
ATOM   3996  HD3 PRO   278      18.396  22.385   6.336  1.00  0.00           H  
ATOM   3997  CG  PRO   278      18.481  21.954   4.352  1.00  0.00           C  
ATOM   3998  HG2 PRO   278      19.117  21.469   3.615  1.00  0.00           H  
ATOM   3999  HG3 PRO   278      18.686  23.016   4.237  1.00  0.00           H  
ATOM   4000  CB  PRO   278      16.984  21.681   4.056  1.00  0.00           C  
ATOM   4001  HB2 PRO   278      16.736  21.417   3.030  1.00  0.00           H  
ATOM   4002  HB3 PRO   278      16.456  22.631   4.101  1.00  0.00           H  
ATOM   4003  CA  PRO   278      16.495  20.714   5.101  1.00  0.00           C  
ATOM   4004  HA  PRO   278      15.577  21.173   5.458  1.00  0.00           H  
ATOM   4005  C   PRO   278      16.196  19.299   4.547  1.00  0.00           C  
ATOM   4006  O   PRO   278      17.068  18.523   4.108  1.00  0.00           O  
ATOM   4007  N   GLU   279      14.848  19.062   4.492  1.00  0.00           N  
ATOM   4008  H   GLU   279      14.129  19.560   4.999  1.00  0.00           H  
ATOM   4009  CA  GLU   279      14.262  17.799   3.950  1.00  0.00           C  
ATOM   4010  HA  GLU   279      14.936  16.950   3.864  1.00  0.00           H  
ATOM   4011  CB  GLU   279      12.925  17.623   4.786  1.00  0.00           C  
ATOM   4012  HB2 GLU   279      13.160  17.625   5.849  1.00  0.00           H  
ATOM   4013  HB3 GLU   279      12.266  18.457   4.556  1.00  0.00           H  
ATOM   4014  CG  GLU   279      12.146  16.395   4.334  1.00  0.00           C  
ATOM   4015  HG2 GLU   279      11.292  16.073   4.927  1.00  0.00           H  
ATOM   4016  HG3 GLU   279      11.614  16.626   3.413  1.00  0.00           H  
ATOM   4017  CD  GLU   279      12.955  15.097   4.060  1.00  0.00           C  
ATOM   4018  OE1 GLU   279      12.988  14.688   2.870  1.00  0.00           O  
ATOM   4019  OE2 GLU   279      13.533  14.362   4.904  1.00  0.00           O  
ATOM   4020  C   GLU   279      13.985  18.129   2.503  1.00  0.00           C  
ATOM   4021  O   GLU   279      12.851  18.329   2.129  1.00  0.00           O  
ATOM   4022  N   ALA   280      15.080  18.162   1.713  1.00  0.00           N  
ATOM   4023  H   ALA   280      15.992  18.130   2.149  1.00  0.00           H  
ATOM   4024  CA  ALA   280      14.980  18.330   0.303  1.00  0.00           C  
ATOM   4025  HA  ALA   280      14.014  18.725  -0.002  1.00  0.00           H  
ATOM   4026  CB  ALA   280      16.164  19.153  -0.132  1.00  0.00           C  
ATOM   4027  HB1 ALA   280      17.044  18.846   0.429  1.00  0.00           H  
ATOM   4028  HB2 ALA   280      16.314  19.035  -1.203  1.00  0.00           H  
ATOM   4029  HB3 ALA   280      16.012  20.215   0.048  1.00  0.00           H  
ATOM   4030  C   ALA   280      15.081  16.933  -0.368  1.00  0.00           C  
ATOM   4031  O   ALA   280      14.018  16.629  -0.966  1.00  0.00           O  
ATOM   4032  OXT ALA   280      15.957  16.134  -0.229  1.00  0.00           O  
TER    4033      ALA   280 
END   
