# Supplementary material for: Exploring Structural Insights of Aβ42 and α-Synuclein Monomers and Heterodimer: A Comparative Study Using Implicit and Explicit Solvent Simulations
Source: J Phys Chem B. 2024 May 3;128(19):4655–69. doi: 10.1021/acs.jpcb.4c00503 (PMC11103699; doi:10.1021/acs.jpcb.4c00503)
Supplement: Supplementary file 3 — jp4c00503_si_003.zip [file jp4c00503_si_003.zip › rep/8_asyn_dimerWT_1_STARTING.pdb]

ATOM      1  N   MET A   1      -8.572  19.304   5.724  1.00  0.00           N  
ATOM      2  CA  MET A   1      -9.255  18.141   5.194  1.00  0.00           C  
ATOM      3  C   MET A   1      -8.823  16.881   5.989  1.00  0.00           C  
ATOM      4  O   MET A   1      -7.838  16.231   5.629  1.00  0.00           O  
ATOM      5  CB  MET A   1      -9.022  17.943   3.703  1.00  0.00           C  
ATOM      6  CG  MET A   1      -9.252  19.173   2.836  1.00  0.00           C  
ATOM      7  SD  MET A   1     -11.003  19.438   2.543  1.00  0.00           S  
ATOM      8  CE  MET A   1     -11.002  21.128   1.918  1.00  0.00           C  
ATOM      9  HN  MET A   1      -8.820  19.620   6.644  1.00  0.00           H  
ATOM     10  N   ASP A   2      -9.526  16.569   7.060  1.00  0.00           N  
ATOM     11  CA  ASP A   2      -8.932  15.812   8.144  1.00  0.00           C  
ATOM     12  C   ASP A   2      -8.609  14.364   7.707  1.00  0.00           C  
ATOM     13  O   ASP A   2      -7.481  13.861   7.912  1.00  0.00           O  
ATOM     14  CB  ASP A   2      -9.893  15.699   9.348  1.00  0.00           C  
ATOM     15  CG  ASP A   2      -9.924  16.984  10.155  1.00  0.00           C  
ATOM     16  OD1 ASP A   2      -8.869  17.643  10.310  1.00  0.00           O  
ATOM     17  OD2 ASP A   2     -11.054  17.400  10.521  1.00  0.00           O1-
ATOM     18  HN  ASP A   2     -10.352  17.130   7.271  1.00  0.00           H  
ATOM     19  N   VAL A   3      -9.417  13.833   6.774  1.00  0.00           N  
ATOM     20  CA  VAL A   3      -9.338  12.392   6.500  1.00  0.00           C  
ATOM     21  C   VAL A   3      -8.190  12.139   5.531  1.00  0.00           C  
ATOM     22  O   VAL A   3      -7.311  11.324   5.885  1.00  0.00           O  
ATOM     23  CB  VAL A   3     -10.663  11.928   5.865  1.00  0.00           C  
ATOM     24  CG1 VAL A   3     -10.677  10.526   5.328  1.00  0.00           C  
ATOM     25  CG2 VAL A   3     -11.844  12.115   6.822  1.00  0.00           C  
ATOM     26  HN  VAL A   3     -10.312  14.263   6.559  1.00  0.00           H  
ATOM     27  N   PHE A   4      -7.979  13.045   4.581  1.00  0.00           N  
ATOM     28  CA  PHE A   4      -6.834  12.849   3.664  1.00  0.00           C  
ATOM     29  C   PHE A   4      -5.516  13.189   4.311  1.00  0.00           C  
ATOM     30  O   PHE A   4      -4.455  12.586   4.028  1.00  0.00           O  
ATOM     31  CB  PHE A   4      -7.024  13.725   2.423  1.00  0.00           C  
ATOM     32  CG  PHE A   4      -6.414  13.131   1.159  1.00  0.00           C  
ATOM     33  CD1 PHE A   4      -7.141  12.246   0.376  1.00  0.00           C  
ATOM     34  CD2 PHE A   4      -5.055  13.289   0.895  1.00  0.00           C  
ATOM     35  CE1 PHE A   4      -6.587  11.593  -0.722  1.00  0.00           C  
ATOM     36  CE2 PHE A   4      -4.518  12.731  -0.269  1.00  0.00           C  
ATOM     37  CZ  PHE A   4      -5.304  11.962  -1.136  1.00  0.00           C  
ATOM     38  HN  PHE A   4      -8.788  13.538   4.213  1.00  0.00           H  
ATOM     39  N   MET A   5      -5.535  14.211   5.197  1.00  0.00           N  
ATOM     40  CA  MET A   5      -4.264  14.737   5.740  1.00  0.00           C  
ATOM     41  C   MET A   5      -3.735  13.792   6.843  1.00  0.00           C  
ATOM     42  O   MET A   5      -2.547  13.419   6.875  1.00  0.00           O  
ATOM     43  CB  MET A   5      -4.441  16.139   6.306  1.00  0.00           C  
ATOM     44  CG  MET A   5      -3.111  16.755   6.728  1.00  0.00           C  
ATOM     45  SD  MET A   5      -3.344  18.207   7.780  1.00  0.00           S  
ATOM     46  CE  MET A   5      -1.821  18.387   8.621  1.00  0.00           C  
ATOM     47  HN  MET A   5      -6.403  14.371   5.693  1.00  0.00           H  
ATOM     48  N   LYS A   6      -4.698  13.223   7.545  1.00  0.00           N  
ATOM     49  CA  LYS A   6      -4.309  12.194   8.541  1.00  0.00           C  
ATOM     50  C   LYS A   6      -4.019  10.877   7.843  1.00  0.00           C  
ATOM     51  O   LYS A   6      -3.207  10.080   8.322  1.00  0.00           O  
ATOM     52  CB  LYS A   6      -5.394  12.018   9.607  1.00  0.00           C  
ATOM     53  CG  LYS A   6      -5.462  13.162  10.585  1.00  0.00           C  
ATOM     54  CD  LYS A   6      -4.217  13.401  11.403  1.00  0.00           C  
ATOM     55  CE  LYS A   6      -4.271  14.714  12.178  1.00  0.00           C  
ATOM     56  NZ  LYS A   6      -5.188  14.670  13.354  1.00  0.00           N1+
ATOM     57  HN  LYS A   6      -5.662  13.302   7.308  1.00  0.00           H  
ATOM     58  HZ1 LYS A   6      -6.087  14.528  12.977  1.00  0.00           H  
ATOM     59  HZ2 LYS A   6      -4.917  13.918  13.947  1.00  0.00           H  
ATOM     60  HZ3 LYS A   6      -5.082  15.546  13.811  1.00  0.00           H  
ATOM     61  N   GLY A   7      -4.607  10.647   6.678  1.00  0.00           N  
ATOM     62  CA  GLY A   7      -4.247   9.444   5.894  1.00  0.00           C  
ATOM     63  C   GLY A   7      -2.834   9.570   5.316  1.00  0.00           C  
ATOM     64  O   GLY A   7      -2.149   8.579   5.014  1.00  0.00           O  
ATOM     65  HN  GLY A   7      -5.420  11.180   6.415  1.00  0.00           H  
ATOM     66  N   LEU A   8      -2.416  10.781   4.973  1.00  0.00           N  
ATOM     67  CA  LEU A   8      -1.058  11.025   4.521  1.00  0.00           C  
ATOM     68  C   LEU A   8      -0.073  10.885   5.681  1.00  0.00           C  
ATOM     69  O   LEU A   8       0.872  10.115   5.514  1.00  0.00           O  
ATOM     70  CB  LEU A   8      -0.918  12.387   3.853  1.00  0.00           C  
ATOM     71  CG  LEU A   8      -1.674  12.599   2.567  1.00  0.00           C  
ATOM     72  CD1 LEU A   8      -0.952  13.560   1.617  1.00  0.00           C  
ATOM     73  CD2 LEU A   8      -1.706  11.299   1.753  1.00  0.00           C  
ATOM     74  HN  LEU A   8      -3.020  11.578   5.142  1.00  0.00           H  
ATOM     75  N   SER A   9      -0.545  11.170   6.917  1.00  0.00           N  
ATOM     76  CA  SER A   9       0.272  10.867   8.119  1.00  0.00           C  
ATOM     77  C   SER A   9       0.370   9.373   8.269  1.00  0.00           C  
ATOM     78  O   SER A   9       1.452   8.771   8.464  1.00  0.00           O  
ATOM     79  CB  SER A   9      -0.465  11.434   9.354  1.00  0.00           C  
ATOM     80  OG  SER A   9       0.441  11.624  10.442  1.00  0.00           O  
ATOM     81  HN  SER A   9      -1.434  11.596   7.035  1.00  0.00           H  
ATOM     82  HO  SER A   9      -0.080  11.843  11.258  1.00  0.00           H  
ATOM     83  N   LYS A  10      -0.769   8.695   8.282  1.00  0.00           N  
ATOM     84  CA  LYS A  10      -0.770   7.239   8.465  1.00  0.00           C  
ATOM     85  C   LYS A  10       0.035   6.516   7.393  1.00  0.00           C  
ATOM     86  O   LYS A  10       0.746   5.552   7.692  1.00  0.00           O  
ATOM     87  CB  LYS A  10      -2.195   6.717   8.586  1.00  0.00           C  
ATOM     88  CG  LYS A  10      -2.823   7.054   9.924  1.00  0.00           C  
ATOM     89  CD  LYS A  10      -1.796   7.090  11.044  1.00  0.00           C  
ATOM     90  CE  LYS A  10      -2.142   8.063  12.148  1.00  0.00           C  
ATOM     91  NZ  LYS A  10      -0.979   8.533  12.956  1.00  0.00           N1+
ATOM     92  HN  LYS A  10      -1.642   9.162   8.213  1.00  0.00           H  
ATOM     93  HZ1 LYS A  10      -0.411   9.113  12.345  1.00  0.00           H  
ATOM     94  HZ2 LYS A  10      -1.325   9.080  13.713  1.00  0.00           H  
ATOM     95  HZ3 LYS A  10      -0.473   7.727  13.260  1.00  0.00           H  
ATOM     96  N   ALA A  11      -0.007   7.017   6.175  1.00  0.00           N  
ATOM     97  CA  ALA A  11       0.929   6.482   5.154  1.00  0.00           C  
ATOM     98  C   ALA A  11       2.375   6.659   5.507  1.00  0.00           C  
ATOM     99  O   ALA A  11       3.128   5.671   5.529  1.00  0.00           O  
ATOM    100  CB  ALA A  11       0.557   7.058   3.791  1.00  0.00           C  
ATOM    101  HN  ALA A  11      -0.613   7.755   5.912  1.00  0.00           H  
ATOM    102  N   LYS A  12       2.767   7.821   6.051  1.00  0.00           N  
ATOM    103  CA  LYS A  12       4.119   7.974   6.589  1.00  0.00           C  
ATOM    104  C   LYS A  12       4.422   6.956   7.695  1.00  0.00           C  
ATOM    105  O   LYS A  12       5.014   5.902   7.441  1.00  0.00           O  
ATOM    106  CB  LYS A  12       4.362   9.398   7.130  1.00  0.00           C  
ATOM    107  CG  LYS A  12       5.835   9.745   7.123  1.00  0.00           C  
ATOM    108  CD  LYS A  12       6.247  10.528   8.372  1.00  0.00           C  
ATOM    109  CE  LYS A  12       7.435  11.459   8.139  1.00  0.00           C  
ATOM    110  NZ  LYS A  12       7.272  12.815   8.731  1.00  0.00           N1+
ATOM    111  HN  LYS A  12       2.154   8.623   5.940  1.00  0.00           H  
ATOM    112  HZ1 LYS A  12       7.186  12.692   9.700  1.00  0.00           H  
ATOM    113  HZ2 LYS A  12       8.091  13.309   8.490  1.00  0.00           H  
ATOM    114  HZ3 LYS A  12       6.433  13.217   8.313  1.00  0.00           H  
ATOM    115  N   GLU A  13       3.570   6.995   8.726  1.00  0.00           N  
ATOM    116  CA  GLU A  13       3.952   6.213   9.932  1.00  0.00           C  
ATOM    117  C   GLU A  13       3.660   4.726   9.729  1.00  0.00           C  
ATOM    118  O   GLU A  13       4.017   3.870  10.576  1.00  0.00           O  
ATOM    119  CB  GLU A  13       3.240   6.733  11.166  1.00  0.00           C  
ATOM    120  CG  GLU A  13       3.411   8.234  11.406  1.00  0.00           C  
ATOM    121  CD  GLU A  13       2.393   8.753  12.393  1.00  0.00           C  
ATOM    122  OE1 GLU A  13       1.804   9.827  12.168  1.00  0.00           O  
ATOM    123  OE2 GLU A  13       2.104   8.028  13.361  1.00  0.00           O1-
ATOM    124  HN  GLU A  13       2.989   7.808   8.886  1.00  0.00           H  
ATOM    125  N   GLY A  14       3.129   4.336   8.569  1.00  0.00           N  
ATOM    126  CA  GLY A  14       3.333   2.940   8.150  1.00  0.00           C  
ATOM    127  C   GLY A  14       4.519   2.788   7.201  1.00  0.00           C  
ATOM    128  O   GLY A  14       5.530   2.163   7.575  1.00  0.00           O  
ATOM    129  HN  GLY A  14       2.678   5.000   7.957  1.00  0.00           H  
ATOM    130  N   VAL A  15       4.268   3.029   5.924  1.00  0.00           N  
ATOM    131  CA  VAL A  15       5.114   2.435   4.859  1.00  0.00           C  
ATOM    132  C   VAL A  15       6.551   2.969   4.957  1.00  0.00           C  
ATOM    133  O   VAL A  15       7.495   2.204   5.073  1.00  0.00           O  
ATOM    134  CB  VAL A  15       4.550   2.858   3.492  1.00  0.00           C  
ATOM    135  CG1 VAL A  15       5.497   2.774   2.324  1.00  0.00           C  
ATOM    136  CG2 VAL A  15       3.290   2.048   3.198  1.00  0.00           C  
ATOM    137  HN  VAL A  15       3.691   3.811   5.622  1.00  0.00           H  
ATOM    138  N   VAL A  16       6.671   4.259   5.250  1.00  0.00           N  
ATOM    139  CA  VAL A  16       8.016   4.883   5.317  1.00  0.00           C  
ATOM    140  C   VAL A  16       8.629   4.689   6.676  1.00  0.00           C  
ATOM    141  O   VAL A  16       9.827   4.432   6.750  1.00  0.00           O  
ATOM    142  CB  VAL A  16       7.859   6.383   5.022  1.00  0.00           C  
ATOM    143  CG1 VAL A  16       9.221   7.066   4.904  1.00  0.00           C  
ATOM    144  CG2 VAL A  16       7.079   6.539   3.709  1.00  0.00           C  
ATOM    145  HN  VAL A  16       5.874   4.867   5.357  1.00  0.00           H  
ATOM    146  N   ALA A  17       7.791   4.514   7.710  1.00  0.00           N  
ATOM    147  CA  ALA A  17       8.329   4.028   9.008  1.00  0.00           C  
ATOM    148  C   ALA A  17       8.921   2.626   8.873  1.00  0.00           C  
ATOM    149  O   ALA A  17      10.132   2.487   9.158  1.00  0.00           O  
ATOM    150  CB  ALA A  17       7.174   4.046  10.015  1.00  0.00           C  
ATOM    151  HN  ALA A  17       6.833   4.824   7.657  1.00  0.00           H  
ATOM    152  N   ALA A  18       8.242   1.733   8.176  1.00  0.00           N  
ATOM    153  CA  ALA A  18       8.736   0.413   7.936  1.00  0.00           C  
ATOM    154  C   ALA A  18       9.999   0.356   7.082  1.00  0.00           C  
ATOM    155  O   ALA A  18      11.075  -0.005   7.515  1.00  0.00           O  
ATOM    156  CB  ALA A  18       7.678  -0.498   7.304  1.00  0.00           C  
ATOM    157  HN  ALA A  18       7.438   2.059   7.643  1.00  0.00           H  
ATOM    158  N   ALA A  19       9.930   1.196   6.019  1.00  0.00           N  
ATOM    159  CA  ALA A  19      11.154   1.412   5.204  1.00  0.00           C  
ATOM    160  C   ALA A  19      12.301   1.966   6.049  1.00  0.00           C  
ATOM    161  O   ALA A  19      13.446   1.495   5.861  1.00  0.00           O  
ATOM    162  CB  ALA A  19      10.887   2.358   4.033  1.00  0.00           C  
ATOM    163  HN  ALA A  19       9.056   1.486   5.669  1.00  0.00           H  
ATOM    164  N   GLU A  20      12.094   2.980   6.849  1.00  0.00           N  
ATOM    165  CA  GLU A  20      13.218   3.859   7.219  1.00  0.00           C  
ATOM    166  C   GLU A  20      13.660   3.701   8.652  1.00  0.00           C  
ATOM    167  O   GLU A  20      14.841   3.973   8.937  1.00  0.00           O  
ATOM    168  CB  GLU A  20      12.846   5.314   6.919  1.00  0.00           C  
ATOM    169  CG  GLU A  20      13.910   6.108   6.187  1.00  0.00           C  
ATOM    170  CD  GLU A  20      13.297   7.226   5.348  1.00  0.00           C  
ATOM    171  OE1 GLU A  20      12.917   6.985   4.207  1.00  0.00           O  
ATOM    172  OE2 GLU A  20      13.048   8.314   5.927  1.00  0.00           O1-
ATOM    173  HN  GLU A  20      11.202   3.178   7.231  1.00  0.00           H  
ATOM    174  N   LYS A  21      12.843   3.113   9.506  1.00  0.00           N  
ATOM    175  CA  LYS A  21      13.154   3.075  10.941  1.00  0.00           C  
ATOM    176  C   LYS A  21      12.821   1.670  11.499  1.00  0.00           C  
ATOM    177  O   LYS A  21      11.704   1.177  11.305  1.00  0.00           O  
ATOM    178  CB  LYS A  21      12.277   4.075  11.721  1.00  0.00           C  
ATOM    179  CG  LYS A  21      13.108   4.797  12.776  1.00  0.00           C  
ATOM    180  CD  LYS A  21      12.171   5.443  13.802  1.00  0.00           C  
ATOM    181  CE  LYS A  21      11.456   6.641  13.207  1.00  0.00           C  
ATOM    182  NZ  LYS A  21      12.381   7.788  12.926  1.00  0.00           N1+
ATOM    183  HN  LYS A  21      12.083   2.549   9.161  1.00  0.00           H  
ATOM    184  HZ1 LYS A  21      11.863   8.465  12.395  1.00  0.00           H  
ATOM    185  HZ2 LYS A  21      12.586   8.161  13.815  1.00  0.00           H  
ATOM    186  HZ3 LYS A  21      13.162   7.437  12.456  1.00  0.00           H  
ATOM    187  N   THR A  22      13.745   1.147  12.270  1.00  0.00           N  
ATOM    188  CA  THR A  22      13.423   0.000  13.142  1.00  0.00           C  
ATOM    189  C   THR A  22      13.975   0.200  14.529  1.00  0.00           C  
ATOM    190  O   THR A  22      15.115   0.667  14.727  1.00  0.00           O  
ATOM    191  CB  THR A  22      13.947  -1.309  12.549  1.00  0.00           C  
ATOM    192  CG2 THR A  22      14.569  -2.135  13.539  1.00  0.00           C  
ATOM    193  OG1 THR A  22      14.906  -1.128  11.389  1.00  0.00           O  
ATOM    194  HN  THR A  22      14.544   1.695  12.502  1.00  0.00           H  
ATOM    195  HO  THR A  22      14.921  -2.973  13.144  1.00  0.00           H  
ATOM    196  N   LYS A  23      13.144  -0.015  15.553  1.00  0.00           N  
ATOM    197  CA  LYS A  23      13.574   0.238  16.953  1.00  0.00           C  
ATOM    198  C   LYS A  23      13.778  -1.135  17.634  1.00  0.00           C  
ATOM    199  O   LYS A  23      13.727  -1.269  18.868  1.00  0.00           O  
ATOM    200  CB  LYS A  23      12.505   1.038  17.701  1.00  0.00           C  
ATOM    201  CG  LYS A  23      12.002   2.290  17.035  1.00  0.00           C  
ATOM    202  CD  LYS A  23      11.407   3.259  18.025  1.00  0.00           C  
ATOM    203  CE  LYS A  23      12.418   3.729  19.084  1.00  0.00           C  
ATOM    204  NZ  LYS A  23      11.982   4.972  19.803  1.00  0.00           N1+
ATOM    205  HN  LYS A  23      12.211  -0.262  15.379  1.00  0.00           H  
ATOM    206  HZ1 LYS A  23      12.565   5.086  20.583  1.00  0.00           H  
ATOM    207  HZ2 LYS A  23      12.158   5.697  19.135  1.00  0.00           H  
ATOM    208  HZ3 LYS A  23      11.026   4.896  20.036  1.00  0.00           H  
ATOM    209  N   GLN A  24      13.988  -2.153  16.801  1.00  0.00           N  
ATOM    210  CA  GLN A  24      14.235  -3.495  17.303  1.00  0.00           C  
ATOM    211  C   GLN A  24      15.725  -3.897  17.121  1.00  0.00           C  
ATOM    212  O   GLN A  24      16.143  -3.831  15.940  1.00  0.00           O  
ATOM    213  CB  GLN A  24      13.382  -4.504  16.527  1.00  0.00           C  
ATOM    214  CG  GLN A  24      13.664  -5.956  16.762  1.00  0.00           C  
ATOM    215  CD  GLN A  24      12.468  -6.853  16.481  1.00  0.00           C  
ATOM    216  NE2 GLN A  24      11.388  -6.605  17.018  1.00  0.00           N  
ATOM    217  OE1 GLN A  24      12.504  -7.558  15.342  1.00  0.00           O  
ATOM    218  HN  GLN A  24      13.822  -2.005  15.840  1.00  0.00           H  
ATOM    219 1HNE GLN A  24      11.714  -8.125  15.103  1.00  0.00           H  
ATOM    220 2HNE GLN A  24      13.380  -7.692  14.870  1.00  0.00           H  
ATOM    221  N   GLY A  25      16.470  -3.585  18.167  1.00  0.00           N  
ATOM    222  CA  GLY A  25      17.940  -3.760  18.046  1.00  0.00           C  
ATOM    223  C   GLY A  25      18.365  -5.175  18.341  1.00  0.00           C  
ATOM    224  O   GLY A  25      17.624  -5.938  19.010  1.00  0.00           O  
ATOM    225  HN  GLY A  25      16.109  -3.579  19.112  1.00  0.00           H  
ATOM    226  N   VAL A  26      19.256  -5.751  17.499  1.00  0.00           N  
ATOM    227  CA  VAL A  26      19.578  -7.190  17.626  1.00  0.00           C  
ATOM    228  C   VAL A  26      20.994  -7.368  18.124  1.00  0.00           C  
ATOM    229  O   VAL A  26      21.240  -7.476  19.342  1.00  0.00           O  
ATOM    230  CB  VAL A  26      19.375  -7.893  16.290  1.00  0.00           C  
ATOM    231  CG1 VAL A  26      19.289  -9.403  16.396  1.00  0.00           C  
ATOM    232  CG2 VAL A  26      18.170  -7.328  15.560  1.00  0.00           C  
ATOM    233  HN  VAL A  26      19.626  -5.272  16.720  1.00  0.00           H  
ATOM    234  N   ALA A  27      21.962  -6.904  17.322  1.00  0.00           N  
ATOM    235  CA  ALA A  27      23.343  -6.924  17.875  1.00  0.00           C  
ATOM    236  C   ALA A  27      24.174  -5.937  17.088  1.00  0.00           C  
ATOM    237  O   ALA A  27      23.778  -5.393  16.077  1.00  0.00           O  
ATOM    238  CB  ALA A  27      23.905  -8.342  17.636  1.00  0.00           C  
ATOM    239  HN  ALA A  27      21.775  -6.666  16.377  1.00  0.00           H  
ATOM    240  N   GLU A  28      25.359  -5.616  17.667  1.00  0.00           N  
ATOM    241  CA  GLU A  28      26.329  -4.842  16.886  1.00  0.00           C  
ATOM    242  C   GLU A  28      27.486  -5.760  16.450  1.00  0.00           C  
ATOM    243  O   GLU A  28      28.034  -6.529  17.226  1.00  0.00           O  
ATOM    244  CB  GLU A  28      26.917  -3.717  17.742  1.00  0.00           C  
ATOM    245  CG  GLU A  28      25.951  -2.720  18.319  1.00  0.00           C  
ATOM    246  CD  GLU A  28      26.606  -1.428  18.808  1.00  0.00           C  
ATOM    247  OE1 GLU A  28      25.856  -0.527  19.239  1.00  0.00           O  
ATOM    248  OE2 GLU A  28      27.833  -1.522  19.063  1.00  0.00           O1-
ATOM    249  HN  GLU A  28      25.577  -5.883  18.591  1.00  0.00           H  
ATOM    250  N   ALA A  29      27.664  -5.908  15.120  1.00  0.00           N  
ATOM    251  CA  ALA A  29      28.684  -6.838  14.643  1.00  0.00           C  
ATOM    252  C   ALA A  29      29.811  -6.016  13.980  1.00  0.00           C  
ATOM    253  O   ALA A  29      29.568  -5.457  12.907  1.00  0.00           O  
ATOM    254  CB  ALA A  29      28.098  -7.856  13.659  1.00  0.00           C  
ATOM    255  HN  ALA A  29      27.210  -5.248  14.495  1.00  0.00           H  
ATOM    256  N   ALA A  30      30.620  -5.439  14.894  1.00  0.00           N  
ATOM    257  CA  ALA A  30      31.584  -4.416  14.504  1.00  0.00           C  
ATOM    258  C   ALA A  30      32.979  -4.808  15.002  1.00  0.00           C  
ATOM    259  O   ALA A  30      33.132  -5.086  16.180  1.00  0.00           O  
ATOM    260  CB  ALA A  30      31.159  -3.059  15.083  1.00  0.00           C  
ATOM    261  HN  ALA A  30      30.704  -5.876  15.781  1.00  0.00           H  
ATOM    262  N   GLY A  31      33.857  -5.139  14.042  1.00  0.00           N  
ATOM    263  CA  GLY A  31      35.216  -5.517  14.444  1.00  0.00           C  
ATOM    264  C   GLY A  31      36.074  -5.897  13.269  1.00  0.00           C  
ATOM    265  O   GLY A  31      36.426  -5.018  12.453  1.00  0.00           O  
ATOM    266  HN  GLY A  31      33.527  -5.213  13.091  1.00  0.00           H  
ATOM    267  N   LYS A  32      36.358  -7.193  13.133  1.00  0.00           N  
ATOM    268  CA  LYS A  32      37.060  -7.668  11.928  1.00  0.00           C  
ATOM    269  C   LYS A  32      36.083  -7.812  10.728  1.00  0.00           C  
ATOM    270  O   LYS A  32      36.234  -7.113   9.710  1.00  0.00           O  
ATOM    271  CB  LYS A  32      37.639  -9.077  12.193  1.00  0.00           C  
ATOM    272  CG  LYS A  32      38.515  -9.644  11.108  1.00  0.00           C  
ATOM    273  CD  LYS A  32      38.815 -11.129  11.328  1.00  0.00           C  
ATOM    274  CE  LYS A  32      37.555 -11.968  11.394  1.00  0.00           C  
ATOM    275  NZ  LYS A  32      37.798 -13.413  11.662  1.00  0.00           N1+
ATOM    276  HN  LYS A  32      36.213  -7.853  13.879  1.00  0.00           H  
ATOM    277  HZ1 LYS A  32      36.879 -13.837  11.720  1.00  0.00           H  
ATOM    278  HZ2 LYS A  32      38.349 -13.781  10.937  1.00  0.00           H  
ATOM    279  HZ3 LYS A  32      38.240 -13.475  12.557  1.00  0.00           H  
ATOM    280  N   THR A  33      34.868  -8.290  11.002  1.00  0.00           N  
ATOM    281  CA  THR A  33      33.710  -7.872  10.201  1.00  0.00           C  
ATOM    282  C   THR A  33      33.584  -6.341  10.240  1.00  0.00           C  
ATOM    283  O   THR A  33      34.129  -5.716  11.135  1.00  0.00           O  
ATOM    284  CB  THR A  33      32.418  -8.536  10.657  1.00  0.00           C  
ATOM    285  CG2 THR A  33      32.281  -8.458  12.058  1.00  0.00           C  
ATOM    286  OG1 THR A  33      32.371  -9.990  10.206  1.00  0.00           O  
ATOM    287  HN  THR A  33      34.766  -8.799  11.880  1.00  0.00           H  
ATOM    288  HO  THR A  33      31.546  -9.078  12.344  1.00  0.00           H  
ATOM    289  N   LYS A  34      33.052  -5.770   9.146  1.00  0.00           N  
ATOM    290  CA  LYS A  34      32.940  -4.316   9.082  1.00  0.00           C  
ATOM    291  C   LYS A  34      31.627  -3.881   9.762  1.00  0.00           C  
ATOM    292  O   LYS A  34      30.737  -4.722   9.991  1.00  0.00           O  
ATOM    293  CB  LYS A  34      32.895  -3.877   7.598  1.00  0.00           C  
ATOM    294  CG  LYS A  34      34.101  -4.321   6.798  1.00  0.00           C  
ATOM    295  CD  LYS A  34      34.366  -3.537   5.537  1.00  0.00           C  
ATOM    296  CE  LYS A  34      35.479  -4.164   4.693  1.00  0.00           C  
ATOM    297  NZ  LYS A  34      36.715  -4.328   5.493  1.00  0.00           N1+
ATOM    298  HN  LYS A  34      32.659  -6.342   8.443  1.00  0.00           H  
ATOM    299  HZ1 LYS A  34      37.429  -4.704   4.889  1.00  0.00           H  
ATOM    300  HZ2 LYS A  34      36.980  -3.425   5.803  1.00  0.00           H  
ATOM    301  HZ3 LYS A  34      36.519  -4.900   6.268  1.00  0.00           H  
ATOM    302  N   GLU A  35      31.495  -2.594  10.058  1.00  0.00           N  
ATOM    303  CA  GLU A  35      30.411  -2.212  10.987  1.00  0.00           C  
ATOM    304  C   GLU A  35      29.028  -2.475  10.420  1.00  0.00           C  
ATOM    305  O   GLU A  35      28.518  -1.801   9.500  1.00  0.00           O  
ATOM    306  CB  GLU A  35      30.533  -0.730  11.391  1.00  0.00           C  
ATOM    307  CG  GLU A  35      29.563  -0.371  12.516  1.00  0.00           C  
ATOM    308  CD  GLU A  35      30.102   0.828  13.288  1.00  0.00           C  
ATOM    309  OE1 GLU A  35      29.326   1.594  13.904  1.00  0.00           O  
ATOM    310  OE2 GLU A  35      31.347   0.890  13.409  1.00  0.00           O1-
ATOM    311  HN  GLU A  35      32.192  -1.908   9.861  1.00  0.00           H  
ATOM    312  N   GLY A  36      28.402  -3.592  10.849  1.00  0.00           N  
ATOM    313  CA  GLY A  36      26.946  -3.748  10.712  1.00  0.00           C  
ATOM    314  C   GLY A  36      26.275  -3.857  12.098  1.00  0.00           C  
ATOM    315  O   GLY A  36      26.425  -4.845  12.783  1.00  0.00           O  
ATOM    316  HN  GLY A  36      28.876  -4.138  11.553  1.00  0.00           H  
ATOM    317  N   VAL A  37      25.609  -2.773  12.468  1.00  0.00           N  
ATOM    318  CA  VAL A  37      24.830  -2.764  13.720  1.00  0.00           C  
ATOM    319  C   VAL A  37      23.361  -3.094  13.449  1.00  0.00           C  
ATOM    320  O   VAL A  37      22.625  -2.325  12.780  1.00  0.00           O  
ATOM    321  CB  VAL A  37      24.930  -1.367  14.360  1.00  0.00           C  
ATOM    322  CG1 VAL A  37      24.244  -1.249  15.706  1.00  0.00           C  
ATOM    323  CG2 VAL A  37      26.384  -0.927  14.467  1.00  0.00           C  
ATOM    324  HN  VAL A  37      25.688  -1.956  11.891  1.00  0.00           H  
ATOM    325  N   LEU A  38      23.010  -4.376  13.624  1.00  0.00           N  
ATOM    326  CA  LEU A  38      21.754  -4.854  13.067  1.00  0.00           C  
ATOM    327  C   LEU A  38      20.569  -4.284  13.812  1.00  0.00           C  
ATOM    328  O   LEU A  38      20.435  -4.584  15.002  1.00  0.00           O  
ATOM    329  CB  LEU A  38      21.751  -6.385  13.036  1.00  0.00           C  
ATOM    330  CG  LEU A  38      22.614  -6.975  11.961  1.00  0.00           C  
ATOM    331  CD1 LEU A  38      22.263  -8.404  11.625  1.00  0.00           C  
ATOM    332  CD2 LEU A  38      22.378  -6.246  10.635  1.00  0.00           C  
ATOM    333  HN  LEU A  38      23.520  -4.899  14.334  1.00  0.00           H  
ATOM    334  N   TYR A  39      19.783  -3.415  13.181  1.00  0.00           N  
ATOM    335  CA  TYR A  39      18.441  -3.167  13.727  1.00  0.00           C  
ATOM    336  C   TYR A  39      17.434  -3.905  12.813  1.00  0.00           C  
ATOM    337  O   TYR A  39      17.423  -3.603  11.631  1.00  0.00           O  
ATOM    338  CB  TYR A  39      18.143  -1.677  13.705  1.00  0.00           C  
ATOM    339  CG  TYR A  39      19.250  -0.781  14.256  1.00  0.00           C  
ATOM    340  CD1 TYR A  39      19.433  -0.637  15.638  1.00  0.00           C  
ATOM    341  CD2 TYR A  39      20.136  -0.131  13.404  1.00  0.00           C  
ATOM    342  CE1 TYR A  39      20.516   0.103  16.127  1.00  0.00           C  
ATOM    343  CE2 TYR A  39      21.123   0.733  13.896  1.00  0.00           C  
ATOM    344  CZ  TYR A  39      21.331   0.802  15.261  1.00  0.00           C  
ATOM    345  OH  TYR A  39      22.424   1.508  15.731  1.00  0.00           O  
ATOM    346  HN  TYR A  39      20.019  -3.204  12.232  1.00  0.00           H  
ATOM    347  HO  TYR A  39      22.995   1.713  14.942  1.00  0.00           H  
ATOM    348  N   VAL A  40      16.999  -5.082  13.290  1.00  0.00           N  
ATOM    349  CA  VAL A  40      16.258  -5.980  12.443  1.00  0.00           C  
ATOM    350  C   VAL A  40      14.844  -6.231  12.938  1.00  0.00           C  
ATOM    351  O   VAL A  40      14.604  -7.009  13.841  1.00  0.00           O  
ATOM    352  CB  VAL A  40      16.991  -7.311  12.205  1.00  0.00           C  
ATOM    353  CG1 VAL A  40      16.323  -8.189  11.161  1.00  0.00           C  
ATOM    354  CG2 VAL A  40      18.468  -7.087  11.901  1.00  0.00           C  
ATOM    355  HN  VAL A  40      16.968  -5.221  14.291  1.00  0.00           H  
ATOM    356  N   GLY A  41      13.881  -5.763  12.116  1.00  0.00           N  
ATOM    357  CA  GLY A  41      12.483  -6.100  12.365  1.00  0.00           C  
ATOM    358  C   GLY A  41      12.283  -7.596  12.003  1.00  0.00           C  
ATOM    359  O   GLY A  41      12.374  -8.485  12.827  1.00  0.00           O  
ATOM    360  HN  GLY A  41      14.125  -5.304  11.245  1.00  0.00           H  
ATOM    361  N   SER A  42      11.878  -7.799  10.747  1.00  0.00           N  
ATOM    362  CA  SER A  42      11.528  -9.127  10.282  1.00  0.00           C  
ATOM    363  C   SER A  42      12.515  -9.664   9.293  1.00  0.00           C  
ATOM    364  O   SER A  42      12.655  -9.103   8.203  1.00  0.00           O  
ATOM    365  CB  SER A  42      10.100  -9.141   9.743  1.00  0.00           C  
ATOM    366  OG  SER A  42       9.612 -10.466   9.741  1.00  0.00           O  
ATOM    367  HN  SER A  42      11.995  -7.046  10.090  1.00  0.00           H  
ATOM    368  HO  SER A  42       9.515 -10.715  10.726  1.00  0.00           H  
ATOM    369  N   LYS A  43      13.096 -10.857   9.538  1.00  0.00           N  
ATOM    370  CA  LYS A  43      14.097 -11.390   8.589  1.00  0.00           C  
ATOM    371  C   LYS A  43      13.815 -12.818   8.222  1.00  0.00           C  
ATOM    372  O   LYS A  43      14.369 -13.749   8.821  1.00  0.00           O  
ATOM    373  CB  LYS A  43      15.503 -11.246   9.176  1.00  0.00           C  
ATOM    374  CG  LYS A  43      16.618 -11.140   8.166  1.00  0.00           C  
ATOM    375  CD  LYS A  43      17.853 -11.874   8.616  1.00  0.00           C  
ATOM    376  CE  LYS A  43      17.590 -13.369   8.772  1.00  0.00           C  
ATOM    377  NZ  LYS A  43      18.564 -14.031   9.711  1.00  0.00           N1+
ATOM    378  HN  LYS A  43      12.932 -11.296  10.424  1.00  0.00           H  
ATOM    379  HZ1 LYS A  43      19.453 -13.953   9.277  1.00  0.00           H  
ATOM    380  HZ2 LYS A  43      18.514 -13.555  10.580  1.00  0.00           H  
ATOM    381  HZ3 LYS A  43      18.302 -14.984   9.766  1.00  0.00           H  
ATOM    382  N   THR A  44      13.100 -13.013   7.101  1.00  0.00           N  
ATOM    383  CA  THR A  44      12.936 -14.337   6.531  1.00  0.00           C  
ATOM    384  C   THR A  44      12.934 -14.363   5.025  1.00  0.00           C  
ATOM    385  O   THR A  44      12.515 -13.401   4.338  1.00  0.00           O  
ATOM    386  CB  THR A  44      11.632 -14.994   7.046  1.00  0.00           C  
ATOM    387  CG2 THR A  44      11.207 -16.039   6.178  1.00  0.00           C  
ATOM    388  OG1 THR A  44      10.533 -13.948   7.232  1.00  0.00           O  
ATOM    389  HN  THR A  44      12.759 -12.185   6.616  1.00  0.00           H  
ATOM    390  HO  THR A  44      10.390 -16.442   6.622  1.00  0.00           H  
ATOM    391  N   LYS A  45      13.174 -15.565   4.440  1.00  0.00           N  
ATOM    392  CA  LYS A  45      12.953 -15.712   2.987  1.00  0.00           C  
ATOM    393  C   LYS A  45      11.462 -15.547   2.703  1.00  0.00           C  
ATOM    394  O   LYS A  45      11.079 -15.268   1.542  1.00  0.00           O  
ATOM    395  CB  LYS A  45      13.406 -17.085   2.500  1.00  0.00           C  
ATOM    396  CG  LYS A  45      13.976 -17.149   1.096  1.00  0.00           C  
ATOM    397  CD  LYS A  45      15.270 -16.356   0.959  1.00  0.00           C  
ATOM    398  CE  LYS A  45      16.097 -16.833  -0.237  1.00  0.00           C  
ATOM    399  NZ  LYS A  45      17.353 -16.047  -0.388  1.00  0.00           N1+
ATOM    400  HN  LYS A  45      13.576 -16.286   4.997  1.00  0.00           H  
ATOM    401  HZ1 LYS A  45      17.860 -16.386  -1.167  1.00  0.00           H  
ATOM    402  HZ2 LYS A  45      17.079 -15.080  -0.521  1.00  0.00           H  
ATOM    403  HZ3 LYS A  45      17.871 -16.172   0.463  1.00  0.00           H  
ATOM    404  N   GLU A  46      10.607 -16.058   3.562  1.00  0.00           N  
ATOM    405  CA  GLU A  46       9.265 -16.514   3.127  1.00  0.00           C  
ATOM    406  C   GLU A  46       8.264 -15.988   4.195  1.00  0.00           C  
ATOM    407  O   GLU A  46       8.553 -16.034   5.389  1.00  0.00           O  
ATOM    408  CB  GLU A  46       9.215 -18.054   3.164  1.00  0.00           C  
ATOM    409  CG  GLU A  46       8.228 -18.683   2.205  1.00  0.00           C  
ATOM    410  CD  GLU A  46       8.072 -20.178   2.363  1.00  0.00           C  
ATOM    411  OE1 GLU A  46       7.109 -20.594   3.047  1.00  0.00           O  
ATOM    412  OE2 GLU A  46       8.901 -20.930   1.807  1.00  0.00           O1-
ATOM    413  HN  GLU A  46      10.932 -16.484   4.425  1.00  0.00           H  
ATOM    414  N   GLY A  47       7.174 -15.394   3.723  1.00  0.00           N  
ATOM    415  CA  GLY A  47       6.148 -14.891   4.672  1.00  0.00           C  
ATOM    416  C   GLY A  47       4.892 -14.582   3.812  1.00  0.00           C  
ATOM    417  O   GLY A  47       4.953 -14.916   2.629  1.00  0.00           O  
ATOM    418  HN  GLY A  47       7.116 -15.092   2.753  1.00  0.00           H  
ATOM    419  N   VAL A  48       4.244 -13.496   4.231  1.00  0.00           N  
ATOM    420  CA  VAL A  48       3.233 -12.877   3.371  1.00  0.00           C  
ATOM    421  C   VAL A  48       3.919 -12.258   2.125  1.00  0.00           C  
ATOM    422  O   VAL A  48       3.499 -12.610   1.021  1.00  0.00           O  
ATOM    423  CB  VAL A  48       2.418 -11.830   4.121  1.00  0.00           C  
ATOM    424  CG1 VAL A  48       1.771 -10.768   3.262  1.00  0.00           C  
ATOM    425  CG2 VAL A  48       1.423 -12.492   5.051  1.00  0.00           C  
ATOM    426  HN  VAL A  48       4.224 -13.301   5.206  1.00  0.00           H  
ATOM    427  N   VAL A  49       5.109 -11.692   2.321  1.00  0.00           N  
ATOM    428  CA  VAL A  49       5.945 -11.330   1.180  1.00  0.00           C  
ATOM    429  C   VAL A  49       6.838 -12.522   0.783  1.00  0.00           C  
ATOM    430  O   VAL A  49       7.110 -13.390   1.579  1.00  0.00           O  
ATOM    431  CB  VAL A  49       6.777 -10.076   1.445  1.00  0.00           C  
ATOM    432  CG1 VAL A  49       7.195  -9.394   0.160  1.00  0.00           C  
ATOM    433  CG2 VAL A  49       5.986  -9.105   2.298  1.00  0.00           C  
ATOM    434  HN  VAL A  49       5.365 -11.462   3.263  1.00  0.00           H  
ATOM    435  N   HIS A  50       7.290 -12.496  -0.468  1.00  0.00           N  
ATOM    436  CA  HIS A  50       8.492 -13.293  -0.802  1.00  0.00           C  
ATOM    437  C   HIS A  50       9.721 -12.427  -0.697  1.00  0.00           C  
ATOM    438  O   HIS A  50       9.891 -11.503  -1.515  1.00  0.00           O  
ATOM    439  CB  HIS A  50       8.328 -13.877  -2.201  1.00  0.00           C  
ATOM    440  CG  HIS A  50       8.944 -15.247  -2.365  1.00  0.00           C  
ATOM    441  CD2 HIS A  50       9.113 -15.855  -3.583  1.00  0.00           C  
ATOM    442  ND1 HIS A  50       9.516 -16.063  -1.442  1.00  0.00           N  
ATOM    443  CE1 HIS A  50       9.848 -16.948  -3.406  1.00  0.00           C  
ATOM    444  NE2 HIS A  50      10.128 -17.093  -2.129  1.00  0.00           N  
ATOM    445  HN  HIS A  50       7.053 -11.704  -1.042  1.00  0.00           H  
ATOM    446  HD1 HIS A  50       8.691 -15.549  -4.456  1.00  0.00           H  
ATOM    447  N   GLY A  51      10.460 -12.559   0.370  1.00  0.00           N  
ATOM    448  CA  GLY A  51      11.661 -11.715   0.577  1.00  0.00           C  
ATOM    449  C   GLY A  51      11.318 -10.696   1.702  1.00  0.00           C  
ATOM    450  O   GLY A  51      10.891  -9.566   1.448  1.00  0.00           O  
ATOM    451  HN  GLY A  51      10.248 -13.277   1.048  1.00  0.00           H  
ATOM    452  N   VAL A  52      11.194 -11.212   2.913  1.00  0.00           N  
ATOM    453  CA  VAL A  52      11.028 -10.363   4.108  1.00  0.00           C  
ATOM    454  C   VAL A  52      12.399 -10.029   4.683  1.00  0.00           C  
ATOM    455  O   VAL A  52      13.131 -10.907   5.183  1.00  0.00           O  
ATOM    456  CB  VAL A  52      10.144 -11.098   5.133  1.00  0.00           C  
ATOM    457  CG1 VAL A  52       9.939 -10.251   6.380  1.00  0.00           C  
ATOM    458  CG2 VAL A  52       8.840 -11.564   4.520  1.00  0.00           C  
ATOM    459  HN  VAL A  52      11.390 -12.188   3.058  1.00  0.00           H  
ATOM    460  N   ALA A  53      12.760  -8.771   4.556  1.00  0.00           N  
ATOM    461  CA  ALA A  53      14.015  -8.306   5.146  1.00  0.00           C  
ATOM    462  C   ALA A  53      13.916  -6.823   5.495  1.00  0.00           C  
ATOM    463  O   ALA A  53      13.922  -6.001   4.591  1.00  0.00           O  
ATOM    464  CB  ALA A  53      15.211  -8.523   4.229  1.00  0.00           C  
ATOM    465  HN  ALA A  53      12.191  -8.117   4.066  1.00  0.00           H  
ATOM    466  N   THR A  54      13.594  -6.508   6.753  1.00  0.00           N  
ATOM    467  CA  THR A  54      13.820  -5.144   7.229  1.00  0.00           C  
ATOM    468  C   THR A  54      15.067  -5.160   8.128  1.00  0.00           C  
ATOM    469  O   THR A  54      14.979  -5.268   9.347  1.00  0.00           O  
ATOM    470  CB  THR A  54      12.640  -4.638   8.054  1.00  0.00           C  
ATOM    471  CG2 THR A  54      11.680  -5.666   8.303  1.00  0.00           C  
ATOM    472  OG1 THR A  54      11.964  -3.420   7.410  1.00  0.00           O  
ATOM    473  HN  THR A  54      13.499  -7.271   7.403  1.00  0.00           H  
ATOM    474  HO  THR A  54      11.354  -6.047   7.440  1.00  0.00           H  
ATOM    475  N   VAL A  55      16.204  -5.330   7.477  1.00  0.00           N  
ATOM    476  CA  VAL A  55      17.473  -5.440   8.184  1.00  0.00           C  
ATOM    477  C   VAL A  55      18.276  -4.152   8.040  1.00  0.00           C  
ATOM    478  O   VAL A  55      18.645  -3.832   6.907  1.00  0.00           O  
ATOM    479  CB  VAL A  55      18.274  -6.621   7.642  1.00  0.00           C  
ATOM    480  CG1 VAL A  55      19.657  -6.781   8.262  1.00  0.00           C  
ATOM    481  CG2 VAL A  55      17.500  -7.924   7.612  1.00  0.00           C  
ATOM    482  HN  VAL A  55      16.193  -5.381   6.468  1.00  0.00           H  
ATOM    483  N   ALA A  56      18.561  -3.469   9.117  1.00  0.00           N  
ATOM    484  CA  ALA A  56      19.444  -2.280   8.993  1.00  0.00           C  
ATOM    485  C   ALA A  56      20.881  -2.674   9.377  1.00  0.00           C  
ATOM    486  O   ALA A  56      21.200  -3.104  10.476  1.00  0.00           O  
ATOM    487  CB  ALA A  56      18.978  -1.178   9.952  1.00  0.00           C  
ATOM    488  HN  ALA A  56      18.260  -3.742  10.023  1.00  0.00           H  
ATOM    489  N   GLU A  57      21.782  -2.641   8.370  1.00  0.00           N  
ATOM    490  CA  GLU A  57      23.194  -2.828   8.662  1.00  0.00           C  
ATOM    491  C   GLU A  57      23.868  -1.584   9.234  1.00  0.00           C  
ATOM    492  O   GLU A  57      24.148  -1.631  10.454  1.00  0.00           O  
ATOM    493  CB  GLU A  57      23.927  -3.248   7.390  1.00  0.00           C  
ATOM    494  CG  GLU A  57      23.367  -4.496   6.754  1.00  0.00           C  
ATOM    495  CD  GLU A  57      24.352  -5.665   6.769  1.00  0.00           C  
ATOM    496  OE1 GLU A  57      25.574  -5.430   6.798  1.00  0.00           O  
ATOM    497  OE2 GLU A  57      23.879  -6.826   6.894  1.00  0.00           O1-
ATOM    498  HN  GLU A  57      21.509  -2.379   7.445  1.00  0.00           H  
ATOM    499  N   LYS A  58      23.518  -0.404   8.699  1.00  0.00           N  
ATOM    500  CA  LYS A  58      23.878   0.809   9.464  1.00  0.00           C  
ATOM    501  C   LYS A  58      22.796   1.887   9.208  1.00  0.00           C  
ATOM    502  O   LYS A  58      21.711   1.537   8.720  1.00  0.00           O  
ATOM    503  CB  LYS A  58      25.224   1.351   8.948  1.00  0.00           C  
ATOM    504  CG  LYS A  58      26.369   1.209   9.932  1.00  0.00           C  
ATOM    505  CD  LYS A  58      27.678   1.840   9.491  1.00  0.00           C  
ATOM    506  CE  LYS A  58      27.514   3.335   9.248  1.00  0.00           C  
ATOM    507  NZ  LYS A  58      28.446   3.821   8.178  1.00  0.00           N1+
ATOM    508  HN  LYS A  58      23.308  -0.358   7.726  1.00  0.00           H  
ATOM    509  HZ1 LYS A  58      29.362   3.554   8.446  1.00  0.00           H  
ATOM    510  HZ2 LYS A  58      28.175   3.358   7.332  1.00  0.00           H  
ATOM    511  HZ3 LYS A  58      28.326   4.811   8.109  1.00  0.00           H  
ATOM    512  N   THR A  59      22.919   3.043   9.825  1.00  0.00           N  
ATOM    513  CA  THR A  59      21.724   3.901   9.956  1.00  0.00           C  
ATOM    514  C   THR A  59      21.167   4.329   8.624  1.00  0.00           C  
ATOM    515  O   THR A  59      20.010   4.049   8.308  1.00  0.00           O  
ATOM    516  CB  THR A  59      22.066   5.109  10.820  1.00  0.00           C  
ATOM    517  CG2 THR A  59      22.543   4.756  12.098  1.00  0.00           C  
ATOM    518  OG1 THR A  59      20.884   6.053  10.947  1.00  0.00           O  
ATOM    519  HN  THR A  59      23.823   3.343  10.137  1.00  0.00           H  
ATOM    520  HO  THR A  59      22.237   3.860  12.376  1.00  0.00           H  
ATOM    521  N   LYS A  60      21.984   4.908   7.732  1.00  0.00           N  
ATOM    522  CA  LYS A  60      21.503   5.173   6.353  1.00  0.00           C  
ATOM    523  C   LYS A  60      22.094   4.162   5.364  1.00  0.00           C  
ATOM    524  O   LYS A  60      22.221   4.400   4.177  1.00  0.00           O  
ATOM    525  CB  LYS A  60      21.892   6.597   5.983  1.00  0.00           C  
ATOM    526  CG  LYS A  60      21.429   7.677   6.942  1.00  0.00           C  
ATOM    527  CD  LYS A  60      22.193   8.972   6.817  1.00  0.00           C  
ATOM    528  CE  LYS A  60      22.133   9.534   5.413  1.00  0.00           C  
ATOM    529  NZ  LYS A  60      22.614  10.946   5.310  1.00  0.00           N1+
ATOM    530  HN  LYS A  60      22.980   4.900   7.890  1.00  0.00           H  
ATOM    531  HZ1 LYS A  60      22.491  11.233   4.365  1.00  0.00           H  
ATOM    532  HZ2 LYS A  60      22.068  11.500   5.947  1.00  0.00           H  
ATOM    533  HZ3 LYS A  60      23.561  10.977   5.563  1.00  0.00           H  
ATOM    534  N   GLU A  61      22.210   2.901   5.845  1.00  0.00           N  
ATOM    535  CA  GLU A  61      22.470   1.768   4.964  1.00  0.00           C  
ATOM    536  C   GLU A  61      21.585   0.568   5.359  1.00  0.00           C  
ATOM    537  O   GLU A  61      21.866  -0.205   6.280  1.00  0.00           O  
ATOM    538  CB  GLU A  61      23.955   1.343   5.020  1.00  0.00           C  
ATOM    539  CG  GLU A  61      24.928   2.380   4.514  1.00  0.00           C  
ATOM    540  CD  GLU A  61      26.334   2.112   4.990  1.00  0.00           C  
ATOM    541  OE1 GLU A  61      26.767   0.940   4.921  1.00  0.00           O  
ATOM    542  OE2 GLU A  61      27.022   3.085   5.424  1.00  0.00           O1-
ATOM    543  HN  GLU A  61      21.886   2.700   6.772  1.00  0.00           H  
ATOM    544  N   GLN A  62      20.419   0.478   4.686  1.00  0.00           N  
ATOM    545  CA  GLN A  62      19.403  -0.424   5.131  1.00  0.00           C  
ATOM    546  C   GLN A  62      18.890  -1.386   4.056  1.00  0.00           C  
ATOM    547  O   GLN A  62      18.362  -0.925   3.062  1.00  0.00           O  
ATOM    548  CB  GLN A  62      18.256   0.319   5.822  1.00  0.00           C  
ATOM    549  CG  GLN A  62      18.606   1.123   7.043  1.00  0.00           C  
ATOM    550  CD  GLN A  62      17.569   2.179   7.351  1.00  0.00           C  
ATOM    551  NE2 GLN A  62      16.959   2.763   6.430  1.00  0.00           N  
ATOM    552  OE1 GLN A  62      17.595   2.691   8.583  1.00  0.00           O  
ATOM    553  HN  GLN A  62      20.380   0.867   3.749  1.00  0.00           H  
ATOM    554 1HNE GLN A  62      18.484   2.692   9.070  1.00  0.00           H  
ATOM    555 2HNE GLN A  62      16.965   3.421   8.841  1.00  0.00           H  
ATOM    556  N   VAL A  63      18.870  -2.688   4.366  1.00  0.00           N  
ATOM    557  CA  VAL A  63      18.285  -3.640   3.450  1.00  0.00           C  
ATOM    558  C   VAL A  63      16.781  -3.793   3.800  1.00  0.00           C  
ATOM    559  O   VAL A  63      16.486  -4.439   4.834  1.00  0.00           O  
ATOM    560  CB  VAL A  63      18.953  -5.007   3.527  1.00  0.00           C  
ATOM    561  CG1 VAL A  63      18.229  -6.088   2.726  1.00  0.00           C  
ATOM    562  CG2 VAL A  63      20.390  -4.916   3.019  1.00  0.00           C  
ATOM    563  HN  VAL A  63      19.221  -3.007   5.264  1.00  0.00           H  
ATOM    564  N   THR A  64      15.993  -2.865   3.329  1.00  0.00           N  
ATOM    565  CA  THR A  64      14.620  -2.734   3.843  1.00  0.00           C  
ATOM    566  C   THR A  64      13.662  -2.848   2.646  1.00  0.00           C  
ATOM    567  O   THR A  64      13.556  -1.923   1.811  1.00  0.00           O  
ATOM    568  CB  THR A  64      14.400  -1.401   4.547  1.00  0.00           C  
ATOM    569  CG2 THR A  64      14.995  -0.316   3.862  1.00  0.00           C  
ATOM    570  OG1 THR A  64      14.943  -1.435   5.981  1.00  0.00           O  
ATOM    571  HN  THR A  64      16.319  -2.127   2.737  1.00  0.00           H  
ATOM    572  HO  THR A  64      15.043   0.456   4.464  1.00  0.00           H  
ATOM    573  N   ASN A  65      12.889  -3.935   2.584  1.00  0.00           N  
ATOM    574  CA  ASN A  65      11.842  -3.968   1.554  1.00  0.00           C  
ATOM    575  C   ASN A  65      10.516  -3.591   2.157  1.00  0.00           C  
ATOM    576  O   ASN A  65      10.164  -3.931   3.303  1.00  0.00           O  
ATOM    577  CB  ASN A  65      11.752  -5.335   0.878  1.00  0.00           C  
ATOM    578  CG  ASN A  65      13.055  -5.806   0.246  1.00  0.00           C  
ATOM    579  ND2 ASN A  65      13.800  -6.615   0.852  1.00  0.00           N  
ATOM    580  OD1 ASN A  65      13.567  -5.024  -0.701  1.00  0.00           O  
ATOM    581  HN  ASN A  65      12.971  -4.654   3.270  1.00  0.00           H  
ATOM    582 1HND ASN A  65      14.378  -5.324  -1.195  1.00  0.00           H  
ATOM    583 2HND ASN A  65      13.073  -4.210  -1.008  1.00  0.00           H  
ATOM    584  N   VAL A  66       9.729  -2.786   1.443  1.00  0.00           N  
ATOM    585  CA  VAL A  66       8.586  -2.126   2.114  1.00  0.00           C  
ATOM    586  C   VAL A  66       7.537  -3.196   2.481  1.00  0.00           C  
ATOM    587  O   VAL A  66       7.222  -3.439   3.646  1.00  0.00           O  
ATOM    588  CB  VAL A  66       7.954  -1.115   1.139  1.00  0.00           C  
ATOM    589  CG1 VAL A  66       6.475  -0.891   1.447  1.00  0.00           C  
ATOM    590  CG2 VAL A  66       8.687   0.213   1.258  1.00  0.00           C  
ATOM    591  HN  VAL A  66       9.948  -2.579   0.476  1.00  0.00           H  
ATOM    592  N   GLY A  67       7.208  -4.037   1.481  1.00  0.00           N  
ATOM    593  CA  GLY A  67       6.611  -5.325   1.745  1.00  0.00           C  
ATOM    594  C   GLY A  67       5.309  -5.476   0.977  1.00  0.00           C  
ATOM    595  O   GLY A  67       5.239  -5.261  -0.240  1.00  0.00           O  
ATOM    596  HN  GLY A  67       7.627  -3.900   0.570  1.00  0.00           H  
ATOM    597  N   GLY A  68       4.241  -5.777   1.688  1.00  0.00           N  
ATOM    598  CA  GLY A  68       2.912  -5.870   1.122  1.00  0.00           C  
ATOM    599  C   GLY A  68       1.996  -4.751   1.659  1.00  0.00           C  
ATOM    600  O   GLY A  68       1.496  -4.905   2.776  1.00  0.00           O  
ATOM    601  HN  GLY A  68       4.361  -6.000   2.674  1.00  0.00           H  
ATOM    602  N   ALA A  69       2.231  -3.539   1.119  1.00  0.00           N  
ATOM    603  CA  ALA A  69       1.557  -2.374   1.651  1.00  0.00           C  
ATOM    604  C   ALA A  69       0.224  -2.057   0.982  1.00  0.00           C  
ATOM    605  O   ALA A  69       0.144  -1.641  -0.157  1.00  0.00           O  
ATOM    606  CB  ALA A  69       2.454  -1.132   1.608  1.00  0.00           C  
ATOM    607  HN  ALA A  69       2.725  -3.514   0.260  1.00  0.00           H  
ATOM    608  N   VAL A  70      -0.864  -2.211   1.773  1.00  0.00           N  
ATOM    609  CA  VAL A  70      -2.143  -1.667   1.326  1.00  0.00           C  
ATOM    610  C   VAL A  70      -2.405  -0.275   1.879  1.00  0.00           C  
ATOM    611  O   VAL A  70      -2.688  -0.168   3.067  1.00  0.00           O  
ATOM    612  CB  VAL A  70      -3.272  -2.614   1.758  1.00  0.00           C  
ATOM    613  CG1 VAL A  70      -4.547  -2.520   0.966  1.00  0.00           C  
ATOM    614  CG2 VAL A  70      -2.786  -4.059   1.839  1.00  0.00           C  
ATOM    615  HN  VAL A  70      -0.717  -2.524   2.721  1.00  0.00           H  
ATOM    616  N   VAL A  71      -1.934   0.712   1.117  1.00  0.00           N  
ATOM    617  CA  VAL A  71      -1.924   2.093   1.667  1.00  0.00           C  
ATOM    618  C   VAL A  71      -3.229   2.808   1.287  1.00  0.00           C  
ATOM    619  O   VAL A  71      -3.247   3.468   0.262  1.00  0.00           O  
ATOM    620  CB  VAL A  71      -0.703   2.874   1.162  1.00  0.00           C  
ATOM    621  CG1 VAL A  71      -0.290   4.037   2.019  1.00  0.00           C  
ATOM    622  CG2 VAL A  71       0.471   1.979   0.820  1.00  0.00           C  
ATOM    623  HN  VAL A  71      -1.625   0.497   0.210  1.00  0.00           H  
ATOM    624  N   THR A  72      -4.299   2.535   2.037  1.00  0.00           N  
ATOM    625  CA  THR A  72      -5.567   3.145   1.743  1.00  0.00           C  
ATOM    626  C   THR A  72      -6.003   4.198   2.735  1.00  0.00           C  
ATOM    627  O   THR A  72      -7.110   4.150   3.318  1.00  0.00           O  
ATOM    628  CB  THR A  72      -6.649   2.081   1.578  1.00  0.00           C  
ATOM    629  CG2 THR A  72      -6.885   1.452   2.825  1.00  0.00           C  
ATOM    630  OG1 THR A  72      -6.263   1.086   0.500  1.00  0.00           O  
ATOM    631  HN  THR A  72      -4.208   1.995   2.881  1.00  0.00           H  
ATOM    632  HO  THR A  72      -6.165   0.802   3.020  1.00  0.00           H  
ATOM    633  N   GLY A  73      -5.125   5.183   3.024  1.00  0.00           N  
ATOM    634  CA  GLY A  73      -5.309   5.916   4.302  1.00  0.00           C  
ATOM    635  C   GLY A  73      -4.845   5.082   5.472  1.00  0.00           C  
ATOM    636  O   GLY A  73      -3.645   4.945   5.775  1.00  0.00           O  
ATOM    637  HN  GLY A  73      -4.176   5.051   2.703  1.00  0.00           H  
ATOM    638  N   VAL A  74      -5.756   4.310   6.089  1.00  0.00           N  
ATOM    639  CA  VAL A  74      -5.321   3.238   7.013  1.00  0.00           C  
ATOM    640  C   VAL A  74      -4.404   2.241   6.251  1.00  0.00           C  
ATOM    641  O   VAL A  74      -4.564   2.168   5.021  1.00  0.00           O  
ATOM    642  CB  VAL A  74      -6.516   2.511   7.620  1.00  0.00           C  
ATOM    643  CG1 VAL A  74      -6.145   1.161   8.209  1.00  0.00           C  
ATOM    644  CG2 VAL A  74      -7.257   3.330   8.644  1.00  0.00           C  
ATOM    645  HN  VAL A  74      -6.735   4.472   5.916  1.00  0.00           H  
ATOM    646  N   THR A  75      -3.206   2.101   6.844  1.00  0.00           N  
ATOM    647  CA  THR A  75      -2.150   1.426   6.064  1.00  0.00           C  
ATOM    648  C   THR A  75      -1.908   0.040   6.669  1.00  0.00           C  
ATOM    649  O   THR A  75      -1.962  -0.127   7.894  1.00  0.00           O  
ATOM    650  CB  THR A  75      -0.881   2.280   6.086  1.00  0.00           C  
ATOM    651  CG2 THR A  75      -1.066   3.560   5.497  1.00  0.00           C  
ATOM    652  OG1 THR A  75       0.255   1.554   5.409  1.00  0.00           O  
ATOM    653  HN  THR A  75      -3.205   2.103   7.852  1.00  0.00           H  
ATOM    654  HO  THR A  75      -1.968   3.869   5.815  1.00  0.00           H  
ATOM    655  N   ALA A  76      -1.945  -0.994   5.813  1.00  0.00           N  
ATOM    656  CA  ALA A  76      -1.444  -2.291   6.228  1.00  0.00           C  
ATOM    657  C   ALA A  76      -0.123  -2.672   5.593  1.00  0.00           C  
ATOM    658  O   ALA A  76      -0.053  -3.101   4.424  1.00  0.00           O  
ATOM    659  CB  ALA A  76      -2.503  -3.388   5.972  1.00  0.00           C  
ATOM    660  HN  ALA A  76      -2.102  -0.772   4.842  1.00  0.00           H  
ATOM    661  N   VAL A  77       0.954  -2.699   6.419  1.00  0.00           N  
ATOM    662  CA  VAL A  77       2.244  -3.166   5.980  1.00  0.00           C  
ATOM    663  C   VAL A  77       2.477  -4.642   6.311  1.00  0.00           C  
ATOM    664  O   VAL A  77       2.880  -4.958   7.449  1.00  0.00           O  
ATOM    665  CB  VAL A  77       3.349  -2.309   6.639  1.00  0.00           C  
ATOM    666  CG1 VAL A  77       4.724  -2.454   6.026  1.00  0.00           C  
ATOM    667  CG2 VAL A  77       2.967  -0.835   6.656  1.00  0.00           C  
ATOM    668  HN  VAL A  77       0.841  -2.400   7.367  1.00  0.00           H  
ATOM    669  N   ALA A  78       2.098  -5.555   5.411  1.00  0.00           N  
ATOM    670  CA  ALA A  78       2.139  -6.971   5.747  1.00  0.00           C  
ATOM    671  C   ALA A  78       3.395  -7.627   5.192  1.00  0.00           C  
ATOM    672  O   ALA A  78       3.810  -7.225   4.107  1.00  0.00           O  
ATOM    673  CB  ALA A  78       0.915  -7.703   5.204  1.00  0.00           C  
ATOM    674  HN  ALA A  78       1.475  -5.273   4.661  1.00  0.00           H  
ATOM    675  N   GLN A  79       4.222  -8.155   6.083  1.00  0.00           N  
ATOM    676  CA  GLN A  79       5.551  -8.606   5.639  1.00  0.00           C  
ATOM    677  C   GLN A  79       5.823 -10.062   6.043  1.00  0.00           C  
ATOM    678  O   GLN A  79       5.614 -10.979   5.227  1.00  0.00           O  
ATOM    679  CB  GLN A  79       6.659  -7.665   6.091  1.00  0.00           C  
ATOM    680  CG  GLN A  79       7.767  -7.471   5.072  1.00  0.00           C  
ATOM    681  CD  GLN A  79       8.899  -6.569   5.551  1.00  0.00           C  
ATOM    682  NE2 GLN A  79       9.777  -6.966   6.317  1.00  0.00           N  
ATOM    683  OE1 GLN A  79       8.858  -5.287   5.180  1.00  0.00           O  
ATOM    684  HN  GLN A  79       3.874  -8.514   6.971  1.00  0.00           H  
ATOM    685 1HNE GLN A  79       9.597  -4.662   5.457  1.00  0.00           H  
ATOM    686 2HNE GLN A  79       8.097  -5.002   4.616  1.00  0.00           H  
ATOM    687  N   LYS A  80       5.963 -10.284   7.346  1.00  0.00           N  
ATOM    688  CA  LYS A  80       5.851 -11.638   7.869  1.00  0.00           C  
ATOM    689  C   LYS A  80       4.418 -12.073   7.925  1.00  0.00           C  
ATOM    690  O   LYS A  80       4.049 -12.955   7.113  1.00  0.00           O  
ATOM    691  CB  LYS A  80       6.555 -11.738   9.212  1.00  0.00           C  
ATOM    692  CG  LYS A  80       6.598 -13.167   9.750  1.00  0.00           C  
ATOM    693  CD  LYS A  80       7.661 -14.000   9.023  1.00  0.00           C  
ATOM    694  CE  LYS A  80       7.171 -15.442   8.893  1.00  0.00           C  
ATOM    695  NZ  LYS A  80       8.311 -16.388   8.844  1.00  0.00           N1+
ATOM    696  HN  LYS A  80       6.212  -9.546   7.985  1.00  0.00           H  
ATOM    697  HZ1 LYS A  80       8.939 -16.070   8.147  1.00  0.00           H  
ATOM    698  HZ2 LYS A  80       8.716 -16.350   9.761  1.00  0.00           H  
ATOM    699  HZ3 LYS A  80       7.986 -17.313   8.700  1.00  0.00           H  
ATOM    700  N   THR A  81       3.621 -11.562   8.849  1.00  0.00           N  
ATOM    701  CA  THR A  81       2.181 -11.713   8.759  1.00  0.00           C  
ATOM    702  C   THR A  81       1.508 -10.590   7.992  1.00  0.00           C  
ATOM    703  O   THR A  81       2.127  -9.530   7.803  1.00  0.00           O  
ATOM    704  CB  THR A  81       1.552 -11.847  10.162  1.00  0.00           C  
ATOM    705  CG2 THR A  81       1.620 -10.595  10.838  1.00  0.00           C  
ATOM    706  OG1 THR A  81       2.263 -12.908  11.012  1.00  0.00           O  
ATOM    707  HN  THR A  81       4.063 -10.988   9.566  1.00  0.00           H  
ATOM    708  HO  THR A  81       1.849 -10.775  11.802  1.00  0.00           H  
ATOM    709  N   VAL A  82       0.195 -10.661   7.813  1.00  0.00           N  
ATOM    710  CA  VAL A  82      -0.600  -9.470   7.491  1.00  0.00           C  
ATOM    711  C   VAL A  82      -0.766  -8.517   8.644  1.00  0.00           C  
ATOM    712  O   VAL A  82      -0.444  -7.329   8.496  1.00  0.00           O  
ATOM    713  CB  VAL A  82      -1.955  -9.833   6.875  1.00  0.00           C  
ATOM    714  CG1 VAL A  82      -2.541  -8.675   6.077  1.00  0.00           C  
ATOM    715  CG2 VAL A  82      -1.787 -11.080   6.002  1.00  0.00           C  
ATOM    716  HN  VAL A  82      -0.278 -11.489   8.165  1.00  0.00           H  
ATOM    717  N   GLU A  83      -0.771  -9.057   9.865  1.00  0.00           N  
ATOM    718  CA  GLU A  83      -1.085  -8.214  11.041  1.00  0.00           C  
ATOM    719  C   GLU A  83      -0.072  -8.525  12.167  1.00  0.00           C  
ATOM    720  O   GLU A  83      -0.034  -9.673  12.663  1.00  0.00           O  
ATOM    721  CB  GLU A  83      -2.482  -8.545  11.563  1.00  0.00           C  
ATOM    722  CG  GLU A  83      -2.886  -7.801  12.803  1.00  0.00           C  
ATOM    723  CD  GLU A  83      -3.942  -8.557  13.597  1.00  0.00           C  
ATOM    724  OE1 GLU A  83      -3.581  -9.154  14.624  1.00  0.00           O  
ATOM    725  OE2 GLU A  83      -5.021  -8.827  13.025  1.00  0.00           O1-
ATOM    726  HN  GLU A  83      -0.711 -10.054  10.002  1.00  0.00           H  
ATOM    727  N   GLY A  84       0.563  -7.481  12.707  1.00  0.00           N  
ATOM    728  CA  GLY A  84       1.228  -7.586  14.001  1.00  0.00           C  
ATOM    729  C   GLY A  84       2.610  -8.170  13.909  1.00  0.00           C  
ATOM    730  O   GLY A  84       3.603  -7.484  13.648  1.00  0.00           O  
ATOM    731  HN  GLY A  84       0.458  -6.613  12.222  1.00  0.00           H  
ATOM    732  N   ALA A  85       2.677  -9.512  13.893  1.00  0.00           N  
ATOM    733  CA  ALA A  85       3.948 -10.219  13.898  1.00  0.00           C  
ATOM    734  C   ALA A  85       4.783  -9.986  12.637  1.00  0.00           C  
ATOM    735  O   ALA A  85       4.314 -10.357  11.560  1.00  0.00           O  
ATOM    736  CB  ALA A  85       3.705 -11.728  14.111  1.00  0.00           C  
ATOM    737  HN  ALA A  85       1.831 -10.025  14.111  1.00  0.00           H  
ATOM    738  N   GLY A  86       5.944  -9.392  12.744  1.00  0.00           N  
ATOM    739  CA  GLY A  86       6.700  -8.973  11.582  1.00  0.00           C  
ATOM    740  C   GLY A  86       5.897  -8.083  10.639  1.00  0.00           C  
ATOM    741  O   GLY A  86       6.261  -8.061   9.455  1.00  0.00           O  
ATOM    742  HN  GLY A  86       6.297  -9.218  13.674  1.00  0.00           H  
ATOM    743  N   SER A  87       5.106  -7.182  11.168  1.00  0.00           N  
ATOM    744  CA  SER A  87       4.269  -6.339  10.298  1.00  0.00           C  
ATOM    745  C   SER A  87       4.091  -4.980  11.023  1.00  0.00           C  
ATOM    746  O   SER A  87       4.136  -4.869  12.240  1.00  0.00           O  
ATOM    747  CB  SER A  87       2.925  -7.027  10.087  1.00  0.00           C  
ATOM    748  OG  SER A  87       1.858  -6.110   9.958  1.00  0.00           O  
ATOM    749  HN  SER A  87       4.811  -7.291  12.131  1.00  0.00           H  
ATOM    750  HO  SER A  87       1.007  -6.662  10.030  1.00  0.00           H  
ATOM    751  N   ILE A  88       3.631  -3.993  10.226  1.00  0.00           N  
ATOM    752  CA  ILE A  88       3.043  -2.814  10.902  1.00  0.00           C  
ATOM    753  C   ILE A  88       1.582  -2.696  10.429  1.00  0.00           C  
ATOM    754  O   ILE A  88       1.269  -3.008   9.265  1.00  0.00           O  
ATOM    755  CB  ILE A  88       3.825  -1.534  10.530  1.00  0.00           C  
ATOM    756  CG1 ILE A  88       5.167  -1.442  11.247  1.00  0.00           C  
ATOM    757  CG2 ILE A  88       2.947  -0.314  10.758  1.00  0.00           C  
ATOM    758  CD1 ILE A  88       5.888  -0.165  10.819  1.00  0.00           C  
ATOM    759  HN  ILE A  88       3.476  -4.122   9.257  1.00  0.00           H  
ATOM    760  N   ALA A  89       0.665  -2.731  11.407  1.00  0.00           N  
ATOM    761  CA  ALA A  89      -0.761  -2.517  11.071  1.00  0.00           C  
ATOM    762  C   ALA A  89      -1.116  -1.086  11.570  1.00  0.00           C  
ATOM    763  O   ALA A  89      -0.660  -0.761  12.681  1.00  0.00           O  
ATOM    764  CB  ALA A  89      -1.651  -3.560  11.794  1.00  0.00           C  
ATOM    765  HN  ALA A  89       0.971  -2.411  12.310  1.00  0.00           H  
ATOM    766  N   ALA A  90      -1.240  -0.164  10.598  1.00  0.00           N  
ATOM    767  CA  ALA A  90      -1.016   1.258  10.902  1.00  0.00           C  
ATOM    768  C   ALA A  90      -2.369   1.990  10.827  1.00  0.00           C  
ATOM    769  O   ALA A  90      -2.913   2.045   9.744  1.00  0.00           O  
ATOM    770  CB  ALA A  90      -0.003   1.873   9.935  1.00  0.00           C  
ATOM    771  HN  ALA A  90      -1.756  -0.421   9.770  1.00  0.00           H  
ATOM    772  N   ALA A  91      -2.927   2.318  12.002  1.00  0.00           N  
ATOM    773  CA  ALA A  91      -4.236   3.013  11.959  1.00  0.00           C  
ATOM    774  C   ALA A  91      -4.358   3.992  13.124  1.00  0.00           C  
ATOM    775  O   ALA A  91      -3.969   3.570  14.241  1.00  0.00           O  
ATOM    776  CB  ALA A  91      -5.386   1.997  12.072  1.00  0.00           C  
ATOM    777  HN  ALA A  91      -2.560   1.911  12.841  1.00  0.00           H  
ATOM    778  N   THR A  92      -5.376   4.861  13.047  1.00  0.00           N  
ATOM    779  CA  THR A  92      -5.665   5.671  14.243  1.00  0.00           C  
ATOM    780  C   THR A  92      -6.349   4.788  15.285  1.00  0.00           C  
ATOM    781  O   THR A  92      -7.575   4.678  15.381  1.00  0.00           O  
ATOM    782  CB  THR A  92      -6.551   6.868  13.873  1.00  0.00           C  
ATOM    783  CG2 THR A  92      -7.602   6.473  13.013  1.00  0.00           C  
ATOM    784  OG1 THR A  92      -5.726   7.961  13.232  1.00  0.00           O  
ATOM    785  HN  THR A  92      -5.633   5.182  12.153  1.00  0.00           H  
ATOM    786  HO  THR A  92      -8.039   5.680  13.431  1.00  0.00           H  
ATOM    787  N   GLY A  93      -5.537   4.049  16.057  1.00  0.00           N  
ATOM    788  CA  GLY A  93      -6.099   3.318  17.187  1.00  0.00           C  
ATOM    789  C   GLY A  93      -5.778   1.820  17.088  1.00  0.00           C  
ATOM    790  O   GLY A  93      -5.539   1.135  18.089  1.00  0.00           O  
ATOM    791  HN  GLY A  93      -4.538   4.023  15.900  1.00  0.00           H  
ATOM    792  N   PHE A  94      -5.538   1.397  15.847  1.00  0.00           N  
ATOM    793  CA  PHE A  94      -5.017   0.050  15.621  1.00  0.00           C  
ATOM    794  C   PHE A  94      -3.533   0.149  15.231  1.00  0.00           C  
ATOM    795  O   PHE A  94      -3.207   0.432  14.062  1.00  0.00           O  
ATOM    796  CB  PHE A  94      -5.797  -0.690  14.530  1.00  0.00           C  
ATOM    797  CG  PHE A  94      -5.770  -2.209  14.688  1.00  0.00           C  
ATOM    798  CD1 PHE A  94      -4.890  -2.973  13.912  1.00  0.00           C  
ATOM    799  CD2 PHE A  94      -6.849  -2.854  15.282  1.00  0.00           C  
ATOM    800  CE1 PHE A  94      -4.907  -4.361  13.999  1.00  0.00           C  
ATOM    801  CE2 PHE A  94      -6.956  -4.255  15.223  1.00  0.00           C  
ATOM    802  CZ  PHE A  94      -5.943  -5.026  14.638  1.00  0.00           C  
ATOM    803  HN  PHE A  94      -5.492   2.047  15.086  1.00  0.00           H  
ATOM    804  N   VAL A  95      -2.708   0.413  16.245  1.00  0.00           N  
ATOM    805  CA  VAL A  95      -1.286   0.693  15.983  1.00  0.00           C  
ATOM    806  C   VAL A  95      -0.423  -0.462  16.497  1.00  0.00           C  
ATOM    807  O   VAL A  95      -0.469  -0.699  17.696  1.00  0.00           O  
ATOM    808  CB  VAL A  95      -0.851   1.975  16.717  1.00  0.00           C  
ATOM    809  CG1 VAL A  95       0.286   2.726  16.084  1.00  0.00           C  
ATOM    810  CG2 VAL A  95      -2.032   2.865  17.052  1.00  0.00           C  
ATOM    811  HN  VAL A  95      -3.037   0.303  17.191  1.00  0.00           H  
ATOM    812  N   LYS A  96      -0.190  -1.456  15.628  1.00  0.00           N  
ATOM    813  CA  LYS A  96       0.407  -2.738  16.079  1.00  0.00           C  
ATOM    814  C   LYS A  96       1.724  -2.911  15.334  1.00  0.00           C  
ATOM    815  O   LYS A  96       1.736  -2.966  14.113  1.00  0.00           O  
ATOM    816  CB  LYS A  96      -0.530  -3.861  15.659  1.00  0.00           C  
ATOM    817  CG  LYS A  96      -0.271  -5.145  16.429  1.00  0.00           C  
ATOM    818  CD  LYS A  96      -1.461  -6.079  16.340  1.00  0.00           C  
ATOM    819  CE  LYS A  96      -1.241  -7.315  17.217  1.00  0.00           C  
ATOM    820  NZ  LYS A  96      -2.305  -8.327  16.992  1.00  0.00           N1+
ATOM    821  HN  LYS A  96      -0.314  -1.296  14.643  1.00  0.00           H  
ATOM    822  HZ1 LYS A  96      -2.241  -8.580  16.039  1.00  0.00           H  
ATOM    823  HZ2 LYS A  96      -2.151  -9.116  17.557  1.00  0.00           H  
ATOM    824  HZ3 LYS A  96      -3.146  -7.830  17.213  1.00  0.00           H  
ATOM    825  N   LYS A  97       2.848  -2.664  16.041  1.00  0.00           N  
ATOM    826  CA  LYS A  97       4.103  -2.368  15.358  1.00  0.00           C  
ATOM    827  C   LYS A  97       5.210  -3.223  15.912  1.00  0.00           C  
ATOM    828  O   LYS A  97       5.629  -3.011  17.057  1.00  0.00           O  
ATOM    829  CB  LYS A  97       4.430  -0.876  15.383  1.00  0.00           C  
ATOM    830  CG  LYS A  97       3.584  -0.066  14.418  1.00  0.00           C  
ATOM    831  CD  LYS A  97       3.559   1.414  14.708  1.00  0.00           C  
ATOM    832  CE  LYS A  97       3.429   2.200  13.405  1.00  0.00           C  
ATOM    833  NZ  LYS A  97       3.295   3.657  13.590  1.00  0.00           N1+
ATOM    834  HN  LYS A  97       2.800  -2.576  17.026  1.00  0.00           H  
ATOM    835  HZ1 LYS A  97       2.602   3.833  14.298  1.00  0.00           H  
ATOM    836  HZ2 LYS A  97       4.145   4.048  13.893  1.00  0.00           H  
ATOM    837  HZ3 LYS A  97       2.975   4.039  12.726  1.00  0.00           H  
ATOM    838  N   ASP A  98       5.549  -4.295  15.230  1.00  0.00           N  
ATOM    839  CA  ASP A  98       6.608  -5.205  15.707  1.00  0.00           C  
ATOM    840  C   ASP A  98       7.958  -4.458  15.717  1.00  0.00           C  
ATOM    841  O   ASP A  98       8.367  -4.037  16.798  1.00  0.00           O  
ATOM    842  CB  ASP A  98       6.713  -6.422  14.800  1.00  0.00           C  
ATOM    843  CG  ASP A  98       7.534  -7.533  15.450  1.00  0.00           C  
ATOM    844  OD1 ASP A  98       7.691  -7.563  16.690  1.00  0.00           O  
ATOM    845  OD2 ASP A  98       7.982  -8.442  14.719  1.00  0.00           O1-
ATOM    846  HN  ASP A  98       5.148  -4.482  14.318  1.00  0.00           H  
ATOM    847  N   GLN A  99       8.251  -3.793  14.582  1.00  0.00           N  
ATOM    848  CA  GLN A  99       9.538  -3.165  14.446  1.00  0.00           C  
ATOM    849  C   GLN A  99       9.620  -1.798  15.137  1.00  0.00           C  
ATOM    850  O   GLN A  99      10.636  -1.127  15.110  1.00  0.00           O  
ATOM    851  CB  GLN A  99       9.934  -3.015  12.980  1.00  0.00           C  
ATOM    852  CG  GLN A  99       9.033  -2.050  12.234  1.00  0.00           C  
ATOM    853  CD  GLN A  99       9.302  -2.075  10.729  1.00  0.00           C  
ATOM    854  NE2 GLN A  99       8.719  -2.853   9.978  1.00  0.00           N  
ATOM    855  OE1 GLN A  99      10.374  -1.414  10.317  1.00  0.00           O  
ATOM    856  HN  GLN A  99       7.755  -4.059  13.729  1.00  0.00           H  
ATOM    857 1HNE GLN A  99      10.622  -1.406   9.366  1.00  0.00           H  
ATOM    858 2HNE GLN A  99      11.090  -1.161  10.985  1.00  0.00           H  
ATOM    859  N   LEU A 100       8.478  -1.285  15.618  1.00  0.00           N  
ATOM    860  CA  LEU A 100       8.501  -0.004  16.280  1.00  0.00           C  
ATOM    861  C   LEU A 100       8.157  -0.100  17.755  1.00  0.00           C  
ATOM    862  O   LEU A 100       8.103   0.910  18.473  1.00  0.00           O  
ATOM    863  CB  LEU A 100       7.570   0.971  15.573  1.00  0.00           C  
ATOM    864  CG  LEU A 100       8.188   1.609  14.355  1.00  0.00           C  
ATOM    865  CD1 LEU A 100       7.189   2.336  13.460  1.00  0.00           C  
ATOM    866  CD2 LEU A 100       9.151   2.720  14.765  1.00  0.00           C  
ATOM    867  HN  LEU A 100       7.601  -1.748  15.417  1.00  0.00           H  
ATOM    868  N   GLY A 101       7.734  -1.300  18.178  1.00  0.00           N  
ATOM    869  CA  GLY A 101       7.584  -1.510  19.620  1.00  0.00           C  
ATOM    870  C   GLY A 101       6.301  -0.899  20.124  1.00  0.00           C  
ATOM    871  O   GLY A 101       6.352  -0.159  21.125  1.00  0.00           O  
ATOM    872  HN  GLY A 101       7.853  -2.098  17.607  1.00  0.00           H  
ATOM    873  N   LYS A 102       5.193  -1.538  19.758  1.00  0.00           N  
ATOM    874  CA  LYS A 102       3.886  -0.955  20.162  1.00  0.00           C  
ATOM    875  C   LYS A 102       2.784  -1.957  19.948  1.00  0.00           C  
ATOM    876  O   LYS A 102       2.710  -2.628  18.897  1.00  0.00           O  
ATOM    877  CB  LYS A 102       3.656   0.294  19.299  1.00  0.00           C  
ATOM    878  CG  LYS A 102       2.224   0.784  19.216  1.00  0.00           C  
ATOM    879  CD  LYS A 102       1.825   1.695  20.370  1.00  0.00           C  
ATOM    880  CE  LYS A 102       2.644   2.981  20.457  1.00  0.00           C  
ATOM    881  NZ  LYS A 102       2.467   3.749  21.706  1.00  0.00           N1+
ATOM    882  HN  LYS A 102       5.222  -2.205  19.015  1.00  0.00           H  
ATOM    883  HZ1 LYS A 102       3.046   4.581  21.636  1.00  0.00           H  
ATOM    884  HZ2 LYS A 102       1.506   4.015  21.798  1.00  0.00           H  
ATOM    885  HZ3 LYS A 102       2.788   3.194  22.474  1.00  0.00           H  
ATOM    886  N   ASN A 103       1.932  -2.121  20.951  1.00  0.00           N  
ATOM    887  CA  ASN A 103       0.796  -3.062  20.805  1.00  0.00           C  
ATOM    888  C   ASN A 103      -0.472  -2.357  21.287  1.00  0.00           C  
ATOM    889  O   ASN A 103      -0.747  -2.190  22.487  1.00  0.00           O  
ATOM    890  CB  ASN A 103       1.078  -4.277  21.691  1.00  0.00           C  
ATOM    891  CG  ASN A 103       0.307  -5.533  21.376  1.00  0.00           C  
ATOM    892  ND2 ASN A 103       0.594  -6.606  21.944  1.00  0.00           N  
ATOM    893  OD1 ASN A 103      -0.594  -5.463  20.409  1.00  0.00           O  
ATOM    894  HN  ASN A 103       1.985  -1.554  21.755  1.00  0.00           H  
ATOM    895 1HND ASN A 103      -1.062  -6.310  20.151  1.00  0.00           H  
ATOM    896 2HND ASN A 103      -0.928  -4.563  20.101  1.00  0.00           H  
ATOM    897  N   GLU A 104      -1.072  -1.636  20.327  1.00  0.00           N  
ATOM    898  CA  GLU A 104      -2.303  -0.910  20.679  1.00  0.00           C  
ATOM    899  C   GLU A 104      -3.454  -1.369  19.845  1.00  0.00           C  
ATOM    900  O   GLU A 104      -3.435  -1.280  18.597  1.00  0.00           O  
ATOM    901  CB  GLU A 104      -2.078   0.606  20.568  1.00  0.00           C  
ATOM    902  CG  GLU A 104      -3.088   1.418  21.349  1.00  0.00           C  
ATOM    903  CD  GLU A 104      -2.870   1.345  22.836  1.00  0.00           C  
ATOM    904  OE1 GLU A 104      -3.568   0.560  23.508  1.00  0.00           O  
ATOM    905  OE2 GLU A 104      -1.772   1.792  23.259  1.00  0.00           O1-
ATOM    906  HN  GLU A 104      -0.632  -1.476  19.447  1.00  0.00           H  
ATOM    907  N   GLU A 105      -4.443  -2.067  20.437  1.00  0.00           N  
ATOM    908  CA  GLU A 105      -5.375  -2.856  19.602  1.00  0.00           C  
ATOM    909  C   GLU A 105      -6.779  -2.307  19.712  1.00  0.00           C  
ATOM    910  O   GLU A 105      -7.664  -2.997  20.269  1.00  0.00           O  
ATOM    911  CB  GLU A 105      -5.378  -4.326  20.006  1.00  0.00           C  
ATOM    912  CG  GLU A 105      -4.548  -5.227  19.095  1.00  0.00           C  
ATOM    913  CD  GLU A 105      -4.329  -6.578  19.784  1.00  0.00           C  
ATOM    914  OE1 GLU A 105      -3.910  -6.629  20.947  1.00  0.00           O  
ATOM    915  OE2 GLU A 105      -4.574  -7.579  19.093  1.00  0.00           O1-
ATOM    916  HN  GLU A 105      -4.653  -1.925  21.411  1.00  0.00           H  
ATOM    917  N   GLY A 106      -7.061  -1.175  19.094  1.00  0.00           N  
ATOM    918  CA  GLY A 106      -8.460  -0.677  19.115  1.00  0.00           C  
ATOM    919  C   GLY A 106      -9.024  -0.744  17.715  1.00  0.00           C  
ATOM    920  O   GLY A 106      -9.364  -1.838  17.202  1.00  0.00           O  
ATOM    921  HN  GLY A 106      -6.338  -0.670  18.605  1.00  0.00           H  
ATOM    922  N   ALA A 107      -9.389   0.405  17.140  1.00  0.00           N  
ATOM    923  CA  ALA A 107     -10.129   0.434  15.887  1.00  0.00           C  
ATOM    924  C   ALA A 107      -9.622   1.466  14.930  1.00  0.00           C  
ATOM    925  O   ALA A 107      -9.508   2.620  15.271  1.00  0.00           O  
ATOM    926  CB  ALA A 107     -11.627   0.640  16.129  1.00  0.00           C  
ATOM    927  HN  ALA A 107      -9.050   1.255  17.537  1.00  0.00           H  
ATOM    928  N   PRO A 108      -9.506   1.098  13.654  1.00  0.00           N  
ATOM    929  CA  PRO A 108      -8.878   1.922  12.650  1.00  0.00           C  
ATOM    930  C   PRO A 108      -9.637   3.168  12.306  1.00  0.00           C  
ATOM    931  O   PRO A 108      -9.013   4.169  11.926  1.00  0.00           O  
ATOM    932  CB  PRO A 108      -8.725   0.997  11.440  1.00  0.00           C  
ATOM    933  CG  PRO A 108      -8.585  -0.343  12.097  1.00  0.00           C  
ATOM    934  CD  PRO A 108      -9.564  -0.335  13.236  1.00  0.00           C  
ATOM    935  N   GLN A 109     -10.937   3.258  12.611  1.00  0.00           N  
ATOM    936  CA  GLN A 109     -11.766   4.269  11.934  1.00  0.00           C  
ATOM    937  C   GLN A 109     -11.875   5.543  12.814  1.00  0.00           C  
ATOM    938  O   GLN A 109     -11.335   6.615  12.485  1.00  0.00           O  
ATOM    939  CB  GLN A 109     -13.189   3.761  11.689  1.00  0.00           C  
ATOM    940  CG  GLN A 109     -14.119   4.705  10.973  1.00  0.00           C  
ATOM    941  CD  GLN A 109     -15.580   4.251  11.001  1.00  0.00           C  
ATOM    942  NE2 GLN A 109     -15.895   3.100  11.319  1.00  0.00           N  
ATOM    943  OE1 GLN A 109     -16.499   5.221  10.950  1.00  0.00           O  
ATOM    944  HN  GLN A 109     -11.416   2.458  12.998  1.00  0.00           H  
ATOM    945 1HNE GLN A 109     -16.194   6.170  10.921  1.00  0.00           H  
ATOM    946 2HNE GLN A 109     -17.469   4.974  10.820  1.00  0.00           H  
ATOM    947  N   GLU A 110     -12.287   5.315  14.078  1.00  0.00           N  
ATOM    948  CA  GLU A 110     -12.376   6.416  15.005  1.00  0.00           C  
ATOM    949  C   GLU A 110     -11.065   7.180  15.101  1.00  0.00           C  
ATOM    950  O   GLU A 110     -10.138   6.620  15.730  1.00  0.00           O  
ATOM    951  CB  GLU A 110     -12.863   5.988  16.398  1.00  0.00           C  
ATOM    952  CG  GLU A 110     -14.219   5.338  16.374  1.00  0.00           C  
ATOM    953  CD  GLU A 110     -15.071   5.559  17.624  1.00  0.00           C  
ATOM    954  OE1 GLU A 110     -15.194   4.639  18.460  1.00  0.00           O  
ATOM    955  OE2 GLU A 110     -15.301   6.768  17.912  1.00  0.00           O1-
ATOM    956  HN  GLU A 110     -12.832   4.488  14.287  1.00  0.00           H  
ATOM    957  N   GLY A 111     -10.918   8.279  14.402  1.00  0.00           N  
ATOM    958  CA  GLY A 111      -9.563   8.869  14.272  1.00  0.00           C  
ATOM    959  C   GLY A 111      -9.438   9.605  12.929  1.00  0.00           C  
ATOM    960  O   GLY A 111      -9.635  10.809  12.899  1.00  0.00           O  
ATOM    961  HN  GLY A 111     -11.723   8.797  14.136  1.00  0.00           H  
ATOM    962  N   ILE A 112      -9.146   8.861  11.888  1.00  0.00           N  
ATOM    963  CA  ILE A 112      -9.246   9.427  10.538  1.00  0.00           C  
ATOM    964  C   ILE A 112     -10.657   9.917  10.279  1.00  0.00           C  
ATOM    965  O   ILE A 112     -10.905  11.117  10.130  1.00  0.00           O  
ATOM    966  CB  ILE A 112      -8.944   8.299   9.523  1.00  0.00           C  
ATOM    967  CG1 ILE A 112      -7.655   7.586   9.864  1.00  0.00           C  
ATOM    968  CG2 ILE A 112      -8.973   8.820   8.100  1.00  0.00           C  
ATOM    969  CD1 ILE A 112      -7.043   6.925   8.626  1.00  0.00           C  
ATOM    970  HN  ILE A 112      -8.817   7.909  11.981  1.00  0.00           H  
ATOM    971  N   LEU A 113     -11.632   9.036  10.571  1.00  0.00           N  
ATOM    972  CA  LEU A 113     -13.023   9.433  10.296  1.00  0.00           C  
ATOM    973  C   LEU A 113     -13.786   9.484  11.647  1.00  0.00           C  
ATOM    974  O   LEU A 113     -13.397   8.865  12.644  1.00  0.00           O  
ATOM    975  CB  LEU A 113     -13.714   8.449   9.357  1.00  0.00           C  
ATOM    976  CG  LEU A 113     -12.812   7.792   8.342  1.00  0.00           C  
ATOM    977  CD1 LEU A 113     -13.200   6.353   8.027  1.00  0.00           C  
ATOM    978  CD2 LEU A 113     -12.866   8.457   6.988  1.00  0.00           C  
ATOM    979  HN  LEU A 113     -11.419   8.162  11.004  1.00  0.00           H  
ATOM    980  N   GLU A 114     -14.936  10.090  11.593  1.00  0.00           N  
ATOM    981  CA  GLU A 114     -15.952   9.866  12.653  1.00  0.00           C  
ATOM    982  C   GLU A 114     -16.813   8.650  12.265  1.00  0.00           C  
ATOM    983  O   GLU A 114     -16.331   7.503  12.358  1.00  0.00           O  
ATOM    984  CB  GLU A 114     -16.847  11.119  12.750  1.00  0.00           C  
ATOM    985  CG  GLU A 114     -16.114  12.402  13.096  1.00  0.00           C  
ATOM    986  CD  GLU A 114     -16.196  12.704  14.581  1.00  0.00           C  
ATOM    987  OE1 GLU A 114     -16.150  13.876  15.000  1.00  0.00           O  
ATOM    988  OE2 GLU A 114     -16.130  11.703  15.355  1.00  0.00           O1-
ATOM    989  HN  GLU A 114     -15.161  10.635  10.787  1.00  0.00           H  
ATOM    990  N   ASP A 115     -18.111   8.832  12.150  1.00  0.00           N  
ATOM    991  CA  ASP A 115     -18.970   7.663  11.878  1.00  0.00           C  
ATOM    992  C   ASP A 115     -19.225   7.550  10.387  1.00  0.00           C  
ATOM    993  O   ASP A 115     -18.921   6.495   9.801  1.00  0.00           O  
ATOM    994  CB  ASP A 115     -20.266   7.730  12.688  1.00  0.00           C  
ATOM    995  CG  ASP A 115     -20.878   6.347  12.902  1.00  0.00           C  
ATOM    996  OD1 ASP A 115     -20.149   5.336  12.946  1.00  0.00           O  
ATOM    997  OD2 ASP A 115     -22.068   6.312  13.257  1.00  0.00           O1-
ATOM    998  HN  ASP A 115     -18.512   9.732  12.146  1.00  0.00           H  
ATOM    999  N   MET A 116     -19.515   8.662   9.708  1.00  0.00           N  
ATOM   1000  CA  MET A 116     -19.389   8.736   8.250  1.00  0.00           C  
ATOM   1001  C   MET A 116     -18.105   9.416   7.873  1.00  0.00           C  
ATOM   1002  O   MET A 116     -17.609  10.268   8.585  1.00  0.00           O  
ATOM   1003  CB  MET A 116     -20.572   9.476   7.625  1.00  0.00           C  
ATOM   1004  CG  MET A 116     -21.150  10.597   8.472  1.00  0.00           C  
ATOM   1005  SD  MET A 116     -22.249  11.686   7.557  1.00  0.00           S  
ATOM   1006  CE  MET A 116     -23.102  12.443   8.881  1.00  0.00           C  
ATOM   1007  HN  MET A 116     -19.721   9.503  10.232  1.00  0.00           H  
ATOM   1008  N   PRO A 117     -17.591   9.111   6.670  1.00  0.00           N  
ATOM   1009  CA  PRO A 117     -16.442   9.830   6.136  1.00  0.00           C  
ATOM   1010  C   PRO A 117     -16.965  11.075   5.375  1.00  0.00           C  
ATOM   1011  O   PRO A 117     -17.644  11.925   5.948  1.00  0.00           O  
ATOM   1012  CB  PRO A 117     -15.775   8.825   5.203  1.00  0.00           C  
ATOM   1013  CG  PRO A 117     -16.249   7.466   5.667  1.00  0.00           C  
ATOM   1014  CD  PRO A 117     -17.684   7.756   6.088  1.00  0.00           C  
ATOM   1015  N   VAL A 118     -16.257  11.313   4.246  1.00  0.00           N  
ATOM   1016  CA  VAL A 118     -16.462  12.575   3.522  1.00  0.00           C  
ATOM   1017  C   VAL A 118     -17.493  12.380   2.436  1.00  0.00           C  
ATOM   1018  O   VAL A 118     -17.824  11.218   2.107  1.00  0.00           O  
ATOM   1019  CB  VAL A 118     -15.119  12.986   2.893  1.00  0.00           C  
ATOM   1020  CG1 VAL A 118     -15.036  14.454   2.465  1.00  0.00           C  
ATOM   1021  CG2 VAL A 118     -13.993  12.677   3.872  1.00  0.00           C  
ATOM   1022  HN  VAL A 118     -15.589  10.622   3.945  1.00  0.00           H  
ATOM   1023  N   ASP A 119     -18.383  13.375   2.279  1.00  0.00           N  
ATOM   1024  CA  ASP A 119     -19.261  13.373   1.111  1.00  0.00           C  
ATOM   1025  C   ASP A 119     -18.815  14.361   0.073  1.00  0.00           C  
ATOM   1026  O   ASP A 119     -18.318  15.430   0.431  1.00  0.00           O  
ATOM   1027  CB  ASP A 119     -20.685  13.733   1.585  1.00  0.00           C  
ATOM   1028  CG  ASP A 119     -21.609  12.518   1.688  1.00  0.00           C  
ATOM   1029  OD1 ASP A 119     -21.256  11.439   1.160  1.00  0.00           O  
ATOM   1030  OD2 ASP A 119     -22.751  12.668   2.183  1.00  0.00           O1-
ATOM   1031  HN  ASP A 119     -18.078  14.289   2.602  1.00  0.00           H  
ATOM   1032  N   PRO A 120     -18.921  14.052  -1.207  1.00  0.00           N  
ATOM   1033  CA  PRO A 120     -18.559  14.956  -2.300  1.00  0.00           C  
ATOM   1034  C   PRO A 120     -19.702  15.881  -2.675  1.00  0.00           C  
ATOM   1035  O   PRO A 120     -19.888  16.114  -3.873  1.00  0.00           O  
ATOM   1036  CB  PRO A 120     -18.143  14.042  -3.454  1.00  0.00           C  
ATOM   1037  CG  PRO A 120     -17.986  12.682  -2.829  1.00  0.00           C  
ATOM   1038  CD  PRO A 120     -19.053  12.649  -1.739  1.00  0.00           C  
ATOM   1039  N   ASP A 121     -20.028  16.816  -1.759  1.00  0.00           N  
ATOM   1040  CA  ASP A 121     -20.958  17.903  -2.108  1.00  0.00           C  
ATOM   1041  C   ASP A 121     -20.270  19.184  -2.475  1.00  0.00           C  
ATOM   1042  O   ASP A 121     -20.555  20.265  -1.920  1.00  0.00           O  
ATOM   1043  CB  ASP A 121     -21.996  18.084  -1.006  1.00  0.00           C  
ATOM   1044  CG  ASP A 121     -23.431  17.814  -1.471  1.00  0.00           C  
ATOM   1045  OD1 ASP A 121     -23.641  17.005  -2.385  1.00  0.00           O  
ATOM   1046  OD2 ASP A 121     -24.324  18.370  -0.789  1.00  0.00           O1-
ATOM   1047  HN  ASP A 121     -19.888  16.585  -0.780  1.00  0.00           H  
ATOM   1048  N   ASN A 122     -19.237  19.144  -3.340  1.00  0.00           N  
ATOM   1049  CA  ASN A 122     -18.580  20.380  -3.818  1.00  0.00           C  
ATOM   1050  C   ASN A 122     -18.762  20.581  -5.321  1.00  0.00           C  
ATOM   1051  O   ASN A 122     -18.513  19.677  -6.109  1.00  0.00           O  
ATOM   1052  CB  ASN A 122     -17.071  20.286  -3.510  1.00  0.00           C  
ATOM   1053  CG  ASN A 122     -16.396  21.645  -3.468  1.00  0.00           C  
ATOM   1054  ND2 ASN A 122     -17.025  22.706  -3.532  1.00  0.00           N  
ATOM   1055  OD1 ASN A 122     -15.070  21.649  -3.344  1.00  0.00           O  
ATOM   1056  HN  ASN A 122     -18.849  18.270  -3.630  1.00  0.00           H  
ATOM   1057 1HND ASN A 122     -14.610  22.534  -3.493  1.00  0.00           H  
ATOM   1058 2HND ASN A 122     -14.574  20.794  -3.421  1.00  0.00           H  
ATOM   1059  N   GLU A 123     -19.456  21.674  -5.674  1.00  0.00           N  
ATOM   1060  CA  GLU A 123     -19.778  21.917  -7.103  1.00  0.00           C  
ATOM   1061  C   GLU A 123     -18.474  22.015  -7.902  1.00  0.00           C  
ATOM   1062  O   GLU A 123     -17.473  22.510  -7.340  1.00  0.00           O  
ATOM   1063  CB  GLU A 123     -20.589  23.204  -7.264  1.00  0.00           C  
ATOM   1064  CG  GLU A 123     -22.054  23.054  -6.950  1.00  0.00           C  
ATOM   1065  CD  GLU A 123     -22.909  24.247  -7.387  1.00  0.00           C  
ATOM   1066  OE1 GLU A 123     -22.473  24.973  -8.284  1.00  0.00           O  
ATOM   1067  OE2 GLU A 123     -23.961  24.436  -6.746  1.00  0.00           O1-
ATOM   1068  HN  GLU A 123     -19.916  22.221  -4.970  1.00  0.00           H  
ATOM   1069  N   ALA A 124     -18.450  21.369  -9.049  1.00  0.00           N  
ATOM   1070  CA  ALA A 124     -17.176  21.160  -9.751  1.00  0.00           C  
ATOM   1071  C   ALA A 124     -17.023  22.139 -10.917  1.00  0.00           C  
ATOM   1072  O   ALA A 124     -18.044  22.478 -11.547  1.00  0.00           O  
ATOM   1073  CB  ALA A 124     -17.081  19.717 -10.265  1.00  0.00           C  
ATOM   1074  HN  ALA A 124     -19.308  21.167  -9.503  1.00  0.00           H  
ATOM   1075  N   TYR A 125     -15.962  22.946 -10.846  1.00  0.00           N  
ATOM   1076  CA  TYR A 125     -15.657  23.818 -11.987  1.00  0.00           C  
ATOM   1077  C   TYR A 125     -14.289  23.452 -12.575  1.00  0.00           C  
ATOM   1078  O   TYR A 125     -13.262  23.337 -11.868  1.00  0.00           O  
ATOM   1079  CB  TYR A 125     -15.678  25.271 -11.514  1.00  0.00           C  
ATOM   1080  CG  TYR A 125     -17.043  25.785 -11.099  1.00  0.00           C  
ATOM   1081  CD1 TYR A 125     -17.462  25.718  -9.773  1.00  0.00           C  
ATOM   1082  CD2 TYR A 125     -17.953  26.253 -12.042  1.00  0.00           C  
ATOM   1083  CE1 TYR A 125     -18.790  25.923  -9.396  1.00  0.00           C  
ATOM   1084  CE2 TYR A 125     -19.272  26.614 -11.648  1.00  0.00           C  
ATOM   1085  CZ  TYR A 125     -19.705  26.366 -10.352  1.00  0.00           C  
ATOM   1086  OH  TYR A 125     -21.038  26.467 -10.063  1.00  0.00           O  
ATOM   1087  HN  TYR A 125     -15.294  22.838 -10.085  1.00  0.00           H  
ATOM   1088  HO  TYR A 125     -21.198  26.300  -9.107  1.00  0.00           H  
ATOM   1089  N   GLU A 126     -14.348  22.969 -13.832  1.00  0.00           N  
ATOM   1090  CA  GLU A 126     -13.166  22.277 -14.407  1.00  0.00           C  
ATOM   1091  C   GLU A 126     -12.451  23.218 -15.378  1.00  0.00           C  
ATOM   1092  O   GLU A 126     -12.985  23.521 -16.472  1.00  0.00           O  
ATOM   1093  CB  GLU A 126     -13.656  21.031 -15.153  1.00  0.00           C  
ATOM   1094  CG  GLU A 126     -14.192  19.968 -14.225  1.00  0.00           C  
ATOM   1095  CD  GLU A 126     -14.387  18.613 -14.872  1.00  0.00           C  
ATOM   1096  OE1 GLU A 126     -13.679  17.659 -14.524  1.00  0.00           O  
ATOM   1097  OE2 GLU A 126     -15.050  18.593 -15.953  1.00  0.00           O1-
ATOM   1098  HN  GLU A 126     -15.148  23.182 -14.409  1.00  0.00           H  
ATOM   1099  N   MET A 127     -11.467  23.939 -14.844  1.00  0.00           N  
ATOM   1100  CA  MET A 127     -10.839  25.038 -15.615  1.00  0.00           C  
ATOM   1101  C   MET A 127      -9.429  24.684 -15.984  1.00  0.00           C  
ATOM   1102  O   MET A 127      -8.724  24.093 -15.149  1.00  0.00           O  
ATOM   1103  CB  MET A 127     -10.950  26.371 -14.868  1.00  0.00           C  
ATOM   1104  CG  MET A 127     -12.361  26.887 -14.627  1.00  0.00           C  
ATOM   1105  SD  MET A 127     -12.377  28.430 -13.669  1.00  0.00           S  
ATOM   1106  CE  MET A 127     -14.064  28.869 -13.761  1.00  0.00           C  
ATOM   1107  HN  MET A 127     -10.968  23.536 -14.095  1.00  0.00           H  
ATOM   1108  N   PRO A 128      -9.111  24.597 -17.295  1.00  0.00           N  
ATOM   1109  CA  PRO A 128      -7.794  24.078 -17.649  1.00  0.00           C  
ATOM   1110  C   PRO A 128      -6.694  25.095 -17.322  1.00  0.00           C  
ATOM   1111  O   PRO A 128      -6.610  26.181 -17.918  1.00  0.00           O  
ATOM   1112  CB  PRO A 128      -7.879  23.816 -19.143  1.00  0.00           C  
ATOM   1113  CG  PRO A 128      -9.306  24.050 -19.567  1.00  0.00           C  
ATOM   1114  CD  PRO A 128      -9.926  24.910 -18.484  1.00  0.00           C  
ATOM   1115  N   SER A 129      -5.696  24.646 -16.529  1.00  0.00           N  
ATOM   1116  CA  SER A 129      -4.569  25.517 -16.230  1.00  0.00           C  
ATOM   1117  C   SER A 129      -3.303  24.749 -15.895  1.00  0.00           C  
ATOM   1118  O   SER A 129      -3.255  23.883 -15.028  1.00  0.00           O  
ATOM   1119  CB  SER A 129      -4.862  26.474 -15.069  1.00  0.00           C  
ATOM   1120  OG  SER A 129      -3.680  26.782 -14.340  1.00  0.00           O  
ATOM   1121  HN  SER A 129      -5.866  23.758 -16.055  1.00  0.00           H  
ATOM   1122  HO  SER A 129      -3.982  27.418 -13.616  1.00  0.00           H  
ATOM   1123  N   GLU A 130      -2.207  25.145 -16.563  1.00  0.00           N  
ATOM   1124  CA  GLU A 130      -0.940  24.440 -16.410  1.00  0.00           C  
ATOM   1125  C   GLU A 130      -0.076  25.033 -15.278  1.00  0.00           C  
ATOM   1126  O   GLU A 130       1.007  24.506 -14.976  1.00  0.00           O  
ATOM   1127  CB  GLU A 130      -0.183  24.430 -17.736  1.00  0.00           C  
ATOM   1128  CG  GLU A 130      -0.860  23.742 -18.901  1.00  0.00           C  
ATOM   1129  CD  GLU A 130      -0.210  24.050 -20.243  1.00  0.00           C  
ATOM   1130  OE1 GLU A 130       0.586  23.256 -20.746  1.00  0.00           O  
ATOM   1131  OE2 GLU A 130      -0.676  25.022 -20.900  1.00  0.00           O1-
ATOM   1132  HN  GLU A 130      -2.182  26.077 -16.980  1.00  0.00           H  
ATOM   1133  N   GLU A 131      -0.717  25.866 -14.427  1.00  0.00           N  
ATOM   1134  CA  GLU A 131      -0.149  26.096 -13.110  1.00  0.00           C  
ATOM   1135  C   GLU A 131      -0.335  24.971 -12.128  1.00  0.00           C  
ATOM   1136  O   GLU A 131       0.513  24.728 -11.237  1.00  0.00           O  
ATOM   1137  CB  GLU A 131      -0.610  27.434 -12.542  1.00  0.00           C  
ATOM   1138  CG  GLU A 131      -0.774  28.493 -13.609  1.00  0.00           C  
ATOM   1139  CD  GLU A 131      -1.165  29.835 -13.008  1.00  0.00           C  
ATOM   1140  OE1 GLU A 131      -0.294  30.528 -12.459  1.00  0.00           O  
ATOM   1141  OE2 GLU A 131      -2.400  30.090 -12.875  1.00  0.00           O1-
ATOM   1142  HN  GLU A 131      -1.665  26.096 -14.624  1.00  0.00           H  
ATOM   1143  N   GLY A 132      -1.340  24.116 -12.354  1.00  0.00           N  
ATOM   1144  CA  GLY A 132      -1.505  22.917 -11.557  1.00  0.00           C  
ATOM   1145  C   GLY A 132      -0.208  22.074 -11.626  1.00  0.00           C  
ATOM   1146  O   GLY A 132       0.426  21.799 -10.630  1.00  0.00           O  
ATOM   1147  HN  GLY A 132      -1.991  24.341 -13.060  1.00  0.00           H  
ATOM   1148  N   TYR A 133       0.263  21.917 -12.883  1.00  0.00           N  
ATOM   1149  CA  TYR A 133       1.309  20.875 -13.049  1.00  0.00           C  
ATOM   1150  C   TYR A 133       2.673  21.537 -12.945  1.00  0.00           C  
ATOM   1151  O   TYR A 133       3.580  20.892 -12.388  1.00  0.00           O  
ATOM   1152  CB  TYR A 133       1.154  20.151 -14.387  1.00  0.00           C  
ATOM   1153  CG  TYR A 133       1.836  18.813 -14.509  1.00  0.00           C  
ATOM   1154  CD1 TYR A 133       3.116  18.696 -15.053  1.00  0.00           C  
ATOM   1155  CD2 TYR A 133       1.283  17.667 -13.920  1.00  0.00           C  
ATOM   1156  CE1 TYR A 133       3.831  17.513 -15.007  1.00  0.00           C  
ATOM   1157  CE2 TYR A 133       2.092  16.530 -13.690  1.00  0.00           C  
ATOM   1158  CZ  TYR A 133       3.334  16.429 -14.287  1.00  0.00           C  
ATOM   1159  OH  TYR A 133       4.133  15.352 -14.017  1.00  0.00           O  
ATOM   1160  HN  TYR A 133      -0.230  22.229 -13.671  1.00  0.00           H  
ATOM   1161  HO  TYR A 133       4.971  15.327 -14.527  1.00  0.00           H  
ATOM   1162  N   GLN A 134       2.687  22.865 -13.006  1.00  0.00           N  
ATOM   1163  CA  GLN A 134       3.900  23.587 -12.611  1.00  0.00           C  
ATOM   1164  C   GLN A 134       4.148  23.522 -11.107  1.00  0.00           C  
ATOM   1165  O   GLN A 134       5.322  23.494 -10.676  1.00  0.00           O  
ATOM   1166  CB  GLN A 134       3.833  25.024 -13.119  1.00  0.00           C  
ATOM   1167  CG  GLN A 134       5.132  25.817 -13.061  1.00  0.00           C  
ATOM   1168  CD  GLN A 134       6.063  25.403 -14.172  1.00  0.00           C  
ATOM   1169  NE2 GLN A 134       6.128  26.039 -15.228  1.00  0.00           N  
ATOM   1170  OE1 GLN A 134       7.057  24.574 -13.837  1.00  0.00           O  
ATOM   1171  HN  GLN A 134       1.913  23.404 -13.313  1.00  0.00           H  
ATOM   1172 1HNE GLN A 134       7.703  24.289 -14.547  1.00  0.00           H  
ATOM   1173 2HNE GLN A 134       6.961  24.070 -12.979  1.00  0.00           H  
ATOM   1174  N   ASP A 135       3.071  23.511 -10.315  1.00  0.00           N  
ATOM   1175  CA  ASP A 135       3.238  23.349  -8.885  1.00  0.00           C  
ATOM   1176  C   ASP A 135       3.428  21.895  -8.529  1.00  0.00           C  
ATOM   1177  O   ASP A 135       4.235  21.583  -7.645  1.00  0.00           O  
ATOM   1178  CB  ASP A 135       2.021  23.884  -8.103  1.00  0.00           C  
ATOM   1179  CG  ASP A 135       2.319  25.174  -7.379  1.00  0.00           C  
ATOM   1180  OD1 ASP A 135       1.676  25.472  -6.360  1.00  0.00           O  
ATOM   1181  OD2 ASP A 135       3.143  25.975  -7.888  1.00  0.00           O1-
ATOM   1182  HN  ASP A 135       2.207  23.857 -10.700  1.00  0.00           H  
ATOM   1183  N   TYR A 136       2.644  20.983  -9.099  1.00  0.00           N  
ATOM   1184  CA  TYR A 136       2.761  19.560  -8.790  1.00  0.00           C  
ATOM   1185  C   TYR A 136       4.196  19.072  -9.090  1.00  0.00           C  
ATOM   1186  O   TYR A 136       4.920  18.687  -8.197  1.00  0.00           O  
ATOM   1187  CB  TYR A 136       1.772  18.733  -9.603  1.00  0.00           C  
ATOM   1188  CG  TYR A 136       1.735  17.283  -9.111  1.00  0.00           C  
ATOM   1189  CD1 TYR A 136       2.508  16.309  -9.748  1.00  0.00           C  
ATOM   1190  CD2 TYR A 136       0.639  16.840  -8.369  1.00  0.00           C  
ATOM   1191  CE1 TYR A 136       2.311  14.960  -9.540  1.00  0.00           C  
ATOM   1192  CE2 TYR A 136       0.490  15.469  -8.070  1.00  0.00           C  
ATOM   1193  CZ  TYR A 136       1.342  14.534  -8.642  1.00  0.00           C  
ATOM   1194  OH  TYR A 136       1.157  13.189  -8.382  1.00  0.00           O  
ATOM   1195  HN  TYR A 136       2.054  21.228  -9.881  1.00  0.00           H  
ATOM   1196  HO  TYR A 136       1.797  12.922  -7.657  1.00  0.00           H  
ATOM   1197  N   GLU A 137       4.592  19.264 -10.370  1.00  0.00           N  
ATOM   1198  CA  GLU A 137       5.944  18.843 -10.749  1.00  0.00           C  
ATOM   1199  C   GLU A 137       6.809  20.061 -11.081  1.00  0.00           C  
ATOM   1200  O   GLU A 137       6.490  20.812 -12.012  1.00  0.00           O  
ATOM   1201  CB  GLU A 137       5.925  17.929 -11.990  1.00  0.00           C  
ATOM   1202  CG  GLU A 137       7.279  17.375 -12.409  1.00  0.00           C  
ATOM   1203  CD  GLU A 137       7.171  15.966 -13.006  1.00  0.00           C  
ATOM   1204  OE1 GLU A 137       6.878  15.816 -14.216  1.00  0.00           O  
ATOM   1205  OE2 GLU A 137       7.417  15.025 -12.245  1.00  0.00           O1-
ATOM   1206  HN  GLU A 137       3.870  19.457 -11.042  1.00  0.00           H  
ATOM   1207  N   PRO A 138       7.654  20.451 -10.150  1.00  0.00           N  
ATOM   1208  CA  PRO A 138       8.146  21.842 -10.076  1.00  0.00           C  
ATOM   1209  C   PRO A 138       8.765  22.311 -11.374  1.00  0.00           C  
ATOM   1210  O   PRO A 138       8.669  23.500 -11.678  1.00  0.00           O  
ATOM   1211  CB  PRO A 138       9.134  21.860  -8.944  1.00  0.00           C  
ATOM   1212  CG  PRO A 138       8.674  20.761  -8.049  1.00  0.00           C  
ATOM   1213  CD  PRO A 138       8.086  19.701  -8.975  1.00  0.00           C  
ATOM   1214  N   GLU A 139       9.431  21.431 -12.093  1.00  0.00           N  
ATOM   1215  CA  GLU A 139      10.259  21.839 -13.216  1.00  0.00           C  
ATOM   1216  C   GLU A 139       9.633  21.433 -14.582  1.00  0.00           C  
ATOM   1217  O   GLU A 139      10.299  21.662 -15.570  1.00  0.00           O  
ATOM   1218  CB  GLU A 139      11.659  21.246 -13.130  1.00  0.00           C  
ATOM   1219  CG  GLU A 139      12.479  21.869 -12.006  1.00  0.00           C  
ATOM   1220  CD  GLU A 139      13.639  21.016 -11.542  1.00  0.00           C  
ATOM   1221  OE1 GLU A 139      13.475  20.247 -10.574  1.00  0.00           O  
ATOM   1222  OE2 GLU A 139      14.785  21.408 -11.912  1.00  0.00           O1-
ATOM   1223  HN  GLU A 139       9.438  20.473 -11.778  1.00  0.00           H  
ATOM   1224  N   ALA A 140       8.295  21.317 -14.562  1.00  0.00           N  
ATOM   1225  CA  ALA A 140       7.627  21.149 -15.869  1.00  0.00           C  
ATOM   1226  C   ALA A 140       6.170  21.535 -15.809  1.00  0.00           C  
ATOM   1227  O   ALA A 140       5.352  21.235 -16.645  1.00  0.00           O  
ATOM   1228  CB  ALA A 140       7.746  19.685 -16.337  1.00  0.00           C  
ATOM   1229  HN  ALA A 140       7.783  21.050 -13.768  1.00  0.00           H  
ATOM   1230  N   MET B 141      -7.830  -9.264  11.960  1.00  0.00           N  
ATOM   1231  CA  MET B 141      -8.978  -8.777  12.728  1.00  0.00           C  
ATOM   1232  C   MET B 141     -10.023  -8.132  11.870  1.00  0.00           C  
ATOM   1233  O   MET B 141      -9.698  -7.256  11.065  1.00  0.00           O  
ATOM   1234  CB  MET B 141      -8.511  -7.748  13.786  1.00  0.00           C  
ATOM   1235  CG  MET B 141      -9.643  -7.424  14.765  1.00  0.00           C  
ATOM   1236  SD  MET B 141     -10.129  -8.940  15.667  1.00  0.00           S  
ATOM   1237  CE  MET B 141     -11.800  -8.416  16.117  1.00  0.00           C  
ATOM   1238  HN  MET B 141      -6.930  -9.278  12.359  1.00  0.00           H  
ATOM   1239  N   ASP B 142     -11.278  -8.506  12.064  1.00  0.00           N  
ATOM   1240  CA  ASP B 142     -12.355  -8.047  11.181  1.00  0.00           C  
ATOM   1241  C   ASP B 142     -12.778  -6.616  11.445  1.00  0.00           C  
ATOM   1242  O   ASP B 142     -12.930  -5.883  10.443  1.00  0.00           O  
ATOM   1243  CB  ASP B 142     -13.576  -8.987  11.266  1.00  0.00           C  
ATOM   1244  CG  ASP B 142     -13.227 -10.362  10.707  1.00  0.00           C  
ATOM   1245  OD1 ASP B 142     -13.248 -10.541   9.491  1.00  0.00           O  
ATOM   1246  OD2 ASP B 142     -13.196 -11.297  11.543  1.00  0.00           O1-
ATOM   1247  HN  ASP B 142     -11.399  -9.292  12.705  1.00  0.00           H  
ATOM   1248  N   VAL B 143     -12.619  -6.150  12.682  1.00  0.00           N  
ATOM   1249  CA  VAL B 143     -12.643  -4.706  12.927  1.00  0.00           C  
ATOM   1250  C   VAL B 143     -11.583  -3.991  12.048  1.00  0.00           C  
ATOM   1251  O   VAL B 143     -11.867  -3.066  11.279  1.00  0.00           O  
ATOM   1252  CB  VAL B 143     -12.336  -4.448  14.409  1.00  0.00           C  
ATOM   1253  CG1 VAL B 143     -11.833  -3.052  14.658  1.00  0.00           C  
ATOM   1254  CG2 VAL B 143     -13.499  -4.764  15.324  1.00  0.00           C  
ATOM   1255  HN  VAL B 143     -12.627  -6.794  13.427  1.00  0.00           H  
ATOM   1256  N   PHE B 144     -10.380  -4.561  12.084  1.00  0.00           N  
ATOM   1257  CA  PHE B 144      -9.238  -3.916  11.424  1.00  0.00           C  
ATOM   1258  C   PHE B 144      -9.461  -3.864   9.935  1.00  0.00           C  
ATOM   1259  O   PHE B 144      -9.226  -2.843   9.318  1.00  0.00           O  
ATOM   1260  CB  PHE B 144      -7.968  -4.700  11.806  1.00  0.00           C  
ATOM   1261  CG  PHE B 144      -6.796  -4.327  10.907  1.00  0.00           C  
ATOM   1262  CD1 PHE B 144      -6.069  -5.304  10.246  1.00  0.00           C  
ATOM   1263  CD2 PHE B 144      -6.313  -3.021  10.919  1.00  0.00           C  
ATOM   1264  CE1 PHE B 144      -4.945  -4.938   9.496  1.00  0.00           C  
ATOM   1265  CE2 PHE B 144      -5.284  -2.642  10.053  1.00  0.00           C  
ATOM   1266  CZ  PHE B 144      -4.488  -3.617   9.461  1.00  0.00           C  
ATOM   1267  HN  PHE B 144     -10.296  -5.503  12.455  1.00  0.00           H  
ATOM   1268  N   MET B 145      -9.951  -4.958   9.336  1.00  0.00           N  
ATOM   1269  CA  MET B 145     -10.056  -4.978   7.860  1.00  0.00           C  
ATOM   1270  C   MET B 145     -11.091  -3.993   7.356  1.00  0.00           C  
ATOM   1271  O   MET B 145     -10.943  -3.489   6.229  1.00  0.00           O  
ATOM   1272  CB  MET B 145     -10.331  -6.411   7.355  1.00  0.00           C  
ATOM   1273  CG  MET B 145      -9.143  -7.335   7.476  1.00  0.00           C  
ATOM   1274  SD  MET B 145      -7.879  -7.060   6.247  1.00  0.00           S  
ATOM   1275  CE  MET B 145      -6.471  -7.732   7.208  1.00  0.00           C  
ATOM   1276  HN  MET B 145     -10.271  -5.742   9.862  1.00  0.00           H  
ATOM   1277  N   LYS B 146     -12.223  -3.902   8.071  1.00  0.00           N  
ATOM   1278  CA  LYS B 146     -13.196  -2.890   7.728  1.00  0.00           C  
ATOM   1279  C   LYS B 146     -12.795  -1.483   8.157  1.00  0.00           C  
ATOM   1280  O   LYS B 146     -13.310  -0.481   7.621  1.00  0.00           O  
ATOM   1281  CB  LYS B 146     -14.559  -3.269   8.299  1.00  0.00           C  
ATOM   1282  CG  LYS B 146     -15.739  -3.180   7.360  1.00  0.00           C  
ATOM   1283  CD  LYS B 146     -16.739  -4.322   7.597  1.00  0.00           C  
ATOM   1284  CE  LYS B 146     -17.302  -4.286   9.007  1.00  0.00           C  
ATOM   1285  NZ  LYS B 146     -18.467  -5.183   9.191  1.00  0.00           N1+
ATOM   1286  HN  LYS B 146     -12.390  -4.606   8.775  1.00  0.00           H  
ATOM   1287  HZ1 LYS B 146     -18.106  -6.106   9.046  1.00  0.00           H  
ATOM   1288  HZ2 LYS B 146     -18.787  -5.099  10.126  1.00  0.00           H  
ATOM   1289  HZ3 LYS B 146     -19.131  -4.928   8.500  1.00  0.00           H  
ATOM   1290  N   GLY B 147     -11.824  -1.344   9.064  1.00  0.00           N  
ATOM   1291  CA  GLY B 147     -11.185  -0.054   9.285  1.00  0.00           C  
ATOM   1292  C   GLY B 147     -10.454   0.462   8.031  1.00  0.00           C  
ATOM   1293  O   GLY B 147     -10.533   1.650   7.692  1.00  0.00           O  
ATOM   1294  HN  GLY B 147     -11.360  -2.203   9.333  1.00  0.00           H  
ATOM   1295  N   LEU B 148      -9.692  -0.455   7.455  1.00  0.00           N  
ATOM   1296  CA  LEU B 148      -9.098  -0.154   6.130  1.00  0.00           C  
ATOM   1297  C   LEU B 148     -10.228   0.267   5.180  1.00  0.00           C  
ATOM   1298  O   LEU B 148     -10.024   1.204   4.381  1.00  0.00           O  
ATOM   1299  CB  LEU B 148      -8.443  -1.402   5.531  1.00  0.00           C  
ATOM   1300  CG  LEU B 148      -7.260  -1.963   6.287  1.00  0.00           C  
ATOM   1301  CD1 LEU B 148      -7.184  -3.478   6.287  1.00  0.00           C  
ATOM   1302  CD2 LEU B 148      -5.926  -1.564   5.688  1.00  0.00           C  
ATOM   1303  HN  LEU B 148      -9.547  -1.365   7.876  1.00  0.00           H  
ATOM   1304  N   SER B 149     -11.303  -0.521   5.138  1.00  0.00           N  
ATOM   1305  CA  SER B 149     -12.297  -0.370   4.076  1.00  0.00           C  
ATOM   1306  C   SER B 149     -12.942   0.979   4.162  1.00  0.00           C  
ATOM   1307  O   SER B 149     -12.964   1.699   3.147  1.00  0.00           O  
ATOM   1308  CB  SER B 149     -13.364  -1.455   4.110  1.00  0.00           C  
ATOM   1309  OG  SER B 149     -13.588  -2.023   2.822  1.00  0.00           O  
ATOM   1310  HN  SER B 149     -11.322  -1.331   5.745  1.00  0.00           H  
ATOM   1311  HO  SER B 149     -13.760  -1.291   2.186  1.00  0.00           H  
ATOM   1312  N   LYS B 150     -13.541   1.335   5.313  1.00  0.00           N  
ATOM   1313  CA  LYS B 150     -14.101   2.642   5.498  1.00  0.00           C  
ATOM   1314  C   LYS B 150     -13.173   3.790   5.225  1.00  0.00           C  
ATOM   1315  O   LYS B 150     -13.577   4.934   4.911  1.00  0.00           O  
ATOM   1316  CB  LYS B 150     -14.775   2.759   6.885  1.00  0.00           C  
ATOM   1317  CG  LYS B 150     -15.858   3.828   6.907  1.00  0.00           C  
ATOM   1318  CD  LYS B 150     -16.855   3.730   5.782  1.00  0.00           C  
ATOM   1319  CE  LYS B 150     -17.666   2.451   5.901  1.00  0.00           C  
ATOM   1320  NZ  LYS B 150     -18.730   2.409   4.839  1.00  0.00           N1+
ATOM   1321  HN  LYS B 150     -13.428   0.697   6.065  1.00  0.00           H  
ATOM   1322  HZ1 LYS B 150     -19.391   3.153   5.064  1.00  0.00           H  
ATOM   1323  HZ2 LYS B 150     -18.300   2.538   3.963  1.00  0.00           H  
ATOM   1324  HZ3 LYS B 150     -19.178   1.506   4.917  1.00  0.00           H  
ATOM   1325  N   ALA B 151     -11.859   3.573   5.464  1.00  0.00           N  
ATOM   1326  CA  ALA B 151     -10.845   4.592   5.278  1.00  0.00           C  
ATOM   1327  C   ALA B 151     -10.442   4.751   3.818  1.00  0.00           C  
ATOM   1328  O   ALA B 151     -10.291   5.879   3.330  1.00  0.00           O  
ATOM   1329  CB  ALA B 151      -9.629   4.358   6.165  1.00  0.00           C  
ATOM   1330  HN  ALA B 151     -11.572   2.703   5.882  1.00  0.00           H  
ATOM   1331  N   LYS B 152     -10.373   3.659   3.066  1.00  0.00           N  
ATOM   1332  CA  LYS B 152     -10.370   3.759   1.594  1.00  0.00           C  
ATOM   1333  C   LYS B 152     -11.512   4.627   1.098  1.00  0.00           C  
ATOM   1334  O   LYS B 152     -11.244   5.756   0.666  1.00  0.00           O  
ATOM   1335  CB  LYS B 152     -10.406   2.355   0.964  1.00  0.00           C  
ATOM   1336  CG  LYS B 152     -10.764   2.399  -0.502  1.00  0.00           C  
ATOM   1337  CD  LYS B 152     -10.900   1.058  -1.171  1.00  0.00           C  
ATOM   1338  CE  LYS B 152     -10.467   1.031  -2.620  1.00  0.00           C  
ATOM   1339  NZ  LYS B 152     -10.463  -0.345  -3.223  1.00  0.00           N1+
ATOM   1340  HN  LYS B 152     -10.508   2.763   3.511  1.00  0.00           H  
ATOM   1341  HZ1 LYS B 152      -9.640  -0.806  -2.849  1.00  0.00           H  
ATOM   1342  HZ2 LYS B 152     -11.301  -0.802  -2.938  1.00  0.00           H  
ATOM   1343  HZ3 LYS B 152     -10.391  -0.245  -4.210  1.00  0.00           H  
ATOM   1344  N   GLU B 153     -12.744   4.310   1.515  1.00  0.00           N  
ATOM   1345  CA  GLU B 153     -13.884   5.108   1.115  1.00  0.00           C  
ATOM   1346  C   GLU B 153     -13.794   6.538   1.582  1.00  0.00           C  
ATOM   1347  O   GLU B 153     -14.002   7.483   0.798  1.00  0.00           O  
ATOM   1348  CB  GLU B 153     -15.188   4.443   1.585  1.00  0.00           C  
ATOM   1349  CG  GLU B 153     -16.467   5.007   1.015  1.00  0.00           C  
ATOM   1350  CD  GLU B 153     -17.667   4.086   1.092  1.00  0.00           C  
ATOM   1351  OE1 GLU B 153     -18.153   3.806   2.187  1.00  0.00           O  
ATOM   1352  OE2 GLU B 153     -18.039   3.536   0.011  1.00  0.00           O1-
ATOM   1353  HN  GLU B 153     -12.824   3.447   2.033  1.00  0.00           H  
ATOM   1354  N   GLY B 154     -13.244   6.760   2.760  1.00  0.00           N  
ATOM   1355  CA  GLY B 154     -13.063   8.127   3.241  1.00  0.00           C  
ATOM   1356  C   GLY B 154     -12.080   8.869   2.315  1.00  0.00           C  
ATOM   1357  O   GLY B 154     -12.238  10.077   2.018  1.00  0.00           O  
ATOM   1358  HN  GLY B 154     -12.954   5.992   3.326  1.00  0.00           H  
ATOM   1359  N   VAL B 155     -10.864   8.334   2.187  1.00  0.00           N  
ATOM   1360  CA  VAL B 155      -9.814   8.996   1.408  1.00  0.00           C  
ATOM   1361  C   VAL B 155     -10.181   9.191  -0.034  1.00  0.00           C  
ATOM   1362  O   VAL B 155     -10.190  10.337  -0.523  1.00  0.00           O  
ATOM   1363  CB  VAL B 155      -8.481   8.293   1.613  1.00  0.00           C  
ATOM   1364  CG1 VAL B 155      -7.370   8.633   0.630  1.00  0.00           C  
ATOM   1365  CG2 VAL B 155      -7.998   8.452   3.037  1.00  0.00           C  
ATOM   1366  HN  VAL B 155     -10.748   7.373   2.429  1.00  0.00           H  
ATOM   1367  N   VAL B 156     -10.951   8.223  -0.577  1.00  0.00           N  
ATOM   1368  CA  VAL B 156     -11.290   8.345  -2.018  1.00  0.00           C  
ATOM   1369  C   VAL B 156     -12.362   9.433  -2.163  1.00  0.00           C  
ATOM   1370  O   VAL B 156     -12.187  10.295  -3.037  1.00  0.00           O  
ATOM   1371  CB  VAL B 156     -11.816   6.992  -2.488  1.00  0.00           C  
ATOM   1372  CG1 VAL B 156     -12.545   6.957  -3.803  1.00  0.00           C  
ATOM   1373  CG2 VAL B 156     -10.738   5.896  -2.444  1.00  0.00           C  
ATOM   1374  HN  VAL B 156     -11.197   7.414  -0.073  1.00  0.00           H  
ATOM   1375  N   ALA B 157     -13.116   9.662  -1.108  1.00  0.00           N  
ATOM   1376  CA  ALA B 157     -14.094  10.728  -1.053  1.00  0.00           C  
ATOM   1377  C   ALA B 157     -13.417  12.108  -1.013  1.00  0.00           C  
ATOM   1378  O   ALA B 157     -13.786  13.077  -1.643  1.00  0.00           O  
ATOM   1379  CB  ALA B 157     -15.063  10.581   0.141  1.00  0.00           C  
ATOM   1380  HN  ALA B 157     -13.047   9.043  -0.311  1.00  0.00           H  
ATOM   1381  N   ALA B 158     -12.344  12.162  -0.224  1.00  0.00           N  
ATOM   1382  CA  ALA B 158     -11.720  13.491  -0.010  1.00  0.00           C  
ATOM   1383  C   ALA B 158     -10.809  13.817  -1.190  1.00  0.00           C  
ATOM   1384  O   ALA B 158     -10.963  14.949  -1.710  1.00  0.00           O  
ATOM   1385  CB  ALA B 158     -10.937  13.484   1.296  1.00  0.00           C  
ATOM   1386  HN  ALA B 158     -12.061  11.426   0.372  1.00  0.00           H  
ATOM   1387  N   ALA B 159     -10.301  12.833  -1.880  1.00  0.00           N  
ATOM   1388  CA  ALA B 159      -9.893  12.990  -3.297  1.00  0.00           C  
ATOM   1389  C   ALA B 159     -11.013  13.650  -4.093  1.00  0.00           C  
ATOM   1390  O   ALA B 159     -10.743  14.628  -4.797  1.00  0.00           O  
ATOM   1391  CB  ALA B 159      -9.540  11.655  -3.931  1.00  0.00           C  
ATOM   1392  HN  ALA B 159     -10.207  11.934  -1.484  1.00  0.00           H  
ATOM   1393  N   GLU B 160     -12.181  13.039  -4.167  1.00  0.00           N  
ATOM   1394  CA  GLU B 160     -13.234  13.575  -5.045  1.00  0.00           C  
ATOM   1395  C   GLU B 160     -13.567  14.998  -4.684  1.00  0.00           C  
ATOM   1396  O   GLU B 160     -13.836  15.842  -5.551  1.00  0.00           O  
ATOM   1397  CB  GLU B 160     -14.486  12.696  -4.876  1.00  0.00           C  
ATOM   1398  CG  GLU B 160     -14.378  11.297  -5.455  1.00  0.00           C  
ATOM   1399  CD  GLU B 160     -14.113  11.243  -6.955  1.00  0.00           C  
ATOM   1400  OE1 GLU B 160     -15.083  11.292  -7.737  1.00  0.00           O  
ATOM   1401  OE2 GLU B 160     -12.974  10.857  -7.305  1.00  0.00           O1-
ATOM   1402  HN  GLU B 160     -12.397  12.209  -3.637  1.00  0.00           H  
ATOM   1403  N   LYS B 161     -13.668  15.289  -3.363  1.00  0.00           N  
ATOM   1404  CA  LYS B 161     -14.328  16.530  -2.966  1.00  0.00           C  
ATOM   1405  C   LYS B 161     -13.422  17.723  -3.203  1.00  0.00           C  
ATOM   1406  O   LYS B 161     -13.863  18.831  -3.581  1.00  0.00           O  
ATOM   1407  CB  LYS B 161     -14.634  16.468  -1.451  1.00  0.00           C  
ATOM   1408  CG  LYS B 161     -15.539  17.560  -0.925  1.00  0.00           C  
ATOM   1409  CD  LYS B 161     -15.317  17.893   0.537  1.00  0.00           C  
ATOM   1410  CE  LYS B 161     -15.575  19.360   0.884  1.00  0.00           C  
ATOM   1411  NZ  LYS B 161     -15.605  19.580   2.356  1.00  0.00           N1+
ATOM   1412  HN  LYS B 161     -13.508  14.564  -2.683  1.00  0.00           H  
ATOM   1413  HZ1 LYS B 161     -14.768  19.160   2.714  1.00  0.00           H  
ATOM   1414  HZ2 LYS B 161     -15.634  20.563   2.510  1.00  0.00           H  
ATOM   1415  HZ3 LYS B 161     -16.410  19.114   2.672  1.00  0.00           H  
ATOM   1416  N   THR B 162     -12.119  17.564  -2.910  1.00  0.00           N  
ATOM   1417  CA  THR B 162     -11.195  18.657  -3.124  1.00  0.00           C  
ATOM   1418  C   THR B 162     -10.535  18.590  -4.514  1.00  0.00           C  
ATOM   1419  O   THR B 162     -10.258  19.680  -5.030  1.00  0.00           O  
ATOM   1420  CB  THR B 162     -10.158  18.767  -2.015  1.00  0.00           C  
ATOM   1421  CG2 THR B 162      -8.912  18.285  -2.505  1.00  0.00           C  
ATOM   1422  OG1 THR B 162     -10.566  18.063  -0.730  1.00  0.00           O  
ATOM   1423  HN  THR B 162     -11.795  16.620  -2.780  1.00  0.00           H  
ATOM   1424  HO  THR B 162      -9.073  17.372  -2.840  1.00  0.00           H  
ATOM   1425  N   LYS B 163     -10.928  17.559  -5.294  1.00  0.00           N  
ATOM   1426  CA  LYS B 163     -10.808  17.692  -6.762  1.00  0.00           C  
ATOM   1427  C   LYS B 163     -11.861  18.728  -7.205  1.00  0.00           C  
ATOM   1428  O   LYS B 163     -11.593  19.680  -7.911  1.00  0.00           O  
ATOM   1429  CB  LYS B 163     -11.112  16.325  -7.390  1.00  0.00           C  
ATOM   1430  CG  LYS B 163     -10.782  16.278  -8.857  1.00  0.00           C  
ATOM   1431  CD  LYS B 163     -11.078  14.917  -9.485  1.00  0.00           C  
ATOM   1432  CE  LYS B 163     -12.355  14.322  -8.891  1.00  0.00           C  
ATOM   1433  NZ  LYS B 163     -12.592  12.900  -9.265  1.00  0.00           N1+
ATOM   1434  HN  LYS B 163     -11.274  16.729  -4.848  1.00  0.00           H  
ATOM   1435  HZ1 LYS B 163     -12.391  12.811 -10.232  1.00  0.00           H  
ATOM   1436  HZ2 LYS B 163     -11.973  12.354  -8.690  1.00  0.00           H  
ATOM   1437  HZ3 LYS B 163     -13.538  12.676  -9.075  1.00  0.00           H  
ATOM   1438  N   GLN B 164     -13.105  18.539  -6.717  1.00  0.00           N  
ATOM   1439  CA  GLN B 164     -14.130  19.504  -6.986  1.00  0.00           C  
ATOM   1440  C   GLN B 164     -13.865  20.807  -6.204  1.00  0.00           C  
ATOM   1441  O   GLN B 164     -13.032  20.905  -5.315  1.00  0.00           O  
ATOM   1442  CB  GLN B 164     -15.511  18.935  -6.599  1.00  0.00           C  
ATOM   1443  CG  GLN B 164     -15.827  17.659  -7.366  1.00  0.00           C  
ATOM   1444  CD  GLN B 164     -17.008  16.872  -6.782  1.00  0.00           C  
ATOM   1445  NE2 GLN B 164     -17.725  16.224  -7.548  1.00  0.00           N  
ATOM   1446  OE1 GLN B 164     -17.440  17.246  -5.574  1.00  0.00           O  
ATOM   1447  HN  GLN B 164     -13.270  17.689  -6.182  1.00  0.00           H  
ATOM   1448 1HNE GLN B 164     -18.253  16.816  -5.192  1.00  0.00           H  
ATOM   1449 2HNE GLN B 164     -16.926  17.938  -5.097  1.00  0.00           H  
ATOM   1450  N   GLY B 165     -14.739  21.816  -6.414  1.00  0.00           N  
ATOM   1451  CA  GLY B 165     -14.293  23.190  -6.075  1.00  0.00           C  
ATOM   1452  C   GLY B 165     -14.097  23.942  -7.406  1.00  0.00           C  
ATOM   1453  O   GLY B 165     -14.655  23.580  -8.440  1.00  0.00           O  
ATOM   1454  HN  GLY B 165     -15.543  21.707  -6.976  1.00  0.00           H  
ATOM   1455  N   VAL B 166     -13.235  24.945  -7.408  1.00  0.00           N  
ATOM   1456  CA  VAL B 166     -12.687  25.469  -8.646  1.00  0.00           C  
ATOM   1457  C   VAL B 166     -11.321  24.853  -8.935  1.00  0.00           C  
ATOM   1458  O   VAL B 166     -10.454  24.817  -8.077  1.00  0.00           O  
ATOM   1459  CB  VAL B 166     -12.576  26.988  -8.615  1.00  0.00           C  
ATOM   1460  CG1 VAL B 166     -12.309  27.627  -9.948  1.00  0.00           C  
ATOM   1461  CG2 VAL B 166     -13.740  27.671  -7.930  1.00  0.00           C  
ATOM   1462  HN  VAL B 166     -12.871  25.266  -6.525  1.00  0.00           H  
ATOM   1463  N   ALA B 167     -11.269  24.077 -10.028  1.00  0.00           N  
ATOM   1464  CA  ALA B 167     -10.090  23.208 -10.242  1.00  0.00           C  
ATOM   1465  C   ALA B 167      -9.284  23.721 -11.394  1.00  0.00           C  
ATOM   1466  O   ALA B 167      -9.857  23.983 -12.478  1.00  0.00           O  
ATOM   1467  CB  ALA B 167     -10.561  21.769 -10.395  1.00  0.00           C  
ATOM   1468  HN  ALA B 167     -11.966  24.135 -10.744  1.00  0.00           H  
ATOM   1469  N   GLU B 168      -7.978  23.836 -11.212  1.00  0.00           N  
ATOM   1470  CA  GLU B 168      -7.106  24.269 -12.336  1.00  0.00           C  
ATOM   1471  C   GLU B 168      -6.214  23.071 -12.775  1.00  0.00           C  
ATOM   1472  O   GLU B 168      -5.412  22.577 -11.954  1.00  0.00           O  
ATOM   1473  CB  GLU B 168      -6.190  25.389 -11.855  1.00  0.00           C  
ATOM   1474  CG  GLU B 168      -6.862  26.651 -11.355  1.00  0.00           C  
ATOM   1475  CD  GLU B 168      -5.872  27.787 -11.093  1.00  0.00           C  
ATOM   1476  OE1 GLU B 168      -6.217  28.776 -10.423  1.00  0.00           O  
ATOM   1477  OE2 GLU B 168      -4.822  27.812 -11.801  1.00  0.00           O1-
ATOM   1478  HN  GLU B 168      -7.608  23.820 -10.283  1.00  0.00           H  
ATOM   1479  N   ALA B 169      -6.629  22.405 -13.859  1.00  0.00           N  
ATOM   1480  CA  ALA B 169      -6.188  21.058 -14.097  1.00  0.00           C  
ATOM   1481  C   ALA B 169      -5.180  21.030 -15.239  1.00  0.00           C  
ATOM   1482  O   ALA B 169      -5.249  21.819 -16.182  1.00  0.00           O  
ATOM   1483  CB  ALA B 169      -7.380  20.134 -14.367  1.00  0.00           C  
ATOM   1484  HN  ALA B 169      -7.311  22.837 -14.462  1.00  0.00           H  
ATOM   1485  N   ALA B 170      -4.090  20.258 -15.033  1.00  0.00           N  
ATOM   1486  CA  ALA B 170      -3.033  20.200 -16.045  1.00  0.00           C  
ATOM   1487  C   ALA B 170      -2.635  18.715 -16.233  1.00  0.00           C  
ATOM   1488  O   ALA B 170      -1.718  18.208 -15.552  1.00  0.00           O  
ATOM   1489  CB  ALA B 170      -1.798  21.012 -15.657  1.00  0.00           C  
ATOM   1490  HN  ALA B 170      -3.934  19.922 -14.087  1.00  0.00           H  
ATOM   1491  N   GLY B 171      -2.910  18.269 -17.487  1.00  0.00           N  
ATOM   1492  CA  GLY B 171      -2.379  17.020 -17.975  1.00  0.00           C  
ATOM   1493  C   GLY B 171      -2.660  15.890 -16.968  1.00  0.00           C  
ATOM   1494  O   GLY B 171      -3.714  15.228 -17.008  1.00  0.00           O  
ATOM   1495  HN  GLY B 171      -3.777  18.627 -17.859  1.00  0.00           H  
ATOM   1496  N   LYS B 172      -1.648  15.578 -16.186  1.00  0.00           N  
ATOM   1497  CA  LYS B 172      -1.697  14.383 -15.310  1.00  0.00           C  
ATOM   1498  C   LYS B 172      -2.444  14.666 -14.029  1.00  0.00           C  
ATOM   1499  O   LYS B 172      -3.358  13.917 -13.630  1.00  0.00           O  
ATOM   1500  CB  LYS B 172      -0.271  13.853 -15.049  1.00  0.00           C  
ATOM   1501  CG  LYS B 172      -0.108  12.927 -13.880  1.00  0.00           C  
ATOM   1502  CD  LYS B 172       0.940  11.856 -14.089  1.00  0.00           C  
ATOM   1503  CE  LYS B 172       0.578  10.958 -15.286  1.00  0.00           C  
ATOM   1504  NZ  LYS B 172       0.607   9.509 -14.922  1.00  0.00           N1+
ATOM   1505  HN  LYS B 172      -0.751  15.937 -16.376  1.00  0.00           H  
ATOM   1506  HZ1 LYS B 172      -0.036   9.344 -14.181  1.00  0.00           H  
ATOM   1507  HZ2 LYS B 172       0.371   8.962 -15.712  1.00  0.00           H  
ATOM   1508  HZ3 LYS B 172       1.533   9.296 -14.567  1.00  0.00           H  
ATOM   1509  N   THR B 173      -2.399  15.929 -13.602  1.00  0.00           N  
ATOM   1510  CA  THR B 173      -2.900  16.256 -12.260  1.00  0.00           C  
ATOM   1511  C   THR B 173      -3.878  17.433 -12.310  1.00  0.00           C  
ATOM   1512  O   THR B 173      -4.119  17.922 -13.394  1.00  0.00           O  
ATOM   1513  CB  THR B 173      -1.733  16.602 -11.347  1.00  0.00           C  
ATOM   1514  CG2 THR B 173      -2.041  16.215 -10.027  1.00  0.00           C  
ATOM   1515  OG1 THR B 173      -1.367  18.089 -11.417  1.00  0.00           O  
ATOM   1516  HN  THR B 173      -1.899  16.643 -14.120  1.00  0.00           H  
ATOM   1517  HO  THR B 173      -2.403  15.276  -9.980  1.00  0.00           H  
ATOM   1518  N   LYS B 174      -4.720  17.540 -11.276  1.00  0.00           N  
ATOM   1519  CA  LYS B 174      -5.868  18.477 -11.299  1.00  0.00           C  
ATOM   1520  C   LYS B 174      -5.926  19.148  -9.905  1.00  0.00           C  
ATOM   1521  O   LYS B 174      -6.168  18.507  -8.897  1.00  0.00           O  
ATOM   1522  CB  LYS B 174      -7.178  17.750 -11.588  1.00  0.00           C  
ATOM   1523  CG  LYS B 174      -8.413  18.595 -11.436  1.00  0.00           C  
ATOM   1524  CD  LYS B 174      -9.675  17.813 -11.813  1.00  0.00           C  
ATOM   1525  CE  LYS B 174      -9.690  17.575 -13.329  1.00  0.00           C  
ATOM   1526  NZ  LYS B 174     -10.994  17.035 -13.785  1.00  0.00           N1+
ATOM   1527  HN  LYS B 174      -4.595  16.961 -10.469  1.00  0.00           H  
ATOM   1528  HZ1 LYS B 174     -11.698  17.696 -13.619  1.00  0.00           H  
ATOM   1529  HZ2 LYS B 174     -10.902  16.871 -14.780  1.00  0.00           H  
ATOM   1530  HZ3 LYS B 174     -11.154  16.139 -13.358  1.00  0.00           H  
ATOM   1531  N   GLU B 175      -5.265  20.331  -9.896  1.00  0.00           N  
ATOM   1532  CA  GLU B 175      -5.095  21.048  -8.634  1.00  0.00           C  
ATOM   1533  C   GLU B 175      -6.368  21.765  -8.212  1.00  0.00           C  
ATOM   1534  O   GLU B 175      -7.034  22.461  -8.993  1.00  0.00           O  
ATOM   1535  CB  GLU B 175      -3.967  22.082  -8.759  1.00  0.00           C  
ATOM   1536  CG  GLU B 175      -4.088  23.197  -7.717  1.00  0.00           C  
ATOM   1537  CD  GLU B 175      -3.449  24.511  -8.190  1.00  0.00           C  
ATOM   1538  OE1 GLU B 175      -2.945  25.234  -7.308  1.00  0.00           O  
ATOM   1539  OE2 GLU B 175      -3.833  24.945  -9.320  1.00  0.00           O1-
ATOM   1540  HN  GLU B 175      -5.109  20.776 -10.766  1.00  0.00           H  
ATOM   1541  N   GLY B 176      -6.955  21.242  -7.114  1.00  0.00           N  
ATOM   1542  CA  GLY B 176      -8.072  21.975  -6.502  1.00  0.00           C  
ATOM   1543  C   GLY B 176      -7.640  22.463  -5.089  1.00  0.00           C  
ATOM   1544  O   GLY B 176      -6.777  23.300  -4.970  1.00  0.00           O  
ATOM   1545  HN  GLY B 176      -6.470  20.583  -6.569  1.00  0.00           H  
ATOM   1546  N   VAL B 177      -8.090  21.709  -4.075  1.00  0.00           N  
ATOM   1547  CA  VAL B 177      -7.368  21.801  -2.790  1.00  0.00           C  
ATOM   1548  C   VAL B 177      -6.172  20.871  -2.772  1.00  0.00           C  
ATOM   1549  O   VAL B 177      -5.053  21.341  -2.836  1.00  0.00           O  
ATOM   1550  CB  VAL B 177      -8.324  21.536  -1.629  1.00  0.00           C  
ATOM   1551  CG1 VAL B 177      -7.600  21.363  -0.304  1.00  0.00           C  
ATOM   1552  CG2 VAL B 177      -9.324  22.680  -1.489  1.00  0.00           C  
ATOM   1553  HN  VAL B 177      -8.644  20.899  -4.230  1.00  0.00           H  
ATOM   1554  N   LEU B 178      -6.419  19.579  -3.014  1.00  0.00           N  
ATOM   1555  CA  LEU B 178      -5.281  18.658  -3.248  1.00  0.00           C  
ATOM   1556  C   LEU B 178      -4.747  18.906  -4.687  1.00  0.00           C  
ATOM   1557  O   LEU B 178      -5.531  19.127  -5.616  1.00  0.00           O  
ATOM   1558  CB  LEU B 178      -5.820  17.227  -3.198  1.00  0.00           C  
ATOM   1559  CG  LEU B 178      -6.068  16.709  -1.799  1.00  0.00           C  
ATOM   1560  CD1 LEU B 178      -6.737  15.337  -1.866  1.00  0.00           C  
ATOM   1561  CD2 LEU B 178      -4.794  16.443  -1.028  1.00  0.00           C  
ATOM   1562  HN  LEU B 178      -7.327  19.266  -3.332  1.00  0.00           H  
ATOM   1563  N   TYR B 179      -3.544  18.386  -4.947  1.00  0.00           N  
ATOM   1564  CA  TYR B 179      -3.160  17.982  -6.305  1.00  0.00           C  
ATOM   1565  C   TYR B 179      -3.689  16.592  -6.572  1.00  0.00           C  
ATOM   1566  O   TYR B 179      -3.163  15.637  -5.959  1.00  0.00           O  
ATOM   1567  CB  TYR B 179      -1.653  18.040  -6.507  1.00  0.00           C  
ATOM   1568  CG  TYR B 179      -0.971  19.344  -6.132  1.00  0.00           C  
ATOM   1569  CD1 TYR B 179      -0.922  20.403  -7.029  1.00  0.00           C  
ATOM   1570  CD2 TYR B 179      -0.533  19.577  -4.825  1.00  0.00           C  
ATOM   1571  CE1 TYR B 179      -0.516  21.674  -6.659  1.00  0.00           C  
ATOM   1572  CE2 TYR B 179      -0.214  20.902  -4.418  1.00  0.00           C  
ATOM   1573  CZ  TYR B 179      -0.069  21.898  -5.378  1.00  0.00           C  
ATOM   1574  OH  TYR B 179       0.348  23.154  -5.028  1.00  0.00           O  
ATOM   1575  HN  TYR B 179      -2.874  18.281  -4.216  1.00  0.00           H  
ATOM   1576  HO  TYR B 179       0.704  23.682  -5.801  1.00  0.00           H  
ATOM   1577  N   VAL B 180      -4.888  16.518  -7.166  1.00  0.00           N  
ATOM   1578  CA  VAL B 180      -5.486  15.188  -7.403  1.00  0.00           C  
ATOM   1579  C   VAL B 180      -5.015  14.638  -8.751  1.00  0.00           C  
ATOM   1580  O   VAL B 180      -4.916  15.418  -9.695  1.00  0.00           O  
ATOM   1581  CB  VAL B 180      -7.018  15.353  -7.430  1.00  0.00           C  
ATOM   1582  CG1 VAL B 180      -7.718  14.233  -8.145  1.00  0.00           C  
ATOM   1583  CG2 VAL B 180      -7.597  15.608  -6.054  1.00  0.00           C  
ATOM   1584  HN  VAL B 180      -5.247  17.345  -7.609  1.00  0.00           H  
ATOM   1585  N   GLY B 181      -4.366  13.476  -8.695  1.00  0.00           N  
ATOM   1586  CA  GLY B 181      -3.796  12.902  -9.936  1.00  0.00           C  
ATOM   1587  C   GLY B 181      -3.142  11.546  -9.605  1.00  0.00           C  
ATOM   1588  O   GLY B 181      -3.799  10.653  -9.040  1.00  0.00           O  
ATOM   1589  HN  GLY B 181      -4.412  12.931  -7.875  1.00  0.00           H  
ATOM   1590  N   SER B 182      -1.920  11.379 -10.091  1.00  0.00           N  
ATOM   1591  CA  SER B 182      -1.333  10.044 -10.163  1.00  0.00           C  
ATOM   1592  C   SER B 182      -0.677   9.633  -8.881  1.00  0.00           C  
ATOM   1593  O   SER B 182      -0.540   8.417  -8.645  1.00  0.00           O  
ATOM   1594  CB  SER B 182      -0.357   9.936 -11.327  1.00  0.00           C  
ATOM   1595  OG  SER B 182      -0.244   8.596 -11.820  1.00  0.00           O  
ATOM   1596  HN  SER B 182      -1.450  12.149 -10.568  1.00  0.00           H  
ATOM   1597  HO  SER B 182      -1.190   8.287 -11.977  1.00  0.00           H  
ATOM   1598  N   LYS B 183       0.050  10.517  -8.183  1.00  0.00           N  
ATOM   1599  CA  LYS B 183       0.295  10.226  -6.753  1.00  0.00           C  
ATOM   1600  C   LYS B 183      -0.302  11.349  -5.862  1.00  0.00           C  
ATOM   1601  O   LYS B 183       0.290  12.446  -5.776  1.00  0.00           O  
ATOM   1602  CB  LYS B 183       1.788  10.139  -6.448  1.00  0.00           C  
ATOM   1603  CG  LYS B 183       2.595   9.266  -7.389  1.00  0.00           C  
ATOM   1604  CD  LYS B 183       4.093   9.555  -7.339  1.00  0.00           C  
ATOM   1605  CE  LYS B 183       4.438  10.913  -7.934  1.00  0.00           C  
ATOM   1606  NZ  LYS B 183       5.711  10.924  -8.715  1.00  0.00           N1+
ATOM   1607  HN  LYS B 183       0.166  11.456  -8.549  1.00  0.00           H  
ATOM   1608  HZ1 LYS B 183       5.719  10.127  -9.319  1.00  0.00           H  
ATOM   1609  HZ2 LYS B 183       5.750  11.743  -9.259  1.00  0.00           H  
ATOM   1610  HZ3 LYS B 183       6.459  10.839  -8.080  1.00  0.00           H  
ATOM   1611  N   THR B 184      -1.575  11.201  -5.498  1.00  0.00           N  
ATOM   1612  CA  THR B 184      -2.389  12.365  -5.071  1.00  0.00           C  
ATOM   1613  C   THR B 184      -1.799  12.946  -3.778  1.00  0.00           C  
ATOM   1614  O   THR B 184      -1.107  12.231  -3.023  1.00  0.00           O  
ATOM   1615  CB  THR B 184      -3.846  11.943  -4.863  1.00  0.00           C  
ATOM   1616  CG2 THR B 184      -4.365  11.495  -6.115  1.00  0.00           C  
ATOM   1617  OG1 THR B 184      -4.696  13.082  -4.329  1.00  0.00           O  
ATOM   1618  HN  THR B 184      -1.971  10.288  -5.568  1.00  0.00           H  
ATOM   1619  HO  THR B 184      -3.712  10.813  -6.453  1.00  0.00           H  
ATOM   1620  N   LYS B 185      -1.556  14.282  -3.785  1.00  0.00           N  
ATOM   1621  CA  LYS B 185      -0.688  14.868  -2.746  1.00  0.00           C  
ATOM   1622  C   LYS B 185      -1.183  16.239  -2.345  1.00  0.00           C  
ATOM   1623  O   LYS B 185      -1.937  16.881  -3.048  1.00  0.00           O  
ATOM   1624  CB  LYS B 185       0.768  14.899  -3.188  1.00  0.00           C  
ATOM   1625  CG  LYS B 185       1.030  15.688  -4.467  1.00  0.00           C  
ATOM   1626  CD  LYS B 185       2.475  16.040  -4.713  1.00  0.00           C  
ATOM   1627  CE  LYS B 185       2.699  17.385  -5.398  1.00  0.00           C  
ATOM   1628  NZ  LYS B 185       4.138  17.535  -5.771  1.00  0.00           N1+
ATOM   1629  HN  LYS B 185      -2.017  14.858  -4.476  1.00  0.00           H  
ATOM   1630  HZ1 LYS B 185       4.371  16.826  -6.450  1.00  0.00           H  
ATOM   1631  HZ2 LYS B 185       4.281  18.420  -6.195  1.00  0.00           H  
ATOM   1632  HZ3 LYS B 185       4.627  17.408  -4.925  1.00  0.00           H  
ATOM   1633  N   GLU B 186      -0.800  16.671  -1.144  1.00  0.00           N  
ATOM   1634  CA  GLU B 186      -1.189  17.991  -0.624  1.00  0.00           C  
ATOM   1635  C   GLU B 186       0.016  18.890  -0.575  1.00  0.00           C  
ATOM   1636  O   GLU B 186       0.550  19.257   0.497  1.00  0.00           O  
ATOM   1637  CB  GLU B 186      -1.846  17.828   0.742  1.00  0.00           C  
ATOM   1638  CG  GLU B 186      -2.919  18.830   1.046  1.00  0.00           C  
ATOM   1639  CD  GLU B 186      -3.571  18.581   2.409  1.00  0.00           C  
ATOM   1640  OE1 GLU B 186      -4.499  17.776   2.503  1.00  0.00           O  
ATOM   1641  OE2 GLU B 186      -3.136  19.273   3.366  1.00  0.00           O1-
ATOM   1642  HN  GLU B 186      -0.247  16.082  -0.544  1.00  0.00           H  
ATOM   1643  N   GLY B 187       0.519  19.291  -1.756  1.00  0.00           N  
ATOM   1644  CA  GLY B 187       1.450  20.435  -1.832  1.00  0.00           C  
ATOM   1645  C   GLY B 187       2.770  20.137  -1.147  1.00  0.00           C  
ATOM   1646  O   GLY B 187       3.677  19.553  -1.786  1.00  0.00           O  
ATOM   1647  HN  GLY B 187       0.423  18.722  -2.582  1.00  0.00           H  
ATOM   1648  N   VAL B 188       3.018  20.758   0.004  1.00  0.00           N  
ATOM   1649  CA  VAL B 188       4.117  20.328   0.852  1.00  0.00           C  
ATOM   1650  C   VAL B 188       4.146  18.844   1.100  1.00  0.00           C  
ATOM   1651  O   VAL B 188       5.123  18.150   0.742  1.00  0.00           O  
ATOM   1652  CB  VAL B 188       4.199  21.144   2.148  1.00  0.00           C  
ATOM   1653  CG1 VAL B 188       4.984  20.454   3.248  1.00  0.00           C  
ATOM   1654  CG2 VAL B 188       4.800  22.521   1.826  1.00  0.00           C  
ATOM   1655  HN  VAL B 188       2.221  21.213   0.436  1.00  0.00           H  
ATOM   1656  N   VAL B 189       2.994  18.242   1.475  1.00  0.00           N  
ATOM   1657  CA  VAL B 189       3.006  16.886   2.015  1.00  0.00           C  
ATOM   1658  C   VAL B 189       2.583  15.841   0.975  1.00  0.00           C  
ATOM   1659  O   VAL B 189       1.670  16.044   0.201  1.00  0.00           O  
ATOM   1660  CB  VAL B 189       2.110  16.786   3.270  1.00  0.00           C  
ATOM   1661  CG1 VAL B 189       1.782  15.356   3.693  1.00  0.00           C  
ATOM   1662  CG2 VAL B 189       2.732  17.537   4.426  1.00  0.00           C  
ATOM   1663  HN  VAL B 189       2.212  18.878   1.599  1.00  0.00           H  
ATOM   1664  N   HIS B 190       3.476  14.853   0.772  1.00  0.00           N  
ATOM   1665  CA  HIS B 190       3.278  13.997  -0.422  1.00  0.00           C  
ATOM   1666  C   HIS B 190       2.587  12.683  -0.059  1.00  0.00           C  
ATOM   1667  O   HIS B 190       1.519  12.398  -0.639  1.00  0.00           O  
ATOM   1668  CB  HIS B 190       4.605  13.706  -1.105  1.00  0.00           C  
ATOM   1669  CG  HIS B 190       5.119  14.836  -1.948  1.00  0.00           C  
ATOM   1670  CD2 HIS B 190       5.162  16.133  -1.521  1.00  0.00           C  
ATOM   1671  ND1 HIS B 190       5.561  14.836  -3.238  1.00  0.00           N  
ATOM   1672  CE1 HIS B 190       5.719  16.870  -2.480  1.00  0.00           C  
ATOM   1673  NE2 HIS B 190       6.168  16.070  -3.419  1.00  0.00           N  
ATOM   1674  HN  HIS B 190       4.159  14.638   1.465  1.00  0.00           H  
ATOM   1675  HD1 HIS B 190       4.791  16.546  -0.671  1.00  0.00           H  
ATOM   1676  N   GLY B 191       3.189  11.871   0.801  1.00  0.00           N  
ATOM   1677  CA  GLY B 191       2.344  10.915   1.553  1.00  0.00           C  
ATOM   1678  C   GLY B 191       2.086   9.643   0.704  1.00  0.00           C  
ATOM   1679  O   GLY B 191       3.112   9.005   0.384  1.00  0.00           O  
ATOM   1680  HN  GLY B 191       4.108  12.063   1.108  1.00  0.00           H  
ATOM   1681  N   VAL B 192       1.049   9.744  -0.130  1.00  0.00           N  
ATOM   1682  CA  VAL B 192       0.856   8.757  -1.194  1.00  0.00           C  
ATOM   1683  C   VAL B 192       2.026   8.737  -2.169  1.00  0.00           C  
ATOM   1684  O   VAL B 192       2.533   7.679  -2.530  1.00  0.00           O  
ATOM   1685  CB  VAL B 192      -0.416   9.042  -1.998  1.00  0.00           C  
ATOM   1686  CG1 VAL B 192      -0.855   7.873  -2.862  1.00  0.00           C  
ATOM   1687  CG2 VAL B 192      -1.570   9.425  -1.074  1.00  0.00           C  
ATOM   1688  HN  VAL B 192       0.274  10.360   0.053  1.00  0.00           H  
ATOM   1689  N   ALA B 193       2.599   9.903  -2.453  1.00  0.00           N  
ATOM   1690  CA  ALA B 193       3.767   9.932  -3.342  1.00  0.00           C  
ATOM   1691  C   ALA B 193       5.043   9.541  -2.617  1.00  0.00           C  
ATOM   1692  O   ALA B 193       5.928   8.946  -3.270  1.00  0.00           O  
ATOM   1693  CB  ALA B 193       3.939  11.353  -3.935  1.00  0.00           C  
ATOM   1694  HN  ALA B 193       2.145  10.781  -2.213  1.00  0.00           H  
ATOM   1695  N   THR B 194       5.242   9.944  -1.390  1.00  0.00           N  
ATOM   1696  CA  THR B 194       6.482   9.561  -0.677  1.00  0.00           C  
ATOM   1697  C   THR B 194       6.536   8.012  -0.601  1.00  0.00           C  
ATOM   1698  O   THR B 194       7.343   7.408  -1.308  1.00  0.00           O  
ATOM   1699  CB  THR B 194       6.459  10.083   0.758  1.00  0.00           C  
ATOM   1700  CG2 THR B 194       6.455  11.509   0.818  1.00  0.00           C  
ATOM   1701  OG1 THR B 194       7.622   9.533   1.598  1.00  0.00           O  
ATOM   1702  HN  THR B 194       4.546  10.517  -0.966  1.00  0.00           H  
ATOM   1703  HO  THR B 194       6.721  11.764   1.769  1.00  0.00           H  
ATOM   1704  N   VAL B 195       5.361   7.464  -0.245  1.00  0.00           N  
ATOM   1705  CA  VAL B 195       5.181   6.012  -0.322  1.00  0.00           C  
ATOM   1706  C   VAL B 195       5.516   5.502  -1.693  1.00  0.00           C  
ATOM   1707  O   VAL B 195       6.575   4.865  -1.831  1.00  0.00           O  
ATOM   1708  CB  VAL B 195       3.773   5.618   0.150  1.00  0.00           C  
ATOM   1709  CG1 VAL B 195       3.253   4.294  -0.321  1.00  0.00           C  
ATOM   1710  CG2 VAL B 195       3.608   5.763   1.643  1.00  0.00           C  
ATOM   1711  HN  VAL B 195       4.754   7.973   0.352  1.00  0.00           H  
ATOM   1712  N   ALA B 196       4.855   5.936  -2.752  1.00  0.00           N  
ATOM   1713  CA  ALA B 196       5.084   5.295  -4.055  1.00  0.00           C  
ATOM   1714  C   ALA B 196       6.552   5.364  -4.454  1.00  0.00           C  
ATOM   1715  O   ALA B 196       7.145   4.394  -4.934  1.00  0.00           O  
ATOM   1716  CB  ALA B 196       4.163   5.879  -5.131  1.00  0.00           C  
ATOM   1717  HN  ALA B 196       4.031   6.516  -2.655  1.00  0.00           H  
ATOM   1718  N   GLU B 197       7.100   6.590  -4.432  1.00  0.00           N  
ATOM   1719  CA  GLU B 197       8.449   6.843  -4.941  1.00  0.00           C  
ATOM   1720  C   GLU B 197       9.471   6.089  -4.109  1.00  0.00           C  
ATOM   1721  O   GLU B 197      10.411   5.516  -4.691  1.00  0.00           O  
ATOM   1722  CB  GLU B 197       8.758   8.344  -4.856  1.00  0.00           C  
ATOM   1723  CG  GLU B 197       9.855   8.834  -5.754  1.00  0.00           C  
ATOM   1724  CD  GLU B 197       9.363   9.014  -7.167  1.00  0.00           C  
ATOM   1725  OE1 GLU B 197       8.163   9.315  -7.352  1.00  0.00           O  
ATOM   1726  OE2 GLU B 197      10.174   8.856  -8.097  1.00  0.00           O1-
ATOM   1727  HN  GLU B 197       6.595   7.330  -3.961  1.00  0.00           H  
ATOM   1728  N   LYS B 198       9.280   5.982  -2.803  1.00  0.00           N  
ATOM   1729  CA  LYS B 198      10.247   5.281  -1.970  1.00  0.00           C  
ATOM   1730  C   LYS B 198      10.096   3.794  -2.139  1.00  0.00           C  
ATOM   1731  O   LYS B 198      11.073   3.087  -2.216  1.00  0.00           O  
ATOM   1732  CB  LYS B 198      10.154   5.692  -0.491  1.00  0.00           C  
ATOM   1733  CG  LYS B 198      10.533   7.149  -0.224  1.00  0.00           C  
ATOM   1734  CD  LYS B 198      11.066   7.381   1.178  1.00  0.00           C  
ATOM   1735  CE  LYS B 198      12.083   8.497   1.251  1.00  0.00           C  
ATOM   1736  NZ  LYS B 198      12.142   9.174   2.565  1.00  0.00           N1+
ATOM   1737  HN  LYS B 198       8.453   6.384  -2.417  1.00  0.00           H  
ATOM   1738  HZ1 LYS B 198      11.374   9.784   2.618  1.00  0.00           H  
ATOM   1739  HZ2 LYS B 198      12.083   8.509   3.302  1.00  0.00           H  
ATOM   1740  HZ3 LYS B 198      12.981   9.683   2.656  1.00  0.00           H  
ATOM   1741  N   THR B 199       8.887   3.331  -2.540  1.00  0.00           N  
ATOM   1742  CA  THR B 199       8.761   1.915  -2.840  1.00  0.00           C  
ATOM   1743  C   THR B 199       9.246   1.529  -4.227  1.00  0.00           C  
ATOM   1744  O   THR B 199       9.878   0.478  -4.434  1.00  0.00           O  
ATOM   1745  CB  THR B 199       7.294   1.468  -2.694  1.00  0.00           C  
ATOM   1746  CG2 THR B 199       6.712   1.991  -1.501  1.00  0.00           C  
ATOM   1747  OG1 THR B 199       7.159  -0.044  -2.660  1.00  0.00           O  
ATOM   1748  HN  THR B 199       8.119   3.978  -2.681  1.00  0.00           H  
ATOM   1749  HO  THR B 199       7.224   1.691  -0.697  1.00  0.00           H  
ATOM   1750  N   LYS B 200       9.080   2.431  -5.168  1.00  0.00           N  
ATOM   1751  CA  LYS B 200       9.712   2.320  -6.484  1.00  0.00           C  
ATOM   1752  C   LYS B 200      11.206   2.128  -6.396  1.00  0.00           C  
ATOM   1753  O   LYS B 200      11.752   1.182  -7.014  1.00  0.00           O  
ATOM   1754  CB  LYS B 200       9.322   3.488  -7.397  1.00  0.00           C  
ATOM   1755  CG  LYS B 200      10.185   3.667  -8.623  1.00  0.00           C  
ATOM   1756  CD  LYS B 200      10.157   5.122  -9.078  1.00  0.00           C  
ATOM   1757  CE  LYS B 200      11.112   5.313 -10.262  1.00  0.00           C  
ATOM   1758  NZ  LYS B 200      10.563   4.830 -11.554  1.00  0.00           N1+
ATOM   1759  HN  LYS B 200       8.551   3.256  -4.951  1.00  0.00           H  
ATOM   1760  HZ1 LYS B 200      10.325   3.856 -11.446  1.00  0.00           H  
ATOM   1761  HZ2 LYS B 200       9.710   5.324 -11.722  1.00  0.00           H  
ATOM   1762  HZ3 LYS B 200      11.245   4.977 -12.274  1.00  0.00           H  
ATOM   1763  N   GLU B 201      11.881   2.881  -5.508  1.00  0.00           N  
ATOM   1764  CA  GLU B 201      13.271   2.533  -5.194  1.00  0.00           C  
ATOM   1765  C   GLU B 201      13.397   1.213  -4.429  1.00  0.00           C  
ATOM   1766  O   GLU B 201      14.281   0.410  -4.781  1.00  0.00           O  
ATOM   1767  CB  GLU B 201      13.883   3.678  -4.355  1.00  0.00           C  
ATOM   1768  CG  GLU B 201      14.136   4.944  -5.155  1.00  0.00           C  
ATOM   1769  CD  GLU B 201      15.415   4.807  -5.982  1.00  0.00           C  
ATOM   1770  OE1 GLU B 201      16.219   3.929  -5.691  1.00  0.00           O  
ATOM   1771  OE2 GLU B 201      15.612   5.700  -6.832  1.00  0.00           O1-
ATOM   1772  HN  GLU B 201      11.412   3.620  -5.045  1.00  0.00           H  
ATOM   1773  N   GLN B 202      12.758   1.073  -3.281  1.00  0.00           N  
ATOM   1774  CA  GLN B 202      13.207   0.099  -2.311  1.00  0.00           C  
ATOM   1775  C   GLN B 202      12.646  -1.281  -2.487  1.00  0.00           C  
ATOM   1776  O   GLN B 202      13.218  -2.239  -1.959  1.00  0.00           O  
ATOM   1777  CB  GLN B 202      12.991   0.648  -0.893  1.00  0.00           C  
ATOM   1778  CG  GLN B 202      13.808   1.893  -0.625  1.00  0.00           C  
ATOM   1779  CD  GLN B 202      14.995   1.548   0.288  1.00  0.00           C  
ATOM   1780  NE2 GLN B 202      15.562   2.494   0.864  1.00  0.00           N  
ATOM   1781  OE1 GLN B 202      15.106   0.297   0.704  1.00  0.00           O  
ATOM   1782  HN  GLN B 202      12.017   1.714  -3.019  1.00  0.00           H  
ATOM   1783 1HNE GLN B 202      14.318  -0.293   0.571  1.00  0.00           H  
ATOM   1784 2HNE GLN B 202      15.751   0.064   1.424  1.00  0.00           H  
ATOM   1785  N   VAL B 203      11.605  -1.439  -3.344  1.00  0.00           N  
ATOM   1786  CA  VAL B 203      11.213  -2.801  -3.688  1.00  0.00           C  
ATOM   1787  C   VAL B 203      11.670  -3.132  -5.110  1.00  0.00           C  
ATOM   1788  O   VAL B 203      11.952  -2.177  -5.847  1.00  0.00           O  
ATOM   1789  CB  VAL B 203       9.708  -2.974  -3.541  1.00  0.00           C  
ATOM   1790  CG1 VAL B 203       9.068  -3.948  -4.511  1.00  0.00           C  
ATOM   1791  CG2 VAL B 203       9.304  -3.292  -2.122  1.00  0.00           C  
ATOM   1792  HN  VAL B 203      11.452  -0.682  -4.004  1.00  0.00           H  
ATOM   1793  N   THR B 204      12.218  -4.349  -5.253  1.00  0.00           N  
ATOM   1794  CA  THR B 204      13.018  -4.677  -6.442  1.00  0.00           C  
ATOM   1795  C   THR B 204      12.090  -4.607  -7.662  1.00  0.00           C  
ATOM   1796  O   THR B 204      10.880  -4.771  -7.447  1.00  0.00           O  
ATOM   1797  CB  THR B 204      13.591  -6.108  -6.338  1.00  0.00           C  
ATOM   1798  CG2 THR B 204      14.428  -6.373  -7.443  1.00  0.00           C  
ATOM   1799  OG1 THR B 204      12.510  -7.173  -6.283  1.00  0.00           O  
ATOM   1800  HN  THR B 204      12.009  -5.061  -4.572  1.00  0.00           H  
ATOM   1801  HO  THR B 204      15.148  -5.692  -7.542  1.00  0.00           H  
ATOM   1802  N   ASN B 205      12.537  -3.948  -8.723  1.00  0.00           N  
ATOM   1803  CA  ASN B 205      11.604  -3.463  -9.763  1.00  0.00           C  
ATOM   1804  C   ASN B 205      11.147  -4.630 -10.648  1.00  0.00           C  
ATOM   1805  O   ASN B 205       9.978  -5.039 -10.526  1.00  0.00           O  
ATOM   1806  CB  ASN B 205      12.241  -2.355 -10.608  1.00  0.00           C  
ATOM   1807  CG  ASN B 205      12.802  -1.217  -9.768  1.00  0.00           C  
ATOM   1808  ND2 ASN B 205      13.380  -0.268 -10.312  1.00  0.00           N  
ATOM   1809  OD1 ASN B 205      12.296  -1.107  -8.538  1.00  0.00           O  
ATOM   1810  HN  ASN B 205      13.521  -3.909  -8.928  1.00  0.00           H  
ATOM   1811 1HND ASN B 205      12.623  -0.392  -7.933  1.00  0.00           H  
ATOM   1812 2HND ASN B 205      11.678  -1.802  -8.192  1.00  0.00           H  
ATOM   1813  N   VAL B 206      12.119  -5.365 -11.168  1.00  0.00           N  
ATOM   1814  CA  VAL B 206      11.841  -6.741 -11.620  1.00  0.00           C  
ATOM   1815  C   VAL B 206      11.327  -7.544 -10.454  1.00  0.00           C  
ATOM   1816  O   VAL B 206      12.070  -7.941  -9.543  1.00  0.00           O  
ATOM   1817  CB  VAL B 206      13.119  -7.363 -12.185  1.00  0.00           C  
ATOM   1818  CG1 VAL B 206      12.878  -8.385 -13.287  1.00  0.00           C  
ATOM   1819  CG2 VAL B 206      14.028  -6.257 -12.738  1.00  0.00           C  
ATOM   1820  HN  VAL B 206      12.914  -4.905 -11.593  1.00  0.00           H  
ATOM   1821  N   GLY B 207       9.991  -7.661 -10.317  1.00  0.00           N  
ATOM   1822  CA  GLY B 207       9.464  -8.387  -9.141  1.00  0.00           C  
ATOM   1823  C   GLY B 207       8.091  -7.796  -8.777  1.00  0.00           C  
ATOM   1824  O   GLY B 207       7.288  -8.582  -8.232  1.00  0.00           O  
ATOM   1825  HN  GLY B 207       9.384  -7.340 -11.040  1.00  0.00           H  
ATOM   1826  N   GLY B 208       8.039  -6.468  -8.588  1.00  0.00           N  
ATOM   1827  CA  GLY B 208       7.034  -5.867  -7.721  1.00  0.00           C  
ATOM   1828  C   GLY B 208       6.149  -4.924  -8.570  1.00  0.00           C  
ATOM   1829  O   GLY B 208       6.337  -4.795  -9.789  1.00  0.00           O  
ATOM   1830  HN  GLY B 208       8.782  -5.902  -8.953  1.00  0.00           H  
ATOM   1831  N   ALA B 209       5.357  -4.148  -7.866  1.00  0.00           N  
ATOM   1832  CA  ALA B 209       4.654  -3.022  -8.503  1.00  0.00           C  
ATOM   1833  C   ALA B 209       4.349  -1.989  -7.384  1.00  0.00           C  
ATOM   1834  O   ALA B 209       3.783  -2.400  -6.352  1.00  0.00           O  
ATOM   1835  CB  ALA B 209       3.303  -3.501  -9.085  1.00  0.00           C  
ATOM   1836  HN  ALA B 209       5.488  -4.065  -6.865  1.00  0.00           H  
ATOM   1837  N   VAL B 210       4.133  -0.744  -7.843  1.00  0.00           N  
ATOM   1838  CA  VAL B 210       3.513   0.263  -6.971  1.00  0.00           C  
ATOM   1839  C   VAL B 210       2.279   0.810  -7.621  1.00  0.00           C  
ATOM   1840  O   VAL B 210       2.360   1.609  -8.539  1.00  0.00           O  
ATOM   1841  CB  VAL B 210       4.497   1.393  -6.661  1.00  0.00           C  
ATOM   1842  CG1 VAL B 210       3.843   2.556  -5.961  1.00  0.00           C  
ATOM   1843  CG2 VAL B 210       5.686   0.876  -5.887  1.00  0.00           C  
ATOM   1844  HN  VAL B 210       4.654  -0.488  -8.654  1.00  0.00           H  
ATOM   1845  N   VAL B 211       1.107   0.211  -7.322  1.00  0.00           N  
ATOM   1846  CA  VAL B 211      -0.093   0.590  -8.083  1.00  0.00           C  
ATOM   1847  C   VAL B 211      -0.639   1.923  -7.531  1.00  0.00           C  
ATOM   1848  O   VAL B 211      -0.933   1.937  -6.313  1.00  0.00           O  
ATOM   1849  CB  VAL B 211      -1.140  -0.510  -7.924  1.00  0.00           C  
ATOM   1850  CG1 VAL B 211      -2.497  -0.110  -8.488  1.00  0.00           C  
ATOM   1851  CG2 VAL B 211      -0.680  -1.850  -8.499  1.00  0.00           C  
ATOM   1852  HN  VAL B 211       1.085  -0.473  -6.597  1.00  0.00           H  
ATOM   1853  N   THR B 212      -0.250   3.029  -8.146  1.00  0.00           N  
ATOM   1854  CA  THR B 212      -0.368   4.335  -7.469  1.00  0.00           C  
ATOM   1855  C   THR B 212      -1.549   5.130  -7.927  1.00  0.00           C  
ATOM   1856  O   THR B 212      -1.971   5.038  -9.095  1.00  0.00           O  
ATOM   1857  CB  THR B 212       0.946   5.106  -7.556  1.00  0.00           C  
ATOM   1858  CG2 THR B 212       0.928   6.235  -6.698  1.00  0.00           C  
ATOM   1859  OG1 THR B 212       1.284   5.535  -8.973  1.00  0.00           O  
ATOM   1860  HN  THR B 212       0.260   2.992  -9.001  1.00  0.00           H  
ATOM   1861  HO  THR B 212       0.369   6.949  -7.135  1.00  0.00           H  
ATOM   1862  N   GLY B 213      -2.298   5.727  -6.984  1.00  0.00           N  
ATOM   1863  CA  GLY B 213      -3.193   6.831  -7.407  1.00  0.00           C  
ATOM   1864  C   GLY B 213      -3.595   7.698  -6.201  1.00  0.00           C  
ATOM   1865  O   GLY B 213      -2.883   8.568  -5.710  1.00  0.00           O  
ATOM   1866  HN  GLY B 213      -2.118   5.543  -6.026  1.00  0.00           H  
ATOM   1867  N   VAL B 214      -4.755   7.355  -5.675  1.00  0.00           N  
ATOM   1868  CA  VAL B 214      -5.296   8.112  -4.528  1.00  0.00           C  
ATOM   1869  C   VAL B 214      -5.165   7.222  -3.263  1.00  0.00           C  
ATOM   1870  O   VAL B 214      -4.153   7.441  -2.580  1.00  0.00           O  
ATOM   1871  CB  VAL B 214      -6.801   8.385  -4.701  1.00  0.00           C  
ATOM   1872  CG1 VAL B 214      -7.472   8.895  -3.453  1.00  0.00           C  
ATOM   1873  CG2 VAL B 214      -7.033   9.348  -5.852  1.00  0.00           C  
ATOM   1874  HN  VAL B 214      -5.368   6.767  -6.228  1.00  0.00           H  
ATOM   1875  N   THR B 215      -5.695   6.012  -3.318  1.00  0.00           N  
ATOM   1876  CA  THR B 215      -5.063   4.841  -2.656  1.00  0.00           C  
ATOM   1877  C   THR B 215      -3.719   4.506  -3.252  1.00  0.00           C  
ATOM   1878  O   THR B 215      -3.378   5.023  -4.339  1.00  0.00           O  
ATOM   1879  CB  THR B 215      -6.031   3.665  -2.774  1.00  0.00           C  
ATOM   1880  CG2 THR B 215      -6.113   3.283  -4.147  1.00  0.00           C  
ATOM   1881  OG1 THR B 215      -7.400   3.924  -2.178  1.00  0.00           O  
ATOM   1882  HN  THR B 215      -6.648   5.896  -3.656  1.00  0.00           H  
ATOM   1883  HO  THR B 215      -6.552   2.388  -4.228  1.00  0.00           H  
ATOM   1884  N   ALA B 216      -2.884   3.746  -2.520  1.00  0.00           N  
ATOM   1885  CA  ALA B 216      -1.698   3.194  -3.218  1.00  0.00           C  
ATOM   1886  C   ALA B 216      -1.484   1.737  -2.782  1.00  0.00           C  
ATOM   1887  O   ALA B 216      -1.759   1.343  -1.632  1.00  0.00           O  
ATOM   1888  CB  ALA B 216      -0.430   3.973  -2.827  1.00  0.00           C  
ATOM   1889  HN  ALA B 216      -3.029   3.554  -1.566  1.00  0.00           H  
ATOM   1890  N   VAL B 217      -1.158   0.862  -3.764  1.00  0.00           N  
ATOM   1891  CA  VAL B 217      -0.821  -0.506  -3.417  1.00  0.00           C  
ATOM   1892  C   VAL B 217       0.679  -0.759  -3.594  1.00  0.00           C  
ATOM   1893  O   VAL B 217       1.187  -0.911  -4.722  1.00  0.00           O  
ATOM   1894  CB  VAL B 217      -1.598  -1.494  -4.301  1.00  0.00           C  
ATOM   1895  CG1 VAL B 217      -1.417  -2.957  -3.963  1.00  0.00           C  
ATOM   1896  CG2 VAL B 217      -3.085  -1.115  -4.350  1.00  0.00           C  
ATOM   1897  HN  VAL B 217      -1.341   1.120  -4.723  1.00  0.00           H  
ATOM   1898  N   ALA B 218       1.408  -0.708  -2.485  1.00  0.00           N  
ATOM   1899  CA  ALA B 218       2.871  -0.641  -2.611  1.00  0.00           C  
ATOM   1900  C   ALA B 218       3.451  -2.021  -2.355  1.00  0.00           C  
ATOM   1901  O   ALA B 218       3.403  -2.485  -1.203  1.00  0.00           O  
ATOM   1902  CB  ALA B 218       3.415   0.397  -1.606  1.00  0.00           C  
ATOM   1903  HN  ALA B 218       0.941  -0.589  -1.613  1.00  0.00           H  
ATOM   1904  N   GLN B 219       3.509  -2.854  -3.418  1.00  0.00           N  
ATOM   1905  CA  GLN B 219       3.583  -4.292  -3.242  1.00  0.00           C  
ATOM   1906  C   GLN B 219       4.911  -4.843  -3.822  1.00  0.00           C  
ATOM   1907  O   GLN B 219       5.189  -4.741  -5.016  1.00  0.00           O  
ATOM   1908  CB  GLN B 219       2.398  -5.019  -3.887  1.00  0.00           C  
ATOM   1909  CG  GLN B 219       1.431  -5.664  -2.930  1.00  0.00           C  
ATOM   1910  CD  GLN B 219       0.204  -6.246  -3.651  1.00  0.00           C  
ATOM   1911  NE2 GLN B 219      -0.808  -6.547  -3.018  1.00  0.00           N  
ATOM   1912  OE1 GLN B 219       0.401  -6.566  -4.920  1.00  0.00           O  
ATOM   1913  HN  GLN B 219       3.334  -2.500  -4.332  1.00  0.00           H  
ATOM   1914 1HNE GLN B 219      -0.299  -7.132  -5.366  1.00  0.00           H  
ATOM   1915 2HNE GLN B 219       1.103  -6.065  -5.421  1.00  0.00           H  
ATOM   1916  N   LYS B 220       5.555  -5.703  -3.014  1.00  0.00           N  
ATOM   1917  CA  LYS B 220       6.439  -6.741  -3.596  1.00  0.00           C  
ATOM   1918  C   LYS B 220       5.667  -8.064  -3.740  1.00  0.00           C  
ATOM   1919  O   LYS B 220       4.414  -8.021  -3.723  1.00  0.00           O  
ATOM   1920  CB  LYS B 220       7.587  -6.976  -2.598  1.00  0.00           C  
ATOM   1921  CG  LYS B 220       8.896  -7.394  -3.200  1.00  0.00           C  
ATOM   1922  CD  LYS B 220      10.029  -7.597  -2.207  1.00  0.00           C  
ATOM   1923  CE  LYS B 220      11.086  -8.601  -2.685  1.00  0.00           C  
ATOM   1924  NZ  LYS B 220      11.889  -9.155  -1.578  1.00  0.00           N1+
ATOM   1925  HN  LYS B 220       5.398  -5.748  -2.050  1.00  0.00           H  
ATOM   1926  HZ1 LYS B 220      12.142  -8.411  -0.987  1.00  0.00           H  
ATOM   1927  HZ2 LYS B 220      11.305  -9.835  -1.126  1.00  0.00           H  
ATOM   1928  HZ3 LYS B 220      12.712  -9.573  -1.954  1.00  0.00           H  
ATOM   1929  N   THR B 221       6.269  -9.008  -4.441  1.00  0.00           N  
ATOM   1930  CA  THR B 221       5.592 -10.275  -4.734  1.00  0.00           C  
ATOM   1931  C   THR B 221       5.041 -10.889  -3.434  1.00  0.00           C  
ATOM   1932  O   THR B 221       5.765 -10.880  -2.448  1.00  0.00           O  
ATOM   1933  CB  THR B 221       6.534 -11.273  -5.411  1.00  0.00           C  
ATOM   1934  CG2 THR B 221       6.876 -10.820  -6.700  1.00  0.00           C  
ATOM   1935  OG1 THR B 221       5.919 -12.669  -5.441  1.00  0.00           O  
ATOM   1936  HN  THR B 221       7.280  -9.048  -4.413  1.00  0.00           H  
ATOM   1937  HO  THR B 221       7.282  -9.913  -6.592  1.00  0.00           H  
ATOM   1938  N   VAL B 222       3.697 -10.939  -3.343  1.00  0.00           N  
ATOM   1939  CA  VAL B 222       3.096 -11.305  -2.080  1.00  0.00           C  
ATOM   1940  C   VAL B 222       2.637 -12.766  -2.108  1.00  0.00           C  
ATOM   1941  O   VAL B 222       1.770 -13.087  -2.949  1.00  0.00           O  
ATOM   1942  CB  VAL B 222       1.956 -10.373  -1.670  1.00  0.00           C  
ATOM   1943  CG1 VAL B 222       0.972 -11.028  -0.710  1.00  0.00           C  
ATOM   1944  CG2 VAL B 222       2.509  -9.099  -1.006  1.00  0.00           C  
ATOM   1945  HN  VAL B 222       3.147 -10.777  -4.168  1.00  0.00           H  
ATOM   1946  N   GLU B 223       3.529 -13.677  -1.684  1.00  0.00           N  
ATOM   1947  CA  GLU B 223       3.463 -15.065  -2.055  1.00  0.00           C  
ATOM   1948  C   GLU B 223       3.347 -15.942  -0.831  1.00  0.00           C  
ATOM   1949  O   GLU B 223       4.348 -16.453  -0.286  1.00  0.00           O  
ATOM   1950  CB  GLU B 223       4.605 -15.499  -2.969  1.00  0.00           C  
ATOM   1951  CG  GLU B 223       4.305 -16.644  -3.898  1.00  0.00           C  
ATOM   1952  CD  GLU B 223       5.301 -16.723  -5.043  1.00  0.00           C  
ATOM   1953  OE1 GLU B 223       6.272 -15.958  -5.056  1.00  0.00           O  
ATOM   1954  OE2 GLU B 223       5.224 -17.703  -5.843  1.00  0.00           O1-
ATOM   1955  HN  GLU B 223       4.122 -13.422  -0.899  1.00  0.00           H  
ATOM   1956  N   GLY B 224       2.179 -15.821  -0.183  1.00  0.00           N  
ATOM   1957  CA  GLY B 224       2.008 -16.362   1.187  1.00  0.00           C  
ATOM   1958  C   GLY B 224       0.970 -17.454   1.227  1.00  0.00           C  
ATOM   1959  O   GLY B 224       0.545 -17.984   0.184  1.00  0.00           O  
ATOM   1960  HN  GLY B 224       1.406 -15.357  -0.636  1.00  0.00           H  
ATOM   1961  N   ALA B 225       0.526 -17.810   2.435  1.00  0.00           N  
ATOM   1962  CA  ALA B 225      -0.444 -18.909   2.560  1.00  0.00           C  
ATOM   1963  C   ALA B 225      -1.764 -18.548   1.894  1.00  0.00           C  
ATOM   1964  O   ALA B 225      -2.733 -18.056   2.494  1.00  0.00           O  
ATOM   1965  CB  ALA B 225      -0.644 -19.269   4.029  1.00  0.00           C  
ATOM   1966  HN  ALA B 225       0.665 -17.177   3.217  1.00  0.00           H  
ATOM   1967  N   GLY B 226      -1.880 -18.971   0.630  1.00  0.00           N  
ATOM   1968  CA  GLY B 226      -3.115 -18.801  -0.128  1.00  0.00           C  
ATOM   1969  C   GLY B 226      -3.010 -17.611  -1.092  1.00  0.00           C  
ATOM   1970  O   GLY B 226      -3.166 -17.808  -2.296  1.00  0.00           O  
ATOM   1971  HN  GLY B 226      -1.048 -19.184   0.108  1.00  0.00           H  
ATOM   1972  N   SER B 227      -2.519 -16.504  -0.568  1.00  0.00           N  
ATOM   1973  CA  SER B 227      -2.398 -15.299  -1.355  1.00  0.00           C  
ATOM   1974  C   SER B 227      -1.222 -15.471  -2.334  1.00  0.00           C  
ATOM   1975  O   SER B 227      -0.064 -15.488  -1.882  1.00  0.00           O  
ATOM   1976  CB  SER B 227      -2.125 -14.105  -0.449  1.00  0.00           C  
ATOM   1977  OG  SER B 227      -2.306 -12.888  -1.147  1.00  0.00           O  
ATOM   1978  HN  SER B 227      -2.602 -16.394   0.440  1.00  0.00           H  
ATOM   1979  HO  SER B 227      -2.108 -12.151  -0.523  1.00  0.00           H  
ATOM   1980  N   ILE B 228      -1.488 -15.277  -3.624  1.00  0.00           N  
ATOM   1981  CA  ILE B 228      -0.409 -14.886  -4.559  1.00  0.00           C  
ATOM   1982  C   ILE B 228      -0.783 -13.583  -5.226  1.00  0.00           C  
ATOM   1983  O   ILE B 228      -1.438 -13.489  -6.277  1.00  0.00           O  
ATOM   1984  CB  ILE B 228      -0.245 -16.004  -5.593  1.00  0.00           C  
ATOM   1985  CG1 ILE B 228      -0.507 -17.403  -5.047  1.00  0.00           C  
ATOM   1986  CG2 ILE B 228       1.109 -15.895  -6.286  1.00  0.00           C  
ATOM   1987  CD1 ILE B 228       0.800 -18.143  -4.726  1.00  0.00           C  
ATOM   1988  HN  ILE B 228      -2.443 -15.177  -3.933  1.00  0.00           H  
ATOM   1989  N   ALA B 229      -0.422 -12.439  -4.604  1.00  0.00           N  
ATOM   1990  CA  ALA B 229      -0.557 -11.153  -5.236  1.00  0.00           C  
ATOM   1991  C   ALA B 229       0.741 -10.699  -5.951  1.00  0.00           C  
ATOM   1992  O   ALA B 229       1.812 -10.929  -5.376  1.00  0.00           O  
ATOM   1993  CB  ALA B 229      -1.021 -10.113  -4.227  1.00  0.00           C  
ATOM   1994  HN  ALA B 229      -0.009 -12.514  -3.685  1.00  0.00           H  
ATOM   1995  N   ALA B 230       0.646  -9.805  -6.900  1.00  0.00           N  
ATOM   1996  CA  ALA B 230       1.838  -9.258  -7.549  1.00  0.00           C  
ATOM   1997  C   ALA B 230       1.631  -7.736  -7.786  1.00  0.00           C  
ATOM   1998  O   ALA B 230       2.174  -6.971  -6.955  1.00  0.00           O  
ATOM   1999  CB  ALA B 230       2.095  -9.955  -8.883  1.00  0.00           C  
ATOM   2000  HN  ALA B 230      -0.267  -9.611  -7.303  1.00  0.00           H  
ATOM   2001  N   ALA B 231       0.479  -7.416  -8.402  1.00  0.00           N  
ATOM   2002  CA  ALA B 231      -0.073  -6.077  -8.248  1.00  0.00           C  
ATOM   2003  C   ALA B 231      -1.543  -6.202  -7.810  1.00  0.00           C  
ATOM   2004  O   ALA B 231      -1.944  -5.857  -6.704  1.00  0.00           O  
ATOM   2005  CB  ALA B 231       0.046  -5.312  -9.564  1.00  0.00           C  
ATOM   2006  HN  ALA B 231      -0.061  -8.168  -8.790  1.00  0.00           H  
ATOM   2007  N   THR B 232      -2.361  -6.807  -8.669  1.00  0.00           N  
ATOM   2008  CA  THR B 232      -3.595  -7.428  -8.123  1.00  0.00           C  
ATOM   2009  C   THR B 232      -3.246  -8.715  -7.366  1.00  0.00           C  
ATOM   2010  O   THR B 232      -2.127  -9.225  -7.575  1.00  0.00           O  
ATOM   2011  CB  THR B 232      -4.629  -7.664  -9.220  1.00  0.00           C  
ATOM   2012  CG2 THR B 232      -4.265  -8.724 -10.092  1.00  0.00           C  
ATOM   2013  OG1 THR B 232      -4.845  -6.404 -10.074  1.00  0.00           O  
ATOM   2014  HN  THR B 232      -2.010  -7.140  -9.542  1.00  0.00           H  
ATOM   2015  HO  THR B 232      -4.945  -8.766 -10.843  1.00  0.00           H  
ATOM   2016  N   GLY B 233      -4.279  -9.400  -6.842  1.00  0.00           N  
ATOM   2017  CA  GLY B 233      -4.030 -10.613  -6.114  1.00  0.00           C  
ATOM   2018  C   GLY B 233      -4.769 -11.816  -6.732  1.00  0.00           C  
ATOM   2019  O   GLY B 233      -5.991 -11.776  -6.994  1.00  0.00           O  
ATOM   2020  HN  GLY B 233      -5.187  -8.993  -6.969  1.00  0.00           H  
ATOM   2021  N   PHE B 234      -4.014 -12.836  -7.127  1.00  0.00           N  
ATOM   2022  CA  PHE B 234      -4.598 -14.101  -7.509  1.00  0.00           C  
ATOM   2023  C   PHE B 234      -4.587 -15.074  -6.371  1.00  0.00           C  
ATOM   2024  O   PHE B 234      -3.553 -15.289  -5.700  1.00  0.00           O  
ATOM   2025  CB  PHE B 234      -3.869 -14.652  -8.755  1.00  0.00           C  
ATOM   2026  CG  PHE B 234      -3.987 -16.159  -8.945  1.00  0.00           C  
ATOM   2027  CD1 PHE B 234      -5.004 -16.707  -9.715  1.00  0.00           C  
ATOM   2028  CD2 PHE B 234      -2.966 -16.988  -8.478  1.00  0.00           C  
ATOM   2029  CE1 PHE B 234      -5.125 -18.090  -9.832  1.00  0.00           C  
ATOM   2030  CE2 PHE B 234      -2.998 -18.362  -8.757  1.00  0.00           C  
ATOM   2031  CZ  PHE B 234      -4.111 -18.926  -9.351  1.00  0.00           C  
ATOM   2032  HN  PHE B 234      -3.002 -12.764  -7.171  1.00  0.00           H  
ATOM   2033  N   VAL B 235      -5.741 -15.678  -6.088  1.00  0.00           N  
ATOM   2034  CA  VAL B 235      -5.901 -16.544  -4.895  1.00  0.00           C  
ATOM   2035  C   VAL B 235      -5.651 -17.985  -5.314  1.00  0.00           C  
ATOM   2036  O   VAL B 235      -6.294 -18.500  -6.225  1.00  0.00           O  
ATOM   2037  CB  VAL B 235      -7.339 -16.345  -4.374  1.00  0.00           C  
ATOM   2038  CG1 VAL B 235      -7.432 -16.529  -2.873  1.00  0.00           C  
ATOM   2039  CG2 VAL B 235      -7.864 -14.955  -4.752  1.00  0.00           C  
ATOM   2040  HN  VAL B 235      -6.553 -15.346  -6.573  1.00  0.00           H  
ATOM   2041  N   LYS B 236      -5.037 -18.772  -4.413  1.00  0.00           N  
ATOM   2042  CA  LYS B 236      -4.929 -20.193  -4.696  1.00  0.00           C  
ATOM   2043  C   LYS B 236      -5.814 -20.966  -3.721  1.00  0.00           C  
ATOM   2044  O   LYS B 236      -5.309 -21.627  -2.828  1.00  0.00           O  
ATOM   2045  CB  LYS B 236      -3.477 -20.633  -4.459  1.00  0.00           C  
ATOM   2046  CG  LYS B 236      -2.528 -20.246  -5.585  1.00  0.00           C  
ATOM   2047  CD  LYS B 236      -1.763 -21.434  -6.181  1.00  0.00           C  
ATOM   2048  CE  LYS B 236      -0.637 -21.818  -5.211  1.00  0.00           C  
ATOM   2049  NZ  LYS B 236      -0.258 -23.249  -5.301  1.00  0.00           N1+
ATOM   2050  HN  LYS B 236      -4.430 -18.363  -3.704  1.00  0.00           H  
ATOM   2051  HZ1 LYS B 236       0.492 -23.386  -4.627  1.00  0.00           H  
ATOM   2052  HZ2 LYS B 236      -1.041 -23.816  -5.069  1.00  0.00           H  
ATOM   2053  HZ3 LYS B 236       0.029 -23.432  -6.223  1.00  0.00           H  
ATOM   2054  N   LYS B 237      -7.139 -20.982  -3.967  1.00  0.00           N  
ATOM   2055  CA  LYS B 237      -8.010 -21.780  -3.144  1.00  0.00           C  
ATOM   2056  C   LYS B 237      -8.111 -23.189  -3.722  1.00  0.00           C  
ATOM   2057  O   LYS B 237      -7.388 -23.445  -4.710  1.00  0.00           O  
ATOM   2058  CB  LYS B 237      -9.414 -21.158  -3.018  1.00  0.00           C  
ATOM   2059  CG  LYS B 237      -9.418 -19.719  -2.569  1.00  0.00           C  
ATOM   2060  CD  LYS B 237     -10.805 -19.276  -2.127  1.00  0.00           C  
ATOM   2061  CE  LYS B 237     -10.733 -17.960  -1.385  1.00  0.00           C  
ATOM   2062  NZ  LYS B 237     -12.055 -17.455  -0.951  1.00  0.00           N1+
ATOM   2063  HN  LYS B 237      -7.442 -20.629  -4.872  1.00  0.00           H  
ATOM   2064  HZ1 LYS B 237     -11.948 -16.555  -0.570  1.00  0.00           H  
ATOM   2065  HZ2 LYS B 237     -12.686 -17.484  -1.744  1.00  0.00           H  
ATOM   2066  HZ3 LYS B 237     -12.423 -18.061  -0.252  1.00  0.00           H  
ATOM   2067  N   ASP B 238      -8.690 -24.120  -2.999  1.00  0.00           N  
ATOM   2068  CA  ASP B 238      -8.651 -25.531  -3.426  1.00  0.00           C  
ATOM   2069  C   ASP B 238      -9.606 -25.783  -4.606  1.00  0.00           C  
ATOM   2070  O   ASP B 238      -9.297 -26.675  -5.407  1.00  0.00           O  
ATOM   2071  CB  ASP B 238      -9.019 -26.450  -2.265  1.00  0.00           C  
ATOM   2072  CG  ASP B 238      -8.080 -26.417  -1.079  1.00  0.00           C  
ATOM   2073  OD1 ASP B 238      -8.539 -26.634   0.057  1.00  0.00           O  
ATOM   2074  OD2 ASP B 238      -6.855 -26.404  -1.293  1.00  0.00           O1-
ATOM   2075  HN  ASP B 238      -9.172 -23.830  -2.159  1.00  0.00           H  
ATOM   2076  N   GLN B 239     -10.569 -24.927  -4.780  1.00  0.00           N  
ATOM   2077  CA  GLN B 239     -11.453 -24.978  -5.914  1.00  0.00           C  
ATOM   2078  C   GLN B 239     -11.468 -23.646  -6.683  1.00  0.00           C  
ATOM   2079  O   GLN B 239     -11.749 -22.603  -6.084  1.00  0.00           O  
ATOM   2080  CB  GLN B 239     -12.868 -25.419  -5.537  1.00  0.00           C  
ATOM   2081  CG  GLN B 239     -13.610 -26.115  -6.642  1.00  0.00           C  
ATOM   2082  CD  GLN B 239     -13.056 -27.476  -7.001  1.00  0.00           C  
ATOM   2083  NE2 GLN B 239     -12.616 -28.223  -6.106  1.00  0.00           N  
ATOM   2084  OE1 GLN B 239     -13.188 -27.888  -8.259  1.00  0.00           O  
ATOM   2085  HN  GLN B 239     -10.580 -24.092  -4.207  1.00  0.00           H  
ATOM   2086 1HNE GLN B 239     -13.107 -28.872  -8.443  1.00  0.00           H  
ATOM   2087 2HNE GLN B 239     -13.659 -27.296  -8.884  1.00  0.00           H  
ATOM   2088  N   LEU B 240     -10.731 -23.625  -7.809  1.00  0.00           N  
ATOM   2089  CA  LEU B 240     -10.773 -22.455  -8.690  1.00  0.00           C  
ATOM   2090  C   LEU B 240     -11.839 -22.710  -9.774  1.00  0.00           C  
ATOM   2091  O   LEU B 240     -12.793 -21.914  -9.949  1.00  0.00           O  
ATOM   2092  CB  LEU B 240      -9.408 -22.288  -9.373  1.00  0.00           C  
ATOM   2093  CG  LEU B 240      -8.600 -21.177  -8.716  1.00  0.00           C  
ATOM   2094  CD1 LEU B 240      -7.953 -21.578  -7.406  1.00  0.00           C  
ATOM   2095  CD2 LEU B 240      -7.420 -20.797  -9.589  1.00  0.00           C  
ATOM   2096  HN  LEU B 240     -10.286 -24.488  -8.106  1.00  0.00           H  
ATOM   2097  N   GLY B 241     -11.771 -23.899 -10.403  1.00  0.00           N  
ATOM   2098  CA  GLY B 241     -13.028 -24.424 -10.990  1.00  0.00           C  
ATOM   2099  C   GLY B 241     -12.771 -25.836 -11.533  1.00  0.00           C  
ATOM   2100  O   GLY B 241     -12.744 -26.743 -10.687  1.00  0.00           O  
ATOM   2101  HN  GLY B 241     -10.942 -24.486 -10.307  1.00  0.00           H  
ATOM   2102  N   LYS B 242     -12.766 -26.003 -12.836  1.00  0.00           N  
ATOM   2103  CA  LYS B 242     -12.608 -27.374 -13.389  1.00  0.00           C  
ATOM   2104  C   LYS B 242     -11.143 -27.787 -13.248  1.00  0.00           C  
ATOM   2105  O   LYS B 242     -10.883 -28.859 -12.741  1.00  0.00           O  
ATOM   2106  CB  LYS B 242     -13.043 -27.414 -14.850  1.00  0.00           C  
ATOM   2107  CG  LYS B 242     -14.416 -26.843 -15.093  1.00  0.00           C  
ATOM   2108  CD  LYS B 242     -15.097 -27.373 -16.349  1.00  0.00           C  
ATOM   2109  CE  LYS B 242     -15.524 -28.815 -16.139  1.00  0.00           C  
ATOM   2110  NZ  LYS B 242     -16.559 -29.229 -17.131  1.00  0.00           N1+
ATOM   2111  HN  LYS B 242     -12.990 -25.300 -13.492  1.00  0.00           H  
ATOM   2112  HZ1 LYS B 242     -16.205 -29.051 -18.026  1.00  0.00           H  
ATOM   2113  HZ2 LYS B 242     -16.714 -30.227 -17.032  1.00  0.00           H  
ATOM   2114  HZ3 LYS B 242     -17.361 -28.693 -16.897  1.00  0.00           H  
ATOM   2115  N   ASN B 243     -10.201 -26.882 -13.510  1.00  0.00           N  
ATOM   2116  CA  ASN B 243      -8.858 -27.024 -12.938  1.00  0.00           C  
ATOM   2117  C   ASN B 243      -8.891 -26.448 -11.503  1.00  0.00           C  
ATOM   2118  O   ASN B 243      -9.593 -25.482 -11.215  1.00  0.00           O  
ATOM   2119  CB  ASN B 243      -7.843 -26.258 -13.775  1.00  0.00           C  
ATOM   2120  CG  ASN B 243      -6.405 -26.301 -13.310  1.00  0.00           C  
ATOM   2121  ND2 ASN B 243      -5.723 -27.348 -13.432  1.00  0.00           N  
ATOM   2122  OD1 ASN B 243      -5.821 -25.154 -13.030  1.00  0.00           O  
ATOM   2123  HN  ASN B 243     -10.460 -25.996 -13.894  1.00  0.00           H  
ATOM   2124 1HND ASN B 243      -4.859 -25.097 -12.839  1.00  0.00           H  
ATOM   2125 2HND ASN B 243      -6.365 -24.331 -13.055  1.00  0.00           H  
ATOM   2126  N   GLU B 244      -8.353 -27.259 -10.572  1.00  0.00           N  
ATOM   2127  CA  GLU B 244      -8.675 -27.057  -9.145  1.00  0.00           C  
ATOM   2128  C   GLU B 244      -7.785 -26.067  -8.461  1.00  0.00           C  
ATOM   2129  O   GLU B 244      -8.222 -25.101  -7.794  1.00  0.00           O  
ATOM   2130  CB  GLU B 244      -8.558 -28.419  -8.440  1.00  0.00           C  
ATOM   2131  CG  GLU B 244      -9.695 -29.363  -8.771  1.00  0.00           C  
ATOM   2132  CD  GLU B 244      -9.739 -30.518  -7.763  1.00  0.00           C  
ATOM   2133  OE1 GLU B 244     -10.783 -31.192  -7.661  1.00  0.00           O  
ATOM   2134  OE2 GLU B 244      -8.670 -30.814  -7.166  1.00  0.00           O1-
ATOM   2135  HN  GLU B 244      -7.749 -27.998 -10.873  1.00  0.00           H  
ATOM   2136  N   GLU B 245      -6.465 -26.215  -8.709  1.00  0.00           N  
ATOM   2137  CA  GLU B 245      -5.506 -25.224  -8.156  1.00  0.00           C  
ATOM   2138  C   GLU B 245      -4.906 -24.392  -9.297  1.00  0.00           C  
ATOM   2139  O   GLU B 245      -4.396 -25.005 -10.232  1.00  0.00           O  
ATOM   2140  CB  GLU B 245      -4.357 -25.974  -7.436  1.00  0.00           C  
ATOM   2141  CG  GLU B 245      -3.563 -25.064  -6.533  1.00  0.00           C  
ATOM   2142  CD  GLU B 245      -2.767 -25.889  -5.519  1.00  0.00           C  
ATOM   2143  OE1 GLU B 245      -1.945 -25.325  -4.787  1.00  0.00           O  
ATOM   2144  OE2 GLU B 245      -3.030 -27.121  -5.501  1.00  0.00           O1-
ATOM   2145  HN  GLU B 245      -6.168 -26.894  -9.393  1.00  0.00           H  
ATOM   2146  N   GLY B 246      -4.812 -23.080  -9.132  1.00  0.00           N  
ATOM   2147  CA  GLY B 246      -4.342 -22.241 -10.225  1.00  0.00           C  
ATOM   2148  C   GLY B 246      -2.819 -22.389 -10.342  1.00  0.00           C  
ATOM   2149  O   GLY B 246      -2.166 -22.776  -9.370  1.00  0.00           O  
ATOM   2150  HN  GLY B 246      -5.095 -22.702  -8.253  1.00  0.00           H  
ATOM   2151  N   ALA B 247      -2.288 -22.261 -11.551  1.00  0.00           N  
ATOM   2152  CA  ALA B 247      -0.838 -21.959 -11.669  1.00  0.00           C  
ATOM   2153  C   ALA B 247      -0.645 -20.443 -11.851  1.00  0.00           C  
ATOM   2154  O   ALA B 247      -1.313 -19.815 -12.694  1.00  0.00           O  
ATOM   2155  CB  ALA B 247      -0.279 -22.710 -12.900  1.00  0.00           C  
ATOM   2156  HN  ALA B 247      -2.803 -22.291 -12.387  1.00  0.00           H  
ATOM   2157  N   PRO B 248      -0.221 -19.781 -10.751  1.00  0.00           N  
ATOM   2158  CA  PRO B 248       0.084 -18.378 -10.767  1.00  0.00           C  
ATOM   2159  C   PRO B 248       0.753 -17.926 -12.042  1.00  0.00           C  
ATOM   2160  O   PRO B 248       1.794 -18.477 -12.439  1.00  0.00           O  
ATOM   2161  CB  PRO B 248       0.957 -18.151  -9.539  1.00  0.00           C  
ATOM   2162  CG  PRO B 248       0.551 -19.257  -8.631  1.00  0.00           C  
ATOM   2163  CD  PRO B 248       0.148 -20.432  -9.466  1.00  0.00           C  
ATOM   2164  N   GLN B 249       0.211 -16.852 -12.652  1.00  0.00           N  
ATOM   2165  CA  GLN B 249       0.750 -16.417 -13.947  1.00  0.00           C  
ATOM   2166  C   GLN B 249       1.001 -14.904 -13.978  1.00  0.00           C  
ATOM   2167  O   GLN B 249       0.134 -14.081 -13.742  1.00  0.00           O  
ATOM   2168  CB  GLN B 249      -0.237 -16.772 -15.069  1.00  0.00           C  
ATOM   2169  CG  GLN B 249       0.422 -16.763 -16.434  1.00  0.00           C  
ATOM   2170  CD  GLN B 249      -0.600 -16.432 -17.523  1.00  0.00           C  
ATOM   2171  NE2 GLN B 249      -0.669 -15.263 -17.964  1.00  0.00           N  
ATOM   2172  OE1 GLN B 249      -1.058 -17.442 -18.250  1.00  0.00           O  
ATOM   2173  HN  GLN B 249      -0.665 -16.507 -12.336  1.00  0.00           H  
ATOM   2174 1HNE GLN B 249      -1.785 -17.239 -18.907  1.00  0.00           H  
ATOM   2175 2HNE GLN B 249      -0.613 -18.320 -18.165  1.00  0.00           H  
ATOM   2176  N   GLU B 250       2.221 -14.507 -14.419  1.00  0.00           N  
ATOM   2177  CA  GLU B 250       2.695 -13.140 -14.101  1.00  0.00           C  
ATOM   2178  C   GLU B 250       1.935 -12.128 -14.902  1.00  0.00           C  
ATOM   2179  O   GLU B 250       1.437 -11.143 -14.373  1.00  0.00           O  
ATOM   2180  CB  GLU B 250       4.218 -13.064 -14.331  1.00  0.00           C  
ATOM   2181  CG  GLU B 250       5.031 -14.153 -13.652  1.00  0.00           C  
ATOM   2182  CD  GLU B 250       6.446 -14.243 -14.229  1.00  0.00           C  
ATOM   2183  OE1 GLU B 250       6.603 -14.369 -15.465  1.00  0.00           O  
ATOM   2184  OE2 GLU B 250       7.403 -13.990 -13.438  1.00  0.00           O1-
ATOM   2185  HN  GLU B 250       2.958 -15.195 -14.487  1.00  0.00           H  
ATOM   2186  N   GLY B 251       1.659 -12.465 -16.188  1.00  0.00           N  
ATOM   2187  CA  GLY B 251       0.811 -11.629 -17.008  1.00  0.00           C  
ATOM   2188  C   GLY B 251      -0.533 -11.373 -16.351  1.00  0.00           C  
ATOM   2189  O   GLY B 251      -0.747 -10.212 -15.928  1.00  0.00           O  
ATOM   2190  HN  GLY B 251       1.930 -13.379 -16.496  1.00  0.00           H  
ATOM   2191  N   ILE B 252      -1.088 -12.453 -15.762  1.00  0.00           N  
ATOM   2192  CA  ILE B 252      -2.389 -12.274 -15.087  1.00  0.00           C  
ATOM   2193  C   ILE B 252      -2.262 -11.428 -13.837  1.00  0.00           C  
ATOM   2194  O   ILE B 252      -2.944 -10.383 -13.695  1.00  0.00           O  
ATOM   2195  CB  ILE B 252      -3.034 -13.636 -14.787  1.00  0.00           C  
ATOM   2196  CG1 ILE B 252      -3.340 -14.420 -16.034  1.00  0.00           C  
ATOM   2197  CG2 ILE B 252      -4.311 -13.434 -13.956  1.00  0.00           C  
ATOM   2198  CD1 ILE B 252      -4.270 -13.645 -16.950  1.00  0.00           C  
ATOM   2199  HN  ILE B 252      -0.660 -13.325 -15.912  1.00  0.00           H  
ATOM   2200  N   LEU B 253      -1.179 -11.667 -13.067  1.00  0.00           N  
ATOM   2201  CA  LEU B 253      -1.117 -11.066 -11.706  1.00  0.00           C  
ATOM   2202  C   LEU B 253      -0.817  -9.587 -11.824  1.00  0.00           C  
ATOM   2203  O   LEU B 253      -1.300  -8.805 -11.005  1.00  0.00           O  
ATOM   2204  CB  LEU B 253       0.031 -11.733 -10.918  1.00  0.00           C  
ATOM   2205  CG  LEU B 253      -0.470 -12.727  -9.900  1.00  0.00           C  
ATOM   2206  CD1 LEU B 253      -0.976 -13.999 -10.592  1.00  0.00           C  
ATOM   2207  CD2 LEU B 253       0.653 -13.250  -9.036  1.00  0.00           C  
ATOM   2208  HN  LEU B 253      -0.561 -12.404 -13.275  1.00  0.00           H  
ATOM   2209  N   GLU B 254       0.086  -9.199 -12.751  1.00  0.00           N  
ATOM   2210  CA  GLU B 254       0.393  -7.807 -12.930  1.00  0.00           C  
ATOM   2211  C   GLU B 254      -0.719  -7.028 -13.674  1.00  0.00           C  
ATOM   2212  O   GLU B 254      -1.203  -5.994 -13.210  1.00  0.00           O  
ATOM   2213  CB  GLU B 254       1.721  -7.619 -13.689  1.00  0.00           C  
ATOM   2214  CG  GLU B 254       2.916  -8.185 -12.933  1.00  0.00           C  
ATOM   2215  CD  GLU B 254       3.811  -7.114 -12.315  1.00  0.00           C  
ATOM   2216  OE1 GLU B 254       3.814  -5.982 -12.836  1.00  0.00           O  
ATOM   2217  OE2 GLU B 254       4.461  -7.384 -11.289  1.00  0.00           O1-
ATOM   2218  HN  GLU B 254       0.670  -9.899 -13.184  1.00  0.00           H  
ATOM   2219  N   ASP B 255      -1.160  -7.559 -14.813  1.00  0.00           N  
ATOM   2220  CA  ASP B 255      -1.885  -6.687 -15.765  1.00  0.00           C  
ATOM   2221  C   ASP B 255      -3.372  -6.965 -15.784  1.00  0.00           C  
ATOM   2222  O   ASP B 255      -4.127  -6.236 -16.410  1.00  0.00           O  
ATOM   2223  CB  ASP B 255      -1.258  -6.836 -17.155  1.00  0.00           C  
ATOM   2224  CG  ASP B 255      -0.257  -5.741 -17.496  1.00  0.00           C  
ATOM   2225  OD1 ASP B 255       0.938  -6.009 -17.672  1.00  0.00           O  
ATOM   2226  OD2 ASP B 255      -0.671  -4.547 -17.451  1.00  0.00           O1-
ATOM   2227  HN  ASP B 255      -0.814  -8.432 -15.166  1.00  0.00           H  
ATOM   2228  N   MET B 256      -3.786  -8.163 -15.308  1.00  0.00           N  
ATOM   2229  CA  MET B 256      -5.172  -8.506 -15.344  1.00  0.00           C  
ATOM   2230  C   MET B 256      -5.728  -8.615 -13.916  1.00  0.00           C  
ATOM   2231  O   MET B 256      -4.999  -8.760 -12.920  1.00  0.00           O  
ATOM   2232  CB  MET B 256      -5.357  -9.876 -16.013  1.00  0.00           C  
ATOM   2233  CG  MET B 256      -4.738  -9.978 -17.392  1.00  0.00           C  
ATOM   2234  SD  MET B 256      -5.866  -9.453 -18.678  1.00  0.00           S  
ATOM   2235  CE  MET B 256      -4.949  -9.950 -20.171  1.00  0.00           C  
ATOM   2236  HN  MET B 256      -3.118  -8.756 -14.823  1.00  0.00           H  
ATOM   2237  N   PRO B 257      -6.935  -8.048 -13.748  1.00  0.00           N  
ATOM   2238  CA  PRO B 257      -7.663  -8.090 -12.487  1.00  0.00           C  
ATOM   2239  C   PRO B 257      -8.208  -9.471 -12.181  1.00  0.00           C  
ATOM   2240  O   PRO B 257      -9.093  -9.965 -12.880  1.00  0.00           O  
ATOM   2241  CB  PRO B 257      -8.806  -7.097 -12.675  1.00  0.00           C  
ATOM   2242  CG  PRO B 257      -8.797  -6.751 -14.143  1.00  0.00           C  
ATOM   2243  CD  PRO B 257      -7.347  -6.848 -14.556  1.00  0.00           C  
ATOM   2244  N   VAL B 258      -7.522 -10.180 -11.255  1.00  0.00           N  
ATOM   2245  CA  VAL B 258      -7.898 -11.595 -11.050  1.00  0.00           C  
ATOM   2246  C   VAL B 258      -8.788 -11.725  -9.794  1.00  0.00           C  
ATOM   2247  O   VAL B 258      -8.317 -11.785  -8.668  1.00  0.00           O  
ATOM   2248  CB  VAL B 258      -6.651 -12.451 -10.833  1.00  0.00           C  
ATOM   2249  CG1 VAL B 258      -6.727 -13.894 -11.283  1.00  0.00           C  
ATOM   2250  CG2 VAL B 258      -5.395 -11.778 -11.330  1.00  0.00           C  
ATOM   2251  HN  VAL B 258      -6.738  -9.765 -10.805  1.00  0.00           H  
ATOM   2252  N   ASP B 259     -10.024 -12.181 -10.048  1.00  0.00           N  
ATOM   2253  CA  ASP B 259     -10.862 -12.742  -9.006  1.00  0.00           C  
ATOM   2254  C   ASP B 259     -11.372 -14.129  -9.380  1.00  0.00           C  
ATOM   2255  O   ASP B 259     -12.059 -14.364 -10.386  1.00  0.00           O  
ATOM   2256  CB  ASP B 259     -12.069 -11.858  -8.719  1.00  0.00           C  
ATOM   2257  CG  ASP B 259     -12.495 -11.792  -7.248  1.00  0.00           C  
ATOM   2258  OD1 ASP B 259     -11.626 -11.632  -6.381  1.00  0.00           O  
ATOM   2259  OD2 ASP B 259     -13.728 -11.823  -7.007  1.00  0.00           O1-
ATOM   2260  HN  ASP B 259     -10.339 -12.221 -11.008  1.00  0.00           H  
ATOM   2261  N   PRO B 260     -10.863 -15.176  -8.689  1.00  0.00           N  
ATOM   2262  CA  PRO B 260     -11.472 -16.469  -8.768  1.00  0.00           C  
ATOM   2263  C   PRO B 260     -12.527 -16.746  -7.695  1.00  0.00           C  
ATOM   2264  O   PRO B 260     -13.078 -17.847  -7.629  1.00  0.00           O  
ATOM   2265  CB  PRO B 260     -10.317 -17.427  -8.651  1.00  0.00           C  
ATOM   2266  CG  PRO B 260      -9.041 -16.631  -8.724  1.00  0.00           C  
ATOM   2267  CD  PRO B 260      -9.419 -15.227  -8.347  1.00  0.00           C  
ATOM   2268  N   ASP B 261     -12.944 -15.706  -6.963  1.00  0.00           N  
ATOM   2269  CA  ASP B 261     -14.274 -15.752  -6.329  1.00  0.00           C  
ATOM   2270  C   ASP B 261     -15.360 -15.343  -7.291  1.00  0.00           C  
ATOM   2271  O   ASP B 261     -16.443 -15.910  -7.298  1.00  0.00           O  
ATOM   2272  CB  ASP B 261     -14.263 -14.853  -5.082  1.00  0.00           C  
ATOM   2273  CG  ASP B 261     -13.264 -15.318  -4.045  1.00  0.00           C  
ATOM   2274  OD1 ASP B 261     -12.049 -15.083  -4.238  1.00  0.00           O  
ATOM   2275  OD2 ASP B 261     -13.711 -15.864  -3.003  1.00  0.00           O1-
ATOM   2276  HN  ASP B 261     -12.501 -14.828  -7.098  1.00  0.00           H  
ATOM   2277  N   ASN B 262     -15.061 -14.374  -8.160  1.00  0.00           N  
ATOM   2278  CA  ASN B 262     -16.031 -13.960  -9.151  1.00  0.00           C  
ATOM   2279  C   ASN B 262     -16.085 -14.789 -10.403  1.00  0.00           C  
ATOM   2280  O   ASN B 262     -17.189 -15.240 -10.760  1.00  0.00           O  
ATOM   2281  CB  ASN B 262     -15.925 -12.463  -9.412  1.00  0.00           C  
ATOM   2282  CG  ASN B 262     -16.922 -11.577  -8.673  1.00  0.00           C  
ATOM   2283  ND2 ASN B 262     -16.655 -10.375  -8.487  1.00  0.00           N  
ATOM   2284  OD1 ASN B 262     -18.195 -11.976  -8.712  1.00  0.00           O  
ATOM   2285  HN  ASN B 262     -14.149 -13.947  -8.152  1.00  0.00           H  
ATOM   2286 1HND ASN B 262     -18.897 -11.340  -8.347  1.00  0.00           H  
ATOM   2287 2HND ASN B 262     -18.405 -12.931  -8.876  1.00  0.00           H  
ATOM   2288  N   GLU B 263     -14.959 -14.979 -11.060  1.00  0.00           N  
ATOM   2289  CA  GLU B 263     -14.934 -15.814 -12.291  1.00  0.00           C  
ATOM   2290  C   GLU B 263     -14.777 -17.299 -11.960  1.00  0.00           C  
ATOM   2291  O   GLU B 263     -13.674 -17.713 -11.678  1.00  0.00           O  
ATOM   2292  CB  GLU B 263     -13.713 -15.369 -13.112  1.00  0.00           C  
ATOM   2293  CG  GLU B 263     -13.731 -13.916 -13.559  1.00  0.00           C  
ATOM   2294  CD  GLU B 263     -12.337 -13.327 -13.786  1.00  0.00           C  
ATOM   2295  OE1 GLU B 263     -11.361 -14.034 -13.526  1.00  0.00           O  
ATOM   2296  OE2 GLU B 263     -12.285 -12.120 -14.074  1.00  0.00           O1-
ATOM   2297  HN  GLU B 263     -14.104 -14.689 -10.620  1.00  0.00           H  
ATOM   2298  N   ALA B 264     -15.801 -18.102 -12.273  1.00  0.00           N  
ATOM   2299  CA  ALA B 264     -15.581 -19.554 -12.201  1.00  0.00           C  
ATOM   2300  C   ALA B 264     -14.633 -20.014 -13.343  1.00  0.00           C  
ATOM   2301  O   ALA B 264     -14.601 -19.350 -14.377  1.00  0.00           O  
ATOM   2302  CB  ALA B 264     -16.930 -20.279 -12.385  1.00  0.00           C  
ATOM   2303  HN  ALA B 264     -16.698 -17.762 -12.499  1.00  0.00           H  
ATOM   2304  N   TYR B 265     -13.546 -20.726 -12.941  1.00  0.00           N  
ATOM   2305  CA  TYR B 265     -12.422 -20.883 -13.896  1.00  0.00           C  
ATOM   2306  C   TYR B 265     -12.545 -22.279 -14.539  1.00  0.00           C  
ATOM   2307  O   TYR B 265     -12.922 -23.273 -13.898  1.00  0.00           O  
ATOM   2308  CB  TYR B 265     -11.076 -20.777 -13.169  1.00  0.00           C  
ATOM   2309  CG  TYR B 265     -10.341 -19.457 -13.405  1.00  0.00           C  
ATOM   2310  CD1 TYR B 265     -10.655 -18.691 -14.536  1.00  0.00           C  
ATOM   2311  CD2 TYR B 265      -9.632 -18.872 -12.371  1.00  0.00           C  
ATOM   2312  CE1 TYR B 265      -9.995 -17.483 -14.780  1.00  0.00           C  
ATOM   2313  CE2 TYR B 265      -9.150 -17.550 -12.536  1.00  0.00           C  
ATOM   2314  CZ  TYR B 265      -9.284 -16.881 -13.744  1.00  0.00           C  
ATOM   2315  OH  TYR B 265      -8.839 -15.577 -13.861  1.00  0.00           O  
ATOM   2316  HN  TYR B 265     -13.455 -20.999 -11.977  1.00  0.00           H  
ATOM   2317  HO  TYR B 265      -9.526 -15.011 -13.366  1.00  0.00           H  
ATOM   2318  N   GLU B 266     -12.306 -22.323 -15.854  1.00  0.00           N  
ATOM   2319  CA  GLU B 266     -12.138 -23.613 -16.495  1.00  0.00           C  
ATOM   2320  C   GLU B 266     -10.708 -24.122 -16.298  1.00  0.00           C  
ATOM   2321  O   GLU B 266     -10.507 -25.287 -15.999  1.00  0.00           O  
ATOM   2322  CB  GLU B 266     -12.487 -23.574 -17.977  1.00  0.00           C  
ATOM   2323  CG  GLU B 266     -12.865 -24.914 -18.592  1.00  0.00           C  
ATOM   2324  CD  GLU B 266     -13.334 -24.799 -20.024  1.00  0.00           C  
ATOM   2325  OE1 GLU B 266     -12.970 -23.797 -20.676  1.00  0.00           O  
ATOM   2326  OE2 GLU B 266     -14.010 -25.743 -20.507  1.00  0.00           O1-
ATOM   2327  HN  GLU B 266     -11.982 -21.476 -16.314  1.00  0.00           H  
ATOM   2328  N   MET B 267      -9.736 -23.225 -16.525  1.00  0.00           N  
ATOM   2329  CA  MET B 267      -8.333 -23.701 -16.420  1.00  0.00           C  
ATOM   2330  C   MET B 267      -7.427 -22.465 -16.181  1.00  0.00           C  
ATOM   2331  O   MET B 267      -7.187 -21.669 -17.104  1.00  0.00           O  
ATOM   2332  CB  MET B 267      -7.910 -24.421 -17.706  1.00  0.00           C  
ATOM   2333  CG  MET B 267      -6.593 -25.175 -17.599  1.00  0.00           C  
ATOM   2334  SD  MET B 267      -6.273 -26.310 -18.960  1.00  0.00           S  
ATOM   2335  CE  MET B 267      -4.573 -26.019 -19.326  1.00  0.00           C  
ATOM   2336  HN  MET B 267      -9.896 -22.241 -16.497  1.00  0.00           H  
ATOM   2337  N   PRO B 268      -7.031 -22.284 -14.921  1.00  0.00           N  
ATOM   2338  CA  PRO B 268      -5.999 -21.261 -14.641  1.00  0.00           C  
ATOM   2339  C   PRO B 268      -4.597 -21.841 -14.721  1.00  0.00           C  
ATOM   2340  O   PRO B 268      -4.265 -22.651 -13.840  1.00  0.00           O  
ATOM   2341  CB  PRO B 268      -6.303 -20.731 -13.244  1.00  0.00           C  
ATOM   2342  CG  PRO B 268      -7.140 -21.809 -12.649  1.00  0.00           C  
ATOM   2343  CD  PRO B 268      -8.012 -22.266 -13.785  1.00  0.00           C  
ATOM   2344  N   SER B 269      -3.943 -21.739 -15.889  1.00  0.00           N  
ATOM   2345  CA  SER B 269      -2.641 -22.381 -16.012  1.00  0.00           C  
ATOM   2346  C   SER B 269      -1.541 -21.467 -16.480  1.00  0.00           C  
ATOM   2347  O   SER B 269      -1.751 -20.333 -16.962  1.00  0.00           O  
ATOM   2348  CB  SER B 269      -2.696 -23.690 -16.794  1.00  0.00           C  
ATOM   2349  OG  SER B 269      -2.200 -23.551 -18.117  1.00  0.00           O  
ATOM   2350  HN  SER B 269      -4.200 -20.940 -16.443  1.00  0.00           H  
ATOM   2351  HO  SER B 269      -2.762 -22.888 -18.627  1.00  0.00           H  
ATOM   2352  N   GLU B 270      -0.300 -21.970 -16.568  1.00  0.00           N  
ATOM   2353  CA  GLU B 270       0.800 -21.260 -17.216  1.00  0.00           C  
ATOM   2354  C   GLU B 270       0.515 -20.820 -18.625  1.00  0.00           C  
ATOM   2355  O   GLU B 270       0.943 -19.717 -19.009  1.00  0.00           O  
ATOM   2356  CB  GLU B 270       2.066 -22.145 -17.157  1.00  0.00           C  
ATOM   2357  CG  GLU B 270       2.679 -22.159 -15.759  1.00  0.00           C  
ATOM   2358  CD  GLU B 270       3.828 -23.145 -15.612  1.00  0.00           C  
ATOM   2359  OE1 GLU B 270       4.976 -22.677 -15.509  1.00  0.00           O  
ATOM   2360  OE2 GLU B 270       3.607 -24.361 -15.769  1.00  0.00           O1-
ATOM   2361  HN  GLU B 270      -0.026 -22.763 -15.988  1.00  0.00           H  
ATOM   2362  N   GLU B 271      -0.163 -21.634 -19.414  1.00  0.00           N  
ATOM   2363  CA  GLU B 271      -0.432 -21.302 -20.800  1.00  0.00           C  
ATOM   2364  C   GLU B 271      -1.705 -20.527 -21.019  1.00  0.00           C  
ATOM   2365  O   GLU B 271      -2.190 -20.499 -22.157  1.00  0.00           O  
ATOM   2366  CB  GLU B 271      -0.389 -22.530 -21.703  1.00  0.00           C  
ATOM   2367  CG  GLU B 271       0.995 -23.069 -21.966  1.00  0.00           C  
ATOM   2368  CD  GLU B 271       1.014 -24.444 -22.613  1.00  0.00           C  
ATOM   2369  OE1 GLU B 271       1.991 -24.818 -23.291  1.00  0.00           O  
ATOM   2370  OE2 GLU B 271      -0.095 -25.047 -22.691  1.00  0.00           O1-
ATOM   2371  HN  GLU B 271      -0.586 -22.452 -19.026  1.00  0.00           H  
ATOM   2372  N   GLY B 272      -2.404 -20.097 -19.976  1.00  0.00           N  
ATOM   2373  CA  GLY B 272      -3.576 -19.225 -20.164  1.00  0.00           C  
ATOM   2374  C   GLY B 272      -4.558 -19.314 -18.993  1.00  0.00           C  
ATOM   2375  O   GLY B 272      -4.752 -20.416 -18.483  1.00  0.00           O  
ATOM   2376  HN  GLY B 272      -1.980 -20.049 -19.051  1.00  0.00           H  
ATOM   2377  N   TYR B 273      -5.201 -18.189 -18.671  1.00  0.00           N  
ATOM   2378  CA  TYR B 273      -6.390 -18.312 -17.799  1.00  0.00           C  
ATOM   2379  C   TYR B 273      -7.648 -18.312 -18.679  1.00  0.00           C  
ATOM   2380  O   TYR B 273      -7.975 -17.306 -19.316  1.00  0.00           O  
ATOM   2381  CB  TYR B 273      -6.450 -17.158 -16.786  1.00  0.00           C  
ATOM   2382  CG  TYR B 273      -5.501 -17.318 -15.629  1.00  0.00           C  
ATOM   2383  CD1 TYR B 273      -4.279 -17.967 -15.776  1.00  0.00           C  
ATOM   2384  CD2 TYR B 273      -5.883 -16.928 -14.357  1.00  0.00           C  
ATOM   2385  CE1 TYR B 273      -3.331 -17.960 -14.749  1.00  0.00           C  
ATOM   2386  CE2 TYR B 273      -4.947 -16.933 -13.297  1.00  0.00           C  
ATOM   2387  CZ  TYR B 273      -3.656 -17.382 -13.523  1.00  0.00           C  
ATOM   2388  OH  TYR B 273      -2.791 -17.531 -12.446  1.00  0.00           O  
ATOM   2389  HN  TYR B 273      -4.903 -17.291 -19.023  1.00  0.00           H  
ATOM   2390  HO  TYR B 273      -3.040 -16.852 -11.756  1.00  0.00           H  
ATOM   2391  N   GLN B 274      -8.374 -19.438 -18.698  1.00  0.00           N  
ATOM   2392  CA  GLN B 274      -9.612 -19.523 -19.451  1.00  0.00           C  
ATOM   2393  C   GLN B 274     -10.843 -19.299 -18.577  1.00  0.00           C  
ATOM   2394  O   GLN B 274     -11.154 -20.101 -17.707  1.00  0.00           O  
ATOM   2395  CB  GLN B 274      -9.710 -20.879 -20.135  1.00  0.00           C  
ATOM   2396  CG  GLN B 274      -8.795 -21.079 -21.310  1.00  0.00           C  
ATOM   2397  CD  GLN B 274      -9.379 -22.026 -22.354  1.00  0.00           C  
ATOM   2398  NE2 GLN B 274      -9.059 -23.232 -22.291  1.00  0.00           N  
ATOM   2399  OE1 GLN B 274      -9.789 -21.483 -23.499  1.00  0.00           O  
ATOM   2400  HN  GLN B 274      -7.941 -20.307 -18.416  1.00  0.00           H  
ATOM   2401 1HNE GLN B 274      -9.511 -20.564 -23.703  1.00  0.00           H  
ATOM   2402 2HNE GLN B 274     -10.063 -22.083 -24.264  1.00  0.00           H  
ATOM   2403  N   ASP B 275     -11.609 -18.257 -18.864  1.00  0.00           N  
ATOM   2404  CA  ASP B 275     -12.681 -17.910 -17.900  1.00  0.00           C  
ATOM   2405  C   ASP B 275     -13.980 -18.632 -18.244  1.00  0.00           C  
ATOM   2406  O   ASP B 275     -14.441 -18.586 -19.406  1.00  0.00           O  
ATOM   2407  CB  ASP B 275     -12.910 -16.388 -17.853  1.00  0.00           C  
ATOM   2408  CG  ASP B 275     -12.212 -15.596 -18.953  1.00  0.00           C  
ATOM   2409  OD1 ASP B 275     -11.096 -15.097 -18.678  1.00  0.00           O  
ATOM   2410  OD2 ASP B 275     -12.841 -15.360 -19.998  1.00  0.00           O1-
ATOM   2411  HN  ASP B 275     -11.303 -17.615 -19.582  1.00  0.00           H  
ATOM   2412  N   TYR B 276     -14.426 -19.502 -17.350  1.00  0.00           N  
ATOM   2413  CA  TYR B 276     -15.632 -20.264 -17.591  1.00  0.00           C  
ATOM   2414  C   TYR B 276     -16.873 -19.423 -17.538  1.00  0.00           C  
ATOM   2415  O   TYR B 276     -17.410 -18.914 -18.549  1.00  0.00           O  
ATOM   2416  CB  TYR B 276     -15.722 -21.531 -16.755  1.00  0.00           C  
ATOM   2417  CG  TYR B 276     -16.894 -22.402 -17.100  1.00  0.00           C  
ATOM   2418  CD1 TYR B 276     -16.775 -23.387 -18.082  1.00  0.00           C  
ATOM   2419  CD2 TYR B 276     -18.113 -22.282 -16.442  1.00  0.00           C  
ATOM   2420  CE1 TYR B 276     -17.821 -24.266 -18.366  1.00  0.00           C  
ATOM   2421  CE2 TYR B 276     -19.224 -23.070 -16.828  1.00  0.00           C  
ATOM   2422  CZ  TYR B 276     -19.060 -24.056 -17.791  1.00  0.00           C  
ATOM   2423  OH  TYR B 276     -20.131 -24.885 -18.077  1.00  0.00           O  
ATOM   2424  HN  TYR B 276     -13.991 -19.494 -16.439  1.00  0.00           H  
ATOM   2425  HO  TYR B 276     -20.676 -25.117 -17.296  1.00  0.00           H  
ATOM   2426  N   GLU B 277     -17.329 -19.009 -16.331  1.00  0.00           N  
ATOM   2427  CA  GLU B 277     -18.304 -17.929 -16.304  1.00  0.00           C  
ATOM   2428  C   GLU B 277     -18.103 -17.013 -15.122  1.00  0.00           C  
ATOM   2429  O   GLU B 277     -17.940 -17.420 -13.963  1.00  0.00           O  
ATOM   2430  CB  GLU B 277     -19.727 -18.477 -16.407  1.00  0.00           C  
ATOM   2431  CG  GLU B 277     -20.703 -17.502 -17.048  1.00  0.00           C  
ATOM   2432  CD  GLU B 277     -22.155 -17.948 -16.950  1.00  0.00           C  
ATOM   2433  OE1 GLU B 277     -22.428 -19.097 -17.347  1.00  0.00           O  
ATOM   2434  OE2 GLU B 277     -23.038 -17.053 -16.867  1.00  0.00           O1-
ATOM   2435  HN  GLU B 277     -16.875 -19.387 -15.509  1.00  0.00           H  
ATOM   2436  N   PRO B 278     -18.020 -15.687 -15.372  1.00  0.00           N  
ATOM   2437  CA  PRO B 278     -18.200 -14.787 -14.208  1.00  0.00           C  
ATOM   2438  C   PRO B 278     -19.605 -15.011 -13.594  1.00  0.00           C  
ATOM   2439  O   PRO B 278     -20.607 -14.680 -14.178  1.00  0.00           O  
ATOM   2440  CB  PRO B 278     -18.076 -13.400 -14.835  1.00  0.00           C  
ATOM   2441  CG  PRO B 278     -17.471 -13.572 -16.177  1.00  0.00           C  
ATOM   2442  CD  PRO B 278     -17.936 -14.952 -16.623  1.00  0.00           C  
ATOM   2443  N   GLU B 279     -19.545 -15.339 -12.290  1.00  0.00           N  
ATOM   2444  CA  GLU B 279     -20.820 -15.394 -11.538  1.00  0.00           C  
ATOM   2445  C   GLU B 279     -20.824 -14.296 -10.454  1.00  0.00           C  
ATOM   2446  O   GLU B 279     -19.773 -13.735 -10.208  1.00  0.00           O  
ATOM   2447  CB  GLU B 279     -20.987 -16.781 -10.908  1.00  0.00           C  
ATOM   2448  CG  GLU B 279     -19.900 -17.149  -9.910  1.00  0.00           C  
ATOM   2449  CD  GLU B 279     -20.188 -18.443  -9.167  1.00  0.00           C  
ATOM   2450  OE1 GLU B 279     -20.079 -19.530  -9.759  1.00  0.00           O  
ATOM   2451  OE2 GLU B 279     -20.450 -18.319  -7.936  1.00  0.00           O1-
ATOM   2452  HN  GLU B 279     -18.799 -15.870 -11.905  1.00  0.00           H  
ATOM   2453  N   ALA B 280     -22.001 -13.910  -9.980  1.00  0.00           N  
ATOM   2454  CA  ALA B 280     -22.128 -12.791  -9.059  1.00  0.00           C  
ATOM   2455  C   ALA B 280     -23.262 -12.977  -8.065  1.00  0.00           C  
ATOM   2456  O   ALA B 280     -23.110 -13.379  -6.899  1.00  0.00           O  
ATOM   2457  CB  ALA B 280     -22.260 -11.446  -9.768  1.00  0.00           C  
ATOM   2458  HN  ALA B 280     -22.813 -14.429 -10.290  1.00  0.00           H  
END
