# Supplementary material for: Exploring Structural Insights of Aβ42 and α-Synuclein Monomers and Heterodimer: A Comparative Study Using Implicit and Explicit Solvent Simulations
Source: J Phys Chem B. 2024 May 3;128(19):4655–69. doi: 10.1021/acs.jpcb.4c00503 (PMC11103699; doi:10.1021/acs.jpcb.4c00503)
Supplement: Supplementary file 3 — jp4c00503_si_003.zip [file jp4c00503_si_003.zip › rep/8_asyn_dimerWT_2_FINAL1.pdb]

CRYST1   67.372  102.961   90.821  90.00  90.00  90.00               1
ATOM      1  N   MET     1      42.990  18.809  58.707  1.00  0.00           N  
ATOM      2  H1  MET     1      43.955  19.175  58.796  1.00  0.00           H  
ATOM      3  H2  MET     1      43.006  17.888  58.234  1.00  0.00           H  
ATOM      4  H3  MET     1      42.707  18.754  59.702  1.00  0.00           H  
ATOM      5  CA  MET     1      42.060  19.805  58.092  1.00  0.00           C  
ATOM      6  HA  MET     1      41.069  19.368  57.993  1.00  0.00           H  
ATOM      7  CB  MET     1      41.901  21.090  58.897  1.00  0.00           C  
ATOM      8  HB2 MET     1      41.688  20.863  59.939  1.00  0.00           H  
ATOM      9  HB3 MET     1      42.839  21.608  59.088  1.00  0.00           H  
ATOM     10  CG  MET     1      40.900  22.210  58.479  1.00  0.00           C  
ATOM     11  HG2 MET     1      39.932  21.959  58.906  1.00  0.00           H  
ATOM     12  HG3 MET     1      41.048  23.105  59.079  1.00  0.00           H  
ATOM     13  SD  MET     1      40.766  22.768  56.754  1.00  0.00           S  
ATOM     14  CE  MET     1      39.756  24.295  57.083  1.00  0.00           C  
ATOM     15  HE1 MET     1      39.721  24.850  56.148  1.00  0.00           H  
ATOM     16  HE2 MET     1      38.748  23.996  57.362  1.00  0.00           H  
ATOM     17  HE3 MET     1      40.203  24.987  57.793  1.00  0.00           H  
ATOM     18  C   MET     1      42.618  20.011  56.692  1.00  0.00           C  
ATOM     19  O   MET     1      43.772  20.407  56.469  1.00  0.00           O  
ATOM     20  N   ASP     2      41.669  19.897  55.629  1.00  0.00           N  
ATOM     21  H   ASP     2      40.696  19.677  55.796  1.00  0.00           H  
ATOM     22  CA  ASP     2      42.137  20.192  54.252  1.00  0.00           C  
ATOM     23  HA  ASP     2      42.721  21.108  54.309  1.00  0.00           H  
ATOM     24  CB  ASP     2      43.065  19.028  53.661  1.00  0.00           C  
ATOM     25  HB2 ASP     2      43.197  18.960  52.583  1.00  0.00           H  
ATOM     26  HB3 ASP     2      44.013  19.185  54.172  1.00  0.00           H  
ATOM     27  CG  ASP     2      42.700  17.677  54.059  1.00  0.00           C  
ATOM     28  OD1 ASP     2      41.542  17.207  54.268  1.00  0.00           O  
ATOM     29  OD2 ASP     2      43.663  16.832  54.045  1.00  0.00           O  
ATOM     30  C   ASP     2      40.902  20.528  53.384  1.00  0.00           C  
ATOM     31  O   ASP     2      40.747  20.099  52.237  1.00  0.00           O  
ATOM     32  N   VAL     3      39.976  21.340  53.982  1.00  0.00           N  
ATOM     33  H   VAL     3      40.220  21.752  54.873  1.00  0.00           H  
ATOM     34  CA  VAL     3      38.762  21.778  53.250  1.00  0.00           C  
ATOM     35  HA  VAL     3      38.293  20.857  52.911  1.00  0.00           H  
ATOM     36  CB  VAL     3      37.836  22.551  54.157  1.00  0.00           C  
ATOM     37  HB  VAL     3      38.354  23.353  54.680  1.00  0.00           H  
ATOM     38  CG1 VAL     3      36.554  23.094  53.530  1.00  0.00           C  
ATOM     39 HG11 VAL     3      35.964  22.302  53.074  1.00  0.00           H  
ATOM     40 HG12 VAL     3      35.957  23.749  54.161  1.00  0.00           H  
ATOM     41 HG13 VAL     3      36.849  23.903  52.865  1.00  0.00           H  
ATOM     42  CG2 VAL     3      37.466  21.632  55.273  1.00  0.00           C  
ATOM     43 HG21 VAL     3      38.298  21.239  55.855  1.00  0.00           H  
ATOM     44 HG22 VAL     3      36.888  22.111  56.060  1.00  0.00           H  
ATOM     45 HG23 VAL     3      36.978  20.713  54.954  1.00  0.00           H  
ATOM     46  C   VAL     3      39.217  22.645  52.035  1.00  0.00           C  
ATOM     47  O   VAL     3      40.124  23.502  51.987  1.00  0.00           O  
ATOM     48  N   PHE     4      38.428  22.473  50.996  1.00  0.00           N  
ATOM     49  H   PHE     4      37.636  21.846  51.037  1.00  0.00           H  
ATOM     50  CA  PHE     4      38.517  23.337  49.873  1.00  0.00           C  
ATOM     51  HA  PHE     4      39.086  24.211  50.181  1.00  0.00           H  
ATOM     52  CB  PHE     4      39.211  22.594  48.713  1.00  0.00           C  
ATOM     53  HB2 PHE     4      40.080  22.012  49.014  1.00  0.00           H  
ATOM     54  HB3 PHE     4      38.508  21.798  48.474  1.00  0.00           H  
ATOM     55  CG  PHE     4      39.480  23.362  47.485  1.00  0.00           C  
ATOM     56  CD1 PHE     4      38.385  23.508  46.567  1.00  0.00           C  
ATOM     57  HD1 PHE     4      37.420  23.095  46.835  1.00  0.00           H  
ATOM     58  CE1 PHE     4      38.688  23.955  45.288  1.00  0.00           C  
ATOM     59  HE1 PHE     4      37.873  23.813  44.588  1.00  0.00           H  
ATOM     60  CZ  PHE     4      39.989  24.345  44.973  1.00  0.00           C  
ATOM     61  HZ  PHE     4      40.174  24.624  43.943  1.00  0.00           H  
ATOM     62  CE2 PHE     4      41.037  24.253  45.878  1.00  0.00           C  
ATOM     63  HE2 PHE     4      42.017  24.591  45.562  1.00  0.00           H  
ATOM     64  CD2 PHE     4      40.767  23.749  47.193  1.00  0.00           C  
ATOM     65  HD2 PHE     4      41.581  23.526  47.872  1.00  0.00           H  
ATOM     66  C   PHE     4      37.154  23.807  49.469  1.00  0.00           C  
ATOM     67  O   PHE     4      36.172  23.120  49.591  1.00  0.00           O  
ATOM     68  N   MET     5      37.036  25.007  48.946  1.00  0.00           N  
ATOM     69  H   MET     5      37.864  25.459  48.580  1.00  0.00           H  
ATOM     70  CA  MET     5      35.761  25.666  48.681  1.00  0.00           C  
ATOM     71  HA  MET     5      34.969  24.983  48.981  1.00  0.00           H  
ATOM     72  CB  MET     5      35.610  26.948  49.499  1.00  0.00           C  
ATOM     73  HB2 MET     5      36.484  27.565  49.304  1.00  0.00           H  
ATOM     74  HB3 MET     5      34.707  27.442  49.147  1.00  0.00           H  
ATOM     75  CG  MET     5      35.572  26.657  51.008  1.00  0.00           C  
ATOM     76  HG2 MET     5      34.656  26.100  51.195  1.00  0.00           H  
ATOM     77  HG3 MET     5      36.465  26.124  51.327  1.00  0.00           H  
ATOM     78  SD  MET     5      35.467  28.188  51.976  1.00  0.00           S  
ATOM     79  CE  MET     5      35.204  27.489  53.655  1.00  0.00           C  
ATOM     80  HE1 MET     5      36.075  26.869  53.854  1.00  0.00           H  
ATOM     81  HE2 MET     5      35.136  28.233  54.446  1.00  0.00           H  
ATOM     82  HE3 MET     5      34.323  26.861  53.771  1.00  0.00           H  
ATOM     83  C   MET     5      35.563  26.004  47.194  1.00  0.00           C  
ATOM     84  O   MET     5      36.508  26.386  46.512  1.00  0.00           O  
ATOM     85  N   LYS     6      34.307  25.919  46.652  1.00  0.00           N  
ATOM     86  H   LYS     6      33.535  25.831  47.299  1.00  0.00           H  
ATOM     87  CA  LYS     6      34.047  26.288  45.275  1.00  0.00           C  
ATOM     88  HA  LYS     6      34.908  26.040  44.660  1.00  0.00           H  
ATOM     89  CB  LYS     6      32.825  25.513  44.799  1.00  0.00           C  
ATOM     90  HB2 LYS     6      32.983  24.457  45.009  1.00  0.00           H  
ATOM     91  HB3 LYS     6      31.905  25.654  45.362  1.00  0.00           H  
ATOM     92  CG  LYS     6      32.580  25.833  43.283  1.00  0.00           C  
ATOM     93  HG2 LYS     6      32.366  26.878  43.071  1.00  0.00           H  
ATOM     94  HG3 LYS     6      33.402  25.362  42.746  1.00  0.00           H  
ATOM     95  CD  LYS     6      31.307  25.027  42.891  1.00  0.00           C  
ATOM     96  HD2 LYS     6      31.486  23.964  43.045  1.00  0.00           H  
ATOM     97  HD3 LYS     6      30.444  25.281  43.502  1.00  0.00           H  
ATOM     98  CE  LYS     6      31.077  25.209  41.371  1.00  0.00           C  
ATOM     99  HE2 LYS     6      30.310  24.526  41.014  1.00  0.00           H  
ATOM    100  HE3 LYS     6      30.934  26.241  41.062  1.00  0.00           H  
ATOM    101  NZ  LYS     6      32.264  24.870  40.529  1.00  0.00           N  
ATOM    102  HZ1 LYS     6      32.553  23.907  40.777  1.00  0.00           H  
ATOM    103  HZ2 LYS     6      32.033  24.820  39.521  1.00  0.00           H  
ATOM    104  HZ3 LYS     6      33.084  25.499  40.597  1.00  0.00           H  
ATOM    105  C   LYS     6      33.954  27.798  45.171  1.00  0.00           C  
ATOM    106  O   LYS     6      34.084  28.367  44.100  1.00  0.00           O  
ATOM    107  N   GLY     7      33.856  28.496  46.332  1.00  0.00           N  
ATOM    108  H   GLY     7      33.511  28.006  47.146  1.00  0.00           H  
ATOM    109  CA  GLY     7      33.696  29.899  46.285  1.00  0.00           C  
ATOM    110  HA2 GLY     7      33.897  30.268  45.282  1.00  0.00           H  
ATOM    111  HA3 GLY     7      32.666  30.121  46.553  1.00  0.00           H  
ATOM    112  C   GLY     7      34.606  30.581  47.208  1.00  0.00           C  
ATOM    113  O   GLY     7      34.575  30.553  48.430  1.00  0.00           O  
ATOM    114  N   LEU     8      35.379  31.441  46.570  1.00  0.00           N  
ATOM    115  H   LEU     8      35.350  31.642  45.579  1.00  0.00           H  
ATOM    116  CA  LEU     8      36.219  32.319  47.289  1.00  0.00           C  
ATOM    117  HA  LEU     8      36.848  31.813  48.018  1.00  0.00           H  
ATOM    118  CB  LEU     8      37.155  33.203  46.358  1.00  0.00           C  
ATOM    119  HB2 LEU     8      37.906  32.606  45.844  1.00  0.00           H  
ATOM    120  HB3 LEU     8      36.464  33.457  45.557  1.00  0.00           H  
ATOM    121  CG  LEU     8      37.616  34.539  46.922  1.00  0.00           C  
ATOM    122  HG  LEU     8      36.803  35.020  47.461  1.00  0.00           H  
ATOM    123  CD1 LEU     8      38.700  34.288  47.946  1.00  0.00           C  
ATOM    124 HD11 LEU     8      39.568  33.862  47.446  1.00  0.00           H  
ATOM    125 HD12 LEU     8      39.043  35.277  48.242  1.00  0.00           H  
ATOM    126 HD13 LEU     8      38.358  33.820  48.867  1.00  0.00           H  
ATOM    127  CD2 LEU     8      38.058  35.559  45.880  1.00  0.00           C  
ATOM    128 HD21 LEU     8      37.229  35.564  45.175  1.00  0.00           H  
ATOM    129 HD22 LEU     8      38.200  36.526  46.359  1.00  0.00           H  
ATOM    130 HD23 LEU     8      38.986  35.185  45.452  1.00  0.00           H  
ATOM    131  C   LEU     8      35.355  33.253  48.244  1.00  0.00           C  
ATOM    132  O   LEU     8      35.733  33.597  49.376  1.00  0.00           O  
ATOM    133  N   SER     9      34.040  33.445  48.014  1.00  0.00           N  
ATOM    134  H   SER     9      33.575  33.130  47.173  1.00  0.00           H  
ATOM    135  CA  SER     9      33.182  34.276  48.859  1.00  0.00           C  
ATOM    136  HA  SER     9      33.574  35.278  49.019  1.00  0.00           H  
ATOM    137  CB  SER     9      31.855  34.453  48.232  1.00  0.00           C  
ATOM    138  HB2 SER     9      31.156  35.027  48.835  1.00  0.00           H  
ATOM    139  HB3 SER     9      32.006  35.019  47.315  1.00  0.00           H  
ATOM    140  OG  SER     9      31.382  33.245  47.750  1.00  0.00           O  
ATOM    141  HG  SER     9      30.976  33.440  46.892  1.00  0.00           H  
ATOM    142  C   SER     9      33.007  33.529  50.129  1.00  0.00           C  
ATOM    143  O   SER     9      33.076  34.171  51.158  1.00  0.00           O  
ATOM    144  N   LYS    10      32.947  32.201  50.117  1.00  0.00           N  
ATOM    145  H   LYS    10      33.007  31.666  49.261  1.00  0.00           H  
ATOM    146  CA  LYS    10      32.716  31.501  51.356  1.00  0.00           C  
ATOM    147  HA  LYS    10      31.828  31.871  51.863  1.00  0.00           H  
ATOM    148  CB  LYS    10      32.351  30.042  50.978  1.00  0.00           C  
ATOM    149  HB2 LYS    10      31.633  29.963  50.164  1.00  0.00           H  
ATOM    150  HB3 LYS    10      33.304  29.601  50.693  1.00  0.00           H  
ATOM    151  CG  LYS    10      31.889  29.456  52.323  1.00  0.00           C  
ATOM    152  HG2 LYS    10      32.698  29.546  53.045  1.00  0.00           H  
ATOM    153  HG3 LYS    10      30.940  29.879  52.647  1.00  0.00           H  
ATOM    154  CD  LYS    10      31.527  27.975  52.095  1.00  0.00           C  
ATOM    155  HD2 LYS    10      30.784  27.798  51.320  1.00  0.00           H  
ATOM    156  HD3 LYS    10      32.422  27.424  51.812  1.00  0.00           H  
ATOM    157  CE  LYS    10      30.965  27.577  53.479  1.00  0.00           C  
ATOM    158  HE2 LYS    10      31.629  27.866  54.290  1.00  0.00           H  
ATOM    159  HE3 LYS    10      29.991  28.048  53.584  1.00  0.00           H  
ATOM    160  NZ  LYS    10      30.704  26.078  53.445  1.00  0.00           N  
ATOM    161  HZ1 LYS    10      29.826  25.982  52.904  1.00  0.00           H  
ATOM    162  HZ2 LYS    10      31.498  25.597  52.987  1.00  0.00           H  
ATOM    163  HZ3 LYS    10      30.578  25.690  54.397  1.00  0.00           H  
ATOM    164  C   LYS    10      33.897  31.711  52.311  1.00  0.00           C  
ATOM    165  O   LYS    10      33.734  31.771  53.548  1.00  0.00           O  
ATOM    166  N   ALA    11      35.108  31.947  51.838  1.00  0.00           N  
ATOM    167  H   ALA    11      35.130  32.212  50.862  1.00  0.00           H  
ATOM    168  CA  ALA    11      36.222  32.058  52.764  1.00  0.00           C  
ATOM    169  HA  ALA    11      36.050  31.470  53.662  1.00  0.00           H  
ATOM    170  CB  ALA    11      37.493  31.702  52.027  1.00  0.00           C  
ATOM    171  HB1 ALA    11      38.286  31.763  52.769  1.00  0.00           H  
ATOM    172  HB2 ALA    11      37.467  30.748  51.504  1.00  0.00           H  
ATOM    173  HB3 ALA    11      37.615  32.547  51.352  1.00  0.00           H  
ATOM    174  C   ALA    11      36.274  33.506  53.258  1.00  0.00           C  
ATOM    175  O   ALA    11      36.678  33.752  54.386  1.00  0.00           O  
ATOM    176  N   LYS    12      35.758  34.490  52.496  1.00  0.00           N  
ATOM    177  H   LYS    12      35.306  34.293  51.613  1.00  0.00           H  
ATOM    178  CA  LYS    12      35.650  35.832  53.012  1.00  0.00           C  
ATOM    179  HA  LYS    12      36.557  36.119  53.540  1.00  0.00           H  
ATOM    180  CB  LYS    12      35.373  36.860  51.969  1.00  0.00           C  
ATOM    181  HB2 LYS    12      35.949  36.708  51.058  1.00  0.00           H  
ATOM    182  HB3 LYS    12      34.323  36.767  51.698  1.00  0.00           H  
ATOM    183  CG  LYS    12      35.484  38.318  52.496  1.00  0.00           C  
ATOM    184  HG2 LYS    12      35.114  38.369  53.518  1.00  0.00           H  
ATOM    185  HG3 LYS    12      36.556  38.320  52.683  1.00  0.00           H  
ATOM    186  CD  LYS    12      34.994  39.478  51.556  1.00  0.00           C  
ATOM    187  HD2 LYS    12      35.535  39.331  50.624  1.00  0.00           H  
ATOM    188  HD3 LYS    12      33.911  39.432  51.457  1.00  0.00           H  
ATOM    189  CE  LYS    12      35.352  40.832  52.088  1.00  0.00           C  
ATOM    190  HE2 LYS    12      35.330  40.827  53.175  1.00  0.00           H  
ATOM    191  HE3 LYS    12      36.389  41.094  51.893  1.00  0.00           H  
ATOM    192  NZ  LYS    12      34.463  41.858  51.505  1.00  0.00           N  
ATOM    193  HZ1 LYS    12      34.641  42.773  51.957  1.00  0.00           H  
ATOM    194  HZ2 LYS    12      34.829  41.934  50.539  1.00  0.00           H  
ATOM    195  HZ3 LYS    12      33.471  41.568  51.576  1.00  0.00           H  
ATOM    196  C   LYS    12      34.590  35.825  54.125  1.00  0.00           C  
ATOM    197  O   LYS    12      34.834  36.438  55.160  1.00  0.00           O  
ATOM    198  N   GLU    13      33.495  35.050  54.001  1.00  0.00           N  
ATOM    199  H   GLU    13      33.502  34.384  53.240  1.00  0.00           H  
ATOM    200  CA  GLU    13      32.507  34.948  55.060  1.00  0.00           C  
ATOM    201  HA  GLU    13      32.047  35.923  55.203  1.00  0.00           H  
ATOM    202  CB  GLU    13      31.414  33.919  54.722  1.00  0.00           C  
ATOM    203  HB2 GLU    13      31.429  33.905  53.634  1.00  0.00           H  
ATOM    204  HB3 GLU    13      31.696  32.917  55.040  1.00  0.00           H  
ATOM    205  CG  GLU    13      30.018  34.170  55.196  1.00  0.00           C  
ATOM    206  HG2 GLU    13      29.388  33.301  55.020  1.00  0.00           H  
ATOM    207  HG3 GLU    13      30.141  34.422  56.247  1.00  0.00           H  
ATOM    208  CD  GLU    13      29.417  35.398  54.531  1.00  0.00           C  
ATOM    209  OE1 GLU    13      28.961  36.223  55.330  1.00  0.00           O  
ATOM    210  OE2 GLU    13      29.354  35.361  53.250  1.00  0.00           O  
ATOM    211  C   GLU    13      33.159  34.576  56.435  1.00  0.00           C  
ATOM    212  O   GLU    13      32.790  35.071  57.513  1.00  0.00           O  
ATOM    213  N   GLY    14      34.248  33.807  56.371  1.00  0.00           N  
ATOM    214  H   GLY    14      34.630  33.544  55.473  1.00  0.00           H  
ATOM    215  CA  GLY    14      34.869  33.203  57.470  1.00  0.00           C  
ATOM    216  HA2 GLY    14      34.079  32.673  57.997  1.00  0.00           H  
ATOM    217  HA3 GLY    14      35.615  32.482  57.145  1.00  0.00           H  
ATOM    218  C   GLY    14      35.472  34.220  58.490  1.00  0.00           C  
ATOM    219  O   GLY    14      35.279  34.083  59.681  1.00  0.00           O  
ATOM    220  N   VAL    15      36.106  35.285  57.879  1.00  0.00           N  
ATOM    221  H   VAL    15      36.262  35.375  56.884  1.00  0.00           H  
ATOM    222  CA  VAL    15      36.710  36.410  58.610  1.00  0.00           C  
ATOM    223  HA  VAL    15      37.131  36.058  59.549  1.00  0.00           H  
ATOM    224  CB  VAL    15      37.837  37.072  57.723  1.00  0.00           C  
ATOM    225  HB  VAL    15      38.246  37.961  58.199  1.00  0.00           H  
ATOM    226  CG1 VAL    15      38.994  36.133  57.494  1.00  0.00           C  
ATOM    227 HG11 VAL    15      39.512  36.003  58.443  1.00  0.00           H  
ATOM    228 HG12 VAL    15      38.681  35.193  57.046  1.00  0.00           H  
ATOM    229 HG13 VAL    15      39.692  36.518  56.753  1.00  0.00           H  
ATOM    230  CG2 VAL    15      37.413  37.610  56.408  1.00  0.00           C  
ATOM    231 HG21 VAL    15      36.654  38.387  56.470  1.00  0.00           H  
ATOM    232 HG22 VAL    15      38.186  38.180  55.897  1.00  0.00           H  
ATOM    233 HG23 VAL    15      37.148  36.877  55.648  1.00  0.00           H  
ATOM    234  C   VAL    15      35.648  37.388  58.952  1.00  0.00           C  
ATOM    235  O   VAL    15      35.725  38.070  59.979  1.00  0.00           O  
ATOM    236  N   VAL    16      34.550  37.483  58.128  1.00  0.00           N  
ATOM    237  H   VAL    16      34.669  36.902  57.309  1.00  0.00           H  
ATOM    238  CA  VAL    16      33.477  38.414  58.335  1.00  0.00           C  
ATOM    239  HA  VAL    16      33.957  39.303  58.736  1.00  0.00           H  
ATOM    240  CB  VAL    16      32.645  38.632  57.059  1.00  0.00           C  
ATOM    241  HB  VAL    16      32.460  37.680  56.567  1.00  0.00           H  
ATOM    242  CG1 VAL    16      31.255  39.285  57.143  1.00  0.00           C  
ATOM    243 HG11 VAL    16      30.653  38.769  57.887  1.00  0.00           H  
ATOM    244 HG12 VAL    16      31.382  40.282  57.558  1.00  0.00           H  
ATOM    245 HG13 VAL    16      30.709  39.356  56.204  1.00  0.00           H  
ATOM    246  CG2 VAL    16      33.453  39.562  56.187  1.00  0.00           C  
ATOM    247 HG21 VAL    16      34.246  38.997  55.702  1.00  0.00           H  
ATOM    248 HG22 VAL    16      32.891  39.803  55.287  1.00  0.00           H  
ATOM    249 HG23 VAL    16      33.898  40.468  56.594  1.00  0.00           H  
ATOM    250  C   VAL    16      32.685  38.001  59.528  1.00  0.00           C  
ATOM    251  O   VAL    16      32.311  38.918  60.325  1.00  0.00           O  
ATOM    252  N   ALA    17      32.434  36.721  59.882  1.00  0.00           N  
ATOM    253  H   ALA    17      32.707  36.006  59.222  1.00  0.00           H  
ATOM    254  CA  ALA    17      31.480  36.329  60.858  1.00  0.00           C  
ATOM    255  HA  ALA    17      31.669  36.848  61.795  1.00  0.00           H  
ATOM    256  CB  ALA    17      30.114  36.638  60.492  1.00  0.00           C  
ATOM    257  HB1 ALA    17      29.940  36.199  59.512  1.00  0.00           H  
ATOM    258  HB2 ALA    17      29.322  36.250  61.129  1.00  0.00           H  
ATOM    259  HB3 ALA    17      29.932  37.707  60.400  1.00  0.00           H  
ATOM    260  C   ALA    17      31.642  34.843  61.147  1.00  0.00           C  
ATOM    261  O   ALA    17      31.490  34.452  62.299  1.00  0.00           O  
ATOM    262  N   ALA    18      31.938  33.987  60.174  1.00  0.00           N  
ATOM    263  H   ALA    18      32.053  34.369  59.245  1.00  0.00           H  
ATOM    264  CA  ALA    18      31.345  32.658  60.346  1.00  0.00           C  
ATOM    265  HA  ALA    18      30.418  32.714  60.912  1.00  0.00           H  
ATOM    266  CB  ALA    18      31.141  31.988  58.957  1.00  0.00           C  
ATOM    267  HB1 ALA    18      31.972  32.263  58.311  1.00  0.00           H  
ATOM    268  HB2 ALA    18      31.282  30.914  59.057  1.00  0.00           H  
ATOM    269  HB3 ALA    18      30.256  32.383  58.462  1.00  0.00           H  
ATOM    270  C   ALA    18      32.310  31.791  61.201  1.00  0.00           C  
ATOM    271  O   ALA    18      31.855  31.237  62.189  1.00  0.00           O  
ATOM    272  N   ALA    19      33.626  31.818  60.859  1.00  0.00           N  
ATOM    273  H   ALA    19      34.004  32.517  60.234  1.00  0.00           H  
ATOM    274  CA  ALA    19      34.576  30.890  61.588  1.00  0.00           C  
ATOM    275  HA  ALA    19      34.088  29.924  61.695  1.00  0.00           H  
ATOM    276  CB  ALA    19      35.939  30.835  60.894  1.00  0.00           C  
ATOM    277  HB1 ALA    19      36.663  30.222  61.428  1.00  0.00           H  
ATOM    278  HB2 ALA    19      35.837  30.632  59.830  1.00  0.00           H  
ATOM    279  HB3 ALA    19      36.294  31.852  61.049  1.00  0.00           H  
ATOM    280  C   ALA    19      34.745  31.530  62.996  1.00  0.00           C  
ATOM    281  O   ALA    19      34.378  32.691  63.221  1.00  0.00           O  
ATOM    282  N   GLU    20      35.283  30.672  63.948  1.00  0.00           N  
ATOM    283  H   GLU    20      35.380  29.679  63.785  1.00  0.00           H  
ATOM    284  CA  GLU    20      35.266  31.084  65.328  1.00  0.00           C  
ATOM    285  HA  GLU    20      34.299  31.476  65.635  1.00  0.00           H  
ATOM    286  CB  GLU    20      35.674  29.916  66.331  1.00  0.00           C  
ATOM    287  HB2 GLU    20      36.583  29.560  65.851  1.00  0.00           H  
ATOM    288  HB3 GLU    20      35.941  30.310  67.309  1.00  0.00           H  
ATOM    289  CG  GLU    20      34.640  28.788  66.376  1.00  0.00           C  
ATOM    290  HG2 GLU    20      35.070  28.089  67.091  1.00  0.00           H  
ATOM    291  HG3 GLU    20      33.796  29.261  66.875  1.00  0.00           H  
ATOM    292  CD  GLU    20      34.267  28.090  65.118  1.00  0.00           C  
ATOM    293  OE1 GLU    20      33.067  28.062  64.812  1.00  0.00           O  
ATOM    294  OE2 GLU    20      35.172  27.835  64.252  1.00  0.00           O  
ATOM    295  C   GLU    20      36.175  32.269  65.573  1.00  0.00           C  
ATOM    296  O   GLU    20      37.136  32.523  64.803  1.00  0.00           O  
ATOM    297  N   LYS    21      35.910  33.042  66.626  1.00  0.00           N  
ATOM    298  H   LYS    21      35.126  32.848  67.234  1.00  0.00           H  
ATOM    299  CA  LYS    21      36.550  34.274  66.813  1.00  0.00           C  
ATOM    300  HA  LYS    21      36.813  34.805  65.901  1.00  0.00           H  
ATOM    301  CB  LYS    21      35.510  35.249  67.413  1.00  0.00           C  
ATOM    302  HB2 LYS    21      35.176  34.896  68.387  1.00  0.00           H  
ATOM    303  HB3 LYS    21      36.005  36.157  67.750  1.00  0.00           H  
ATOM    304  CG  LYS    21      34.417  35.642  66.453  1.00  0.00           C  
ATOM    305  HG2 LYS    21      34.838  36.502  65.936  1.00  0.00           H  
ATOM    306  HG3 LYS    21      34.236  34.853  65.726  1.00  0.00           H  
ATOM    307  CD  LYS    21      33.101  35.990  67.175  1.00  0.00           C  
ATOM    308  HD2 LYS    21      32.696  35.160  67.750  1.00  0.00           H  
ATOM    309  HD3 LYS    21      33.325  36.782  67.886  1.00  0.00           H  
ATOM    310  CE  LYS    21      32.027  36.581  66.252  1.00  0.00           C  
ATOM    311  HE2 LYS    21      31.168  36.885  66.846  1.00  0.00           H  
ATOM    312  HE3 LYS    21      32.564  37.478  65.955  1.00  0.00           H  
ATOM    313  NZ  LYS    21      31.763  35.750  65.078  1.00  0.00           N  
ATOM    314  HZ1 LYS    21      30.993  36.256  64.604  1.00  0.00           H  
ATOM    315  HZ2 LYS    21      32.580  35.675  64.446  1.00  0.00           H  
ATOM    316  HZ3 LYS    21      31.566  34.765  65.332  1.00  0.00           H  
ATOM    317  C   LYS    21      37.752  34.053  67.759  1.00  0.00           C  
ATOM    318  O   LYS    21      37.721  34.360  68.927  1.00  0.00           O  
ATOM    319  N   THR    22      38.717  33.248  67.263  1.00  0.00           N  
ATOM    320  H   THR    22      38.551  32.790  66.377  1.00  0.00           H  
ATOM    321  CA  THR    22      40.096  33.144  67.773  1.00  0.00           C  
ATOM    322  HA  THR    22      40.530  32.316  67.217  1.00  0.00           H  
ATOM    323  CB  THR    22      40.248  32.810  69.240  1.00  0.00           C  
ATOM    324  HB  THR    22      40.043  33.630  69.924  1.00  0.00           H  
ATOM    325  CG2 THR    22      39.547  31.487  69.517  1.00  0.00           C  
ATOM    326 HG21 THR    22      38.463  31.585  69.552  1.00  0.00           H  
ATOM    327 HG22 THR    22      39.728  30.685  68.804  1.00  0.00           H  
ATOM    328 HG23 THR    22      39.903  31.078  70.460  1.00  0.00           H  
ATOM    329  OG1 THR    22      41.626  32.441  69.456  1.00  0.00           O  
ATOM    330  HG1 THR    22      41.854  31.729  68.839  1.00  0.00           H  
ATOM    331  C   THR    22      40.859  34.487  67.486  1.00  0.00           C  
ATOM    332  O   THR    22      40.385  35.561  67.746  1.00  0.00           O  
ATOM    333  N   LYS    23      42.132  34.381  67.081  1.00  0.00           N  
ATOM    334  H   LYS    23      42.514  33.446  67.140  1.00  0.00           H  
ATOM    335  CA  LYS    23      42.985  35.544  66.838  1.00  0.00           C  
ATOM    336  HA  LYS    23      42.412  36.453  66.676  1.00  0.00           H  
ATOM    337  CB  LYS    23      43.938  35.577  67.999  1.00  0.00           C  
ATOM    338  HB2 LYS    23      44.675  34.817  67.746  1.00  0.00           H  
ATOM    339  HB3 LYS    23      44.435  36.542  67.934  1.00  0.00           H  
ATOM    340  CG  LYS    23      43.478  35.464  69.475  1.00  0.00           C  
ATOM    341  HG2 LYS    23      42.554  36.028  69.593  1.00  0.00           H  
ATOM    342  HG3 LYS    23      43.276  34.415  69.680  1.00  0.00           H  
ATOM    343  CD  LYS    23      44.466  36.058  70.447  1.00  0.00           C  
ATOM    344  HD2 LYS    23      45.499  35.781  70.245  1.00  0.00           H  
ATOM    345  HD3 LYS    23      44.448  37.134  70.283  1.00  0.00           H  
ATOM    346  CE  LYS    23      44.128  35.756  71.895  1.00  0.00           C  
ATOM    347  HE2 LYS    23      43.195  36.266  72.124  1.00  0.00           H  
ATOM    348  HE3 LYS    23      43.975  34.700  72.105  1.00  0.00           H  
ATOM    349  NZ  LYS    23      45.182  36.313  72.763  1.00  0.00           N  
ATOM    350  HZ1 LYS    23      44.987  36.257  73.778  1.00  0.00           H  
ATOM    351  HZ2 LYS    23      46.094  35.920  72.467  1.00  0.00           H  
ATOM    352  HZ3 LYS    23      45.261  37.329  72.580  1.00  0.00           H  
ATOM    353  C   LYS    23      43.836  35.420  65.548  1.00  0.00           C  
ATOM    354  O   LYS    23      44.193  36.511  64.967  1.00  0.00           O  
ATOM    355  N   GLN    24      44.095  34.230  65.017  1.00  0.00           N  
ATOM    356  H   GLN    24      43.977  33.349  65.499  1.00  0.00           H  
ATOM    357  CA  GLN    24      44.890  34.092  63.763  1.00  0.00           C  
ATOM    358  HA  GLN    24      45.928  34.413  63.808  1.00  0.00           H  
ATOM    359  CB  GLN    24      44.912  32.671  63.295  1.00  0.00           C  
ATOM    360  HB2 GLN    24      45.162  32.068  64.166  1.00  0.00           H  
ATOM    361  HB3 GLN    24      43.921  32.437  62.913  1.00  0.00           H  
ATOM    362  CG  GLN    24      45.965  32.449  62.254  1.00  0.00           C  
ATOM    363  HG2 GLN    24      45.895  33.160  61.434  1.00  0.00           H  
ATOM    364  HG3 GLN    24      46.942  32.549  62.723  1.00  0.00           H  
ATOM    365  CD  GLN    24      45.765  31.095  61.624  1.00  0.00           C  
ATOM    366  OE1 GLN    24      45.057  30.284  62.088  1.00  0.00           O  
ATOM    367  NE2 GLN    24      46.541  30.704  60.558  1.00  0.00           N  
ATOM    368 HE21 GLN    24      46.334  29.785  60.192  1.00  0.00           H  
ATOM    369 HE22 GLN    24      47.504  31.008  60.600  1.00  0.00           H  
ATOM    370  C   GLN    24      44.197  34.916  62.702  1.00  0.00           C  
ATOM    371  O   GLN    24      43.035  34.706  62.310  1.00  0.00           O  
ATOM    372  N   GLY    25      45.001  35.806  62.026  1.00  0.00           N  
ATOM    373  H   GLY    25      45.999  35.825  62.187  1.00  0.00           H  
ATOM    374  CA  GLY    25      44.384  36.619  60.962  1.00  0.00           C  
ATOM    375  HA2 GLY    25      43.345  36.722  61.266  1.00  0.00           H  
ATOM    376  HA3 GLY    25      44.804  37.621  61.014  1.00  0.00           H  
ATOM    377  C   GLY    25      44.571  36.019  59.613  1.00  0.00           C  
ATOM    378  O   GLY    25      44.994  34.882  59.424  1.00  0.00           O  
ATOM    379  N   VAL    26      44.364  36.865  58.592  1.00  0.00           N  
ATOM    380  H   VAL    26      44.037  37.798  58.806  1.00  0.00           H  
ATOM    381  CA  VAL    26      44.873  36.570  57.262  1.00  0.00           C  
ATOM    382  HA  VAL    26      45.239  35.546  57.221  1.00  0.00           H  
ATOM    383  CB  VAL    26      43.743  36.719  56.224  1.00  0.00           C  
ATOM    384  HB  VAL    26      44.159  36.645  55.221  1.00  0.00           H  
ATOM    385  CG1 VAL    26      42.794  35.556  56.375  1.00  0.00           C  
ATOM    386 HG11 VAL    26      43.286  34.590  56.285  1.00  0.00           H  
ATOM    387 HG12 VAL    26      42.322  35.658  57.350  1.00  0.00           H  
ATOM    388 HG13 VAL    26      42.022  35.531  55.608  1.00  0.00           H  
ATOM    389  CG2 VAL    26      42.937  37.979  56.267  1.00  0.00           C  
ATOM    390 HG21 VAL    26      43.511  38.886  56.083  1.00  0.00           H  
ATOM    391 HG22 VAL    26      42.192  37.882  55.480  1.00  0.00           H  
ATOM    392 HG23 VAL    26      42.574  38.129  57.282  1.00  0.00           H  
ATOM    393  C   VAL    26      46.004  37.396  56.747  1.00  0.00           C  
ATOM    394  O   VAL    26      46.062  38.598  57.085  1.00  0.00           O  
ATOM    395  N   ALA    27      46.827  36.801  55.859  1.00  0.00           N  
ATOM    396  H   ALA    27      46.520  35.883  55.566  1.00  0.00           H  
ATOM    397  CA  ALA    27      47.833  37.560  55.133  1.00  0.00           C  
ATOM    398  HA  ALA    27      48.336  38.216  55.839  1.00  0.00           H  
ATOM    399  CB  ALA    27      48.826  36.528  54.547  1.00  0.00           C  
ATOM    400  HB1 ALA    27      48.381  36.045  53.680  1.00  0.00           H  
ATOM    401  HB2 ALA    27      49.844  36.839  54.320  1.00  0.00           H  
ATOM    402  HB3 ALA    27      48.992  35.681  55.209  1.00  0.00           H  
ATOM    403  C   ALA    27      47.287  38.464  53.997  1.00  0.00           C  
ATOM    404  O   ALA    27      46.121  38.563  53.788  1.00  0.00           O  
ATOM    405  N   GLU    28      48.160  39.162  53.320  1.00  0.00           N  
ATOM    406  H   GLU    28      49.109  39.003  53.632  1.00  0.00           H  
ATOM    407  CA  GLU    28      47.751  39.983  52.178  1.00  0.00           C  
ATOM    408  HA  GLU    28      46.713  39.821  51.899  1.00  0.00           H  
ATOM    409  CB  GLU    28      48.009  41.454  52.609  1.00  0.00           C  
ATOM    410  HB2 GLU    28      47.978  41.519  53.694  1.00  0.00           H  
ATOM    411  HB3 GLU    28      48.963  41.815  52.228  1.00  0.00           H  
ATOM    412  CG  GLU    28      46.899  42.364  52.234  1.00  0.00           C  
ATOM    413  HG2 GLU    28      47.107  43.404  52.476  1.00  0.00           H  
ATOM    414  HG3 GLU    28      46.705  42.284  51.166  1.00  0.00           H  
ATOM    415  CD  GLU    28      45.623  42.045  52.969  1.00  0.00           C  
ATOM    416  OE1 GLU    28      45.473  42.536  54.163  1.00  0.00           O  
ATOM    417  OE2 GLU    28      44.680  41.421  52.462  1.00  0.00           O  
ATOM    418  C   GLU    28      48.641  39.729  50.957  1.00  0.00           C  
ATOM    419  O   GLU    28      48.191  40.053  49.842  1.00  0.00           O  
ATOM    420  N   ALA    29      49.864  39.184  51.281  1.00  0.00           N  
ATOM    421  H   ALA    29      50.076  38.962  52.245  1.00  0.00           H  
ATOM    422  CA  ALA    29      50.955  39.022  50.271  1.00  0.00           C  
ATOM    423  HA  ALA    29      51.837  38.906  50.897  1.00  0.00           H  
ATOM    424  CB  ALA    29      50.884  37.755  49.459  1.00  0.00           C  
ATOM    425  HB1 ALA    29      50.865  36.833  50.036  1.00  0.00           H  
ATOM    426  HB2 ALA    29      49.975  37.738  48.861  1.00  0.00           H  
ATOM    427  HB3 ALA    29      51.773  37.779  48.831  1.00  0.00           H  
ATOM    428  C   ALA    29      51.103  40.268  49.427  1.00  0.00           C  
ATOM    429  O   ALA    29      50.913  40.159  48.171  1.00  0.00           O  
ATOM    430  N   ALA    30      51.359  41.477  50.034  1.00  0.00           N  
ATOM    431  H   ALA    30      51.487  41.512  51.036  1.00  0.00           H  
ATOM    432  CA  ALA    30      51.325  42.748  49.228  1.00  0.00           C  
ATOM    433  HA  ALA    30      50.670  42.587  48.375  1.00  0.00           H  
ATOM    434  CB  ALA    30      50.653  43.832  50.062  1.00  0.00           C  
ATOM    435  HB1 ALA    30      51.198  44.156  50.946  1.00  0.00           H  
ATOM    436  HB2 ALA    30      50.440  44.635  49.359  1.00  0.00           H  
ATOM    437  HB3 ALA    30      49.675  43.600  50.478  1.00  0.00           H  
ATOM    438  C   ALA    30      52.729  43.135  48.794  1.00  0.00           C  
ATOM    439  O   ALA    30      53.719  42.868  49.465  1.00  0.00           O  
ATOM    440  N   GLY    31      52.844  44.123  47.783  1.00  0.00           N  
ATOM    441  H   GLY    31      52.128  44.712  47.380  1.00  0.00           H  
ATOM    442  CA  GLY    31      54.208  44.411  47.285  1.00  0.00           C  
ATOM    443  HA2 GLY    31      54.708  45.235  47.790  1.00  0.00           H  
ATOM    444  HA3 GLY    31      54.849  43.574  47.550  1.00  0.00           H  
ATOM    445  C   GLY    31      54.224  44.529  45.792  1.00  0.00           C  
ATOM    446  O   GLY    31      53.214  44.381  45.147  1.00  0.00           O  
ATOM    447  N   LYS    32      55.406  44.599  45.168  1.00  0.00           N  
ATOM    448  H   LYS    32      56.301  44.765  45.608  1.00  0.00           H  
ATOM    449  CA  LYS    32      55.521  44.424  43.689  1.00  0.00           C  
ATOM    450  HA  LYS    32      54.631  44.778  43.174  1.00  0.00           H  
ATOM    451  CB  LYS    32      56.694  45.269  43.256  1.00  0.00           C  
ATOM    452  HB2 LYS    32      56.436  46.250  43.650  1.00  0.00           H  
ATOM    453  HB3 LYS    32      57.586  44.846  43.714  1.00  0.00           H  
ATOM    454  CG  LYS    32      56.933  45.368  41.742  1.00  0.00           C  
ATOM    455  HG2 LYS    32      56.818  44.398  41.261  1.00  0.00           H  
ATOM    456  HG3 LYS    32      56.172  45.965  41.243  1.00  0.00           H  
ATOM    457  CD  LYS    32      58.299  45.910  41.380  1.00  0.00           C  
ATOM    458  HD2 LYS    32      59.066  45.144  41.475  1.00  0.00           H  
ATOM    459  HD3 LYS    32      58.106  46.079  40.322  1.00  0.00           H  
ATOM    460  CE  LYS    32      58.669  47.240  42.031  1.00  0.00           C  
ATOM    461  HE2 LYS    32      58.210  48.076  41.508  1.00  0.00           H  
ATOM    462  HE3 LYS    32      58.333  47.210  43.065  1.00  0.00           H  
ATOM    463  NZ  LYS    32      60.181  47.417  41.935  1.00  0.00           N  
ATOM    464  HZ1 LYS    32      60.422  48.237  42.520  1.00  0.00           H  
ATOM    465  HZ2 LYS    32      60.640  46.549  42.267  1.00  0.00           H  
ATOM    466  HZ3 LYS    32      60.519  47.629  40.980  1.00  0.00           H  
ATOM    467  C   LYS    32      55.672  42.966  43.379  1.00  0.00           C  
ATOM    468  O   LYS    32      56.772  42.459  43.152  1.00  0.00           O  
ATOM    469  N   THR    33      54.574  42.226  43.504  1.00  0.00           N  
ATOM    470  H   THR    33      53.720  42.766  43.526  1.00  0.00           H  
ATOM    471  CA  THR    33      54.483  40.959  44.219  1.00  0.00           C  
ATOM    472  HA  THR    33      54.925  41.147  45.194  1.00  0.00           H  
ATOM    473  CB  THR    33      53.025  40.353  44.369  1.00  0.00           C  
ATOM    474  HB  THR    33      53.013  39.391  44.876  1.00  0.00           H  
ATOM    475  CG2 THR    33      52.040  41.319  45.012  1.00  0.00           C  
ATOM    476 HG21 THR    33      51.743  42.172  44.405  1.00  0.00           H  
ATOM    477 HG22 THR    33      51.173  40.713  45.266  1.00  0.00           H  
ATOM    478 HG23 THR    33      52.478  41.583  45.973  1.00  0.00           H  
ATOM    479  OG1 THR    33      52.507  40.084  43.111  1.00  0.00           O  
ATOM    480  HG1 THR    33      51.624  39.702  43.231  1.00  0.00           H  
ATOM    481  C   THR    33      55.485  39.948  43.666  1.00  0.00           C  
ATOM    482  O   THR    33      55.929  39.061  44.413  1.00  0.00           O  
ATOM    483  N   LYS    34      55.693  40.008  42.340  1.00  0.00           N  
ATOM    484  H   LYS    34      55.185  40.667  41.764  1.00  0.00           H  
ATOM    485  CA  LYS    34      56.567  39.133  41.555  1.00  0.00           C  
ATOM    486  HA  LYS    34      56.189  38.114  41.586  1.00  0.00           H  
ATOM    487  CB  LYS    34      56.525  39.600  40.072  1.00  0.00           C  
ATOM    488  HB2 LYS    34      55.568  39.313  39.642  1.00  0.00           H  
ATOM    489  HB3 LYS    34      56.622  40.684  40.079  1.00  0.00           H  
ATOM    490  CG  LYS    34      57.561  38.937  39.192  1.00  0.00           C  
ATOM    491  HG2 LYS    34      57.383  39.265  38.170  1.00  0.00           H  
ATOM    492  HG3 LYS    34      58.595  39.198  39.407  1.00  0.00           H  
ATOM    493  CD  LYS    34      57.488  37.422  39.020  1.00  0.00           C  
ATOM    494  HD2 LYS    34      57.477  36.854  39.948  1.00  0.00           H  
ATOM    495  HD3 LYS    34      56.588  37.118  38.489  1.00  0.00           H  
ATOM    496  CE  LYS    34      58.761  36.961  38.280  1.00  0.00           C  
ATOM    497  HE2 LYS    34      59.601  37.622  38.480  1.00  0.00           H  
ATOM    498  HE3 LYS    34      58.981  35.998  38.734  1.00  0.00           H  
ATOM    499  NZ  LYS    34      58.656  36.902  36.808  1.00  0.00           N  
ATOM    500  HZ1 LYS    34      59.543  36.728  36.302  1.00  0.00           H  
ATOM    501  HZ2 LYS    34      58.002  36.188  36.441  1.00  0.00           H  
ATOM    502  HZ3 LYS    34      58.283  37.783  36.411  1.00  0.00           H  
ATOM    503  C   LYS    34      57.964  39.175  42.162  1.00  0.00           C  
ATOM    504  O   LYS    34      58.636  38.135  42.200  1.00  0.00           O  
ATOM    505  N   GLU    35      58.568  40.385  42.454  1.00  0.00           N  
ATOM    506  H   GLU    35      57.968  41.181  42.623  1.00  0.00           H  
ATOM    507  CA  GLU    35      59.960  40.425  42.918  1.00  0.00           C  
ATOM    508  HA  GLU    35      60.571  39.702  42.383  1.00  0.00           H  
ATOM    509  CB  GLU    35      60.410  41.856  42.854  1.00  0.00           C  
ATOM    510  HB2 GLU    35      59.930  42.387  42.034  1.00  0.00           H  
ATOM    511  HB3 GLU    35      59.932  42.330  43.709  1.00  0.00           H  
ATOM    512  CG  GLU    35      61.891  42.073  42.941  1.00  0.00           C  
ATOM    513  HG2 GLU    35      61.963  43.109  43.267  1.00  0.00           H  
ATOM    514  HG3 GLU    35      62.375  41.553  43.766  1.00  0.00           H  
ATOM    515  CD  GLU    35      62.700  41.836  41.674  1.00  0.00           C  
ATOM    516  OE1 GLU    35      63.717  41.081  41.766  1.00  0.00           O  
ATOM    517  OE2 GLU    35      62.342  42.222  40.529  1.00  0.00           O  
ATOM    518  C   GLU    35      60.031  39.942  44.378  1.00  0.00           C  
ATOM    519  O   GLU    35      61.016  39.307  44.802  1.00  0.00           O  
ATOM    520  N   GLY    36      58.995  40.316  45.190  1.00  0.00           N  
ATOM    521  H   GLY    36      58.321  41.019  44.920  1.00  0.00           H  
ATOM    522  CA  GLY    36      58.682  39.678  46.471  1.00  0.00           C  
ATOM    523  HA2 GLY    36      58.335  38.667  46.268  1.00  0.00           H  
ATOM    524  HA3 GLY    36      59.513  39.497  47.149  1.00  0.00           H  
ATOM    525  C   GLY    36      57.523  40.374  47.118  1.00  0.00           C  
ATOM    526  O   GLY    36      57.045  41.366  46.636  1.00  0.00           O  
ATOM    527  N   VAL    37      57.211  39.929  48.397  1.00  0.00           N  
ATOM    528  H   VAL    37      57.643  39.094  48.768  1.00  0.00           H  
ATOM    529  CA  VAL    37      56.060  40.367  49.119  1.00  0.00           C  
ATOM    530  HA  VAL    37      55.810  41.385  48.828  1.00  0.00           H  
ATOM    531  CB  VAL    37      54.828  39.504  49.000  1.00  0.00           C  
ATOM    532  HB  VAL    37      54.089  40.079  49.554  1.00  0.00           H  
ATOM    533  CG1 VAL    37      54.297  39.448  47.601  1.00  0.00           C  
ATOM    534 HG11 VAL    37      55.040  38.889  47.035  1.00  0.00           H  
ATOM    535 HG12 VAL    37      53.428  38.818  47.422  1.00  0.00           H  
ATOM    536 HG13 VAL    37      54.204  40.421  47.123  1.00  0.00           H  
ATOM    537  CG2 VAL    37      54.903  38.091  49.591  1.00  0.00           C  
ATOM    538 HG21 VAL    37      55.174  38.009  50.641  1.00  0.00           H  
ATOM    539 HG22 VAL    37      53.983  37.520  49.485  1.00  0.00           H  
ATOM    540 HG23 VAL    37      55.667  37.455  49.147  1.00  0.00           H  
ATOM    541  C   VAL    37      56.457  40.409  50.603  1.00  0.00           C  
ATOM    542  O   VAL    37      57.487  39.883  51.021  1.00  0.00           O  
ATOM    543  N   LEU    38      55.693  41.239  51.366  1.00  0.00           N  
ATOM    544  H   LEU    38      54.910  41.685  50.907  1.00  0.00           H  
ATOM    545  CA  LEU    38      55.619  41.131  52.785  1.00  0.00           C  
ATOM    546  HA  LEU    38      56.326  40.367  53.100  1.00  0.00           H  
ATOM    547  CB  LEU    38      55.894  42.433  53.427  1.00  0.00           C  
ATOM    548  HB2 LEU    38      55.089  43.110  53.146  1.00  0.00           H  
ATOM    549  HB3 LEU    38      55.880  42.379  54.514  1.00  0.00           H  
ATOM    550  CG  LEU    38      57.285  42.968  53.118  1.00  0.00           C  
ATOM    551  HG  LEU    38      57.620  42.887  52.086  1.00  0.00           H  
ATOM    552  CD1 LEU    38      57.529  44.444  53.431  1.00  0.00           C  
ATOM    553 HD11 LEU    38      56.781  45.019  52.890  1.00  0.00           H  
ATOM    554 HD12 LEU    38      57.457  44.782  54.462  1.00  0.00           H  
ATOM    555 HD13 LEU    38      58.469  44.862  53.077  1.00  0.00           H  
ATOM    556  CD2 LEU    38      58.422  42.243  53.812  1.00  0.00           C  
ATOM    557 HD21 LEU    38      58.109  42.014  54.828  1.00  0.00           H  
ATOM    558 HD22 LEU    38      58.630  41.316  53.281  1.00  0.00           H  
ATOM    559 HD23 LEU    38      59.347  42.815  53.838  1.00  0.00           H  
ATOM    560  C   LEU    38      54.158  40.715  53.212  1.00  0.00           C  
ATOM    561  O   LEU    38      53.260  40.649  52.372  1.00  0.00           O  
ATOM    562  N   TYR    39      54.101  40.248  54.487  1.00  0.00           N  
ATOM    563  H   TYR    39      54.842  40.370  55.164  1.00  0.00           H  
ATOM    564  CA  TYR    39      53.028  39.354  54.815  1.00  0.00           C  
ATOM    565  HA  TYR    39      53.107  38.547  54.090  1.00  0.00           H  
ATOM    566  CB  TYR    39      53.227  38.848  56.248  1.00  0.00           C  
ATOM    567  HB2 TYR    39      54.185  39.200  56.626  1.00  0.00           H  
ATOM    568  HB3 TYR    39      52.576  39.444  56.884  1.00  0.00           H  
ATOM    569  CG  TYR    39      52.981  37.437  56.543  1.00  0.00           C  
ATOM    570  CD1 TYR    39      54.022  36.592  56.907  1.00  0.00           C  
ATOM    571  HD1 TYR    39      55.031  36.976  56.999  1.00  0.00           H  
ATOM    572  CE1 TYR    39      53.791  35.216  57.256  1.00  0.00           C  
ATOM    573  HE1 TYR    39      54.647  34.661  57.619  1.00  0.00           H  
ATOM    574  CZ  TYR    39      52.496  34.673  57.088  1.00  0.00           C  
ATOM    575  OH  TYR    39      52.318  33.344  57.043  1.00  0.00           O  
ATOM    576  HH  TYR    39      51.445  33.138  56.676  1.00  0.00           H  
ATOM    577  CE2 TYR    39      51.492  35.500  56.665  1.00  0.00           C  
ATOM    578  HE2 TYR    39      50.582  34.978  56.394  1.00  0.00           H  
ATOM    579  CD2 TYR    39      51.699  36.856  56.506  1.00  0.00           C  
ATOM    580  HD2 TYR    39      50.842  37.500  56.348  1.00  0.00           H  
ATOM    581  C   TYR    39      51.651  39.962  54.741  1.00  0.00           C  
ATOM    582  O   TYR    39      50.700  39.320  54.312  1.00  0.00           O  
ATOM    583  N   VAL    40      51.673  41.252  55.112  1.00  0.00           N  
ATOM    584  H   VAL    40      52.483  41.821  55.319  1.00  0.00           H  
ATOM    585  CA  VAL    40      50.435  42.049  55.158  1.00  0.00           C  
ATOM    586  HA  VAL    40      49.686  41.431  54.669  1.00  0.00           H  
ATOM    587  CB  VAL    40      49.960  42.254  56.579  1.00  0.00           C  
ATOM    588  HB  VAL    40      49.011  42.784  56.636  1.00  0.00           H  
ATOM    589  CG1 VAL    40      49.696  41.028  57.415  1.00  0.00           C  
ATOM    590 HG11 VAL    40      50.629  40.541  57.693  1.00  0.00           H  
ATOM    591 HG12 VAL    40      49.213  41.393  58.319  1.00  0.00           H  
ATOM    592 HG13 VAL    40      49.052  40.273  56.970  1.00  0.00           H  
ATOM    593  CG2 VAL    40      51.030  43.107  57.242  1.00  0.00           C  
ATOM    594 HG21 VAL    40      50.750  43.479  58.226  1.00  0.00           H  
ATOM    595 HG22 VAL    40      51.905  42.503  57.473  1.00  0.00           H  
ATOM    596 HG23 VAL    40      51.282  43.935  56.582  1.00  0.00           H  
ATOM    597  C   VAL    40      50.612  43.317  54.302  1.00  0.00           C  
ATOM    598  O   VAL    40      51.639  43.707  53.820  1.00  0.00           O  
ATOM    599  N   GLY    41      49.510  44.014  54.179  1.00  0.00           N  
ATOM    600  H   GLY    41      48.728  43.684  54.729  1.00  0.00           H  
ATOM    601  CA  GLY    41      49.574  45.355  53.629  1.00  0.00           C  
ATOM    602  HA2 GLY    41      50.172  45.437  52.723  1.00  0.00           H  
ATOM    603  HA3 GLY    41      48.564  45.610  53.315  1.00  0.00           H  
ATOM    604  C   GLY    41      49.928  46.328  54.781  1.00  0.00           C  
ATOM    605  O   GLY    41      49.545  46.181  55.921  1.00  0.00           O  
ATOM    606  N   SER    42      50.698  47.355  54.387  1.00  0.00           N  
ATOM    607  H   SER    42      50.906  47.489  53.407  1.00  0.00           H  
ATOM    608  CA  SER    42      50.775  48.607  55.113  1.00  0.00           C  
ATOM    609  HA  SER    42      51.028  48.392  56.149  1.00  0.00           H  
ATOM    610  CB  SER    42      51.842  49.545  54.541  1.00  0.00           C  
ATOM    611  HB2 SER    42      52.815  49.083  54.687  1.00  0.00           H  
ATOM    612  HB3 SER    42      51.697  49.691  53.473  1.00  0.00           H  
ATOM    613  OG  SER    42      51.839  50.671  55.364  1.00  0.00           O  
ATOM    614  HG  SER    42      52.560  51.206  54.998  1.00  0.00           H  
ATOM    615  C   SER    42      49.432  49.326  55.155  1.00  0.00           C  
ATOM    616  O   SER    42      48.536  49.151  54.274  1.00  0.00           O  
ATOM    617  N   LYS    43      49.195  50.298  56.127  1.00  0.00           N  
ATOM    618  H   LYS    43      49.995  50.479  56.718  1.00  0.00           H  
ATOM    619  CA  LYS    43      47.966  51.151  56.110  1.00  0.00           C  
ATOM    620  HA  LYS    43      47.119  50.511  55.874  1.00  0.00           H  
ATOM    621  CB  LYS    43      47.647  51.601  57.531  1.00  0.00           C  
ATOM    622  HB2 LYS    43      48.435  52.196  57.990  1.00  0.00           H  
ATOM    623  HB3 LYS    43      46.872  52.355  57.407  1.00  0.00           H  
ATOM    624  CG  LYS    43      47.277  50.434  58.474  1.00  0.00           C  
ATOM    625  HG2 LYS    43      46.524  49.788  58.028  1.00  0.00           H  
ATOM    626  HG3 LYS    43      48.209  49.919  58.702  1.00  0.00           H  
ATOM    627  CD  LYS    43      46.606  50.855  59.804  1.00  0.00           C  
ATOM    628  HD2 LYS    43      46.201  49.914  60.171  1.00  0.00           H  
ATOM    629  HD3 LYS    43      47.371  51.309  60.430  1.00  0.00           H  
ATOM    630  CE  LYS    43      45.480  51.859  59.540  1.00  0.00           C  
ATOM    631  HE2 LYS    43      45.841  52.813  59.163  1.00  0.00           H  
ATOM    632  HE3 LYS    43      44.891  51.596  58.664  1.00  0.00           H  
ATOM    633  NZ  LYS    43      44.502  51.830  60.681  1.00  0.00           N  
ATOM    634  HZ1 LYS    43      43.609  52.310  60.470  1.00  0.00           H  
ATOM    635  HZ2 LYS    43      44.224  50.860  60.913  1.00  0.00           H  
ATOM    636  HZ3 LYS    43      44.990  52.298  61.465  1.00  0.00           H  
ATOM    637  C   LYS    43      47.967  52.339  55.211  1.00  0.00           C  
ATOM    638  O   LYS    43      46.904  52.962  54.934  1.00  0.00           O  
ATOM    639  N   THR    44      49.142  52.756  54.644  1.00  0.00           N  
ATOM    640  H   THR    44      49.893  52.087  54.749  1.00  0.00           H  
ATOM    641  CA  THR    44      49.281  54.099  53.944  1.00  0.00           C  
ATOM    642  HA  THR    44      48.481  54.266  53.226  1.00  0.00           H  
ATOM    643  CB  THR    44      49.297  55.127  55.051  1.00  0.00           C  
ATOM    644  HB  THR    44      48.381  55.161  55.635  1.00  0.00           H  
ATOM    645  CG2 THR    44      50.610  55.141  55.960  1.00  0.00           C  
ATOM    646 HG21 THR    44      50.539  54.206  56.512  1.00  0.00           H  
ATOM    647 HG22 THR    44      51.525  55.201  55.375  1.00  0.00           H  
ATOM    648 HG23 THR    44      50.604  55.976  56.657  1.00  0.00           H  
ATOM    649  OG1 THR    44      49.261  56.443  54.464  1.00  0.00           O  
ATOM    650  HG1 THR    44      48.353  56.601  54.162  1.00  0.00           H  
ATOM    651  C   THR    44      50.594  54.036  53.192  1.00  0.00           C  
ATOM    652  O   THR    44      51.377  53.060  53.296  1.00  0.00           O  
ATOM    653  N   LYS    45      51.035  55.126  52.583  1.00  0.00           N  
ATOM    654  H   LYS    45      50.474  55.966  52.628  1.00  0.00           H  
ATOM    655  CA  LYS    45      52.306  55.226  51.908  1.00  0.00           C  
ATOM    656  HA  LYS    45      52.460  54.211  51.549  1.00  0.00           H  
ATOM    657  CB  LYS    45      52.168  56.236  50.714  1.00  0.00           C  
ATOM    658  HB2 LYS    45      51.223  56.059  50.204  1.00  0.00           H  
ATOM    659  HB3 LYS    45      52.148  57.248  51.112  1.00  0.00           H  
ATOM    660  CG  LYS    45      53.302  56.193  49.701  1.00  0.00           C  
ATOM    661  HG2 LYS    45      54.199  55.891  50.238  1.00  0.00           H  
ATOM    662  HG3 LYS    45      52.991  55.348  49.090  1.00  0.00           H  
ATOM    663  CD  LYS    45      53.579  57.493  48.901  1.00  0.00           C  
ATOM    664  HD2 LYS    45      53.754  58.179  49.728  1.00  0.00           H  
ATOM    665  HD3 LYS    45      54.508  57.413  48.340  1.00  0.00           H  
ATOM    666  CE  LYS    45      52.449  58.153  48.086  1.00  0.00           C  
ATOM    667  HE2 LYS    45      51.821  57.466  47.525  1.00  0.00           H  
ATOM    668  HE3 LYS    45      51.827  58.676  48.809  1.00  0.00           H  
ATOM    669  NZ  LYS    45      53.028  59.127  47.116  1.00  0.00           N  
ATOM    670  HZ1 LYS    45      53.589  58.647  46.389  1.00  0.00           H  
ATOM    671  HZ2 LYS    45      52.349  59.683  46.566  1.00  0.00           H  
ATOM    672  HZ3 LYS    45      53.638  59.764  47.659  1.00  0.00           H  
ATOM    673  C   LYS    45      53.434  55.486  52.888  1.00  0.00           C  
ATOM    674  O   LYS    45      54.174  56.482  52.744  1.00  0.00           O  
ATOM    675  N   GLU    46      53.644  54.520  53.766  1.00  0.00           N  
ATOM    676  H   GLU    46      52.940  53.807  53.906  1.00  0.00           H  
ATOM    677  CA  GLU    46      54.896  54.353  54.442  1.00  0.00           C  
ATOM    678  HA  GLU    46      55.752  54.623  53.828  1.00  0.00           H  
ATOM    679  CB  GLU    46      54.858  55.340  55.708  1.00  0.00           C  
ATOM    680  HB2 GLU    46      54.697  56.353  55.344  1.00  0.00           H  
ATOM    681  HB3 GLU    46      54.018  55.109  56.360  1.00  0.00           H  
ATOM    682  CG  GLU    46      56.063  55.340  56.562  1.00  0.00           C  
ATOM    683  HG2 GLU    46      55.801  55.864  57.479  1.00  0.00           H  
ATOM    684  HG3 GLU    46      56.121  54.389  57.089  1.00  0.00           H  
ATOM    685  CD  GLU    46      57.347  55.772  55.753  1.00  0.00           C  
ATOM    686  OE1 GLU    46      57.815  54.977  54.887  1.00  0.00           O  
ATOM    687  OE2 GLU    46      57.811  56.908  55.926  1.00  0.00           O  
ATOM    688  C   GLU    46      55.058  52.823  54.859  1.00  0.00           C  
ATOM    689  O   GLU    46      54.096  52.076  54.864  1.00  0.00           O  
ATOM    690  N   GLY    47      56.243  52.378  55.134  1.00  0.00           N  
ATOM    691  H   GLY    47      56.984  53.059  55.043  1.00  0.00           H  
ATOM    692  CA  GLY    47      56.590  50.947  55.094  1.00  0.00           C  
ATOM    693  HA2 GLY    47      57.308  50.820  55.901  1.00  0.00           H  
ATOM    694  HA3 GLY    47      55.725  50.297  55.206  1.00  0.00           H  
ATOM    695  C   GLY    47      57.353  50.761  53.755  1.00  0.00           C  
ATOM    696  O   GLY    47      57.971  51.747  53.244  1.00  0.00           O  
ATOM    697  N   VAL    48      57.234  49.531  53.224  1.00  0.00           N  
ATOM    698  H   VAL    48      56.490  48.946  53.581  1.00  0.00           H  
ATOM    699  CA  VAL    48      57.770  49.264  51.860  1.00  0.00           C  
ATOM    700  HA  VAL    48      58.593  49.961  51.717  1.00  0.00           H  
ATOM    701  CB  VAL    48      58.267  47.826  51.773  1.00  0.00           C  
ATOM    702  HB  VAL    48      57.408  47.194  51.989  1.00  0.00           H  
ATOM    703  CG1 VAL    48      58.760  47.440  50.394  1.00  0.00           C  
ATOM    704 HG11 VAL    48      59.617  48.036  50.086  1.00  0.00           H  
ATOM    705 HG12 VAL    48      59.079  46.412  50.237  1.00  0.00           H  
ATOM    706 HG13 VAL    48      57.962  47.532  49.660  1.00  0.00           H  
ATOM    707  CG2 VAL    48      59.491  47.648  52.701  1.00  0.00           C  
ATOM    708 HG21 VAL    48      59.838  46.619  52.635  1.00  0.00           H  
ATOM    709 HG22 VAL    48      60.327  48.222  52.304  1.00  0.00           H  
ATOM    710 HG23 VAL    48      59.175  47.921  53.706  1.00  0.00           H  
ATOM    711  C   VAL    48      56.633  49.515  50.791  1.00  0.00           C  
ATOM    712  O   VAL    48      55.444  49.211  50.996  1.00  0.00           O  
ATOM    713  N   VAL    49      57.108  50.274  49.746  1.00  0.00           N  
ATOM    714  H   VAL    49      58.086  50.528  49.783  1.00  0.00           H  
ATOM    715  CA  VAL    49      56.223  51.011  48.870  1.00  0.00           C  
ATOM    716  HA  VAL    49      55.233  50.589  49.028  1.00  0.00           H  
ATOM    717  CB  VAL    49      56.081  52.524  49.041  1.00  0.00           C  
ATOM    718  HB  VAL    49      57.002  53.088  48.907  1.00  0.00           H  
ATOM    719  CG1 VAL    49      54.979  53.049  48.074  1.00  0.00           C  
ATOM    720 HG11 VAL    49      55.334  53.221  47.059  1.00  0.00           H  
ATOM    721 HG12 VAL    49      54.123  52.397  48.237  1.00  0.00           H  
ATOM    722 HG13 VAL    49      54.579  54.008  48.397  1.00  0.00           H  
ATOM    723  CG2 VAL    49      55.622  52.944  50.477  1.00  0.00           C  
ATOM    724 HG21 VAL    49      55.488  54.011  50.643  1.00  0.00           H  
ATOM    725 HG22 VAL    49      54.694  52.454  50.768  1.00  0.00           H  
ATOM    726 HG23 VAL    49      56.436  52.746  51.171  1.00  0.00           H  
ATOM    727  C   VAL    49      56.660  50.721  47.465  1.00  0.00           C  
ATOM    728  O   VAL    49      57.826  50.897  47.103  1.00  0.00           O  
ATOM    729  N   HIE    50      55.714  50.429  46.556  1.00  0.00           N  
ATOM    730  H   HIE    50      54.772  50.252  46.877  1.00  0.00           H  
ATOM    731  CA  HIE    50      55.975  50.503  45.094  1.00  0.00           C  
ATOM    732  HA  HIE    50      56.695  51.300  44.918  1.00  0.00           H  
ATOM    733  CB  HIE    50      56.489  49.157  44.519  1.00  0.00           C  
ATOM    734  HB2 HIE    50      55.680  48.458  44.721  1.00  0.00           H  
ATOM    735  HB3 HIE    50      56.740  49.287  43.468  1.00  0.00           H  
ATOM    736  CG  HIE    50      57.767  48.494  45.021  1.00  0.00           C  
ATOM    737  ND1 HIE    50      59.069  48.856  44.796  1.00  0.00           N  
ATOM    738  CE1 HIE    50      59.826  47.894  45.343  1.00  0.00           C  
ATOM    739  HE1 HIE    50      60.904  47.854  45.347  1.00  0.00           H  
ATOM    740  NE2 HIE    50      59.063  46.990  45.990  1.00  0.00           N  
ATOM    741  HE2 HIE    50      59.524  46.222  46.492  1.00  0.00           H  
ATOM    742  CD2 HIE    50      57.708  47.312  45.741  1.00  0.00           C  
ATOM    743  HD2 HIE    50      56.885  46.866  46.275  1.00  0.00           H  
ATOM    744  C   HIE    50      54.701  50.928  44.361  1.00  0.00           C  
ATOM    745  O   HIE    50      53.594  50.895  44.941  1.00  0.00           O  
ATOM    746  N   GLY    51      54.865  51.380  43.046  1.00  0.00           N  
ATOM    747  H   GLY    51      55.836  51.528  42.806  1.00  0.00           H  
ATOM    748  CA  GLY    51      53.803  52.185  42.593  1.00  0.00           C  
ATOM    749  HA2 GLY    51      54.157  52.559  41.635  1.00  0.00           H  
ATOM    750  HA3 GLY    51      52.934  51.570  42.373  1.00  0.00           H  
ATOM    751  C   GLY    51      53.449  53.344  43.542  1.00  0.00           C  
ATOM    752  O   GLY    51      54.190  53.718  44.431  1.00  0.00           O  
ATOM    753  N   VAL    52      52.276  53.953  43.327  1.00  0.00           N  
ATOM    754  H   VAL    52      51.568  53.642  42.676  1.00  0.00           H  
ATOM    755  CA  VAL    52      51.887  55.029  44.121  1.00  0.00           C  
ATOM    756  HA  VAL    52      52.752  55.659  44.314  1.00  0.00           H  
ATOM    757  CB  VAL    52      51.033  56.053  43.392  1.00  0.00           C  
ATOM    758  HB  VAL    52      50.124  55.524  43.112  1.00  0.00           H  
ATOM    759  CG1 VAL    52      50.812  57.331  44.066  1.00  0.00           C  
ATOM    760 HG11 VAL    52      50.438  58.098  43.392  1.00  0.00           H  
ATOM    761 HG12 VAL    52      50.002  57.123  44.762  1.00  0.00           H  
ATOM    762 HG13 VAL    52      51.707  57.772  44.501  1.00  0.00           H  
ATOM    763  CG2 VAL    52      51.754  56.487  42.058  1.00  0.00           C  
ATOM    764 HG21 VAL    52      52.816  56.257  42.118  1.00  0.00           H  
ATOM    765 HG22 VAL    52      51.379  55.910  41.214  1.00  0.00           H  
ATOM    766 HG23 VAL    52      51.564  57.523  41.786  1.00  0.00           H  
ATOM    767  C   VAL    52      51.241  54.526  45.402  1.00  0.00           C  
ATOM    768  O   VAL    52      51.296  55.183  46.399  1.00  0.00           O  
ATOM    769  N   ALA    53      50.695  53.289  45.375  1.00  0.00           N  
ATOM    770  H   ALA    53      50.798  52.817  44.487  1.00  0.00           H  
ATOM    771  CA  ALA    53      49.755  52.843  46.419  1.00  0.00           C  
ATOM    772  HA  ALA    53      49.998  53.404  47.319  1.00  0.00           H  
ATOM    773  CB  ALA    53      48.389  53.274  46.021  1.00  0.00           C  
ATOM    774  HB1 ALA    53      47.646  53.066  46.788  1.00  0.00           H  
ATOM    775  HB2 ALA    53      48.324  54.305  45.678  1.00  0.00           H  
ATOM    776  HB3 ALA    53      48.115  52.656  45.169  1.00  0.00           H  
ATOM    777  C   ALA    53      49.770  51.252  46.729  1.00  0.00           C  
ATOM    778  O   ALA    53      48.824  50.739  47.414  1.00  0.00           O  
ATOM    779  N   THR    54      50.751  50.502  46.165  1.00  0.00           N  
ATOM    780  H   THR    54      51.359  51.003  45.530  1.00  0.00           H  
ATOM    781  CA  THR    54      51.075  49.142  46.561  1.00  0.00           C  
ATOM    782  HA  THR    54      51.774  48.871  45.773  1.00  0.00           H  
ATOM    783  CB  THR    54      49.829  48.179  46.473  1.00  0.00           C  
ATOM    784  HB  THR    54      49.215  48.465  45.622  1.00  0.00           H  
ATOM    785  CG2 THR    54      50.141  46.697  46.424  1.00  0.00           C  
ATOM    786 HG21 THR    54      50.891  46.404  47.156  1.00  0.00           H  
ATOM    787 HG22 THR    54      49.315  46.013  46.606  1.00  0.00           H  
ATOM    788 HG23 THR    54      50.594  46.554  45.445  1.00  0.00           H  
ATOM    789  OG1 THR    54      49.040  48.217  47.672  1.00  0.00           O  
ATOM    790  HG1 THR    54      48.616  49.088  47.633  1.00  0.00           H  
ATOM    791  C   THR    54      51.969  49.262  47.833  1.00  0.00           C  
ATOM    792  O   THR    54      53.163  49.651  47.700  1.00  0.00           O  
ATOM    793  N   VAL    55      51.390  48.942  49.008  1.00  0.00           N  
ATOM    794  H   VAL    55      50.575  48.343  49.016  1.00  0.00           H  
ATOM    795  CA  VAL    55      51.961  49.281  50.292  1.00  0.00           C  
ATOM    796  HA  VAL    55      53.015  49.474  50.106  1.00  0.00           H  
ATOM    797  CB  VAL    55      51.363  50.605  50.802  1.00  0.00           C  
ATOM    798  HB  VAL    55      51.982  50.915  51.642  1.00  0.00           H  
ATOM    799  CG1 VAL    55      51.511  51.745  49.829  1.00  0.00           C  
ATOM    800 HG11 VAL    55      51.043  52.668  50.164  1.00  0.00           H  
ATOM    801 HG12 VAL    55      52.523  52.113  49.673  1.00  0.00           H  
ATOM    802 HG13 VAL    55      51.068  51.489  48.869  1.00  0.00           H  
ATOM    803  CG2 VAL    55      49.864  50.530  51.182  1.00  0.00           C  
ATOM    804 HG21 VAL    55      49.260  50.045  50.418  1.00  0.00           H  
ATOM    805 HG22 VAL    55      49.751  49.920  52.076  1.00  0.00           H  
ATOM    806 HG23 VAL    55      49.510  51.557  51.251  1.00  0.00           H  
ATOM    807  C   VAL    55      51.892  48.143  51.190  1.00  0.00           C  
ATOM    808  O   VAL    55      50.831  47.555  51.369  1.00  0.00           O  
ATOM    809  N   ALA    56      53.030  47.790  51.853  1.00  0.00           N  
ATOM    810  H   ALA    56      53.799  48.441  51.764  1.00  0.00           H  
ATOM    811  CA  ALA    56      53.297  46.471  52.486  1.00  0.00           C  
ATOM    812  HA  ALA    56      52.382  45.972  52.796  1.00  0.00           H  
ATOM    813  CB  ALA    56      54.023  45.607  51.582  1.00  0.00           C  
ATOM    814  HB1 ALA    56      54.491  44.860  52.221  1.00  0.00           H  
ATOM    815  HB2 ALA    56      53.268  45.126  50.965  1.00  0.00           H  
ATOM    816  HB3 ALA    56      54.882  46.051  51.081  1.00  0.00           H  
ATOM    817  C   ALA    56      54.008  46.718  53.811  1.00  0.00           C  
ATOM    818  O   ALA    56      54.693  47.693  53.926  1.00  0.00           O  
ATOM    819  N   GLU    57      53.844  45.691  54.725  1.00  0.00           N  
ATOM    820  H   GLU    57      53.237  44.898  54.570  1.00  0.00           H  
ATOM    821  CA  GLU    57      54.592  45.712  56.005  1.00  0.00           C  
ATOM    822  HA  GLU    57      55.593  46.132  55.944  1.00  0.00           H  
ATOM    823  CB  GLU    57      53.682  46.420  57.091  1.00  0.00           C  
ATOM    824  HB2 GLU    57      53.364  47.382  56.695  1.00  0.00           H  
ATOM    825  HB3 GLU    57      52.738  45.884  57.165  1.00  0.00           H  
ATOM    826  CG  GLU    57      54.317  46.495  58.428  1.00  0.00           C  
ATOM    827  HG2 GLU    57      53.689  47.098  59.081  1.00  0.00           H  
ATOM    828  HG3 GLU    57      54.478  45.559  58.959  1.00  0.00           H  
ATOM    829  CD  GLU    57      55.746  47.077  58.423  1.00  0.00           C  
ATOM    830  OE1 GLU    57      55.859  48.329  58.487  1.00  0.00           O  
ATOM    831  OE2 GLU    57      56.725  46.364  58.216  1.00  0.00           O  
ATOM    832  C   GLU    57      54.859  44.225  56.309  1.00  0.00           C  
ATOM    833  O   GLU    57      54.056  43.347  56.081  1.00  0.00           O  
ATOM    834  N   LYS    58      56.038  43.982  57.058  1.00  0.00           N  
ATOM    835  H   LYS    58      56.554  44.841  57.193  1.00  0.00           H  
ATOM    836  CA  LYS    58      56.641  42.791  57.632  1.00  0.00           C  
ATOM    837  HA  LYS    58      56.364  41.930  57.029  1.00  0.00           H  
ATOM    838  CB  LYS    58      58.202  43.052  57.695  1.00  0.00           C  
ATOM    839  HB2 LYS    58      58.536  43.572  56.800  1.00  0.00           H  
ATOM    840  HB3 LYS    58      58.337  43.720  58.543  1.00  0.00           H  
ATOM    841  CG  LYS    58      59.098  41.886  57.906  1.00  0.00           C  
ATOM    842  HG2 LYS    58      58.621  41.101  58.490  1.00  0.00           H  
ATOM    843  HG3 LYS    58      59.388  41.398  56.978  1.00  0.00           H  
ATOM    844  CD  LYS    58      60.373  42.382  58.576  1.00  0.00           C  
ATOM    845  HD2 LYS    58      60.937  43.120  58.009  1.00  0.00           H  
ATOM    846  HD3 LYS    58      60.063  42.921  59.470  1.00  0.00           H  
ATOM    847  CE  LYS    58      61.347  41.313  59.082  1.00  0.00           C  
ATOM    848  HE2 LYS    58      61.810  40.820  58.230  1.00  0.00           H  
ATOM    849  HE3 LYS    58      62.148  41.695  59.710  1.00  0.00           H  
ATOM    850  NZ  LYS    58      60.685  40.193  59.823  1.00  0.00           N  
ATOM    851  HZ1 LYS    58      60.161  40.564  60.636  1.00  0.00           H  
ATOM    852  HZ2 LYS    58      60.091  39.625  59.192  1.00  0.00           H  
ATOM    853  HZ3 LYS    58      61.289  39.421  60.158  1.00  0.00           H  
ATOM    854  C   LYS    58      56.063  42.364  58.983  1.00  0.00           C  
ATOM    855  O   LYS    58      56.226  41.186  59.377  1.00  0.00           O  
ATOM    856  N   THR    59      55.363  43.288  59.667  1.00  0.00           N  
ATOM    857  H   THR    59      55.210  44.197  59.253  1.00  0.00           H  
ATOM    858  CA  THR    59      54.874  43.028  61.011  1.00  0.00           C  
ATOM    859  HA  THR    59      54.826  41.948  61.128  1.00  0.00           H  
ATOM    860  CB  THR    59      55.764  43.736  62.072  1.00  0.00           C  
ATOM    861  HB  THR    59      56.759  43.315  61.947  1.00  0.00           H  
ATOM    862  CG2 THR    59      55.697  45.217  62.002  1.00  0.00           C  
ATOM    863 HG21 THR    59      56.447  45.574  62.705  1.00  0.00           H  
ATOM    864 HG22 THR    59      56.071  45.571  61.043  1.00  0.00           H  
ATOM    865 HG23 THR    59      54.700  45.587  62.232  1.00  0.00           H  
ATOM    866  OG1 THR    59      55.447  43.225  63.364  1.00  0.00           O  
ATOM    867  HG1 THR    59      55.725  42.296  63.379  1.00  0.00           H  
ATOM    868  C   THR    59      53.402  43.368  61.096  1.00  0.00           C  
ATOM    869  O   THR    59      52.921  44.209  60.313  1.00  0.00           O  
ATOM    870  N   LYS    60      52.683  42.696  62.086  1.00  0.00           N  
ATOM    871  H   LYS    60      53.199  41.913  62.464  1.00  0.00           H  
ATOM    872  CA  LYS    60      51.270  42.639  62.436  1.00  0.00           C  
ATOM    873  HA  LYS    60      51.149  43.403  63.201  1.00  0.00           H  
ATOM    874  CB  LYS    60      50.288  42.945  61.265  1.00  0.00           C  
ATOM    875  HB2 LYS    60      50.532  43.869  60.743  1.00  0.00           H  
ATOM    876  HB3 LYS    60      50.238  42.143  60.531  1.00  0.00           H  
ATOM    877  CG  LYS    60      48.841  43.074  61.687  1.00  0.00           C  
ATOM    878  HG2 LYS    60      48.141  43.075  60.854  1.00  0.00           H  
ATOM    879  HG3 LYS    60      48.485  42.142  62.122  1.00  0.00           H  
ATOM    880  CD  LYS    60      48.601  44.154  62.745  1.00  0.00           C  
ATOM    881  HD2 LYS    60      49.030  43.812  63.685  1.00  0.00           H  
ATOM    882  HD3 LYS    60      49.205  45.035  62.539  1.00  0.00           H  
ATOM    883  CE  LYS    60      47.085  44.242  62.915  1.00  0.00           C  
ATOM    884  HE2 LYS    60      46.595  43.991  61.978  1.00  0.00           H  
ATOM    885  HE3 LYS    60      46.717  43.448  63.561  1.00  0.00           H  
ATOM    886  NZ  LYS    60      46.507  45.486  63.662  1.00  0.00           N  
ATOM    887  HZ1 LYS    60      47.186  45.725  64.407  1.00  0.00           H  
ATOM    888  HZ2 LYS    60      46.505  46.227  62.939  1.00  0.00           H  
ATOM    889  HZ3 LYS    60      45.595  45.210  64.067  1.00  0.00           H  
ATOM    890  C   LYS    60      51.022  41.243  63.048  1.00  0.00           C  
ATOM    891  O   LYS    60      50.622  40.233  62.376  1.00  0.00           O  
ATOM    892  N   GLU    61      51.374  41.119  64.360  1.00  0.00           N  
ATOM    893  H   GLU    61      51.542  41.990  64.844  1.00  0.00           H  
ATOM    894  CA  GLU    61      51.796  39.835  64.902  1.00  0.00           C  
ATOM    895  HA  GLU    61      52.712  39.479  64.437  1.00  0.00           H  
ATOM    896  CB  GLU    61      52.094  40.006  66.363  1.00  0.00           C  
ATOM    897  HB2 GLU    61      51.306  40.437  66.977  1.00  0.00           H  
ATOM    898  HB3 GLU    61      52.339  39.098  66.910  1.00  0.00           H  
ATOM    899  CG  GLU    61      53.388  40.737  66.647  1.00  0.00           C  
ATOM    900  HG2 GLU    61      53.950  40.229  67.428  1.00  0.00           H  
ATOM    901  HG3 GLU    61      53.886  40.755  65.680  1.00  0.00           H  
ATOM    902  CD  GLU    61      52.996  42.175  67.126  1.00  0.00           C  
ATOM    903  OE1 GLU    61      52.606  42.990  66.247  1.00  0.00           O  
ATOM    904  OE2 GLU    61      53.170  42.593  68.298  1.00  0.00           O  
ATOM    905  C   GLU    61      50.743  38.736  64.874  1.00  0.00           C  
ATOM    906  O   GLU    61      51.011  37.622  64.476  1.00  0.00           O  
ATOM    907  N   GLN    62      49.406  39.134  64.844  1.00  0.00           N  
ATOM    908  H   GLN    62      49.341  40.132  64.990  1.00  0.00           H  
ATOM    909  CA  GLN    62      48.253  38.228  64.856  1.00  0.00           C  
ATOM    910  HA  GLN    62      48.436  37.550  65.686  1.00  0.00           H  
ATOM    911  CB  GLN    62      46.885  38.890  65.113  1.00  0.00           C  
ATOM    912  HB2 GLN    62      46.638  39.708  64.440  1.00  0.00           H  
ATOM    913  HB3 GLN    62      46.165  38.074  65.122  1.00  0.00           H  
ATOM    914  CG  GLN    62      46.810  39.300  66.577  1.00  0.00           C  
ATOM    915  HG2 GLN    62      47.085  38.544  67.310  1.00  0.00           H  
ATOM    916  HG3 GLN    62      47.466  40.161  66.687  1.00  0.00           H  
ATOM    917  CD  GLN    62      45.375  39.739  67.044  1.00  0.00           C  
ATOM    918  OE1 GLN    62      44.545  40.293  66.314  1.00  0.00           O  
ATOM    919  NE2 GLN    62      45.073  39.526  68.285  1.00  0.00           N  
ATOM    920 HE21 GLN    62      44.107  39.596  68.575  1.00  0.00           H  
ATOM    921 HE22 GLN    62      45.804  39.276  68.937  1.00  0.00           H  
ATOM    922  C   GLN    62      48.226  37.328  63.619  1.00  0.00           C  
ATOM    923  O   GLN    62      47.501  36.303  63.549  1.00  0.00           O  
ATOM    924  N   VAL    63      48.970  37.703  62.598  1.00  0.00           N  
ATOM    925  H   VAL    63      49.400  38.614  62.514  1.00  0.00           H  
ATOM    926  CA  VAL    63      49.283  36.692  61.636  1.00  0.00           C  
ATOM    927  HA  VAL    63      48.929  35.741  62.028  1.00  0.00           H  
ATOM    928  CB  VAL    63      48.380  36.831  60.381  1.00  0.00           C  
ATOM    929  HB  VAL    63      47.382  37.059  60.750  1.00  0.00           H  
ATOM    930  CG1 VAL    63      48.851  37.932  59.387  1.00  0.00           C  
ATOM    931 HG11 VAL    63      48.166  38.062  58.552  1.00  0.00           H  
ATOM    932 HG12 VAL    63      49.042  38.879  59.888  1.00  0.00           H  
ATOM    933 HG13 VAL    63      49.706  37.535  58.844  1.00  0.00           H  
ATOM    934  CG2 VAL    63      48.223  35.580  59.540  1.00  0.00           C  
ATOM    935 HG21 VAL    63      47.693  34.829  60.122  1.00  0.00           H  
ATOM    936 HG22 VAL    63      47.485  35.778  58.766  1.00  0.00           H  
ATOM    937 HG23 VAL    63      49.202  35.255  59.192  1.00  0.00           H  
ATOM    938  C   VAL    63      50.794  36.485  61.336  1.00  0.00           C  
ATOM    939  O   VAL    63      51.208  35.357  61.101  1.00  0.00           O  
ATOM    940  N   THR    64      51.659  37.548  61.433  1.00  0.00           N  
ATOM    941  H   THR    64      51.376  38.454  61.779  1.00  0.00           H  
ATOM    942  CA  THR    64      53.037  37.405  61.101  1.00  0.00           C  
ATOM    943  HA  THR    64      53.128  36.948  60.118  1.00  0.00           H  
ATOM    944  CB  THR    64      53.853  38.746  60.941  1.00  0.00           C  
ATOM    945  HB  THR    64      54.900  38.507  60.770  1.00  0.00           H  
ATOM    946  CG2 THR    64      53.189  39.516  59.805  1.00  0.00           C  
ATOM    947 HG21 THR    64      52.311  40.000  60.229  1.00  0.00           H  
ATOM    948 HG22 THR    64      53.939  40.181  59.383  1.00  0.00           H  
ATOM    949 HG23 THR    64      52.866  38.845  59.012  1.00  0.00           H  
ATOM    950  OG1 THR    64      53.748  39.578  62.086  1.00  0.00           O  
ATOM    951  HG1 THR    64      54.166  39.161  62.855  1.00  0.00           H  
ATOM    952  C   THR    64      53.754  36.512  62.092  1.00  0.00           C  
ATOM    953  O   THR    64      54.726  35.929  61.685  1.00  0.00           O  
ATOM    954  N   ASN    65      53.407  36.541  63.329  1.00  0.00           N  
ATOM    955  H   ASN    65      52.481  36.927  63.460  1.00  0.00           H  
ATOM    956  CA  ASN    65      54.084  35.844  64.408  1.00  0.00           C  
ATOM    957  HA  ASN    65      55.027  35.630  63.909  1.00  0.00           H  
ATOM    958  CB  ASN    65      54.334  36.812  65.571  1.00  0.00           C  
ATOM    959  HB2 ASN    65      53.436  37.251  66.001  1.00  0.00           H  
ATOM    960  HB3 ASN    65      54.887  36.293  66.351  1.00  0.00           H  
ATOM    961  CG  ASN    65      55.227  37.934  65.138  1.00  0.00           C  
ATOM    962  OD1 ASN    65      55.081  38.528  64.113  1.00  0.00           O  
ATOM    963  ND2 ASN    65      56.184  38.307  65.949  1.00  0.00           N  
ATOM    964 HD21 ASN    65      56.467  39.276  66.013  1.00  0.00           H  
ATOM    965 HD22 ASN    65      56.448  37.582  66.601  1.00  0.00           H  
ATOM    966  C   ASN    65      53.469  34.459  64.736  1.00  0.00           C  
ATOM    967  O   ASN    65      53.987  33.821  65.629  1.00  0.00           O  
ATOM    968  N   VAL    66      52.462  34.023  63.992  1.00  0.00           N  
ATOM    969  H   VAL    66      52.155  34.486  63.148  1.00  0.00           H  
ATOM    970  CA  VAL    66      51.791  32.765  64.273  1.00  0.00           C  
ATOM    971  HA  VAL    66      52.320  32.092  64.943  1.00  0.00           H  
ATOM    972  CB  VAL    66      50.501  32.982  65.048  1.00  0.00           C  
ATOM    973  HB  VAL    66      50.103  32.003  65.310  1.00  0.00           H  
ATOM    974  CG1 VAL    66      50.521  33.645  66.467  1.00  0.00           C  
ATOM    975 HG11 VAL    66      50.970  34.636  66.433  1.00  0.00           H  
ATOM    976 HG12 VAL    66      49.486  33.792  66.770  1.00  0.00           H  
ATOM    977 HG13 VAL    66      51.081  33.075  67.205  1.00  0.00           H  
ATOM    978  CG2 VAL    66      49.445  33.633  64.223  1.00  0.00           C  
ATOM    979 HG21 VAL    66      48.526  33.332  64.721  1.00  0.00           H  
ATOM    980 HG22 VAL    66      49.512  34.719  64.261  1.00  0.00           H  
ATOM    981 HG23 VAL    66      49.396  33.413  63.158  1.00  0.00           H  
ATOM    982  C   VAL    66      51.561  31.938  63.012  1.00  0.00           C  
ATOM    983  O   VAL    66      51.366  30.744  63.135  1.00  0.00           O  
ATOM    984  N   GLY    67      51.704  32.538  61.812  1.00  0.00           N  
ATOM    985  H   GLY    67      51.597  33.539  61.716  1.00  0.00           H  
ATOM    986  CA  GLY    67      51.445  31.809  60.588  1.00  0.00           C  
ATOM    987  HA2 GLY    67      51.999  32.239  59.756  1.00  0.00           H  
ATOM    988  HA3 GLY    67      51.776  30.774  60.649  1.00  0.00           H  
ATOM    989  C   GLY    67      50.028  31.875  60.155  1.00  0.00           C  
ATOM    990  O   GLY    67      49.144  31.848  60.977  1.00  0.00           O  
ATOM    991  N   GLY    68      49.833  31.848  58.805  1.00  0.00           N  
ATOM    992  H   GLY    68      50.586  31.674  58.153  1.00  0.00           H  
ATOM    993  CA  GLY    68      48.583  32.090  58.221  1.00  0.00           C  
ATOM    994  HA2 GLY    68      47.922  31.310  58.591  1.00  0.00           H  
ATOM    995  HA3 GLY    68      48.231  33.070  58.535  1.00  0.00           H  
ATOM    996  C   GLY    68      48.819  32.170  56.751  1.00  0.00           C  
ATOM    997  O   GLY    68      49.935  32.053  56.267  1.00  0.00           O  
ATOM    998  N   ALA    69      47.667  32.351  55.977  1.00  0.00           N  
ATOM    999  H   ALA    69      46.772  32.325  56.447  1.00  0.00           H  
ATOM   1000  CA  ALA    69      47.615  32.563  54.533  1.00  0.00           C  
ATOM   1001  HA  ALA    69      48.565  32.932  54.153  1.00  0.00           H  
ATOM   1002  CB  ALA    69      47.413  31.214  53.788  1.00  0.00           C  
ATOM   1003  HB1 ALA    69      47.501  31.294  52.706  1.00  0.00           H  
ATOM   1004  HB2 ALA    69      48.111  30.431  54.081  1.00  0.00           H  
ATOM   1005  HB3 ALA    69      46.432  30.758  53.903  1.00  0.00           H  
ATOM   1006  C   ALA    69      46.517  33.643  54.258  1.00  0.00           C  
ATOM   1007  O   ALA    69      45.881  34.137  55.158  1.00  0.00           O  
ATOM   1008  N   VAL    70      46.468  34.112  52.960  1.00  0.00           N  
ATOM   1009  H   VAL    70      46.935  33.614  52.214  1.00  0.00           H  
ATOM   1010  CA  VAL    70      45.496  35.101  52.439  1.00  0.00           C  
ATOM   1011  HA  VAL    70      45.407  35.857  53.216  1.00  0.00           H  
ATOM   1012  CB  VAL    70      45.886  35.572  51.036  1.00  0.00           C  
ATOM   1013  HB  VAL    70      45.223  36.358  50.680  1.00  0.00           H  
ATOM   1014  CG1 VAL    70      47.239  36.164  50.983  1.00  0.00           C  
ATOM   1015 HG11 VAL    70      47.486  36.940  51.705  1.00  0.00           H  
ATOM   1016 HG12 VAL    70      48.099  35.498  50.962  1.00  0.00           H  
ATOM   1017 HG13 VAL    70      47.214  36.662  50.016  1.00  0.00           H  
ATOM   1018  CG2 VAL    70      45.713  34.420  49.938  1.00  0.00           C  
ATOM   1019 HG21 VAL    70      46.242  33.518  50.236  1.00  0.00           H  
ATOM   1020 HG22 VAL    70      44.660  34.146  49.977  1.00  0.00           H  
ATOM   1021 HG23 VAL    70      46.077  34.731  48.961  1.00  0.00           H  
ATOM   1022  C   VAL    70      44.018  34.657  52.476  1.00  0.00           C  
ATOM   1023  O   VAL    70      43.833  33.489  52.546  1.00  0.00           O  
ATOM   1024  N   VAL    71      43.020  35.515  52.202  1.00  0.00           N  
ATOM   1025  H   VAL    71      43.230  36.504  52.191  1.00  0.00           H  
ATOM   1026  CA  VAL    71      41.715  35.132  51.548  1.00  0.00           C  
ATOM   1027  HA  VAL    71      41.405  34.125  51.818  1.00  0.00           H  
ATOM   1028  CB  VAL    71      40.533  36.061  51.849  1.00  0.00           C  
ATOM   1029  HB  VAL    71      40.744  37.077  51.522  1.00  0.00           H  
ATOM   1030  CG1 VAL    71      39.150  35.724  51.262  1.00  0.00           C  
ATOM   1031 HG11 VAL    71      38.874  34.724  51.590  1.00  0.00           H  
ATOM   1032 HG12 VAL    71      38.415  36.450  51.605  1.00  0.00           H  
ATOM   1033 HG13 VAL    71      39.217  35.941  50.198  1.00  0.00           H  
ATOM   1034  CG2 VAL    71      40.421  36.203  53.378  1.00  0.00           C  
ATOM   1035 HG21 VAL    71      40.470  35.177  53.737  1.00  0.00           H  
ATOM   1036 HG22 VAL    71      41.142  36.804  53.928  1.00  0.00           H  
ATOM   1037 HG23 VAL    71      39.460  36.611  53.685  1.00  0.00           H  
ATOM   1038  C   VAL    71      42.049  35.057  50.013  1.00  0.00           C  
ATOM   1039  O   VAL    71      41.882  33.957  49.405  1.00  0.00           O  
ATOM   1040  N   THR    72      42.504  36.269  49.562  1.00  0.00           N  
ATOM   1041  H   THR    72      42.570  37.031  50.223  1.00  0.00           H  
ATOM   1042  CA  THR    72      43.161  36.506  48.280  1.00  0.00           C  
ATOM   1043  HA  THR    72      43.779  35.617  48.176  1.00  0.00           H  
ATOM   1044  CB  THR    72      42.144  36.516  47.080  1.00  0.00           C  
ATOM   1045  HB  THR    72      41.606  35.570  47.076  1.00  0.00           H  
ATOM   1046  CG2 THR    72      41.158  37.623  47.059  1.00  0.00           C  
ATOM   1047 HG21 THR    72      40.282  37.339  47.638  1.00  0.00           H  
ATOM   1048 HG22 THR    72      41.487  38.588  47.440  1.00  0.00           H  
ATOM   1049 HG23 THR    72      40.841  37.852  46.044  1.00  0.00           H  
ATOM   1050  OG1 THR    72      42.906  36.466  45.884  1.00  0.00           O  
ATOM   1051  HG1 THR    72      42.404  35.920  45.259  1.00  0.00           H  
ATOM   1052  C   THR    72      43.970  37.724  48.225  1.00  0.00           C  
ATOM   1053  O   THR    72      43.658  38.780  48.807  1.00  0.00           O  
ATOM   1054  N   GLY    73      45.176  37.611  47.430  1.00  0.00           N  
ATOM   1055  H   GLY    73      45.473  36.724  47.047  1.00  0.00           H  
ATOM   1056  CA  GLY    73      46.222  38.571  47.529  1.00  0.00           C  
ATOM   1057  HA2 GLY    73      46.479  38.578  48.586  1.00  0.00           H  
ATOM   1058  HA3 GLY    73      47.168  38.343  47.042  1.00  0.00           H  
ATOM   1059  C   GLY    73      45.807  39.998  47.053  1.00  0.00           C  
ATOM   1060  O   GLY    73      44.962  40.101  46.233  1.00  0.00           O  
ATOM   1061  N   VAL    74      46.560  40.933  47.642  1.00  0.00           N  
ATOM   1062  H   VAL    74      47.246  40.614  48.314  1.00  0.00           H  
ATOM   1063  CA  VAL    74      46.741  42.274  47.064  1.00  0.00           C  
ATOM   1064  HA  VAL    74      47.544  42.809  47.565  1.00  0.00           H  
ATOM   1065  CB  VAL    74      47.343  42.128  45.642  1.00  0.00           C  
ATOM   1066  HB  VAL    74      46.670  41.581  44.985  1.00  0.00           H  
ATOM   1067  CG1 VAL    74      47.542  43.487  44.980  1.00  0.00           C  
ATOM   1068 HG11 VAL    74      47.886  44.261  45.663  1.00  0.00           H  
ATOM   1069 HG12 VAL    74      48.261  43.353  44.174  1.00  0.00           H  
ATOM   1070 HG13 VAL    74      46.626  43.826  44.500  1.00  0.00           H  
ATOM   1071  CG2 VAL    74      48.634  41.366  45.667  1.00  0.00           C  
ATOM   1072 HG21 VAL    74      48.990  41.305  44.640  1.00  0.00           H  
ATOM   1073 HG22 VAL    74      49.388  41.918  46.224  1.00  0.00           H  
ATOM   1074 HG23 VAL    74      48.557  40.333  46.002  1.00  0.00           H  
ATOM   1075  C   VAL    74      45.511  43.220  47.092  1.00  0.00           C  
ATOM   1076  O   VAL    74      45.586  44.433  47.457  1.00  0.00           O  
ATOM   1077  N   THR    75      44.333  42.679  46.653  1.00  0.00           N  
ATOM   1078  H   THR    75      44.246  41.702  46.408  1.00  0.00           H  
ATOM   1079  CA  THR    75      43.103  43.451  46.347  1.00  0.00           C  
ATOM   1080  HA  THR    75      43.229  44.191  45.560  1.00  0.00           H  
ATOM   1081  CB  THR    75      42.053  42.448  45.937  1.00  0.00           C  
ATOM   1082  HB  THR    75      42.400  41.966  45.026  1.00  0.00           H  
ATOM   1083  CG2 THR    75      41.600  41.440  47.012  1.00  0.00           C  
ATOM   1084 HG21 THR    75      42.337  41.106  47.739  1.00  0.00           H  
ATOM   1085 HG22 THR    75      40.831  41.900  47.630  1.00  0.00           H  
ATOM   1086 HG23 THR    75      41.147  40.545  46.590  1.00  0.00           H  
ATOM   1087  OG1 THR    75      40.819  43.092  45.588  1.00  0.00           O  
ATOM   1088  HG1 THR    75      40.951  43.576  44.758  1.00  0.00           H  
ATOM   1089  C   THR    75      42.520  44.153  47.598  1.00  0.00           C  
ATOM   1090  O   THR    75      41.914  45.219  47.495  1.00  0.00           O  
ATOM   1091  N   ALA    76      42.810  43.611  48.845  1.00  0.00           N  
ATOM   1092  H   ALA    76      43.289  42.742  49.039  1.00  0.00           H  
ATOM   1093  CA  ALA    76      42.298  44.306  50.039  1.00  0.00           C  
ATOM   1094  HA  ALA    76      41.262  44.582  49.856  1.00  0.00           H  
ATOM   1095  CB  ALA    76      42.236  43.417  51.308  1.00  0.00           C  
ATOM   1096  HB1 ALA    76      41.782  42.437  51.179  1.00  0.00           H  
ATOM   1097  HB2 ALA    76      43.279  43.238  51.562  1.00  0.00           H  
ATOM   1098  HB3 ALA    76      41.814  43.858  52.209  1.00  0.00           H  
ATOM   1099  C   ALA    76      43.150  45.544  50.351  1.00  0.00           C  
ATOM   1100  O   ALA    76      42.526  46.527  50.811  1.00  0.00           O  
ATOM   1101  N   VAL    77      44.528  45.634  50.036  1.00  0.00           N  
ATOM   1102  H   VAL    77      44.949  44.933  49.441  1.00  0.00           H  
ATOM   1103  CA  VAL    77      45.212  46.895  50.200  1.00  0.00           C  
ATOM   1104  HA  VAL    77      44.661  47.348  51.021  1.00  0.00           H  
ATOM   1105  CB  VAL    77      46.608  46.793  50.793  1.00  0.00           C  
ATOM   1106  HB  VAL    77      46.576  46.129  51.655  1.00  0.00           H  
ATOM   1107  CG1 VAL    77      47.579  46.131  49.833  1.00  0.00           C  
ATOM   1108 HG11 VAL    77      48.577  46.152  50.267  1.00  0.00           H  
ATOM   1109 HG12 VAL    77      47.505  45.060  49.652  1.00  0.00           H  
ATOM   1110 HG13 VAL    77      47.759  46.718  48.935  1.00  0.00           H  
ATOM   1111  CG2 VAL    77      47.144  48.160  51.369  1.00  0.00           C  
ATOM   1112 HG21 VAL    77      47.148  48.852  50.530  1.00  0.00           H  
ATOM   1113 HG22 VAL    77      46.433  48.554  52.092  1.00  0.00           H  
ATOM   1114 HG23 VAL    77      48.160  48.023  51.734  1.00  0.00           H  
ATOM   1115  C   VAL    77      45.113  47.780  48.950  1.00  0.00           C  
ATOM   1116  O   VAL    77      45.020  49.004  49.121  1.00  0.00           O  
ATOM   1117  N   ALA    78      45.197  47.186  47.760  1.00  0.00           N  
ATOM   1118  H   ALA    78      45.329  46.188  47.672  1.00  0.00           H  
ATOM   1119  CA  ALA    78      45.136  47.999  46.554  1.00  0.00           C  
ATOM   1120  HA  ALA    78      45.803  48.842  46.719  1.00  0.00           H  
ATOM   1121  CB  ALA    78      45.704  47.125  45.343  1.00  0.00           C  
ATOM   1122  HB1 ALA    78      46.657  46.624  45.495  1.00  0.00           H  
ATOM   1123  HB2 ALA    78      44.984  46.317  45.225  1.00  0.00           H  
ATOM   1124  HB3 ALA    78      45.645  47.583  44.357  1.00  0.00           H  
ATOM   1125  C   ALA    78      43.774  48.604  46.084  1.00  0.00           C  
ATOM   1126  O   ALA    78      43.764  49.732  45.722  1.00  0.00           O  
ATOM   1127  N   GLN    79      42.632  47.881  46.194  1.00  0.00           N  
ATOM   1128  H   GLN    79      42.638  46.918  46.502  1.00  0.00           H  
ATOM   1129  CA  GLN    79      41.365  48.481  45.983  1.00  0.00           C  
ATOM   1130  HA  GLN    79      41.316  49.020  45.039  1.00  0.00           H  
ATOM   1131  CB  GLN    79      40.287  47.430  45.995  1.00  0.00           C  
ATOM   1132  HB2 GLN    79      40.541  46.573  45.373  1.00  0.00           H  
ATOM   1133  HB3 GLN    79      40.240  47.104  47.032  1.00  0.00           H  
ATOM   1134  CG  GLN    79      38.939  47.920  45.545  1.00  0.00           C  
ATOM   1135  HG2 GLN    79      39.008  48.575  44.678  1.00  0.00           H  
ATOM   1136  HG3 GLN    79      38.444  47.005  45.225  1.00  0.00           H  
ATOM   1137  CD  GLN    79      38.063  48.595  46.553  1.00  0.00           C  
ATOM   1138  OE1 GLN    79      38.329  48.876  47.693  1.00  0.00           O  
ATOM   1139  NE2 GLN    79      36.863  48.841  46.119  1.00  0.00           N  
ATOM   1140 HE21 GLN    79      36.142  49.152  46.757  1.00  0.00           H  
ATOM   1141 HE22 GLN    79      36.701  48.968  45.129  1.00  0.00           H  
ATOM   1142  C   GLN    79      41.115  49.590  47.048  1.00  0.00           C  
ATOM   1143  O   GLN    79      40.649  50.686  46.641  1.00  0.00           O  
ATOM   1144  N   LYS    80      41.563  49.408  48.262  1.00  0.00           N  
ATOM   1145  H   LYS    80      41.906  48.511  48.578  1.00  0.00           H  
ATOM   1146  CA  LYS    80      41.417  50.455  49.289  1.00  0.00           C  
ATOM   1147  HA  LYS    80      40.385  50.794  49.331  1.00  0.00           H  
ATOM   1148  CB  LYS    80      41.688  49.757  50.637  1.00  0.00           C  
ATOM   1149  HB2 LYS    80      41.183  48.794  50.679  1.00  0.00           H  
ATOM   1150  HB3 LYS    80      42.742  49.519  50.505  1.00  0.00           H  
ATOM   1151  CG  LYS    80      41.467  50.565  51.926  1.00  0.00           C  
ATOM   1152  HG2 LYS    80      42.356  51.007  52.373  1.00  0.00           H  
ATOM   1153  HG3 LYS    80      40.803  51.359  51.589  1.00  0.00           H  
ATOM   1154  CD  LYS    80      40.890  49.819  53.085  1.00  0.00           C  
ATOM   1155  HD2 LYS    80      40.003  49.218  52.892  1.00  0.00           H  
ATOM   1156  HD3 LYS    80      41.597  49.053  53.398  1.00  0.00           H  
ATOM   1157  CE  LYS    80      40.560  50.682  54.337  1.00  0.00           C  
ATOM   1158  HE2 LYS    80      41.428  51.268  54.630  1.00  0.00           H  
ATOM   1159  HE3 LYS    80      39.698  51.288  54.067  1.00  0.00           H  
ATOM   1160  NZ  LYS    80      40.203  49.759  55.448  1.00  0.00           N  
ATOM   1161  HZ1 LYS    80      41.114  49.348  55.722  1.00  0.00           H  
ATOM   1162  HZ2 LYS    80      39.899  50.250  56.308  1.00  0.00           H  
ATOM   1163  HZ3 LYS    80      39.475  49.100  55.118  1.00  0.00           H  
ATOM   1164  C   LYS    80      42.336  51.661  49.058  1.00  0.00           C  
ATOM   1165  O   LYS    80      41.920  52.812  49.113  1.00  0.00           O  
ATOM   1166  N   THR    81      43.516  51.389  48.548  1.00  0.00           N  
ATOM   1167  H   THR    81      43.710  50.409  48.394  1.00  0.00           H  
ATOM   1168  CA  THR    81      44.500  52.398  48.095  1.00  0.00           C  
ATOM   1169  HA  THR    81      45.315  51.790  47.708  1.00  0.00           H  
ATOM   1170  CB  THR    81      45.050  53.179  49.295  1.00  0.00           C  
ATOM   1171  HB  THR    81      44.197  53.756  49.645  1.00  0.00           H  
ATOM   1172  CG2 THR    81      45.717  52.259  50.361  1.00  0.00           C  
ATOM   1173 HG21 THR    81      46.340  52.822  51.052  1.00  0.00           H  
ATOM   1174 HG22 THR    81      44.989  51.599  50.829  1.00  0.00           H  
ATOM   1175 HG23 THR    81      46.468  51.685  49.822  1.00  0.00           H  
ATOM   1176  OG1 THR    81      45.983  54.239  49.089  1.00  0.00           O  
ATOM   1177  HG1 THR    81      45.420  54.764  48.500  1.00  0.00           H  
ATOM   1178  C   THR    81      43.952  53.297  46.991  1.00  0.00           C  
ATOM   1179  O   THR    81      44.459  54.400  46.815  1.00  0.00           O  
ATOM   1180  N   VAL    82      42.835  52.837  46.361  1.00  0.00           N  
ATOM   1181  H   VAL    82      42.326  52.002  46.617  1.00  0.00           H  
ATOM   1182  CA  VAL    82      42.186  53.684  45.383  1.00  0.00           C  
ATOM   1183  HA  VAL    82      42.644  54.665  45.490  1.00  0.00           H  
ATOM   1184  CB  VAL    82      42.413  53.152  44.016  1.00  0.00           C  
ATOM   1185  HB  VAL    82      42.011  53.925  43.363  1.00  0.00           H  
ATOM   1186  CG1 VAL    82      43.850  53.030  43.515  1.00  0.00           C  
ATOM   1187 HG11 VAL    82      44.425  53.884  43.869  1.00  0.00           H  
ATOM   1188 HG12 VAL    82      44.384  52.115  43.763  1.00  0.00           H  
ATOM   1189 HG13 VAL    82      43.691  52.979  42.440  1.00  0.00           H  
ATOM   1190  CG2 VAL    82      41.763  51.807  43.686  1.00  0.00           C  
ATOM   1191 HG21 VAL    82      40.735  51.723  44.031  1.00  0.00           H  
ATOM   1192 HG22 VAL    82      41.755  51.657  42.608  1.00  0.00           H  
ATOM   1193 HG23 VAL    82      42.285  50.942  44.092  1.00  0.00           H  
ATOM   1194  C   VAL    82      40.695  53.975  45.710  1.00  0.00           C  
ATOM   1195  O   VAL    82      39.940  54.396  44.866  1.00  0.00           O  
ATOM   1196  N   GLU    83      40.321  53.729  46.998  1.00  0.00           N  
ATOM   1197  H   GLU    83      40.976  53.558  47.749  1.00  0.00           H  
ATOM   1198  CA  GLU    83      38.885  53.751  47.335  1.00  0.00           C  
ATOM   1199  HA  GLU    83      38.366  54.552  46.813  1.00  0.00           H  
ATOM   1200  CB  GLU    83      38.140  52.422  47.015  1.00  0.00           C  
ATOM   1201  HB2 GLU    83      38.407  52.148  45.996  1.00  0.00           H  
ATOM   1202  HB3 GLU    83      38.494  51.607  47.644  1.00  0.00           H  
ATOM   1203  CG  GLU    83      36.642  52.502  47.156  1.00  0.00           C  
ATOM   1204  HG2 GLU    83      36.260  51.488  47.055  1.00  0.00           H  
ATOM   1205  HG3 GLU    83      36.229  52.707  48.142  1.00  0.00           H  
ATOM   1206  CD  GLU    83      35.998  53.453  46.133  1.00  0.00           C  
ATOM   1207  OE1 GLU    83      35.739  54.683  46.423  1.00  0.00           O  
ATOM   1208  OE2 GLU    83      35.919  53.009  44.954  1.00  0.00           O  
ATOM   1209  C   GLU    83      38.713  53.998  48.780  1.00  0.00           C  
ATOM   1210  O   GLU    83      38.426  53.132  49.614  1.00  0.00           O  
ATOM   1211  N   GLY    84      38.995  55.305  49.147  1.00  0.00           N  
ATOM   1212  H   GLY    84      39.304  55.967  48.448  1.00  0.00           H  
ATOM   1213  CA  GLY    84      38.784  55.864  50.462  1.00  0.00           C  
ATOM   1214  HA2 GLY    84      38.188  56.749  50.250  1.00  0.00           H  
ATOM   1215  HA3 GLY    84      38.215  55.141  51.042  1.00  0.00           H  
ATOM   1216  C   GLY    84      40.112  56.231  51.138  1.00  0.00           C  
ATOM   1217  O   GLY    84      40.223  57.330  51.760  1.00  0.00           O  
ATOM   1218  N   ALA    85      41.089  55.302  51.121  1.00  0.00           N  
ATOM   1219  H   ALA    85      40.894  54.332  50.910  1.00  0.00           H  
ATOM   1220  CA  ALA    85      42.434  55.611  51.613  1.00  0.00           C  
ATOM   1221  HA  ALA    85      42.324  56.368  52.387  1.00  0.00           H  
ATOM   1222  CB  ALA    85      43.092  54.344  52.209  1.00  0.00           C  
ATOM   1223  HB1 ALA    85      43.281  53.506  51.541  1.00  0.00           H  
ATOM   1224  HB2 ALA    85      44.006  54.754  52.633  1.00  0.00           H  
ATOM   1225  HB3 ALA    85      42.402  53.953  52.954  1.00  0.00           H  
ATOM   1226  C   ALA    85      43.267  56.123  50.491  1.00  0.00           C  
ATOM   1227  O   ALA    85      44.496  56.202  50.547  1.00  0.00           O  
ATOM   1228  N   GLY    86      42.575  56.620  49.420  1.00  0.00           N  
ATOM   1229  H   GLY    86      41.567  56.565  49.359  1.00  0.00           H  
ATOM   1230  CA  GLY    86      43.193  57.308  48.280  1.00  0.00           C  
ATOM   1231  HA2 GLY    86      43.334  58.367  48.486  1.00  0.00           H  
ATOM   1232  HA3 GLY    86      44.145  56.855  48.015  1.00  0.00           H  
ATOM   1233  C   GLY    86      42.270  57.170  47.148  1.00  0.00           C  
ATOM   1234  O   GLY    86      41.164  56.578  47.236  1.00  0.00           O  
ATOM   1235  N   SER    87      42.728  57.737  45.995  1.00  0.00           N  
ATOM   1236  H   SER    87      43.674  58.022  45.784  1.00  0.00           H  
ATOM   1237  CA  SER    87      41.829  57.798  44.864  1.00  0.00           C  
ATOM   1238  HA  SER    87      40.973  57.134  44.954  1.00  0.00           H  
ATOM   1239  CB  SER    87      41.177  59.256  44.887  1.00  0.00           C  
ATOM   1240  HB2 SER    87      40.417  59.442  44.132  1.00  0.00           H  
ATOM   1241  HB3 SER    87      40.630  59.435  45.810  1.00  0.00           H  
ATOM   1242  OG  SER    87      42.049  60.326  44.798  1.00  0.00           O  
ATOM   1243  HG  SER    87      42.431  60.451  43.916  1.00  0.00           H  
ATOM   1244  C   SER    87      42.485  57.328  43.623  1.00  0.00           C  
ATOM   1245  O   SER    87      43.711  57.011  43.517  1.00  0.00           O  
ATOM   1246  N   ILE    88      41.557  57.291  42.574  1.00  0.00           N  
ATOM   1247  H   ILE    88      40.560  57.362  42.727  1.00  0.00           H  
ATOM   1248  CA  ILE    88      42.030  56.723  41.336  1.00  0.00           C  
ATOM   1249  HA  ILE    88      42.605  55.845  41.624  1.00  0.00           H  
ATOM   1250  CB  ILE    88      40.925  56.345  40.390  1.00  0.00           C  
ATOM   1251  HB  ILE    88      40.211  57.165  40.364  1.00  0.00           H  
ATOM   1252  CG2 ILE    88      41.421  56.217  38.940  1.00  0.00           C  
ATOM   1253 HG21 ILE    88      40.614  55.805  38.337  1.00  0.00           H  
ATOM   1254 HG22 ILE    88      41.755  57.150  38.491  1.00  0.00           H  
ATOM   1255 HG23 ILE    88      42.304  55.584  38.872  1.00  0.00           H  
ATOM   1256  CG1 ILE    88      40.187  55.070  40.839  1.00  0.00           C  
ATOM   1257 HG12 ILE    88      39.917  55.204  41.884  1.00  0.00           H  
ATOM   1258 HG13 ILE    88      39.245  54.939  40.310  1.00  0.00           H  
ATOM   1259  CD1 ILE    88      40.890  53.704  40.714  1.00  0.00           C  
ATOM   1260 HD11 ILE    88      40.432  52.981  41.387  1.00  0.00           H  
ATOM   1261 HD12 ILE    88      40.788  53.256  39.728  1.00  0.00           H  
ATOM   1262 HD13 ILE    88      41.908  53.720  41.099  1.00  0.00           H  
ATOM   1263  C   ILE    88      43.032  57.664  40.660  1.00  0.00           C  
ATOM   1264  O   ILE    88      44.006  57.270  39.972  1.00  0.00           O  
ATOM   1265  N   ALA    89      42.831  58.959  40.824  1.00  0.00           N  
ATOM   1266  H   ALA    89      42.049  59.306  41.362  1.00  0.00           H  
ATOM   1267  CA  ALA    89      43.749  59.975  40.314  1.00  0.00           C  
ATOM   1268  HA  ALA    89      44.760  59.575  40.289  1.00  0.00           H  
ATOM   1269  CB  ALA    89      43.218  60.597  38.988  1.00  0.00           C  
ATOM   1270  HB1 ALA    89      42.313  61.188  39.109  1.00  0.00           H  
ATOM   1271  HB2 ALA    89      44.009  61.171  38.510  1.00  0.00           H  
ATOM   1272  HB3 ALA    89      43.068  59.777  38.289  1.00  0.00           H  
ATOM   1273  C   ALA    89      43.755  61.066  41.402  1.00  0.00           C  
ATOM   1274  O   ALA    89      42.930  61.239  42.290  1.00  0.00           O  
ATOM   1275  N   ALA    90      44.775  61.995  41.124  1.00  0.00           N  
ATOM   1276  H   ALA    90      45.481  61.950  40.401  1.00  0.00           H  
ATOM   1277  CA  ALA    90      44.914  63.227  41.948  1.00  0.00           C  
ATOM   1278  HA  ALA    90      44.056  63.890  41.863  1.00  0.00           H  
ATOM   1279  CB  ALA    90      45.196  62.852  43.426  1.00  0.00           C  
ATOM   1280  HB1 ALA    90      45.355  63.767  43.993  1.00  0.00           H  
ATOM   1281  HB2 ALA    90      44.306  62.463  43.916  1.00  0.00           H  
ATOM   1282  HB3 ALA    90      45.986  62.107  43.498  1.00  0.00           H  
ATOM   1283  C   ALA    90      46.074  64.065  41.417  1.00  0.00           C  
ATOM   1284  O   ALA    90      46.899  63.497  40.663  1.00  0.00           O  
ATOM   1285  N   ALA    91      46.098  65.427  41.769  1.00  0.00           N  
ATOM   1286  H   ALA    91      45.308  65.832  42.253  1.00  0.00           H  
ATOM   1287  CA  ALA    91      47.322  66.190  41.435  1.00  0.00           C  
ATOM   1288  HA  ALA    91      48.080  65.483  41.106  1.00  0.00           H  
ATOM   1289  CB  ALA    91      47.045  67.142  40.307  1.00  0.00           C  
ATOM   1290  HB1 ALA    91      46.655  66.649  39.418  1.00  0.00           H  
ATOM   1291  HB2 ALA    91      46.399  67.961  40.616  1.00  0.00           H  
ATOM   1292  HB3 ALA    91      48.014  67.499  39.965  1.00  0.00           H  
ATOM   1293  C   ALA    91      47.813  66.883  42.717  1.00  0.00           C  
ATOM   1294  O   ALA    91      47.101  66.986  43.728  1.00  0.00           O  
ATOM   1295  N   THR    92      49.086  67.320  42.769  1.00  0.00           N  
ATOM   1296  H   THR    92      49.615  67.347  41.908  1.00  0.00           H  
ATOM   1297  CA  THR    92      49.646  67.998  43.852  1.00  0.00           C  
ATOM   1298  HA  THR    92      48.977  68.608  44.455  1.00  0.00           H  
ATOM   1299  CB  THR    92      50.484  66.992  44.729  1.00  0.00           C  
ATOM   1300  HB  THR    92      51.146  67.542  45.394  1.00  0.00           H  
ATOM   1301  CG2 THR    92      49.611  66.204  45.643  1.00  0.00           C  
ATOM   1302 HG21 THR    92      49.404  66.864  46.482  1.00  0.00           H  
ATOM   1303 HG22 THR    92      48.666  65.840  45.243  1.00  0.00           H  
ATOM   1304 HG23 THR    92      50.142  65.329  46.012  1.00  0.00           H  
ATOM   1305  OG1 THR    92      51.216  66.094  44.019  1.00  0.00           O  
ATOM   1306  HG1 THR    92      51.821  66.606  43.461  1.00  0.00           H  
ATOM   1307  C   THR    92      50.622  68.957  43.306  1.00  0.00           C  
ATOM   1308  O   THR    92      51.432  68.583  42.519  1.00  0.00           O  
ATOM   1309  N   GLY    93      50.650  70.256  43.810  1.00  0.00           N  
ATOM   1310  H   GLY    93      49.848  70.589  44.328  1.00  0.00           H  
ATOM   1311  CA  GLY    93      51.585  71.250  43.386  1.00  0.00           C  
ATOM   1312  HA2 GLY    93      51.819  71.993  44.145  1.00  0.00           H  
ATOM   1313  HA3 GLY    93      52.558  70.772  43.298  1.00  0.00           H  
ATOM   1314  C   GLY    93      51.188  71.917  42.124  1.00  0.00           C  
ATOM   1315  O   GLY    93      50.444  72.810  42.036  1.00  0.00           O  
ATOM   1316  N   PHE    94      51.571  71.219  41.045  1.00  0.00           N  
ATOM   1317  H   PHE    94      52.067  70.342  41.125  1.00  0.00           H  
ATOM   1318  CA  PHE    94      51.157  71.456  39.714  1.00  0.00           C  
ATOM   1319  HA  PHE    94      50.872  72.501  39.621  1.00  0.00           H  
ATOM   1320  CB  PHE    94      52.367  71.166  38.746  1.00  0.00           C  
ATOM   1321  HB2 PHE    94      53.132  71.907  38.971  1.00  0.00           H  
ATOM   1322  HB3 PHE    94      52.743  70.155  38.888  1.00  0.00           H  
ATOM   1323  CG  PHE    94      52.072  71.193  37.250  1.00  0.00           C  
ATOM   1324  CD1 PHE    94      51.720  69.955  36.656  1.00  0.00           C  
ATOM   1325  HD1 PHE    94      51.704  69.028  37.217  1.00  0.00           H  
ATOM   1326  CE1 PHE    94      51.186  69.968  35.386  1.00  0.00           C  
ATOM   1327  HE1 PHE    94      50.918  69.031  34.913  1.00  0.00           H  
ATOM   1328  CZ  PHE    94      51.110  71.169  34.688  1.00  0.00           C  
ATOM   1329  HZ  PHE    94      50.760  71.117  33.663  1.00  0.00           H  
ATOM   1330  CE2 PHE    94      51.411  72.340  35.288  1.00  0.00           C  
ATOM   1331  HE2 PHE    94      51.343  73.275  34.746  1.00  0.00           H  
ATOM   1332  CD2 PHE    94      51.881  72.424  36.589  1.00  0.00           C  
ATOM   1333  HD2 PHE    94      51.917  73.339  37.168  1.00  0.00           H  
ATOM   1334  C   PHE    94      49.942  70.658  39.416  1.00  0.00           C  
ATOM   1335  O   PHE    94      49.732  69.561  40.009  1.00  0.00           O  
ATOM   1336  N   VAL    95      49.216  71.198  38.432  1.00  0.00           N  
ATOM   1337  H   VAL    95      49.203  72.198  38.284  1.00  0.00           H  
ATOM   1338  CA  VAL    95      48.042  70.479  38.032  1.00  0.00           C  
ATOM   1339  HA  VAL    95      48.014  69.467  38.429  1.00  0.00           H  
ATOM   1340  CB  VAL    95      46.788  71.209  38.566  1.00  0.00           C  
ATOM   1341  HB  VAL    95      46.875  72.208  38.143  1.00  0.00           H  
ATOM   1342  CG1 VAL    95      45.438  70.602  38.027  1.00  0.00           C  
ATOM   1343 HG11 VAL    95      45.234  69.620  38.450  1.00  0.00           H  
ATOM   1344 HG12 VAL    95      44.633  71.257  38.355  1.00  0.00           H  
ATOM   1345 HG13 VAL    95      45.492  70.488  36.946  1.00  0.00           H  
ATOM   1346  CG2 VAL    95      46.757  71.331  40.038  1.00  0.00           C  
ATOM   1347 HG21 VAL    95      45.800  71.791  40.278  1.00  0.00           H  
ATOM   1348 HG22 VAL    95      46.885  70.439  40.647  1.00  0.00           H  
ATOM   1349 HG23 VAL    95      47.441  72.093  40.404  1.00  0.00           H  
ATOM   1350  C   VAL    95      48.047  70.332  36.473  1.00  0.00           C  
ATOM   1351  O   VAL    95      48.218  69.190  35.966  1.00  0.00           O  
ATOM   1352  N   LYS    96      48.013  71.474  35.676  1.00  0.00           N  
ATOM   1353  H   LYS    96      47.998  72.388  36.108  1.00  0.00           H  
ATOM   1354  CA  LYS    96      47.665  71.448  34.282  1.00  0.00           C  
ATOM   1355  HA  LYS    96      48.457  70.900  33.777  1.00  0.00           H  
ATOM   1356  CB  LYS    96      46.370  70.773  34.022  1.00  0.00           C  
ATOM   1357  HB2 LYS    96      46.294  69.858  34.606  1.00  0.00           H  
ATOM   1358  HB3 LYS    96      45.558  71.311  34.505  1.00  0.00           H  
ATOM   1359  CG  LYS    96      46.013  70.434  32.585  1.00  0.00           C  
ATOM   1360  HG2 LYS    96      46.055  71.354  32.005  1.00  0.00           H  
ATOM   1361  HG3 LYS    96      46.861  69.962  32.093  1.00  0.00           H  
ATOM   1362  CD  LYS    96      44.651  69.839  32.325  1.00  0.00           C  
ATOM   1363  HD2 LYS    96      43.925  70.404  32.907  1.00  0.00           H  
ATOM   1364  HD3 LYS    96      44.464  69.965  31.261  1.00  0.00           H  
ATOM   1365  CE  LYS    96      44.763  68.321  32.436  1.00  0.00           C  
ATOM   1366  HE2 LYS    96      45.425  68.041  31.620  1.00  0.00           H  
ATOM   1367  HE3 LYS    96      45.113  68.057  33.431  1.00  0.00           H  
ATOM   1368  NZ  LYS    96      43.398  67.719  32.084  1.00  0.00           N  
ATOM   1369  HZ1 LYS    96      42.612  68.080  32.654  1.00  0.00           H  
ATOM   1370  HZ2 LYS    96      43.142  67.933  31.103  1.00  0.00           H  
ATOM   1371  HZ3 LYS    96      43.544  66.700  32.197  1.00  0.00           H  
ATOM   1372  C   LYS    96      47.677  72.873  33.707  1.00  0.00           C  
ATOM   1373  O   LYS    96      46.828  73.728  34.006  1.00  0.00           O  
ATOM   1374  N   LYS    97      48.656  73.180  32.820  1.00  0.00           N  
ATOM   1375  H   LYS    97      49.150  72.404  32.401  1.00  0.00           H  
ATOM   1376  CA  LYS    97      48.893  74.519  32.337  1.00  0.00           C  
ATOM   1377  HA  LYS    97      49.128  75.115  33.216  1.00  0.00           H  
ATOM   1378  CB  LYS    97      50.114  74.610  31.326  1.00  0.00           C  
ATOM   1379  HB2 LYS    97      50.844  73.873  31.655  1.00  0.00           H  
ATOM   1380  HB3 LYS    97      49.769  74.314  30.338  1.00  0.00           H  
ATOM   1381  CG  LYS    97      50.719  76.021  31.379  1.00  0.00           C  
ATOM   1382  HG2 LYS    97      49.912  76.750  31.347  1.00  0.00           H  
ATOM   1383  HG3 LYS    97      51.259  76.010  32.324  1.00  0.00           H  
ATOM   1384  CD  LYS    97      51.704  76.170  30.243  1.00  0.00           C  
ATOM   1385  HD2 LYS    97      52.330  75.283  30.175  1.00  0.00           H  
ATOM   1386  HD3 LYS    97      51.206  76.171  29.276  1.00  0.00           H  
ATOM   1387  CE  LYS    97      52.413  77.461  30.457  1.00  0.00           C  
ATOM   1388  HE2 LYS    97      51.727  78.231  30.111  1.00  0.00           H  
ATOM   1389  HE3 LYS    97      52.739  77.557  31.490  1.00  0.00           H  
ATOM   1390  NZ  LYS    97      53.519  77.622  29.502  1.00  0.00           N  
ATOM   1391  HZ1 LYS    97      54.300  77.000  29.777  1.00  0.00           H  
ATOM   1392  HZ2 LYS    97      53.171  77.425  28.547  1.00  0.00           H  
ATOM   1393  HZ3 LYS    97      53.896  78.579  29.626  1.00  0.00           H  
ATOM   1394  C   LYS    97      47.676  75.218  31.648  1.00  0.00           C  
ATOM   1395  O   LYS    97      47.283  76.284  31.994  1.00  0.00           O  
ATOM   1396  N   ASP    98      46.989  74.435  30.733  1.00  0.00           N  
ATOM   1397  H   ASP    98      47.450  73.673  30.254  1.00  0.00           H  
ATOM   1398  CA  ASP    98      45.731  74.971  30.137  1.00  0.00           C  
ATOM   1399  HA  ASP    98      46.050  75.976  29.871  1.00  0.00           H  
ATOM   1400  CB  ASP    98      45.338  74.121  28.943  1.00  0.00           C  
ATOM   1401  HB2 ASP    98      45.106  73.085  29.180  1.00  0.00           H  
ATOM   1402  HB3 ASP    98      44.461  74.527  28.444  1.00  0.00           H  
ATOM   1403  CG  ASP    98      46.371  73.894  27.877  1.00  0.00           C  
ATOM   1404  OD1 ASP    98      46.043  74.181  26.645  1.00  0.00           O  
ATOM   1405  OD2 ASP    98      47.491  73.466  28.217  1.00  0.00           O  
ATOM   1406  C   ASP    98      44.539  75.162  31.118  1.00  0.00           C  
ATOM   1407  O   ASP    98      43.538  75.769  30.707  1.00  0.00           O  
ATOM   1408  N   GLN    99      44.631  74.643  32.337  1.00  0.00           N  
ATOM   1409  H   GLN    99      45.483  74.246  32.709  1.00  0.00           H  
ATOM   1410  CA  GLN    99      43.488  74.697  33.199  1.00  0.00           C  
ATOM   1411  HA  GLN    99      42.612  75.162  32.752  1.00  0.00           H  
ATOM   1412  CB  GLN    99      43.082  73.315  33.528  1.00  0.00           C  
ATOM   1413  HB2 GLN    99      43.361  72.601  32.755  1.00  0.00           H  
ATOM   1414  HB3 GLN    99      43.561  73.015  34.458  1.00  0.00           H  
ATOM   1415  CG  GLN    99      41.522  73.172  33.692  1.00  0.00           C  
ATOM   1416  HG2 GLN    99      41.221  73.830  34.504  1.00  0.00           H  
ATOM   1417  HG3 GLN    99      40.965  73.439  32.797  1.00  0.00           H  
ATOM   1418  CD  GLN    99      41.040  71.784  33.758  1.00  0.00           C  
ATOM   1419  OE1 GLN    99      41.715  70.870  34.257  1.00  0.00           O  
ATOM   1420  NE2 GLN    99      39.872  71.517  33.418  1.00  0.00           N  
ATOM   1421 HE21 GLN    99      39.441  70.646  33.697  1.00  0.00           H  
ATOM   1422 HE22 GLN    99      39.200  72.264  33.304  1.00  0.00           H  
ATOM   1423  C   GLN    99      43.838  75.583  34.443  1.00  0.00           C  
ATOM   1424  O   GLN    99      42.921  75.931  35.185  1.00  0.00           O  
ATOM   1425  N   LEU   100      45.103  75.856  34.708  1.00  0.00           N  
ATOM   1426  H   LEU   100      45.736  75.403  34.062  1.00  0.00           H  
ATOM   1427  CA  LEU   100      45.642  76.358  36.016  1.00  0.00           C  
ATOM   1428  HA  LEU   100      45.120  77.279  36.266  1.00  0.00           H  
ATOM   1429  CB  LEU   100      45.480  75.197  37.072  1.00  0.00           C  
ATOM   1430  HB2 LEU   100      44.507  74.725  36.956  1.00  0.00           H  
ATOM   1431  HB3 LEU   100      46.262  74.462  36.888  1.00  0.00           H  
ATOM   1432  CG  LEU   100      45.376  75.734  38.481  1.00  0.00           C  
ATOM   1433  HG  LEU   100      46.321  76.232  38.690  1.00  0.00           H  
ATOM   1434  CD1 LEU   100      44.212  76.720  38.726  1.00  0.00           C  
ATOM   1435 HD11 LEU   100      43.252  76.328  38.395  1.00  0.00           H  
ATOM   1436 HD12 LEU   100      44.120  77.087  39.747  1.00  0.00           H  
ATOM   1437 HD13 LEU   100      44.496  77.602  38.155  1.00  0.00           H  
ATOM   1438  CD2 LEU   100      45.204  74.627  39.488  1.00  0.00           C  
ATOM   1439 HD21 LEU   100      44.603  73.824  39.067  1.00  0.00           H  
ATOM   1440 HD22 LEU   100      46.204  74.264  39.716  1.00  0.00           H  
ATOM   1441 HD23 LEU   100      44.854  75.010  40.445  1.00  0.00           H  
ATOM   1442  C   LEU   100      47.109  76.707  35.750  1.00  0.00           C  
ATOM   1443  O   LEU   100      47.993  76.118  36.387  1.00  0.00           O  
ATOM   1444  N   GLY   101      47.439  77.731  34.881  1.00  0.00           N  
ATOM   1445  H   GLY   101      46.711  78.191  34.351  1.00  0.00           H  
ATOM   1446  CA  GLY   101      48.833  78.201  34.679  1.00  0.00           C  
ATOM   1447  HA2 GLY   101      49.397  78.222  35.609  1.00  0.00           H  
ATOM   1448  HA3 GLY   101      49.258  77.519  33.946  1.00  0.00           H  
ATOM   1449  C   GLY   101      48.818  79.610  34.122  1.00  0.00           C  
ATOM   1450  O   GLY   101      47.867  80.152  33.642  1.00  0.00           O  
ATOM   1451  N   LYS   102      49.973  80.264  34.140  1.00  0.00           N  
ATOM   1452  H   LYS   102      50.720  79.693  34.512  1.00  0.00           H  
ATOM   1453  CA  LYS   102      50.154  81.733  33.904  1.00  0.00           C  
ATOM   1454  HA  LYS   102      49.281  82.264  34.278  1.00  0.00           H  
ATOM   1455  CB  LYS   102      51.466  82.177  34.528  1.00  0.00           C  
ATOM   1456  HB2 LYS   102      51.476  81.816  35.555  1.00  0.00           H  
ATOM   1457  HB3 LYS   102      52.169  81.528  34.011  1.00  0.00           H  
ATOM   1458  CG  LYS   102      51.845  83.632  34.721  1.00  0.00           C  
ATOM   1459  HG2 LYS   102      51.622  84.075  33.753  1.00  0.00           H  
ATOM   1460  HG3 LYS   102      51.293  84.007  35.581  1.00  0.00           H  
ATOM   1461  CD  LYS   102      53.321  84.008  34.865  1.00  0.00           C  
ATOM   1462  HD2 LYS   102      53.738  83.381  35.651  1.00  0.00           H  
ATOM   1463  HD3 LYS   102      53.813  83.794  33.919  1.00  0.00           H  
ATOM   1464  CE  LYS   102      53.435  85.491  35.254  1.00  0.00           C  
ATOM   1465  HE2 LYS   102      53.028  86.038  34.407  1.00  0.00           H  
ATOM   1466  HE3 LYS   102      52.987  85.836  36.183  1.00  0.00           H  
ATOM   1467  NZ  LYS   102      54.917  85.764  35.447  1.00  0.00           N  
ATOM   1468  HZ1 LYS   102      55.400  85.657  34.537  1.00  0.00           H  
ATOM   1469  HZ2 LYS   102      55.064  86.740  35.761  1.00  0.00           H  
ATOM   1470  HZ3 LYS   102      55.366  85.112  36.115  1.00  0.00           H  
ATOM   1471  C   LYS   102      50.095  82.204  32.373  1.00  0.00           C  
ATOM   1472  O   LYS   102      49.847  83.338  32.079  1.00  0.00           O  
ATOM   1473  N   ASN   103      50.167  81.228  31.470  1.00  0.00           N  
ATOM   1474  H   ASN   103      50.143  80.239  31.679  1.00  0.00           H  
ATOM   1475  CA  ASN   103      50.077  81.612  30.067  1.00  0.00           C  
ATOM   1476  HA  ASN   103      49.321  82.388  29.969  1.00  0.00           H  
ATOM   1477  CB  ASN   103      51.336  82.323  29.538  1.00  0.00           C  
ATOM   1478  HB2 ASN   103      51.129  82.848  28.608  1.00  0.00           H  
ATOM   1479  HB3 ASN   103      51.642  83.130  30.201  1.00  0.00           H  
ATOM   1480  CG  ASN   103      52.475  81.269  29.351  1.00  0.00           C  
ATOM   1481  OD1 ASN   103      52.960  80.476  30.177  1.00  0.00           O  
ATOM   1482  ND2 ASN   103      53.000  81.323  28.157  1.00  0.00           N  
ATOM   1483 HD21 ASN   103      53.551  80.496  27.970  1.00  0.00           H  
ATOM   1484 HD22 ASN   103      52.537  81.692  27.337  1.00  0.00           H  
ATOM   1485  C   ASN   103      49.486  80.512  29.064  1.00  0.00           C  
ATOM   1486  O   ASN   103      49.812  80.370  27.933  1.00  0.00           O  
ATOM   1487  N   GLU   104      48.444  79.830  29.561  1.00  0.00           N  
ATOM   1488  H   GLU   104      48.042  80.128  30.439  1.00  0.00           H  
ATOM   1489  CA  GLU   104      47.602  79.063  28.685  1.00  0.00           C  
ATOM   1490  HA  GLU   104      47.495  79.548  27.718  1.00  0.00           H  
ATOM   1491  CB  GLU   104      48.154  77.723  28.416  1.00  0.00           C  
ATOM   1492  HB2 GLU   104      49.146  77.811  27.978  1.00  0.00           H  
ATOM   1493  HB3 GLU   104      48.209  77.071  29.285  1.00  0.00           H  
ATOM   1494  CG  GLU   104      47.464  76.803  27.453  1.00  0.00           C  
ATOM   1495  HG2 GLU   104      48.101  75.925  27.373  1.00  0.00           H  
ATOM   1496  HG3 GLU   104      46.478  76.526  27.821  1.00  0.00           H  
ATOM   1497  CD  GLU   104      47.218  77.443  26.172  1.00  0.00           C  
ATOM   1498  OE1 GLU   104      46.181  78.202  26.107  1.00  0.00           O  
ATOM   1499  OE2 GLU   104      47.968  77.173  25.193  1.00  0.00           O  
ATOM   1500  C   GLU   104      46.164  79.010  29.348  1.00  0.00           C  
ATOM   1501  O   GLU   104      46.022  79.298  30.543  1.00  0.00           O  
ATOM   1502  N   GLU   105      45.084  78.724  28.581  1.00  0.00           N  
ATOM   1503  H   GLU   105      45.253  78.644  27.588  1.00  0.00           H  
ATOM   1504  CA  GLU   105      43.705  78.800  29.127  1.00  0.00           C  
ATOM   1505  HA  GLU   105      43.654  78.397  30.136  1.00  0.00           H  
ATOM   1506  CB  GLU   105      43.268  80.320  29.170  1.00  0.00           C  
ATOM   1507  HB2 GLU   105      44.150  80.946  29.295  1.00  0.00           H  
ATOM   1508  HB3 GLU   105      42.878  80.418  28.159  1.00  0.00           H  
ATOM   1509  CG  GLU   105      42.044  80.579  30.050  1.00  0.00           C  
ATOM   1510  HG2 GLU   105      41.131  80.811  29.504  1.00  0.00           H  
ATOM   1511  HG3 GLU   105      41.783  79.690  30.620  1.00  0.00           H  
ATOM   1512  CD  GLU   105      42.249  81.772  31.037  1.00  0.00           C  
ATOM   1513  OE1 GLU   105      41.661  82.885  30.894  1.00  0.00           O  
ATOM   1514  OE2 GLU   105      42.912  81.518  32.084  1.00  0.00           O  
ATOM   1515  C   GLU   105      42.675  78.055  28.219  1.00  0.00           C  
ATOM   1516  O   GLU   105      41.492  78.413  28.099  1.00  0.00           O  
ATOM   1517  N   GLY   106      43.057  76.909  27.601  1.00  0.00           N  
ATOM   1518  H   GLY   106      44.005  76.577  27.715  1.00  0.00           H  
ATOM   1519  CA  GLY   106      42.277  76.175  26.646  1.00  0.00           C  
ATOM   1520  HA2 GLY   106      41.798  76.802  25.897  1.00  0.00           H  
ATOM   1521  HA3 GLY   106      42.867  75.465  26.072  1.00  0.00           H  
ATOM   1522  C   GLY   106      41.204  75.267  27.310  1.00  0.00           C  
ATOM   1523  O   GLY   106      40.391  74.622  26.643  1.00  0.00           O  
ATOM   1524  N   ALA   107      41.167  75.154  28.641  1.00  0.00           N  
ATOM   1525  H   ALA   107      41.819  75.709  29.178  1.00  0.00           H  
ATOM   1526  CA  ALA   107      40.378  74.196  29.409  1.00  0.00           C  
ATOM   1527  HA  ALA   107      39.679  73.736  28.714  1.00  0.00           H  
ATOM   1528  CB  ALA   107      41.253  72.942  29.931  1.00  0.00           C  
ATOM   1529  HB1 ALA   107      40.541  72.350  30.504  1.00  0.00           H  
ATOM   1530  HB2 ALA   107      41.558  72.424  29.024  1.00  0.00           H  
ATOM   1531  HB3 ALA   107      42.055  73.371  30.527  1.00  0.00           H  
ATOM   1532  C   ALA   107      39.597  74.868  30.559  1.00  0.00           C  
ATOM   1533  O   ALA   107      40.124  75.808  31.186  1.00  0.00           O  
ATOM   1534  N   PRO   108      38.354  74.334  30.884  1.00  0.00           N  
ATOM   1535  CD  PRO   108      37.837  73.037  30.354  1.00  0.00           C  
ATOM   1536  HD2 PRO   108      38.621  72.319  30.586  1.00  0.00           H  
ATOM   1537  HD3 PRO   108      37.706  73.171  29.282  1.00  0.00           H  
ATOM   1538  CG  PRO   108      36.437  72.883  30.958  1.00  0.00           C  
ATOM   1539  HG2 PRO   108      36.414  72.260  31.850  1.00  0.00           H  
ATOM   1540  HG3 PRO   108      35.649  72.618  30.256  1.00  0.00           H  
ATOM   1541  CB  PRO   108      36.123  74.335  31.386  1.00  0.00           C  
ATOM   1542  HB2 PRO   108      35.375  74.461  32.166  1.00  0.00           H  
ATOM   1543  HB3 PRO   108      35.682  74.890  30.560  1.00  0.00           H  
ATOM   1544  CA  PRO   108      37.396  74.948  31.781  1.00  0.00           C  
ATOM   1545  HA  PRO   108      37.245  76.022  31.699  1.00  0.00           H  
ATOM   1546  C   PRO   108      37.738  74.729  33.228  1.00  0.00           C  
ATOM   1547  O   PRO   108      37.820  73.630  33.781  1.00  0.00           O  
ATOM   1548  N   GLN   109      38.054  75.898  33.848  1.00  0.00           N  
ATOM   1549  H   GLN   109      37.915  76.818  33.451  1.00  0.00           H  
ATOM   1550  CA  GLN   109      38.706  75.868  35.179  1.00  0.00           C  
ATOM   1551  HA  GLN   109      39.550  75.185  35.122  1.00  0.00           H  
ATOM   1552  CB  GLN   109      39.213  77.316  35.394  1.00  0.00           C  
ATOM   1553  HB2 GLN   109      39.677  77.805  34.540  1.00  0.00           H  
ATOM   1554  HB3 GLN   109      38.346  77.957  35.543  1.00  0.00           H  
ATOM   1555  CG  GLN   109      40.174  77.437  36.566  1.00  0.00           C  
ATOM   1556  HG2 GLN   109      39.703  77.585  37.536  1.00  0.00           H  
ATOM   1557  HG3 GLN   109      40.827  76.567  36.542  1.00  0.00           H  
ATOM   1558  CD  GLN   109      41.066  78.681  36.482  1.00  0.00           C  
ATOM   1559  OE1 GLN   109      40.692  79.873  36.737  1.00  0.00           O  
ATOM   1560  NE2 GLN   109      42.291  78.551  36.104  1.00  0.00           N  
ATOM   1561 HE21 GLN   109      42.938  79.328  36.094  1.00  0.00           H  
ATOM   1562 HE22 GLN   109      42.563  77.609  35.856  1.00  0.00           H  
ATOM   1563  C   GLN   109      37.829  75.241  36.226  1.00  0.00           C  
ATOM   1564  O   GLN   109      38.273  74.370  37.012  1.00  0.00           O  
ATOM   1565  N   GLU   110      36.539  75.683  36.297  1.00  0.00           N  
ATOM   1566  H   GLU   110      36.340  76.624  35.983  1.00  0.00           H  
ATOM   1567  CA  GLU   110      35.526  74.983  37.180  1.00  0.00           C  
ATOM   1568  HA  GLU   110      35.918  75.052  38.193  1.00  0.00           H  
ATOM   1569  CB  GLU   110      34.182  75.776  37.007  1.00  0.00           C  
ATOM   1570  HB2 GLU   110      33.913  75.696  35.956  1.00  0.00           H  
ATOM   1571  HB3 GLU   110      33.397  75.248  37.544  1.00  0.00           H  
ATOM   1572  CG  GLU   110      34.297  77.241  37.435  1.00  0.00           C  
ATOM   1573  HG2 GLU   110      35.328  77.562  37.568  1.00  0.00           H  
ATOM   1574  HG3 GLU   110      33.867  77.747  36.572  1.00  0.00           H  
ATOM   1575  CD  GLU   110      33.539  77.525  38.681  1.00  0.00           C  
ATOM   1576  OE1 GLU   110      32.401  77.045  38.894  1.00  0.00           O  
ATOM   1577  OE2 GLU   110      34.034  78.421  39.435  1.00  0.00           O  
ATOM   1578  C   GLU   110      35.284  73.495  36.871  1.00  0.00           C  
ATOM   1579  O   GLU   110      34.611  72.836  37.650  1.00  0.00           O  
ATOM   1580  N   GLY   111      35.962  72.929  35.856  1.00  0.00           N  
ATOM   1581  H   GLY   111      36.566  73.502  35.282  1.00  0.00           H  
ATOM   1582  CA  GLY   111      35.831  71.516  35.616  1.00  0.00           C  
ATOM   1583  HA2 GLY   111      34.790  71.292  35.837  1.00  0.00           H  
ATOM   1584  HA3 GLY   111      35.987  71.311  34.560  1.00  0.00           H  
ATOM   1585  C   GLY   111      36.875  70.679  36.370  1.00  0.00           C  
ATOM   1586  O   GLY   111      36.688  69.473  36.560  1.00  0.00           O  
ATOM   1587  N   ILE   112      37.981  71.331  36.772  1.00  0.00           N  
ATOM   1588  H   ILE   112      37.984  72.335  36.652  1.00  0.00           H  
ATOM   1589  CA  ILE   112      38.859  70.746  37.822  1.00  0.00           C  
ATOM   1590  HA  ILE   112      39.423  69.978  37.297  1.00  0.00           H  
ATOM   1591  CB  ILE   112      39.814  71.713  38.416  1.00  0.00           C  
ATOM   1592  HB  ILE   112      39.271  72.610  38.704  1.00  0.00           H  
ATOM   1593  CG2 ILE   112      40.483  71.336  39.750  1.00  0.00           C  
ATOM   1594 HG21 ILE   112      40.907  72.143  40.344  1.00  0.00           H  
ATOM   1595 HG22 ILE   112      39.788  70.741  40.338  1.00  0.00           H  
ATOM   1596 HG23 ILE   112      41.303  70.642  39.574  1.00  0.00           H  
ATOM   1597  CG1 ILE   112      40.872  72.111  37.429  1.00  0.00           C  
ATOM   1598 HG12 ILE   112      41.588  71.320  37.215  1.00  0.00           H  
ATOM   1599 HG13 ILE   112      40.352  72.333  36.499  1.00  0.00           H  
ATOM   1600  CD1 ILE   112      41.603  73.427  37.743  1.00  0.00           C  
ATOM   1601 HD11 ILE   112      41.778  73.393  38.817  1.00  0.00           H  
ATOM   1602 HD12 ILE   112      42.496  73.638  37.158  1.00  0.00           H  
ATOM   1603 HD13 ILE   112      40.887  74.242  37.659  1.00  0.00           H  
ATOM   1604  C   ILE   112      38.057  70.068  38.944  1.00  0.00           C  
ATOM   1605  O   ILE   112      38.222  68.870  39.265  1.00  0.00           O  
ATOM   1606  N   LEU   113      37.042  70.807  39.525  1.00  0.00           N  
ATOM   1607  H   LEU   113      36.825  71.721  39.151  1.00  0.00           H  
ATOM   1608  CA  LEU   113      36.306  70.456  40.728  1.00  0.00           C  
ATOM   1609  HA  LEU   113      37.014  70.035  41.438  1.00  0.00           H  
ATOM   1610  CB  LEU   113      35.518  71.639  41.322  1.00  0.00           C  
ATOM   1611  HB2 LEU   113      34.680  71.837  40.656  1.00  0.00           H  
ATOM   1612  HB3 LEU   113      35.225  71.343  42.327  1.00  0.00           H  
ATOM   1613  CG  LEU   113      36.272  72.940  41.360  1.00  0.00           C  
ATOM   1614  HG  LEU   113      36.621  73.192  40.360  1.00  0.00           H  
ATOM   1615  CD1 LEU   113      35.446  74.024  42.003  1.00  0.00           C  
ATOM   1616 HD11 LEU   113      35.779  75.048  41.849  1.00  0.00           H  
ATOM   1617 HD12 LEU   113      34.415  73.907  41.677  1.00  0.00           H  
ATOM   1618 HD13 LEU   113      35.408  73.852  43.077  1.00  0.00           H  
ATOM   1619  CD2 LEU   113      37.470  72.844  42.243  1.00  0.00           C  
ATOM   1620 HD21 LEU   113      37.987  73.795  42.123  1.00  0.00           H  
ATOM   1621 HD22 LEU   113      37.088  72.624  43.238  1.00  0.00           H  
ATOM   1622 HD23 LEU   113      38.063  71.962  42.011  1.00  0.00           H  
ATOM   1623  C   LEU   113      35.270  69.378  40.475  1.00  0.00           C  
ATOM   1624  O   LEU   113      34.496  69.111  41.329  1.00  0.00           O  
ATOM   1625  N   GLU   114      35.247  68.690  39.312  1.00  0.00           N  
ATOM   1626  H   GLU   114      35.883  68.958  38.573  1.00  0.00           H  
ATOM   1627  CA  GLU   114      34.308  67.605  38.877  1.00  0.00           C  
ATOM   1628  HA  GLU   114      33.830  67.432  39.838  1.00  0.00           H  
ATOM   1629  CB  GLU   114      33.268  68.071  37.923  1.00  0.00           C  
ATOM   1630  HB2 GLU   114      33.748  68.290  36.971  1.00  0.00           H  
ATOM   1631  HB3 GLU   114      32.492  67.310  37.867  1.00  0.00           H  
ATOM   1632  CG  GLU   114      32.619  69.383  38.131  1.00  0.00           C  
ATOM   1633  HG2 GLU   114      33.334  70.160  38.393  1.00  0.00           H  
ATOM   1634  HG3 GLU   114      32.075  69.676  37.235  1.00  0.00           H  
ATOM   1635  CD  GLU   114      31.615  69.318  39.264  1.00  0.00           C  
ATOM   1636  OE1 GLU   114      31.517  70.305  40.070  1.00  0.00           O  
ATOM   1637  OE2 GLU   114      30.757  68.371  39.378  1.00  0.00           O  
ATOM   1638  C   GLU   114      34.970  66.387  38.304  1.00  0.00           C  
ATOM   1639  O   GLU   114      34.249  65.523  37.870  1.00  0.00           O  
ATOM   1640  N   ASP   115      36.349  66.320  38.252  1.00  0.00           N  
ATOM   1641  H   ASP   115      36.968  67.057  38.562  1.00  0.00           H  
ATOM   1642  CA  ASP   115      36.923  64.953  38.303  1.00  0.00           C  
ATOM   1643  HA  ASP   115      36.255  64.369  38.932  1.00  0.00           H  
ATOM   1644  CB  ASP   115      36.832  64.405  36.852  1.00  0.00           C  
ATOM   1645  HB2 ASP   115      37.386  63.473  36.764  1.00  0.00           H  
ATOM   1646  HB3 ASP   115      35.785  64.190  36.650  1.00  0.00           H  
ATOM   1647  CG  ASP   115      37.377  65.285  35.806  1.00  0.00           C  
ATOM   1648  OD1 ASP   115      36.896  65.387  34.642  1.00  0.00           O  
ATOM   1649  OD2 ASP   115      38.390  66.007  36.139  1.00  0.00           O  
ATOM   1650  C   ASP   115      38.340  64.802  38.809  1.00  0.00           C  
ATOM   1651  O   ASP   115      38.873  63.687  38.685  1.00  0.00           O  
ATOM   1652  N   MET   116      39.101  65.884  39.178  1.00  0.00           N  
ATOM   1653  H   MET   116      38.826  66.849  39.061  1.00  0.00           H  
ATOM   1654  CA  MET   116      40.468  65.845  39.603  1.00  0.00           C  
ATOM   1655  HA  MET   116      40.912  64.852  39.571  1.00  0.00           H  
ATOM   1656  CB  MET   116      41.374  66.640  38.572  1.00  0.00           C  
ATOM   1657  HB2 MET   116      41.233  66.256  37.564  1.00  0.00           H  
ATOM   1658  HB3 MET   116      40.999  67.661  38.535  1.00  0.00           H  
ATOM   1659  CG  MET   116      42.924  66.664  38.853  1.00  0.00           C  
ATOM   1660  HG2 MET   116      43.413  67.088  37.979  1.00  0.00           H  
ATOM   1661  HG3 MET   116      43.232  67.380  39.612  1.00  0.00           H  
ATOM   1662  SD  MET   116      43.780  65.086  39.078  1.00  0.00           S  
ATOM   1663  CE  MET   116      43.001  64.097  37.779  1.00  0.00           C  
ATOM   1664  HE1 MET   116      43.498  63.131  37.731  1.00  0.00           H  
ATOM   1665  HE2 MET   116      41.954  63.878  37.978  1.00  0.00           H  
ATOM   1666  HE3 MET   116      43.013  64.637  36.835  1.00  0.00           H  
ATOM   1667  C   MET   116      40.564  66.494  41.062  1.00  0.00           C  
ATOM   1668  O   MET   116      40.241  67.695  41.216  1.00  0.00           O  
ATOM   1669  N   PRO   117      41.078  65.693  42.058  1.00  0.00           N  
ATOM   1670  CD  PRO   117      40.936  64.290  42.064  1.00  0.00           C  
ATOM   1671  HD2 PRO   117      41.682  63.890  41.381  1.00  0.00           H  
ATOM   1672  HD3 PRO   117      39.911  64.008  41.836  1.00  0.00           H  
ATOM   1673  CG  PRO   117      41.219  63.835  43.511  1.00  0.00           C  
ATOM   1674  HG2 PRO   117      42.290  63.703  43.651  1.00  0.00           H  
ATOM   1675  HG3 PRO   117      40.656  62.970  43.855  1.00  0.00           H  
ATOM   1676  CB  PRO   117      40.976  65.091  44.333  1.00  0.00           C  
ATOM   1677  HB2 PRO   117      41.580  65.068  45.238  1.00  0.00           H  
ATOM   1678  HB3 PRO   117      39.940  65.155  44.663  1.00  0.00           H  
ATOM   1679  CA  PRO   117      41.291  66.261  43.383  1.00  0.00           C  
ATOM   1680  HA  PRO   117      40.550  67.027  43.598  1.00  0.00           H  
ATOM   1681  C   PRO   117      42.695  66.856  43.510  1.00  0.00           C  
ATOM   1682  O   PRO   117      43.665  66.196  43.239  1.00  0.00           O  
ATOM   1683  N   VAL   118      42.696  68.123  43.960  1.00  0.00           N  
ATOM   1684  H   VAL   118      41.794  68.467  44.264  1.00  0.00           H  
ATOM   1685  CA  VAL   118      43.785  69.027  43.843  1.00  0.00           C  
ATOM   1686  HA  VAL   118      44.711  68.582  43.485  1.00  0.00           H  
ATOM   1687  CB  VAL   118      43.524  70.285  42.925  1.00  0.00           C  
ATOM   1688  HB  VAL   118      44.395  70.934  42.853  1.00  0.00           H  
ATOM   1689  CG1 VAL   118      43.358  69.791  41.487  1.00  0.00           C  
ATOM   1690 HG11 VAL   118      44.293  69.339  41.161  1.00  0.00           H  
ATOM   1691 HG12 VAL   118      42.527  69.101  41.354  1.00  0.00           H  
ATOM   1692 HG13 VAL   118      43.131  70.631  40.833  1.00  0.00           H  
ATOM   1693  CG2 VAL   118      42.338  71.092  43.397  1.00  0.00           C  
ATOM   1694 HG21 VAL   118      42.384  71.251  44.473  1.00  0.00           H  
ATOM   1695 HG22 VAL   118      42.474  71.991  42.800  1.00  0.00           H  
ATOM   1696 HG23 VAL   118      41.363  70.608  43.358  1.00  0.00           H  
ATOM   1697  C   VAL   118      44.354  69.558  45.162  1.00  0.00           C  
ATOM   1698  O   VAL   118      43.870  69.166  46.273  1.00  0.00           O  
ATOM   1699  N   ASP   119      45.486  70.360  45.064  1.00  0.00           N  
ATOM   1700  H   ASP   119      45.857  70.642  44.166  1.00  0.00           H  
ATOM   1701  CA  ASP   119      46.191  70.991  46.215  1.00  0.00           C  
ATOM   1702  HA  ASP   119      45.514  71.519  46.883  1.00  0.00           H  
ATOM   1703  CB  ASP   119      46.792  69.862  47.141  1.00  0.00           C  
ATOM   1704  HB2 ASP   119      46.095  69.073  47.416  1.00  0.00           H  
ATOM   1705  HB3 ASP   119      47.653  69.434  46.630  1.00  0.00           H  
ATOM   1706  CG  ASP   119      47.410  70.352  48.409  1.00  0.00           C  
ATOM   1707  OD1 ASP   119      47.088  71.425  48.934  1.00  0.00           O  
ATOM   1708  OD2 ASP   119      48.100  69.535  49.015  1.00  0.00           O  
ATOM   1709  C   ASP   119      47.222  72.039  45.624  1.00  0.00           C  
ATOM   1710  O   ASP   119      48.475  71.763  45.619  1.00  0.00           O  
ATOM   1711  N   PRO   120      46.779  73.233  45.136  1.00  0.00           N  
ATOM   1712  CD  PRO   120      45.389  73.643  45.128  1.00  0.00           C  
ATOM   1713  HD2 PRO   120      45.123  73.735  46.178  1.00  0.00           H  
ATOM   1714  HD3 PRO   120      44.736  72.969  44.578  1.00  0.00           H  
ATOM   1715  CG  PRO   120      45.458  74.943  44.347  1.00  0.00           C  
ATOM   1716  HG2 PRO   120      45.511  75.772  45.050  1.00  0.00           H  
ATOM   1717  HG3 PRO   120      44.589  75.092  43.709  1.00  0.00           H  
ATOM   1718  CB  PRO   120      46.588  74.706  43.388  1.00  0.00           C  
ATOM   1719  HB2 PRO   120      47.149  75.580  43.063  1.00  0.00           H  
ATOM   1720  HB3 PRO   120      46.408  74.066  42.526  1.00  0.00           H  
ATOM   1721  CA  PRO   120      47.647  73.957  44.220  1.00  0.00           C  
ATOM   1722  HA  PRO   120      48.225  73.281  43.594  1.00  0.00           H  
ATOM   1723  C   PRO   120      48.612  74.921  44.989  1.00  0.00           C  
ATOM   1724  O   PRO   120      48.483  75.017  46.192  1.00  0.00           O  
ATOM   1725  N   ASP   121      49.563  75.541  44.231  1.00  0.00           N  
ATOM   1726  H   ASP   121      49.575  75.425  43.226  1.00  0.00           H  
ATOM   1727  CA  ASP   121      50.683  76.266  44.852  1.00  0.00           C  
ATOM   1728  HA  ASP   121      50.450  76.740  45.803  1.00  0.00           H  
ATOM   1729  CB  ASP   121      51.837  75.253  45.174  1.00  0.00           C  
ATOM   1730  HB2 ASP   121      51.531  74.411  45.792  1.00  0.00           H  
ATOM   1731  HB3 ASP   121      52.085  74.882  44.181  1.00  0.00           H  
ATOM   1732  CG  ASP   121      53.168  75.761  45.807  1.00  0.00           C  
ATOM   1733  OD1 ASP   121      53.418  77.005  45.875  1.00  0.00           O  
ATOM   1734  OD2 ASP   121      53.966  74.837  46.194  1.00  0.00           O  
ATOM   1735  C   ASP   121      51.099  77.425  43.861  1.00  0.00           C  
ATOM   1736  O   ASP   121      51.307  77.248  42.630  1.00  0.00           O  
ATOM   1737  N   ASN   122      51.175  78.685  44.464  1.00  0.00           N  
ATOM   1738  H   ASN   122      50.828  78.884  45.393  1.00  0.00           H  
ATOM   1739  CA  ASN   122      51.420  79.864  43.605  1.00  0.00           C  
ATOM   1740  HA  ASN   122      50.660  79.794  42.829  1.00  0.00           H  
ATOM   1741  CB  ASN   122      51.150  81.053  44.558  1.00  0.00           C  
ATOM   1742  HB2 ASN   122      51.898  81.040  45.348  1.00  0.00           H  
ATOM   1743  HB3 ASN   122      51.257  82.003  44.037  1.00  0.00           H  
ATOM   1744  CG  ASN   122      49.762  80.971  45.062  1.00  0.00           C  
ATOM   1745  OD1 ASN   122      48.780  80.928  44.361  1.00  0.00           O  
ATOM   1746  ND2 ASN   122      49.631  80.969  46.361  1.00  0.00           N  
ATOM   1747 HD21 ASN   122      48.674  80.926  46.685  1.00  0.00           H  
ATOM   1748 HD22 ASN   122      50.417  80.765  46.964  1.00  0.00           H  
ATOM   1749  C   ASN   122      52.827  79.970  42.902  1.00  0.00           C  
ATOM   1750  O   ASN   122      52.949  80.740  41.978  1.00  0.00           O  
ATOM   1751  N   GLU   123      53.757  79.056  43.312  1.00  0.00           N  
ATOM   1752  H   GLU   123      53.690  78.569  44.195  1.00  0.00           H  
ATOM   1753  CA  GLU   123      54.999  78.891  42.543  1.00  0.00           C  
ATOM   1754  HA  GLU   123      55.323  79.841  42.123  1.00  0.00           H  
ATOM   1755  CB  GLU   123      56.041  78.305  43.486  1.00  0.00           C  
ATOM   1756  HB2 GLU   123      56.202  78.969  44.333  1.00  0.00           H  
ATOM   1757  HB3 GLU   123      55.698  77.351  43.883  1.00  0.00           H  
ATOM   1758  CG  GLU   123      57.444  78.068  42.880  1.00  0.00           C  
ATOM   1759  HG2 GLU   123      58.077  77.574  43.614  1.00  0.00           H  
ATOM   1760  HG3 GLU   123      57.385  77.620  41.890  1.00  0.00           H  
ATOM   1761  CD  GLU   123      58.193  79.350  42.477  1.00  0.00           C  
ATOM   1762  OE1 GLU   123      59.276  79.254  41.824  1.00  0.00           O  
ATOM   1763  OE2 GLU   123      57.810  80.511  42.844  1.00  0.00           O  
ATOM   1764  C   GLU   123      54.769  78.004  41.373  1.00  0.00           C  
ATOM   1765  O   GLU   123      55.209  78.243  40.252  1.00  0.00           O  
ATOM   1766  N   ALA   124      54.064  76.871  41.625  1.00  0.00           N  
ATOM   1767  H   ALA   124      53.759  76.769  42.583  1.00  0.00           H  
ATOM   1768  CA  ALA   124      53.667  75.895  40.598  1.00  0.00           C  
ATOM   1769  HA  ALA   124      54.616  75.726  40.093  1.00  0.00           H  
ATOM   1770  CB  ALA   124      53.139  74.695  41.350  1.00  0.00           C  
ATOM   1771  HB1 ALA   124      53.281  73.803  40.743  1.00  0.00           H  
ATOM   1772  HB2 ALA   124      53.648  74.561  42.302  1.00  0.00           H  
ATOM   1773  HB3 ALA   124      52.069  74.797  41.523  1.00  0.00           H  
ATOM   1774  C   ALA   124      52.625  76.497  39.642  1.00  0.00           C  
ATOM   1775  O   ALA   124      52.298  75.783  38.697  1.00  0.00           O  
ATOM   1776  N   TYR   125      52.267  77.835  39.778  1.00  0.00           N  
ATOM   1777  H   TYR   125      52.799  78.392  40.433  1.00  0.00           H  
ATOM   1778  CA  TYR   125      51.452  78.609  38.873  1.00  0.00           C  
ATOM   1779  HA  TYR   125      50.977  77.906  38.192  1.00  0.00           H  
ATOM   1780  CB  TYR   125      50.489  79.540  39.659  1.00  0.00           C  
ATOM   1781  HB2 TYR   125      49.939  78.913  40.356  1.00  0.00           H  
ATOM   1782  HB3 TYR   125      50.952  80.317  40.263  1.00  0.00           H  
ATOM   1783  CG  TYR   125      49.530  80.137  38.669  1.00  0.00           C  
ATOM   1784  CD1 TYR   125      48.259  79.555  38.447  1.00  0.00           C  
ATOM   1785  HD1 TYR   125      47.926  78.678  38.988  1.00  0.00           H  
ATOM   1786  CE1 TYR   125      47.355  80.100  37.535  1.00  0.00           C  
ATOM   1787  HE1 TYR   125      46.390  79.652  37.332  1.00  0.00           H  
ATOM   1788  CZ  TYR   125      47.752  81.318  36.948  1.00  0.00           C  
ATOM   1789  OH  TYR   125      46.998  81.918  35.997  1.00  0.00           O  
ATOM   1790  HH  TYR   125      46.347  81.304  35.624  1.00  0.00           H  
ATOM   1791  CE2 TYR   125      48.910  81.958  37.285  1.00  0.00           C  
ATOM   1792  HE2 TYR   125      48.984  82.952  36.860  1.00  0.00           H  
ATOM   1793  CD2 TYR   125      49.832  81.384  38.157  1.00  0.00           C  
ATOM   1794  HD2 TYR   125      50.681  81.906  38.581  1.00  0.00           H  
ATOM   1795  C   TYR   125      52.345  79.376  37.856  1.00  0.00           C  
ATOM   1796  O   TYR   125      52.129  79.241  36.680  1.00  0.00           O  
ATOM   1797  N   GLU   126      53.476  80.049  38.354  1.00  0.00           N  
ATOM   1798  H   GLU   126      53.661  80.001  39.347  1.00  0.00           H  
ATOM   1799  CA  GLU   126      54.511  80.746  37.588  1.00  0.00           C  
ATOM   1800  HA  GLU   126      54.009  81.385  36.865  1.00  0.00           H  
ATOM   1801  CB  GLU   126      55.470  81.450  38.584  1.00  0.00           C  
ATOM   1802  HB2 GLU   126      54.854  82.107  39.194  1.00  0.00           H  
ATOM   1803  HB3 GLU   126      55.843  80.667  39.241  1.00  0.00           H  
ATOM   1804  CG  GLU   126      56.650  82.122  37.974  1.00  0.00           C  
ATOM   1805  HG2 GLU   126      57.319  82.412  38.782  1.00  0.00           H  
ATOM   1806  HG3 GLU   126      57.208  81.492  37.284  1.00  0.00           H  
ATOM   1807  CD  GLU   126      56.275  83.318  37.095  1.00  0.00           C  
ATOM   1808  OE1 GLU   126      55.516  84.154  37.662  1.00  0.00           O  
ATOM   1809  OE2 GLU   126      56.806  83.414  35.984  1.00  0.00           O  
ATOM   1810  C   GLU   126      55.381  79.724  36.777  1.00  0.00           C  
ATOM   1811  O   GLU   126      55.685  79.974  35.574  1.00  0.00           O  
ATOM   1812  N   MET   127      55.649  78.683  37.518  1.00  0.00           N  
ATOM   1813  H   MET   127      55.387  78.718  38.494  1.00  0.00           H  
ATOM   1814  CA  MET   127      56.929  77.936  37.120  1.00  0.00           C  
ATOM   1815  HA  MET   127      56.813  77.837  36.043  1.00  0.00           H  
ATOM   1816  CB  MET   127      58.257  78.561  37.435  1.00  0.00           C  
ATOM   1817  HB2 MET   127      58.349  79.513  36.915  1.00  0.00           H  
ATOM   1818  HB3 MET   127      58.376  78.745  38.501  1.00  0.00           H  
ATOM   1819  CG  MET   127      59.427  77.671  37.023  1.00  0.00           C  
ATOM   1820  HG2 MET   127      60.247  78.385  36.991  1.00  0.00           H  
ATOM   1821  HG3 MET   127      59.571  76.990  37.858  1.00  0.00           H  
ATOM   1822  SD  MET   127      59.277  76.738  35.471  1.00  0.00           S  
ATOM   1823  CE  MET   127      59.181  78.141  34.323  1.00  0.00           C  
ATOM   1824  HE1 MET   127      59.981  78.795  34.663  1.00  0.00           H  
ATOM   1825  HE2 MET   127      59.388  77.769  33.322  1.00  0.00           H  
ATOM   1826  HE3 MET   127      58.234  78.666  34.427  1.00  0.00           H  
ATOM   1827  C   MET   127      56.909  76.540  37.781  1.00  0.00           C  
ATOM   1828  O   MET   127      57.429  76.370  38.876  1.00  0.00           O  
ATOM   1829  N   PRO   128      56.116  75.576  37.241  1.00  0.00           N  
ATOM   1830  CD  PRO   128      55.031  75.809  36.370  1.00  0.00           C  
ATOM   1831  HD2 PRO   128      55.343  76.521  35.609  1.00  0.00           H  
ATOM   1832  HD3 PRO   128      54.177  76.186  36.929  1.00  0.00           H  
ATOM   1833  CG  PRO   128      54.680  74.448  35.852  1.00  0.00           C  
ATOM   1834  HG2 PRO   128      55.400  74.227  35.066  1.00  0.00           H  
ATOM   1835  HG3 PRO   128      53.639  74.341  35.555  1.00  0.00           H  
ATOM   1836  CB  PRO   128      55.001  73.578  37.031  1.00  0.00           C  
ATOM   1837  HB2 PRO   128      55.256  72.588  36.659  1.00  0.00           H  
ATOM   1838  HB3 PRO   128      54.191  73.494  37.754  1.00  0.00           H  
ATOM   1839  CA  PRO   128      56.186  74.227  37.692  1.00  0.00           C  
ATOM   1840  HA  PRO   128      56.041  74.194  38.769  1.00  0.00           H  
ATOM   1841  C   PRO   128      57.475  73.491  37.425  1.00  0.00           C  
ATOM   1842  O   PRO   128      58.272  73.833  36.497  1.00  0.00           O  
ATOM   1843  N   SER   129      57.790  72.507  38.271  1.00  0.00           N  
ATOM   1844  H   SER   129      57.218  72.436  39.102  1.00  0.00           H  
ATOM   1845  CA  SER   129      58.705  71.455  38.029  1.00  0.00           C  
ATOM   1846  HA  SER   129      59.706  71.764  37.736  1.00  0.00           H  
ATOM   1847  CB  SER   129      58.890  70.620  39.278  1.00  0.00           C  
ATOM   1848  HB2 SER   129      59.220  71.221  40.123  1.00  0.00           H  
ATOM   1849  HB3 SER   129      57.997  70.063  39.551  1.00  0.00           H  
ATOM   1850  OG  SER   129      59.964  69.699  39.126  1.00  0.00           O  
ATOM   1851  HG  SER   129      60.130  69.262  39.976  1.00  0.00           H  
ATOM   1852  C   SER   129      58.156  70.468  36.992  1.00  0.00           C  
ATOM   1853  O   SER   129      56.984  69.994  36.910  1.00  0.00           O  
ATOM   1854  N   GLU   130      59.157  70.126  36.139  1.00  0.00           N  
ATOM   1855  H   GLU   130      60.083  70.504  36.293  1.00  0.00           H  
ATOM   1856  CA  GLU   130      58.804  69.410  34.921  1.00  0.00           C  
ATOM   1857  HA  GLU   130      57.832  69.711  34.538  1.00  0.00           H  
ATOM   1858  CB  GLU   130      59.768  69.718  33.799  1.00  0.00           C  
ATOM   1859  HB2 GLU   130      59.256  69.420  32.886  1.00  0.00           H  
ATOM   1860  HB3 GLU   130      59.932  70.790  33.710  1.00  0.00           H  
ATOM   1861  CG  GLU   130      61.121  69.034  33.941  1.00  0.00           C  
ATOM   1862  HG2 GLU   130      60.930  67.970  33.810  1.00  0.00           H  
ATOM   1863  HG3 GLU   130      61.754  69.335  33.109  1.00  0.00           H  
ATOM   1864  CD  GLU   130      62.055  69.475  35.069  1.00  0.00           C  
ATOM   1865  OE1 GLU   130      61.949  69.021  36.219  1.00  0.00           O  
ATOM   1866  OE2 GLU   130      63.005  70.302  34.803  1.00  0.00           O  
ATOM   1867  C   GLU   130      58.644  67.850  35.233  1.00  0.00           C  
ATOM   1868  O   GLU   130      58.133  67.074  34.416  1.00  0.00           O  
ATOM   1869  N   GLU   131      59.124  67.456  36.459  1.00  0.00           N  
ATOM   1870  H   GLU   131      59.480  68.154  37.098  1.00  0.00           H  
ATOM   1871  CA  GLU   131      58.936  66.058  36.971  1.00  0.00           C  
ATOM   1872  HA  GLU   131      59.326  65.323  36.271  1.00  0.00           H  
ATOM   1873  CB  GLU   131      59.655  66.008  38.294  1.00  0.00           C  
ATOM   1874  HB2 GLU   131      59.276  66.817  38.915  1.00  0.00           H  
ATOM   1875  HB3 GLU   131      59.514  65.108  38.889  1.00  0.00           H  
ATOM   1876  CG  GLU   131      61.247  66.274  38.093  1.00  0.00           C  
ATOM   1877  HG2 GLU   131      61.416  67.100  37.405  1.00  0.00           H  
ATOM   1878  HG3 GLU   131      61.621  66.518  39.085  1.00  0.00           H  
ATOM   1879  CD  GLU   131      61.978  65.105  37.437  1.00  0.00           C  
ATOM   1880  OE1 GLU   131      61.455  63.999  37.418  1.00  0.00           O  
ATOM   1881  OE2 GLU   131      63.146  65.291  36.947  1.00  0.00           O  
ATOM   1882  C   GLU   131      57.444  65.903  37.347  1.00  0.00           C  
ATOM   1883  O   GLU   131      56.997  64.807  37.654  1.00  0.00           O  
ATOM   1884  N   GLY   132      56.730  66.990  37.469  1.00  0.00           N  
ATOM   1885  H   GLY   132      57.194  67.889  37.453  1.00  0.00           H  
ATOM   1886  CA  GLY   132      55.359  66.935  37.836  1.00  0.00           C  
ATOM   1887  HA2 GLY   132      54.975  67.939  37.674  1.00  0.00           H  
ATOM   1888  HA3 GLY   132      54.940  66.165  37.193  1.00  0.00           H  
ATOM   1889  C   GLY   132      55.163  66.599  39.300  1.00  0.00           C  
ATOM   1890  O   GLY   132      55.754  67.235  40.215  1.00  0.00           O  
ATOM   1891  N   TYR   133      54.151  65.720  39.534  1.00  0.00           N  
ATOM   1892  H   TYR   133      53.854  65.077  38.812  1.00  0.00           H  
ATOM   1893  CA  TYR   133      53.351  65.794  40.745  1.00  0.00           C  
ATOM   1894  HA  TYR   133      53.099  66.839  40.911  1.00  0.00           H  
ATOM   1895  CB  TYR   133      52.075  64.985  40.585  1.00  0.00           C  
ATOM   1896  HB2 TYR   133      52.366  63.947  40.436  1.00  0.00           H  
ATOM   1897  HB3 TYR   133      51.588  65.034  41.557  1.00  0.00           H  
ATOM   1898  CG  TYR   133      51.068  65.407  39.519  1.00  0.00           C  
ATOM   1899  CD1 TYR   133      51.069  66.712  38.954  1.00  0.00           C  
ATOM   1900  HD1 TYR   133      51.857  67.427  39.160  1.00  0.00           H  
ATOM   1901  CE1 TYR   133      50.102  67.072  38.100  1.00  0.00           C  
ATOM   1902  HE1 TYR   133      49.922  68.108  37.838  1.00  0.00           H  
ATOM   1903  CZ  TYR   133      49.107  66.173  37.705  1.00  0.00           C  
ATOM   1904  OH  TYR   133      48.016  66.588  36.935  1.00  0.00           O  
ATOM   1905  HH  TYR   133      48.165  67.481  36.588  1.00  0.00           H  
ATOM   1906  CE2 TYR   133      49.107  64.829  38.183  1.00  0.00           C  
ATOM   1907  HE2 TYR   133      48.354  64.115  37.870  1.00  0.00           H  
ATOM   1908  CD2 TYR   133      50.091  64.539  39.124  1.00  0.00           C  
ATOM   1909  HD2 TYR   133      50.102  63.523  39.501  1.00  0.00           H  
ATOM   1910  C   TYR   133      54.147  65.328  41.954  1.00  0.00           C  
ATOM   1911  O   TYR   133      54.106  65.849  43.065  1.00  0.00           O  
ATOM   1912  N   GLN   134      54.965  64.242  41.782  1.00  0.00           N  
ATOM   1913  H   GLN   134      54.846  63.666  40.960  1.00  0.00           H  
ATOM   1914  CA  GLN   134      55.551  63.574  42.961  1.00  0.00           C  
ATOM   1915  HA  GLN   134      54.884  63.626  43.819  1.00  0.00           H  
ATOM   1916  CB  GLN   134      55.935  62.104  42.606  1.00  0.00           C  
ATOM   1917  HB2 GLN   134      55.262  61.622  41.898  1.00  0.00           H  
ATOM   1918  HB3 GLN   134      56.903  61.944  42.135  1.00  0.00           H  
ATOM   1919  CG  GLN   134      55.928  61.348  43.937  1.00  0.00           C  
ATOM   1920  HG2 GLN   134      56.792  61.640  44.531  1.00  0.00           H  
ATOM   1921  HG3 GLN   134      55.052  61.562  44.545  1.00  0.00           H  
ATOM   1922  CD  GLN   134      55.938  59.820  43.868  1.00  0.00           C  
ATOM   1923  OE1 GLN   134      56.261  59.257  42.882  1.00  0.00           O  
ATOM   1924  NE2 GLN   134      55.869  59.142  44.988  1.00  0.00           N  
ATOM   1925 HE21 GLN   134      55.717  58.150  44.868  1.00  0.00           H  
ATOM   1926 HE22 GLN   134      55.729  59.591  45.883  1.00  0.00           H  
ATOM   1927  C   GLN   134      56.765  64.377  43.300  1.00  0.00           C  
ATOM   1928  O   GLN   134      57.477  64.008  44.199  1.00  0.00           O  
ATOM   1929  N   ASP   135      57.165  65.566  42.738  1.00  0.00           N  
ATOM   1930  H   ASP   135      56.672  65.976  41.956  1.00  0.00           H  
ATOM   1931  CA  ASP   135      58.218  66.361  43.243  1.00  0.00           C  
ATOM   1932  HA  ASP   135      59.059  65.735  43.533  1.00  0.00           H  
ATOM   1933  CB  ASP   135      58.696  67.480  42.229  1.00  0.00           C  
ATOM   1934  HB2 ASP   135      58.548  67.172  41.196  1.00  0.00           H  
ATOM   1935  HB3 ASP   135      58.170  68.431  42.278  1.00  0.00           H  
ATOM   1936  CG  ASP   135      60.202  67.759  42.245  1.00  0.00           C  
ATOM   1937  OD1 ASP   135      60.658  68.836  41.723  1.00  0.00           O  
ATOM   1938  OD2 ASP   135      61.032  66.947  42.723  1.00  0.00           O  
ATOM   1939  C   ASP   135      57.861  67.081  44.557  1.00  0.00           C  
ATOM   1940  O   ASP   135      58.696  67.351  45.444  1.00  0.00           O  
ATOM   1941  N   TYR   136      56.600  67.543  44.655  1.00  0.00           N  
ATOM   1942  H   TYR   136      56.163  67.548  43.743  1.00  0.00           H  
ATOM   1943  CA  TYR   136      55.975  68.242  45.752  1.00  0.00           C  
ATOM   1944  HA  TYR   136      56.666  69.016  46.080  1.00  0.00           H  
ATOM   1945  CB  TYR   136      54.754  68.971  45.278  1.00  0.00           C  
ATOM   1946  HB2 TYR   136      53.990  68.264  44.961  1.00  0.00           H  
ATOM   1947  HB3 TYR   136      54.358  69.525  46.127  1.00  0.00           H  
ATOM   1948  CG  TYR   136      55.020  69.901  44.107  1.00  0.00           C  
ATOM   1949  CD1 TYR   136      55.343  71.256  44.275  1.00  0.00           C  
ATOM   1950  HD1 TYR   136      55.456  71.731  45.242  1.00  0.00           H  
ATOM   1951  CE1 TYR   136      55.505  72.068  43.129  1.00  0.00           C  
ATOM   1952  HE1 TYR   136      55.676  73.127  43.283  1.00  0.00           H  
ATOM   1953  CZ  TYR   136      55.506  71.549  41.820  1.00  0.00           C  
ATOM   1954  OH  TYR   136      55.795  72.335  40.732  1.00  0.00           O  
ATOM   1955  HH  TYR   136      56.147  73.199  40.995  1.00  0.00           H  
ATOM   1956  CE2 TYR   136      55.249  70.247  41.640  1.00  0.00           C  
ATOM   1957  HE2 TYR   136      55.093  69.904  40.625  1.00  0.00           H  
ATOM   1958  CD2 TYR   136      54.996  69.439  42.743  1.00  0.00           C  
ATOM   1959  HD2 TYR   136      54.691  68.442  42.448  1.00  0.00           H  
ATOM   1960  C   TYR   136      55.682  67.260  46.950  1.00  0.00           C  
ATOM   1961  O   TYR   136      55.304  67.654  48.043  1.00  0.00           O  
ATOM   1962  N   GLU   137      55.928  65.960  46.742  1.00  0.00           N  
ATOM   1963  H   GLU   137      56.312  65.666  45.854  1.00  0.00           H  
ATOM   1964  CA  GLU   137      55.838  65.044  47.886  1.00  0.00           C  
ATOM   1965  HA  GLU   137      54.811  65.102  48.240  1.00  0.00           H  
ATOM   1966  CB  GLU   137      56.052  63.644  47.389  1.00  0.00           C  
ATOM   1967  HB2 GLU   137      55.220  63.374  46.740  1.00  0.00           H  
ATOM   1968  HB3 GLU   137      57.011  63.519  46.891  1.00  0.00           H  
ATOM   1969  CG  GLU   137      56.101  62.579  48.498  1.00  0.00           C  
ATOM   1970  HG2 GLU   137      57.116  62.194  48.571  1.00  0.00           H  
ATOM   1971  HG3 GLU   137      55.884  62.888  49.519  1.00  0.00           H  
ATOM   1972  CD  GLU   137      55.130  61.372  48.189  1.00  0.00           C  
ATOM   1973  OE1 GLU   137      53.927  61.450  48.583  1.00  0.00           O  
ATOM   1974  OE2 GLU   137      55.452  60.431  47.423  1.00  0.00           O  
ATOM   1975  C   GLU   137      56.912  65.424  48.908  1.00  0.00           C  
ATOM   1976  O   GLU   137      58.112  65.663  48.571  1.00  0.00           O  
ATOM   1977  N   PRO   138      56.540  65.593  50.272  1.00  0.00           N  
ATOM   1978  CD  PRO   138      55.273  65.542  50.882  1.00  0.00           C  
ATOM   1979  HD2 PRO   138      54.728  64.611  50.744  1.00  0.00           H  
ATOM   1980  HD3 PRO   138      54.617  66.203  50.320  1.00  0.00           H  
ATOM   1981  CG  PRO   138      55.399  65.881  52.321  1.00  0.00           C  
ATOM   1982  HG2 PRO   138      55.652  64.987  52.888  1.00  0.00           H  
ATOM   1983  HG3 PRO   138      54.402  66.292  52.461  1.00  0.00           H  
ATOM   1984  CB  PRO   138      56.519  66.881  52.274  1.00  0.00           C  
ATOM   1985  HB2 PRO   138      56.889  66.969  53.293  1.00  0.00           H  
ATOM   1986  HB3 PRO   138      56.150  67.851  51.945  1.00  0.00           H  
ATOM   1987  CA  PRO   138      57.432  66.291  51.144  1.00  0.00           C  
ATOM   1988  HA  PRO   138      57.866  67.084  50.540  1.00  0.00           H  
ATOM   1989  C   PRO   138      58.579  65.412  51.640  1.00  0.00           C  
ATOM   1990  O   PRO   138      58.341  64.308  52.114  1.00  0.00           O  
ATOM   1991  N   GLU   139      59.759  66.043  51.533  1.00  0.00           N  
ATOM   1992  H   GLU   139      59.820  66.918  51.030  1.00  0.00           H  
ATOM   1993  CA  GLU   139      60.964  65.430  52.122  1.00  0.00           C  
ATOM   1994  HA  GLU   139      61.061  64.371  51.896  1.00  0.00           H  
ATOM   1995  CB  GLU   139      62.155  66.238  51.748  1.00  0.00           C  
ATOM   1996  HB2 GLU   139      61.897  67.289  51.630  1.00  0.00           H  
ATOM   1997  HB3 GLU   139      62.942  66.193  52.498  1.00  0.00           H  
ATOM   1998  CG  GLU   139      62.803  65.823  50.431  1.00  0.00           C  
ATOM   1999  HG2 GLU   139      63.641  66.496  50.256  1.00  0.00           H  
ATOM   2000  HG3 GLU   139      63.048  64.795  50.693  1.00  0.00           H  
ATOM   2001  CD  GLU   139      61.846  65.817  49.222  1.00  0.00           C  
ATOM   2002  OE1 GLU   139      61.427  64.723  48.747  1.00  0.00           O  
ATOM   2003  OE2 GLU   139      61.507  66.870  48.700  1.00  0.00           O  
ATOM   2004  C   GLU   139      60.824  65.565  53.639  1.00  0.00           C  
ATOM   2005  O   GLU   139      60.115  66.441  54.189  1.00  0.00           O  
ATOM   2006  N   ALA   140      61.482  64.571  54.238  1.00  0.00           N  
ATOM   2007  H   ALA   140      62.018  63.848  53.776  1.00  0.00           H  
ATOM   2008  CA  ALA   140      61.515  64.513  55.694  1.00  0.00           C  
ATOM   2009  HA  ALA   140      60.542  64.584  56.174  1.00  0.00           H  
ATOM   2010  CB  ALA   140      62.106  63.179  56.132  1.00  0.00           C  
ATOM   2011  HB1 ALA   140      61.378  62.452  55.778  1.00  0.00           H  
ATOM   2012  HB2 ALA   140      63.137  63.028  55.818  1.00  0.00           H  
ATOM   2013  HB3 ALA   140      62.165  63.225  57.218  1.00  0.00           H  
ATOM   2014  C   ALA   140      62.416  65.657  56.201  1.00  0.00           C  
ATOM   2015  O   ALA   140      61.931  66.411  57.111  1.00  0.00           O  
ATOM   2016  OXT ALA   140      63.562  65.915  55.671  1.00  0.00           O  
TER    2017      ALA   140 
ATOM   2017  N   MET   141      39.817  82.881  38.118  1.00  0.00           N  
ATOM   2018  H1  MET   141      40.308  82.687  37.227  1.00  0.00           H  
ATOM   2019  H2  MET   141      39.339  83.795  38.024  1.00  0.00           H  
ATOM   2020  H3  MET   141      39.101  82.142  38.237  1.00  0.00           H  
ATOM   2021  CA  MET   141      40.712  82.830  39.331  1.00  0.00           C  
ATOM   2022  HA  MET   141      41.116  81.821  39.327  1.00  0.00           H  
ATOM   2023  CB  MET   141      41.849  83.751  39.228  1.00  0.00           C  
ATOM   2024  HB2 MET   141      42.300  83.627  38.246  1.00  0.00           H  
ATOM   2025  HB3 MET   141      41.506  84.776  39.357  1.00  0.00           H  
ATOM   2026  CG  MET   141      42.945  83.513  40.265  1.00  0.00           C  
ATOM   2027  HG2 MET   141      43.824  84.138  40.120  1.00  0.00           H  
ATOM   2028  HG3 MET   141      42.575  83.631  41.281  1.00  0.00           H  
ATOM   2029  SD  MET   141      43.420  81.761  40.315  1.00  0.00           S  
ATOM   2030  CE  MET   141      44.534  81.696  38.846  1.00  0.00           C  
ATOM   2031  HE1 MET   141      44.936  80.687  38.783  1.00  0.00           H  
ATOM   2032  HE2 MET   141      44.040  81.982  37.920  1.00  0.00           H  
ATOM   2033  HE3 MET   141      45.378  82.360  39.017  1.00  0.00           H  
ATOM   2034  C   MET   141      39.869  82.941  40.613  1.00  0.00           C  
ATOM   2035  O   MET   141      39.499  81.867  41.080  1.00  0.00           O  
ATOM   2036  N   ASP   142      39.776  84.074  41.301  1.00  0.00           N  
ATOM   2037  H   ASP   142      39.993  84.987  40.923  1.00  0.00           H  
ATOM   2038  CA  ASP   142      39.499  84.110  42.748  1.00  0.00           C  
ATOM   2039  HA  ASP   142      40.218  83.447  43.225  1.00  0.00           H  
ATOM   2040  CB  ASP   142      39.747  85.523  43.222  1.00  0.00           C  
ATOM   2041  HB2 ASP   142      39.010  86.146  42.719  1.00  0.00           H  
ATOM   2042  HB3 ASP   142      39.645  85.633  44.299  1.00  0.00           H  
ATOM   2043  CG  ASP   142      41.154  86.100  42.852  1.00  0.00           C  
ATOM   2044  OD1 ASP   142      41.341  86.584  41.756  1.00  0.00           O  
ATOM   2045  OD2 ASP   142      42.054  85.932  43.632  1.00  0.00           O  
ATOM   2046  C   ASP   142      38.154  83.588  43.054  1.00  0.00           C  
ATOM   2047  O   ASP   142      38.013  83.188  44.226  1.00  0.00           O  
ATOM   2048  N   VAL   143      37.226  83.466  42.040  1.00  0.00           N  
ATOM   2049  H   VAL   143      37.380  83.950  41.166  1.00  0.00           H  
ATOM   2050  CA  VAL   143      35.951  82.916  42.369  1.00  0.00           C  
ATOM   2051  HA  VAL   143      35.784  83.223  43.399  1.00  0.00           H  
ATOM   2052  CB  VAL   143      34.903  83.558  41.419  1.00  0.00           C  
ATOM   2053  HB  VAL   143      35.154  83.273  40.399  1.00  0.00           H  
ATOM   2054  CG1 VAL   143      33.503  83.058  41.607  1.00  0.00           C  
ATOM   2055 HG11 VAL   143      33.069  83.179  42.598  1.00  0.00           H  
ATOM   2056 HG12 VAL   143      32.861  83.525  40.863  1.00  0.00           H  
ATOM   2057 HG13 VAL   143      33.544  81.977  41.485  1.00  0.00           H  
ATOM   2058  CG2 VAL   143      34.911  85.132  41.344  1.00  0.00           C  
ATOM   2059 HG21 VAL   143      35.881  85.362  40.908  1.00  0.00           H  
ATOM   2060 HG22 VAL   143      34.161  85.438  40.618  1.00  0.00           H  
ATOM   2061 HG23 VAL   143      34.723  85.563  42.326  1.00  0.00           H  
ATOM   2062  C   VAL   143      35.984  81.389  42.314  1.00  0.00           C  
ATOM   2063  O   VAL   143      35.465  80.694  43.159  1.00  0.00           O  
ATOM   2064  N   PHE   144      36.632  80.833  41.278  1.00  0.00           N  
ATOM   2065  H   PHE   144      37.048  81.468  40.610  1.00  0.00           H  
ATOM   2066  CA  PHE   144      36.925  79.420  41.250  1.00  0.00           C  
ATOM   2067  HA  PHE   144      35.996  78.862  41.150  1.00  0.00           H  
ATOM   2068  CB  PHE   144      37.810  79.202  40.005  1.00  0.00           C  
ATOM   2069  HB2 PHE   144      37.071  79.073  39.217  1.00  0.00           H  
ATOM   2070  HB3 PHE   144      38.333  80.123  39.754  1.00  0.00           H  
ATOM   2071  CG  PHE   144      38.742  77.988  40.057  1.00  0.00           C  
ATOM   2072  CD1 PHE   144      38.139  76.724  39.916  1.00  0.00           C  
ATOM   2073  HD1 PHE   144      37.057  76.667  39.917  1.00  0.00           H  
ATOM   2074  CE1 PHE   144      38.986  75.557  40.003  1.00  0.00           C  
ATOM   2075  HE1 PHE   144      38.572  74.579  39.788  1.00  0.00           H  
ATOM   2076  CZ  PHE   144      40.344  75.727  40.367  1.00  0.00           C  
ATOM   2077  HZ  PHE   144      40.929  74.830  40.532  1.00  0.00           H  
ATOM   2078  CE2 PHE   144      40.865  77.013  40.528  1.00  0.00           C  
ATOM   2079  HE2 PHE   144      41.915  77.164  40.746  1.00  0.00           H  
ATOM   2080  CD2 PHE   144      40.063  78.123  40.417  1.00  0.00           C  
ATOM   2081  HD2 PHE   144      40.512  79.092  40.599  1.00  0.00           H  
ATOM   2082  C   PHE   144      37.653  78.941  42.487  1.00  0.00           C  
ATOM   2083  O   PHE   144      37.294  78.024  43.164  1.00  0.00           O  
ATOM   2084  N   MET   145      38.711  79.761  42.923  1.00  0.00           N  
ATOM   2085  H   MET   145      38.943  80.589  42.391  1.00  0.00           H  
ATOM   2086  CA  MET   145      39.479  79.365  44.079  1.00  0.00           C  
ATOM   2087  HA  MET   145      39.855  78.347  44.001  1.00  0.00           H  
ATOM   2088  CB  MET   145      40.738  80.231  44.276  1.00  0.00           C  
ATOM   2089  HB2 MET   145      40.436  81.275  44.333  1.00  0.00           H  
ATOM   2090  HB3 MET   145      41.183  79.967  45.234  1.00  0.00           H  
ATOM   2091  CG  MET   145      41.741  80.119  43.217  1.00  0.00           C  
ATOM   2092  HG2 MET   145      41.230  80.516  42.342  1.00  0.00           H  
ATOM   2093  HG3 MET   145      42.562  80.792  43.456  1.00  0.00           H  
ATOM   2094  SD  MET   145      42.447  78.456  42.985  1.00  0.00           S  
ATOM   2095  CE  MET   145      43.327  78.247  44.526  1.00  0.00           C  
ATOM   2096  HE1 MET   145      42.736  78.162  45.436  1.00  0.00           H  
ATOM   2097  HE2 MET   145      43.992  77.386  44.539  1.00  0.00           H  
ATOM   2098  HE3 MET   145      43.888  79.151  44.751  1.00  0.00           H  
ATOM   2099  C   MET   145      38.626  79.293  45.337  1.00  0.00           C  
ATOM   2100  O   MET   145      38.875  78.489  46.238  1.00  0.00           O  
ATOM   2101  N   LYS   146      37.540  80.065  45.480  1.00  0.00           N  
ATOM   2102  H   LYS   146      37.225  80.615  44.691  1.00  0.00           H  
ATOM   2103  CA  LYS   146      36.575  80.053  46.577  1.00  0.00           C  
ATOM   2104  HA  LYS   146      37.165  79.995  47.489  1.00  0.00           H  
ATOM   2105  CB  LYS   146      35.663  81.278  46.495  1.00  0.00           C  
ATOM   2106  HB2 LYS   146      36.233  82.152  46.186  1.00  0.00           H  
ATOM   2107  HB3 LYS   146      34.891  81.135  45.742  1.00  0.00           H  
ATOM   2108  CG  LYS   146      34.915  81.663  47.768  1.00  0.00           C  
ATOM   2109  HG2 LYS   146      33.935  82.110  47.617  1.00  0.00           H  
ATOM   2110  HG3 LYS   146      34.605  80.721  48.216  1.00  0.00           H  
ATOM   2111  CD  LYS   146      35.821  82.365  48.772  1.00  0.00           C  
ATOM   2112  HD2 LYS   146      36.675  81.743  49.033  1.00  0.00           H  
ATOM   2113  HD3 LYS   146      36.114  83.351  48.417  1.00  0.00           H  
ATOM   2114  CE  LYS   146      35.009  82.597  49.992  1.00  0.00           C  
ATOM   2115  HE2 LYS   146      34.155  83.193  49.683  1.00  0.00           H  
ATOM   2116  HE3 LYS   146      34.680  81.587  50.227  1.00  0.00           H  
ATOM   2117  NZ  LYS   146      35.711  83.223  51.087  1.00  0.00           N  
ATOM   2118  HZ1 LYS   146      36.395  82.594  51.544  1.00  0.00           H  
ATOM   2119  HZ2 LYS   146      36.114  84.020  50.562  1.00  0.00           H  
ATOM   2120  HZ3 LYS   146      34.958  83.563  51.713  1.00  0.00           H  
ATOM   2121  C   LYS   146      35.716  78.823  46.533  1.00  0.00           C  
ATOM   2122  O   LYS   146      35.214  78.398  47.490  1.00  0.00           O  
ATOM   2123  N   GLY   147      35.636  78.163  45.322  1.00  0.00           N  
ATOM   2124  H   GLY   147      36.091  78.519  44.492  1.00  0.00           H  
ATOM   2125  CA  GLY   147      35.141  76.810  45.235  1.00  0.00           C  
ATOM   2126  HA2 GLY   147      34.255  76.771  45.864  1.00  0.00           H  
ATOM   2127  HA3 GLY   147      34.871  76.677  44.190  1.00  0.00           H  
ATOM   2128  C   GLY   147      36.151  75.848  45.770  1.00  0.00           C  
ATOM   2129  O   GLY   147      35.823  74.989  46.589  1.00  0.00           O  
ATOM   2130  N   LEU   148      37.372  75.895  45.302  1.00  0.00           N  
ATOM   2131  H   LEU   148      37.613  76.632  44.652  1.00  0.00           H  
ATOM   2132  CA  LEU   148      38.388  74.880  45.539  1.00  0.00           C  
ATOM   2133  HA  LEU   148      37.995  73.961  45.109  1.00  0.00           H  
ATOM   2134  CB  LEU   148      39.631  75.318  44.714  1.00  0.00           C  
ATOM   2135  HB2 LEU   148      39.187  75.490  43.736  1.00  0.00           H  
ATOM   2136  HB3 LEU   148      39.951  76.326  44.967  1.00  0.00           H  
ATOM   2137  CG  LEU   148      40.875  74.384  44.780  1.00  0.00           C  
ATOM   2138  HG  LEU   148      40.616  73.341  44.952  1.00  0.00           H  
ATOM   2139  CD1 LEU   148      41.607  74.585  43.394  1.00  0.00           C  
ATOM   2140 HD11 LEU   148      41.776  75.646  43.217  1.00  0.00           H  
ATOM   2141 HD12 LEU   148      42.573  74.114  43.221  1.00  0.00           H  
ATOM   2142 HD13 LEU   148      40.951  74.044  42.716  1.00  0.00           H  
ATOM   2143  CD2 LEU   148      41.817  74.755  45.938  1.00  0.00           C  
ATOM   2144 HD21 LEU   148      41.229  74.883  46.845  1.00  0.00           H  
ATOM   2145 HD22 LEU   148      42.595  74.034  46.180  1.00  0.00           H  
ATOM   2146 HD23 LEU   148      42.175  75.766  45.750  1.00  0.00           H  
ATOM   2147  C   LEU   148      38.761  74.647  47.083  1.00  0.00           C  
ATOM   2148  O   LEU   148      38.923  73.556  47.628  1.00  0.00           O  
ATOM   2149  N   SER   149      38.713  75.782  47.717  1.00  0.00           N  
ATOM   2150  H   SER   149      38.540  76.619  47.177  1.00  0.00           H  
ATOM   2151  CA  SER   149      39.103  75.905  49.070  1.00  0.00           C  
ATOM   2152  HA  SER   149      40.012  75.334  49.248  1.00  0.00           H  
ATOM   2153  CB  SER   149      39.115  77.366  49.480  1.00  0.00           C  
ATOM   2154  HB2 SER   149      38.948  77.396  50.554  1.00  0.00           H  
ATOM   2155  HB3 SER   149      40.075  77.806  49.218  1.00  0.00           H  
ATOM   2156  OG  SER   149      38.119  78.256  48.879  1.00  0.00           O  
ATOM   2157  HG  SER   149      38.513  78.399  48.005  1.00  0.00           H  
ATOM   2158  C   SER   149      38.007  75.293  49.913  1.00  0.00           C  
ATOM   2159  O   SER   149      38.225  74.447  50.841  1.00  0.00           O  
ATOM   2160  N   LYS   150      36.735  75.611  49.525  1.00  0.00           N  
ATOM   2161  H   LYS   150      36.662  76.481  49.015  1.00  0.00           H  
ATOM   2162  CA  LYS   150      35.584  75.078  50.223  1.00  0.00           C  
ATOM   2163  HA  LYS   150      35.735  75.149  51.298  1.00  0.00           H  
ATOM   2164  CB  LYS   150      34.417  75.854  49.712  1.00  0.00           C  
ATOM   2165  HB2 LYS   150      34.602  76.911  49.888  1.00  0.00           H  
ATOM   2166  HB3 LYS   150      34.165  75.663  48.670  1.00  0.00           H  
ATOM   2167  CG  LYS   150      33.156  75.549  50.410  1.00  0.00           C  
ATOM   2168  HG2 LYS   150      32.414  76.233  50.003  1.00  0.00           H  
ATOM   2169  HG3 LYS   150      32.853  74.545  50.117  1.00  0.00           H  
ATOM   2170  CD  LYS   150      33.256  75.485  51.914  1.00  0.00           C  
ATOM   2171  HD2 LYS   150      33.933  74.680  52.194  1.00  0.00           H  
ATOM   2172  HD3 LYS   150      33.703  76.406  52.282  1.00  0.00           H  
ATOM   2173  CE  LYS   150      31.872  75.072  52.497  1.00  0.00           C  
ATOM   2174  HE2 LYS   150      31.073  75.563  51.948  1.00  0.00           H  
ATOM   2175  HE3 LYS   150      31.790  74.013  52.265  1.00  0.00           H  
ATOM   2176  NZ  LYS   150      31.776  75.303  53.949  1.00  0.00           N  
ATOM   2177  HZ1 LYS   150      32.608  74.821  54.333  1.00  0.00           H  
ATOM   2178  HZ2 LYS   150      31.837  76.300  54.223  1.00  0.00           H  
ATOM   2179  HZ3 LYS   150      30.913  74.890  54.344  1.00  0.00           H  
ATOM   2180  C   LYS   150      35.424  73.554  49.867  1.00  0.00           C  
ATOM   2181  O   LYS   150      34.738  72.798  50.563  1.00  0.00           O  
ATOM   2182  N   ALA   151      36.068  73.058  48.734  1.00  0.00           N  
ATOM   2183  H   ALA   151      36.576  73.682  48.123  1.00  0.00           H  
ATOM   2184  CA  ALA   151      35.943  71.692  48.290  1.00  0.00           C  
ATOM   2185  HA  ALA   151      34.938  71.326  48.489  1.00  0.00           H  
ATOM   2186  CB  ALA   151      36.169  71.548  46.715  1.00  0.00           C  
ATOM   2187  HB1 ALA   151      37.228  71.712  46.527  1.00  0.00           H  
ATOM   2188  HB2 ALA   151      35.957  70.517  46.437  1.00  0.00           H  
ATOM   2189  HB3 ALA   151      35.604  72.284  46.146  1.00  0.00           H  
ATOM   2190  C   ALA   151      36.959  70.766  49.089  1.00  0.00           C  
ATOM   2191  O   ALA   151      36.807  69.584  49.063  1.00  0.00           O  
ATOM   2192  N   LYS   152      37.990  71.289  49.898  1.00  0.00           N  
ATOM   2193  H   LYS   152      38.043  72.298  49.939  1.00  0.00           H  
ATOM   2194  CA  LYS   152      38.987  70.489  50.616  1.00  0.00           C  
ATOM   2195  HA  LYS   152      39.381  69.805  49.868  1.00  0.00           H  
ATOM   2196  CB  LYS   152      40.052  71.461  51.155  1.00  0.00           C  
ATOM   2197  HB2 LYS   152      40.496  71.959  50.296  1.00  0.00           H  
ATOM   2198  HB3 LYS   152      39.564  72.175  51.817  1.00  0.00           H  
ATOM   2199  CG  LYS   152      41.239  70.837  51.847  1.00  0.00           C  
ATOM   2200  HG2 LYS   152      40.924  70.465  52.821  1.00  0.00           H  
ATOM   2201  HG3 LYS   152      41.529  69.925  51.330  1.00  0.00           H  
ATOM   2202  CD  LYS   152      42.352  71.864  52.037  1.00  0.00           C  
ATOM   2203  HD2 LYS   152      42.641  72.473  51.183  1.00  0.00           H  
ATOM   2204  HD3 LYS   152      41.954  72.617  52.714  1.00  0.00           H  
ATOM   2205  CE  LYS   152      43.664  71.303  52.487  1.00  0.00           C  
ATOM   2206  HE2 LYS   152      44.013  70.808  51.584  1.00  0.00           H  
ATOM   2207  HE3 LYS   152      44.363  72.126  52.615  1.00  0.00           H  
ATOM   2208  NZ  LYS   152      43.727  70.482  53.731  1.00  0.00           N  
ATOM   2209  HZ1 LYS   152      43.571  71.083  54.560  1.00  0.00           H  
ATOM   2210  HZ2 LYS   152      43.057  69.694  53.663  1.00  0.00           H  
ATOM   2211  HZ3 LYS   152      44.549  69.856  53.808  1.00  0.00           H  
ATOM   2212  C   LYS   152      38.369  69.751  51.838  1.00  0.00           C  
ATOM   2213  O   LYS   152      38.423  70.207  52.984  1.00  0.00           O  
ATOM   2214  N   GLU   153      37.716  68.596  51.418  1.00  0.00           N  
ATOM   2215  H   GLU   153      37.574  68.442  50.429  1.00  0.00           H  
ATOM   2216  CA  GLU   153      36.825  67.774  52.326  1.00  0.00           C  
ATOM   2217  HA  GLU   153      36.725  68.329  53.256  1.00  0.00           H  
ATOM   2218  CB  GLU   153      35.500  67.603  51.637  1.00  0.00           C  
ATOM   2219  HB2 GLU   153      35.639  67.404  50.577  1.00  0.00           H  
ATOM   2220  HB3 GLU   153      35.002  66.684  51.943  1.00  0.00           H  
ATOM   2221  CG  GLU   153      34.517  68.711  51.884  1.00  0.00           C  
ATOM   2222  HG2 GLU   153      34.926  69.563  51.345  1.00  0.00           H  
ATOM   2223  HG3 GLU   153      33.582  68.503  51.368  1.00  0.00           H  
ATOM   2224  CD  GLU   153      34.254  69.067  53.373  1.00  0.00           C  
ATOM   2225  OE1 GLU   153      33.521  68.299  54.014  1.00  0.00           O  
ATOM   2226  OE2 GLU   153      34.628  70.197  53.794  1.00  0.00           O  
ATOM   2227  C   GLU   153      37.481  66.376  52.652  1.00  0.00           C  
ATOM   2228  O   GLU   153      36.835  65.548  53.276  1.00  0.00           O  
ATOM   2229  N   GLY   154      38.813  66.111  52.318  1.00  0.00           N  
ATOM   2230  H   GLY   154      39.414  66.748  51.813  1.00  0.00           H  
ATOM   2231  CA  GLY   154      39.465  64.991  52.914  1.00  0.00           C  
ATOM   2232  HA2 GLY   154      40.504  65.281  53.055  1.00  0.00           H  
ATOM   2233  HA3 GLY   154      39.037  64.643  53.851  1.00  0.00           H  
ATOM   2234  C   GLY   154      39.540  63.868  51.843  1.00  0.00           C  
ATOM   2235  O   GLY   154      39.140  64.063  50.692  1.00  0.00           O  
ATOM   2236  N   VAL   155      40.021  62.713  52.244  1.00  0.00           N  
ATOM   2237  H   VAL   155      40.166  62.576  53.236  1.00  0.00           H  
ATOM   2238  CA  VAL   155      40.542  61.642  51.364  1.00  0.00           C  
ATOM   2239  HA  VAL   155      40.882  62.162  50.471  1.00  0.00           H  
ATOM   2240  CB  VAL   155      41.639  60.732  52.110  1.00  0.00           C  
ATOM   2241  HB  VAL   155      41.081  60.017  52.711  1.00  0.00           H  
ATOM   2242  CG1 VAL   155      42.459  59.878  51.173  1.00  0.00           C  
ATOM   2243 HG11 VAL   155      43.032  60.606  50.602  1.00  0.00           H  
ATOM   2244 HG12 VAL   155      43.153  59.220  51.691  1.00  0.00           H  
ATOM   2245 HG13 VAL   155      41.806  59.219  50.603  1.00  0.00           H  
ATOM   2246  CG2 VAL   155      42.499  61.589  53.036  1.00  0.00           C  
ATOM   2247 HG21 VAL   155      43.321  60.950  53.352  1.00  0.00           H  
ATOM   2248 HG22 VAL   155      43.050  62.370  52.516  1.00  0.00           H  
ATOM   2249 HG23 VAL   155      42.023  61.798  53.992  1.00  0.00           H  
ATOM   2250  C   VAL   155      39.375  60.716  50.826  1.00  0.00           C  
ATOM   2251  O   VAL   155      39.439  60.297  49.705  1.00  0.00           O  
ATOM   2252  N   VAL   156      38.287  60.595  51.655  1.00  0.00           N  
ATOM   2253  H   VAL   156      38.329  61.000  52.580  1.00  0.00           H  
ATOM   2254  CA  VAL   156      37.096  59.896  51.092  1.00  0.00           C  
ATOM   2255  HA  VAL   156      37.417  59.031  50.516  1.00  0.00           H  
ATOM   2256  CB  VAL   156      36.138  59.597  52.248  1.00  0.00           C  
ATOM   2257  HB  VAL   156      35.978  60.496  52.841  1.00  0.00           H  
ATOM   2258  CG1 VAL   156      34.732  59.094  51.867  1.00  0.00           C  
ATOM   2259 HG11 VAL   156      34.697  58.113  51.396  1.00  0.00           H  
ATOM   2260 HG12 VAL   156      34.272  58.967  52.845  1.00  0.00           H  
ATOM   2261 HG13 VAL   156      34.167  59.793  51.253  1.00  0.00           H  
ATOM   2262  CG2 VAL   156      36.819  58.520  53.152  1.00  0.00           C  
ATOM   2263 HG21 VAL   156      37.012  57.612  52.584  1.00  0.00           H  
ATOM   2264 HG22 VAL   156      37.723  58.923  53.603  1.00  0.00           H  
ATOM   2265 HG23 VAL   156      36.342  58.172  54.066  1.00  0.00           H  
ATOM   2266  C   VAL   156      36.417  60.631  50.003  1.00  0.00           C  
ATOM   2267  O   VAL   156      36.052  60.109  48.958  1.00  0.00           O  
ATOM   2268  N   ALA   157      36.120  61.961  50.174  1.00  0.00           N  
ATOM   2269  H   ALA   157      36.396  62.353  51.064  1.00  0.00           H  
ATOM   2270  CA  ALA   157      35.474  62.837  49.231  1.00  0.00           C  
ATOM   2271  HA  ALA   157      34.505  62.394  49.014  1.00  0.00           H  
ATOM   2272  CB  ALA   157      35.242  64.130  50.033  1.00  0.00           C  
ATOM   2273  HB1 ALA   157      35.078  64.970  49.361  1.00  0.00           H  
ATOM   2274  HB2 ALA   157      34.458  64.108  50.788  1.00  0.00           H  
ATOM   2275  HB3 ALA   157      36.135  64.367  50.608  1.00  0.00           H  
ATOM   2276  C   ALA   157      36.353  63.080  47.993  1.00  0.00           C  
ATOM   2277  O   ALA   157      35.893  63.467  46.991  1.00  0.00           O  
ATOM   2278  N   ALA   158      37.747  62.898  48.005  1.00  0.00           N  
ATOM   2279  H   ALA   158      38.194  62.419  48.775  1.00  0.00           H  
ATOM   2280  CA  ALA   158      38.545  62.755  46.813  1.00  0.00           C  
ATOM   2281  HA  ALA   158      38.229  63.606  46.215  1.00  0.00           H  
ATOM   2282  CB  ALA   158      40.005  62.776  47.150  1.00  0.00           C  
ATOM   2283  HB1 ALA   158      40.560  62.415  46.287  1.00  0.00           H  
ATOM   2284  HB2 ALA   158      40.335  63.808  47.258  1.00  0.00           H  
ATOM   2285  HB3 ALA   158      40.224  62.142  48.007  1.00  0.00           H  
ATOM   2286  C   ALA   158      38.250  61.403  46.058  1.00  0.00           C  
ATOM   2287  O   ALA   158      37.801  61.403  44.881  1.00  0.00           O  
ATOM   2288  N   ALA   159      38.219  60.284  46.852  1.00  0.00           N  
ATOM   2289  H   ALA   159      38.626  60.333  47.776  1.00  0.00           H  
ATOM   2290  CA  ALA   159      37.710  59.109  46.298  1.00  0.00           C  
ATOM   2291  HA  ALA   159      38.369  58.791  45.494  1.00  0.00           H  
ATOM   2292  CB  ALA   159      37.786  58.028  47.424  1.00  0.00           C  
ATOM   2293  HB1 ALA   159      37.301  57.127  47.054  1.00  0.00           H  
ATOM   2294  HB2 ALA   159      38.815  57.818  47.708  1.00  0.00           H  
ATOM   2295  HB3 ALA   159      37.255  58.329  48.324  1.00  0.00           H  
ATOM   2296  C   ALA   159      36.282  59.113  45.625  1.00  0.00           C  
ATOM   2297  O   ALA   159      35.969  58.489  44.571  1.00  0.00           O  
ATOM   2298  N   GLU   160      35.396  60.007  46.162  1.00  0.00           N  
ATOM   2299  H   GLU   160      35.641  60.391  47.065  1.00  0.00           H  
ATOM   2300  CA  GLU   160      34.074  60.311  45.562  1.00  0.00           C  
ATOM   2301  HA  GLU   160      33.565  59.378  45.333  1.00  0.00           H  
ATOM   2302  CB  GLU   160      33.226  61.023  46.695  1.00  0.00           C  
ATOM   2303  HB2 GLU   160      33.346  60.622  47.700  1.00  0.00           H  
ATOM   2304  HB3 GLU   160      33.497  62.076  46.705  1.00  0.00           H  
ATOM   2305  CG  GLU   160      31.734  61.003  46.499  1.00  0.00           C  
ATOM   2306  HG2 GLU   160      31.284  61.456  47.380  1.00  0.00           H  
ATOM   2307  HG3 GLU   160      31.407  61.493  45.583  1.00  0.00           H  
ATOM   2308  CD  GLU   160      31.174  59.651  46.341  1.00  0.00           C  
ATOM   2309  OE1 GLU   160      30.773  59.048  47.374  1.00  0.00           O  
ATOM   2310  OE2 GLU   160      31.038  59.000  45.240  1.00  0.00           O  
ATOM   2311  C   GLU   160      34.207  61.135  44.288  1.00  0.00           C  
ATOM   2312  O   GLU   160      33.512  60.872  43.303  1.00  0.00           O  
ATOM   2313  N   LYS   161      35.103  62.146  44.285  1.00  0.00           N  
ATOM   2314  H   LYS   161      35.761  62.196  45.051  1.00  0.00           H  
ATOM   2315  CA  LYS   161      35.436  62.822  43.021  1.00  0.00           C  
ATOM   2316  HA  LYS   161      34.472  63.118  42.613  1.00  0.00           H  
ATOM   2317  CB  LYS   161      36.418  63.980  43.383  1.00  0.00           C  
ATOM   2318  HB2 LYS   161      36.174  64.368  44.370  1.00  0.00           H  
ATOM   2319  HB3 LYS   161      37.340  63.411  43.485  1.00  0.00           H  
ATOM   2320  CG  LYS   161      36.463  65.115  42.395  1.00  0.00           C  
ATOM   2321  HG2 LYS   161      37.142  65.838  42.843  1.00  0.00           H  
ATOM   2322  HG3 LYS   161      36.954  64.751  41.494  1.00  0.00           H  
ATOM   2323  CD  LYS   161      35.119  65.703  41.983  1.00  0.00           C  
ATOM   2324  HD2 LYS   161      35.239  66.651  41.463  1.00  0.00           H  
ATOM   2325  HD3 LYS   161      34.661  65.029  41.263  1.00  0.00           H  
ATOM   2326  CE  LYS   161      34.218  65.923  43.192  1.00  0.00           C  
ATOM   2327  HE2 LYS   161      33.860  64.929  43.449  1.00  0.00           H  
ATOM   2328  HE3 LYS   161      34.776  66.297  44.047  1.00  0.00           H  
ATOM   2329  NZ  LYS   161      33.021  66.764  42.818  1.00  0.00           N  
ATOM   2330  HZ1 LYS   161      32.389  66.956  43.617  1.00  0.00           H  
ATOM   2331  HZ2 LYS   161      33.357  67.675  42.456  1.00  0.00           H  
ATOM   2332  HZ3 LYS   161      32.506  66.186  42.130  1.00  0.00           H  
ATOM   2333  C   LYS   161      36.058  61.838  41.923  1.00  0.00           C  
ATOM   2334  O   LYS   161      35.776  62.020  40.759  1.00  0.00           O  
ATOM   2335  N   THR   162      36.717  60.725  42.447  1.00  0.00           N  
ATOM   2336  H   THR   162      36.953  60.717  43.430  1.00  0.00           H  
ATOM   2337  CA  THR   162      37.311  59.701  41.666  1.00  0.00           C  
ATOM   2338  HA  THR   162      37.764  58.913  42.263  1.00  0.00           H  
ATOM   2339  CB  THR   162      38.370  60.300  40.679  1.00  0.00           C  
ATOM   2340  HB  THR   162      37.883  61.045  40.054  1.00  0.00           H  
ATOM   2341  CG2 THR   162      39.639  60.908  41.423  1.00  0.00           C  
ATOM   2342 HG21 THR   162      40.323  60.107  41.696  1.00  0.00           H  
ATOM   2343 HG22 THR   162      40.056  61.623  40.716  1.00  0.00           H  
ATOM   2344 HG23 THR   162      39.278  61.357  42.347  1.00  0.00           H  
ATOM   2345  OG1 THR   162      38.767  59.332  39.816  1.00  0.00           O  
ATOM   2346  HG1 THR   162      37.959  59.130  39.319  1.00  0.00           H  
ATOM   2347  C   THR   162      36.119  59.039  40.922  1.00  0.00           C  
ATOM   2348  O   THR   162      36.040  58.925  39.679  1.00  0.00           O  
ATOM   2349  N   LYS   163      35.286  58.390  41.717  1.00  0.00           N  
ATOM   2350  H   LYS   163      35.473  58.418  42.710  1.00  0.00           H  
ATOM   2351  CA  LYS   163      34.028  57.750  41.170  1.00  0.00           C  
ATOM   2352  HA  LYS   163      34.231  56.893  40.531  1.00  0.00           H  
ATOM   2353  CB  LYS   163      33.265  57.322  42.392  1.00  0.00           C  
ATOM   2354  HB2 LYS   163      33.917  56.614  42.900  1.00  0.00           H  
ATOM   2355  HB3 LYS   163      32.945  58.230  42.901  1.00  0.00           H  
ATOM   2356  CG  LYS   163      31.970  56.501  42.105  1.00  0.00           C  
ATOM   2357  HG2 LYS   163      31.103  57.114  42.342  1.00  0.00           H  
ATOM   2358  HG3 LYS   163      31.867  56.282  41.044  1.00  0.00           H  
ATOM   2359  CD  LYS   163      31.877  55.187  42.872  1.00  0.00           C  
ATOM   2360  HD2 LYS   163      31.574  54.394  42.192  1.00  0.00           H  
ATOM   2361  HD3 LYS   163      32.898  54.957  43.172  1.00  0.00           H  
ATOM   2362  CE  LYS   163      30.936  55.295  44.153  1.00  0.00           C  
ATOM   2363  HE2 LYS   163      29.893  55.494  43.916  1.00  0.00           H  
ATOM   2364  HE3 LYS   163      30.863  54.323  44.635  1.00  0.00           H  
ATOM   2365  NZ  LYS   163      31.369  56.274  45.212  1.00  0.00           N  
ATOM   2366  HZ1 LYS   163      30.760  56.213  46.047  1.00  0.00           H  
ATOM   2367  HZ2 LYS   163      32.351  56.040  45.445  1.00  0.00           H  
ATOM   2368  HZ3 LYS   163      31.332  57.234  44.823  1.00  0.00           H  
ATOM   2369  C   LYS   163      33.168  58.591  40.236  1.00  0.00           C  
ATOM   2370  O   LYS   163      32.550  58.099  39.235  1.00  0.00           O  
ATOM   2371  N   GLN   164      33.199  59.951  40.546  1.00  0.00           N  
ATOM   2372  H   GLN   164      33.383  60.297  41.478  1.00  0.00           H  
ATOM   2373  CA  GLN   164      32.450  60.782  39.584  1.00  0.00           C  
ATOM   2374  HA  GLN   164      31.446  60.396  39.423  1.00  0.00           H  
ATOM   2375  CB  GLN   164      32.389  62.142  40.121  1.00  0.00           C  
ATOM   2376  HB2 GLN   164      32.153  62.274  41.175  1.00  0.00           H  
ATOM   2377  HB3 GLN   164      33.426  62.452  40.006  1.00  0.00           H  
ATOM   2378  CG  GLN   164      31.508  63.100  39.273  1.00  0.00           C  
ATOM   2379  HG2 GLN   164      31.768  62.950  38.227  1.00  0.00           H  
ATOM   2380  HG3 GLN   164      30.448  62.865  39.353  1.00  0.00           H  
ATOM   2381  CD  GLN   164      31.644  64.547  39.682  1.00  0.00           C  
ATOM   2382  OE1 GLN   164      32.290  64.961  40.568  1.00  0.00           O  
ATOM   2383  NE2 GLN   164      31.043  65.389  38.967  1.00  0.00           N  
ATOM   2384 HE21 GLN   164      31.129  66.368  39.203  1.00  0.00           H  
ATOM   2385 HE22 GLN   164      30.462  65.095  38.193  1.00  0.00           H  
ATOM   2386  C   GLN   164      33.117  60.738  38.232  1.00  0.00           C  
ATOM   2387  O   GLN   164      32.425  60.499  37.221  1.00  0.00           O  
ATOM   2388  N   GLY   165      34.451  60.937  38.168  1.00  0.00           N  
ATOM   2389  H   GLY   165      34.998  61.104  39.002  1.00  0.00           H  
ATOM   2390  CA  GLY   165      35.181  60.978  36.912  1.00  0.00           C  
ATOM   2391  HA2 GLY   165      34.780  61.721  36.226  1.00  0.00           H  
ATOM   2392  HA3 GLY   165      36.169  61.339  37.188  1.00  0.00           H  
ATOM   2393  C   GLY   165      35.306  59.619  36.200  1.00  0.00           C  
ATOM   2394  O   GLY   165      35.332  59.630  35.008  1.00  0.00           O  
ATOM   2395  N   VAL   166      35.504  58.479  36.960  1.00  0.00           N  
ATOM   2396  H   VAL   166      35.777  58.611  37.924  1.00  0.00           H  
ATOM   2397  CA  VAL   166      35.593  57.081  36.499  1.00  0.00           C  
ATOM   2398  HA  VAL   166      36.447  57.015  35.829  1.00  0.00           H  
ATOM   2399  CB  VAL   166      35.706  56.028  37.597  1.00  0.00           C  
ATOM   2400  HB  VAL   166      34.887  56.059  38.312  1.00  0.00           H  
ATOM   2401  CG1 VAL   166      35.758  54.692  36.978  1.00  0.00           C  
ATOM   2402 HG11 VAL   166      34.745  54.328  36.821  1.00  0.00           H  
ATOM   2403 HG12 VAL   166      36.334  54.623  36.057  1.00  0.00           H  
ATOM   2404 HG13 VAL   166      36.257  53.998  37.653  1.00  0.00           H  
ATOM   2405  CG2 VAL   166      37.075  56.225  38.282  1.00  0.00           C  
ATOM   2406 HG21 VAL   166      37.125  55.668  39.215  1.00  0.00           H  
ATOM   2407 HG22 VAL   166      37.897  56.114  37.577  1.00  0.00           H  
ATOM   2408 HG23 VAL   166      37.245  57.195  38.745  1.00  0.00           H  
ATOM   2409  C   VAL   166      34.280  56.776  35.770  1.00  0.00           C  
ATOM   2410  O   VAL   166      34.305  56.230  34.631  1.00  0.00           O  
ATOM   2411  N   ALA   167      33.145  57.122  36.437  1.00  0.00           N  
ATOM   2412  H   ALA   167      33.175  57.438  37.397  1.00  0.00           H  
ATOM   2413  CA  ALA   167      31.820  56.897  35.791  1.00  0.00           C  
ATOM   2414  HA  ALA   167      31.849  55.852  35.489  1.00  0.00           H  
ATOM   2415  CB  ALA   167      30.754  57.225  36.848  1.00  0.00           C  
ATOM   2416  HB1 ALA   167      30.789  58.247  37.219  1.00  0.00           H  
ATOM   2417  HB2 ALA   167      29.755  57.056  36.452  1.00  0.00           H  
ATOM   2418  HB3 ALA   167      30.873  56.458  37.611  1.00  0.00           H  
ATOM   2419  C   ALA   167      31.548  57.831  34.634  1.00  0.00           C  
ATOM   2420  O   ALA   167      30.777  57.509  33.715  1.00  0.00           O  
ATOM   2421  N   GLU   168      32.238  59.031  34.537  1.00  0.00           N  
ATOM   2422  H   GLU   168      32.847  59.288  35.301  1.00  0.00           H  
ATOM   2423  CA  GLU   168      31.897  59.910  33.452  1.00  0.00           C  
ATOM   2424  HA  GLU   168      30.874  59.731  33.130  1.00  0.00           H  
ATOM   2425  CB  GLU   168      32.366  61.354  33.699  1.00  0.00           C  
ATOM   2426  HB2 GLU   168      31.875  61.880  34.516  1.00  0.00           H  
ATOM   2427  HB3 GLU   168      33.418  61.466  33.951  1.00  0.00           H  
ATOM   2428  CG  GLU   168      32.021  62.256  32.472  1.00  0.00           C  
ATOM   2429  HG2 GLU   168      32.452  63.234  32.679  1.00  0.00           H  
ATOM   2430  HG3 GLU   168      32.565  61.860  31.617  1.00  0.00           H  
ATOM   2431  CD  GLU   168      30.573  62.170  31.992  1.00  0.00           C  
ATOM   2432  OE1 GLU   168      30.335  62.198  30.751  1.00  0.00           O  
ATOM   2433  OE2 GLU   168      29.635  62.118  32.833  1.00  0.00           O  
ATOM   2434  C   GLU   168      32.652  59.317  32.236  1.00  0.00           C  
ATOM   2435  O   GLU   168      32.163  59.352  31.171  1.00  0.00           O  
ATOM   2436  N   ALA   169      33.959  58.820  32.442  1.00  0.00           N  
ATOM   2437  H   ALA   169      34.288  58.610  33.375  1.00  0.00           H  
ATOM   2438  CA  ALA   169      34.769  58.175  31.424  1.00  0.00           C  
ATOM   2439  HA  ALA   169      34.907  58.922  30.645  1.00  0.00           H  
ATOM   2440  CB  ALA   169      36.105  57.814  32.031  1.00  0.00           C  
ATOM   2441  HB1 ALA   169      36.633  58.764  32.097  1.00  0.00           H  
ATOM   2442  HB2 ALA   169      35.901  57.525  33.060  1.00  0.00           H  
ATOM   2443  HB3 ALA   169      36.616  57.100  31.388  1.00  0.00           H  
ATOM   2444  C   ALA   169      34.009  56.950  30.879  1.00  0.00           C  
ATOM   2445  O   ALA   169      33.991  56.804  29.653  1.00  0.00           O  
ATOM   2446  N   ALA   170      33.424  56.127  31.803  1.00  0.00           N  
ATOM   2447  H   ALA   170      33.372  56.324  32.794  1.00  0.00           H  
ATOM   2448  CA  ALA   170      32.695  54.976  31.316  1.00  0.00           C  
ATOM   2449  HA  ALA   170      33.415  54.521  30.640  1.00  0.00           H  
ATOM   2450  CB  ALA   170      32.424  54.125  32.470  1.00  0.00           C  
ATOM   2451  HB1 ALA   170      33.327  54.015  33.067  1.00  0.00           H  
ATOM   2452  HB2 ALA   170      31.629  54.492  33.117  1.00  0.00           H  
ATOM   2453  HB3 ALA   170      32.060  53.137  32.196  1.00  0.00           H  
ATOM   2454  C   ALA   170      31.344  55.479  30.648  1.00  0.00           C  
ATOM   2455  O   ALA   170      30.900  54.821  29.757  1.00  0.00           O  
ATOM   2456  N   GLY   171      30.818  56.736  30.935  1.00  0.00           N  
ATOM   2457  H   GLY   171      30.961  57.144  31.848  1.00  0.00           H  
ATOM   2458  CA  GLY   171      29.691  57.244  30.247  1.00  0.00           C  
ATOM   2459  HA2 GLY   171      28.891  56.550  30.495  1.00  0.00           H  
ATOM   2460  HA3 GLY   171      29.466  58.220  30.670  1.00  0.00           H  
ATOM   2461  C   GLY   171      30.027  57.395  28.776  1.00  0.00           C  
ATOM   2462  O   GLY   171      29.329  56.842  27.936  1.00  0.00           O  
ATOM   2463  N   LYS   172      31.117  58.136  28.497  1.00  0.00           N  
ATOM   2464  H   LYS   172      31.530  58.686  29.239  1.00  0.00           H  
ATOM   2465  CA  LYS   172      31.629  58.500  27.171  1.00  0.00           C  
ATOM   2466  HA  LYS   172      30.880  59.112  26.673  1.00  0.00           H  
ATOM   2467  CB  LYS   172      32.803  59.424  27.420  1.00  0.00           C  
ATOM   2468  HB2 LYS   172      33.438  58.916  28.143  1.00  0.00           H  
ATOM   2469  HB3 LYS   172      33.224  59.551  26.425  1.00  0.00           H  
ATOM   2470  CG  LYS   172      32.418  60.771  28.034  1.00  0.00           C  
ATOM   2471  HG2 LYS   172      31.596  61.056  27.381  1.00  0.00           H  
ATOM   2472  HG3 LYS   172      32.000  60.675  29.035  1.00  0.00           H  
ATOM   2473  CD  LYS   172      33.565  61.791  28.125  1.00  0.00           C  
ATOM   2474  HD2 LYS   172      34.334  61.484  28.832  1.00  0.00           H  
ATOM   2475  HD3 LYS   172      33.964  61.894  27.118  1.00  0.00           H  
ATOM   2476  CE  LYS   172      33.178  63.111  28.694  1.00  0.00           C  
ATOM   2477  HE2 LYS   172      33.300  63.089  29.775  1.00  0.00           H  
ATOM   2478  HE3 LYS   172      33.752  63.936  28.278  1.00  0.00           H  
ATOM   2479  NZ  LYS   172      31.701  63.410  28.461  1.00  0.00           N  
ATOM   2480  HZ1 LYS   172      31.397  64.361  28.736  1.00  0.00           H  
ATOM   2481  HZ2 LYS   172      31.500  63.164  27.475  1.00  0.00           H  
ATOM   2482  HZ3 LYS   172      31.309  62.802  29.202  1.00  0.00           H  
ATOM   2483  C   LYS   172      32.064  57.227  26.391  1.00  0.00           C  
ATOM   2484  O   LYS   172      31.791  57.059  25.148  1.00  0.00           O  
ATOM   2485  N   THR   173      32.565  56.257  27.238  1.00  0.00           N  
ATOM   2486  H   THR   173      32.756  56.558  28.184  1.00  0.00           H  
ATOM   2487  CA  THR   173      32.923  54.890  26.829  1.00  0.00           C  
ATOM   2488  HA  THR   173      33.175  54.358  27.744  1.00  0.00           H  
ATOM   2489  CB  THR   173      34.164  54.902  25.912  1.00  0.00           C  
ATOM   2490  HB  THR   173      34.043  55.504  25.014  1.00  0.00           H  
ATOM   2491  CG2 THR   173      35.342  55.428  26.569  1.00  0.00           C  
ATOM   2492 HG21 THR   173      35.515  55.007  27.557  1.00  0.00           H  
ATOM   2493 HG22 THR   173      36.249  55.160  26.030  1.00  0.00           H  
ATOM   2494 HG23 THR   173      35.353  56.513  26.645  1.00  0.00           H  
ATOM   2495  OG1 THR   173      34.500  53.586  25.557  1.00  0.00           O  
ATOM   2496  HG1 THR   173      34.561  53.679  24.594  1.00  0.00           H  
ATOM   2497  C   THR   173      31.665  54.209  26.230  1.00  0.00           C  
ATOM   2498  O   THR   173      31.543  53.868  25.046  1.00  0.00           O  
ATOM   2499  N   LYS   174      30.597  54.053  27.095  1.00  0.00           N  
ATOM   2500  H   LYS   174      30.669  54.238  28.087  1.00  0.00           H  
ATOM   2501  CA  LYS   174      29.269  53.539  26.549  1.00  0.00           C  
ATOM   2502  HA  LYS   174      29.453  52.526  26.197  1.00  0.00           H  
ATOM   2503  CB  LYS   174      28.344  53.618  27.673  1.00  0.00           C  
ATOM   2504  HB2 LYS   174      28.106  54.619  28.026  1.00  0.00           H  
ATOM   2505  HB3 LYS   174      27.422  53.232  27.244  1.00  0.00           H  
ATOM   2506  CG  LYS   174      28.651  52.774  28.903  1.00  0.00           C  
ATOM   2507  HG2 LYS   174      29.653  52.873  29.316  1.00  0.00           H  
ATOM   2508  HG3 LYS   174      27.912  53.040  29.657  1.00  0.00           H  
ATOM   2509  CD  LYS   174      28.537  51.260  28.722  1.00  0.00           C  
ATOM   2510  HD2 LYS   174      27.505  51.063  28.440  1.00  0.00           H  
ATOM   2511  HD3 LYS   174      29.268  50.828  28.042  1.00  0.00           H  
ATOM   2512  CE  LYS   174      28.816  50.565  30.101  1.00  0.00           C  
ATOM   2513  HE2 LYS   174      29.641  51.196  30.423  1.00  0.00           H  
ATOM   2514  HE3 LYS   174      28.027  50.707  30.835  1.00  0.00           H  
ATOM   2515  NZ  LYS   174      29.170  49.130  29.956  1.00  0.00           N  
ATOM   2516  HZ1 LYS   174      29.575  48.669  30.789  1.00  0.00           H  
ATOM   2517  HZ2 LYS   174      28.365  48.533  29.694  1.00  0.00           H  
ATOM   2518  HZ3 LYS   174      29.914  49.138  29.235  1.00  0.00           H  
ATOM   2519  C   LYS   174      28.696  54.343  25.322  1.00  0.00           C  
ATOM   2520  O   LYS   174      28.111  53.685  24.398  1.00  0.00           O  
ATOM   2521  N   GLU   175      28.766  55.651  25.369  1.00  0.00           N  
ATOM   2522  H   GLU   175      29.108  56.162  26.171  1.00  0.00           H  
ATOM   2523  CA  GLU   175      28.213  56.479  24.299  1.00  0.00           C  
ATOM   2524  HA  GLU   175      27.140  56.307  24.282  1.00  0.00           H  
ATOM   2525  CB  GLU   175      28.491  57.945  24.483  1.00  0.00           C  
ATOM   2526  HB2 GLU   175      28.009  58.151  25.437  1.00  0.00           H  
ATOM   2527  HB3 GLU   175      29.540  58.219  24.579  1.00  0.00           H  
ATOM   2528  CG  GLU   175      27.929  58.766  23.390  1.00  0.00           C  
ATOM   2529  HG2 GLU   175      28.785  59.107  22.811  1.00  0.00           H  
ATOM   2530  HG3 GLU   175      27.268  58.256  22.691  1.00  0.00           H  
ATOM   2531  CD  GLU   175      27.211  60.033  23.801  1.00  0.00           C  
ATOM   2532  OE1 GLU   175      26.809  60.122  25.002  1.00  0.00           O  
ATOM   2533  OE2 GLU   175      27.078  60.883  22.855  1.00  0.00           O  
ATOM   2534  C   GLU   175      28.824  56.024  22.898  1.00  0.00           C  
ATOM   2535  O   GLU   175      28.259  56.094  21.813  1.00  0.00           O  
ATOM   2536  N   GLY   176      30.148  55.706  22.973  1.00  0.00           N  
ATOM   2537  H   GLY   176      30.552  55.465  23.868  1.00  0.00           H  
ATOM   2538  CA  GLY   176      31.010  55.829  21.789  1.00  0.00           C  
ATOM   2539  HA2 GLY   176      30.491  56.465  21.075  1.00  0.00           H  
ATOM   2540  HA3 GLY   176      32.026  56.085  22.081  1.00  0.00           H  
ATOM   2541  C   GLY   176      31.279  54.512  21.037  1.00  0.00           C  
ATOM   2542  O   GLY   176      31.483  54.450  19.874  1.00  0.00           O  
ATOM   2543  N   VAL   177      31.220  53.420  21.846  1.00  0.00           N  
ATOM   2544  H   VAL   177      31.341  53.471  22.849  1.00  0.00           H  
ATOM   2545  CA  VAL   177      30.869  52.104  21.224  1.00  0.00           C  
ATOM   2546  HA  VAL   177      31.638  52.020  20.459  1.00  0.00           H  
ATOM   2547  CB  VAL   177      31.133  50.940  22.186  1.00  0.00           C  
ATOM   2548  HB  VAL   177      31.001  50.015  21.629  1.00  0.00           H  
ATOM   2549  CG1 VAL   177      32.642  50.830  22.415  1.00  0.00           C  
ATOM   2550 HG11 VAL   177      32.938  51.666  23.044  1.00  0.00           H  
ATOM   2551 HG12 VAL   177      32.904  49.855  22.821  1.00  0.00           H  
ATOM   2552 HG13 VAL   177      33.064  50.998  21.426  1.00  0.00           H  
ATOM   2553  CG2 VAL   177      30.250  51.035  23.414  1.00  0.00           C  
ATOM   2554 HG21 VAL   177      30.520  51.827  24.110  1.00  0.00           H  
ATOM   2555 HG22 VAL   177      29.164  51.041  23.354  1.00  0.00           H  
ATOM   2556 HG23 VAL   177      30.353  50.049  23.862  1.00  0.00           H  
ATOM   2557  C   VAL   177      29.469  52.114  20.575  1.00  0.00           C  
ATOM   2558  O   VAL   177      29.354  51.709  19.473  1.00  0.00           O  
ATOM   2559  N   LEU   178      28.484  52.768  21.267  1.00  0.00           N  
ATOM   2560  H   LEU   178      28.734  53.126  22.179  1.00  0.00           H  
ATOM   2561  CA  LEU   178      27.080  52.759  20.845  1.00  0.00           C  
ATOM   2562  HA  LEU   178      26.826  51.730  20.603  1.00  0.00           H  
ATOM   2563  CB  LEU   178      26.129  53.196  21.988  1.00  0.00           C  
ATOM   2564  HB2 LEU   178      26.319  52.469  22.776  1.00  0.00           H  
ATOM   2565  HB3 LEU   178      26.605  54.122  22.305  1.00  0.00           H  
ATOM   2566  CG  LEU   178      24.594  53.361  21.669  1.00  0.00           C  
ATOM   2567  HG  LEU   178      24.426  53.991  20.797  1.00  0.00           H  
ATOM   2568  CD1 LEU   178      23.961  52.011  21.419  1.00  0.00           C  
ATOM   2569 HD11 LEU   178      24.323  51.506  20.526  1.00  0.00           H  
ATOM   2570 HD12 LEU   178      24.182  51.298  22.211  1.00  0.00           H  
ATOM   2571 HD13 LEU   178      22.882  52.082  21.298  1.00  0.00           H  
ATOM   2572  CD2 LEU   178      23.914  54.064  22.826  1.00  0.00           C  
ATOM   2573 HD21 LEU   178      24.012  53.381  23.667  1.00  0.00           H  
ATOM   2574 HD22 LEU   178      24.366  54.991  23.173  1.00  0.00           H  
ATOM   2575 HD23 LEU   178      22.853  54.122  22.590  1.00  0.00           H  
ATOM   2576  C   LEU   178      26.904  53.631  19.624  1.00  0.00           C  
ATOM   2577  O   LEU   178      26.027  53.418  18.736  1.00  0.00           O  
ATOM   2578  N   TYR   179      27.811  54.652  19.428  1.00  0.00           N  
ATOM   2579  H   TYR   179      28.448  54.927  20.164  1.00  0.00           H  
ATOM   2580  CA  TYR   179      27.848  55.393  18.196  1.00  0.00           C  
ATOM   2581  HA  TYR   179      26.915  55.942  18.094  1.00  0.00           H  
ATOM   2582  CB  TYR   179      28.829  56.530  18.489  1.00  0.00           C  
ATOM   2583  HB2 TYR   179      28.454  57.241  19.222  1.00  0.00           H  
ATOM   2584  HB3 TYR   179      29.784  56.153  18.849  1.00  0.00           H  
ATOM   2585  CG  TYR   179      29.109  57.400  17.302  1.00  0.00           C  
ATOM   2586  CD1 TYR   179      28.019  58.149  16.778  1.00  0.00           C  
ATOM   2587  HD1 TYR   179      27.063  58.046  17.278  1.00  0.00           H  
ATOM   2588  CE1 TYR   179      28.249  59.095  15.780  1.00  0.00           C  
ATOM   2589  HE1 TYR   179      27.437  59.735  15.458  1.00  0.00           H  
ATOM   2590  CZ  TYR   179      29.526  59.159  15.193  1.00  0.00           C  
ATOM   2591  OH  TYR   179      29.830  60.053  14.189  1.00  0.00           O  
ATOM   2592  HH  TYR   179      30.664  59.874  13.729  1.00  0.00           H  
ATOM   2593  CE2 TYR   179      30.565  58.263  15.580  1.00  0.00           C  
ATOM   2594  HE2 TYR   179      31.440  58.289  14.941  1.00  0.00           H  
ATOM   2595  CD2 TYR   179      30.384  57.382  16.695  1.00  0.00           C  
ATOM   2596  HD2 TYR   179      31.125  56.656  17.009  1.00  0.00           H  
ATOM   2597  C   TYR   179      28.062  54.568  16.923  1.00  0.00           C  
ATOM   2598  O   TYR   179      27.441  54.901  15.899  1.00  0.00           O  
ATOM   2599  N   VAL   180      28.958  53.529  16.990  1.00  0.00           N  
ATOM   2600  H   VAL   180      29.462  53.344  17.847  1.00  0.00           H  
ATOM   2601  CA  VAL   180      29.276  52.651  15.865  1.00  0.00           C  
ATOM   2602  HA  VAL   180      28.848  53.135  14.990  1.00  0.00           H  
ATOM   2603  CB  VAL   180      30.764  52.479  15.665  1.00  0.00           C  
ATOM   2604  HB  VAL   180      30.848  51.649  14.967  1.00  0.00           H  
ATOM   2605  CG1 VAL   180      31.438  53.677  15.077  1.00  0.00           C  
ATOM   2606 HG11 VAL   180      31.393  54.470  15.820  1.00  0.00           H  
ATOM   2607 HG12 VAL   180      32.465  53.395  14.854  1.00  0.00           H  
ATOM   2608 HG13 VAL   180      30.995  54.086  14.171  1.00  0.00           H  
ATOM   2609  CG2 VAL   180      31.500  52.205  16.947  1.00  0.00           C  
ATOM   2610 HG21 VAL   180      31.638  52.998  17.679  1.00  0.00           H  
ATOM   2611 HG22 VAL   180      30.978  51.474  17.560  1.00  0.00           H  
ATOM   2612 HG23 VAL   180      32.489  51.826  16.695  1.00  0.00           H  
ATOM   2613  C   VAL   180      28.487  51.346  15.938  1.00  0.00           C  
ATOM   2614  O   VAL   180      28.667  50.548  14.970  1.00  0.00           O  
ATOM   2615  N   GLY   181      27.608  51.169  16.929  1.00  0.00           N  
ATOM   2616  H   GLY   181      27.458  51.941  17.564  1.00  0.00           H  
ATOM   2617  CA  GLY   181      26.771  49.973  17.117  1.00  0.00           C  
ATOM   2618  HA2 GLY   181      25.900  50.353  17.646  1.00  0.00           H  
ATOM   2619  HA3 GLY   181      26.456  49.687  16.116  1.00  0.00           H  
ATOM   2620  C   GLY   181      27.593  48.806  17.739  1.00  0.00           C  
ATOM   2621  O   GLY   181      27.193  47.626  17.742  1.00  0.00           O  
ATOM   2622  N   SER   182      28.767  49.074  18.362  1.00  0.00           N  
ATOM   2623  H   SER   182      28.945  50.031  18.635  1.00  0.00           H  
ATOM   2624  CA  SER   182      29.701  48.110  18.878  1.00  0.00           C  
ATOM   2625  HA  SER   182      29.833  47.258  18.216  1.00  0.00           H  
ATOM   2626  CB  SER   182      31.080  48.754  18.991  1.00  0.00           C  
ATOM   2627  HB2 SER   182      31.513  48.823  17.996  1.00  0.00           H  
ATOM   2628  HB3 SER   182      31.064  49.778  19.359  1.00  0.00           H  
ATOM   2629  OG  SER   182      32.077  48.027  19.721  1.00  0.00           O  
ATOM   2630  HG  SER   182      32.093  47.169  19.270  1.00  0.00           H  
ATOM   2631  C   SER   182      29.312  47.738  20.291  1.00  0.00           C  
ATOM   2632  O   SER   182      28.884  48.572  21.064  1.00  0.00           O  
ATOM   2633  N   LYS   183      29.647  46.448  20.765  1.00  0.00           N  
ATOM   2634  H   LYS   183      29.992  45.841  20.034  1.00  0.00           H  
ATOM   2635  CA  LYS   183      29.518  45.991  22.181  1.00  0.00           C  
ATOM   2636  HA  LYS   183      29.163  46.817  22.793  1.00  0.00           H  
ATOM   2637  CB  LYS   183      28.497  44.795  22.282  1.00  0.00           C  
ATOM   2638  HB2 LYS   183      28.808  43.905  21.740  1.00  0.00           H  
ATOM   2639  HB3 LYS   183      28.314  44.434  23.292  1.00  0.00           H  
ATOM   2640  CG  LYS   183      27.132  45.132  21.808  1.00  0.00           C  
ATOM   2641  HG2 LYS   183      27.324  45.429  20.779  1.00  0.00           H  
ATOM   2642  HG3 LYS   183      26.524  44.250  21.619  1.00  0.00           H  
ATOM   2643  CD  LYS   183      26.340  46.119  22.674  1.00  0.00           C  
ATOM   2644  HD2 LYS   183      26.801  47.105  22.687  1.00  0.00           H  
ATOM   2645  HD3 LYS   183      25.391  46.301  22.173  1.00  0.00           H  
ATOM   2646  CE  LYS   183      26.033  45.694  24.100  1.00  0.00           C  
ATOM   2647  HE2 LYS   183      25.683  44.665  24.070  1.00  0.00           H  
ATOM   2648  HE3 LYS   183      26.795  45.934  24.838  1.00  0.00           H  
ATOM   2649  NZ  LYS   183      24.859  46.494  24.714  1.00  0.00           N  
ATOM   2650  HZ1 LYS   183      24.025  46.078  24.263  1.00  0.00           H  
ATOM   2651  HZ2 LYS   183      24.935  46.524  25.746  1.00  0.00           H  
ATOM   2652  HZ3 LYS   183      24.954  47.496  24.468  1.00  0.00           H  
ATOM   2653  C   LYS   183      30.865  45.692  22.815  1.00  0.00           C  
ATOM   2654  O   LYS   183      30.973  44.909  23.771  1.00  0.00           O  
ATOM   2655  N   THR   184      31.888  46.424  22.292  1.00  0.00           N  
ATOM   2656  H   THR   184      31.731  46.999  21.476  1.00  0.00           H  
ATOM   2657  CA  THR   184      33.258  46.340  22.914  1.00  0.00           C  
ATOM   2658  HA  THR   184      33.520  45.295  23.057  1.00  0.00           H  
ATOM   2659  CB  THR   184      34.340  46.999  22.117  1.00  0.00           C  
ATOM   2660  HB  THR   184      34.224  48.071  22.258  1.00  0.00           H  
ATOM   2661  CG2 THR   184      35.777  46.725  22.422  1.00  0.00           C  
ATOM   2662 HG21 THR   184      35.914  45.664  22.224  1.00  0.00           H  
ATOM   2663 HG22 THR   184      36.432  47.351  21.820  1.00  0.00           H  
ATOM   2664 HG23 THR   184      35.800  46.844  23.503  1.00  0.00           H  
ATOM   2665  OG1 THR   184      34.312  46.585  20.724  1.00  0.00           O  
ATOM   2666  HG1 THR   184      34.792  45.751  20.602  1.00  0.00           H  
ATOM   2667  C   THR   184      33.099  47.027  24.246  1.00  0.00           C  
ATOM   2668  O   THR   184      32.569  48.117  24.414  1.00  0.00           O  
ATOM   2669  N   LYS   185      33.807  46.510  25.283  1.00  0.00           N  
ATOM   2670  H   LYS   185      34.380  45.685  25.169  1.00  0.00           H  
ATOM   2671  CA  LYS   185      33.972  47.055  26.616  1.00  0.00           C  
ATOM   2672  HA  LYS   185      32.970  47.267  26.983  1.00  0.00           H  
ATOM   2673  CB  LYS   185      34.846  46.068  27.407  1.00  0.00           C  
ATOM   2674  HB2 LYS   185      35.843  46.024  26.972  1.00  0.00           H  
ATOM   2675  HB3 LYS   185      34.956  46.485  28.406  1.00  0.00           H  
ATOM   2676  CG  LYS   185      34.207  44.628  27.554  1.00  0.00           C  
ATOM   2677  HG2 LYS   185      33.129  44.679  27.698  1.00  0.00           H  
ATOM   2678  HG3 LYS   185      34.288  43.995  26.672  1.00  0.00           H  
ATOM   2679  CD  LYS   185      35.002  43.860  28.636  1.00  0.00           C  
ATOM   2680  HD2 LYS   185      35.210  44.484  29.503  1.00  0.00           H  
ATOM   2681  HD3 LYS   185      34.403  42.989  28.893  1.00  0.00           H  
ATOM   2682  CE  LYS   185      36.268  43.370  28.167  1.00  0.00           C  
ATOM   2683  HE2 LYS   185      36.146  42.786  27.259  1.00  0.00           H  
ATOM   2684  HE3 LYS   185      36.861  44.265  27.995  1.00  0.00           H  
ATOM   2685  NZ  LYS   185      36.845  42.425  29.153  1.00  0.00           N  
ATOM   2686  HZ1 LYS   185      36.107  41.716  29.311  1.00  0.00           H  
ATOM   2687  HZ2 LYS   185      37.734  42.044  28.784  1.00  0.00           H  
ATOM   2688  HZ3 LYS   185      37.079  42.965  30.006  1.00  0.00           H  
ATOM   2689  C   LYS   185      34.696  48.392  26.559  1.00  0.00           C  
ATOM   2690  O   LYS   185      35.616  48.523  25.786  1.00  0.00           O  
ATOM   2691  N   GLU   186      34.431  49.270  27.574  1.00  0.00           N  
ATOM   2692  H   GLU   186      33.703  49.097  28.254  1.00  0.00           H  
ATOM   2693  CA  GLU   186      34.813  50.636  27.382  1.00  0.00           C  
ATOM   2694  HA  GLU   186      34.374  50.912  26.426  1.00  0.00           H  
ATOM   2695  CB  GLU   186      34.158  51.564  28.434  1.00  0.00           C  
ATOM   2696  HB2 GLU   186      34.591  51.294  29.395  1.00  0.00           H  
ATOM   2697  HB3 GLU   186      34.500  52.592  28.332  1.00  0.00           H  
ATOM   2698  CG  GLU   186      32.623  51.515  28.484  1.00  0.00           C  
ATOM   2699  HG2 GLU   186      32.232  52.370  29.034  1.00  0.00           H  
ATOM   2700  HG3 GLU   186      32.290  51.528  27.448  1.00  0.00           H  
ATOM   2701  CD  GLU   186      31.974  50.278  29.147  1.00  0.00           C  
ATOM   2702  OE1 GLU   186      31.526  49.347  28.374  1.00  0.00           O  
ATOM   2703  OE2 GLU   186      31.897  50.296  30.420  1.00  0.00           O  
ATOM   2704  C   GLU   186      36.337  50.789  27.362  1.00  0.00           C  
ATOM   2705  O   GLU   186      37.127  50.273  28.145  1.00  0.00           O  
ATOM   2706  N   GLY   187      36.832  51.698  26.490  1.00  0.00           N  
ATOM   2707  H   GLY   187      36.231  52.369  26.031  1.00  0.00           H  
ATOM   2708  CA  GLY   187      38.232  52.047  26.491  1.00  0.00           C  
ATOM   2709  HA2 GLY   187      38.845  51.193  26.772  1.00  0.00           H  
ATOM   2710  HA3 GLY   187      38.521  52.433  25.516  1.00  0.00           H  
ATOM   2711  C   GLY   187      38.539  53.037  27.570  1.00  0.00           C  
ATOM   2712  O   GLY   187      38.844  54.114  27.197  1.00  0.00           O  
ATOM   2713  N   VAL   188      38.291  52.681  28.870  1.00  0.00           N  
ATOM   2714  H   VAL   188      37.982  51.729  29.015  1.00  0.00           H  
ATOM   2715  CA  VAL   188      38.548  53.570  29.974  1.00  0.00           C  
ATOM   2716  HA  VAL   188      38.441  54.606  29.657  1.00  0.00           H  
ATOM   2717  CB  VAL   188      37.631  53.321  31.122  1.00  0.00           C  
ATOM   2718  HB  VAL   188      37.726  52.290  31.458  1.00  0.00           H  
ATOM   2719  CG1 VAL   188      38.026  54.235  32.242  1.00  0.00           C  
ATOM   2720 HG11 VAL   188      37.291  54.343  33.037  1.00  0.00           H  
ATOM   2721 HG12 VAL   188      38.911  53.883  32.769  1.00  0.00           H  
ATOM   2722 HG13 VAL   188      38.259  55.253  31.934  1.00  0.00           H  
ATOM   2723  CG2 VAL   188      36.218  53.743  30.788  1.00  0.00           C  
ATOM   2724 HG21 VAL   188      35.855  53.319  29.853  1.00  0.00           H  
ATOM   2725 HG22 VAL   188      35.488  53.486  31.552  1.00  0.00           H  
ATOM   2726 HG23 VAL   188      36.232  54.830  30.826  1.00  0.00           H  
ATOM   2727  C   VAL   188      39.950  53.428  30.444  1.00  0.00           C  
ATOM   2728  O   VAL   188      40.410  52.327  30.776  1.00  0.00           O  
ATOM   2729  N   VAL   189      40.704  54.566  30.331  1.00  0.00           N  
ATOM   2730  H   VAL   189      40.197  55.390  30.038  1.00  0.00           H  
ATOM   2731  CA  VAL   189      42.129  54.645  30.477  1.00  0.00           C  
ATOM   2732  HA  VAL   189      42.528  53.697  30.830  1.00  0.00           H  
ATOM   2733  CB  VAL   189      42.925  55.007  29.234  1.00  0.00           C  
ATOM   2734  HB  VAL   189      43.979  55.080  29.497  1.00  0.00           H  
ATOM   2735  CG1 VAL   189      42.613  53.966  28.186  1.00  0.00           C  
ATOM   2736 HG11 VAL   189      41.536  53.860  28.080  1.00  0.00           H  
ATOM   2737 HG12 VAL   189      43.122  54.178  27.248  1.00  0.00           H  
ATOM   2738 HG13 VAL   189      42.976  52.989  28.496  1.00  0.00           H  
ATOM   2739  CG2 VAL   189      42.659  56.390  28.664  1.00  0.00           C  
ATOM   2740 HG21 VAL   189      43.407  56.619  27.907  1.00  0.00           H  
ATOM   2741 HG22 VAL   189      41.640  56.440  28.285  1.00  0.00           H  
ATOM   2742 HG23 VAL   189      42.702  57.155  29.436  1.00  0.00           H  
ATOM   2743  C   VAL   189      42.432  55.579  31.583  1.00  0.00           C  
ATOM   2744  O   VAL   189      41.648  56.452  31.919  1.00  0.00           O  
ATOM   2745  N   HIE   190      43.621  55.388  32.142  1.00  0.00           N  
ATOM   2746  H   HIE   190      44.207  54.623  31.837  1.00  0.00           H  
ATOM   2747  CA  HIE   190      44.256  56.405  32.964  1.00  0.00           C  
ATOM   2748  HA  HIE   190      43.607  57.275  33.036  1.00  0.00           H  
ATOM   2749  CB  HIE   190      44.639  55.895  34.362  1.00  0.00           C  
ATOM   2750  HB2 HIE   190      43.806  55.249  34.633  1.00  0.00           H  
ATOM   2751  HB3 HIE   190      45.563  55.351  34.176  1.00  0.00           H  
ATOM   2752  CG  HIE   190      45.017  56.845  35.487  1.00  0.00           C  
ATOM   2753  ND1 HIE   190      46.384  57.003  35.807  1.00  0.00           N  
ATOM   2754  CE1 HIE   190      46.397  57.368  37.078  1.00  0.00           C  
ATOM   2755  HE1 HIE   190      47.297  57.463  37.665  1.00  0.00           H  
ATOM   2756  NE2 HIE   190      45.141  57.338  37.610  1.00  0.00           N  
ATOM   2757  HE2 HIE   190      44.796  57.666  38.519  1.00  0.00           H  
ATOM   2758  CD2 HIE   190      44.291  56.939  36.631  1.00  0.00           C  
ATOM   2759  HD2 HIE   190      43.217  56.867  36.675  1.00  0.00           H  
ATOM   2760  C   HIE   190      45.454  56.957  32.188  1.00  0.00           C  
ATOM   2761  O   HIE   190      45.726  56.606  31.062  1.00  0.00           O  
ATOM   2762  N   GLY   191      46.098  58.003  32.732  1.00  0.00           N  
ATOM   2763  H   GLY   191      45.796  58.175  33.681  1.00  0.00           H  
ATOM   2764  CA  GLY   191      47.281  58.674  32.313  1.00  0.00           C  
ATOM   2765  HA2 GLY   191      47.237  58.943  31.260  1.00  0.00           H  
ATOM   2766  HA3 GLY   191      47.374  59.629  32.826  1.00  0.00           H  
ATOM   2767  C   GLY   191      48.493  57.811  32.507  1.00  0.00           C  
ATOM   2768  O   GLY   191      49.447  57.972  31.761  1.00  0.00           O  
ATOM   2769  N   VAL   192      48.495  56.852  33.510  1.00  0.00           N  
ATOM   2770  H   VAL   192      47.731  56.739  34.163  1.00  0.00           H  
ATOM   2771  CA  VAL   192      49.708  56.064  33.812  1.00  0.00           C  
ATOM   2772  HA  VAL   192      50.363  56.281  32.971  1.00  0.00           H  
ATOM   2773  CB  VAL   192      50.506  56.561  35.027  1.00  0.00           C  
ATOM   2774  HB  VAL   192      51.501  56.121  35.042  1.00  0.00           H  
ATOM   2775  CG1 VAL   192      50.602  58.057  35.086  1.00  0.00           C  
ATOM   2776 HG11 VAL   192      50.890  58.527  34.148  1.00  0.00           H  
ATOM   2777 HG12 VAL   192      49.673  58.539  35.386  1.00  0.00           H  
ATOM   2778 HG13 VAL   192      51.319  58.259  35.878  1.00  0.00           H  
ATOM   2779  CG2 VAL   192      49.805  56.080  36.343  1.00  0.00           C  
ATOM   2780 HG21 VAL   192      49.834  54.997  36.446  1.00  0.00           H  
ATOM   2781 HG22 VAL   192      50.407  56.484  37.155  1.00  0.00           H  
ATOM   2782 HG23 VAL   192      48.829  56.560  36.378  1.00  0.00           H  
ATOM   2783  C   VAL   192      49.412  54.505  33.777  1.00  0.00           C  
ATOM   2784  O   VAL   192      50.135  53.623  34.196  1.00  0.00           O  
ATOM   2785  N   ALA   193      48.200  54.143  33.286  1.00  0.00           N  
ATOM   2786  H   ALA   193      47.702  54.776  32.673  1.00  0.00           H  
ATOM   2787  CA  ALA   193      47.666  52.766  33.430  1.00  0.00           C  
ATOM   2788  HA  ALA   193      48.427  52.024  33.197  1.00  0.00           H  
ATOM   2789  CB  ALA   193      47.042  52.586  34.868  1.00  0.00           C  
ATOM   2790  HB1 ALA   193      45.968  52.758  34.909  1.00  0.00           H  
ATOM   2791  HB2 ALA   193      47.121  51.619  35.361  1.00  0.00           H  
ATOM   2792  HB3 ALA   193      47.570  53.268  35.533  1.00  0.00           H  
ATOM   2793  C   ALA   193      46.645  52.610  32.304  1.00  0.00           C  
ATOM   2794  O   ALA   193      46.016  53.604  31.907  1.00  0.00           O  
ATOM   2795  N   THR   194      46.462  51.380  31.751  1.00  0.00           N  
ATOM   2796  H   THR   194      46.932  50.565  32.121  1.00  0.00           H  
ATOM   2797  CA  THR   194      45.530  51.072  30.617  1.00  0.00           C  
ATOM   2798  HA  THR   194      45.627  50.039  30.293  1.00  0.00           H  
ATOM   2799  CB  THR   194      45.953  51.956  29.421  1.00  0.00           C  
ATOM   2800  HB  THR   194      46.059  52.999  29.711  1.00  0.00           H  
ATOM   2801  CG2 THR   194      47.230  51.467  28.865  1.00  0.00           C  
ATOM   2802 HG21 THR   194      47.133  50.390  28.742  1.00  0.00           H  
ATOM   2803 HG22 THR   194      47.562  51.740  27.866  1.00  0.00           H  
ATOM   2804 HG23 THR   194      48.018  51.681  29.585  1.00  0.00           H  
ATOM   2805  OG1 THR   194      45.094  51.817  28.279  1.00  0.00           O  
ATOM   2806  HG1 THR   194      45.408  51.001  27.860  1.00  0.00           H  
ATOM   2807  C   THR   194      44.042  51.344  30.975  1.00  0.00           C  
ATOM   2808  O   THR   194      43.773  52.023  31.954  1.00  0.00           O  
ATOM   2809  N   VAL   195      43.006  50.783  30.297  1.00  0.00           N  
ATOM   2810  H   VAL   195      42.120  51.247  30.441  1.00  0.00           H  
ATOM   2811  CA  VAL   195      43.014  49.565  29.508  1.00  0.00           C  
ATOM   2812  HA  VAL   195      43.997  49.551  29.044  1.00  0.00           H  
ATOM   2813  CB  VAL   195      43.070  48.265  30.346  1.00  0.00           C  
ATOM   2814  HB  VAL   195      44.112  48.286  30.657  1.00  0.00           H  
ATOM   2815  CG1 VAL   195      42.056  48.180  31.495  1.00  0.00           C  
ATOM   2816 HG11 VAL   195      41.079  47.969  31.065  1.00  0.00           H  
ATOM   2817 HG12 VAL   195      42.559  47.353  31.992  1.00  0.00           H  
ATOM   2818 HG13 VAL   195      42.004  49.135  32.014  1.00  0.00           H  
ATOM   2819  CG2 VAL   195      42.769  46.972  29.607  1.00  0.00           C  
ATOM   2820 HG21 VAL   195      43.010  46.087  30.193  1.00  0.00           H  
ATOM   2821 HG22 VAL   195      41.735  46.983  29.269  1.00  0.00           H  
ATOM   2822 HG23 VAL   195      43.310  46.822  28.674  1.00  0.00           H  
ATOM   2823  C   VAL   195      41.819  49.642  28.475  1.00  0.00           C  
ATOM   2824  O   VAL   195      40.639  49.706  28.772  1.00  0.00           O  
ATOM   2825  N   ALA   196      42.261  49.709  27.208  1.00  0.00           N  
ATOM   2826  H   ALA   196      43.259  49.736  27.049  1.00  0.00           H  
ATOM   2827  CA  ALA   196      41.551  49.403  25.995  1.00  0.00           C  
ATOM   2828  HA  ALA   196      40.478  49.478  26.154  1.00  0.00           H  
ATOM   2829  CB  ALA   196      42.038  50.487  25.117  1.00  0.00           C  
ATOM   2830  HB1 ALA   196      41.481  50.471  24.182  1.00  0.00           H  
ATOM   2831  HB2 ALA   196      41.889  51.472  25.554  1.00  0.00           H  
ATOM   2832  HB3 ALA   196      43.089  50.444  24.839  1.00  0.00           H  
ATOM   2833  C   ALA   196      41.816  47.935  25.551  1.00  0.00           C  
ATOM   2834  O   ALA   196      42.837  47.350  25.907  1.00  0.00           O  
ATOM   2835  N   GLU   197      40.945  47.270  24.736  1.00  0.00           N  
ATOM   2836  H   GLU   197      40.131  47.789  24.436  1.00  0.00           H  
ATOM   2837  CA  GLU   197      40.919  45.820  24.701  1.00  0.00           C  
ATOM   2838  HA  GLU   197      41.325  45.333  25.585  1.00  0.00           H  
ATOM   2839  CB  GLU   197      39.426  45.490  24.405  1.00  0.00           C  
ATOM   2840  HB2 GLU   197      38.786  45.944  25.160  1.00  0.00           H  
ATOM   2841  HB3 GLU   197      39.035  46.059  23.564  1.00  0.00           H  
ATOM   2842  CG  GLU   197      39.147  43.989  24.249  1.00  0.00           C  
ATOM   2843  HG2 GLU   197      38.586  43.868  23.324  1.00  0.00           H  
ATOM   2844  HG3 GLU   197      40.084  43.456  24.101  1.00  0.00           H  
ATOM   2845  CD  GLU   197      38.465  43.428  25.463  1.00  0.00           C  
ATOM   2846  OE1 GLU   197      37.424  42.723  25.346  1.00  0.00           O  
ATOM   2847  OE2 GLU   197      38.968  43.571  26.622  1.00  0.00           O  
ATOM   2848  C   GLU   197      41.792  45.286  23.580  1.00  0.00           C  
ATOM   2849  O   GLU   197      42.730  44.474  23.845  1.00  0.00           O  
ATOM   2850  N   LYS   198      41.547  45.663  22.360  1.00  0.00           N  
ATOM   2851  H   LYS   198      41.003  46.485  22.135  1.00  0.00           H  
ATOM   2852  CA  LYS   198      41.740  44.877  21.167  1.00  0.00           C  
ATOM   2853  HA  LYS   198      41.184  43.944  21.227  1.00  0.00           H  
ATOM   2854  CB  LYS   198      40.963  45.542  20.046  1.00  0.00           C  
ATOM   2855  HB2 LYS   198      40.026  45.994  20.365  1.00  0.00           H  
ATOM   2856  HB3 LYS   198      41.556  46.402  19.741  1.00  0.00           H  
ATOM   2857  CG  LYS   198      40.490  44.613  18.890  1.00  0.00           C  
ATOM   2858  HG2 LYS   198      41.387  44.197  18.436  1.00  0.00           H  
ATOM   2859  HG3 LYS   198      39.929  43.756  19.259  1.00  0.00           H  
ATOM   2860  CD  LYS   198      39.719  45.316  17.764  1.00  0.00           C  
ATOM   2861  HD2 LYS   198      38.779  45.694  18.161  1.00  0.00           H  
ATOM   2862  HD3 LYS   198      40.243  46.217  17.450  1.00  0.00           H  
ATOM   2863  CE  LYS   198      39.615  44.346  16.632  1.00  0.00           C  
ATOM   2864  HE2 LYS   198      40.656  44.292  16.321  1.00  0.00           H  
ATOM   2865  HE3 LYS   198      39.303  43.363  16.976  1.00  0.00           H  
ATOM   2866  NZ  LYS   198      38.723  44.815  15.526  1.00  0.00           N  
ATOM   2867  HZ1 LYS   198      39.060  45.712  15.134  1.00  0.00           H  
ATOM   2868  HZ2 LYS   198      38.753  44.096  14.781  1.00  0.00           H  
ATOM   2869  HZ3 LYS   198      37.738  44.788  15.846  1.00  0.00           H  
ATOM   2870  C   LYS   198      43.161  44.633  20.620  1.00  0.00           C  
ATOM   2871  O   LYS   198      43.357  43.814  19.675  1.00  0.00           O  
ATOM   2872  N   THR   199      44.173  45.287  21.283  1.00  0.00           N  
ATOM   2873  H   THR   199      43.881  45.650  22.180  1.00  0.00           H  
ATOM   2874  CA  THR   199      45.595  45.097  21.104  1.00  0.00           C  
ATOM   2875  HA  THR   199      46.056  45.960  21.579  1.00  0.00           H  
ATOM   2876  CB  THR   199      46.042  45.256  19.661  1.00  0.00           C  
ATOM   2877  HB  THR   199      45.477  46.082  19.234  1.00  0.00           H  
ATOM   2878  CG2 THR   199      47.519  45.573  19.662  1.00  0.00           C  
ATOM   2879 HG21 THR   199      48.077  44.843  20.245  1.00  0.00           H  
ATOM   2880 HG22 THR   199      47.898  45.536  18.642  1.00  0.00           H  
ATOM   2881 HG23 THR   199      47.740  46.501  20.185  1.00  0.00           H  
ATOM   2882  OG1 THR   199      45.842  44.053  18.889  1.00  0.00           O  
ATOM   2883  HG1 THR   199      44.881  43.974  18.795  1.00  0.00           H  
ATOM   2884  C   THR   199      45.943  43.774  21.733  1.00  0.00           C  
ATOM   2885  O   THR   199      45.325  42.697  21.608  1.00  0.00           O  
ATOM   2886  N   LYS   200      47.096  43.844  22.398  1.00  0.00           N  
ATOM   2887  H   LYS   200      47.635  44.685  22.553  1.00  0.00           H  
ATOM   2888  CA  LYS   200      47.592  42.662  23.143  1.00  0.00           C  
ATOM   2889  HA  LYS   200      46.788  41.946  23.303  1.00  0.00           H  
ATOM   2890  CB  LYS   200      48.691  42.077  22.270  1.00  0.00           C  
ATOM   2891  HB2 LYS   200      48.313  41.870  21.271  1.00  0.00           H  
ATOM   2892  HB3 LYS   200      49.494  42.768  22.021  1.00  0.00           H  
ATOM   2893  CG  LYS   200      49.272  40.816  22.842  1.00  0.00           C  
ATOM   2894  HG2 LYS   200      49.867  41.034  23.726  1.00  0.00           H  
ATOM   2895  HG3 LYS   200      48.512  40.095  23.136  1.00  0.00           H  
ATOM   2896  CD  LYS   200      50.201  40.279  21.807  1.00  0.00           C  
ATOM   2897  HD2 LYS   200      49.735  40.105  20.839  1.00  0.00           H  
ATOM   2898  HD3 LYS   200      50.971  41.030  21.637  1.00  0.00           H  
ATOM   2899  CE  LYS   200      50.842  38.929  22.211  1.00  0.00           C  
ATOM   2900  HE2 LYS   200      51.532  38.748  21.390  1.00  0.00           H  
ATOM   2901  HE3 LYS   200      51.403  39.065  23.133  1.00  0.00           H  
ATOM   2902  NZ  LYS   200      49.857  37.824  22.324  1.00  0.00           N  
ATOM   2903  HZ1 LYS   200      48.991  38.102  22.820  1.00  0.00           H  
ATOM   2904  HZ2 LYS   200      49.517  37.559  21.382  1.00  0.00           H  
ATOM   2905  HZ3 LYS   200      50.327  36.974  22.683  1.00  0.00           H  
ATOM   2906  C   LYS   200      48.122  43.095  24.501  1.00  0.00           C  
ATOM   2907  O   LYS   200      47.894  42.469  25.464  1.00  0.00           O  
ATOM   2908  N   GLU   201      48.818  44.270  24.533  1.00  0.00           N  
ATOM   2909  H   GLU   201      48.925  44.810  23.685  1.00  0.00           H  
ATOM   2910  CA  GLU   201      49.673  44.444  25.716  1.00  0.00           C  
ATOM   2911  HA  GLU   201      50.092  43.454  25.876  1.00  0.00           H  
ATOM   2912  CB  GLU   201      50.730  45.482  25.321  1.00  0.00           C  
ATOM   2913  HB2 GLU   201      51.259  45.188  24.416  1.00  0.00           H  
ATOM   2914  HB3 GLU   201      50.187  46.390  25.067  1.00  0.00           H  
ATOM   2915  CG  GLU   201      51.762  45.859  26.419  1.00  0.00           C  
ATOM   2916  HG2 GLU   201      52.404  46.651  26.036  1.00  0.00           H  
ATOM   2917  HG3 GLU   201      51.225  46.375  27.212  1.00  0.00           H  
ATOM   2918  CD  GLU   201      52.667  44.802  27.031  1.00  0.00           C  
ATOM   2919  OE1 GLU   201      52.339  43.592  26.862  1.00  0.00           O  
ATOM   2920  OE2 GLU   201      53.690  45.166  27.625  1.00  0.00           O  
ATOM   2921  C   GLU   201      48.862  44.788  26.948  1.00  0.00           C  
ATOM   2922  O   GLU   201      49.151  44.474  28.132  1.00  0.00           O  
ATOM   2923  N   GLN   202      47.665  45.424  26.742  1.00  0.00           N  
ATOM   2924  H   GLN   202      47.309  45.444  25.796  1.00  0.00           H  
ATOM   2925  CA  GLN   202      47.005  46.084  27.860  1.00  0.00           C  
ATOM   2926  HA  GLN   202      47.761  46.420  28.566  1.00  0.00           H  
ATOM   2927  CB  GLN   202      46.219  47.326  27.439  1.00  0.00           C  
ATOM   2928  HB2 GLN   202      45.246  47.090  27.013  1.00  0.00           H  
ATOM   2929  HB3 GLN   202      46.078  47.964  28.309  1.00  0.00           H  
ATOM   2930  CG  GLN   202      46.901  48.063  26.394  1.00  0.00           C  
ATOM   2931  HG2 GLN   202      47.942  48.235  26.660  1.00  0.00           H  
ATOM   2932  HG3 GLN   202      46.964  47.458  25.492  1.00  0.00           H  
ATOM   2933  CD  GLN   202      46.304  49.388  25.986  1.00  0.00           C  
ATOM   2934  OE1 GLN   202      45.426  49.949  26.628  1.00  0.00           O  
ATOM   2935  NE2 GLN   202      46.868  49.937  24.852  1.00  0.00           N  
ATOM   2936 HE21 GLN   202      46.541  50.819  24.482  1.00  0.00           H  
ATOM   2937 HE22 GLN   202      47.755  49.524  24.600  1.00  0.00           H  
ATOM   2938  C   GLN   202      46.035  45.119  28.523  1.00  0.00           C  
ATOM   2939  O   GLN   202      45.710  45.310  29.682  1.00  0.00           O  
ATOM   2940  N   VAL   203      45.584  44.061  27.801  1.00  0.00           N  
ATOM   2941  H   VAL   203      45.682  44.193  26.803  1.00  0.00           H  
ATOM   2942  CA  VAL   203      44.830  42.965  28.428  1.00  0.00           C  
ATOM   2943  HA  VAL   203      44.327  43.418  29.280  1.00  0.00           H  
ATOM   2944  CB  VAL   203      43.589  42.466  27.594  1.00  0.00           C  
ATOM   2945  HB  VAL   203      43.006  41.745  28.163  1.00  0.00           H  
ATOM   2946  CG1 VAL   203      42.681  43.690  27.349  1.00  0.00           C  
ATOM   2947 HG11 VAL   203      42.338  44.105  28.294  1.00  0.00           H  
ATOM   2948 HG12 VAL   203      43.187  44.337  26.635  1.00  0.00           H  
ATOM   2949 HG13 VAL   203      41.744  43.435  26.858  1.00  0.00           H  
ATOM   2950  CG2 VAL   203      43.994  41.780  26.220  1.00  0.00           C  
ATOM   2951 HG21 VAL   203      44.375  42.576  25.584  1.00  0.00           H  
ATOM   2952 HG22 VAL   203      44.859  41.135  26.359  1.00  0.00           H  
ATOM   2953 HG23 VAL   203      43.113  41.344  25.754  1.00  0.00           H  
ATOM   2954  C   VAL   203      45.725  41.829  28.917  1.00  0.00           C  
ATOM   2955  O   VAL   203      45.506  41.177  29.862  1.00  0.00           O  
ATOM   2956  N   THR   204      46.894  41.718  28.220  1.00  0.00           N  
ATOM   2957  H   THR   204      46.940  42.281  27.382  1.00  0.00           H  
ATOM   2958  CA  THR   204      47.985  40.909  28.733  1.00  0.00           C  
ATOM   2959  HA  THR   204      48.850  41.128  28.111  1.00  0.00           H  
ATOM   2960  CB  THR   204      47.849  39.353  28.652  1.00  0.00           C  
ATOM   2961  HB  THR   204      47.225  39.107  29.509  1.00  0.00           H  
ATOM   2962  CG2 THR   204      47.271  38.781  27.391  1.00  0.00           C  
ATOM   2963 HG21 THR   204      47.157  37.703  27.297  1.00  0.00           H  
ATOM   2964 HG22 THR   204      46.298  39.226  27.192  1.00  0.00           H  
ATOM   2965 HG23 THR   204      47.879  39.186  26.585  1.00  0.00           H  
ATOM   2966  OG1 THR   204      49.174  38.789  28.750  1.00  0.00           O  
ATOM   2967  HG1 THR   204      49.593  39.113  27.938  1.00  0.00           H  
ATOM   2968  C   THR   204      48.439  41.383  30.094  1.00  0.00           C  
ATOM   2969  O   THR   204      48.533  40.627  31.031  1.00  0.00           O  
ATOM   2970  N   ASN   205      48.825  42.644  30.213  1.00  0.00           N  
ATOM   2971  H   ASN   205      48.740  43.249  29.407  1.00  0.00           H  
ATOM   2972  CA  ASN   205      49.647  43.117  31.350  1.00  0.00           C  
ATOM   2973  HA  ASN   205      49.575  42.470  32.221  1.00  0.00           H  
ATOM   2974  CB  ASN   205      51.110  43.237  30.882  1.00  0.00           C  
ATOM   2975  HB2 ASN   205      51.174  43.890  30.014  1.00  0.00           H  
ATOM   2976  HB3 ASN   205      51.608  43.759  31.697  1.00  0.00           H  
ATOM   2977  CG  ASN   205      51.739  41.877  30.692  1.00  0.00           C  
ATOM   2978  OD1 ASN   205      51.884  41.126  31.633  1.00  0.00           O  
ATOM   2979  ND2 ASN   205      51.980  41.570  29.446  1.00  0.00           N  
ATOM   2980 HD21 ASN   205      52.417  40.723  29.111  1.00  0.00           H  
ATOM   2981 HD22 ASN   205      51.817  42.279  28.743  1.00  0.00           H  
ATOM   2982  C   ASN   205      49.181  44.456  31.908  1.00  0.00           C  
ATOM   2983  O   ASN   205      49.134  44.666  33.099  1.00  0.00           O  
ATOM   2984  N   VAL   206      48.944  45.427  30.994  1.00  0.00           N  
ATOM   2985  H   VAL   206      48.898  45.165  30.019  1.00  0.00           H  
ATOM   2986  CA  VAL   206      48.974  46.839  31.413  1.00  0.00           C  
ATOM   2987  HA  VAL   206      49.445  46.870  32.393  1.00  0.00           H  
ATOM   2988  CB  VAL   206      49.848  47.737  30.428  1.00  0.00           C  
ATOM   2989  HB  VAL   206      49.311  47.690  29.483  1.00  0.00           H  
ATOM   2990  CG1 VAL   206      49.876  49.160  30.936  1.00  0.00           C  
ATOM   2991 HG11 VAL   206      50.474  49.874  30.373  1.00  0.00           H  
ATOM   2992 HG12 VAL   206      48.866  49.561  30.880  1.00  0.00           H  
ATOM   2993 HG13 VAL   206      50.219  49.124  31.968  1.00  0.00           H  
ATOM   2994  CG2 VAL   206      51.309  47.181  30.276  1.00  0.00           C  
ATOM   2995 HG21 VAL   206      51.984  47.866  29.768  1.00  0.00           H  
ATOM   2996 HG22 VAL   206      51.708  47.056  31.281  1.00  0.00           H  
ATOM   2997 HG23 VAL   206      51.244  46.255  29.709  1.00  0.00           H  
ATOM   2998  C   VAL   206      47.556  47.321  31.654  1.00  0.00           C  
ATOM   2999  O   VAL   206      46.900  48.077  30.943  1.00  0.00           O  
ATOM   3000  N   GLY   207      47.062  46.867  32.886  1.00  0.00           N  
ATOM   3001  H   GLY   207      47.683  46.394  33.528  1.00  0.00           H  
ATOM   3002  CA  GLY   207      45.770  47.131  33.412  1.00  0.00           C  
ATOM   3003  HA2 GLY   207      45.025  47.152  32.620  1.00  0.00           H  
ATOM   3004  HA3 GLY   207      45.457  46.440  34.192  1.00  0.00           H  
ATOM   3005  C   GLY   207      45.709  48.351  34.185  1.00  0.00           C  
ATOM   3006  O   GLY   207      46.623  49.210  34.281  1.00  0.00           O  
ATOM   3007  N   GLY   208      44.474  48.598  34.784  1.00  0.00           N  
ATOM   3008  H   GLY   208      43.637  48.032  34.807  1.00  0.00           H  
ATOM   3009  CA  GLY   208      44.183  49.962  35.219  1.00  0.00           C  
ATOM   3010  HA2 GLY   208      44.472  50.674  34.448  1.00  0.00           H  
ATOM   3011  HA3 GLY   208      43.097  49.910  35.239  1.00  0.00           H  
ATOM   3012  C   GLY   208      44.751  50.269  36.555  1.00  0.00           C  
ATOM   3013  O   GLY   208      45.553  49.487  37.064  1.00  0.00           O  
ATOM   3014  N   ALA   209      44.263  51.345  37.220  1.00  0.00           N  
ATOM   3015  H   ALA   209      43.529  51.943  36.865  1.00  0.00           H  
ATOM   3016  CA  ALA   209      45.174  51.983  38.223  1.00  0.00           C  
ATOM   3017  HA  ALA   209      46.102  52.249  37.723  1.00  0.00           H  
ATOM   3018  CB  ALA   209      44.483  53.213  38.826  1.00  0.00           C  
ATOM   3019  HB1 ALA   209      45.164  53.756  39.479  1.00  0.00           H  
ATOM   3020  HB2 ALA   209      44.113  53.956  38.122  1.00  0.00           H  
ATOM   3021  HB3 ALA   209      43.713  52.734  39.428  1.00  0.00           H  
ATOM   3022  C   ALA   209      45.385  51.036  39.479  1.00  0.00           C  
ATOM   3023  O   ALA   209      46.474  50.943  40.011  1.00  0.00           O  
ATOM   3024  N   VAL   210      44.292  50.335  39.965  1.00  0.00           N  
ATOM   3025  H   VAL   210      43.441  50.419  39.425  1.00  0.00           H  
ATOM   3026  CA  VAL   210      44.409  49.341  41.072  1.00  0.00           C  
ATOM   3027  HA  VAL   210      44.757  49.903  41.936  1.00  0.00           H  
ATOM   3028  CB  VAL   210      43.037  48.658  41.400  1.00  0.00           C  
ATOM   3029  HB  VAL   210      42.313  49.446  41.598  1.00  0.00           H  
ATOM   3030  CG1 VAL   210      42.492  47.653  40.332  1.00  0.00           C  
ATOM   3031 HG11 VAL   210      43.314  47.079  39.908  1.00  0.00           H  
ATOM   3032 HG12 VAL   210      41.818  46.949  40.815  1.00  0.00           H  
ATOM   3033 HG13 VAL   210      41.945  48.115  39.513  1.00  0.00           H  
ATOM   3034  CG2 VAL   210      43.118  47.945  42.728  1.00  0.00           C  
ATOM   3035 HG21 VAL   210      43.838  47.132  42.663  1.00  0.00           H  
ATOM   3036 HG22 VAL   210      43.546  48.623  43.463  1.00  0.00           H  
ATOM   3037 HG23 VAL   210      42.116  47.629  43.014  1.00  0.00           H  
ATOM   3038  C   VAL   210      45.400  48.241  40.760  1.00  0.00           C  
ATOM   3039  O   VAL   210      46.079  47.731  41.717  1.00  0.00           O  
ATOM   3040  N   VAL   211      45.742  47.994  39.458  1.00  0.00           N  
ATOM   3041  H   VAL   211      45.350  48.627  38.774  1.00  0.00           H  
ATOM   3042  CA  VAL   211      46.588  46.886  39.021  1.00  0.00           C  
ATOM   3043  HA  VAL   211      46.603  46.121  39.795  1.00  0.00           H  
ATOM   3044  CB  VAL   211      46.233  46.212  37.628  1.00  0.00           C  
ATOM   3045  HB  VAL   211      46.440  46.817  36.748  1.00  0.00           H  
ATOM   3046  CG1 VAL   211      47.070  44.987  37.420  1.00  0.00           C  
ATOM   3047 HG11 VAL   211      48.150  45.102  37.481  1.00  0.00           H  
ATOM   3048 HG12 VAL   211      46.745  44.177  38.071  1.00  0.00           H  
ATOM   3049 HG13 VAL   211      46.813  44.621  36.428  1.00  0.00           H  
ATOM   3050  CG2 VAL   211      44.790  45.880  37.520  1.00  0.00           C  
ATOM   3051 HG21 VAL   211      44.469  45.235  38.336  1.00  0.00           H  
ATOM   3052 HG22 VAL   211      44.163  46.768  37.491  1.00  0.00           H  
ATOM   3053 HG23 VAL   211      44.552  45.465  36.542  1.00  0.00           H  
ATOM   3054  C   VAL   211      47.981  47.472  38.842  1.00  0.00           C  
ATOM   3055  O   VAL   211      48.909  46.870  39.263  1.00  0.00           O  
ATOM   3056  N   THR   212      48.114  48.573  38.080  1.00  0.00           N  
ATOM   3057  H   THR   212      47.263  49.039  37.793  1.00  0.00           H  
ATOM   3058  CA  THR   212      49.385  49.071  37.608  1.00  0.00           C  
ATOM   3059  HA  THR   212      50.143  48.594  38.225  1.00  0.00           H  
ATOM   3060  CB  THR   212      49.801  48.788  36.135  1.00  0.00           C  
ATOM   3061  HB  THR   212      50.882  48.890  36.076  1.00  0.00           H  
ATOM   3062  CG2 THR   212      49.474  47.379  35.700  1.00  0.00           C  
ATOM   3063 HG21 THR   212      49.632  46.675  36.514  1.00  0.00           H  
ATOM   3064 HG22 THR   212      48.405  47.225  35.564  1.00  0.00           H  
ATOM   3065 HG23 THR   212      50.016  46.890  34.893  1.00  0.00           H  
ATOM   3066  OG1 THR   212      49.239  49.670  35.114  1.00  0.00           O  
ATOM   3067  HG1 THR   212      48.315  49.410  34.978  1.00  0.00           H  
ATOM   3068  C   THR   212      49.472  50.614  37.828  1.00  0.00           C  
ATOM   3069  O   THR   212      48.474  51.279  37.998  1.00  0.00           O  
ATOM   3070  N   GLY   213      50.708  51.121  37.793  1.00  0.00           N  
ATOM   3071  H   GLY   213      51.474  50.469  37.682  1.00  0.00           H  
ATOM   3072  CA  GLY   213      51.034  52.556  37.736  1.00  0.00           C  
ATOM   3073  HA2 GLY   213      52.064  52.691  37.415  1.00  0.00           H  
ATOM   3074  HA3 GLY   213      50.333  53.102  37.109  1.00  0.00           H  
ATOM   3075  C   GLY   213      50.889  53.212  39.131  1.00  0.00           C  
ATOM   3076  O   GLY   213      51.889  53.314  39.855  1.00  0.00           O  
ATOM   3077  N   VAL   214      49.642  53.304  39.560  1.00  0.00           N  
ATOM   3078  H   VAL   214      48.862  53.044  38.971  1.00  0.00           H  
ATOM   3079  CA  VAL   214      49.238  53.535  40.896  1.00  0.00           C  
ATOM   3080  HA  VAL   214      49.942  54.273  41.272  1.00  0.00           H  
ATOM   3081  CB  VAL   214      47.889  54.124  40.885  1.00  0.00           C  
ATOM   3082  HB  VAL   214      47.196  53.694  40.164  1.00  0.00           H  
ATOM   3083  CG1 VAL   214      47.356  54.186  42.279  1.00  0.00           C  
ATOM   3084 HG11 VAL   214      46.984  53.188  42.499  1.00  0.00           H  
ATOM   3085 HG12 VAL   214      48.000  54.589  43.059  1.00  0.00           H  
ATOM   3086 HG13 VAL   214      46.488  54.841  42.304  1.00  0.00           H  
ATOM   3087  CG2 VAL   214      47.916  55.590  40.295  1.00  0.00           C  
ATOM   3088 HG21 VAL   214      48.555  56.212  40.919  1.00  0.00           H  
ATOM   3089 HG22 VAL   214      48.454  55.656  39.352  1.00  0.00           H  
ATOM   3090 HG23 VAL   214      46.888  55.935  40.200  1.00  0.00           H  
ATOM   3091  C   VAL   214      49.439  52.281  41.694  1.00  0.00           C  
ATOM   3092  O   VAL   214      49.911  52.249  42.867  1.00  0.00           O  
ATOM   3093  N   THR   215      48.930  51.178  41.174  1.00  0.00           N  
ATOM   3094  H   THR   215      48.742  51.179  40.180  1.00  0.00           H  
ATOM   3095  CA  THR   215      49.206  49.802  41.601  1.00  0.00           C  
ATOM   3096  HA  THR   215      48.554  49.132  41.044  1.00  0.00           H  
ATOM   3097  CB  THR   215      48.919  49.486  43.074  1.00  0.00           C  
ATOM   3098  HB  THR   215      49.782  49.728  43.690  1.00  0.00           H  
ATOM   3099  CG2 THR   215      47.573  49.880  43.654  1.00  0.00           C  
ATOM   3100 HG21 THR   215      47.518  50.955  43.492  1.00  0.00           H  
ATOM   3101 HG22 THR   215      46.741  49.429  43.116  1.00  0.00           H  
ATOM   3102 HG23 THR   215      47.526  49.611  44.707  1.00  0.00           H  
ATOM   3103  OG1 THR   215      48.793  48.056  43.021  1.00  0.00           O  
ATOM   3104  HG1 THR   215      47.929  47.942  42.596  1.00  0.00           H  
ATOM   3105  C   THR   215      50.595  49.368  41.115  1.00  0.00           C  
ATOM   3106  O   THR   215      51.378  50.172  40.529  1.00  0.00           O  
ATOM   3107  N   ALA   216      50.955  48.110  41.506  1.00  0.00           N  
ATOM   3108  H   ALA   216      50.276  47.490  41.929  1.00  0.00           H  
ATOM   3109  CA  ALA   216      52.310  47.650  41.445  1.00  0.00           C  
ATOM   3110  HA  ALA   216      52.900  48.223  40.733  1.00  0.00           H  
ATOM   3111  CB  ALA   216      53.004  47.879  42.801  1.00  0.00           C  
ATOM   3112  HB1 ALA   216      52.867  47.020  43.455  1.00  0.00           H  
ATOM   3113  HB2 ALA   216      54.082  47.962  42.679  1.00  0.00           H  
ATOM   3114  HB3 ALA   216      52.671  48.818  43.237  1.00  0.00           H  
ATOM   3115  C   ALA   216      52.426  46.178  40.928  1.00  0.00           C  
ATOM   3116  O   ALA   216      53.374  45.424  41.210  1.00  0.00           O  
ATOM   3117  N   VAL   217      51.434  45.738  40.083  1.00  0.00           N  
ATOM   3118  H   VAL   217      50.680  46.377  39.868  1.00  0.00           H  
ATOM   3119  CA  VAL   217      51.290  44.298  39.769  1.00  0.00           C  
ATOM   3120  HA  VAL   217      52.213  43.736  39.894  1.00  0.00           H  
ATOM   3121  CB  VAL   217      50.280  43.594  40.771  1.00  0.00           C  
ATOM   3122  HB  VAL   217      50.112  42.549  40.522  1.00  0.00           H  
ATOM   3123  CG1 VAL   217      50.809  43.712  42.234  1.00  0.00           C  
ATOM   3124 HG11 VAL   217      51.869  43.491  42.349  1.00  0.00           H  
ATOM   3125 HG12 VAL   217      50.819  44.725  42.633  1.00  0.00           H  
ATOM   3126 HG13 VAL   217      50.240  43.057  42.890  1.00  0.00           H  
ATOM   3127  CG2 VAL   217      48.850  44.157  40.824  1.00  0.00           C  
ATOM   3128 HG21 VAL   217      48.365  43.524  41.564  1.00  0.00           H  
ATOM   3129 HG22 VAL   217      48.897  45.202  41.126  1.00  0.00           H  
ATOM   3130 HG23 VAL   217      48.403  44.053  39.838  1.00  0.00           H  
ATOM   3131  C   VAL   217      50.956  44.189  38.240  1.00  0.00           C  
ATOM   3132  O   VAL   217      51.384  45.015  37.415  1.00  0.00           O  
ATOM   3133  N   ALA   218      50.343  43.049  37.803  1.00  0.00           N  
ATOM   3134  H   ALA   218      50.125  42.246  38.378  1.00  0.00           H  
ATOM   3135  CA  ALA   218      50.044  42.931  36.378  1.00  0.00           C  
ATOM   3136  HA  ALA   218      50.158  43.865  35.832  1.00  0.00           H  
ATOM   3137  CB  ALA   218      51.100  41.964  35.738  1.00  0.00           C  
ATOM   3138  HB1 ALA   218      52.097  41.991  36.173  1.00  0.00           H  
ATOM   3139  HB2 ALA   218      50.820  40.953  36.026  1.00  0.00           H  
ATOM   3140  HB3 ALA   218      51.098  42.078  34.655  1.00  0.00           H  
ATOM   3141  C   ALA   218      48.629  42.390  36.213  1.00  0.00           C  
ATOM   3142  O   ALA   218      48.063  41.793  37.117  1.00  0.00           O  
ATOM   3143  N   GLN   219      48.038  42.373  35.062  1.00  0.00           N  
ATOM   3144  H   GLN   219      48.658  42.388  34.262  1.00  0.00           H  
ATOM   3145  CA  GLN   219      46.615  42.023  34.902  1.00  0.00           C  
ATOM   3146  HA  GLN   219      46.020  42.416  35.723  1.00  0.00           H  
ATOM   3147  CB  GLN   219      46.249  42.741  33.619  1.00  0.00           C  
ATOM   3148  HB2 GLN   219      46.455  43.809  33.628  1.00  0.00           H  
ATOM   3149  HB3 GLN   219      46.878  42.275  32.863  1.00  0.00           H  
ATOM   3150  CG  GLN   219      44.849  42.586  33.106  1.00  0.00           C  
ATOM   3151  HG2 GLN   219      44.880  43.092  32.143  1.00  0.00           H  
ATOM   3152  HG3 GLN   219      44.681  41.518  32.982  1.00  0.00           H  
ATOM   3153  CD  GLN   219      43.705  43.108  33.958  1.00  0.00           C  
ATOM   3154  OE1 GLN   219      43.843  43.780  34.988  1.00  0.00           O  
ATOM   3155  NE2 GLN   219      42.528  42.634  33.613  1.00  0.00           N  
ATOM   3156 HE21 GLN   219      41.722  43.049  34.060  1.00  0.00           H  
ATOM   3157 HE22 GLN   219      42.460  42.089  32.764  1.00  0.00           H  
ATOM   3158  C   GLN   219      46.359  40.599  34.884  1.00  0.00           C  
ATOM   3159  O   GLN   219      45.664  40.061  35.760  1.00  0.00           O  
ATOM   3160  N   LYS   220      46.932  39.835  33.918  1.00  0.00           N  
ATOM   3161  H   LYS   220      47.528  40.180  33.177  1.00  0.00           H  
ATOM   3162  CA  LYS   220      46.710  38.416  33.947  1.00  0.00           C  
ATOM   3163  HA  LYS   220      45.679  38.147  34.164  1.00  0.00           H  
ATOM   3164  CB  LYS   220      47.181  37.855  32.664  1.00  0.00           C  
ATOM   3165  HB2 LYS   220      46.661  38.371  31.859  1.00  0.00           H  
ATOM   3166  HB3 LYS   220      48.249  38.024  32.540  1.00  0.00           H  
ATOM   3167  CG  LYS   220      46.805  36.301  32.490  1.00  0.00           C  
ATOM   3168  HG2 LYS   220      46.988  35.848  33.462  1.00  0.00           H  
ATOM   3169  HG3 LYS   220      45.803  36.185  32.082  1.00  0.00           H  
ATOM   3170  CD  LYS   220      47.755  35.709  31.500  1.00  0.00           C  
ATOM   3171  HD2 LYS   220      48.693  36.239  31.651  1.00  0.00           H  
ATOM   3172  HD3 LYS   220      47.895  34.721  31.933  1.00  0.00           H  
ATOM   3173  CE  LYS   220      47.301  35.633  30.037  1.00  0.00           C  
ATOM   3174  HE2 LYS   220      47.149  36.655  29.699  1.00  0.00           H  
ATOM   3175  HE3 LYS   220      48.028  35.019  29.510  1.00  0.00           H  
ATOM   3176  NZ  LYS   220      45.934  34.945  29.873  1.00  0.00           N  
ATOM   3177  HZ1 LYS   220      45.782  34.754  28.866  1.00  0.00           H  
ATOM   3178  HZ2 LYS   220      45.709  34.049  30.342  1.00  0.00           H  
ATOM   3179  HZ3 LYS   220      45.102  35.535  30.056  1.00  0.00           H  
ATOM   3180  C   LYS   220      47.442  37.845  35.231  1.00  0.00           C  
ATOM   3181  O   LYS   220      46.926  36.950  35.882  1.00  0.00           O  
ATOM   3182  N   THR   221      48.436  38.576  35.740  1.00  0.00           N  
ATOM   3183  H   THR   221      48.753  39.389  35.229  1.00  0.00           H  
ATOM   3184  CA  THR   221      49.076  38.411  37.078  1.00  0.00           C  
ATOM   3185  HA  THR   221      49.605  39.346  37.251  1.00  0.00           H  
ATOM   3186  CB  THR   221      50.096  37.346  37.115  1.00  0.00           C  
ATOM   3187  HB  THR   221      50.588  37.413  38.083  1.00  0.00           H  
ATOM   3188  CG2 THR   221      49.552  35.909  36.912  1.00  0.00           C  
ATOM   3189 HG21 THR   221      50.392  35.228  37.030  1.00  0.00           H  
ATOM   3190 HG22 THR   221      48.805  35.625  37.651  1.00  0.00           H  
ATOM   3191 HG23 THR   221      49.269  35.630  35.899  1.00  0.00           H  
ATOM   3192  OG1 THR   221      51.078  37.542  36.105  1.00  0.00           O  
ATOM   3193  HG1 THR   221      50.772  37.311  35.215  1.00  0.00           H  
ATOM   3194  C   THR   221      48.111  38.315  38.227  1.00  0.00           C  
ATOM   3195  O   THR   221      48.317  37.542  39.104  1.00  0.00           O  
ATOM   3196  N   VAL   222      47.011  39.009  38.202  1.00  0.00           N  
ATOM   3197  H   VAL   222      46.762  39.570  37.399  1.00  0.00           H  
ATOM   3198  CA  VAL   222      46.060  39.235  39.341  1.00  0.00           C  
ATOM   3199  HA  VAL   222      46.411  38.584  40.138  1.00  0.00           H  
ATOM   3200  CB  VAL   222      46.215  40.670  39.948  1.00  0.00           C  
ATOM   3201  HB  VAL   222      45.635  40.544  40.860  1.00  0.00           H  
ATOM   3202  CG1 VAL   222      47.657  41.009  40.469  1.00  0.00           C  
ATOM   3203 HG11 VAL   222      48.147  40.080  40.750  1.00  0.00           H  
ATOM   3204 HG12 VAL   222      48.213  41.440  39.639  1.00  0.00           H  
ATOM   3205 HG13 VAL   222      47.599  41.726  41.285  1.00  0.00           H  
ATOM   3206  CG2 VAL   222      45.539  41.820  39.199  1.00  0.00           C  
ATOM   3207 HG21 VAL   222      44.456  41.722  39.249  1.00  0.00           H  
ATOM   3208 HG22 VAL   222      45.708  42.793  39.655  1.00  0.00           H  
ATOM   3209 HG23 VAL   222      45.727  41.892  38.129  1.00  0.00           H  
ATOM   3210  C   VAL   222      44.613  38.782  39.097  1.00  0.00           C  
ATOM   3211  O   VAL   222      43.862  38.675  40.006  1.00  0.00           O  
ATOM   3212  N   GLU   223      44.114  38.691  37.860  1.00  0.00           N  
ATOM   3213  H   GLU   223      44.643  38.931  37.032  1.00  0.00           H  
ATOM   3214  CA  GLU   223      42.650  38.642  37.567  1.00  0.00           C  
ATOM   3215  HA  GLU   223      42.031  39.283  38.192  1.00  0.00           H  
ATOM   3216  CB  GLU   223      42.455  39.070  36.082  1.00  0.00           C  
ATOM   3217  HB2 GLU   223      42.863  40.067  35.927  1.00  0.00           H  
ATOM   3218  HB3 GLU   223      43.154  38.488  35.486  1.00  0.00           H  
ATOM   3219  CG  GLU   223      41.048  38.990  35.677  1.00  0.00           C  
ATOM   3220  HG2 GLU   223      40.912  39.119  34.605  1.00  0.00           H  
ATOM   3221  HG3 GLU   223      40.687  37.974  35.825  1.00  0.00           H  
ATOM   3222  CD  GLU   223      40.160  39.980  36.410  1.00  0.00           C  
ATOM   3223  OE1 GLU   223      40.652  41.094  36.735  1.00  0.00           O  
ATOM   3224  OE2 GLU   223      38.926  39.803  36.519  1.00  0.00           O  
ATOM   3225  C   GLU   223      42.206  37.212  37.765  1.00  0.00           C  
ATOM   3226  O   GLU   223      42.597  36.243  37.075  1.00  0.00           O  
ATOM   3227  N   GLY   224      41.473  36.956  38.889  1.00  0.00           N  
ATOM   3228  H   GLY   224      41.187  37.711  39.498  1.00  0.00           H  
ATOM   3229  CA  GLY   224      41.170  35.666  39.435  1.00  0.00           C  
ATOM   3230  HA2 GLY   224      40.247  35.790  39.996  1.00  0.00           H  
ATOM   3231  HA3 GLY   224      41.144  34.950  38.616  1.00  0.00           H  
ATOM   3232  C   GLY   224      42.201  35.154  40.401  1.00  0.00           C  
ATOM   3233  O   GLY   224      42.017  34.105  41.075  1.00  0.00           O  
ATOM   3234  N   ALA   225      43.320  35.912  40.591  1.00  0.00           N  
ATOM   3235  H   ALA   225      43.398  36.875  40.291  1.00  0.00           H  
ATOM   3236  CA  ALA   225      44.467  35.499  41.279  1.00  0.00           C  
ATOM   3237  HA  ALA   225      44.330  34.522  41.737  1.00  0.00           H  
ATOM   3238  CB  ALA   225      45.512  35.121  40.241  1.00  0.00           C  
ATOM   3239  HB1 ALA   225      45.269  34.157  39.799  1.00  0.00           H  
ATOM   3240  HB2 ALA   225      45.656  35.758  39.371  1.00  0.00           H  
ATOM   3241  HB3 ALA   225      46.464  34.995  40.752  1.00  0.00           H  
ATOM   3242  C   ALA   225      44.956  36.557  42.281  1.00  0.00           C  
ATOM   3243  O   ALA   225      46.132  36.875  42.615  1.00  0.00           O  
ATOM   3244  N   GLY   226      43.929  37.244  42.895  1.00  0.00           N  
ATOM   3245  H   GLY   226      43.002  36.986  42.582  1.00  0.00           H  
ATOM   3246  CA  GLY   226      44.170  38.423  43.669  1.00  0.00           C  
ATOM   3247  HA2 GLY   226      43.989  38.211  44.721  1.00  0.00           H  
ATOM   3248  HA3 GLY   226      45.068  38.988  43.430  1.00  0.00           H  
ATOM   3249  C   GLY   226      43.129  39.446  43.442  1.00  0.00           C  
ATOM   3250  O   GLY   226      43.404  40.588  43.182  1.00  0.00           O  
ATOM   3251  N   SER   227      41.878  39.060  43.789  1.00  0.00           N  
ATOM   3252  H   SER   227      41.757  38.176  44.265  1.00  0.00           H  
ATOM   3253  CA  SER   227      40.772  39.617  43.017  1.00  0.00           C  
ATOM   3254  HA  SER   227      40.800  40.659  43.327  1.00  0.00           H  
ATOM   3255  CB  SER   227      40.878  39.418  41.530  1.00  0.00           C  
ATOM   3256  HB2 SER   227      40.029  39.955  41.114  1.00  0.00           H  
ATOM   3257  HB3 SER   227      41.869  39.703  41.183  1.00  0.00           H  
ATOM   3258  OG  SER   227      40.769  38.073  41.296  1.00  0.00           O  
ATOM   3259  HG  SER   227      39.988  37.744  41.767  1.00  0.00           H  
ATOM   3260  C   SER   227      39.445  39.171  43.557  1.00  0.00           C  
ATOM   3261  O   SER   227      39.208  38.004  43.671  1.00  0.00           O  
ATOM   3262  N   ILE   228      38.536  40.149  43.889  1.00  0.00           N  
ATOM   3263  H   ILE   228      38.863  41.096  43.756  1.00  0.00           H  
ATOM   3264  CA  ILE   228      37.361  39.787  44.665  1.00  0.00           C  
ATOM   3265  HA  ILE   228      37.187  38.725  44.503  1.00  0.00           H  
ATOM   3266  CB  ILE   228      37.559  39.912  46.181  1.00  0.00           C  
ATOM   3267  HB  ILE   228      38.520  39.439  46.373  1.00  0.00           H  
ATOM   3268  CG2 ILE   228      37.721  41.340  46.577  1.00  0.00           C  
ATOM   3269 HG21 ILE   228      36.870  41.969  46.323  1.00  0.00           H  
ATOM   3270 HG22 ILE   228      37.727  41.381  47.664  1.00  0.00           H  
ATOM   3271 HG23 ILE   228      38.596  41.855  46.184  1.00  0.00           H  
ATOM   3272  CG1 ILE   228      36.604  38.994  46.964  1.00  0.00           C  
ATOM   3273 HG12 ILE   228      35.712  39.607  47.078  1.00  0.00           H  
ATOM   3274 HG13 ILE   228      36.434  38.116  46.344  1.00  0.00           H  
ATOM   3275  CD1 ILE   228      37.152  38.571  48.355  1.00  0.00           C  
ATOM   3276 HD11 ILE   228      37.366  39.490  48.896  1.00  0.00           H  
ATOM   3277 HD12 ILE   228      36.573  37.849  48.928  1.00  0.00           H  
ATOM   3278 HD13 ILE   228      38.116  38.075  48.261  1.00  0.00           H  
ATOM   3279  C   ILE   228      36.074  40.514  44.218  1.00  0.00           C  
ATOM   3280  O   ILE   228      34.976  40.032  44.543  1.00  0.00           O  
ATOM   3281  N   ALA   229      36.172  41.580  43.367  1.00  0.00           N  
ATOM   3282  H   ALA   229      37.113  41.871  43.138  1.00  0.00           H  
ATOM   3283  CA  ALA   229      35.026  42.319  42.787  1.00  0.00           C  
ATOM   3284  HA  ALA   229      34.292  42.591  43.543  1.00  0.00           H  
ATOM   3285  CB  ALA   229      35.510  43.519  41.939  1.00  0.00           C  
ATOM   3286  HB1 ALA   229      34.687  44.069  41.488  1.00  0.00           H  
ATOM   3287  HB2 ALA   229      36.178  44.071  42.597  1.00  0.00           H  
ATOM   3288  HB3 ALA   229      35.931  43.181  40.993  1.00  0.00           H  
ATOM   3289  C   ALA   229      34.182  41.369  41.939  1.00  0.00           C  
ATOM   3290  O   ALA   229      32.956  41.465  42.007  1.00  0.00           O  
ATOM   3291  N   ALA   230      34.840  40.446  41.238  1.00  0.00           N  
ATOM   3292  H   ALA   230      35.829  40.650  41.177  1.00  0.00           H  
ATOM   3293  CA  ALA   230      34.268  39.863  40.058  1.00  0.00           C  
ATOM   3294  HA  ALA   230      33.243  39.591  40.299  1.00  0.00           H  
ATOM   3295  CB  ALA   230      34.191  40.815  38.955  1.00  0.00           C  
ATOM   3296  HB1 ALA   230      35.079  41.441  38.891  1.00  0.00           H  
ATOM   3297  HB2 ALA   230      34.044  40.388  37.965  1.00  0.00           H  
ATOM   3298  HB3 ALA   230      33.384  41.522  39.140  1.00  0.00           H  
ATOM   3299  C   ALA   230      34.893  38.548  39.804  1.00  0.00           C  
ATOM   3300  O   ALA   230      35.687  38.336  38.866  1.00  0.00           O  
ATOM   3301  N   ALA   231      34.637  37.675  40.839  1.00  0.00           N  
ATOM   3302  H   ALA   231      34.024  38.025  41.562  1.00  0.00           H  
ATOM   3303  CA  ALA   231      35.508  36.503  41.047  1.00  0.00           C  
ATOM   3304  HA  ALA   231      35.873  36.207  40.066  1.00  0.00           H  
ATOM   3305  CB  ALA   231      36.642  36.783  41.994  1.00  0.00           C  
ATOM   3306  HB1 ALA   231      36.275  37.434  42.785  1.00  0.00           H  
ATOM   3307  HB2 ALA   231      36.947  35.834  42.431  1.00  0.00           H  
ATOM   3308  HB3 ALA   231      37.477  37.198  41.434  1.00  0.00           H  
ATOM   3309  C   ALA   231      34.668  35.286  41.556  1.00  0.00           C  
ATOM   3310  O   ALA   231      35.048  34.104  41.345  1.00  0.00           O  
ATOM   3311  N   THR   232      33.587  35.594  42.295  1.00  0.00           N  
ATOM   3312  H   THR   232      33.218  36.533  42.368  1.00  0.00           H  
ATOM   3313  CA  THR   232      32.875  34.653  43.118  1.00  0.00           C  
ATOM   3314  HA  THR   232      32.145  35.185  43.724  1.00  0.00           H  
ATOM   3315  CB  THR   232      33.866  34.192  44.232  1.00  0.00           C  
ATOM   3316  HB  THR   232      34.710  33.572  43.938  1.00  0.00           H  
ATOM   3317  CG2 THR   232      34.322  35.437  45.072  1.00  0.00           C  
ATOM   3318 HG21 THR   232      34.845  35.083  45.958  1.00  0.00           H  
ATOM   3319 HG22 THR   232      34.906  36.149  44.493  1.00  0.00           H  
ATOM   3320 HG23 THR   232      33.423  35.864  45.510  1.00  0.00           H  
ATOM   3321  OG1 THR   232      33.278  33.418  45.223  1.00  0.00           O  
ATOM   3322  HG1 THR   232      32.801  32.771  44.682  1.00  0.00           H  
ATOM   3323  C   THR   232      32.404  33.387  42.322  1.00  0.00           C  
ATOM   3324  O   THR   232      32.484  32.276  42.896  1.00  0.00           O  
ATOM   3325  N   GLY   233      31.934  33.508  41.083  1.00  0.00           N  
ATOM   3326  H   GLY   233      32.274  34.262  40.501  1.00  0.00           H  
ATOM   3327  CA  GLY   233      31.375  32.373  40.384  1.00  0.00           C  
ATOM   3328  HA2 GLY   233      30.673  31.866  41.042  1.00  0.00           H  
ATOM   3329  HA3 GLY   233      30.709  32.846  39.666  1.00  0.00           H  
ATOM   3330  C   GLY   233      32.344  31.441  39.637  1.00  0.00           C  
ATOM   3331  O   GLY   233      31.867  30.554  38.931  1.00  0.00           O  
ATOM   3332  N   PHE   234      33.639  31.660  39.901  1.00  0.00           N  
ATOM   3333  H   PHE   234      33.894  32.281  40.657  1.00  0.00           H  
ATOM   3334  CA  PHE   234      34.627  30.782  39.234  1.00  0.00           C  
ATOM   3335  HA  PHE   234      34.225  29.785  39.070  1.00  0.00           H  
ATOM   3336  CB  PHE   234      34.987  31.241  37.749  1.00  0.00           C  
ATOM   3337  HB2 PHE   234      35.743  30.590  37.314  1.00  0.00           H  
ATOM   3338  HB3 PHE   234      34.107  31.291  37.111  1.00  0.00           H  
ATOM   3339  CG  PHE   234      35.591  32.567  37.608  1.00  0.00           C  
ATOM   3340  CD1 PHE   234      36.979  32.646  37.579  1.00  0.00           C  
ATOM   3341  HD1 PHE   234      37.572  31.745  37.680  1.00  0.00           H  
ATOM   3342  CE1 PHE   234      37.621  33.901  37.536  1.00  0.00           C  
ATOM   3343  HE1 PHE   234      38.703  33.950  37.513  1.00  0.00           H  
ATOM   3344  CZ  PHE   234      36.849  35.060  37.611  1.00  0.00           C  
ATOM   3345  HZ  PHE   234      37.289  36.047  37.685  1.00  0.00           H  
ATOM   3346  CE2 PHE   234      35.454  34.924  37.734  1.00  0.00           C  
ATOM   3347  HE2 PHE   234      34.822  35.798  37.842  1.00  0.00           H  
ATOM   3348  CD2 PHE   234      34.837  33.726  37.640  1.00  0.00           C  
ATOM   3349  HD2 PHE   234      33.771  33.668  37.825  1.00  0.00           H  
ATOM   3350  C   PHE   234      35.866  30.604  40.106  1.00  0.00           C  
ATOM   3351  O   PHE   234      36.622  29.701  39.776  1.00  0.00           O  
ATOM   3352  N   VAL   235      36.196  31.530  41.079  1.00  0.00           N  
ATOM   3353  H   VAL   235      35.895  32.492  40.992  1.00  0.00           H  
ATOM   3354  CA  VAL   235      37.485  31.432  41.765  1.00  0.00           C  
ATOM   3355  HA  VAL   235      38.180  31.014  41.040  1.00  0.00           H  
ATOM   3356  CB  VAL   235      38.007  32.745  42.332  1.00  0.00           C  
ATOM   3357  HB  VAL   235      37.255  33.040  43.062  1.00  0.00           H  
ATOM   3358  CG1 VAL   235      39.353  32.639  43.027  1.00  0.00           C  
ATOM   3359 HG11 VAL   235      39.293  32.097  43.969  1.00  0.00           H  
ATOM   3360 HG12 VAL   235      40.089  32.198  42.357  1.00  0.00           H  
ATOM   3361 HG13 VAL   235      39.713  33.641  43.252  1.00  0.00           H  
ATOM   3362  CG2 VAL   235      38.358  33.804  41.170  1.00  0.00           C  
ATOM   3363 HG21 VAL   235      37.421  34.144  40.732  1.00  0.00           H  
ATOM   3364 HG22 VAL   235      38.851  34.684  41.579  1.00  0.00           H  
ATOM   3365 HG23 VAL   235      38.948  33.418  40.342  1.00  0.00           H  
ATOM   3366  C   VAL   235      37.231  30.486  42.988  1.00  0.00           C  
ATOM   3367  O   VAL   235      36.670  30.915  44.043  1.00  0.00           O  
ATOM   3368  N   LYS   236      37.715  29.202  42.895  1.00  0.00           N  
ATOM   3369  H   LYS   236      38.092  28.853  42.024  1.00  0.00           H  
ATOM   3370  CA  LYS   236      37.600  28.230  43.945  1.00  0.00           C  
ATOM   3371  HA  LYS   236      36.674  28.362  44.499  1.00  0.00           H  
ATOM   3372  CB  LYS   236      37.714  26.871  43.291  1.00  0.00           C  
ATOM   3373  HB2 LYS   236      38.707  26.742  42.865  1.00  0.00           H  
ATOM   3374  HB3 LYS   236      37.535  26.132  44.070  1.00  0.00           H  
ATOM   3375  CG  LYS   236      36.616  26.674  42.189  1.00  0.00           C  
ATOM   3376  HG2 LYS   236      35.681  27.097  42.552  1.00  0.00           H  
ATOM   3377  HG3 LYS   236      36.925  27.297  41.352  1.00  0.00           H  
ATOM   3378  CD  LYS   236      36.417  25.222  41.595  1.00  0.00           C  
ATOM   3379  HD2 LYS   236      35.923  24.629  42.363  1.00  0.00           H  
ATOM   3380  HD3 LYS   236      35.638  25.253  40.836  1.00  0.00           H  
ATOM   3381  CE  LYS   236      37.722  24.706  40.938  1.00  0.00           C  
ATOM   3382  HE2 LYS   236      38.538  24.781  41.653  1.00  0.00           H  
ATOM   3383  HE3 LYS   236      37.483  23.665  40.736  1.00  0.00           H  
ATOM   3384  NZ  LYS   236      38.048  25.445  39.655  1.00  0.00           N  
ATOM   3385  HZ1 LYS   236      38.433  26.401  39.761  1.00  0.00           H  
ATOM   3386  HZ2 LYS   236      38.767  24.884  39.163  1.00  0.00           H  
ATOM   3387  HZ3 LYS   236      37.208  25.615  39.073  1.00  0.00           H  
ATOM   3388  C   LYS   236      38.823  28.461  44.846  1.00  0.00           C  
ATOM   3389  O   LYS   236      39.884  28.902  44.387  1.00  0.00           O  
ATOM   3390  N   LYS   237      38.687  28.073  46.154  1.00  0.00           N  
ATOM   3391  H   LYS   237      37.879  27.628  46.568  1.00  0.00           H  
ATOM   3392  CA  LYS   237      39.694  28.401  47.216  1.00  0.00           C  
ATOM   3393  HA  LYS   237      40.525  28.742  46.602  1.00  0.00           H  
ATOM   3394  CB  LYS   237      39.101  29.491  48.148  1.00  0.00           C  
ATOM   3395  HB2 LYS   237      38.875  30.403  47.600  1.00  0.00           H  
ATOM   3396  HB3 LYS   237      38.157  29.160  48.577  1.00  0.00           H  
ATOM   3397  CG  LYS   237      39.973  29.875  49.327  1.00  0.00           C  
ATOM   3398  HG2 LYS   237      39.331  30.562  49.875  1.00  0.00           H  
ATOM   3399  HG3 LYS   237      40.051  28.978  49.938  1.00  0.00           H  
ATOM   3400  CD  LYS   237      41.277  30.569  49.043  1.00  0.00           C  
ATOM   3401  HD2 LYS   237      41.952  29.746  48.818  1.00  0.00           H  
ATOM   3402  HD3 LYS   237      41.261  31.268  48.209  1.00  0.00           H  
ATOM   3403  CE  LYS   237      41.924  31.249  50.226  1.00  0.00           C  
ATOM   3404  HE2 LYS   237      42.878  31.730  50.019  1.00  0.00           H  
ATOM   3405  HE3 LYS   237      41.303  32.118  50.432  1.00  0.00           H  
ATOM   3406  NZ  LYS   237      41.987  30.423  51.395  1.00  0.00           N  
ATOM   3407  HZ1 LYS   237      42.202  29.447  51.123  1.00  0.00           H  
ATOM   3408  HZ2 LYS   237      42.684  30.594  52.143  1.00  0.00           H  
ATOM   3409  HZ3 LYS   237      41.067  30.384  51.870  1.00  0.00           H  
ATOM   3410  C   LYS   237      40.141  27.171  47.955  1.00  0.00           C  
ATOM   3411  O   LYS   237      39.349  26.461  48.598  1.00  0.00           O  
ATOM   3412  N   ASP   238      41.427  26.945  48.057  1.00  0.00           N  
ATOM   3413  H   ASP   238      42.089  27.597  47.658  1.00  0.00           H  
ATOM   3414  CA  ASP   238      41.884  26.087  49.109  1.00  0.00           C  
ATOM   3415  HA  ASP   238      41.140  25.301  49.210  1.00  0.00           H  
ATOM   3416  CB  ASP   238      43.294  25.578  48.837  1.00  0.00           C  
ATOM   3417  HB2 ASP   238      43.320  25.329  47.778  1.00  0.00           H  
ATOM   3418  HB3 ASP   238      44.004  26.391  48.973  1.00  0.00           H  
ATOM   3419  CG  ASP   238      43.813  24.406  49.622  1.00  0.00           C  
ATOM   3420  OD1 ASP   238      43.260  24.151  50.707  1.00  0.00           O  
ATOM   3421  OD2 ASP   238      44.744  23.720  49.088  1.00  0.00           O  
ATOM   3422  C   ASP   238      41.931  26.838  50.408  1.00  0.00           C  
ATOM   3423  O   ASP   238      42.410  27.914  50.493  1.00  0.00           O  
ATOM   3424  N   GLN   239      41.456  26.203  51.508  1.00  0.00           N  
ATOM   3425  H   GLN   239      41.054  25.284  51.386  1.00  0.00           H  
ATOM   3426  CA  GLN   239      41.373  26.904  52.809  1.00  0.00           C  
ATOM   3427  HA  GLN   239      41.499  27.979  52.704  1.00  0.00           H  
ATOM   3428  CB  GLN   239      40.031  26.679  53.346  1.00  0.00           C  
ATOM   3429  HB2 GLN   239      39.281  26.789  52.564  1.00  0.00           H  
ATOM   3430  HB3 GLN   239      40.007  25.626  53.621  1.00  0.00           H  
ATOM   3431  CG  GLN   239      39.630  27.566  54.567  1.00  0.00           C  
ATOM   3432  HG2 GLN   239      38.670  27.228  54.951  1.00  0.00           H  
ATOM   3433  HG3 GLN   239      40.396  27.545  55.340  1.00  0.00           H  
ATOM   3434  CD  GLN   239      39.390  29.049  54.183  1.00  0.00           C  
ATOM   3435  OE1 GLN   239      39.784  29.602  53.154  1.00  0.00           O  
ATOM   3436  NE2 GLN   239      38.766  29.740  55.110  1.00  0.00           N  
ATOM   3437 HE21 GLN   239      38.898  30.737  55.216  1.00  0.00           H  
ATOM   3438 HE22 GLN   239      38.503  29.145  55.884  1.00  0.00           H  
ATOM   3439  C   GLN   239      42.534  26.410  53.607  1.00  0.00           C  
ATOM   3440  O   GLN   239      42.440  25.959  54.807  1.00  0.00           O  
ATOM   3441  N   LEU   240      43.720  26.440  52.957  1.00  0.00           N  
ATOM   3442  H   LEU   240      43.784  26.947  52.085  1.00  0.00           H  
ATOM   3443  CA  LEU   240      44.932  26.137  53.617  1.00  0.00           C  
ATOM   3444  HA  LEU   240      44.724  25.218  54.161  1.00  0.00           H  
ATOM   3445  CB  LEU   240      46.032  25.819  52.601  1.00  0.00           C  
ATOM   3446  HB2 LEU   240      46.911  25.695  53.231  1.00  0.00           H  
ATOM   3447  HB3 LEU   240      45.663  24.967  52.033  1.00  0.00           H  
ATOM   3448  CG  LEU   240      46.360  26.854  51.511  1.00  0.00           C  
ATOM   3449  HG  LEU   240      45.476  27.346  51.111  1.00  0.00           H  
ATOM   3450  CD1 LEU   240      47.073  28.035  52.092  1.00  0.00           C  
ATOM   3451 HD11 LEU   240      47.343  28.811  51.379  1.00  0.00           H  
ATOM   3452 HD12 LEU   240      46.330  28.644  52.604  1.00  0.00           H  
ATOM   3453 HD13 LEU   240      47.904  27.701  52.709  1.00  0.00           H  
ATOM   3454  CD2 LEU   240      47.374  26.229  50.506  1.00  0.00           C  
ATOM   3455 HD21 LEU   240      48.305  25.940  50.989  1.00  0.00           H  
ATOM   3456 HD22 LEU   240      46.946  25.406  49.937  1.00  0.00           H  
ATOM   3457 HD23 LEU   240      47.702  26.975  49.785  1.00  0.00           H  
ATOM   3458  C   LEU   240      45.319  27.227  54.601  1.00  0.00           C  
ATOM   3459  O   LEU   240      44.876  28.333  54.625  1.00  0.00           O  
ATOM   3460  N   GLY   241      46.169  26.797  55.544  1.00  0.00           N  
ATOM   3461  H   GLY   241      46.380  25.809  55.590  1.00  0.00           H  
ATOM   3462  CA  GLY   241      46.832  27.662  56.475  1.00  0.00           C  
ATOM   3463  HA2 GLY   241      47.632  27.122  56.975  1.00  0.00           H  
ATOM   3464  HA3 GLY   241      47.140  28.538  55.908  1.00  0.00           H  
ATOM   3465  C   GLY   241      45.863  28.063  57.633  1.00  0.00           C  
ATOM   3466  O   GLY   241      46.116  28.950  58.440  1.00  0.00           O  
ATOM   3467  N   LYS   242      44.627  27.430  57.672  1.00  0.00           N  
ATOM   3468  H   LYS   242      44.145  27.224  56.807  1.00  0.00           H  
ATOM   3469  CA  LYS   242      43.597  27.750  58.660  1.00  0.00           C  
ATOM   3470  HA  LYS   242      43.705  28.816  58.846  1.00  0.00           H  
ATOM   3471  CB  LYS   242      42.213  27.576  57.998  1.00  0.00           C  
ATOM   3472  HB2 LYS   242      42.159  28.170  57.088  1.00  0.00           H  
ATOM   3473  HB3 LYS   242      42.010  26.557  57.674  1.00  0.00           H  
ATOM   3474  CG  LYS   242      41.045  28.050  58.812  1.00  0.00           C  
ATOM   3475  HG2 LYS   242      40.201  27.652  58.252  1.00  0.00           H  
ATOM   3476  HG3 LYS   242      41.073  27.629  59.815  1.00  0.00           H  
ATOM   3477  CD  LYS   242      40.919  29.580  58.778  1.00  0.00           C  
ATOM   3478  HD2 LYS   242      41.801  29.858  59.351  1.00  0.00           H  
ATOM   3479  HD3 LYS   242      40.860  30.013  57.782  1.00  0.00           H  
ATOM   3480  CE  LYS   242      39.798  30.313  59.538  1.00  0.00           C  
ATOM   3481  HE2 LYS   242      39.884  31.381  59.356  1.00  0.00           H  
ATOM   3482  HE3 LYS   242      38.814  29.983  59.212  1.00  0.00           H  
ATOM   3483  NZ  LYS   242      39.819  30.027  61.027  1.00  0.00           N  
ATOM   3484  HZ1 LYS   242      39.818  29.009  61.220  1.00  0.00           H  
ATOM   3485  HZ2 LYS   242      40.615  30.533  61.455  1.00  0.00           H  
ATOM   3486  HZ3 LYS   242      39.028  30.375  61.599  1.00  0.00           H  
ATOM   3487  C   LYS   242      43.871  26.993  59.937  1.00  0.00           C  
ATOM   3488  O   LYS   242      43.254  25.999  60.255  1.00  0.00           O  
ATOM   3489  N   ASN   243      44.950  27.372  60.664  1.00  0.00           N  
ATOM   3490  H   ASN   243      45.282  28.327  60.662  1.00  0.00           H  
ATOM   3491  CA  ASN   243      45.378  26.512  61.787  1.00  0.00           C  
ATOM   3492  HA  ASN   243      44.526  25.956  62.173  1.00  0.00           H  
ATOM   3493  CB  ASN   243      46.424  25.581  61.274  1.00  0.00           C  
ATOM   3494  HB2 ASN   243      46.222  25.261  60.254  1.00  0.00           H  
ATOM   3495  HB3 ASN   243      47.400  26.060  61.240  1.00  0.00           H  
ATOM   3496  CG  ASN   243      46.498  24.377  62.057  1.00  0.00           C  
ATOM   3497  OD1 ASN   243      45.876  24.148  63.135  1.00  0.00           O  
ATOM   3498  ND2 ASN   243      47.384  23.531  61.574  1.00  0.00           N  
ATOM   3499 HD21 ASN   243      47.470  22.600  61.958  1.00  0.00           H  
ATOM   3500 HD22 ASN   243      47.686  23.671  60.619  1.00  0.00           H  
ATOM   3501  C   ASN   243      45.989  27.400  62.860  1.00  0.00           C  
ATOM   3502  O   ASN   243      47.059  27.965  62.692  1.00  0.00           O  
ATOM   3503  N   GLU   244      45.304  27.503  63.996  1.00  0.00           N  
ATOM   3504  H   GLU   244      44.575  26.821  64.156  1.00  0.00           H  
ATOM   3505  CA  GLU   244      45.615  28.488  65.020  1.00  0.00           C  
ATOM   3506  HA  GLU   244      45.956  29.451  64.647  1.00  0.00           H  
ATOM   3507  CB  GLU   244      44.401  28.704  65.850  1.00  0.00           C  
ATOM   3508  HB2 GLU   244      43.700  29.075  65.105  1.00  0.00           H  
ATOM   3509  HB3 GLU   244      44.143  27.699  66.179  1.00  0.00           H  
ATOM   3510  CG  GLU   244      44.502  29.608  67.099  1.00  0.00           C  
ATOM   3511  HG2 GLU   244      44.410  29.050  68.029  1.00  0.00           H  
ATOM   3512  HG3 GLU   244      45.450  30.135  67.187  1.00  0.00           H  
ATOM   3513  CD  GLU   244      43.463  30.723  67.109  1.00  0.00           C  
ATOM   3514  OE1 GLU   244      43.696  31.856  66.582  1.00  0.00           O  
ATOM   3515  OE2 GLU   244      42.255  30.448  67.460  1.00  0.00           O  
ATOM   3516  C   GLU   244      46.839  27.942  65.915  1.00  0.00           C  
ATOM   3517  O   GLU   244      47.437  28.667  66.728  1.00  0.00           O  
ATOM   3518  N   GLU   245      47.301  26.686  65.613  1.00  0.00           N  
ATOM   3519  H   GLU   245      46.735  26.239  64.904  1.00  0.00           H  
ATOM   3520  CA  GLU   245      48.251  25.961  66.457  1.00  0.00           C  
ATOM   3521  HA  GLU   245      48.943  26.701  66.852  1.00  0.00           H  
ATOM   3522  CB  GLU   245      47.544  25.288  67.702  1.00  0.00           C  
ATOM   3523  HB2 GLU   245      46.857  25.968  68.201  1.00  0.00           H  
ATOM   3524  HB3 GLU   245      46.937  24.460  67.339  1.00  0.00           H  
ATOM   3525  CG  GLU   245      48.495  24.809  68.770  1.00  0.00           C  
ATOM   3526  HG2 GLU   245      48.369  23.755  69.006  1.00  0.00           H  
ATOM   3527  HG3 GLU   245      49.514  24.982  68.431  1.00  0.00           H  
ATOM   3528  CD  GLU   245      48.333  25.448  70.146  1.00  0.00           C  
ATOM   3529  OE1 GLU   245      49.020  26.486  70.367  1.00  0.00           O  
ATOM   3530  OE2 GLU   245      47.651  24.839  70.961  1.00  0.00           O  
ATOM   3531  C   GLU   245      49.135  25.070  65.568  1.00  0.00           C  
ATOM   3532  O   GLU   245      49.501  23.969  65.884  1.00  0.00           O  
ATOM   3533  N   GLY   246      49.554  25.621  64.398  1.00  0.00           N  
ATOM   3534  H   GLY   246      49.330  26.553  64.077  1.00  0.00           H  
ATOM   3535  CA  GLY   246      50.575  24.965  63.539  1.00  0.00           C  
ATOM   3536  HA2 GLY   246      51.493  25.399  63.930  1.00  0.00           H  
ATOM   3537  HA3 GLY   246      50.582  23.878  63.502  1.00  0.00           H  
ATOM   3538  C   GLY   246      50.476  25.327  62.080  1.00  0.00           C  
ATOM   3539  O   GLY   246      50.767  24.505  61.210  1.00  0.00           O  
ATOM   3540  N   ALA   247      49.969  26.585  61.744  1.00  0.00           N  
ATOM   3541  H   ALA   247      49.815  27.216  62.519  1.00  0.00           H  
ATOM   3542  CA  ALA   247      50.138  27.027  60.360  1.00  0.00           C  
ATOM   3543  HA  ALA   247      49.769  26.152  59.830  1.00  0.00           H  
ATOM   3544  CB  ALA   247      49.472  28.344  60.147  1.00  0.00           C  
ATOM   3545  HB1 ALA   247      49.511  28.428  59.063  1.00  0.00           H  
ATOM   3546  HB2 ALA   247      48.430  28.332  60.459  1.00  0.00           H  
ATOM   3547  HB3 ALA   247      49.953  29.172  60.665  1.00  0.00           H  
ATOM   3548  C   ALA   247      51.671  27.148  60.047  1.00  0.00           C  
ATOM   3549  O   ALA   247      52.547  27.375  60.864  1.00  0.00           O  
ATOM   3550  N   PRO   248      52.008  26.999  58.694  1.00  0.00           N  
ATOM   3551  CD  PRO   248      51.248  26.339  57.688  1.00  0.00           C  
ATOM   3552  HD2 PRO   248      50.218  26.675  57.590  1.00  0.00           H  
ATOM   3553  HD3 PRO   248      51.159  25.288  57.953  1.00  0.00           H  
ATOM   3554  CG  PRO   248      52.009  26.541  56.386  1.00  0.00           C  
ATOM   3555  HG2 PRO   248      51.599  27.456  55.964  1.00  0.00           H  
ATOM   3556  HG3 PRO   248      51.831  25.710  55.707  1.00  0.00           H  
ATOM   3557  CB  PRO   248      53.439  26.721  56.902  1.00  0.00           C  
ATOM   3558  HB2 PRO   248      54.031  27.287  56.185  1.00  0.00           H  
ATOM   3559  HB3 PRO   248      53.791  25.696  57.004  1.00  0.00           H  
ATOM   3560  CA  PRO   248      53.306  27.391  58.252  1.00  0.00           C  
ATOM   3561  HA  PRO   248      54.063  27.045  58.953  1.00  0.00           H  
ATOM   3562  C   PRO   248      53.307  28.948  58.120  1.00  0.00           C  
ATOM   3563  O   PRO   248      52.334  29.614  58.414  1.00  0.00           O  
ATOM   3564  N   GLN   249      54.480  29.500  57.565  1.00  0.00           N  
ATOM   3565  H   GLN   249      55.251  28.896  57.312  1.00  0.00           H  
ATOM   3566  CA  GLN   249      54.831  30.941  57.707  1.00  0.00           C  
ATOM   3567  HA  GLN   249      53.908  31.509  57.621  1.00  0.00           H  
ATOM   3568  CB  GLN   249      55.435  31.204  59.114  1.00  0.00           C  
ATOM   3569  HB2 GLN   249      54.842  30.642  59.832  1.00  0.00           H  
ATOM   3570  HB3 GLN   249      56.364  30.652  58.987  1.00  0.00           H  
ATOM   3571  CG  GLN   249      55.574  32.669  59.621  1.00  0.00           C  
ATOM   3572  HG2 GLN   249      56.070  33.343  58.925  1.00  0.00           H  
ATOM   3573  HG3 GLN   249      54.558  32.980  59.854  1.00  0.00           H  
ATOM   3574  CD  GLN   249      56.532  32.731  60.824  1.00  0.00           C  
ATOM   3575  OE1 GLN   249      57.568  32.057  60.917  1.00  0.00           O  
ATOM   3576  NE2 GLN   249      56.312  33.643  61.737  1.00  0.00           N  
ATOM   3577 HE21 GLN   249      57.063  33.911  62.358  1.00  0.00           H  
ATOM   3578 HE22 GLN   249      55.503  34.249  61.769  1.00  0.00           H  
ATOM   3579  C   GLN   249      55.727  31.306  56.533  1.00  0.00           C  
ATOM   3580  O   GLN   249      55.465  32.348  55.910  1.00  0.00           O  
ATOM   3581  N   GLU   250      56.793  30.496  56.191  1.00  0.00           N  
ATOM   3582  H   GLU   250      56.782  29.573  56.604  1.00  0.00           H  
ATOM   3583  CA  GLU   250      57.505  30.705  54.927  1.00  0.00           C  
ATOM   3584  HA  GLU   250      57.204  31.633  54.446  1.00  0.00           H  
ATOM   3585  CB  GLU   250      59.017  30.640  55.133  1.00  0.00           C  
ATOM   3586  HB2 GLU   250      59.239  31.473  55.797  1.00  0.00           H  
ATOM   3587  HB3 GLU   250      59.205  29.733  55.704  1.00  0.00           H  
ATOM   3588  CG  GLU   250      59.926  30.613  53.926  1.00  0.00           C  
ATOM   3589  HG2 GLU   250      60.947  30.388  54.226  1.00  0.00           H  
ATOM   3590  HG3 GLU   250      59.520  29.920  53.192  1.00  0.00           H  
ATOM   3591  CD  GLU   250      59.742  31.928  53.257  1.00  0.00           C  
ATOM   3592  OE1 GLU   250      60.593  32.856  53.418  1.00  0.00           O  
ATOM   3593  OE2 GLU   250      58.731  32.102  52.509  1.00  0.00           O  
ATOM   3594  C   GLU   250      56.897  29.649  53.958  1.00  0.00           C  
ATOM   3595  O   GLU   250      56.301  28.630  54.354  1.00  0.00           O  
ATOM   3596  N   GLY   251      57.021  30.019  52.690  1.00  0.00           N  
ATOM   3597  H   GLY   251      57.594  30.817  52.452  1.00  0.00           H  
ATOM   3598  CA  GLY   251      56.556  29.276  51.531  1.00  0.00           C  
ATOM   3599  HA2 GLY   251      57.117  29.698  50.700  1.00  0.00           H  
ATOM   3600  HA3 GLY   251      56.865  28.235  51.607  1.00  0.00           H  
ATOM   3601  C   GLY   251      55.020  29.222  51.234  1.00  0.00           C  
ATOM   3602  O   GLY   251      54.534  28.733  50.192  1.00  0.00           O  
ATOM   3603  N   ILE   252      54.203  29.668  52.211  1.00  0.00           N  
ATOM   3604  H   ILE   252      54.657  30.084  53.012  1.00  0.00           H  
ATOM   3605  CA  ILE   252      52.674  29.554  52.122  1.00  0.00           C  
ATOM   3606  HA  ILE   252      52.499  28.699  51.472  1.00  0.00           H  
ATOM   3607  CB  ILE   252      52.096  29.244  53.534  1.00  0.00           C  
ATOM   3608  HB  ILE   252      52.801  28.560  54.002  1.00  0.00           H  
ATOM   3609  CG2 ILE   252      52.241  30.462  54.493  1.00  0.00           C  
ATOM   3610 HG21 ILE   252      51.633  31.282  54.116  1.00  0.00           H  
ATOM   3611 HG22 ILE   252      51.987  30.153  55.505  1.00  0.00           H  
ATOM   3612 HG23 ILE   252      53.234  30.891  54.611  1.00  0.00           H  
ATOM   3613  CG1 ILE   252      50.644  28.656  53.494  1.00  0.00           C  
ATOM   3614 HG12 ILE   252      50.301  28.571  54.523  1.00  0.00           H  
ATOM   3615 HG13 ILE   252      49.939  29.327  53.007  1.00  0.00           H  
ATOM   3616  CD1 ILE   252      50.617  27.293  52.887  1.00  0.00           C  
ATOM   3617 HD11 ILE   252      51.152  26.613  53.547  1.00  0.00           H  
ATOM   3618 HD12 ILE   252      49.671  26.770  53.012  1.00  0.00           H  
ATOM   3619 HD13 ILE   252      50.943  27.329  51.849  1.00  0.00           H  
ATOM   3620  C   ILE   252      52.036  30.699  51.379  1.00  0.00           C  
ATOM   3621  O   ILE   252      50.967  30.455  50.879  1.00  0.00           O  
ATOM   3622  N   LEU   253      52.788  31.787  51.095  1.00  0.00           N  
ATOM   3623  H   LEU   253      53.706  31.818  51.519  1.00  0.00           H  
ATOM   3624  CA  LEU   253      52.383  32.934  50.307  1.00  0.00           C  
ATOM   3625  HA  LEU   253      51.306  32.782  50.301  1.00  0.00           H  
ATOM   3626  CB  LEU   253      52.668  34.371  50.952  1.00  0.00           C  
ATOM   3627  HB2 LEU   253      53.730  34.606  50.921  1.00  0.00           H  
ATOM   3628  HB3 LEU   253      52.154  35.074  50.300  1.00  0.00           H  
ATOM   3629  CG  LEU   253      52.250  34.644  52.403  1.00  0.00           C  
ATOM   3630  HG  LEU   253      52.983  34.070  52.966  1.00  0.00           H  
ATOM   3631  CD1 LEU   253      52.491  36.082  52.674  1.00  0.00           C  
ATOM   3632 HD11 LEU   253      53.422  36.302  52.156  1.00  0.00           H  
ATOM   3633 HD12 LEU   253      51.727  36.771  52.321  1.00  0.00           H  
ATOM   3634 HD13 LEU   253      52.677  36.225  53.736  1.00  0.00           H  
ATOM   3635  CD2 LEU   253      50.843  34.286  52.704  1.00  0.00           C  
ATOM   3636 HD21 LEU   253      50.673  33.213  52.640  1.00  0.00           H  
ATOM   3637 HD22 LEU   253      50.592  34.669  53.692  1.00  0.00           H  
ATOM   3638 HD23 LEU   253      50.173  34.724  51.968  1.00  0.00           H  
ATOM   3639  C   LEU   253      52.923  32.907  48.900  1.00  0.00           C  
ATOM   3640  O   LEU   253      52.562  33.710  48.083  1.00  0.00           O  
ATOM   3641  N   GLU   254      53.698  31.834  48.553  1.00  0.00           N  
ATOM   3642  H   GLU   254      53.932  31.189  49.297  1.00  0.00           H  
ATOM   3643  CA  GLU   254      54.585  31.946  47.406  1.00  0.00           C  
ATOM   3644  HA  GLU   254      54.983  32.958  47.428  1.00  0.00           H  
ATOM   3645  CB  GLU   254      55.629  30.806  47.408  1.00  0.00           C  
ATOM   3646  HB2 GLU   254      55.977  30.738  48.437  1.00  0.00           H  
ATOM   3647  HB3 GLU   254      55.164  29.834  47.255  1.00  0.00           H  
ATOM   3648  CG  GLU   254      56.845  31.023  46.460  1.00  0.00           C  
ATOM   3649  HG2 GLU   254      56.858  30.149  45.811  1.00  0.00           H  
ATOM   3650  HG3 GLU   254      56.681  31.943  45.902  1.00  0.00           H  
ATOM   3651  CD  GLU   254      58.149  31.038  47.186  1.00  0.00           C  
ATOM   3652  OE1 GLU   254      58.681  29.984  47.577  1.00  0.00           O  
ATOM   3653  OE2 GLU   254      58.671  32.102  47.531  1.00  0.00           O  
ATOM   3654  C   GLU   254      53.795  31.919  46.049  1.00  0.00           C  
ATOM   3655  O   GLU   254      54.268  32.407  45.065  1.00  0.00           O  
ATOM   3656  N   ASP   255      52.586  31.302  46.093  1.00  0.00           N  
ATOM   3657  H   ASP   255      52.191  31.148  47.011  1.00  0.00           H  
ATOM   3658  CA  ASP   255      51.590  31.506  45.043  1.00  0.00           C  
ATOM   3659  HA  ASP   255      51.793  32.445  44.532  1.00  0.00           H  
ATOM   3660  CB  ASP   255      51.626  30.314  43.942  1.00  0.00           C  
ATOM   3661  HB2 ASP   255      51.034  30.649  43.093  1.00  0.00           H  
ATOM   3662  HB3 ASP   255      52.640  30.180  43.569  1.00  0.00           H  
ATOM   3663  CG  ASP   255      51.099  29.003  44.463  1.00  0.00           C  
ATOM   3664  OD1 ASP   255      49.937  28.834  44.715  1.00  0.00           O  
ATOM   3665  OD2 ASP   255      51.998  28.083  44.555  1.00  0.00           O  
ATOM   3666  C   ASP   255      50.182  31.653  45.590  1.00  0.00           C  
ATOM   3667  O   ASP   255      49.879  31.445  46.778  1.00  0.00           O  
ATOM   3668  N   MET   256      49.135  31.853  44.766  1.00  0.00           N  
ATOM   3669  H   MET   256      49.263  31.865  43.763  1.00  0.00           H  
ATOM   3670  CA  MET   256      47.752  31.958  45.159  1.00  0.00           C  
ATOM   3671  HA  MET   256      47.755  32.570  46.058  1.00  0.00           H  
ATOM   3672  CB  MET   256      47.000  32.803  44.147  1.00  0.00           C  
ATOM   3673  HB2 MET   256      47.666  33.517  43.667  1.00  0.00           H  
ATOM   3674  HB3 MET   256      46.500  32.247  43.356  1.00  0.00           H  
ATOM   3675  CG  MET   256      45.954  33.739  44.707  1.00  0.00           C  
ATOM   3676  HG2 MET   256      45.516  34.395  43.959  1.00  0.00           H  
ATOM   3677  HG3 MET   256      45.135  33.102  45.033  1.00  0.00           H  
ATOM   3678  SD  MET   256      46.237  34.803  46.156  1.00  0.00           S  
ATOM   3679  CE  MET   256      47.678  35.732  45.623  1.00  0.00           C  
ATOM   3680  HE1 MET   256      48.567  35.177  45.915  1.00  0.00           H  
ATOM   3681  HE2 MET   256      47.588  35.927  44.557  1.00  0.00           H  
ATOM   3682  HE3 MET   256      47.796  36.648  46.198  1.00  0.00           H  
ATOM   3683  C   MET   256      47.019  30.590  45.308  1.00  0.00           C  
ATOM   3684  O   MET   256      47.126  29.709  44.417  1.00  0.00           O  
ATOM   3685  N   PRO   257      46.195  30.398  46.366  1.00  0.00           N  
ATOM   3686  CD  PRO   257      46.149  31.323  47.494  1.00  0.00           C  
ATOM   3687  HD2 PRO   257      45.813  32.297  47.148  1.00  0.00           H  
ATOM   3688  HD3 PRO   257      47.158  31.453  47.879  1.00  0.00           H  
ATOM   3689  CG  PRO   257      45.366  30.621  48.536  1.00  0.00           C  
ATOM   3690  HG2 PRO   257      44.321  30.895  48.403  1.00  0.00           H  
ATOM   3691  HG3 PRO   257      45.661  30.783  49.570  1.00  0.00           H  
ATOM   3692  CB  PRO   257      45.492  29.118  48.255  1.00  0.00           C  
ATOM   3693  HB2 PRO   257      44.658  28.478  48.537  1.00  0.00           H  
ATOM   3694  HB3 PRO   257      46.451  28.812  48.668  1.00  0.00           H  
ATOM   3695  CA  PRO   257      45.595  29.109  46.734  1.00  0.00           C  
ATOM   3696  HA  PRO   257      46.164  28.239  46.416  1.00  0.00           H  
ATOM   3697  C   PRO   257      44.218  28.999  46.075  1.00  0.00           C  
ATOM   3698  O   PRO   257      43.181  28.796  46.757  1.00  0.00           O  
ATOM   3699  N   VAL   258      44.180  29.167  44.761  1.00  0.00           N  
ATOM   3700  H   VAL   258      45.054  29.441  44.335  1.00  0.00           H  
ATOM   3701  CA  VAL   258      42.908  29.295  44.026  1.00  0.00           C  
ATOM   3702  HA  VAL   258      42.112  28.977  44.695  1.00  0.00           H  
ATOM   3703  CB  VAL   258      42.475  30.725  43.662  1.00  0.00           C  
ATOM   3704  HB  VAL   258      41.513  30.681  43.156  1.00  0.00           H  
ATOM   3705  CG1 VAL   258      42.204  31.553  44.943  1.00  0.00           C  
ATOM   3706 HG11 VAL   258      41.484  31.093  45.617  1.00  0.00           H  
ATOM   3707 HG12 VAL   258      43.125  31.821  45.457  1.00  0.00           H  
ATOM   3708 HG13 VAL   258      41.743  32.452  44.539  1.00  0.00           H  
ATOM   3709  CG2 VAL   258      43.376  31.593  42.762  1.00  0.00           C  
ATOM   3710 HG21 VAL   258      42.949  32.587  42.645  1.00  0.00           H  
ATOM   3711 HG22 VAL   258      44.401  31.723  43.103  1.00  0.00           H  
ATOM   3712 HG23 VAL   258      43.423  31.104  41.792  1.00  0.00           H  
ATOM   3713  C   VAL   258      42.997  28.558  42.715  1.00  0.00           C  
ATOM   3714  O   VAL   258      44.038  28.589  42.052  1.00  0.00           O  
ATOM   3715  N   ASP   259      41.845  28.100  42.205  1.00  0.00           N  
ATOM   3716  H   ASP   259      41.010  28.162  42.773  1.00  0.00           H  
ATOM   3717  CA  ASP   259      41.736  27.495  40.893  1.00  0.00           C  
ATOM   3718  HA  ASP   259      42.620  27.564  40.264  1.00  0.00           H  
ATOM   3719  CB  ASP   259      41.327  26.010  40.935  1.00  0.00           C  
ATOM   3720  HB2 ASP   259      41.996  25.539  41.653  1.00  0.00           H  
ATOM   3721  HB3 ASP   259      40.334  25.883  41.361  1.00  0.00           H  
ATOM   3722  CG  ASP   259      41.446  25.341  39.607  1.00  0.00           C  
ATOM   3723  OD1 ASP   259      42.393  25.651  38.801  1.00  0.00           O  
ATOM   3724  OD2 ASP   259      40.549  24.550  39.348  1.00  0.00           O  
ATOM   3725  C   ASP   259      40.599  28.262  40.157  1.00  0.00           C  
ATOM   3726  O   ASP   259      39.406  27.973  40.325  1.00  0.00           O  
ATOM   3727  N   PRO   260      40.993  29.219  39.267  1.00  0.00           N  
ATOM   3728  CD  PRO   260      42.334  29.579  39.038  1.00  0.00           C  
ATOM   3729  HD2 PRO   260      42.756  28.790  38.420  1.00  0.00           H  
ATOM   3730  HD3 PRO   260      42.914  29.666  39.954  1.00  0.00           H  
ATOM   3731  CG  PRO   260      42.304  30.863  38.261  1.00  0.00           C  
ATOM   3732  HG2 PRO   260      42.485  30.688  37.202  1.00  0.00           H  
ATOM   3733  HG3 PRO   260      42.976  31.598  38.699  1.00  0.00           H  
ATOM   3734  CB  PRO   260      40.942  31.392  38.463  1.00  0.00           C  
ATOM   3735  HB2 PRO   260      40.714  31.925  37.542  1.00  0.00           H  
ATOM   3736  HB3 PRO   260      40.882  32.096  39.291  1.00  0.00           H  
ATOM   3737  CA  PRO   260      40.070  30.204  38.717  1.00  0.00           C  
ATOM   3738  HA  PRO   260      39.225  30.488  39.340  1.00  0.00           H  
ATOM   3739  C   PRO   260      39.421  29.592  37.449  1.00  0.00           C  
ATOM   3740  O   PRO   260      39.921  29.733  36.366  1.00  0.00           O  
ATOM   3741  N   ASP   261      38.469  28.660  37.663  1.00  0.00           N  
ATOM   3742  H   ASP   261      38.143  28.686  38.619  1.00  0.00           H  
ATOM   3743  CA  ASP   261      37.653  28.072  36.584  1.00  0.00           C  
ATOM   3744  HA  ASP   261      37.275  28.959  36.080  1.00  0.00           H  
ATOM   3745  CB  ASP   261      38.386  27.236  35.499  1.00  0.00           C  
ATOM   3746  HB2 ASP   261      37.595  26.828  34.873  1.00  0.00           H  
ATOM   3747  HB3 ASP   261      39.066  27.854  34.915  1.00  0.00           H  
ATOM   3748  CG  ASP   261      39.070  26.051  36.218  1.00  0.00           C  
ATOM   3749  OD1 ASP   261      40.358  26.009  36.344  1.00  0.00           O  
ATOM   3750  OD2 ASP   261      38.320  25.146  36.631  1.00  0.00           O  
ATOM   3751  C   ASP   261      36.385  27.377  37.099  1.00  0.00           C  
ATOM   3752  O   ASP   261      36.251  26.935  38.228  1.00  0.00           O  
ATOM   3753  N   ASN   262      35.396  27.169  36.210  1.00  0.00           N  
ATOM   3754  H   ASN   262      35.529  27.441  35.245  1.00  0.00           H  
ATOM   3755  CA  ASN   262      34.103  26.564  36.478  1.00  0.00           C  
ATOM   3756  HA  ASN   262      34.165  26.002  37.407  1.00  0.00           H  
ATOM   3757  CB  ASN   262      33.013  27.656  36.621  1.00  0.00           C  
ATOM   3758  HB2 ASN   262      33.431  28.507  37.154  1.00  0.00           H  
ATOM   3759  HB3 ASN   262      32.698  28.047  35.655  1.00  0.00           H  
ATOM   3760  CG  ASN   262      31.694  27.219  37.272  1.00  0.00           C  
ATOM   3761  OD1 ASN   262      31.050  26.318  36.820  1.00  0.00           O  
ATOM   3762  ND2 ASN   262      31.229  27.948  38.224  1.00  0.00           N  
ATOM   3763 HD21 ASN   262      30.563  27.653  38.926  1.00  0.00           H  
ATOM   3764 HD22 ASN   262      31.675  28.821  38.473  1.00  0.00           H  
ATOM   3765  C   ASN   262      33.815  25.584  35.378  1.00  0.00           C  
ATOM   3766  O   ASN   262      34.189  25.682  34.184  1.00  0.00           O  
ATOM   3767  N   GLU   263      32.965  24.628  35.773  1.00  0.00           N  
ATOM   3768  H   GLU   263      32.512  24.727  36.672  1.00  0.00           H  
ATOM   3769  CA  GLU   263      32.371  23.679  34.908  1.00  0.00           C  
ATOM   3770  HA  GLU   263      33.226  23.098  34.570  1.00  0.00           H  
ATOM   3771  CB  GLU   263      31.304  22.866  35.697  1.00  0.00           C  
ATOM   3772  HB2 GLU   263      30.522  23.576  35.959  1.00  0.00           H  
ATOM   3773  HB3 GLU   263      30.768  22.308  34.933  1.00  0.00           H  
ATOM   3774  CG  GLU   263      31.691  21.897  36.751  1.00  0.00           C  
ATOM   3775  HG2 GLU   263      30.823  21.351  37.117  1.00  0.00           H  
ATOM   3776  HG3 GLU   263      32.389  21.133  36.415  1.00  0.00           H  
ATOM   3777  CD  GLU   263      32.159  22.609  37.966  1.00  0.00           C  
ATOM   3778  OE1 GLU   263      31.755  23.798  38.139  1.00  0.00           O  
ATOM   3779  OE2 GLU   263      32.939  22.102  38.810  1.00  0.00           O  
ATOM   3780  C   GLU   263      31.689  24.410  33.655  1.00  0.00           C  
ATOM   3781  O   GLU   263      31.839  23.983  32.530  1.00  0.00           O  
ATOM   3782  N   ALA   264      30.835  25.424  33.940  1.00  0.00           N  
ATOM   3783  H   ALA   264      30.939  25.711  34.904  1.00  0.00           H  
ATOM   3784  CA  ALA   264      29.892  25.944  33.002  1.00  0.00           C  
ATOM   3785  HA  ALA   264      30.351  26.207  32.052  1.00  0.00           H  
ATOM   3786  CB  ALA   264      28.897  24.754  32.737  1.00  0.00           C  
ATOM   3787  HB1 ALA   264      29.447  23.923  32.299  1.00  0.00           H  
ATOM   3788  HB2 ALA   264      28.511  24.386  33.685  1.00  0.00           H  
ATOM   3789  HB3 ALA   264      28.046  25.044  32.123  1.00  0.00           H  
ATOM   3790  C   ALA   264      29.273  27.288  33.452  1.00  0.00           C  
ATOM   3791  O   ALA   264      28.090  27.419  33.712  1.00  0.00           O  
ATOM   3792  N   TYR   265      30.126  28.358  33.327  1.00  0.00           N  
ATOM   3793  H   TYR   265      31.007  28.124  32.891  1.00  0.00           H  
ATOM   3794  CA  TYR   265      29.851  29.719  33.762  1.00  0.00           C  
ATOM   3795  HA  TYR   265      28.841  29.968  33.442  1.00  0.00           H  
ATOM   3796  CB  TYR   265      29.953  29.920  35.269  1.00  0.00           C  
ATOM   3797  HB2 TYR   265      29.183  29.305  35.731  1.00  0.00           H  
ATOM   3798  HB3 TYR   265      30.912  29.495  35.558  1.00  0.00           H  
ATOM   3799  CG  TYR   265      29.772  31.285  35.787  1.00  0.00           C  
ATOM   3800  CD1 TYR   265      28.496  31.863  35.650  1.00  0.00           C  
ATOM   3801  HD1 TYR   265      27.702  31.402  35.075  1.00  0.00           H  
ATOM   3802  CE1 TYR   265      28.305  33.119  36.182  1.00  0.00           C  
ATOM   3803  HE1 TYR   265      27.318  33.537  36.026  1.00  0.00           H  
ATOM   3804  CZ  TYR   265      29.315  33.686  36.928  1.00  0.00           C  
ATOM   3805  OH  TYR   265      29.110  34.889  37.497  1.00  0.00           O  
ATOM   3806  HH  TYR   265      28.271  35.320  37.272  1.00  0.00           H  
ATOM   3807  CE2 TYR   265      30.594  33.181  36.973  1.00  0.00           C  
ATOM   3808  HE2 TYR   265      31.378  33.728  37.483  1.00  0.00           H  
ATOM   3809  CD2 TYR   265      30.785  31.947  36.372  1.00  0.00           C  
ATOM   3810  HD2 TYR   265      31.766  31.493  36.442  1.00  0.00           H  
ATOM   3811  C   TYR   265      30.745  30.665  32.898  1.00  0.00           C  
ATOM   3812  O   TYR   265      31.117  31.786  33.305  1.00  0.00           O  
ATOM   3813  N   GLU   266      31.105  30.312  31.616  1.00  0.00           N  
ATOM   3814  H   GLU   266      30.671  29.534  31.138  1.00  0.00           H  
ATOM   3815  CA  GLU   266      31.946  31.182  30.816  1.00  0.00           C  
ATOM   3816  HA  GLU   266      32.890  31.101  31.350  1.00  0.00           H  
ATOM   3817  CB  GLU   266      32.129  30.608  29.452  1.00  0.00           C  
ATOM   3818  HB2 GLU   266      31.193  30.765  28.920  1.00  0.00           H  
ATOM   3819  HB3 GLU   266      32.768  31.255  28.854  1.00  0.00           H  
ATOM   3820  CG  GLU   266      32.631  29.155  29.273  1.00  0.00           C  
ATOM   3821  HG2 GLU   266      33.473  29.143  28.584  1.00  0.00           H  
ATOM   3822  HG3 GLU   266      33.003  28.770  30.220  1.00  0.00           H  
ATOM   3823  CD  GLU   266      31.626  28.214  28.634  1.00  0.00           C  
ATOM   3824  OE1 GLU   266      31.834  27.758  27.479  1.00  0.00           O  
ATOM   3825  OE2 GLU   266      30.537  27.910  29.311  1.00  0.00           O  
ATOM   3826  C   GLU   266      31.403  32.619  30.753  1.00  0.00           C  
ATOM   3827  O   GLU   266      30.235  32.858  30.363  1.00  0.00           O  
ATOM   3828  N   MET   267      32.278  33.634  30.789  1.00  0.00           N  
ATOM   3829  H   MET   267      33.269  33.457  30.886  1.00  0.00           H  
ATOM   3830  CA  MET   267      31.886  35.004  30.678  1.00  0.00           C  
ATOM   3831  HA  MET   267      31.069  35.100  31.389  1.00  0.00           H  
ATOM   3832  CB  MET   267      32.964  36.000  31.199  1.00  0.00           C  
ATOM   3833  HB2 MET   267      33.321  35.621  32.155  1.00  0.00           H  
ATOM   3834  HB3 MET   267      33.741  36.009  30.437  1.00  0.00           H  
ATOM   3835  CG  MET   267      32.491  37.465  31.228  1.00  0.00           C  
ATOM   3836  HG2 MET   267      33.350  38.131  31.209  1.00  0.00           H  
ATOM   3837  HG3 MET   267      31.793  37.745  30.442  1.00  0.00           H  
ATOM   3838  SD  MET   267      31.715  37.930  32.821  1.00  0.00           S  
ATOM   3839  CE  MET   267      30.513  39.195  32.303  1.00  0.00           C  
ATOM   3840  HE1 MET   267      29.760  38.661  31.726  1.00  0.00           H  
ATOM   3841  HE2 MET   267      30.139  39.637  33.224  1.00  0.00           H  
ATOM   3842  HE3 MET   267      31.019  39.894  31.641  1.00  0.00           H  
ATOM   3843  C   MET   267      31.436  35.395  29.206  1.00  0.00           C  
ATOM   3844  O   MET   267      32.190  35.006  28.305  1.00  0.00           O  
ATOM   3845  N   PRO   268      30.310  36.128  28.956  1.00  0.00           N  
ATOM   3846  CD  PRO   268      29.260  36.320  29.941  1.00  0.00           C  
ATOM   3847  HD2 PRO   268      29.556  36.786  30.878  1.00  0.00           H  
ATOM   3848  HD3 PRO   268      28.782  35.380  30.207  1.00  0.00           H  
ATOM   3849  CG  PRO   268      28.300  37.237  29.288  1.00  0.00           C  
ATOM   3850  HG2 PRO   268      28.608  38.281  29.307  1.00  0.00           H  
ATOM   3851  HG3 PRO   268      27.282  37.163  29.664  1.00  0.00           H  
ATOM   3852  CB  PRO   268      28.283  36.684  27.866  1.00  0.00           C  
ATOM   3853  HB2 PRO   268      27.954  37.416  27.131  1.00  0.00           H  
ATOM   3854  HB3 PRO   268      27.679  35.779  27.853  1.00  0.00           H  
ATOM   3855  CA  PRO   268      29.761  36.334  27.634  1.00  0.00           C  
ATOM   3856  HA  PRO   268      29.840  35.379  27.119  1.00  0.00           H  
ATOM   3857  C   PRO   268      30.641  37.427  26.973  1.00  0.00           C  
ATOM   3858  O   PRO   268      30.370  38.623  27.192  1.00  0.00           O  
ATOM   3859  N   SER   269      31.758  36.943  26.379  1.00  0.00           N  
ATOM   3860  H   SER   269      32.035  35.971  26.399  1.00  0.00           H  
ATOM   3861  CA  SER   269      32.821  37.892  25.934  1.00  0.00           C  
ATOM   3862  HA  SER   269      32.309  38.670  25.373  1.00  0.00           H  
ATOM   3863  CB  SER   269      33.620  38.311  27.127  1.00  0.00           C  
ATOM   3864  HB2 SER   269      34.506  38.841  26.786  1.00  0.00           H  
ATOM   3865  HB3 SER   269      33.006  39.056  27.627  1.00  0.00           H  
ATOM   3866  OG  SER   269      33.978  37.457  28.224  1.00  0.00           O  
ATOM   3867  HG  SER   269      34.378  36.648  27.872  1.00  0.00           H  
ATOM   3868  C   SER   269      33.735  37.163  24.843  1.00  0.00           C  
ATOM   3869  O   SER   269      33.749  35.948  24.806  1.00  0.00           O  
ATOM   3870  N   GLU   270      34.332  37.924  24.020  1.00  0.00           N  
ATOM   3871  H   GLU   270      34.192  38.924  23.979  1.00  0.00           H  
ATOM   3872  CA  GLU   270      35.168  37.430  22.949  1.00  0.00           C  
ATOM   3873  HA  GLU   270      35.450  36.403  23.173  1.00  0.00           H  
ATOM   3874  CB  GLU   270      34.383  37.243  21.683  1.00  0.00           C  
ATOM   3875  HB2 GLU   270      35.002  36.683  20.984  1.00  0.00           H  
ATOM   3876  HB3 GLU   270      33.532  36.579  21.823  1.00  0.00           H  
ATOM   3877  CG  GLU   270      33.955  38.538  20.967  1.00  0.00           C  
ATOM   3878  HG2 GLU   270      34.770  39.189  20.656  1.00  0.00           H  
ATOM   3879  HG3 GLU   270      33.431  38.247  20.058  1.00  0.00           H  
ATOM   3880  CD  GLU   270      33.019  39.457  21.759  1.00  0.00           C  
ATOM   3881  OE1 GLU   270      33.537  40.390  22.386  1.00  0.00           O  
ATOM   3882  OE2 GLU   270      31.780  39.338  21.621  1.00  0.00           O  
ATOM   3883  C   GLU   270      36.434  38.194  22.769  1.00  0.00           C  
ATOM   3884  O   GLU   270      37.489  37.638  22.471  1.00  0.00           O  
ATOM   3885  N   GLU   271      36.294  39.523  22.594  1.00  0.00           N  
ATOM   3886  H   GLU   271      35.384  39.907  22.811  1.00  0.00           H  
ATOM   3887  CA  GLU   271      37.284  40.397  21.942  1.00  0.00           C  
ATOM   3888  HA  GLU   271      37.513  39.926  20.989  1.00  0.00           H  
ATOM   3889  CB  GLU   271      36.703  41.804  21.676  1.00  0.00           C  
ATOM   3890  HB2 GLU   271      35.694  41.823  21.269  1.00  0.00           H  
ATOM   3891  HB3 GLU   271      36.814  42.395  22.583  1.00  0.00           H  
ATOM   3892  CG  GLU   271      37.468  42.698  20.639  1.00  0.00           C  
ATOM   3893  HG2 GLU   271      37.122  43.723  20.750  1.00  0.00           H  
ATOM   3894  HG3 GLU   271      38.535  42.702  20.853  1.00  0.00           H  
ATOM   3895  CD  GLU   271      37.231  42.317  19.166  1.00  0.00           C  
ATOM   3896  OE1 GLU   271      36.114  42.436  18.666  1.00  0.00           O  
ATOM   3897  OE2 GLU   271      38.052  41.627  18.506  1.00  0.00           O  
ATOM   3898  C   GLU   271      38.626  40.592  22.652  1.00  0.00           C  
ATOM   3899  O   GLU   271      39.648  40.680  21.943  1.00  0.00           O  
ATOM   3900  N   GLY   272      38.653  40.620  23.987  1.00  0.00           N  
ATOM   3901  H   GLY   272      37.892  40.770  24.636  1.00  0.00           H  
ATOM   3902  CA  GLY   272      39.914  40.547  24.685  1.00  0.00           C  
ATOM   3903  HA2 GLY   272      40.733  40.204  24.057  1.00  0.00           H  
ATOM   3904  HA3 GLY   272      40.283  41.513  25.022  1.00  0.00           H  
ATOM   3905  C   GLY   272      39.886  39.613  25.888  1.00  0.00           C  
ATOM   3906  O   GLY   272      40.640  39.829  26.814  1.00  0.00           O  
ATOM   3907  N   TYR   273      39.074  38.503  25.858  1.00  0.00           N  
ATOM   3908  H   TYR   273      38.511  38.343  25.033  1.00  0.00           H  
ATOM   3909  CA  TYR   273      38.786  37.731  26.998  1.00  0.00           C  
ATOM   3910  HA  TYR   273      39.746  37.764  27.507  1.00  0.00           H  
ATOM   3911  CB  TYR   273      37.672  38.282  27.883  1.00  0.00           C  
ATOM   3912  HB2 TYR   273      37.618  39.368  27.837  1.00  0.00           H  
ATOM   3913  HB3 TYR   273      36.726  37.848  27.567  1.00  0.00           H  
ATOM   3914  CG  TYR   273      37.826  37.954  29.324  1.00  0.00           C  
ATOM   3915  CD1 TYR   273      38.709  38.716  30.134  1.00  0.00           C  
ATOM   3916  HD1 TYR   273      39.351  39.466  29.687  1.00  0.00           H  
ATOM   3917  CE1 TYR   273      38.738  38.417  31.520  1.00  0.00           C  
ATOM   3918  HE1 TYR   273      39.480  38.843  32.185  1.00  0.00           H  
ATOM   3919  CZ  TYR   273      37.863  37.473  32.041  1.00  0.00           C  
ATOM   3920  OH  TYR   273      37.919  37.152  33.389  1.00  0.00           O  
ATOM   3921  HH  TYR   273      37.315  36.428  33.614  1.00  0.00           H  
ATOM   3922  CE2 TYR   273      36.920  36.825  31.191  1.00  0.00           C  
ATOM   3923  HE2 TYR   273      36.178  36.160  31.617  1.00  0.00           H  
ATOM   3924  CD2 TYR   273      36.918  37.081  29.856  1.00  0.00           C  
ATOM   3925  HD2 TYR   273      36.106  36.642  29.288  1.00  0.00           H  
ATOM   3926  C   TYR   273      38.334  36.280  26.668  1.00  0.00           C  
ATOM   3927  O   TYR   273      37.698  36.024  25.642  1.00  0.00           O  
ATOM   3928  N   GLN   274      38.696  35.335  27.519  1.00  0.00           N  
ATOM   3929  H   GLN   274      39.356  35.504  28.266  1.00  0.00           H  
ATOM   3930  CA  GLN   274      38.431  33.987  27.213  1.00  0.00           C  
ATOM   3931  HA  GLN   274      37.573  33.974  26.545  1.00  0.00           H  
ATOM   3932  CB  GLN   274      39.590  33.238  26.442  1.00  0.00           C  
ATOM   3933  HB2 GLN   274      40.551  33.304  26.948  1.00  0.00           H  
ATOM   3934  HB3 GLN   274      39.400  32.166  26.452  1.00  0.00           H  
ATOM   3935  CG  GLN   274      39.731  33.714  24.987  1.00  0.00           C  
ATOM   3936  HG2 GLN   274      39.858  34.790  24.886  1.00  0.00           H  
ATOM   3937  HG3 GLN   274      40.608  33.192  24.611  1.00  0.00           H  
ATOM   3938  CD  GLN   274      38.654  33.272  24.076  1.00  0.00           C  
ATOM   3939  OE1 GLN   274      38.035  32.214  24.178  1.00  0.00           O  
ATOM   3940  NE2 GLN   274      38.644  33.835  22.908  1.00  0.00           N  
ATOM   3941 HE21 GLN   274      37.794  33.735  22.369  1.00  0.00           H  
ATOM   3942 HE22 GLN   274      39.138  34.710  22.797  1.00  0.00           H  
ATOM   3943  C   GLN   274      37.949  33.151  28.378  1.00  0.00           C  
ATOM   3944  O   GLN   274      38.811  32.584  29.113  1.00  0.00           O  
ATOM   3945  N   ASP   275      36.644  33.291  28.636  1.00  0.00           N  
ATOM   3946  H   ASP   275      36.152  34.026  28.146  1.00  0.00           H  
ATOM   3947  CA  ASP   275      35.898  32.386  29.534  1.00  0.00           C  
ATOM   3948  HA  ASP   275      34.846  32.612  29.376  1.00  0.00           H  
ATOM   3949  CB  ASP   275      36.134  30.924  29.243  1.00  0.00           C  
ATOM   3950  HB2 ASP   275      37.138  30.614  29.527  1.00  0.00           H  
ATOM   3951  HB3 ASP   275      35.393  30.497  29.916  1.00  0.00           H  
ATOM   3952  CG  ASP   275      35.888  30.461  27.868  1.00  0.00           C  
ATOM   3953  OD1 ASP   275      34.875  30.834  27.213  1.00  0.00           O  
ATOM   3954  OD2 ASP   275      36.732  29.699  27.280  1.00  0.00           O  
ATOM   3955  C   ASP   275      36.121  32.751  30.984  1.00  0.00           C  
ATOM   3956  O   ASP   275      35.124  33.115  31.617  1.00  0.00           O  
ATOM   3957  N   TYR   276      37.372  32.682  31.523  1.00  0.00           N  
ATOM   3958  H   TYR   276      38.099  32.663  30.820  1.00  0.00           H  
ATOM   3959  CA  TYR   276      37.759  32.838  32.988  1.00  0.00           C  
ATOM   3960  HA  TYR   276      36.889  33.298  33.450  1.00  0.00           H  
ATOM   3961  CB  TYR   276      37.839  31.546  33.830  1.00  0.00           C  
ATOM   3962  HB2 TYR   276      38.803  31.055  33.711  1.00  0.00           H  
ATOM   3963  HB3 TYR   276      37.789  31.820  34.882  1.00  0.00           H  
ATOM   3964  CG  TYR   276      36.771  30.572  33.614  1.00  0.00           C  
ATOM   3965  CD1 TYR   276      35.585  30.753  34.288  1.00  0.00           C  
ATOM   3966  HD1 TYR   276      35.506  31.603  34.954  1.00  0.00           H  
ATOM   3967  CE1 TYR   276      34.442  29.948  34.051  1.00  0.00           C  
ATOM   3968  HE1 TYR   276      33.495  30.067  34.565  1.00  0.00           H  
ATOM   3969  CZ  TYR   276      34.550  28.995  33.021  1.00  0.00           C  
ATOM   3970  OH  TYR   276      33.481  28.270  32.622  1.00  0.00           O  
ATOM   3971  HH  TYR   276      33.618  27.585  31.950  1.00  0.00           H  
ATOM   3972  CE2 TYR   276      35.710  28.845  32.305  1.00  0.00           C  
ATOM   3973  HE2 TYR   276      35.725  28.062  31.556  1.00  0.00           H  
ATOM   3974  CD2 TYR   276      36.862  29.533  32.676  1.00  0.00           C  
ATOM   3975  HD2 TYR   276      37.785  29.363  32.136  1.00  0.00           H  
ATOM   3976  C   TYR   276      39.011  33.743  33.036  1.00  0.00           C  
ATOM   3977  O   TYR   276      39.485  33.962  34.185  1.00  0.00           O  
ATOM   3978  N   GLU   277      39.570  34.294  31.948  1.00  0.00           N  
ATOM   3979  H   GLU   277      39.205  34.246  31.006  1.00  0.00           H  
ATOM   3980  CA  GLU   277      40.845  35.022  32.010  1.00  0.00           C  
ATOM   3981  HA  GLU   277      40.968  35.620  32.910  1.00  0.00           H  
ATOM   3982  CB  GLU   277      42.068  34.029  32.039  1.00  0.00           C  
ATOM   3983  HB2 GLU   277      42.901  34.633  32.395  1.00  0.00           H  
ATOM   3984  HB3 GLU   277      41.891  33.308  32.834  1.00  0.00           H  
ATOM   3985  CG  GLU   277      42.243  33.375  30.689  1.00  0.00           C  
ATOM   3986  HG2 GLU   277      41.316  32.885  30.395  1.00  0.00           H  
ATOM   3987  HG3 GLU   277      42.469  34.181  29.994  1.00  0.00           H  
ATOM   3988  CD  GLU   277      43.451  32.405  30.647  1.00  0.00           C  
ATOM   3989  OE1 GLU   277      44.646  32.870  30.781  1.00  0.00           O  
ATOM   3990  OE2 GLU   277      43.203  31.161  30.497  1.00  0.00           O  
ATOM   3991  C   GLU   277      40.976  35.973  30.833  1.00  0.00           C  
ATOM   3992  O   GLU   277      40.414  35.656  29.751  1.00  0.00           O  
ATOM   3993  N   PRO   278      41.698  37.154  30.948  1.00  0.00           N  
ATOM   3994  CD  PRO   278      42.220  37.637  32.176  1.00  0.00           C  
ATOM   3995  HD2 PRO   278      43.037  36.999  32.507  1.00  0.00           H  
ATOM   3996  HD3 PRO   278      41.498  37.762  32.980  1.00  0.00           H  
ATOM   3997  CG  PRO   278      42.792  39.023  31.934  1.00  0.00           C  
ATOM   3998  HG2 PRO   278      43.760  39.049  32.432  1.00  0.00           H  
ATOM   3999  HG3 PRO   278      42.136  39.833  32.248  1.00  0.00           H  
ATOM   4000  CB  PRO   278      43.023  39.095  30.399  1.00  0.00           C  
ATOM   4001  HB2 PRO   278      44.095  39.004  30.239  1.00  0.00           H  
ATOM   4002  HB3 PRO   278      42.865  40.084  29.975  1.00  0.00           H  
ATOM   4003  CA  PRO   278      42.085  38.001  29.791  1.00  0.00           C  
ATOM   4004  HA  PRO   278      41.219  38.410  29.276  1.00  0.00           H  
ATOM   4005  C   PRO   278      42.947  37.181  28.843  1.00  0.00           C  
ATOM   4006  O   PRO   278      43.731  36.470  29.397  1.00  0.00           O  
ATOM   4007  N   GLU   279      42.857  37.444  27.496  1.00  0.00           N  
ATOM   4008  H   GLU   279      42.289  38.249  27.269  1.00  0.00           H  
ATOM   4009  CA  GLU   279      43.689  36.611  26.609  1.00  0.00           C  
ATOM   4010  HA  GLU   279      44.624  36.425  27.133  1.00  0.00           H  
ATOM   4011  CB  GLU   279      43.005  35.375  26.278  1.00  0.00           C  
ATOM   4012  HB2 GLU   279      42.564  34.869  27.133  1.00  0.00           H  
ATOM   4013  HB3 GLU   279      42.086  35.656  25.767  1.00  0.00           H  
ATOM   4014  CG  GLU   279      43.833  34.314  25.508  1.00  0.00           C  
ATOM   4015  HG2 GLU   279      43.086  33.615  25.136  1.00  0.00           H  
ATOM   4016  HG3 GLU   279      44.399  34.802  24.717  1.00  0.00           H  
ATOM   4017  CD  GLU   279      44.932  33.610  26.388  1.00  0.00           C  
ATOM   4018  OE1 GLU   279      44.998  32.362  26.534  1.00  0.00           O  
ATOM   4019  OE2 GLU   279      45.750  34.257  27.101  1.00  0.00           O  
ATOM   4020  C   GLU   279      43.853  37.410  25.362  1.00  0.00           C  
ATOM   4021  O   GLU   279      42.848  37.923  24.895  1.00  0.00           O  
ATOM   4022  N   ALA   280      45.049  37.485  24.759  1.00  0.00           N  
ATOM   4023  H   ALA   280      45.864  37.098  25.215  1.00  0.00           H  
ATOM   4024  CA  ALA   280      45.352  38.130  23.422  1.00  0.00           C  
ATOM   4025  HA  ALA   280      44.660  37.746  22.676  1.00  0.00           H  
ATOM   4026  CB  ALA   280      45.318  39.682  23.532  1.00  0.00           C  
ATOM   4027  HB1 ALA   280      44.362  40.141  23.776  1.00  0.00           H  
ATOM   4028  HB2 ALA   280      45.974  39.977  24.349  1.00  0.00           H  
ATOM   4029  HB3 ALA   280      45.705  40.090  22.600  1.00  0.00           H  
ATOM   4030  C   ALA   280      46.795  37.700  23.050  1.00  0.00           C  
ATOM   4031  O   ALA   280      47.154  37.779  21.860  1.00  0.00           O  
ATOM   4032  OXT ALA   280      47.562  37.240  23.942  1.00  0.00           O  
TER    4033      ALA   280 
END   
