# Supplementary material for: Exploring Structural Insights of Aβ42 and α-Synuclein Monomers and Heterodimer: A Comparative Study Using Implicit and Explicit Solvent Simulations
Source: J Phys Chem B. 2024 May 3;128(19):4655–69. doi: 10.1021/acs.jpcb.4c00503 (PMC11103699; doi:10.1021/acs.jpcb.4c00503)
Supplement: Supplementary file 3 — jp4c00503_si_003.zip [file jp4c00503_si_003.zip › rep/8_asyn_dimerWT_2_FINAL2.pdb]

CRYST1   67.372  102.961   90.821  90.00  90.00  90.00               1
ATOM      1  N   MET     1       0.555  29.341  59.072  1.00  0.00           N  
ATOM      2  H1  MET     1      -0.320  28.872  59.365  1.00  0.00           H  
ATOM      3  H2  MET     1       0.739  29.226  58.059  1.00  0.00           H  
ATOM      4  H3  MET     1       0.537  30.352  59.299  1.00  0.00           H  
ATOM      5  CA  MET     1       1.691  28.722  59.801  1.00  0.00           C  
ATOM      6  HA  MET     1       1.776  29.074  60.826  1.00  0.00           H  
ATOM      7  CB  MET     1       1.530  27.236  59.951  1.00  0.00           C  
ATOM      8  HB2 MET     1       0.521  27.085  60.329  1.00  0.00           H  
ATOM      9  HB3 MET     1       1.707  26.743  58.997  1.00  0.00           H  
ATOM     10  CG  MET     1       2.321  26.598  61.038  1.00  0.00           C  
ATOM     11  HG2 MET     1       1.782  26.826  61.955  1.00  0.00           H  
ATOM     12  HG3 MET     1       2.289  25.513  60.979  1.00  0.00           H  
ATOM     13  SD  MET     1       4.085  26.995  61.217  1.00  0.00           S  
ATOM     14  CE  MET     1       4.602  25.906  62.580  1.00  0.00           C  
ATOM     15  HE1 MET     1       5.375  26.459  63.109  1.00  0.00           H  
ATOM     16  HE2 MET     1       3.855  25.837  63.368  1.00  0.00           H  
ATOM     17  HE3 MET     1       5.042  24.998  62.174  1.00  0.00           H  
ATOM     18  C   MET     1       2.981  29.095  59.012  1.00  0.00           C  
ATOM     19  O   MET     1       3.147  28.691  57.828  1.00  0.00           O  
ATOM     20  N   ASP     2       3.753  30.078  59.559  1.00  0.00           N  
ATOM     21  H   ASP     2       3.805  30.116  60.568  1.00  0.00           H  
ATOM     22  CA  ASP     2       4.906  30.533  58.830  1.00  0.00           C  
ATOM     23  HA  ASP     2       4.577  30.631  57.798  1.00  0.00           H  
ATOM     24  CB  ASP     2       5.349  31.910  59.345  1.00  0.00           C  
ATOM     25  HB2 ASP     2       5.614  31.915  60.401  1.00  0.00           H  
ATOM     26  HB3 ASP     2       6.176  32.291  58.748  1.00  0.00           H  
ATOM     27  CG  ASP     2       4.303  32.962  59.124  1.00  0.00           C  
ATOM     28  OD1 ASP     2       3.946  33.163  57.943  1.00  0.00           O  
ATOM     29  OD2 ASP     2       3.701  33.534  60.053  1.00  0.00           O  
ATOM     30  C   ASP     2       6.021  29.552  58.768  1.00  0.00           C  
ATOM     31  O   ASP     2       6.451  29.003  59.782  1.00  0.00           O  
ATOM     32  N   VAL     3       6.468  29.280  57.522  1.00  0.00           N  
ATOM     33  H   VAL     3       6.213  29.875  56.745  1.00  0.00           H  
ATOM     34  CA  VAL     3       7.519  28.256  57.329  1.00  0.00           C  
ATOM     35  HA  VAL     3       8.182  28.230  58.191  1.00  0.00           H  
ATOM     36  CB  VAL     3       6.955  26.859  57.402  1.00  0.00           C  
ATOM     37  HB  VAL     3       6.567  26.636  58.394  1.00  0.00           H  
ATOM     38  CG1 VAL     3       5.929  26.513  56.320  1.00  0.00           C  
ATOM     39 HG11 VAL     3       5.349  25.616  56.528  1.00  0.00           H  
ATOM     40 HG12 VAL     3       5.262  27.359  56.167  1.00  0.00           H  
ATOM     41 HG13 VAL     3       6.386  26.226  55.375  1.00  0.00           H  
ATOM     42  CG2 VAL     3       7.985  25.778  57.278  1.00  0.00           C  
ATOM     43 HG21 VAL     3       7.464  24.863  57.553  1.00  0.00           H  
ATOM     44 HG22 VAL     3       8.454  25.796  56.297  1.00  0.00           H  
ATOM     45 HG23 VAL     3       8.801  25.849  57.994  1.00  0.00           H  
ATOM     46  C   VAL     3       8.418  28.520  56.162  1.00  0.00           C  
ATOM     47  O   VAL     3       9.675  28.479  56.299  1.00  0.00           O  
ATOM     48  N   PHE     4       7.902  28.918  54.964  1.00  0.00           N  
ATOM     49  H   PHE     4       6.911  28.888  54.767  1.00  0.00           H  
ATOM     50  CA  PHE     4       8.709  29.497  53.890  1.00  0.00           C  
ATOM     51  HA  PHE     4       9.445  30.215  54.246  1.00  0.00           H  
ATOM     52  CB  PHE     4       9.524  28.384  53.190  1.00  0.00           C  
ATOM     53  HB2 PHE     4      10.083  28.864  52.389  1.00  0.00           H  
ATOM     54  HB3 PHE     4      10.303  27.994  53.841  1.00  0.00           H  
ATOM     55  CG  PHE     4       8.703  27.345  52.456  1.00  0.00           C  
ATOM     56  CD1 PHE     4       8.146  26.253  53.237  1.00  0.00           C  
ATOM     57  HD1 PHE     4       8.525  26.039  54.229  1.00  0.00           H  
ATOM     58  CE1 PHE     4       7.317  25.365  52.580  1.00  0.00           C  
ATOM     59  HE1 PHE     4       7.088  24.396  53.009  1.00  0.00           H  
ATOM     60  CZ  PHE     4       6.930  25.574  51.227  1.00  0.00           C  
ATOM     61  HZ  PHE     4       6.443  24.714  50.782  1.00  0.00           H  
ATOM     62  CE2 PHE     4       7.481  26.590  50.523  1.00  0.00           C  
ATOM     63  HE2 PHE     4       7.325  26.621  49.452  1.00  0.00           H  
ATOM     64  CD2 PHE     4       8.331  27.481  51.080  1.00  0.00           C  
ATOM     65  HD2 PHE     4       8.772  28.275  50.489  1.00  0.00           H  
ATOM     66  C   PHE     4       7.802  30.230  52.828  1.00  0.00           C  
ATOM     67  O   PHE     4       6.605  30.197  52.967  1.00  0.00           O  
ATOM     68  N   MET     5       8.501  30.822  51.806  1.00  0.00           N  
ATOM     69  H   MET     5       9.500  30.883  51.949  1.00  0.00           H  
ATOM     70  CA  MET     5       7.941  31.393  50.619  1.00  0.00           C  
ATOM     71  HA  MET     5       6.937  30.986  50.521  1.00  0.00           H  
ATOM     72  CB  MET     5       7.730  32.884  50.667  1.00  0.00           C  
ATOM     73  HB2 MET     5       7.142  33.201  49.808  1.00  0.00           H  
ATOM     74  HB3 MET     5       7.060  33.142  51.484  1.00  0.00           H  
ATOM     75  CG  MET     5       9.094  33.656  50.724  1.00  0.00           C  
ATOM     76  HG2 MET     5       9.653  33.344  51.603  1.00  0.00           H  
ATOM     77  HG3 MET     5       9.709  33.364  49.875  1.00  0.00           H  
ATOM     78  SD  MET     5       8.910  35.455  50.822  1.00  0.00           S  
ATOM     79  CE  MET     5       8.329  35.601  52.555  1.00  0.00           C  
ATOM     80  HE1 MET     5       8.577  36.615  52.860  1.00  0.00           H  
ATOM     81  HE2 MET     5       7.290  35.285  52.622  1.00  0.00           H  
ATOM     82  HE3 MET     5       9.010  34.923  53.065  1.00  0.00           H  
ATOM     83  C   MET     5       8.680  30.916  49.376  1.00  0.00           C  
ATOM     84  O   MET     5       9.938  30.879  49.424  1.00  0.00           O  
ATOM     85  N   LYS     6       7.975  30.568  48.305  1.00  0.00           N  
ATOM     86  H   LYS     6       6.970  30.479  48.242  1.00  0.00           H  
ATOM     87  CA  LYS     6       8.610  30.097  47.114  1.00  0.00           C  
ATOM     88  HA  LYS     6       9.543  29.587  47.344  1.00  0.00           H  
ATOM     89  CB  LYS     6       7.641  29.237  46.328  1.00  0.00           C  
ATOM     90  HB2 LYS     6       6.751  29.809  46.071  1.00  0.00           H  
ATOM     91  HB3 LYS     6       8.212  29.054  45.420  1.00  0.00           H  
ATOM     92  CG  LYS     6       7.316  27.969  47.007  1.00  0.00           C  
ATOM     93  HG2 LYS     6       8.219  27.556  47.452  1.00  0.00           H  
ATOM     94  HG3 LYS     6       6.539  28.072  47.762  1.00  0.00           H  
ATOM     95  CD  LYS     6       6.650  27.049  45.952  1.00  0.00           C  
ATOM     96  HD2 LYS     6       6.215  26.102  46.264  1.00  0.00           H  
ATOM     97  HD3 LYS     6       5.924  27.557  45.320  1.00  0.00           H  
ATOM     98  CE  LYS     6       7.726  26.675  44.874  1.00  0.00           C  
ATOM     99  HE2 LYS     6       8.138  27.581  44.438  1.00  0.00           H  
ATOM    100  HE3 LYS     6       8.478  26.000  45.277  1.00  0.00           H  
ATOM    101  NZ  LYS     6       7.170  25.926  43.670  1.00  0.00           N  
ATOM    102  HZ1 LYS     6       8.044  25.772  43.135  1.00  0.00           H  
ATOM    103  HZ2 LYS     6       6.669  25.086  44.011  1.00  0.00           H  
ATOM    104  HZ3 LYS     6       6.517  26.560  43.175  1.00  0.00           H  
ATOM    105  C   LYS     6       8.923  31.355  46.290  1.00  0.00           C  
ATOM    106  O   LYS     6       8.049  32.010  45.833  1.00  0.00           O  
ATOM    107  N   GLY     7      10.237  31.538  46.011  1.00  0.00           N  
ATOM    108  H   GLY     7      10.894  30.812  46.263  1.00  0.00           H  
ATOM    109  CA  GLY     7      10.778  32.648  45.210  1.00  0.00           C  
ATOM    110  HA2 GLY     7      11.710  32.294  44.775  1.00  0.00           H  
ATOM    111  HA3 GLY     7      10.083  33.090  44.500  1.00  0.00           H  
ATOM    112  C   GLY     7      11.209  33.784  46.179  1.00  0.00           C  
ATOM    113  O   GLY     7      11.392  33.547  47.350  1.00  0.00           O  
ATOM    114  N   LEU     8      11.420  34.966  45.581  1.00  0.00           N  
ATOM    115  H   LEU     8      11.243  34.912  44.587  1.00  0.00           H  
ATOM    116  CA  LEU     8      11.857  36.289  46.125  1.00  0.00           C  
ATOM    117  HA  LEU     8      11.431  36.367  47.123  1.00  0.00           H  
ATOM    118  CB  LEU     8      13.374  36.402  46.302  1.00  0.00           C  
ATOM    119  HB2 LEU     8      13.877  35.466  46.536  1.00  0.00           H  
ATOM    120  HB3 LEU     8      13.677  36.783  45.329  1.00  0.00           H  
ATOM    121  CG  LEU     8      13.806  37.420  47.405  1.00  0.00           C  
ATOM    122  HG  LEU     8      13.217  38.328  47.512  1.00  0.00           H  
ATOM    123  CD1 LEU     8      13.802  36.838  48.819  1.00  0.00           C  
ATOM    124 HD11 LEU     8      14.257  37.492  49.560  1.00  0.00           H  
ATOM    125 HD12 LEU     8      12.844  36.398  49.089  1.00  0.00           H  
ATOM    126 HD13 LEU     8      14.516  36.020  48.751  1.00  0.00           H  
ATOM    127  CD2 LEU     8      15.210  37.967  47.037  1.00  0.00           C  
ATOM    128 HD21 LEU     8      15.892  37.167  46.755  1.00  0.00           H  
ATOM    129 HD22 LEU     8      15.067  38.448  46.071  1.00  0.00           H  
ATOM    130 HD23 LEU     8      15.612  38.519  47.884  1.00  0.00           H  
ATOM    131  C   LEU     8      11.319  37.396  45.215  1.00  0.00           C  
ATOM    132  O   LEU     8      11.811  38.568  45.285  1.00  0.00           O  
ATOM    133  N   SER     9      10.354  37.087  44.295  1.00  0.00           N  
ATOM    134  H   SER     9       9.913  36.177  44.322  1.00  0.00           H  
ATOM    135  CA  SER     9       9.998  38.038  43.288  1.00  0.00           C  
ATOM    136  HA  SER     9      10.858  38.323  42.687  1.00  0.00           H  
ATOM    137  CB  SER     9       9.073  37.453  42.245  1.00  0.00           C  
ATOM    138  HB2 SER     9       8.174  37.229  42.816  1.00  0.00           H  
ATOM    139  HB3 SER     9       8.931  38.074  41.364  1.00  0.00           H  
ATOM    140  OG  SER     9       9.636  36.209  41.736  1.00  0.00           O  
ATOM    141  HG  SER     9       9.880  35.598  42.447  1.00  0.00           H  
ATOM    142  C   SER     9       9.311  39.320  43.753  1.00  0.00           C  
ATOM    143  O   SER     9       9.305  40.309  43.112  1.00  0.00           O  
ATOM    144  N   LYS    10       8.752  39.251  44.959  1.00  0.00           N  
ATOM    145  H   LYS    10       8.722  38.363  45.441  1.00  0.00           H  
ATOM    146  CA  LYS    10       8.253  40.490  45.592  1.00  0.00           C  
ATOM    147  HA  LYS    10       8.260  41.304  44.871  1.00  0.00           H  
ATOM    148  CB  LYS    10       6.726  40.308  45.975  1.00  0.00           C  
ATOM    149  HB2 LYS    10       6.340  39.712  45.151  1.00  0.00           H  
ATOM    150  HB3 LYS    10       6.647  39.814  46.942  1.00  0.00           H  
ATOM    151  CG  LYS    10       5.870  41.499  45.947  1.00  0.00           C  
ATOM    152  HG2 LYS    10       6.118  42.129  46.799  1.00  0.00           H  
ATOM    153  HG3 LYS    10       6.092  42.180  45.128  1.00  0.00           H  
ATOM    154  CD  LYS    10       4.423  41.197  45.938  1.00  0.00           C  
ATOM    155  HD2 LYS    10       4.106  40.919  44.934  1.00  0.00           H  
ATOM    156  HD3 LYS    10       4.076  40.367  46.551  1.00  0.00           H  
ATOM    157  CE  LYS    10       3.514  42.353  46.356  1.00  0.00           C  
ATOM    158  HE2 LYS    10       2.544  41.978  46.673  1.00  0.00           H  
ATOM    159  HE3 LYS    10       3.835  42.822  47.283  1.00  0.00           H  
ATOM    160  NZ  LYS    10       3.452  43.415  45.255  1.00  0.00           N  
ATOM    161  HZ1 LYS    10       2.730  44.114  45.507  1.00  0.00           H  
ATOM    162  HZ2 LYS    10       4.322  43.960  45.115  1.00  0.00           H  
ATOM    163  HZ3 LYS    10       3.391  42.945  44.334  1.00  0.00           H  
ATOM    164  C   LYS    10       9.054  40.782  46.837  1.00  0.00           C  
ATOM    165  O   LYS    10       9.388  41.934  47.156  1.00  0.00           O  
ATOM    166  N   ALA    11       9.640  39.699  47.457  1.00  0.00           N  
ATOM    167  H   ALA    11       9.349  38.732  47.406  1.00  0.00           H  
ATOM    168  CA  ALA    11      10.495  40.007  48.613  1.00  0.00           C  
ATOM    169  HA  ALA    11       9.861  40.706  49.152  1.00  0.00           H  
ATOM    170  CB  ALA    11      10.619  38.790  49.470  1.00  0.00           C  
ATOM    171  HB1 ALA    11      10.818  37.890  48.893  1.00  0.00           H  
ATOM    172  HB2 ALA    11      11.438  39.034  50.144  1.00  0.00           H  
ATOM    173  HB3 ALA    11       9.789  38.592  50.146  1.00  0.00           H  
ATOM    174  C   ALA    11      11.808  40.644  48.315  1.00  0.00           C  
ATOM    175  O   ALA    11      12.342  41.259  49.249  1.00  0.00           O  
ATOM    176  N   LYS    12      12.132  40.858  47.029  1.00  0.00           N  
ATOM    177  H   LYS    12      11.684  40.228  46.377  1.00  0.00           H  
ATOM    178  CA  LYS    12      13.179  41.757  46.658  1.00  0.00           C  
ATOM    179  HA  LYS    12      14.004  41.701  47.365  1.00  0.00           H  
ATOM    180  CB  LYS    12      13.685  41.299  45.252  1.00  0.00           C  
ATOM    181  HB2 LYS    12      14.632  41.831  45.183  1.00  0.00           H  
ATOM    182  HB3 LYS    12      13.949  40.243  45.277  1.00  0.00           H  
ATOM    183  CG  LYS    12      12.816  41.444  44.021  1.00  0.00           C  
ATOM    184  HG2 LYS    12      11.886  40.955  44.303  1.00  0.00           H  
ATOM    185  HG3 LYS    12      12.656  42.510  43.873  1.00  0.00           H  
ATOM    186  CD  LYS    12      13.325  40.534  42.856  1.00  0.00           C  
ATOM    187  HD2 LYS    12      14.334  40.761  42.517  1.00  0.00           H  
ATOM    188  HD3 LYS    12      13.356  39.491  43.164  1.00  0.00           H  
ATOM    189  CE  LYS    12      12.265  40.531  41.759  1.00  0.00           C  
ATOM    190  HE2 LYS    12      12.601  39.789  41.039  1.00  0.00           H  
ATOM    191  HE3 LYS    12      11.321  40.219  42.201  1.00  0.00           H  
ATOM    192  NZ  LYS    12      12.311  41.896  41.092  1.00  0.00           N  
ATOM    193  HZ1 LYS    12      13.212  42.207  40.685  1.00  0.00           H  
ATOM    194  HZ2 LYS    12      11.698  41.897  40.257  1.00  0.00           H  
ATOM    195  HZ3 LYS    12      11.921  42.570  41.775  1.00  0.00           H  
ATOM    196  C   LYS    12      12.849  43.186  46.587  1.00  0.00           C  
ATOM    197  O   LYS    12      13.647  44.052  46.962  1.00  0.00           O  
ATOM    198  N   GLU    13      11.581  43.515  46.150  1.00  0.00           N  
ATOM    199  H   GLU    13      10.943  42.733  46.091  1.00  0.00           H  
ATOM    200  CA  GLU    13      11.101  44.866  45.850  1.00  0.00           C  
ATOM    201  HA  GLU    13      11.775  45.372  45.163  1.00  0.00           H  
ATOM    202  CB  GLU    13       9.720  44.758  45.254  1.00  0.00           C  
ATOM    203  HB2 GLU    13       9.055  44.388  46.032  1.00  0.00           H  
ATOM    204  HB3 GLU    13       9.426  45.776  45.005  1.00  0.00           H  
ATOM    205  CG  GLU    13       9.476  43.941  43.964  1.00  0.00           C  
ATOM    206  HG2 GLU    13       9.824  42.929  44.160  1.00  0.00           H  
ATOM    207  HG3 GLU    13       8.396  43.955  43.828  1.00  0.00           H  
ATOM    208  CD  GLU    13      10.287  44.561  42.776  1.00  0.00           C  
ATOM    209  OE1 GLU    13      11.367  44.107  42.386  1.00  0.00           O  
ATOM    210  OE2 GLU    13       9.661  45.459  42.102  1.00  0.00           O  
ATOM    211  C   GLU    13      11.098  45.588  47.210  1.00  0.00           C  
ATOM    212  O   GLU    13      11.535  46.729  47.337  1.00  0.00           O  
ATOM    213  N   GLY    14      10.451  44.887  48.184  1.00  0.00           N  
ATOM    214  H   GLY    14      10.241  43.930  47.933  1.00  0.00           H  
ATOM    215  CA  GLY    14      10.389  45.167  49.590  1.00  0.00           C  
ATOM    216  HA2 GLY    14       9.733  45.998  49.836  1.00  0.00           H  
ATOM    217  HA3 GLY    14      10.048  44.298  50.148  1.00  0.00           H  
ATOM    218  C   GLY    14      11.783  45.521  50.108  1.00  0.00           C  
ATOM    219  O   GLY    14      11.928  46.482  50.899  1.00  0.00           O  
ATOM    220  N   VAL    15      12.890  44.824  49.615  1.00  0.00           N  
ATOM    221  H   VAL    15      12.743  44.199  48.833  1.00  0.00           H  
ATOM    222  CA  VAL    15      14.274  44.926  50.227  1.00  0.00           C  
ATOM    223  HA  VAL    15      14.152  45.141  51.286  1.00  0.00           H  
ATOM    224  CB  VAL    15      14.988  43.616  50.193  1.00  0.00           C  
ATOM    225  HB  VAL    15      14.985  43.165  49.203  1.00  0.00           H  
ATOM    226  CG1 VAL    15      16.451  43.854  50.542  1.00  0.00           C  
ATOM    227 HG11 VAL    15      16.502  44.514  51.406  1.00  0.00           H  
ATOM    228 HG12 VAL    15      16.863  42.872  50.768  1.00  0.00           H  
ATOM    229 HG13 VAL    15      17.125  44.245  49.782  1.00  0.00           H  
ATOM    230  CG2 VAL    15      14.290  42.710  51.174  1.00  0.00           C  
ATOM    231 HG21 VAL    15      14.406  42.966  52.225  1.00  0.00           H  
ATOM    232 HG22 VAL    15      13.214  42.731  51.012  1.00  0.00           H  
ATOM    233 HG23 VAL    15      14.606  41.669  51.175  1.00  0.00           H  
ATOM    234  C   VAL    15      14.973  46.080  49.565  1.00  0.00           C  
ATOM    235  O   VAL    15      15.428  46.974  50.267  1.00  0.00           O  
ATOM    236  N   VAL    16      14.879  46.138  48.209  1.00  0.00           N  
ATOM    237  H   VAL    16      14.348  45.414  47.744  1.00  0.00           H  
ATOM    238  CA  VAL    16      15.541  47.191  47.455  1.00  0.00           C  
ATOM    239  HA  VAL    16      16.592  47.112  47.724  1.00  0.00           H  
ATOM    240  CB  VAL    16      15.531  46.993  45.910  1.00  0.00           C  
ATOM    241  HB  VAL    16      14.586  46.656  45.489  1.00  0.00           H  
ATOM    242  CG1 VAL    16      15.739  48.275  45.027  1.00  0.00           C  
ATOM    243 HG11 VAL    16      15.813  47.889  44.012  1.00  0.00           H  
ATOM    244 HG12 VAL    16      14.862  48.919  45.004  1.00  0.00           H  
ATOM    245 HG13 VAL    16      16.691  48.754  45.249  1.00  0.00           H  
ATOM    246  CG2 VAL    16      16.599  45.978  45.712  1.00  0.00           C  
ATOM    247 HG21 VAL    16      16.587  45.615  44.686  1.00  0.00           H  
ATOM    248 HG22 VAL    16      17.620  46.352  45.748  1.00  0.00           H  
ATOM    249 HG23 VAL    16      16.433  45.121  46.362  1.00  0.00           H  
ATOM    250  C   VAL    16      14.948  48.576  47.801  1.00  0.00           C  
ATOM    251  O   VAL    16      15.708  49.579  47.964  1.00  0.00           O  
ATOM    252  N   ALA    17      13.563  48.635  47.997  1.00  0.00           N  
ATOM    253  H   ALA    17      12.983  47.825  47.825  1.00  0.00           H  
ATOM    254  CA  ALA    17      13.022  50.024  48.010  1.00  0.00           C  
ATOM    255  HA  ALA    17      13.776  50.612  48.529  1.00  0.00           H  
ATOM    256  CB  ALA    17      12.949  50.735  46.620  1.00  0.00           C  
ATOM    257  HB1 ALA    17      12.004  50.643  46.089  1.00  0.00           H  
ATOM    258  HB2 ALA    17      13.059  51.777  46.913  1.00  0.00           H  
ATOM    259  HB3 ALA    17      13.775  50.394  45.998  1.00  0.00           H  
ATOM    260  C   ALA    17      11.736  50.118  48.877  1.00  0.00           C  
ATOM    261  O   ALA    17      11.541  51.107  49.599  1.00  0.00           O  
ATOM    262  N   ALA    18      10.782  49.150  48.717  1.00  0.00           N  
ATOM    263  H   ALA    18      11.084  48.331  48.206  1.00  0.00           H  
ATOM    264  CA  ALA    18       9.502  49.419  49.123  1.00  0.00           C  
ATOM    265  HA  ALA    18       9.282  50.477  49.005  1.00  0.00           H  
ATOM    266  CB  ALA    18       8.625  48.620  48.190  1.00  0.00           C  
ATOM    267  HB1 ALA    18       8.991  47.597  48.129  1.00  0.00           H  
ATOM    268  HB2 ALA    18       7.624  48.575  48.614  1.00  0.00           H  
ATOM    269  HB3 ALA    18       8.622  49.089  47.209  1.00  0.00           H  
ATOM    270  C   ALA    18       9.219  49.106  50.648  1.00  0.00           C  
ATOM    271  O   ALA    18       8.192  48.595  51.021  1.00  0.00           O  
ATOM    272  N   ALA    19      10.161  49.383  51.563  1.00  0.00           N  
ATOM    273  H   ALA    19      11.057  49.701  51.219  1.00  0.00           H  
ATOM    274  CA  ALA    19       9.822  49.928  52.932  1.00  0.00           C  
ATOM    275  HA  ALA    19       8.805  50.307  52.870  1.00  0.00           H  
ATOM    276  CB  ALA    19       9.706  48.959  54.076  1.00  0.00           C  
ATOM    277  HB1 ALA    19       8.927  48.273  53.751  1.00  0.00           H  
ATOM    278  HB2 ALA    19      10.608  48.445  54.400  1.00  0.00           H  
ATOM    279  HB3 ALA    19       9.268  49.449  54.943  1.00  0.00           H  
ATOM    280  C   ALA    19      10.757  51.069  53.454  1.00  0.00           C  
ATOM    281  O   ALA    19      11.787  51.315  52.872  1.00  0.00           O  
ATOM    282  N   GLU    20      10.358  51.752  54.509  1.00  0.00           N  
ATOM    283  H   GLU    20       9.388  51.613  54.759  1.00  0.00           H  
ATOM    284  CA  GLU    20      11.292  52.322  55.538  1.00  0.00           C  
ATOM    285  HA  GLU    20      11.956  52.952  54.950  1.00  0.00           H  
ATOM    286  CB  GLU    20      10.446  53.182  56.443  1.00  0.00           C  
ATOM    287  HB2 GLU    20       9.927  53.836  55.746  1.00  0.00           H  
ATOM    288  HB3 GLU    20       9.748  52.499  56.923  1.00  0.00           H  
ATOM    289  CG  GLU    20      11.280  53.949  57.482  1.00  0.00           C  
ATOM    290  HG2 GLU    20      10.633  54.069  58.348  1.00  0.00           H  
ATOM    291  HG3 GLU    20      12.162  53.436  57.860  1.00  0.00           H  
ATOM    292  CD  GLU    20      11.660  55.236  56.820  1.00  0.00           C  
ATOM    293  OE1 GLU    20      12.476  55.197  55.858  1.00  0.00           O  
ATOM    294  OE2 GLU    20      11.160  56.334  57.255  1.00  0.00           O  
ATOM    295  C   GLU    20      12.048  51.200  56.230  1.00  0.00           C  
ATOM    296  O   GLU    20      11.659  50.778  57.317  1.00  0.00           O  
ATOM    297  N   LYS    21      13.182  50.755  55.535  1.00  0.00           N  
ATOM    298  H   LYS    21      13.285  51.025  54.566  1.00  0.00           H  
ATOM    299  CA  LYS    21      13.963  49.662  56.033  1.00  0.00           C  
ATOM    300  HA  LYS    21      13.393  48.736  56.021  1.00  0.00           H  
ATOM    301  CB  LYS    21      15.162  49.529  55.131  1.00  0.00           C  
ATOM    302  HB2 LYS    21      14.814  49.435  54.104  1.00  0.00           H  
ATOM    303  HB3 LYS    21      15.685  50.483  55.164  1.00  0.00           H  
ATOM    304  CG  LYS    21      16.040  48.355  55.480  1.00  0.00           C  
ATOM    305  HG2 LYS    21      16.529  48.538  56.435  1.00  0.00           H  
ATOM    306  HG3 LYS    21      15.513  47.420  55.661  1.00  0.00           H  
ATOM    307  CD  LYS    21      17.144  48.033  54.425  1.00  0.00           C  
ATOM    308  HD2 LYS    21      17.730  48.941  54.297  1.00  0.00           H  
ATOM    309  HD3 LYS    21      17.879  47.308  54.769  1.00  0.00           H  
ATOM    310  CE  LYS    21      16.692  47.423  53.030  1.00  0.00           C  
ATOM    311  HE2 LYS    21      16.250  46.455  53.254  1.00  0.00           H  
ATOM    312  HE3 LYS    21      15.929  47.973  52.484  1.00  0.00           H  
ATOM    313  NZ  LYS    21      17.904  47.119  52.161  1.00  0.00           N  
ATOM    314  HZ1 LYS    21      17.545  47.112  51.190  1.00  0.00           H  
ATOM    315  HZ2 LYS    21      18.639  47.832  52.316  1.00  0.00           H  
ATOM    316  HZ3 LYS    21      18.160  46.143  52.397  1.00  0.00           H  
ATOM    317  C   LYS    21      14.406  49.814  57.433  1.00  0.00           C  
ATOM    318  O   LYS    21      14.606  48.833  58.282  1.00  0.00           O  
ATOM    319  N   THR    22      14.670  51.080  57.835  1.00  0.00           N  
ATOM    320  H   THR    22      14.714  51.763  57.091  1.00  0.00           H  
ATOM    321  CA  THR    22      15.255  51.397  59.140  1.00  0.00           C  
ATOM    322  HA  THR    22      15.491  52.458  59.121  1.00  0.00           H  
ATOM    323  CB  THR    22      16.630  50.665  59.347  1.00  0.00           C  
ATOM    324  HB  THR    22      16.493  49.624  59.060  1.00  0.00           H  
ATOM    325  CG2 THR    22      17.607  51.388  58.474  1.00  0.00           C  
ATOM    326 HG21 THR    22      17.313  51.470  57.430  1.00  0.00           H  
ATOM    327 HG22 THR    22      17.839  52.347  58.934  1.00  0.00           H  
ATOM    328 HG23 THR    22      18.533  50.831  58.597  1.00  0.00           H  
ATOM    329  OG1 THR    22      17.115  50.926  60.654  1.00  0.00           O  
ATOM    330  HG1 THR    22      16.380  50.586  61.187  1.00  0.00           H  
ATOM    331  C   THR    22      14.208  51.152  60.208  1.00  0.00           C  
ATOM    332  O   THR    22      14.575  50.682  61.273  1.00  0.00           O  
ATOM    333  N   LYS    23      12.921  51.386  59.992  1.00  0.00           N  
ATOM    334  H   LYS    23      12.648  51.651  59.055  1.00  0.00           H  
ATOM    335  CA  LYS    23      11.829  51.143  60.970  1.00  0.00           C  
ATOM    336  HA  LYS    23      12.245  51.377  61.947  1.00  0.00           H  
ATOM    337  CB  LYS    23      10.638  52.152  60.726  1.00  0.00           C  
ATOM    338  HB2 LYS    23      10.953  52.999  60.120  1.00  0.00           H  
ATOM    339  HB3 LYS    23       9.941  51.593  60.106  1.00  0.00           H  
ATOM    340  CG  LYS    23       9.998  52.507  62.032  1.00  0.00           C  
ATOM    341  HG2 LYS    23       9.810  51.588  62.585  1.00  0.00           H  
ATOM    342  HG3 LYS    23      10.677  53.057  62.680  1.00  0.00           H  
ATOM    343  CD  LYS    23       8.658  53.174  61.898  1.00  0.00           C  
ATOM    344  HD2 LYS    23       8.515  53.688  62.847  1.00  0.00           H  
ATOM    345  HD3 LYS    23       8.782  53.898  61.095  1.00  0.00           H  
ATOM    346  CE  LYS    23       7.522  52.267  61.849  1.00  0.00           C  
ATOM    347  HE2 LYS    23       7.577  51.572  61.015  1.00  0.00           H  
ATOM    348  HE3 LYS    23       7.417  51.632  62.725  1.00  0.00           H  
ATOM    349  NZ  LYS    23       6.188  52.846  61.636  1.00  0.00           N  
ATOM    350  HZ1 LYS    23       5.883  53.316  62.508  1.00  0.00           H  
ATOM    351  HZ2 LYS    23       6.213  53.434  60.784  1.00  0.00           H  
ATOM    352  HZ3 LYS    23       5.548  52.046  61.485  1.00  0.00           H  
ATOM    353  C   LYS    23      11.344  49.637  60.936  1.00  0.00           C  
ATOM    354  O   LYS    23      11.048  49.008  61.961  1.00  0.00           O  
ATOM    355  N   GLN    24      11.425  49.010  59.735  1.00  0.00           N  
ATOM    356  H   GLN    24      11.733  49.598  58.972  1.00  0.00           H  
ATOM    357  CA  GLN    24      11.094  47.647  59.528  1.00  0.00           C  
ATOM    358  HA  GLN    24      10.092  47.462  59.911  1.00  0.00           H  
ATOM    359  CB  GLN    24      11.123  47.578  58.000  1.00  0.00           C  
ATOM    360  HB2 GLN    24      10.439  48.304  57.566  1.00  0.00           H  
ATOM    361  HB3 GLN    24      12.135  47.765  57.647  1.00  0.00           H  
ATOM    362  CG  GLN    24      10.567  46.292  57.422  1.00  0.00           C  
ATOM    363  HG2 GLN    24      11.004  45.481  58.002  1.00  0.00           H  
ATOM    364  HG3 GLN    24       9.487  46.303  57.554  1.00  0.00           H  
ATOM    365  CD  GLN    24      10.826  45.978  55.914  1.00  0.00           C  
ATOM    366  OE1 GLN    24      11.688  46.531  55.237  1.00  0.00           O  
ATOM    367  NE2 GLN    24      10.138  45.036  55.322  1.00  0.00           N  
ATOM    368 HE21 GLN    24      10.345  44.824  54.356  1.00  0.00           H  
ATOM    369 HE22 GLN    24       9.511  44.543  55.944  1.00  0.00           H  
ATOM    370  C   GLN    24      12.104  46.681  60.224  1.00  0.00           C  
ATOM    371  O   GLN    24      11.765  45.591  60.632  1.00  0.00           O  
ATOM    372  N   GLY    25      13.394  47.078  60.434  1.00  0.00           N  
ATOM    373  H   GLY    25      13.771  47.815  59.854  1.00  0.00           H  
ATOM    374  CA  GLY    25      14.332  46.347  61.212  1.00  0.00           C  
ATOM    375  HA2 GLY    25      14.924  46.967  61.881  1.00  0.00           H  
ATOM    376  HA3 GLY    25      13.941  45.783  62.056  1.00  0.00           H  
ATOM    377  C   GLY    25      15.268  45.542  60.389  1.00  0.00           C  
ATOM    378  O   GLY    25      16.010  44.674  60.786  1.00  0.00           O  
ATOM    379  N   VAL    26      15.217  45.728  59.018  1.00  0.00           N  
ATOM    380  H   VAL    26      14.719  46.501  58.599  1.00  0.00           H  
ATOM    381  CA  VAL    26      15.803  44.749  58.029  1.00  0.00           C  
ATOM    382  HA  VAL    26      15.796  43.731  58.410  1.00  0.00           H  
ATOM    383  CB  VAL    26      15.024  44.747  56.714  1.00  0.00           C  
ATOM    384  HB  VAL    26      14.692  45.737  56.409  1.00  0.00           H  
ATOM    385  CG1 VAL    26      15.874  44.454  55.461  1.00  0.00           C  
ATOM    386 HG11 VAL    26      16.373  43.496  55.587  1.00  0.00           H  
ATOM    387 HG12 VAL    26      15.339  44.560  54.520  1.00  0.00           H  
ATOM    388 HG13 VAL    26      16.656  45.197  55.316  1.00  0.00           H  
ATOM    389  CG2 VAL    26      13.812  43.762  56.667  1.00  0.00           C  
ATOM    390 HG21 VAL    26      13.498  43.655  55.631  1.00  0.00           H  
ATOM    391 HG22 VAL    26      14.237  42.835  57.049  1.00  0.00           H  
ATOM    392 HG23 VAL    26      12.986  44.128  57.273  1.00  0.00           H  
ATOM    393  C   VAL    26      17.240  45.080  57.812  1.00  0.00           C  
ATOM    394  O   VAL    26      17.593  46.251  57.536  1.00  0.00           O  
ATOM    395  N   ALA    27      18.136  44.169  58.046  1.00  0.00           N  
ATOM    396  H   ALA    27      17.858  43.292  58.466  1.00  0.00           H  
ATOM    397  CA  ALA    27      19.555  44.438  58.041  1.00  0.00           C  
ATOM    398  HA  ALA    27      19.825  45.383  58.506  1.00  0.00           H  
ATOM    399  CB  ALA    27      20.335  43.538  59.026  1.00  0.00           C  
ATOM    400  HB1 ALA    27      20.173  42.484  58.805  1.00  0.00           H  
ATOM    401  HB2 ALA    27      21.371  43.860  58.940  1.00  0.00           H  
ATOM    402  HB3 ALA    27      20.024  43.676  60.059  1.00  0.00           H  
ATOM    403  C   ALA    27      20.137  44.243  56.648  1.00  0.00           C  
ATOM    404  O   ALA    27      19.641  43.522  55.779  1.00  0.00           O  
ATOM    405  N   GLU    28      21.371  44.826  56.459  1.00  0.00           N  
ATOM    406  H   GLU    28      21.716  45.439  57.185  1.00  0.00           H  
ATOM    407  CA  GLU    28      22.144  44.854  55.225  1.00  0.00           C  
ATOM    408  HA  GLU    28      21.606  45.295  54.389  1.00  0.00           H  
ATOM    409  CB  GLU    28      23.391  45.640  55.637  1.00  0.00           C  
ATOM    410  HB2 GLU    28      23.062  46.582  56.070  1.00  0.00           H  
ATOM    411  HB3 GLU    28      24.048  45.180  56.373  1.00  0.00           H  
ATOM    412  CG  GLU    28      24.181  46.074  54.417  1.00  0.00           C  
ATOM    413  HG2 GLU    28      25.242  46.189  54.631  1.00  0.00           H  
ATOM    414  HG3 GLU    28      24.148  45.423  53.546  1.00  0.00           H  
ATOM    415  CD  GLU    28      23.566  47.346  53.864  1.00  0.00           C  
ATOM    416  OE1 GLU    28      22.518  47.329  53.187  1.00  0.00           O  
ATOM    417  OE2 GLU    28      24.141  48.456  54.069  1.00  0.00           O  
ATOM    418  C   GLU    28      22.577  43.489  54.828  1.00  0.00           C  
ATOM    419  O   GLU    28      22.400  43.158  53.660  1.00  0.00           O  
ATOM    420  N   ALA    29      22.960  42.652  55.807  1.00  0.00           N  
ATOM    421  H   ALA    29      22.805  42.920  56.770  1.00  0.00           H  
ATOM    422  CA  ALA    29      23.220  41.239  55.580  1.00  0.00           C  
ATOM    423  HA  ALA    29      23.662  40.968  56.536  1.00  0.00           H  
ATOM    424  CB  ALA    29      21.988  40.431  55.272  1.00  0.00           C  
ATOM    425  HB1 ALA    29      22.205  39.388  55.493  1.00  0.00           H  
ATOM    426  HB2 ALA    29      21.201  40.838  55.905  1.00  0.00           H  
ATOM    427  HB3 ALA    29      21.762  40.442  54.208  1.00  0.00           H  
ATOM    428  C   ALA    29      24.351  41.141  54.505  1.00  0.00           C  
ATOM    429  O   ALA    29      24.421  40.238  53.639  1.00  0.00           O  
ATOM    430  N   ALA    30      25.403  42.062  54.635  1.00  0.00           N  
ATOM    431  H   ALA    30      25.530  42.673  55.430  1.00  0.00           H  
ATOM    432  CA  ALA    30      26.587  42.034  53.844  1.00  0.00           C  
ATOM    433  HA  ALA    30      26.296  41.727  52.842  1.00  0.00           H  
ATOM    434  CB  ALA    30      27.170  43.457  53.626  1.00  0.00           C  
ATOM    435  HB1 ALA    30      28.080  43.328  53.044  1.00  0.00           H  
ATOM    436  HB2 ALA    30      26.479  44.098  53.083  1.00  0.00           H  
ATOM    437  HB3 ALA    30      27.299  44.021  54.547  1.00  0.00           H  
ATOM    438  C   ALA    30      27.626  40.976  54.381  1.00  0.00           C  
ATOM    439  O   ALA    30      27.518  40.481  55.505  1.00  0.00           O  
ATOM    440  N   GLY    31      28.587  40.618  53.519  1.00  0.00           N  
ATOM    441  H   GLY    31      28.830  41.088  52.657  1.00  0.00           H  
ATOM    442  CA  GLY    31      29.770  39.876  54.024  1.00  0.00           C  
ATOM    443  HA2 GLY    31      30.631  40.254  53.477  1.00  0.00           H  
ATOM    444  HA3 GLY    31      29.971  40.149  55.058  1.00  0.00           H  
ATOM    445  C   GLY    31      29.519  38.437  53.713  1.00  0.00           C  
ATOM    446  O   GLY    31      28.370  38.072  53.400  1.00  0.00           O  
ATOM    447  N   LYS    32      30.611  37.586  53.927  1.00  0.00           N  
ATOM    448  H   LYS    32      31.490  38.065  54.066  1.00  0.00           H  
ATOM    449  CA  LYS    32      30.491  36.143  53.868  1.00  0.00           C  
ATOM    450  HA  LYS    32      30.067  35.848  52.911  1.00  0.00           H  
ATOM    451  CB  LYS    32      31.832  35.464  54.010  1.00  0.00           C  
ATOM    452  HB2 LYS    32      32.144  35.839  54.983  1.00  0.00           H  
ATOM    453  HB3 LYS    32      31.595  34.403  54.057  1.00  0.00           H  
ATOM    454  CG  LYS    32      32.870  35.756  52.967  1.00  0.00           C  
ATOM    455  HG2 LYS    32      32.492  35.922  51.961  1.00  0.00           H  
ATOM    456  HG3 LYS    32      33.453  36.662  53.119  1.00  0.00           H  
ATOM    457  CD  LYS    32      33.851  34.566  53.005  1.00  0.00           C  
ATOM    458  HD2 LYS    32      34.432  34.605  53.925  1.00  0.00           H  
ATOM    459  HD3 LYS    32      33.406  33.575  52.962  1.00  0.00           H  
ATOM    460  CE  LYS    32      34.810  34.669  51.786  1.00  0.00           C  
ATOM    461  HE2 LYS    32      35.521  35.459  52.016  1.00  0.00           H  
ATOM    462  HE3 LYS    32      35.476  33.810  51.810  1.00  0.00           H  
ATOM    463  NZ  LYS    32      34.137  34.971  50.460  1.00  0.00           N  
ATOM    464  HZ1 LYS    32      33.501  34.221  50.136  1.00  0.00           H  
ATOM    465  HZ2 LYS    32      33.623  35.870  50.471  1.00  0.00           H  
ATOM    466  HZ3 LYS    32      34.668  35.055  49.575  1.00  0.00           H  
ATOM    467  C   LYS    32      29.560  35.649  54.991  1.00  0.00           C  
ATOM    468  O   LYS    32      29.406  36.223  56.083  1.00  0.00           O  
ATOM    469  N   THR    33      29.031  34.451  54.789  1.00  0.00           N  
ATOM    470  H   THR    33      29.270  33.925  53.959  1.00  0.00           H  
ATOM    471  CA  THR    33      27.892  33.893  55.511  1.00  0.00           C  
ATOM    472  HA  THR    33      27.315  34.727  55.904  1.00  0.00           H  
ATOM    473  CB  THR    33      26.954  33.174  54.565  1.00  0.00           C  
ATOM    474  HB  THR    33      26.186  32.667  55.145  1.00  0.00           H  
ATOM    475  CG2 THR    33      26.366  34.118  53.543  1.00  0.00           C  
ATOM    476 HG21 THR    33      25.595  33.521  53.060  1.00  0.00           H  
ATOM    477 HG22 THR    33      26.039  35.058  53.984  1.00  0.00           H  
ATOM    478 HG23 THR    33      27.140  34.295  52.799  1.00  0.00           H  
ATOM    479  OG1 THR    33      27.670  32.198  53.919  1.00  0.00           O  
ATOM    480  HG1 THR    33      27.538  32.249  52.960  1.00  0.00           H  
ATOM    481  C   THR    33      28.399  33.031  56.670  1.00  0.00           C  
ATOM    482  O   THR    33      27.965  33.339  57.793  1.00  0.00           O  
ATOM    483  N   LYS    34      29.496  32.190  56.541  1.00  0.00           N  
ATOM    484  H   LYS    34      29.753  32.006  55.581  1.00  0.00           H  
ATOM    485  CA  LYS    34      29.959  31.310  57.609  1.00  0.00           C  
ATOM    486  HA  LYS    34      29.058  30.944  58.097  1.00  0.00           H  
ATOM    487  CB  LYS    34      30.674  30.225  56.867  1.00  0.00           C  
ATOM    488  HB2 LYS    34      30.020  29.720  56.159  1.00  0.00           H  
ATOM    489  HB3 LYS    34      31.439  30.608  56.195  1.00  0.00           H  
ATOM    490  CG  LYS    34      31.159  29.143  57.801  1.00  0.00           C  
ATOM    491  HG2 LYS    34      30.413  29.102  58.592  1.00  0.00           H  
ATOM    492  HG3 LYS    34      31.100  28.204  57.255  1.00  0.00           H  
ATOM    493  CD  LYS    34      32.553  29.206  58.551  1.00  0.00           C  
ATOM    494  HD2 LYS    34      33.346  29.558  57.893  1.00  0.00           H  
ATOM    495  HD3 LYS    34      32.387  29.876  59.392  1.00  0.00           H  
ATOM    496  CE  LYS    34      32.930  27.858  59.110  1.00  0.00           C  
ATOM    497  HE2 LYS    34      32.436  27.134  58.466  1.00  0.00           H  
ATOM    498  HE3 LYS    34      33.957  27.547  58.934  1.00  0.00           H  
ATOM    499  NZ  LYS    34      32.505  27.573  60.498  1.00  0.00           N  
ATOM    500  HZ1 LYS    34      32.593  28.340  61.189  1.00  0.00           H  
ATOM    501  HZ2 LYS    34      31.529  27.227  60.486  1.00  0.00           H  
ATOM    502  HZ3 LYS    34      33.039  26.782  60.897  1.00  0.00           H  
ATOM    503  C   LYS    34      30.853  32.096  58.613  1.00  0.00           C  
ATOM    504  O   LYS    34      30.970  31.732  59.803  1.00  0.00           O  
ATOM    505  N   GLU    35      31.199  33.319  58.163  1.00  0.00           N  
ATOM    506  H   GLU    35      30.907  33.715  57.280  1.00  0.00           H  
ATOM    507  CA  GLU    35      31.849  34.238  59.154  1.00  0.00           C  
ATOM    508  HA  GLU    35      32.581  33.722  59.771  1.00  0.00           H  
ATOM    509  CB  GLU    35      32.480  35.408  58.337  1.00  0.00           C  
ATOM    510  HB2 GLU    35      33.120  34.901  57.618  1.00  0.00           H  
ATOM    511  HB3 GLU    35      31.786  35.963  57.709  1.00  0.00           H  
ATOM    512  CG  GLU    35      33.353  36.512  59.064  1.00  0.00           C  
ATOM    513  HG2 GLU    35      33.875  37.043  58.271  1.00  0.00           H  
ATOM    514  HG3 GLU    35      32.592  37.046  59.630  1.00  0.00           H  
ATOM    515  CD  GLU    35      34.466  36.004  59.994  1.00  0.00           C  
ATOM    516  OE1 GLU    35      34.541  36.170  61.228  1.00  0.00           O  
ATOM    517  OE2 GLU    35      35.337  35.251  59.446  1.00  0.00           O  
ATOM    518  C   GLU    35      30.897  34.809  60.211  1.00  0.00           C  
ATOM    519  O   GLU    35      31.255  35.244  61.323  1.00  0.00           O  
ATOM    520  N   GLY    36      29.563  34.788  59.848  1.00  0.00           N  
ATOM    521  H   GLY    36      29.290  34.338  58.985  1.00  0.00           H  
ATOM    522  CA  GLY    36      28.550  35.606  60.560  1.00  0.00           C  
ATOM    523  HA2 GLY    36      27.547  35.191  60.489  1.00  0.00           H  
ATOM    524  HA3 GLY    36      28.828  35.629  61.611  1.00  0.00           H  
ATOM    525  C   GLY    36      28.509  36.934  59.800  1.00  0.00           C  
ATOM    526  O   GLY    36      29.524  37.590  59.520  1.00  0.00           O  
ATOM    527  N   VAL    37      27.268  37.244  59.395  1.00  0.00           N  
ATOM    528  H   VAL    37      26.508  36.583  59.486  1.00  0.00           H  
ATOM    529  CA  VAL    37      27.166  38.353  58.359  1.00  0.00           C  
ATOM    530  HA  VAL    37      27.995  38.354  57.656  1.00  0.00           H  
ATOM    531  CB  VAL    37      25.821  38.316  57.628  1.00  0.00           C  
ATOM    532  HB  VAL    37      25.981  39.260  57.112  1.00  0.00           H  
ATOM    533  CG1 VAL    37      25.963  37.128  56.644  1.00  0.00           C  
ATOM    534 HG11 VAL    37      25.020  36.771  56.235  1.00  0.00           H  
ATOM    535 HG12 VAL    37      26.556  37.385  55.769  1.00  0.00           H  
ATOM    536 HG13 VAL    37      26.404  36.233  57.077  1.00  0.00           H  
ATOM    537  CG2 VAL    37      24.553  38.453  58.490  1.00  0.00           C  
ATOM    538 HG21 VAL    37      24.647  39.348  59.102  1.00  0.00           H  
ATOM    539 HG22 VAL    37      23.712  38.613  57.819  1.00  0.00           H  
ATOM    540 HG23 VAL    37      24.386  37.642  59.197  1.00  0.00           H  
ATOM    541  C   VAL    37      27.372  39.680  59.157  1.00  0.00           C  
ATOM    542  O   VAL    37      27.463  39.823  60.378  1.00  0.00           O  
ATOM    543  N   LEU    38      27.416  40.808  58.348  1.00  0.00           N  
ATOM    544  H   LEU    38      27.189  40.656  57.375  1.00  0.00           H  
ATOM    545  CA  LEU    38      27.563  42.137  58.817  1.00  0.00           C  
ATOM    546  HA  LEU    38      27.649  42.204  59.899  1.00  0.00           H  
ATOM    547  CB  LEU    38      28.732  42.787  58.129  1.00  0.00           C  
ATOM    548  HB2 LEU    38      28.446  43.243  57.183  1.00  0.00           H  
ATOM    549  HB3 LEU    38      28.734  43.746  58.644  1.00  0.00           H  
ATOM    550  CG  LEU    38      30.067  42.115  58.192  1.00  0.00           C  
ATOM    551  HG  LEU    38      29.889  41.063  57.978  1.00  0.00           H  
ATOM    552  CD1 LEU    38      31.013  42.469  57.070  1.00  0.00           C  
ATOM    553 HD11 LEU    38      31.933  41.889  57.081  1.00  0.00           H  
ATOM    554 HD12 LEU    38      30.473  42.496  56.126  1.00  0.00           H  
ATOM    555 HD13 LEU    38      31.399  43.472  57.238  1.00  0.00           H  
ATOM    556  CD2 LEU    38      30.641  42.054  59.605  1.00  0.00           C  
ATOM    557 HD21 LEU    38      29.911  41.545  60.232  1.00  0.00           H  
ATOM    558 HD22 LEU    38      31.583  41.518  59.498  1.00  0.00           H  
ATOM    559 HD23 LEU    38      30.881  43.042  59.994  1.00  0.00           H  
ATOM    560  C   LEU    38      26.232  42.820  58.480  1.00  0.00           C  
ATOM    561  O   LEU    38      25.648  42.729  57.345  1.00  0.00           O  
ATOM    562  N   TYR    39      25.681  43.540  59.446  1.00  0.00           N  
ATOM    563  H   TYR    39      26.290  43.665  60.244  1.00  0.00           H  
ATOM    564  CA  TYR    39      24.292  43.956  59.394  1.00  0.00           C  
ATOM    565  HA  TYR    39      23.692  43.325  58.742  1.00  0.00           H  
ATOM    566  CB  TYR    39      23.707  43.728  60.821  1.00  0.00           C  
ATOM    567  HB2 TYR    39      24.404  44.136  61.550  1.00  0.00           H  
ATOM    568  HB3 TYR    39      22.781  44.299  60.850  1.00  0.00           H  
ATOM    569  CG  TYR    39      23.506  42.275  61.145  1.00  0.00           C  
ATOM    570  CD1 TYR    39      22.268  41.727  61.290  1.00  0.00           C  
ATOM    571  HD1 TYR    39      21.444  42.426  61.221  1.00  0.00           H  
ATOM    572  CE1 TYR    39      22.105  40.417  61.657  1.00  0.00           C  
ATOM    573  HE1 TYR    39      21.131  39.985  61.856  1.00  0.00           H  
ATOM    574  CZ  TYR    39      23.255  39.652  61.943  1.00  0.00           C  
ATOM    575  OH  TYR    39      23.033  38.422  62.531  1.00  0.00           O  
ATOM    576  HH  TYR    39      22.149  38.047  62.401  1.00  0.00           H  
ATOM    577  CE2 TYR    39      24.518  40.178  61.716  1.00  0.00           C  
ATOM    578  HE2 TYR    39      25.388  39.565  61.920  1.00  0.00           H  
ATOM    579  CD2 TYR    39      24.673  41.475  61.341  1.00  0.00           C  
ATOM    580  HD2 TYR    39      25.693  41.839  61.341  1.00  0.00           H  
ATOM    581  C   TYR    39      24.046  45.356  58.917  1.00  0.00           C  
ATOM    582  O   TYR    39      22.908  45.753  58.724  1.00  0.00           O  
ATOM    583  N   VAL    40      25.170  46.138  58.736  1.00  0.00           N  
ATOM    584  H   VAL    40      26.071  45.690  58.832  1.00  0.00           H  
ATOM    585  CA  VAL    40      25.057  47.563  58.305  1.00  0.00           C  
ATOM    586  HA  VAL    40      24.117  47.703  57.778  1.00  0.00           H  
ATOM    587  CB  VAL    40      24.907  48.361  59.598  1.00  0.00           C  
ATOM    588  HB  VAL    40      24.076  47.947  60.167  1.00  0.00           H  
ATOM    589  CG1 VAL    40      26.010  48.086  60.645  1.00  0.00           C  
ATOM    590 HG11 VAL    40      26.935  48.465  60.214  1.00  0.00           H  
ATOM    591 HG12 VAL    40      25.928  48.501  61.648  1.00  0.00           H  
ATOM    592 HG13 VAL    40      26.127  47.016  60.803  1.00  0.00           H  
ATOM    593  CG2 VAL    40      24.754  49.898  59.416  1.00  0.00           C  
ATOM    594 HG21 VAL    40      24.049  50.032  58.598  1.00  0.00           H  
ATOM    595 HG22 VAL    40      24.381  50.339  60.338  1.00  0.00           H  
ATOM    596 HG23 VAL    40      25.729  50.287  59.130  1.00  0.00           H  
ATOM    597  C   VAL    40      26.053  48.036  57.259  1.00  0.00           C  
ATOM    598  O   VAL    40      27.045  47.439  56.985  1.00  0.00           O  
ATOM    599  N   GLY    41      25.823  49.244  56.733  1.00  0.00           N  
ATOM    600  H   GLY    41      24.994  49.765  56.983  1.00  0.00           H  
ATOM    601  CA  GLY    41      26.708  49.878  55.680  1.00  0.00           C  
ATOM    602  HA2 GLY    41      27.078  49.071  55.052  1.00  0.00           H  
ATOM    603  HA3 GLY    41      26.174  50.585  55.049  1.00  0.00           H  
ATOM    604  C   GLY    41      27.921  50.615  56.296  1.00  0.00           C  
ATOM    605  O   GLY    41      27.929  51.003  57.460  1.00  0.00           O  
ATOM    606  N   SER    42      28.892  50.732  55.413  1.00  0.00           N  
ATOM    607  H   SER    42      28.898  50.241  54.529  1.00  0.00           H  
ATOM    608  CA  SER    42      30.207  51.363  55.727  1.00  0.00           C  
ATOM    609  HA  SER    42      29.930  52.261  56.274  1.00  0.00           H  
ATOM    610  CB  SER    42      31.095  50.573  56.615  1.00  0.00           C  
ATOM    611  HB2 SER    42      30.693  50.418  57.614  1.00  0.00           H  
ATOM    612  HB3 SER    42      31.387  49.691  56.050  1.00  0.00           H  
ATOM    613  OG  SER    42      32.271  51.252  56.892  1.00  0.00           O  
ATOM    614  HG  SER    42      32.040  51.956  57.518  1.00  0.00           H  
ATOM    615  C   SER    42      30.774  51.762  54.370  1.00  0.00           C  
ATOM    616  O   SER    42      30.532  51.136  53.365  1.00  0.00           O  
ATOM    617  N   LYS    43      31.657  52.803  54.352  1.00  0.00           N  
ATOM    618  H   LYS    43      31.744  53.363  55.190  1.00  0.00           H  
ATOM    619  CA  LYS    43      32.374  53.137  53.173  1.00  0.00           C  
ATOM    620  HA  LYS    43      32.623  52.286  52.543  1.00  0.00           H  
ATOM    621  CB  LYS    43      31.526  54.062  52.334  1.00  0.00           C  
ATOM    622  HB2 LYS    43      30.552  53.637  52.100  1.00  0.00           H  
ATOM    623  HB3 LYS    43      31.455  55.045  52.795  1.00  0.00           H  
ATOM    624  CG  LYS    43      32.157  54.355  50.949  1.00  0.00           C  
ATOM    625  HG2 LYS    43      31.503  55.159  50.618  1.00  0.00           H  
ATOM    626  HG3 LYS    43      33.166  54.757  51.010  1.00  0.00           H  
ATOM    627  CD  LYS    43      32.003  53.216  49.970  1.00  0.00           C  
ATOM    628  HD2 LYS    43      32.418  52.330  50.448  1.00  0.00           H  
ATOM    629  HD3 LYS    43      30.944  53.017  49.814  1.00  0.00           H  
ATOM    630  CE  LYS    43      32.655  53.443  48.691  1.00  0.00           C  
ATOM    631  HE2 LYS    43      33.740  53.389  48.752  1.00  0.00           H  
ATOM    632  HE3 LYS    43      32.567  52.578  48.038  1.00  0.00           H  
ATOM    633  NZ  LYS    43      32.230  54.643  47.885  1.00  0.00           N  
ATOM    634  HZ1 LYS    43      31.201  54.618  48.005  1.00  0.00           H  
ATOM    635  HZ2 LYS    43      32.642  55.549  48.172  1.00  0.00           H  
ATOM    636  HZ3 LYS    43      32.403  54.483  46.877  1.00  0.00           H  
ATOM    637  C   LYS    43      33.743  53.572  53.604  1.00  0.00           C  
ATOM    638  O   LYS    43      34.015  54.762  53.386  1.00  0.00           O  
ATOM    639  N   THR    44      34.562  52.669  54.178  1.00  0.00           N  
ATOM    640  H   THR    44      34.397  51.680  54.053  1.00  0.00           H  
ATOM    641  CA  THR    44      35.871  52.936  54.725  1.00  0.00           C  
ATOM    642  HA  THR    44      36.061  53.991  54.905  1.00  0.00           H  
ATOM    643  CB  THR    44      35.960  52.171  56.070  1.00  0.00           C  
ATOM    644  HB  THR    44      36.981  52.182  56.446  1.00  0.00           H  
ATOM    645  CG2 THR    44      35.106  52.662  57.181  1.00  0.00           C  
ATOM    646 HG21 THR    44      34.128  52.885  56.760  1.00  0.00           H  
ATOM    647 HG22 THR    44      35.014  51.924  57.974  1.00  0.00           H  
ATOM    648 HG23 THR    44      35.657  53.493  57.617  1.00  0.00           H  
ATOM    649  OG1 THR    44      35.649  50.813  55.880  1.00  0.00           O  
ATOM    650  HG1 THR    44      34.801  50.544  56.264  1.00  0.00           H  
ATOM    651  C   THR    44      36.938  52.407  53.746  1.00  0.00           C  
ATOM    652  O   THR    44      36.712  51.499  52.925  1.00  0.00           O  
ATOM    653  N   LYS    45      38.145  53.059  53.869  1.00  0.00           N  
ATOM    654  H   LYS    45      38.233  53.826  54.521  1.00  0.00           H  
ATOM    655  CA  LYS    45      39.301  52.725  53.039  1.00  0.00           C  
ATOM    656  HA  LYS    45      39.380  51.646  52.926  1.00  0.00           H  
ATOM    657  CB  LYS    45      39.114  53.285  51.615  1.00  0.00           C  
ATOM    658  HB2 LYS    45      39.994  53.032  51.027  1.00  0.00           H  
ATOM    659  HB3 LYS    45      38.228  52.875  51.136  1.00  0.00           H  
ATOM    660  CG  LYS    45      38.949  54.781  51.665  1.00  0.00           C  
ATOM    661  HG2 LYS    45      37.883  54.997  51.695  1.00  0.00           H  
ATOM    662  HG3 LYS    45      39.398  55.154  52.583  1.00  0.00           H  
ATOM    663  CD  LYS    45      39.519  55.493  50.447  1.00  0.00           C  
ATOM    664  HD2 LYS    45      40.554  55.184  50.312  1.00  0.00           H  
ATOM    665  HD3 LYS    45      39.010  55.188  49.535  1.00  0.00           H  
ATOM    666  CE  LYS    45      39.367  57.023  50.611  1.00  0.00           C  
ATOM    667  HE2 LYS    45      39.854  57.507  51.453  1.00  0.00           H  
ATOM    668  HE3 LYS    45      39.906  57.574  49.845  1.00  0.00           H  
ATOM    669  NZ  LYS    45      37.964  57.475  50.618  1.00  0.00           N  
ATOM    670  HZ1 LYS    45      37.810  58.474  50.846  1.00  0.00           H  
ATOM    671  HZ2 LYS    45      37.610  57.452  49.645  1.00  0.00           H  
ATOM    672  HZ3 LYS    45      37.404  56.925  51.294  1.00  0.00           H  
ATOM    673  C   LYS    45      40.487  53.162  53.748  1.00  0.00           C  
ATOM    674  O   LYS    45      40.353  53.888  54.720  1.00  0.00           O  
ATOM    675  N   GLU    46      41.725  52.782  53.270  1.00  0.00           N  
ATOM    676  H   GLU    46      41.734  52.075  52.548  1.00  0.00           H  
ATOM    677  CA  GLU    46      42.989  53.150  53.879  1.00  0.00           C  
ATOM    678  HA  GLU    46      42.948  54.213  54.105  1.00  0.00           H  
ATOM    679  CB  GLU    46      43.230  52.341  55.185  1.00  0.00           C  
ATOM    680  HB2 GLU    46      42.518  52.477  55.996  1.00  0.00           H  
ATOM    681  HB3 GLU    46      43.114  51.309  54.861  1.00  0.00           H  
ATOM    682  CG  GLU    46      44.657  52.451  55.743  1.00  0.00           C  
ATOM    683  HG2 GLU    46      44.775  51.600  56.410  1.00  0.00           H  
ATOM    684  HG3 GLU    46      45.445  52.255  55.018  1.00  0.00           H  
ATOM    685  CD  GLU    46      44.824  53.639  56.645  1.00  0.00           C  
ATOM    686  OE1 GLU    46      45.354  54.608  56.071  1.00  0.00           O  
ATOM    687  OE2 GLU    46      44.449  53.567  57.846  1.00  0.00           O  
ATOM    688  C   GLU    46      44.100  52.958  52.767  1.00  0.00           C  
ATOM    689  O   GLU    46      44.842  53.869  52.461  1.00  0.00           O  
ATOM    690  N   GLY    47      44.234  51.730  52.188  1.00  0.00           N  
ATOM    691  H   GLY    47      43.704  50.941  52.534  1.00  0.00           H  
ATOM    692  CA  GLY    47      44.773  51.543  50.863  1.00  0.00           C  
ATOM    693  HA2 GLY    47      45.721  52.051  50.699  1.00  0.00           H  
ATOM    694  HA3 GLY    47      44.970  50.483  50.718  1.00  0.00           H  
ATOM    695  C   GLY    47      43.590  51.861  49.944  1.00  0.00           C  
ATOM    696  O   GLY    47      42.610  52.490  50.304  1.00  0.00           O  
ATOM    697  N   VAL    48      43.694  51.436  48.669  1.00  0.00           N  
ATOM    698  H   VAL    48      44.452  50.821  48.408  1.00  0.00           H  
ATOM    699  CA  VAL    48      42.583  51.478  47.768  1.00  0.00           C  
ATOM    700  HA  VAL    48      41.886  52.264  48.048  1.00  0.00           H  
ATOM    701  CB  VAL    48      43.146  51.546  46.303  1.00  0.00           C  
ATOM    702  HB  VAL    48      43.938  50.819  46.135  1.00  0.00           H  
ATOM    703  CG1 VAL    48      42.118  51.255  45.224  1.00  0.00           C  
ATOM    704 HG11 VAL    48      42.702  51.062  44.326  1.00  0.00           H  
ATOM    705 HG12 VAL    48      41.509  50.360  45.337  1.00  0.00           H  
ATOM    706 HG13 VAL    48      41.385  52.059  45.224  1.00  0.00           H  
ATOM    707  CG2 VAL    48      43.856  52.845  45.969  1.00  0.00           C  
ATOM    708 HG21 VAL    48      44.161  52.779  44.927  1.00  0.00           H  
ATOM    709 HG22 VAL    48      43.114  53.636  46.052  1.00  0.00           H  
ATOM    710 HG23 VAL    48      44.625  53.170  46.668  1.00  0.00           H  
ATOM    711  C   VAL    48      41.827  50.108  47.882  1.00  0.00           C  
ATOM    712  O   VAL    48      42.379  49.011  47.962  1.00  0.00           O  
ATOM    713  N   VAL    49      40.473  50.271  47.758  1.00  0.00           N  
ATOM    714  H   VAL    49      40.071  51.199  47.745  1.00  0.00           H  
ATOM    715  CA  VAL    49      39.527  49.147  48.008  1.00  0.00           C  
ATOM    716  HA  VAL    49      40.087  48.226  48.152  1.00  0.00           H  
ATOM    717  CB  VAL    49      38.675  49.231  49.283  1.00  0.00           C  
ATOM    718  HB  VAL    49      38.081  50.142  49.309  1.00  0.00           H  
ATOM    719  CG1 VAL    49      37.731  48.007  49.495  1.00  0.00           C  
ATOM    720 HG11 VAL    49      38.293  47.123  49.201  1.00  0.00           H  
ATOM    721 HG12 VAL    49      37.312  48.083  50.496  1.00  0.00           H  
ATOM    722 HG13 VAL    49      36.821  47.977  48.898  1.00  0.00           H  
ATOM    723  CG2 VAL    49      39.490  49.483  50.548  1.00  0.00           C  
ATOM    724 HG21 VAL    49      40.105  48.609  50.754  1.00  0.00           H  
ATOM    725 HG22 VAL    49      40.162  50.337  50.607  1.00  0.00           H  
ATOM    726 HG23 VAL    49      38.760  49.601  51.346  1.00  0.00           H  
ATOM    727  C   VAL    49      38.552  48.906  46.871  1.00  0.00           C  
ATOM    728  O   VAL    49      37.771  49.824  46.530  1.00  0.00           O  
ATOM    729  N   HIE    50      38.594  47.724  46.237  1.00  0.00           N  
ATOM    730  H   HIE    50      39.304  47.069  46.536  1.00  0.00           H  
ATOM    731  CA  HIE    50      37.836  47.440  45.069  1.00  0.00           C  
ATOM    732  HA  HIE    50      37.638  48.337  44.487  1.00  0.00           H  
ATOM    733  CB  HIE    50      38.581  46.416  44.187  1.00  0.00           C  
ATOM    734  HB2 HIE    50      38.569  45.451  44.689  1.00  0.00           H  
ATOM    735  HB3 HIE    50      37.862  46.042  43.461  1.00  0.00           H  
ATOM    736  CG  HIE    50      39.885  46.991  43.705  1.00  0.00           C  
ATOM    737  ND1 HIE    50      39.946  48.255  43.231  1.00  0.00           N  
ATOM    738  CE1 HIE    50      41.220  48.579  43.070  1.00  0.00           C  
ATOM    739  HE1 HIE    50      41.638  49.503  42.706  1.00  0.00           H  
ATOM    740  NE2 HIE    50      41.964  47.587  43.436  1.00  0.00           N  
ATOM    741  HE2 HIE    50      42.984  47.656  43.533  1.00  0.00           H  
ATOM    742  CD2 HIE    50      41.180  46.515  43.869  1.00  0.00           C  
ATOM    743  HD2 HIE    50      41.513  45.627  44.381  1.00  0.00           H  
ATOM    744  C   HIE    50      36.509  46.787  45.522  1.00  0.00           C  
ATOM    745  O   HIE    50      36.514  46.143  46.600  1.00  0.00           O  
ATOM    746  N   GLY    51      35.396  46.838  44.776  1.00  0.00           N  
ATOM    747  H   GLY    51      35.445  47.288  43.872  1.00  0.00           H  
ATOM    748  CA  GLY    51      34.315  45.877  45.116  1.00  0.00           C  
ATOM    749  HA2 GLY    51      33.731  45.683  44.220  1.00  0.00           H  
ATOM    750  HA3 GLY    51      34.719  44.934  45.476  1.00  0.00           H  
ATOM    751  C   GLY    51      33.409  46.477  46.292  1.00  0.00           C  
ATOM    752  O   GLY    51      33.012  45.786  47.220  1.00  0.00           O  
ATOM    753  N   VAL    52      33.101  47.795  46.228  1.00  0.00           N  
ATOM    754  H   VAL    52      33.317  48.402  45.449  1.00  0.00           H  
ATOM    755  CA  VAL    52      32.829  48.545  47.432  1.00  0.00           C  
ATOM    756  HA  VAL    52      33.568  48.289  48.188  1.00  0.00           H  
ATOM    757  CB  VAL    52      33.083  50.009  47.273  1.00  0.00           C  
ATOM    758  HB  VAL    52      32.799  50.587  48.151  1.00  0.00           H  
ATOM    759  CG1 VAL    52      34.656  50.269  47.004  1.00  0.00           C  
ATOM    760 HG11 VAL    52      35.290  49.927  47.819  1.00  0.00           H  
ATOM    761 HG12 VAL    52      35.178  49.859  46.142  1.00  0.00           H  
ATOM    762 HG13 VAL    52      34.718  51.356  46.999  1.00  0.00           H  
ATOM    763  CG2 VAL    52      32.325  50.610  46.096  1.00  0.00           C  
ATOM    764 HG21 VAL    52      32.381  51.696  46.097  1.00  0.00           H  
ATOM    765 HG22 VAL    52      32.773  50.292  45.157  1.00  0.00           H  
ATOM    766 HG23 VAL    52      31.251  50.437  46.108  1.00  0.00           H  
ATOM    767  C   VAL    52      31.460  48.347  48.090  1.00  0.00           C  
ATOM    768  O   VAL    52      31.334  48.595  49.297  1.00  0.00           O  
ATOM    769  N   ALA    53      30.547  47.740  47.402  1.00  0.00           N  
ATOM    770  H   ALA    53      30.770  47.606  46.425  1.00  0.00           H  
ATOM    771  CA  ALA    53      29.318  47.223  48.071  1.00  0.00           C  
ATOM    772  HA  ALA    53      28.862  48.069  48.581  1.00  0.00           H  
ATOM    773  CB  ALA    53      28.237  46.731  47.060  1.00  0.00           C  
ATOM    774  HB1 ALA    53      28.743  46.122  46.313  1.00  0.00           H  
ATOM    775  HB2 ALA    53      27.487  46.171  47.614  1.00  0.00           H  
ATOM    776  HB3 ALA    53      27.698  47.526  46.548  1.00  0.00           H  
ATOM    777  C   ALA    53      29.618  46.079  49.149  1.00  0.00           C  
ATOM    778  O   ALA    53      28.792  45.796  50.068  1.00  0.00           O  
ATOM    779  N   THR    54      30.866  45.403  49.040  1.00  0.00           N  
ATOM    780  H   THR    54      31.509  45.679  48.309  1.00  0.00           H  
ATOM    781  CA  THR    54      31.222  44.383  50.023  1.00  0.00           C  
ATOM    782  HA  THR    54      32.122  43.943  49.598  1.00  0.00           H  
ATOM    783  CB  THR    54      30.224  43.252  50.089  1.00  0.00           C  
ATOM    784  HB  THR    54      29.283  43.663  50.446  1.00  0.00           H  
ATOM    785  CG2 THR    54      29.946  42.570  48.725  1.00  0.00           C  
ATOM    786 HG21 THR    54      29.512  41.574  48.791  1.00  0.00           H  
ATOM    787 HG22 THR    54      29.316  43.134  48.039  1.00  0.00           H  
ATOM    788 HG23 THR    54      30.939  42.345  48.341  1.00  0.00           H  
ATOM    789  OG1 THR    54      30.547  42.149  51.012  1.00  0.00           O  
ATOM    790  HG1 THR    54      31.445  41.814  50.866  1.00  0.00           H  
ATOM    791  C   THR    54      31.571  45.021  51.385  1.00  0.00           C  
ATOM    792  O   THR    54      31.568  44.420  52.467  1.00  0.00           O  
ATOM    793  N   VAL    55      32.062  46.321  51.376  1.00  0.00           N  
ATOM    794  H   VAL    55      31.782  46.898  50.594  1.00  0.00           H  
ATOM    795  CA  VAL    55      32.581  47.040  52.452  1.00  0.00           C  
ATOM    796  HA  VAL    55      33.289  46.430  53.009  1.00  0.00           H  
ATOM    797  CB  VAL    55      33.329  48.339  52.064  1.00  0.00           C  
ATOM    798  HB  VAL    55      32.552  48.928  51.582  1.00  0.00           H  
ATOM    799  CG1 VAL    55      33.862  49.139  53.320  1.00  0.00           C  
ATOM    800 HG11 VAL    55      34.690  48.704  53.875  1.00  0.00           H  
ATOM    801 HG12 VAL    55      34.228  50.095  52.950  1.00  0.00           H  
ATOM    802 HG13 VAL    55      33.062  49.243  54.050  1.00  0.00           H  
ATOM    803  CG2 VAL    55      34.472  48.017  51.077  1.00  0.00           C  
ATOM    804 HG21 VAL    55      34.029  47.570  50.189  1.00  0.00           H  
ATOM    805 HG22 VAL    55      35.066  48.896  50.837  1.00  0.00           H  
ATOM    806 HG23 VAL    55      35.112  47.317  51.610  1.00  0.00           H  
ATOM    807  C   VAL    55      31.405  47.400  53.333  1.00  0.00           C  
ATOM    808  O   VAL    55      30.355  47.922  52.935  1.00  0.00           O  
ATOM    809  N   ALA    56      31.602  47.046  54.622  1.00  0.00           N  
ATOM    810  H   ALA    56      32.446  46.580  54.929  1.00  0.00           H  
ATOM    811  CA  ALA    56      30.472  46.895  55.491  1.00  0.00           C  
ATOM    812  HA  ALA    56      29.782  47.712  55.291  1.00  0.00           H  
ATOM    813  CB  ALA    56      29.803  45.545  55.320  1.00  0.00           C  
ATOM    814  HB1 ALA    56      29.570  45.434  54.263  1.00  0.00           H  
ATOM    815  HB2 ALA    56      30.484  44.725  55.542  1.00  0.00           H  
ATOM    816  HB3 ALA    56      28.931  45.419  55.958  1.00  0.00           H  
ATOM    817  C   ALA    56      30.888  47.142  56.913  1.00  0.00           C  
ATOM    818  O   ALA    56      32.000  47.523  57.258  1.00  0.00           O  
ATOM    819  N   GLU    57      29.970  46.827  57.875  1.00  0.00           N  
ATOM    820  H   GLU    57      29.006  46.715  57.594  1.00  0.00           H  
ATOM    821  CA  GLU    57      30.136  47.072  59.255  1.00  0.00           C  
ATOM    822  HA  GLU    57      31.154  46.781  59.507  1.00  0.00           H  
ATOM    823  CB  GLU    57      29.785  48.552  59.545  1.00  0.00           C  
ATOM    824  HB2 GLU    57      30.587  49.093  59.048  1.00  0.00           H  
ATOM    825  HB3 GLU    57      28.822  48.696  59.060  1.00  0.00           H  
ATOM    826  CG  GLU    57      29.697  49.070  61.024  1.00  0.00           C  
ATOM    827  HG2 GLU    57      29.428  50.124  61.039  1.00  0.00           H  
ATOM    828  HG3 GLU    57      28.867  48.477  61.403  1.00  0.00           H  
ATOM    829  CD  GLU    57      30.996  48.924  61.849  1.00  0.00           C  
ATOM    830  OE1 GLU    57      31.442  49.951  62.367  1.00  0.00           O  
ATOM    831  OE2 GLU    57      31.497  47.818  62.107  1.00  0.00           O  
ATOM    832  C   GLU    57      29.148  46.149  60.086  1.00  0.00           C  
ATOM    833  O   GLU    57      28.077  45.831  59.635  1.00  0.00           O  
ATOM    834  N   LYS    58      29.680  45.728  61.246  1.00  0.00           N  
ATOM    835  H   LYS    58      30.437  46.277  61.630  1.00  0.00           H  
ATOM    836  CA  LYS    58      29.149  44.554  61.871  1.00  0.00           C  
ATOM    837  HA  LYS    58      29.099  43.727  61.166  1.00  0.00           H  
ATOM    838  CB  LYS    58      30.092  44.151  62.982  1.00  0.00           C  
ATOM    839  HB2 LYS    58      31.108  44.293  62.620  1.00  0.00           H  
ATOM    840  HB3 LYS    58      29.980  44.834  63.821  1.00  0.00           H  
ATOM    841  CG  LYS    58      29.859  42.720  63.442  1.00  0.00           C  
ATOM    842  HG2 LYS    58      29.012  42.760  64.124  1.00  0.00           H  
ATOM    843  HG3 LYS    58      29.529  42.112  62.602  1.00  0.00           H  
ATOM    844  CD  LYS    58      31.044  42.142  64.250  1.00  0.00           C  
ATOM    845  HD2 LYS    58      31.451  42.934  64.877  1.00  0.00           H  
ATOM    846  HD3 LYS    58      30.679  41.365  64.918  1.00  0.00           H  
ATOM    847  CE  LYS    58      32.245  41.622  63.345  1.00  0.00           C  
ATOM    848  HE2 LYS    58      31.879  40.927  62.593  1.00  0.00           H  
ATOM    849  HE3 LYS    58      32.812  42.456  62.938  1.00  0.00           H  
ATOM    850  NZ  LYS    58      33.150  40.783  64.120  1.00  0.00           N  
ATOM    851  HZ1 LYS    58      33.731  41.294  64.809  1.00  0.00           H  
ATOM    852  HZ2 LYS    58      32.570  40.163  64.713  1.00  0.00           H  
ATOM    853  HZ3 LYS    58      33.797  40.303  63.470  1.00  0.00           H  
ATOM    854  C   LYS    58      27.697  44.702  62.318  1.00  0.00           C  
ATOM    855  O   LYS    58      26.897  43.886  61.927  1.00  0.00           O  
ATOM    856  N   THR    59      27.418  45.664  63.224  1.00  0.00           N  
ATOM    857  H   THR    59      28.073  46.373  63.526  1.00  0.00           H  
ATOM    858  CA  THR    59      26.118  45.534  63.886  1.00  0.00           C  
ATOM    859  HA  THR    59      25.386  45.105  63.206  1.00  0.00           H  
ATOM    860  CB  THR    59      26.246  44.645  65.082  1.00  0.00           C  
ATOM    861  HB  THR    59      26.688  43.752  64.646  1.00  0.00           H  
ATOM    862  CG2 THR    59      26.987  45.088  66.353  1.00  0.00           C  
ATOM    863 HG21 THR    59      26.357  45.330  67.207  1.00  0.00           H  
ATOM    864 HG22 THR    59      27.775  44.407  66.668  1.00  0.00           H  
ATOM    865 HG23 THR    59      27.441  46.045  66.106  1.00  0.00           H  
ATOM    866  OG1 THR    59      24.999  44.242  65.460  1.00  0.00           O  
ATOM    867  HG1 THR    59      24.936  43.385  65.012  1.00  0.00           H  
ATOM    868  C   THR    59      25.533  46.929  64.276  1.00  0.00           C  
ATOM    869  O   THR    59      26.255  47.930  64.253  1.00  0.00           O  
ATOM    870  N   LYS    60      24.279  46.934  64.684  1.00  0.00           N  
ATOM    871  H   LYS    60      23.860  46.015  64.734  1.00  0.00           H  
ATOM    872  CA  LYS    60      23.470  48.085  64.936  1.00  0.00           C  
ATOM    873  HA  LYS    60      24.120  48.672  65.582  1.00  0.00           H  
ATOM    874  CB  LYS    60      23.139  48.718  63.497  1.00  0.00           C  
ATOM    875  HB2 LYS    60      24.034  49.159  63.061  1.00  0.00           H  
ATOM    876  HB3 LYS    60      22.889  47.907  62.817  1.00  0.00           H  
ATOM    877  CG  LYS    60      21.926  49.643  63.593  1.00  0.00           C  
ATOM    878  HG2 LYS    60      21.091  49.183  64.120  1.00  0.00           H  
ATOM    879  HG3 LYS    60      22.342  50.414  64.238  1.00  0.00           H  
ATOM    880  CD  LYS    60      21.511  50.158  62.193  1.00  0.00           C  
ATOM    881  HD2 LYS    60      22.378  50.449  61.603  1.00  0.00           H  
ATOM    882  HD3 LYS    60      20.953  49.393  61.657  1.00  0.00           H  
ATOM    883  CE  LYS    60      20.540  51.360  62.425  1.00  0.00           C  
ATOM    884  HE2 LYS    60      19.837  51.194  63.237  1.00  0.00           H  
ATOM    885  HE3 LYS    60      21.130  52.153  62.879  1.00  0.00           H  
ATOM    886  NZ  LYS    60      19.779  51.887  61.216  1.00  0.00           N  
ATOM    887  HZ1 LYS    60      18.905  51.336  61.144  1.00  0.00           H  
ATOM    888  HZ2 LYS    60      19.534  52.878  61.390  1.00  0.00           H  
ATOM    889  HZ3 LYS    60      20.205  51.892  60.272  1.00  0.00           H  
ATOM    890  C   LYS    60      22.276  47.633  65.757  1.00  0.00           C  
ATOM    891  O   LYS    60      21.634  46.637  65.390  1.00  0.00           O  
ATOM    892  N   GLU    61      21.945  48.409  66.851  1.00  0.00           N  
ATOM    893  H   GLU    61      22.366  49.314  67.013  1.00  0.00           H  
ATOM    894  CA  GLU    61      20.931  48.014  67.816  1.00  0.00           C  
ATOM    895  HA  GLU    61      21.176  47.051  68.259  1.00  0.00           H  
ATOM    896  CB  GLU    61      20.865  49.071  68.890  1.00  0.00           C  
ATOM    897  HB2 GLU    61      21.862  49.193  69.308  1.00  0.00           H  
ATOM    898  HB3 GLU    61      20.537  49.999  68.426  1.00  0.00           H  
ATOM    899  CG  GLU    61      19.969  48.740  70.053  1.00  0.00           C  
ATOM    900  HG2 GLU    61      19.938  49.725  70.515  1.00  0.00           H  
ATOM    901  HG3 GLU    61      18.919  48.492  69.910  1.00  0.00           H  
ATOM    902  CD  GLU    61      20.576  47.931  71.169  1.00  0.00           C  
ATOM    903  OE1 GLU    61      20.147  46.784  71.307  1.00  0.00           O  
ATOM    904  OE2 GLU    61      21.536  48.443  71.806  1.00  0.00           O  
ATOM    905  C   GLU    61      19.549  47.726  67.143  1.00  0.00           C  
ATOM    906  O   GLU    61      18.825  46.749  67.427  1.00  0.00           O  
ATOM    907  N   GLN    62      19.114  48.632  66.180  1.00  0.00           N  
ATOM    908  H   GLN    62      19.626  49.471  65.942  1.00  0.00           H  
ATOM    909  CA  GLN    62      17.714  48.634  65.763  1.00  0.00           C  
ATOM    910  HA  GLN    62      17.205  48.600  66.724  1.00  0.00           H  
ATOM    911  CB  GLN    62      17.351  49.941  65.120  1.00  0.00           C  
ATOM    912  HB2 GLN    62      17.720  50.761  65.734  1.00  0.00           H  
ATOM    913  HB3 GLN    62      17.791  49.973  64.126  1.00  0.00           H  
ATOM    914  CG  GLN    62      15.844  50.235  64.966  1.00  0.00           C  
ATOM    915  HG2 GLN    62      15.442  49.478  64.296  1.00  0.00           H  
ATOM    916  HG3 GLN    62      15.326  50.178  65.921  1.00  0.00           H  
ATOM    917  CD  GLN    62      15.597  51.633  64.383  1.00  0.00           C  
ATOM    918  OE1 GLN    62      16.469  52.479  64.214  1.00  0.00           O  
ATOM    919  NE2 GLN    62      14.381  52.069  64.113  1.00  0.00           N  
ATOM    920 HE21 GLN    62      14.274  52.878  63.516  1.00  0.00           H  
ATOM    921 HE22 GLN    62      13.645  51.386  64.236  1.00  0.00           H  
ATOM    922  C   GLN    62      17.402  47.416  64.870  1.00  0.00           C  
ATOM    923  O   GLN    62      16.311  46.854  64.898  1.00  0.00           O  
ATOM    924  N   VAL    63      18.336  47.088  63.909  1.00  0.00           N  
ATOM    925  H   VAL    63      19.179  47.618  63.733  1.00  0.00           H  
ATOM    926  CA  VAL    63      18.138  45.974  62.938  1.00  0.00           C  
ATOM    927  HA  VAL    63      17.059  45.920  62.815  1.00  0.00           H  
ATOM    928  CB  VAL    63      18.745  46.206  61.518  1.00  0.00           C  
ATOM    929  HB  VAL    63      18.487  45.384  60.853  1.00  0.00           H  
ATOM    930  CG1 VAL    63      18.126  47.440  60.914  1.00  0.00           C  
ATOM    931 HG11 VAL    63      18.590  47.655  59.953  1.00  0.00           H  
ATOM    932 HG12 VAL    63      17.075  47.294  60.672  1.00  0.00           H  
ATOM    933 HG13 VAL    63      18.108  48.302  61.578  1.00  0.00           H  
ATOM    934  CG2 VAL    63      20.252  46.411  61.525  1.00  0.00           C  
ATOM    935 HG21 VAL    63      20.701  45.440  61.720  1.00  0.00           H  
ATOM    936 HG22 VAL    63      20.689  46.734  60.582  1.00  0.00           H  
ATOM    937 HG23 VAL    63      20.565  47.041  62.356  1.00  0.00           H  
ATOM    938  C   VAL    63      18.730  44.636  63.563  1.00  0.00           C  
ATOM    939  O   VAL    63      18.948  43.664  62.850  1.00  0.00           O  
ATOM    940  N   THR    64      18.832  44.552  64.878  1.00  0.00           N  
ATOM    941  H   THR    64      18.915  45.399  65.424  1.00  0.00           H  
ATOM    942  CA  THR    64      19.227  43.252  65.516  1.00  0.00           C  
ATOM    943  HA  THR    64      19.072  42.462  64.784  1.00  0.00           H  
ATOM    944  CB  THR    64      20.692  43.082  65.960  1.00  0.00           C  
ATOM    945  HB  THR    64      20.818  42.157  66.518  1.00  0.00           H  
ATOM    946  CG2 THR    64      21.470  42.953  64.673  1.00  0.00           C  
ATOM    947 HG21 THR    64      21.062  42.203  63.998  1.00  0.00           H  
ATOM    948 HG22 THR    64      21.537  43.893  64.130  1.00  0.00           H  
ATOM    949 HG23 THR    64      22.502  42.696  64.903  1.00  0.00           H  
ATOM    950  OG1 THR    64      21.036  44.246  66.719  1.00  0.00           O  
ATOM    951  HG1 THR    64      20.981  45.040  66.166  1.00  0.00           H  
ATOM    952  C   THR    64      18.298  43.061  66.691  1.00  0.00           C  
ATOM    953  O   THR    64      17.395  42.283  66.673  1.00  0.00           O  
ATOM    954  N   ASN    65      18.538  43.877  67.752  1.00  0.00           N  
ATOM    955  H   ASN    65      19.324  44.510  67.692  1.00  0.00           H  
ATOM    956  CA  ASN    65      18.069  43.455  69.056  1.00  0.00           C  
ATOM    957  HA  ASN    65      18.029  42.372  69.149  1.00  0.00           H  
ATOM    958  CB  ASN    65      18.952  44.039  70.157  1.00  0.00           C  
ATOM    959  HB2 ASN    65      19.025  45.119  70.054  1.00  0.00           H  
ATOM    960  HB3 ASN    65      18.502  43.766  71.110  1.00  0.00           H  
ATOM    961  CG  ASN    65      20.382  43.508  70.173  1.00  0.00           C  
ATOM    962  OD1 ASN    65      20.669  42.332  69.998  1.00  0.00           O  
ATOM    963  ND2 ASN    65      21.308  44.385  70.483  1.00  0.00           N  
ATOM    964 HD21 ASN    65      22.290  44.162  70.399  1.00  0.00           H  
ATOM    965 HD22 ASN    65      20.910  45.302  70.636  1.00  0.00           H  
ATOM    966  C   ASN    65      16.534  43.845  69.341  1.00  0.00           C  
ATOM    967  O   ASN    65      15.684  43.099  69.922  1.00  0.00           O  
ATOM    968  N   VAL    66      16.111  44.863  68.640  1.00  0.00           N  
ATOM    969  H   VAL    66      16.731  45.219  67.924  1.00  0.00           H  
ATOM    970  CA  VAL    66      14.726  45.439  68.684  1.00  0.00           C  
ATOM    971  HA  VAL    66      14.215  45.165  69.605  1.00  0.00           H  
ATOM    972  CB  VAL    66      14.852  46.918  68.705  1.00  0.00           C  
ATOM    973  HB  VAL    66      15.158  47.139  67.685  1.00  0.00           H  
ATOM    974  CG1 VAL    66      13.606  47.709  68.971  1.00  0.00           C  
ATOM    975 HG11 VAL    66      13.324  47.510  70.003  1.00  0.00           H  
ATOM    976 HG12 VAL    66      13.839  48.758  68.798  1.00  0.00           H  
ATOM    977 HG13 VAL    66      12.763  47.372  68.372  1.00  0.00           H  
ATOM    978  CG2 VAL    66      15.984  47.478  69.576  1.00  0.00           C  
ATOM    979 HG21 VAL    66      15.671  47.423  70.616  1.00  0.00           H  
ATOM    980 HG22 VAL    66      16.957  47.057  69.328  1.00  0.00           H  
ATOM    981 HG23 VAL    66      16.167  48.533  69.380  1.00  0.00           H  
ATOM    982  C   VAL    66      13.948  44.838  67.509  1.00  0.00           C  
ATOM    983  O   VAL    66      13.296  45.512  66.706  1.00  0.00           O  
ATOM    984  N   GLY    67      13.914  43.508  67.456  1.00  0.00           N  
ATOM    985  H   GLY    67      14.496  43.042  68.138  1.00  0.00           H  
ATOM    986  CA  GLY    67      13.170  42.672  66.464  1.00  0.00           C  
ATOM    987  HA2 GLY    67      13.258  41.638  66.788  1.00  0.00           H  
ATOM    988  HA3 GLY    67      12.098  42.850  66.515  1.00  0.00           H  
ATOM    989  C   GLY    67      13.712  42.797  65.022  1.00  0.00           C  
ATOM    990  O   GLY    67      12.837  43.015  64.190  1.00  0.00           O  
ATOM    991  N   GLY    68      15.084  42.655  64.787  1.00  0.00           N  
ATOM    992  H   GLY    68      15.758  42.528  65.530  1.00  0.00           H  
ATOM    993  CA  GLY    68      15.587  42.819  63.452  1.00  0.00           C  
ATOM    994  HA2 GLY    68      15.415  43.802  63.020  1.00  0.00           H  
ATOM    995  HA3 GLY    68      16.672  42.876  63.506  1.00  0.00           H  
ATOM    996  C   GLY    68      15.219  41.622  62.571  1.00  0.00           C  
ATOM    997  O   GLY    68      14.648  40.629  63.136  1.00  0.00           O  
ATOM    998  N   ALA    69      15.433  41.742  61.253  1.00  0.00           N  
ATOM    999  H   ALA    69      15.880  42.519  60.786  1.00  0.00           H  
ATOM   1000  CA  ALA    69      15.504  40.517  60.478  1.00  0.00           C  
ATOM   1001  HA  ALA    69      15.690  39.597  61.028  1.00  0.00           H  
ATOM   1002  CB  ALA    69      14.141  40.369  59.831  1.00  0.00           C  
ATOM   1003  HB1 ALA    69      14.115  39.444  59.260  1.00  0.00           H  
ATOM   1004  HB2 ALA    69      13.361  40.422  60.588  1.00  0.00           H  
ATOM   1005  HB3 ALA    69      13.988  41.180  59.122  1.00  0.00           H  
ATOM   1006  C   ALA    69      16.529  40.497  59.388  1.00  0.00           C  
ATOM   1007  O   ALA    69      17.030  41.542  59.053  1.00  0.00           O  
ATOM   1008  N   VAL    70      16.867  39.334  58.782  1.00  0.00           N  
ATOM   1009  H   VAL    70      16.561  38.492  59.249  1.00  0.00           H  
ATOM   1010  CA  VAL    70      17.723  39.214  57.620  1.00  0.00           C  
ATOM   1011  HA  VAL    70      18.038  40.223  57.365  1.00  0.00           H  
ATOM   1012  CB  VAL    70      19.022  38.410  58.004  1.00  0.00           C  
ATOM   1013  HB  VAL    70      18.729  37.563  58.620  1.00  0.00           H  
ATOM   1014  CG1 VAL    70      19.798  37.988  56.742  1.00  0.00           C  
ATOM   1015 HG11 VAL    70      19.455  37.105  56.206  1.00  0.00           H  
ATOM   1016 HG12 VAL    70      20.042  38.797  56.056  1.00  0.00           H  
ATOM   1017 HG13 VAL    70      20.760  37.667  57.137  1.00  0.00           H  
ATOM   1018  CG2 VAL    70      19.935  39.202  58.934  1.00  0.00           C  
ATOM   1019 HG21 VAL    70      20.253  40.100  58.409  1.00  0.00           H  
ATOM   1020 HG22 VAL    70      19.437  39.657  59.788  1.00  0.00           H  
ATOM   1021 HG23 VAL    70      20.743  38.597  59.339  1.00  0.00           H  
ATOM   1022  C   VAL    70      16.904  38.508  56.536  1.00  0.00           C  
ATOM   1023  O   VAL    70      16.093  37.613  56.747  1.00  0.00           O  
ATOM   1024  N   VAL    71      17.095  38.977  55.312  1.00  0.00           N  
ATOM   1025  H   VAL    71      17.728  39.761  55.226  1.00  0.00           H  
ATOM   1026  CA  VAL    71      16.137  38.685  54.318  1.00  0.00           C  
ATOM   1027  HA  VAL    71      15.478  37.902  54.687  1.00  0.00           H  
ATOM   1028  CB  VAL    71      15.135  39.816  53.989  1.00  0.00           C  
ATOM   1029  HB  VAL    71      15.725  40.610  53.536  1.00  0.00           H  
ATOM   1030  CG1 VAL    71      13.914  39.483  53.130  1.00  0.00           C  
ATOM   1031 HG11 VAL    71      13.552  40.393  52.655  1.00  0.00           H  
ATOM   1032 HG12 VAL    71      14.164  38.818  52.307  1.00  0.00           H  
ATOM   1033 HG13 VAL    71      13.166  38.942  53.706  1.00  0.00           H  
ATOM   1034  CG2 VAL    71      14.646  40.648  55.253  1.00  0.00           C  
ATOM   1035 HG21 VAL    71      14.004  40.027  55.875  1.00  0.00           H  
ATOM   1036 HG22 VAL    71      15.437  41.043  55.887  1.00  0.00           H  
ATOM   1037 HG23 VAL    71      14.082  41.481  54.838  1.00  0.00           H  
ATOM   1038  C   VAL    71      16.924  38.159  53.120  1.00  0.00           C  
ATOM   1039  O   VAL    71      16.697  37.048  52.708  1.00  0.00           O  
ATOM   1040  N   THR    72      17.887  38.938  52.615  1.00  0.00           N  
ATOM   1041  H   THR    72      18.105  39.831  53.037  1.00  0.00           H  
ATOM   1042  CA  THR    72      18.657  38.524  51.502  1.00  0.00           C  
ATOM   1043  HA  THR    72      18.961  37.524  51.802  1.00  0.00           H  
ATOM   1044  CB  THR    72      17.922  38.592  50.145  1.00  0.00           C  
ATOM   1045  HB  THR    72      17.118  37.861  50.179  1.00  0.00           H  
ATOM   1046  CG2 THR    72      17.398  40.009  50.000  1.00  0.00           C  
ATOM   1047 HG21 THR    72      16.723  40.004  49.146  1.00  0.00           H  
ATOM   1048 HG22 THR    72      16.666  40.320  50.742  1.00  0.00           H  
ATOM   1049 HG23 THR    72      18.178  40.749  49.835  1.00  0.00           H  
ATOM   1050  OG1 THR    72      18.819  38.425  49.008  1.00  0.00           O  
ATOM   1051  HG1 THR    72      19.186  37.530  49.061  1.00  0.00           H  
ATOM   1052  C   THR    72      19.929  39.340  51.531  1.00  0.00           C  
ATOM   1053  O   THR    72      20.092  40.422  52.132  1.00  0.00           O  
ATOM   1054  N   GLY    73      21.060  38.743  51.000  1.00  0.00           N  
ATOM   1055  H   GLY    73      20.829  38.083  50.269  1.00  0.00           H  
ATOM   1056  CA  GLY    73      22.473  39.068  51.200  1.00  0.00           C  
ATOM   1057  HA2 GLY    73      22.477  39.707  52.080  1.00  0.00           H  
ATOM   1058  HA3 GLY    73      23.023  38.159  51.434  1.00  0.00           H  
ATOM   1059  C   GLY    73      23.089  39.823  49.983  1.00  0.00           C  
ATOM   1060  O   GLY    73      22.565  40.859  49.573  1.00  0.00           O  
ATOM   1061  N   VAL    74      24.297  39.436  49.478  1.00  0.00           N  
ATOM   1062  H   VAL    74      24.753  38.583  49.774  1.00  0.00           H  
ATOM   1063  CA  VAL    74      25.142  40.454  48.871  1.00  0.00           C  
ATOM   1064  HA  VAL    74      25.125  41.294  49.562  1.00  0.00           H  
ATOM   1065  CB  VAL    74      26.579  40.045  48.666  1.00  0.00           C  
ATOM   1066  HB  VAL    74      27.047  40.872  48.134  1.00  0.00           H  
ATOM   1067  CG1 VAL    74      27.264  39.923  50.057  1.00  0.00           C  
ATOM   1068 HG11 VAL    74      28.327  39.737  49.914  1.00  0.00           H  
ATOM   1069 HG12 VAL    74      27.260  40.834  50.652  1.00  0.00           H  
ATOM   1070 HG13 VAL    74      26.702  39.247  50.698  1.00  0.00           H  
ATOM   1071  CG2 VAL    74      26.826  38.666  47.959  1.00  0.00           C  
ATOM   1072 HG21 VAL    74      27.893  38.494  47.829  1.00  0.00           H  
ATOM   1073 HG22 VAL    74      26.473  37.796  48.510  1.00  0.00           H  
ATOM   1074 HG23 VAL    74      26.330  38.655  46.991  1.00  0.00           H  
ATOM   1075  C   VAL    74      24.658  41.015  47.539  1.00  0.00           C  
ATOM   1076  O   VAL    74      25.107  42.126  47.225  1.00  0.00           O  
ATOM   1077  N   THR    75      23.782  40.297  46.814  1.00  0.00           N  
ATOM   1078  H   THR    75      23.613  39.332  47.064  1.00  0.00           H  
ATOM   1079  CA  THR    75      23.289  40.825  45.553  1.00  0.00           C  
ATOM   1080  HA  THR    75      24.090  41.353  45.040  1.00  0.00           H  
ATOM   1081  CB  THR    75      22.641  39.798  44.592  1.00  0.00           C  
ATOM   1082  HB  THR    75      22.333  40.365  43.716  1.00  0.00           H  
ATOM   1083  CG2 THR    75      23.608  38.741  44.074  1.00  0.00           C  
ATOM   1084 HG21 THR    75      24.404  39.123  43.439  1.00  0.00           H  
ATOM   1085 HG22 THR    75      24.072  38.197  44.895  1.00  0.00           H  
ATOM   1086 HG23 THR    75      23.019  37.980  43.566  1.00  0.00           H  
ATOM   1087  OG1 THR    75      21.586  39.169  45.280  1.00  0.00           O  
ATOM   1088  HG1 THR    75      22.006  38.652  45.984  1.00  0.00           H  
ATOM   1089  C   THR    75      22.262  41.940  45.830  1.00  0.00           C  
ATOM   1090  O   THR    75      22.205  42.891  45.102  1.00  0.00           O  
ATOM   1091  N   ALA    76      21.577  41.877  46.955  1.00  0.00           N  
ATOM   1092  H   ALA    76      21.879  41.263  47.699  1.00  0.00           H  
ATOM   1093  CA  ALA    76      20.710  42.930  47.375  1.00  0.00           C  
ATOM   1094  HA  ALA    76      20.112  43.198  46.507  1.00  0.00           H  
ATOM   1095  CB  ALA    76      19.730  42.449  48.408  1.00  0.00           C  
ATOM   1096  HB1 ALA    76      20.326  42.182  49.278  1.00  0.00           H  
ATOM   1097  HB2 ALA    76      19.097  43.316  48.587  1.00  0.00           H  
ATOM   1098  HB3 ALA    76      19.252  41.581  47.957  1.00  0.00           H  
ATOM   1099  C   ALA    76      21.475  44.243  47.818  1.00  0.00           C  
ATOM   1100  O   ALA    76      21.132  45.393  47.394  1.00  0.00           O  
ATOM   1101  N   VAL    77      22.728  44.035  48.423  1.00  0.00           N  
ATOM   1102  H   VAL    77      23.012  43.099  48.680  1.00  0.00           H  
ATOM   1103  CA  VAL    77      23.560  45.147  48.879  1.00  0.00           C  
ATOM   1104  HA  VAL    77      22.820  45.870  49.214  1.00  0.00           H  
ATOM   1105  CB  VAL    77      24.605  44.568  49.897  1.00  0.00           C  
ATOM   1106  HB  VAL    77      25.216  43.808  49.413  1.00  0.00           H  
ATOM   1107  CG1 VAL    77      25.454  45.738  50.470  1.00  0.00           C  
ATOM   1108 HG11 VAL    77      26.092  46.147  49.690  1.00  0.00           H  
ATOM   1109 HG12 VAL    77      24.862  46.543  50.901  1.00  0.00           H  
ATOM   1110 HG13 VAL    77      26.161  45.403  51.227  1.00  0.00           H  
ATOM   1111  CG2 VAL    77      23.902  43.885  51.057  1.00  0.00           C  
ATOM   1112 HG21 VAL    77      23.420  42.963  50.737  1.00  0.00           H  
ATOM   1113 HG22 VAL    77      24.655  43.626  51.799  1.00  0.00           H  
ATOM   1114 HG23 VAL    77      23.200  44.495  51.622  1.00  0.00           H  
ATOM   1115  C   VAL    77      24.208  45.890  47.717  1.00  0.00           C  
ATOM   1116  O   VAL    77      24.454  47.127  47.749  1.00  0.00           O  
ATOM   1117  N   ALA    78      24.611  45.107  46.645  1.00  0.00           N  
ATOM   1118  H   ALA    78      24.640  44.103  46.762  1.00  0.00           H  
ATOM   1119  CA  ALA    78      25.007  45.663  45.363  1.00  0.00           C  
ATOM   1120  HA  ALA    78      25.893  46.293  45.377  1.00  0.00           H  
ATOM   1121  CB  ALA    78      25.425  44.537  44.384  1.00  0.00           C  
ATOM   1122  HB1 ALA    78      26.189  44.967  43.740  1.00  0.00           H  
ATOM   1123  HB2 ALA    78      25.891  43.691  44.886  1.00  0.00           H  
ATOM   1124  HB3 ALA    78      24.599  44.154  43.789  1.00  0.00           H  
ATOM   1125  C   ALA    78      23.940  46.540  44.805  1.00  0.00           C  
ATOM   1126  O   ALA    78      24.332  47.598  44.350  1.00  0.00           O  
ATOM   1127  N   GLN    79      22.633  46.096  44.810  1.00  0.00           N  
ATOM   1128  H   GLN    79      22.491  45.149  45.133  1.00  0.00           H  
ATOM   1129  CA  GLN    79      21.707  46.831  43.986  1.00  0.00           C  
ATOM   1130  HA  GLN    79      22.266  47.072  43.085  1.00  0.00           H  
ATOM   1131  CB  GLN    79      20.419  46.117  43.731  1.00  0.00           C  
ATOM   1132  HB2 GLN    79      20.707  45.117  43.414  1.00  0.00           H  
ATOM   1133  HB3 GLN    79      19.957  46.031  44.712  1.00  0.00           H  
ATOM   1134  CG  GLN    79      19.375  46.718  42.760  1.00  0.00           C  
ATOM   1135  HG2 GLN    79      18.559  46.029  42.550  1.00  0.00           H  
ATOM   1136  HG3 GLN    79      18.923  47.596  43.217  1.00  0.00           H  
ATOM   1137  CD  GLN    79      19.907  47.026  41.356  1.00  0.00           C  
ATOM   1138  OE1 GLN    79      21.037  46.822  41.015  1.00  0.00           O  
ATOM   1139  NE2 GLN    79      18.997  47.297  40.400  1.00  0.00           N  
ATOM   1140 HE21 GLN    79      19.081  46.980  39.443  1.00  0.00           H  
ATOM   1141 HE22 GLN    79      18.069  47.325  40.801  1.00  0.00           H  
ATOM   1142  C   GLN    79      21.526  48.244  44.658  1.00  0.00           C  
ATOM   1143  O   GLN    79      21.327  49.260  43.980  1.00  0.00           O  
ATOM   1144  N   LYS    80      21.540  48.319  45.980  1.00  0.00           N  
ATOM   1145  H   LYS    80      21.690  47.459  46.490  1.00  0.00           H  
ATOM   1146  CA  LYS    80      21.498  49.620  46.725  1.00  0.00           C  
ATOM   1147  HA  LYS    80      20.618  50.203  46.462  1.00  0.00           H  
ATOM   1148  CB  LYS    80      21.565  49.148  48.115  1.00  0.00           C  
ATOM   1149  HB2 LYS    80      21.177  48.137  48.222  1.00  0.00           H  
ATOM   1150  HB3 LYS    80      22.596  49.219  48.457  1.00  0.00           H  
ATOM   1151  CG  LYS    80      20.886  50.167  48.987  1.00  0.00           C  
ATOM   1152  HG2 LYS    80      21.147  51.153  48.607  1.00  0.00           H  
ATOM   1153  HG3 LYS    80      19.814  50.172  48.799  1.00  0.00           H  
ATOM   1154  CD  LYS    80      21.256  50.082  50.466  1.00  0.00           C  
ATOM   1155  HD2 LYS    80      20.611  50.751  51.033  1.00  0.00           H  
ATOM   1156  HD3 LYS    80      20.892  49.123  50.828  1.00  0.00           H  
ATOM   1157  CE  LYS    80      22.613  50.472  50.816  1.00  0.00           C  
ATOM   1158  HE2 LYS    80      23.291  49.982  50.123  1.00  0.00           H  
ATOM   1159  HE3 LYS    80      22.832  51.525  50.659  1.00  0.00           H  
ATOM   1160  NZ  LYS    80      22.727  50.098  52.283  1.00  0.00           N  
ATOM   1161  HZ1 LYS    80      23.636  50.442  52.641  1.00  0.00           H  
ATOM   1162  HZ2 LYS    80      22.064  50.676  52.831  1.00  0.00           H  
ATOM   1163  HZ3 LYS    80      22.576  49.076  52.358  1.00  0.00           H  
ATOM   1164  C   LYS    80      22.641  50.603  46.358  1.00  0.00           C  
ATOM   1165  O   LYS    80      22.402  51.801  46.348  1.00  0.00           O  
ATOM   1166  N   THR    81      23.888  50.066  46.006  1.00  0.00           N  
ATOM   1167  H   THR    81      23.993  49.063  46.078  1.00  0.00           H  
ATOM   1168  CA  THR    81      25.074  50.770  45.624  1.00  0.00           C  
ATOM   1169  HA  THR    81      25.871  50.030  45.632  1.00  0.00           H  
ATOM   1170  CB  THR    81      25.493  51.835  46.643  1.00  0.00           C  
ATOM   1171  HB  THR    81      24.877  52.718  46.494  1.00  0.00           H  
ATOM   1172  CG2 THR    81      25.408  51.319  48.094  1.00  0.00           C  
ATOM   1173 HG21 THR    81      24.369  51.537  48.331  1.00  0.00           H  
ATOM   1174 HG22 THR    81      25.518  50.246  48.234  1.00  0.00           H  
ATOM   1175 HG23 THR    81      26.021  51.952  48.733  1.00  0.00           H  
ATOM   1176  OG1 THR    81      26.834  52.117  46.334  1.00  0.00           O  
ATOM   1177  HG1 THR    81      26.866  53.082  46.416  1.00  0.00           H  
ATOM   1178  C   THR    81      24.937  51.368  44.162  1.00  0.00           C  
ATOM   1179  O   THR    81      25.438  52.433  43.790  1.00  0.00           O  
ATOM   1180  N   VAL    82      24.252  50.577  43.331  1.00  0.00           N  
ATOM   1181  H   VAL    82      23.828  49.745  43.718  1.00  0.00           H  
ATOM   1182  CA  VAL    82      24.245  50.721  41.859  1.00  0.00           C  
ATOM   1183  HA  VAL    82      25.180  51.160  41.517  1.00  0.00           H  
ATOM   1184  CB  VAL    82      24.056  49.422  41.102  1.00  0.00           C  
ATOM   1185  HB  VAL    82      23.282  48.899  41.661  1.00  0.00           H  
ATOM   1186  CG1 VAL    82      23.732  49.678  39.628  1.00  0.00           C  
ATOM   1187 HG11 VAL    82      22.768  50.107  39.362  1.00  0.00           H  
ATOM   1188 HG12 VAL    82      24.544  50.215  39.142  1.00  0.00           H  
ATOM   1189 HG13 VAL    82      23.794  48.733  39.092  1.00  0.00           H  
ATOM   1190  CG2 VAL    82      25.361  48.574  41.249  1.00  0.00           C  
ATOM   1191 HG21 VAL    82      25.162  47.553  40.931  1.00  0.00           H  
ATOM   1192 HG22 VAL    82      26.222  48.999  40.736  1.00  0.00           H  
ATOM   1193 HG23 VAL    82      25.603  48.505  42.307  1.00  0.00           H  
ATOM   1194  C   VAL    82      23.128  51.717  41.584  1.00  0.00           C  
ATOM   1195  O   VAL    82      23.029  52.453  40.543  1.00  0.00           O  
ATOM   1196  N   GLU    83      22.067  51.706  42.487  1.00  0.00           N  
ATOM   1197  H   GLU    83      21.973  50.929  43.127  1.00  0.00           H  
ATOM   1198  CA  GLU    83      21.057  52.751  42.635  1.00  0.00           C  
ATOM   1199  HA  GLU    83      20.772  53.190  41.681  1.00  0.00           H  
ATOM   1200  CB  GLU    83      19.793  52.170  43.326  1.00  0.00           C  
ATOM   1201  HB2 GLU    83      19.984  51.762  44.316  1.00  0.00           H  
ATOM   1202  HB3 GLU    83      19.049  52.962  43.387  1.00  0.00           H  
ATOM   1203  CG  GLU    83      19.158  51.104  42.381  1.00  0.00           C  
ATOM   1204  HG2 GLU    83      19.959  50.450  42.043  1.00  0.00           H  
ATOM   1205  HG3 GLU    83      18.486  50.496  42.984  1.00  0.00           H  
ATOM   1206  CD  GLU    83      18.380  51.594  41.129  1.00  0.00           C  
ATOM   1207  OE1 GLU    83      18.379  52.789  40.794  1.00  0.00           O  
ATOM   1208  OE2 GLU    83      17.793  50.705  40.466  1.00  0.00           O  
ATOM   1209  C   GLU    83      21.639  53.901  43.417  1.00  0.00           C  
ATOM   1210  O   GLU    83      20.953  54.453  44.276  1.00  0.00           O  
ATOM   1211  N   GLY    84      22.903  54.335  43.189  1.00  0.00           N  
ATOM   1212  H   GLY    84      23.503  53.936  42.480  1.00  0.00           H  
ATOM   1213  CA  GLY    84      23.498  55.361  44.068  1.00  0.00           C  
ATOM   1214  HA2 GLY    84      22.886  56.259  44.032  1.00  0.00           H  
ATOM   1215  HA3 GLY    84      23.474  54.942  45.072  1.00  0.00           H  
ATOM   1216  C   GLY    84      24.877  55.776  43.574  1.00  0.00           C  
ATOM   1217  O   GLY    84      25.203  55.650  42.411  1.00  0.00           O  
ATOM   1218  N   ALA    85      25.693  56.187  44.487  1.00  0.00           N  
ATOM   1219  H   ALA    85      25.454  56.290  45.465  1.00  0.00           H  
ATOM   1220  CA  ALA    85      27.051  56.613  44.093  1.00  0.00           C  
ATOM   1221  HA  ALA    85      26.864  57.200  43.197  1.00  0.00           H  
ATOM   1222  CB  ALA    85      27.654  57.512  45.219  1.00  0.00           C  
ATOM   1223  HB1 ALA    85      26.927  58.254  45.543  1.00  0.00           H  
ATOM   1224  HB2 ALA    85      27.959  56.919  46.078  1.00  0.00           H  
ATOM   1225  HB3 ALA    85      28.530  58.045  44.854  1.00  0.00           H  
ATOM   1226  C   ALA    85      27.976  55.511  43.576  1.00  0.00           C  
ATOM   1227  O   ALA    85      29.021  55.735  42.976  1.00  0.00           O  
ATOM   1228  N   GLY    86      27.657  54.209  43.857  1.00  0.00           N  
ATOM   1229  H   GLY    86      26.746  53.882  44.150  1.00  0.00           H  
ATOM   1230  CA  GLY    86      28.536  53.187  43.329  1.00  0.00           C  
ATOM   1231  HA2 GLY    86      29.586  53.199  43.612  1.00  0.00           H  
ATOM   1232  HA3 GLY    86      28.250  52.172  43.595  1.00  0.00           H  
ATOM   1233  C   GLY    86      28.439  53.119  41.818  1.00  0.00           C  
ATOM   1234  O   GLY    86      29.355  52.818  41.096  1.00  0.00           O  
ATOM   1235  N   SER    87      27.140  53.275  41.390  1.00  0.00           N  
ATOM   1236  H   SER    87      26.389  53.349  42.062  1.00  0.00           H  
ATOM   1237  CA  SER    87      26.677  53.591  40.038  1.00  0.00           C  
ATOM   1238  HA  SER    87      25.593  53.686  40.048  1.00  0.00           H  
ATOM   1239  CB  SER    87      27.179  55.013  39.662  1.00  0.00           C  
ATOM   1240  HB2 SER    87      27.032  55.581  40.578  1.00  0.00           H  
ATOM   1241  HB3 SER    87      28.264  54.993  39.596  1.00  0.00           H  
ATOM   1242  OG  SER    87      26.523  55.351  38.444  1.00  0.00           O  
ATOM   1243  HG  SER    87      26.501  56.320  38.444  1.00  0.00           H  
ATOM   1244  C   SER    87      27.081  52.389  39.190  1.00  0.00           C  
ATOM   1245  O   SER    87      26.917  51.202  39.510  1.00  0.00           O  
ATOM   1246  N   ILE    88      27.592  52.825  38.014  1.00  0.00           N  
ATOM   1247  H   ILE    88      27.767  53.791  37.776  1.00  0.00           H  
ATOM   1248  CA  ILE    88      27.899  51.809  36.994  1.00  0.00           C  
ATOM   1249  HA  ILE    88      28.029  50.820  37.428  1.00  0.00           H  
ATOM   1250  CB  ILE    88      26.792  51.826  35.912  1.00  0.00           C  
ATOM   1251  HB  ILE    88      26.829  52.537  35.089  1.00  0.00           H  
ATOM   1252  CG2 ILE    88      26.923  50.443  35.250  1.00  0.00           C  
ATOM   1253 HG21 ILE    88      26.681  49.653  35.957  1.00  0.00           H  
ATOM   1254 HG22 ILE    88      26.327  50.292  34.352  1.00  0.00           H  
ATOM   1255 HG23 ILE    88      27.923  50.250  34.865  1.00  0.00           H  
ATOM   1256  CG1 ILE    88      25.287  51.931  36.415  1.00  0.00           C  
ATOM   1257 HG12 ILE    88      25.100  51.283  37.270  1.00  0.00           H  
ATOM   1258 HG13 ILE    88      25.158  52.978  36.680  1.00  0.00           H  
ATOM   1259  CD1 ILE    88      24.225  51.800  35.282  1.00  0.00           C  
ATOM   1260 HD11 ILE    88      23.899  50.770  35.148  1.00  0.00           H  
ATOM   1261 HD12 ILE    88      23.304  52.359  35.436  1.00  0.00           H  
ATOM   1262 HD13 ILE    88      24.677  52.147  34.356  1.00  0.00           H  
ATOM   1263  C   ILE    88      29.311  52.255  36.494  1.00  0.00           C  
ATOM   1264  O   ILE    88      29.429  52.763  35.401  1.00  0.00           O  
ATOM   1265  N   ALA    89      30.318  51.975  37.330  1.00  0.00           N  
ATOM   1266  H   ALA    89      30.016  51.471  38.153  1.00  0.00           H  
ATOM   1267  CA  ALA    89      31.675  52.318  37.171  1.00  0.00           C  
ATOM   1268  HA  ALA    89      31.887  52.281  36.105  1.00  0.00           H  
ATOM   1269  CB  ALA    89      32.057  53.746  37.660  1.00  0.00           C  
ATOM   1270  HB1 ALA    89      31.404  54.541  37.305  1.00  0.00           H  
ATOM   1271  HB2 ALA    89      32.138  53.822  38.742  1.00  0.00           H  
ATOM   1272  HB3 ALA    89      33.056  54.062  37.370  1.00  0.00           H  
ATOM   1273  C   ALA    89      32.568  51.113  37.822  1.00  0.00           C  
ATOM   1274  O   ALA    89      32.052  50.386  38.715  1.00  0.00           O  
ATOM   1275  N   ALA    90      33.832  51.002  37.409  1.00  0.00           N  
ATOM   1276  H   ALA    90      34.113  51.503  36.576  1.00  0.00           H  
ATOM   1277  CA  ALA    90      34.917  50.817  38.370  1.00  0.00           C  
ATOM   1278  HA  ALA    90      34.618  50.037  39.067  1.00  0.00           H  
ATOM   1279  CB  ALA    90      36.084  50.462  37.643  1.00  0.00           C  
ATOM   1280  HB1 ALA    90      36.216  51.285  36.943  1.00  0.00           H  
ATOM   1281  HB2 ALA    90      36.962  50.544  38.282  1.00  0.00           H  
ATOM   1282  HB3 ALA    90      35.995  49.472  37.201  1.00  0.00           H  
ATOM   1283  C   ALA    90      35.146  52.095  39.180  1.00  0.00           C  
ATOM   1284  O   ALA    90      35.627  53.137  38.700  1.00  0.00           O  
ATOM   1285  N   ALA    91      34.775  52.034  40.494  1.00  0.00           N  
ATOM   1286  H   ALA    91      34.419  51.202  40.945  1.00  0.00           H  
ATOM   1287  CA  ALA    91      34.652  53.276  41.251  1.00  0.00           C  
ATOM   1288  HA  ALA    91      34.025  53.948  40.669  1.00  0.00           H  
ATOM   1289  CB  ALA    91      33.868  53.032  42.596  1.00  0.00           C  
ATOM   1290  HB1 ALA    91      34.499  52.530  43.327  1.00  0.00           H  
ATOM   1291  HB2 ALA    91      33.620  54.002  43.024  1.00  0.00           H  
ATOM   1292  HB3 ALA    91      32.986  52.453  42.331  1.00  0.00           H  
ATOM   1293  C   ALA    91      36.049  53.782  41.672  1.00  0.00           C  
ATOM   1294  O   ALA    91      36.108  54.916  42.064  1.00  0.00           O  
ATOM   1295  N   THR    92      37.122  52.954  41.674  1.00  0.00           N  
ATOM   1296  H   THR    92      37.042  51.995  41.364  1.00  0.00           H  
ATOM   1297  CA  THR    92      38.432  53.168  42.305  1.00  0.00           C  
ATOM   1298  HA  THR    92      38.783  54.130  41.938  1.00  0.00           H  
ATOM   1299  CB  THR    92      38.247  53.131  43.841  1.00  0.00           C  
ATOM   1300  HB  THR    92      37.452  53.804  44.156  1.00  0.00           H  
ATOM   1301  CG2 THR    92      37.968  51.818  44.484  1.00  0.00           C  
ATOM   1302 HG21 THR    92      38.889  51.243  44.560  1.00  0.00           H  
ATOM   1303 HG22 THR    92      37.465  51.933  45.442  1.00  0.00           H  
ATOM   1304 HG23 THR    92      37.411  51.088  43.901  1.00  0.00           H  
ATOM   1305  OG1 THR    92      39.337  53.612  44.575  1.00  0.00           O  
ATOM   1306  HG1 THR    92      39.177  54.541  44.801  1.00  0.00           H  
ATOM   1307  C   THR    92      39.390  52.161  41.745  1.00  0.00           C  
ATOM   1308  O   THR    92      39.061  51.398  40.851  1.00  0.00           O  
ATOM   1309  N   GLY    93      40.694  52.175  42.191  1.00  0.00           N  
ATOM   1310  H   GLY    93      40.767  52.766  43.008  1.00  0.00           H  
ATOM   1311  CA  GLY    93      41.837  51.678  41.378  1.00  0.00           C  
ATOM   1312  HA2 GLY    93      42.605  51.137  41.928  1.00  0.00           H  
ATOM   1313  HA3 GLY    93      41.494  50.999  40.602  1.00  0.00           H  
ATOM   1314  C   GLY    93      42.469  52.886  40.661  1.00  0.00           C  
ATOM   1315  O   GLY    93      42.265  54.092  40.925  1.00  0.00           O  
ATOM   1316  N   PHE    94      43.208  52.575  39.487  1.00  0.00           N  
ATOM   1317  H   PHE    94      43.575  51.636  39.409  1.00  0.00           H  
ATOM   1318  CA  PHE    94      43.969  53.555  38.885  1.00  0.00           C  
ATOM   1319  HA  PHE    94      44.118  54.391  39.564  1.00  0.00           H  
ATOM   1320  CB  PHE    94      45.392  53.016  38.704  1.00  0.00           C  
ATOM   1321  HB2 PHE    94      45.625  52.465  39.613  1.00  0.00           H  
ATOM   1322  HB3 PHE    94      45.560  52.306  37.897  1.00  0.00           H  
ATOM   1323  CG  PHE    94      46.363  54.122  38.556  1.00  0.00           C  
ATOM   1324  CD1 PHE    94      46.860  54.722  39.724  1.00  0.00           C  
ATOM   1325  HD1 PHE    94      46.544  54.372  40.699  1.00  0.00           H  
ATOM   1326  CE1 PHE    94      47.778  55.758  39.708  1.00  0.00           C  
ATOM   1327  HE1 PHE    94      48.121  56.224  40.623  1.00  0.00           H  
ATOM   1328  CZ  PHE    94      48.232  56.227  38.442  1.00  0.00           C  
ATOM   1329  HZ  PHE    94      48.751  57.176  38.504  1.00  0.00           H  
ATOM   1330  CE2 PHE    94      47.761  55.604  37.270  1.00  0.00           C  
ATOM   1331  HE2 PHE    94      48.084  56.052  36.337  1.00  0.00           H  
ATOM   1332  CD2 PHE    94      46.859  54.575  37.265  1.00  0.00           C  
ATOM   1333  HD2 PHE    94      46.494  54.196  36.318  1.00  0.00           H  
ATOM   1334  C   PHE    94      43.282  54.097  37.643  1.00  0.00           C  
ATOM   1335  O   PHE    94      43.671  53.954  36.536  1.00  0.00           O  
ATOM   1336  N   VAL    95      42.006  54.534  37.937  1.00  0.00           N  
ATOM   1337  H   VAL    95      41.837  54.542  38.934  1.00  0.00           H  
ATOM   1338  CA  VAL    95      40.942  54.585  36.941  1.00  0.00           C  
ATOM   1339  HA  VAL    95      41.010  53.745  36.254  1.00  0.00           H  
ATOM   1340  CB  VAL    95      39.571  54.452  37.575  1.00  0.00           C  
ATOM   1341  HB  VAL    95      38.787  54.710  36.866  1.00  0.00           H  
ATOM   1342  CG1 VAL    95      39.368  53.039  38.044  1.00  0.00           C  
ATOM   1343 HG11 VAL    95      40.134  52.666  38.721  1.00  0.00           H  
ATOM   1344 HG12 VAL    95      38.374  52.948  38.476  1.00  0.00           H  
ATOM   1345 HG13 VAL    95      39.306  52.429  37.145  1.00  0.00           H  
ATOM   1346  CG2 VAL    95      39.340  55.352  38.862  1.00  0.00           C  
ATOM   1347 HG21 VAL    95      39.867  56.303  38.843  1.00  0.00           H  
ATOM   1348 HG22 VAL    95      38.291  55.524  39.095  1.00  0.00           H  
ATOM   1349 HG23 VAL    95      39.724  54.797  39.716  1.00  0.00           H  
ATOM   1350  C   VAL    95      40.999  55.862  36.151  1.00  0.00           C  
ATOM   1351  O   VAL    95      41.731  56.829  36.491  1.00  0.00           O  
ATOM   1352  N   LYS    96      40.117  55.910  35.054  1.00  0.00           N  
ATOM   1353  H   LYS    96      39.356  55.246  35.004  1.00  0.00           H  
ATOM   1354  CA  LYS    96      39.988  56.993  34.143  1.00  0.00           C  
ATOM   1355  HA  LYS    96      39.520  56.545  33.269  1.00  0.00           H  
ATOM   1356  CB  LYS    96      39.149  58.111  34.681  1.00  0.00           C  
ATOM   1357  HB2 LYS    96      39.741  58.747  35.337  1.00  0.00           H  
ATOM   1358  HB3 LYS    96      39.025  58.733  33.797  1.00  0.00           H  
ATOM   1359  CG  LYS    96      37.764  57.843  35.274  1.00  0.00           C  
ATOM   1360  HG2 LYS    96      37.805  57.210  36.159  1.00  0.00           H  
ATOM   1361  HG3 LYS    96      37.465  58.857  35.533  1.00  0.00           H  
ATOM   1362  CD  LYS    96      36.788  57.204  34.295  1.00  0.00           C  
ATOM   1363  HD2 LYS    96      37.353  56.416  33.801  1.00  0.00           H  
ATOM   1364  HD3 LYS    96      35.971  56.748  34.852  1.00  0.00           H  
ATOM   1365  CE  LYS    96      36.313  58.091  33.282  1.00  0.00           C  
ATOM   1366  HE2 LYS    96      35.586  58.847  33.569  1.00  0.00           H  
ATOM   1367  HE3 LYS    96      37.208  58.616  32.959  1.00  0.00           H  
ATOM   1368  NZ  LYS    96      35.747  57.356  32.120  1.00  0.00           N  
ATOM   1369  HZ1 LYS    96      34.805  57.068  32.440  1.00  0.00           H  
ATOM   1370  HZ2 LYS    96      35.814  58.020  31.328  1.00  0.00           H  
ATOM   1371  HZ3 LYS    96      36.210  56.448  31.932  1.00  0.00           H  
ATOM   1372  C   LYS    96      41.336  57.465  33.596  1.00  0.00           C  
ATOM   1373  O   LYS    96      41.730  58.603  33.706  1.00  0.00           O  
ATOM   1374  N   LYS    97      42.192  56.484  33.183  1.00  0.00           N  
ATOM   1375  H   LYS    97      41.864  55.528  33.206  1.00  0.00           H  
ATOM   1376  CA  LYS    97      43.606  56.761  32.851  1.00  0.00           C  
ATOM   1377  HA  LYS    97      43.988  57.155  33.791  1.00  0.00           H  
ATOM   1378  CB  LYS    97      44.314  55.419  32.474  1.00  0.00           C  
ATOM   1379  HB2 LYS    97      44.162  54.787  33.347  1.00  0.00           H  
ATOM   1380  HB3 LYS    97      43.862  54.976  31.589  1.00  0.00           H  
ATOM   1381  CG  LYS    97      45.850  55.508  32.185  1.00  0.00           C  
ATOM   1382  HG2 LYS    97      45.802  56.221  31.364  1.00  0.00           H  
ATOM   1383  HG3 LYS    97      46.322  55.873  33.095  1.00  0.00           H  
ATOM   1384  CD  LYS    97      46.573  54.237  31.730  1.00  0.00           C  
ATOM   1385  HD2 LYS    97      47.614  54.459  31.503  1.00  0.00           H  
ATOM   1386  HD3 LYS    97      46.567  53.482  32.512  1.00  0.00           H  
ATOM   1387  CE  LYS    97      45.952  53.544  30.507  1.00  0.00           C  
ATOM   1388  HE2 LYS    97      46.208  52.501  30.341  1.00  0.00           H  
ATOM   1389  HE3 LYS    97      44.882  53.444  30.672  1.00  0.00           H  
ATOM   1390  NZ  LYS    97      46.280  54.258  29.221  1.00  0.00           N  
ATOM   1391  HZ1 LYS    97      45.887  53.777  28.393  1.00  0.00           H  
ATOM   1392  HZ2 LYS    97      45.838  55.186  29.098  1.00  0.00           H  
ATOM   1393  HZ3 LYS    97      47.295  54.454  29.159  1.00  0.00           H  
ATOM   1394  C   LYS    97      43.973  57.901  31.876  1.00  0.00           C  
ATOM   1395  O   LYS    97      44.893  58.688  32.036  1.00  0.00           O  
ATOM   1396  N   ASP    98      43.103  58.001  30.785  1.00  0.00           N  
ATOM   1397  H   ASP    98      42.329  57.375  30.609  1.00  0.00           H  
ATOM   1398  CA  ASP    98      43.332  58.974  29.706  1.00  0.00           C  
ATOM   1399  HA  ASP    98      44.387  58.983  29.442  1.00  0.00           H  
ATOM   1400  CB  ASP    98      42.633  58.728  28.377  1.00  0.00           C  
ATOM   1401  HB2 ASP    98      43.023  59.317  27.550  1.00  0.00           H  
ATOM   1402  HB3 ASP    98      42.842  57.684  28.151  1.00  0.00           H  
ATOM   1403  CG  ASP    98      41.088  58.909  28.428  1.00  0.00           C  
ATOM   1404  OD1 ASP    98      40.558  58.599  27.316  1.00  0.00           O  
ATOM   1405  OD2 ASP    98      40.606  59.176  29.507  1.00  0.00           O  
ATOM   1406  C   ASP    98      43.096  60.431  30.135  1.00  0.00           C  
ATOM   1407  O   ASP    98      43.483  61.339  29.377  1.00  0.00           O  
ATOM   1408  N   GLN    99      42.434  60.686  31.278  1.00  0.00           N  
ATOM   1409  H   GLN    99      41.866  59.966  31.704  1.00  0.00           H  
ATOM   1410  CA  GLN    99      42.155  62.059  31.814  1.00  0.00           C  
ATOM   1411  HA  GLN    99      42.565  62.814  31.149  1.00  0.00           H  
ATOM   1412  CB  GLN    99      40.663  62.173  31.870  1.00  0.00           C  
ATOM   1413  HB2 GLN    99      40.255  61.882  30.904  1.00  0.00           H  
ATOM   1414  HB3 GLN    99      40.169  61.540  32.604  1.00  0.00           H  
ATOM   1415  CG  GLN    99      40.105  63.576  32.092  1.00  0.00           C  
ATOM   1416  HG2 GLN    99      40.074  63.744  33.166  1.00  0.00           H  
ATOM   1417  HG3 GLN    99      40.766  64.330  31.667  1.00  0.00           H  
ATOM   1418  CD  GLN    99      38.756  63.871  31.454  1.00  0.00           C  
ATOM   1419  OE1 GLN    99      38.373  63.321  30.431  1.00  0.00           O  
ATOM   1420  NE2 GLN    99      38.006  64.792  32.013  1.00  0.00           N  
ATOM   1421 HE21 GLN    99      37.170  65.017  31.491  1.00  0.00           H  
ATOM   1422 HE22 GLN    99      38.445  65.517  32.564  1.00  0.00           H  
ATOM   1423  C   GLN    99      42.811  62.399  33.167  1.00  0.00           C  
ATOM   1424  O   GLN    99      43.257  63.504  33.347  1.00  0.00           O  
ATOM   1425  N   LEU   100      42.810  61.391  34.054  1.00  0.00           N  
ATOM   1426  H   LEU   100      42.418  60.469  33.916  1.00  0.00           H  
ATOM   1427  CA  LEU   100      43.382  61.643  35.375  1.00  0.00           C  
ATOM   1428  HA  LEU   100      42.876  62.566  35.648  1.00  0.00           H  
ATOM   1429  CB  LEU   100      43.001  60.500  36.315  1.00  0.00           C  
ATOM   1430  HB2 LEU   100      41.916  60.433  36.270  1.00  0.00           H  
ATOM   1431  HB3 LEU   100      43.646  59.661  36.064  1.00  0.00           H  
ATOM   1432  CG  LEU   100      43.178  60.637  37.833  1.00  0.00           C  
ATOM   1433  HG  LEU   100      44.220  60.465  38.094  1.00  0.00           H  
ATOM   1434  CD1 LEU   100      42.761  62.039  38.278  1.00  0.00           C  
ATOM   1435 HD11 LEU   100      41.752  62.276  37.945  1.00  0.00           H  
ATOM   1436 HD12 LEU   100      42.691  62.117  39.362  1.00  0.00           H  
ATOM   1437 HD13 LEU   100      43.496  62.797  38.019  1.00  0.00           H  
ATOM   1438  CD2 LEU   100      42.288  59.622  38.534  1.00  0.00           C  
ATOM   1439 HD21 LEU   100      42.765  58.674  38.297  1.00  0.00           H  
ATOM   1440 HD22 LEU   100      42.307  59.822  39.604  1.00  0.00           H  
ATOM   1441 HD23 LEU   100      41.263  59.648  38.168  1.00  0.00           H  
ATOM   1442  C   LEU   100      44.906  61.790  35.308  1.00  0.00           C  
ATOM   1443  O   LEU   100      45.492  62.112  36.353  1.00  0.00           O  
ATOM   1444  N   GLY   101      45.514  61.580  34.124  1.00  0.00           N  
ATOM   1445  H   GLY   101      45.141  60.993  33.390  1.00  0.00           H  
ATOM   1446  CA  GLY   101      46.981  61.785  34.052  1.00  0.00           C  
ATOM   1447  HA2 GLY   101      47.370  61.371  34.979  1.00  0.00           H  
ATOM   1448  HA3 GLY   101      47.324  61.183  33.213  1.00  0.00           H  
ATOM   1449  C   GLY   101      47.284  63.321  33.920  1.00  0.00           C  
ATOM   1450  O   GLY   101      46.587  64.150  34.552  1.00  0.00           O  
ATOM   1451  N   LYS   102      48.411  63.706  33.170  1.00  0.00           N  
ATOM   1452  H   LYS   102      48.948  62.962  32.745  1.00  0.00           H  
ATOM   1453  CA  LYS   102      49.012  64.994  33.144  1.00  0.00           C  
ATOM   1454  HA  LYS   102      48.299  65.568  33.730  1.00  0.00           H  
ATOM   1455  CB  LYS   102      50.411  65.024  33.824  1.00  0.00           C  
ATOM   1456  HB2 LYS   102      51.150  64.406  33.319  1.00  0.00           H  
ATOM   1457  HB3 LYS   102      50.737  66.061  33.886  1.00  0.00           H  
ATOM   1458  CG  LYS   102      50.300  64.541  35.297  1.00  0.00           C  
ATOM   1459  HG2 LYS   102      49.405  65.024  35.685  1.00  0.00           H  
ATOM   1460  HG3 LYS   102      50.239  63.456  35.257  1.00  0.00           H  
ATOM   1461  CD  LYS   102      51.491  64.950  36.157  1.00  0.00           C  
ATOM   1462  HD2 LYS   102      52.313  64.395  35.708  1.00  0.00           H  
ATOM   1463  HD3 LYS   102      51.770  66.000  36.096  1.00  0.00           H  
ATOM   1464  CE  LYS   102      51.350  64.597  37.557  1.00  0.00           C  
ATOM   1465  HE2 LYS   102      51.369  63.533  37.777  1.00  0.00           H  
ATOM   1466  HE3 LYS   102      52.194  65.071  38.052  1.00  0.00           H  
ATOM   1467  NZ  LYS   102      50.074  65.024  38.077  1.00  0.00           N  
ATOM   1468  HZ1 LYS   102      50.055  66.045  37.906  1.00  0.00           H  
ATOM   1469  HZ2 LYS   102      49.298  64.646  37.504  1.00  0.00           H  
ATOM   1470  HZ3 LYS   102      49.832  64.659  39.016  1.00  0.00           H  
ATOM   1471  C   LYS   102      49.059  65.363  31.673  1.00  0.00           C  
ATOM   1472  O   LYS   102      50.101  65.442  31.017  1.00  0.00           O  
ATOM   1473  N   ASN   103      47.884  65.694  31.107  1.00  0.00           N  
ATOM   1474  H   ASN   103      47.090  65.787  31.728  1.00  0.00           H  
ATOM   1475  CA  ASN   103      47.816  66.078  29.748  1.00  0.00           C  
ATOM   1476  HA  ASN   103      48.510  65.506  29.135  1.00  0.00           H  
ATOM   1477  CB  ASN   103      46.440  65.744  29.209  1.00  0.00           C  
ATOM   1478  HB2 ASN   103      45.775  66.270  29.891  1.00  0.00           H  
ATOM   1479  HB3 ASN   103      46.419  66.134  28.194  1.00  0.00           H  
ATOM   1480  CG  ASN   103      46.140  64.263  29.091  1.00  0.00           C  
ATOM   1481  OD1 ASN   103      47.034  63.363  28.948  1.00  0.00           O  
ATOM   1482  ND2 ASN   103      44.850  63.916  29.143  1.00  0.00           N  
ATOM   1483 HD21 ASN   103      44.553  63.016  29.496  1.00  0.00           H  
ATOM   1484 HD22 ASN   103      44.126  64.621  29.183  1.00  0.00           H  
ATOM   1485  C   ASN   103      48.062  67.643  29.535  1.00  0.00           C  
ATOM   1486  O   ASN   103      48.626  67.985  28.539  1.00  0.00           O  
ATOM   1487  N   GLU   104      47.624  68.386  30.562  1.00  0.00           N  
ATOM   1488  H   GLU   104      47.103  67.922  31.293  1.00  0.00           H  
ATOM   1489  CA  GLU   104      47.789  69.843  30.749  1.00  0.00           C  
ATOM   1490  HA  GLU   104      47.282  70.090  31.679  1.00  0.00           H  
ATOM   1491  CB  GLU   104      49.223  70.325  30.699  1.00  0.00           C  
ATOM   1492  HB2 GLU   104      49.490  70.321  29.644  1.00  0.00           H  
ATOM   1493  HB3 GLU   104      49.329  71.375  30.962  1.00  0.00           H  
ATOM   1494  CG  GLU   104      50.310  69.547  31.314  1.00  0.00           C  
ATOM   1495  HG2 GLU   104      50.203  68.482  31.115  1.00  0.00           H  
ATOM   1496  HG3 GLU   104      51.217  69.897  30.825  1.00  0.00           H  
ATOM   1497  CD  GLU   104      50.440  69.816  32.811  1.00  0.00           C  
ATOM   1498  OE1 GLU   104      51.534  69.761  33.390  1.00  0.00           O  
ATOM   1499  OE2 GLU   104      49.365  70.132  33.410  1.00  0.00           O  
ATOM   1500  C   GLU   104      46.917  70.625  29.706  1.00  0.00           C  
ATOM   1501  O   GLU   104      47.276  71.741  29.432  1.00  0.00           O  
ATOM   1502  N   GLU   105      45.840  69.993  29.206  1.00  0.00           N  
ATOM   1503  H   GLU   105      45.474  69.136  29.598  1.00  0.00           H  
ATOM   1504  CA  GLU   105      45.310  70.360  27.899  1.00  0.00           C  
ATOM   1505  HA  GLU   105      45.032  71.411  27.885  1.00  0.00           H  
ATOM   1506  CB  GLU   105      46.323  70.274  26.674  1.00  0.00           C  
ATOM   1507  HB2 GLU   105      47.103  71.023  26.793  1.00  0.00           H  
ATOM   1508  HB3 GLU   105      46.837  69.319  26.763  1.00  0.00           H  
ATOM   1509  CG  GLU   105      45.852  70.357  25.235  1.00  0.00           C  
ATOM   1510  HG2 GLU   105      46.740  70.410  24.608  1.00  0.00           H  
ATOM   1511  HG3 GLU   105      45.295  69.444  25.032  1.00  0.00           H  
ATOM   1512  CD  GLU   105      44.963  71.586  25.037  1.00  0.00           C  
ATOM   1513  OE1 GLU   105      43.907  71.399  24.484  1.00  0.00           O  
ATOM   1514  OE2 GLU   105      45.202  72.710  25.598  1.00  0.00           O  
ATOM   1515  C   GLU   105      44.092  69.473  27.684  1.00  0.00           C  
ATOM   1516  O   GLU   105      44.105  68.260  27.931  1.00  0.00           O  
ATOM   1517  N   GLY   106      43.033  70.080  27.069  1.00  0.00           N  
ATOM   1518  H   GLY   106      43.139  71.036  26.756  1.00  0.00           H  
ATOM   1519  CA  GLY   106      41.768  69.395  26.875  1.00  0.00           C  
ATOM   1520  HA2 GLY   106      41.240  69.823  26.025  1.00  0.00           H  
ATOM   1521  HA3 GLY   106      42.137  68.427  26.545  1.00  0.00           H  
ATOM   1522  C   GLY   106      41.043  69.315  28.147  1.00  0.00           C  
ATOM   1523  O   GLY   106      40.871  70.315  28.887  1.00  0.00           O  
ATOM   1524  N   ALA   107      40.373  68.251  28.322  1.00  0.00           N  
ATOM   1525  H   ALA   107      40.287  67.510  27.640  1.00  0.00           H  
ATOM   1526  CA  ALA   107      39.395  68.121  29.437  1.00  0.00           C  
ATOM   1527  HA  ALA   107      38.787  69.017  29.541  1.00  0.00           H  
ATOM   1528  CB  ALA   107      38.425  66.990  29.112  1.00  0.00           C  
ATOM   1529  HB1 ALA   107      38.003  67.273  28.150  1.00  0.00           H  
ATOM   1530  HB2 ALA   107      38.979  66.059  29.010  1.00  0.00           H  
ATOM   1531  HB3 ALA   107      37.676  67.037  29.900  1.00  0.00           H  
ATOM   1532  C   ALA   107      40.118  67.817  30.735  1.00  0.00           C  
ATOM   1533  O   ALA   107      40.893  66.839  30.797  1.00  0.00           O  
ATOM   1534  N   PRO   108      39.930  68.695  31.830  1.00  0.00           N  
ATOM   1535  CD  PRO   108      38.770  69.498  32.008  1.00  0.00           C  
ATOM   1536  HD2 PRO   108      37.905  68.849  31.887  1.00  0.00           H  
ATOM   1537  HD3 PRO   108      38.773  70.337  31.315  1.00  0.00           H  
ATOM   1538  CG  PRO   108      38.817  69.881  33.451  1.00  0.00           C  
ATOM   1539  HG2 PRO   108      38.316  69.132  34.061  1.00  0.00           H  
ATOM   1540  HG3 PRO   108      38.137  70.709  33.644  1.00  0.00           H  
ATOM   1541  CB  PRO   108      40.243  69.844  33.816  1.00  0.00           C  
ATOM   1542  HB2 PRO   108      40.516  69.746  34.865  1.00  0.00           H  
ATOM   1543  HB3 PRO   108      40.703  70.753  33.433  1.00  0.00           H  
ATOM   1544  CA  PRO   108      40.768  68.677  33.026  1.00  0.00           C  
ATOM   1545  HA  PRO   108      41.777  68.868  32.670  1.00  0.00           H  
ATOM   1546  C   PRO   108      40.547  67.421  33.874  1.00  0.00           C  
ATOM   1547  O   PRO   108      39.627  66.613  33.734  1.00  0.00           O  
ATOM   1548  N   GLN   109      41.524  67.239  34.783  1.00  0.00           N  
ATOM   1549  H   GLN   109      42.234  67.947  34.910  1.00  0.00           H  
ATOM   1550  CA  GLN   109      41.454  66.083  35.713  1.00  0.00           C  
ATOM   1551  HA  GLN   109      41.373  65.198  35.087  1.00  0.00           H  
ATOM   1552  CB  GLN   109      42.650  66.088  36.712  1.00  0.00           C  
ATOM   1553  HB2 GLN   109      42.581  67.065  37.186  1.00  0.00           H  
ATOM   1554  HB3 GLN   109      42.311  65.312  37.395  1.00  0.00           H  
ATOM   1555  CG  GLN   109      44.005  65.918  36.005  1.00  0.00           C  
ATOM   1556  HG2 GLN   109      44.045  64.940  35.531  1.00  0.00           H  
ATOM   1557  HG3 GLN   109      44.133  66.710  35.270  1.00  0.00           H  
ATOM   1558  CD  GLN   109      45.196  65.948  36.910  1.00  0.00           C  
ATOM   1559  OE1 GLN   109      45.869  66.894  37.094  1.00  0.00           O  
ATOM   1560  NE2 GLN   109      45.524  64.794  37.530  1.00  0.00           N  
ATOM   1561 HE21 GLN   109      46.124  64.851  38.341  1.00  0.00           H  
ATOM   1562 HE22 GLN   109      45.400  63.910  37.054  1.00  0.00           H  
ATOM   1563  C   GLN   109      40.159  66.238  36.522  1.00  0.00           C  
ATOM   1564  O   GLN   109      39.445  65.191  36.655  1.00  0.00           O  
ATOM   1565  N   GLU   110      39.665  67.411  37.063  1.00  0.00           N  
ATOM   1566  H   GLU   110      40.199  68.270  37.076  1.00  0.00           H  
ATOM   1567  CA  GLU   110      38.466  67.475  37.924  1.00  0.00           C  
ATOM   1568  HA  GLU   110      38.562  66.696  38.677  1.00  0.00           H  
ATOM   1569  CB  GLU   110      38.375  68.840  38.636  1.00  0.00           C  
ATOM   1570  HB2 GLU   110      38.141  69.665  37.966  1.00  0.00           H  
ATOM   1571  HB3 GLU   110      37.486  68.693  39.247  1.00  0.00           H  
ATOM   1572  CG  GLU   110      39.501  69.188  39.551  1.00  0.00           C  
ATOM   1573  HG2 GLU   110      39.138  69.881  40.308  1.00  0.00           H  
ATOM   1574  HG3 GLU   110      39.722  68.344  40.201  1.00  0.00           H  
ATOM   1575  CD  GLU   110      40.869  69.607  38.909  1.00  0.00           C  
ATOM   1576  OE1 GLU   110      41.883  69.719  39.672  1.00  0.00           O  
ATOM   1577  OE2 GLU   110      40.909  69.918  37.692  1.00  0.00           O  
ATOM   1578  C   GLU   110      37.188  67.241  37.145  1.00  0.00           C  
ATOM   1579  O   GLU   110      36.133  66.909  37.724  1.00  0.00           O  
ATOM   1580  N   GLY   111      37.230  67.219  35.796  1.00  0.00           N  
ATOM   1581  H   GLY   111      38.114  67.454  35.365  1.00  0.00           H  
ATOM   1582  CA  GLY   111      36.119  66.859  35.000  1.00  0.00           C  
ATOM   1583  HA2 GLY   111      35.309  67.544  35.239  1.00  0.00           H  
ATOM   1584  HA3 GLY   111      36.388  67.181  33.997  1.00  0.00           H  
ATOM   1585  C   GLY   111      35.731  65.415  34.999  1.00  0.00           C  
ATOM   1586  O   GLY   111      34.557  65.113  34.592  1.00  0.00           O  
ATOM   1587  N   ILE   112      36.503  64.465  35.445  1.00  0.00           N  
ATOM   1588  H   ILE   112      37.436  64.713  35.746  1.00  0.00           H  
ATOM   1589  CA  ILE   112      36.137  63.078  35.535  1.00  0.00           C  
ATOM   1590  HA  ILE   112      35.710  62.926  34.546  1.00  0.00           H  
ATOM   1591  CB  ILE   112      37.252  62.013  35.860  1.00  0.00           C  
ATOM   1592  HB  ILE   112      36.890  60.993  35.749  1.00  0.00           H  
ATOM   1593  CG2 ILE   112      38.467  62.185  34.964  1.00  0.00           C  
ATOM   1594 HG21 ILE   112      38.153  62.223  33.923  1.00  0.00           H  
ATOM   1595 HG22 ILE   112      38.996  63.115  35.167  1.00  0.00           H  
ATOM   1596 HG23 ILE   112      39.174  61.371  35.110  1.00  0.00           H  
ATOM   1597  CG1 ILE   112      37.875  62.078  37.225  1.00  0.00           C  
ATOM   1598 HG12 ILE   112      38.214  63.106  37.341  1.00  0.00           H  
ATOM   1599 HG13 ILE   112      37.191  61.948  38.062  1.00  0.00           H  
ATOM   1600  CD1 ILE   112      39.025  61.077  37.561  1.00  0.00           C  
ATOM   1601 HD11 ILE   112      39.101  61.148  38.644  1.00  0.00           H  
ATOM   1602 HD12 ILE   112      38.777  60.047  37.315  1.00  0.00           H  
ATOM   1603 HD13 ILE   112      39.979  61.341  37.110  1.00  0.00           H  
ATOM   1604  C   ILE   112      35.031  62.955  36.543  1.00  0.00           C  
ATOM   1605  O   ILE   112      34.104  62.137  36.301  1.00  0.00           O  
ATOM   1606  N   LEU   113      35.102  63.772  37.622  1.00  0.00           N  
ATOM   1607  H   LEU   113      35.646  64.623  37.584  1.00  0.00           H  
ATOM   1608  CA  LEU   113      33.989  63.732  38.571  1.00  0.00           C  
ATOM   1609  HA  LEU   113      33.612  62.721  38.711  1.00  0.00           H  
ATOM   1610  CB  LEU   113      34.409  64.233  39.957  1.00  0.00           C  
ATOM   1611  HB2 LEU   113      34.553  65.312  39.966  1.00  0.00           H  
ATOM   1612  HB3 LEU   113      33.630  63.799  40.581  1.00  0.00           H  
ATOM   1613  CG  LEU   113      35.721  63.632  40.419  1.00  0.00           C  
ATOM   1614  HG  LEU   113      36.519  63.816  39.703  1.00  0.00           H  
ATOM   1615  CD1 LEU   113      36.140  64.250  41.722  1.00  0.00           C  
ATOM   1616 HD11 LEU   113      36.280  65.327  41.665  1.00  0.00           H  
ATOM   1617 HD12 LEU   113      35.383  64.060  42.480  1.00  0.00           H  
ATOM   1618 HD13 LEU   113      37.058  63.773  42.061  1.00  0.00           H  
ATOM   1619  CD2 LEU   113      35.758  62.124  40.683  1.00  0.00           C  
ATOM   1620 HD21 LEU   113      35.057  61.821  41.458  1.00  0.00           H  
ATOM   1621 HD22 LEU   113      35.478  61.666  39.736  1.00  0.00           H  
ATOM   1622 HD23 LEU   113      36.744  61.740  40.935  1.00  0.00           H  
ATOM   1623  C   LEU   113      32.790  64.491  38.106  1.00  0.00           C  
ATOM   1624  O   LEU   113      31.779  64.228  38.670  1.00  0.00           O  
ATOM   1625  N   GLU   114      32.831  65.386  37.038  1.00  0.00           N  
ATOM   1626  H   GLU   114      33.578  65.592  36.388  1.00  0.00           H  
ATOM   1627  CA  GLU   114      31.517  65.828  36.525  1.00  0.00           C  
ATOM   1628  HA  GLU   114      30.872  66.044  37.374  1.00  0.00           H  
ATOM   1629  CB  GLU   114      31.633  67.089  35.632  1.00  0.00           C  
ATOM   1630  HB2 GLU   114      32.245  66.896  34.753  1.00  0.00           H  
ATOM   1631  HB3 GLU   114      30.639  67.259  35.224  1.00  0.00           H  
ATOM   1632  CG  GLU   114      32.235  68.358  36.145  1.00  0.00           C  
ATOM   1633  HG2 GLU   114      33.309  68.311  36.313  1.00  0.00           H  
ATOM   1634  HG3 GLU   114      32.010  69.022  35.313  1.00  0.00           H  
ATOM   1635  CD  GLU   114      31.427  68.793  37.398  1.00  0.00           C  
ATOM   1636  OE1 GLU   114      30.249  69.095  37.207  1.00  0.00           O  
ATOM   1637  OE2 GLU   114      32.041  68.956  38.457  1.00  0.00           O  
ATOM   1638  C   GLU   114      30.853  64.720  35.696  1.00  0.00           C  
ATOM   1639  O   GLU   114      29.683  64.666  35.724  1.00  0.00           O  
ATOM   1640  N   ASP   115      31.606  63.765  35.099  1.00  0.00           N  
ATOM   1641  H   ASP   115      32.613  63.857  35.085  1.00  0.00           H  
ATOM   1642  CA  ASP   115      30.941  62.600  34.449  1.00  0.00           C  
ATOM   1643  HA  ASP   115      30.092  62.870  33.824  1.00  0.00           H  
ATOM   1644  CB  ASP   115      31.924  62.046  33.430  1.00  0.00           C  
ATOM   1645  HB2 ASP   115      32.240  62.917  32.859  1.00  0.00           H  
ATOM   1646  HB3 ASP   115      32.818  61.676  33.926  1.00  0.00           H  
ATOM   1647  CG  ASP   115      31.387  61.021  32.397  1.00  0.00           C  
ATOM   1648  OD1 ASP   115      31.926  59.901  32.466  1.00  0.00           O  
ATOM   1649  OD2 ASP   115      30.468  61.194  31.546  1.00  0.00           O  
ATOM   1650  C   ASP   115      30.512  61.498  35.481  1.00  0.00           C  
ATOM   1651  O   ASP   115      29.406  61.057  35.463  1.00  0.00           O  
ATOM   1652  N   MET   116      31.384  61.080  36.387  1.00  0.00           N  
ATOM   1653  H   MET   116      32.348  61.382  36.418  1.00  0.00           H  
ATOM   1654  CA  MET   116      31.067  60.047  37.363  1.00  0.00           C  
ATOM   1655  HA  MET   116      30.000  60.046  37.576  1.00  0.00           H  
ATOM   1656  CB  MET   116      31.464  58.677  36.748  1.00  0.00           C  
ATOM   1657  HB2 MET   116      30.937  58.581  35.802  1.00  0.00           H  
ATOM   1658  HB3 MET   116      32.529  58.704  36.524  1.00  0.00           H  
ATOM   1659  CG  MET   116      31.021  57.483  37.645  1.00  0.00           C  
ATOM   1660  HG2 MET   116      31.096  56.589  37.030  1.00  0.00           H  
ATOM   1661  HG3 MET   116      31.834  57.360  38.357  1.00  0.00           H  
ATOM   1662  SD  MET   116      29.564  57.549  38.653  1.00  0.00           S  
ATOM   1663  CE  MET   116      30.158  56.868  40.199  1.00  0.00           C  
ATOM   1664  HE1 MET   116      30.682  55.936  39.998  1.00  0.00           H  
ATOM   1665  HE2 MET   116      30.878  57.502  40.710  1.00  0.00           H  
ATOM   1666  HE3 MET   116      29.309  56.617  40.831  1.00  0.00           H  
ATOM   1667  C   MET   116      31.867  60.241  38.669  1.00  0.00           C  
ATOM   1668  O   MET   116      33.071  60.274  38.569  1.00  0.00           O  
ATOM   1669  N   PRO   117      31.200  60.302  39.884  1.00  0.00           N  
ATOM   1670  CD  PRO   117      29.943  60.915  40.036  1.00  0.00           C  
ATOM   1671  HD2 PRO   117      29.239  60.118  40.265  1.00  0.00           H  
ATOM   1672  HD3 PRO   117      29.692  61.452  39.125  1.00  0.00           H  
ATOM   1673  CG  PRO   117      30.093  61.826  41.238  1.00  0.00           C  
ATOM   1674  HG2 PRO   117      29.186  62.096  41.776  1.00  0.00           H  
ATOM   1675  HG3 PRO   117      30.587  62.764  40.991  1.00  0.00           H  
ATOM   1676  CB  PRO   117      31.062  61.052  42.174  1.00  0.00           C  
ATOM   1677  HB2 PRO   117      30.543  60.357  42.831  1.00  0.00           H  
ATOM   1678  HB3 PRO   117      31.612  61.798  42.745  1.00  0.00           H  
ATOM   1679  CA  PRO   117      31.987  60.464  41.141  1.00  0.00           C  
ATOM   1680  HA  PRO   117      32.712  61.248  40.932  1.00  0.00           H  
ATOM   1681  C   PRO   117      32.690  59.266  41.618  1.00  0.00           C  
ATOM   1682  O   PRO   117      32.154  58.484  42.440  1.00  0.00           O  
ATOM   1683  N   VAL   118      33.776  58.920  40.946  1.00  0.00           N  
ATOM   1684  H   VAL   118      33.995  59.502  40.149  1.00  0.00           H  
ATOM   1685  CA  VAL   118      34.737  57.857  41.381  1.00  0.00           C  
ATOM   1686  HA  VAL   118      34.322  56.884  41.636  1.00  0.00           H  
ATOM   1687  CB  VAL   118      35.737  57.587  40.259  1.00  0.00           C  
ATOM   1688  HB  VAL   118      36.506  56.900  40.607  1.00  0.00           H  
ATOM   1689  CG1 VAL   118      34.998  56.993  39.020  1.00  0.00           C  
ATOM   1690 HG11 VAL   118      34.312  57.684  38.534  1.00  0.00           H  
ATOM   1691 HG12 VAL   118      35.786  56.728  38.318  1.00  0.00           H  
ATOM   1692 HG13 VAL   118      34.394  56.108  39.208  1.00  0.00           H  
ATOM   1693  CG2 VAL   118      36.498  58.785  39.849  1.00  0.00           C  
ATOM   1694 HG21 VAL   118      35.860  59.499  39.332  1.00  0.00           H  
ATOM   1695 HG22 VAL   118      37.073  59.213  40.667  1.00  0.00           H  
ATOM   1696 HG23 VAL   118      37.254  58.514  39.115  1.00  0.00           H  
ATOM   1697  C   VAL   118      35.372  58.345  42.728  1.00  0.00           C  
ATOM   1698  O   VAL   118      35.113  59.350  43.350  1.00  0.00           O  
ATOM   1699  N   ASP   119      36.397  57.541  43.199  1.00  0.00           N  
ATOM   1700  H   ASP   119      36.507  56.694  42.659  1.00  0.00           H  
ATOM   1701  CA  ASP   119      37.274  57.742  44.382  1.00  0.00           C  
ATOM   1702  HA  ASP   119      37.485  58.809  44.361  1.00  0.00           H  
ATOM   1703  CB  ASP   119      36.570  57.409  45.704  1.00  0.00           C  
ATOM   1704  HB2 ASP   119      35.695  58.056  45.737  1.00  0.00           H  
ATOM   1705  HB3 ASP   119      36.347  56.345  45.762  1.00  0.00           H  
ATOM   1706  CG  ASP   119      37.414  57.785  46.866  1.00  0.00           C  
ATOM   1707  OD1 ASP   119      37.203  57.157  47.975  1.00  0.00           O  
ATOM   1708  OD2 ASP   119      38.289  58.634  46.727  1.00  0.00           O  
ATOM   1709  C   ASP   119      38.638  57.097  44.203  1.00  0.00           C  
ATOM   1710  O   ASP   119      38.928  56.097  44.764  1.00  0.00           O  
ATOM   1711  N   PRO   120      39.471  57.580  43.208  1.00  0.00           N  
ATOM   1712  CD  PRO   120      39.310  58.793  42.482  1.00  0.00           C  
ATOM   1713  HD2 PRO   120      39.755  59.633  43.011  1.00  0.00           H  
ATOM   1714  HD3 PRO   120      38.277  59.104  42.343  1.00  0.00           H  
ATOM   1715  CG  PRO   120      39.990  58.534  41.123  1.00  0.00           C  
ATOM   1716  HG2 PRO   120      40.298  59.464  40.651  1.00  0.00           H  
ATOM   1717  HG3 PRO   120      39.284  58.089  40.425  1.00  0.00           H  
ATOM   1718  CB  PRO   120      41.165  57.593  41.474  1.00  0.00           C  
ATOM   1719  HB2 PRO   120      42.048  58.187  41.704  1.00  0.00           H  
ATOM   1720  HB3 PRO   120      41.486  56.958  40.651  1.00  0.00           H  
ATOM   1721  CA  PRO   120      40.657  56.881  42.741  1.00  0.00           C  
ATOM   1722  HA  PRO   120      40.383  55.860  42.486  1.00  0.00           H  
ATOM   1723  C   PRO   120      41.792  56.811  43.794  1.00  0.00           C  
ATOM   1724  O   PRO   120      41.705  57.322  44.878  1.00  0.00           O  
ATOM   1725  N   ASP   121      42.906  56.183  43.347  1.00  0.00           N  
ATOM   1726  H   ASP   121      43.029  55.769  42.432  1.00  0.00           H  
ATOM   1727  CA  ASP   121      44.160  56.133  44.078  1.00  0.00           C  
ATOM   1728  HA  ASP   121      44.041  55.724  45.079  1.00  0.00           H  
ATOM   1729  CB  ASP   121      45.240  55.304  43.310  1.00  0.00           C  
ATOM   1730  HB2 ASP   121      44.809  54.332  43.081  1.00  0.00           H  
ATOM   1731  HB3 ASP   121      45.417  55.805  42.360  1.00  0.00           H  
ATOM   1732  CG  ASP   121      46.558  55.099  44.071  1.00  0.00           C  
ATOM   1733  OD1 ASP   121      47.455  54.306  43.617  1.00  0.00           O  
ATOM   1734  OD2 ASP   121      46.709  55.733  45.099  1.00  0.00           O  
ATOM   1735  C   ASP   121      44.593  57.546  44.256  1.00  0.00           C  
ATOM   1736  O   ASP   121      44.428  58.386  43.359  1.00  0.00           O  
ATOM   1737  N   ASN   122      44.970  57.868  45.477  1.00  0.00           N  
ATOM   1738  H   ASN   122      45.194  57.089  46.082  1.00  0.00           H  
ATOM   1739  CA  ASN   122      45.404  59.216  45.719  1.00  0.00           C  
ATOM   1740  HA  ASN   122      44.701  59.920  45.279  1.00  0.00           H  
ATOM   1741  CB  ASN   122      45.329  59.651  47.176  1.00  0.00           C  
ATOM   1742  HB2 ASN   122      45.687  60.675  47.252  1.00  0.00           H  
ATOM   1743  HB3 ASN   122      44.265  59.664  47.406  1.00  0.00           H  
ATOM   1744  CG  ASN   122      46.215  58.895  48.185  1.00  0.00           C  
ATOM   1745  OD1 ASN   122      47.096  58.129  47.884  1.00  0.00           O  
ATOM   1746  ND2 ASN   122      45.821  59.061  49.446  1.00  0.00           N  
ATOM   1747 HD21 ASN   122      46.591  58.853  50.068  1.00  0.00           H  
ATOM   1748 HD22 ASN   122      45.258  59.888  49.591  1.00  0.00           H  
ATOM   1749  C   ASN   122      46.831  59.528  45.124  1.00  0.00           C  
ATOM   1750  O   ASN   122      47.244  60.667  45.201  1.00  0.00           O  
ATOM   1751  N   GLU   123      47.598  58.518  44.678  1.00  0.00           N  
ATOM   1752  H   GLU   123      47.281  57.558  44.660  1.00  0.00           H  
ATOM   1753  CA  GLU   123      48.762  58.836  43.876  1.00  0.00           C  
ATOM   1754  HA  GLU   123      49.432  59.547  44.355  1.00  0.00           H  
ATOM   1755  CB  GLU   123      49.604  57.630  43.600  1.00  0.00           C  
ATOM   1756  HB2 GLU   123      49.020  56.712  43.580  1.00  0.00           H  
ATOM   1757  HB3 GLU   123      50.008  57.731  42.595  1.00  0.00           H  
ATOM   1758  CG  GLU   123      50.813  57.464  44.476  1.00  0.00           C  
ATOM   1759  HG2 GLU   123      51.198  56.528  44.079  1.00  0.00           H  
ATOM   1760  HG3 GLU   123      51.516  58.279  44.314  1.00  0.00           H  
ATOM   1761  CD  GLU   123      50.497  57.160  45.871  1.00  0.00           C  
ATOM   1762  OE1 GLU   123      50.141  56.064  46.330  1.00  0.00           O  
ATOM   1763  OE2 GLU   123      50.846  58.064  46.676  1.00  0.00           O  
ATOM   1764  C   GLU   123      48.384  59.467  42.508  1.00  0.00           C  
ATOM   1765  O   GLU   123      49.269  60.142  41.961  1.00  0.00           O  
ATOM   1766  N   ALA   124      47.069  59.499  41.981  1.00  0.00           N  
ATOM   1767  H   ALA   124      46.285  59.095  42.476  1.00  0.00           H  
ATOM   1768  CA  ALA   124      46.982  59.545  40.549  1.00  0.00           C  
ATOM   1769  HA  ALA   124      47.766  58.944  40.095  1.00  0.00           H  
ATOM   1770  CB  ALA   124      45.622  59.017  40.164  1.00  0.00           C  
ATOM   1771  HB1 ALA   124      45.632  58.919  39.080  1.00  0.00           H  
ATOM   1772  HB2 ALA   124      45.343  58.116  40.706  1.00  0.00           H  
ATOM   1773  HB3 ALA   124      44.941  59.836  40.387  1.00  0.00           H  
ATOM   1774  C   ALA   124      47.054  61.041  40.141  1.00  0.00           C  
ATOM   1775  O   ALA   124      47.733  61.380  39.206  1.00  0.00           O  
ATOM   1776  N   TYR   125      46.434  61.938  40.876  1.00  0.00           N  
ATOM   1777  H   TYR   125      45.650  61.698  41.469  1.00  0.00           H  
ATOM   1778  CA  TYR   125      46.656  63.348  40.730  1.00  0.00           C  
ATOM   1779  HA  TYR   125      46.400  63.641  39.715  1.00  0.00           H  
ATOM   1780  CB  TYR   125      45.754  64.192  41.663  1.00  0.00           C  
ATOM   1781  HB2 TYR   125      44.943  63.537  41.975  1.00  0.00           H  
ATOM   1782  HB3 TYR   125      46.370  64.243  42.559  1.00  0.00           H  
ATOM   1783  CG  TYR   125      45.384  65.575  41.163  1.00  0.00           C  
ATOM   1784  CD1 TYR   125      44.084  65.864  40.748  1.00  0.00           C  
ATOM   1785  HD1 TYR   125      43.342  65.075  40.730  1.00  0.00           H  
ATOM   1786  CE1 TYR   125      43.714  67.156  40.437  1.00  0.00           C  
ATOM   1787  HE1 TYR   125      42.657  67.309  40.249  1.00  0.00           H  
ATOM   1788  CZ  TYR   125      44.697  68.202  40.523  1.00  0.00           C  
ATOM   1789  OH  TYR   125      44.373  69.441  40.060  1.00  0.00           O  
ATOM   1790  HH  TYR   125      43.414  69.376  39.942  1.00  0.00           H  
ATOM   1791  CE2 TYR   125      45.957  67.875  40.860  1.00  0.00           C  
ATOM   1792  HE2 TYR   125      46.814  68.537  40.893  1.00  0.00           H  
ATOM   1793  CD2 TYR   125      46.361  66.591  41.231  1.00  0.00           C  
ATOM   1794  HD2 TYR   125      47.373  66.436  41.586  1.00  0.00           H  
ATOM   1795  C   TYR   125      48.110  63.773  40.911  1.00  0.00           C  
ATOM   1796  O   TYR   125      48.672  64.627  40.254  1.00  0.00           O  
ATOM   1797  N   GLU   126      48.885  63.226  41.939  1.00  0.00           N  
ATOM   1798  H   GLU   126      48.500  62.399  42.375  1.00  0.00           H  
ATOM   1799  CA  GLU   126      50.268  63.413  42.178  1.00  0.00           C  
ATOM   1800  HA  GLU   126      50.480  64.478  42.115  1.00  0.00           H  
ATOM   1801  CB  GLU   126      50.652  62.957  43.650  1.00  0.00           C  
ATOM   1802  HB2 GLU   126      50.642  61.874  43.755  1.00  0.00           H  
ATOM   1803  HB3 GLU   126      51.699  63.206  43.805  1.00  0.00           H  
ATOM   1804  CG  GLU   126      49.877  63.725  44.759  1.00  0.00           C  
ATOM   1805  HG2 GLU   126      49.034  64.267  44.336  1.00  0.00           H  
ATOM   1806  HG3 GLU   126      49.434  63.019  45.459  1.00  0.00           H  
ATOM   1807  CD  GLU   126      50.756  64.698  45.475  1.00  0.00           C  
ATOM   1808  OE1 GLU   126      51.394  65.563  44.846  1.00  0.00           O  
ATOM   1809  OE2 GLU   126      50.837  64.543  46.694  1.00  0.00           O  
ATOM   1810  C   GLU   126      51.255  62.777  41.165  1.00  0.00           C  
ATOM   1811  O   GLU   126      52.277  63.428  40.901  1.00  0.00           O  
ATOM   1812  N   MET   127      50.919  61.726  40.431  1.00  0.00           N  
ATOM   1813  H   MET   127      50.126  61.132  40.633  1.00  0.00           H  
ATOM   1814  CA  MET   127      51.882  61.127  39.548  1.00  0.00           C  
ATOM   1815  HA  MET   127      52.910  61.471  39.635  1.00  0.00           H  
ATOM   1816  CB  MET   127      51.869  59.611  39.827  1.00  0.00           C  
ATOM   1817  HB2 MET   127      50.900  59.170  39.602  1.00  0.00           H  
ATOM   1818  HB3 MET   127      52.557  59.144  39.126  1.00  0.00           H  
ATOM   1819  CG  MET   127      52.358  59.312  41.247  1.00  0.00           C  
ATOM   1820  HG2 MET   127      52.206  60.098  41.984  1.00  0.00           H  
ATOM   1821  HG3 MET   127      51.969  58.332  41.512  1.00  0.00           H  
ATOM   1822  SD  MET   127      54.182  59.006  41.182  1.00  0.00           S  
ATOM   1823  CE  MET   127      54.348  57.746  42.550  1.00  0.00           C  
ATOM   1824  HE1 MET   127      54.006  58.181  43.486  1.00  0.00           H  
ATOM   1825  HE2 MET   127      53.628  56.937  42.450  1.00  0.00           H  
ATOM   1826  HE3 MET   127      55.376  57.400  42.630  1.00  0.00           H  
ATOM   1827  C   MET   127      51.470  61.168  38.035  1.00  0.00           C  
ATOM   1828  O   MET   127      50.267  61.136  37.673  1.00  0.00           O  
ATOM   1829  N   PRO   128      52.436  60.968  37.082  1.00  0.00           N  
ATOM   1830  CD  PRO   128      53.836  61.366  37.369  1.00  0.00           C  
ATOM   1831  HD2 PRO   128      54.351  60.497  37.772  1.00  0.00           H  
ATOM   1832  HD3 PRO   128      53.813  62.266  37.980  1.00  0.00           H  
ATOM   1833  CG  PRO   128      54.353  61.596  35.955  1.00  0.00           C  
ATOM   1834  HG2 PRO   128      55.423  61.423  35.857  1.00  0.00           H  
ATOM   1835  HG3 PRO   128      54.084  62.589  35.600  1.00  0.00           H  
ATOM   1836  CB  PRO   128      53.597  60.552  35.138  1.00  0.00           C  
ATOM   1837  HB2 PRO   128      54.092  59.599  35.316  1.00  0.00           H  
ATOM   1838  HB3 PRO   128      53.462  60.797  34.086  1.00  0.00           H  
ATOM   1839  CA  PRO   128      52.273  60.475  35.756  1.00  0.00           C  
ATOM   1840  HA  PRO   128      51.520  61.073  35.248  1.00  0.00           H  
ATOM   1841  C   PRO   128      51.833  59.014  35.677  1.00  0.00           C  
ATOM   1842  O   PRO   128      52.030  58.323  36.668  1.00  0.00           O  
ATOM   1843  N   SER   129      51.185  58.633  34.539  1.00  0.00           N  
ATOM   1844  H   SER   129      50.964  59.223  33.748  1.00  0.00           H  
ATOM   1845  CA  SER   129      50.392  57.484  34.529  1.00  0.00           C  
ATOM   1846  HA  SER   129      49.776  57.608  35.417  1.00  0.00           H  
ATOM   1847  CB  SER   129      49.539  57.264  33.317  1.00  0.00           C  
ATOM   1848  HB2 SER   129      50.152  57.159  32.425  1.00  0.00           H  
ATOM   1849  HB3 SER   129      48.945  56.355  33.373  1.00  0.00           H  
ATOM   1850  OG  SER   129      48.639  58.452  33.209  1.00  0.00           O  
ATOM   1851  HG  SER   129      47.911  58.301  33.831  1.00  0.00           H  
ATOM   1852  C   SER   129      51.165  56.249  34.925  1.00  0.00           C  
ATOM   1853  O   SER   129      50.717  55.515  35.804  1.00  0.00           O  
ATOM   1854  N   GLU   130      52.313  56.081  34.225  1.00  0.00           N  
ATOM   1855  H   GLU   130      52.606  56.648  33.441  1.00  0.00           H  
ATOM   1856  CA  GLU   130      53.251  55.032  34.460  1.00  0.00           C  
ATOM   1857  HA  GLU   130      52.741  54.071  34.481  1.00  0.00           H  
ATOM   1858  CB  GLU   130      54.360  55.105  33.401  1.00  0.00           C  
ATOM   1859  HB2 GLU   130      54.890  56.000  33.719  1.00  0.00           H  
ATOM   1860  HB3 GLU   130      55.026  54.245  33.394  1.00  0.00           H  
ATOM   1861  CG  GLU   130      53.783  55.134  31.996  1.00  0.00           C  
ATOM   1862  HG2 GLU   130      54.441  54.602  31.312  1.00  0.00           H  
ATOM   1863  HG3 GLU   130      52.790  54.692  31.932  1.00  0.00           H  
ATOM   1864  CD  GLU   130      53.683  56.555  31.516  1.00  0.00           C  
ATOM   1865  OE1 GLU   130      54.646  57.107  30.894  1.00  0.00           O  
ATOM   1866  OE2 GLU   130      52.551  57.126  31.645  1.00  0.00           O  
ATOM   1867  C   GLU   130      53.938  55.005  35.790  1.00  0.00           C  
ATOM   1868  O   GLU   130      54.113  53.942  36.392  1.00  0.00           O  
ATOM   1869  N   GLU   131      54.235  56.182  36.380  1.00  0.00           N  
ATOM   1870  H   GLU   131      53.874  57.043  35.991  1.00  0.00           H  
ATOM   1871  CA  GLU   131      55.021  56.333  37.595  1.00  0.00           C  
ATOM   1872  HA  GLU   131      55.910  55.711  37.665  1.00  0.00           H  
ATOM   1873  CB  GLU   131      55.611  57.731  37.651  1.00  0.00           C  
ATOM   1874  HB2 GLU   131      54.789  58.432  37.789  1.00  0.00           H  
ATOM   1875  HB3 GLU   131      56.021  57.744  38.659  1.00  0.00           H  
ATOM   1876  CG  GLU   131      56.510  58.160  36.530  1.00  0.00           C  
ATOM   1877  HG2 GLU   131      56.093  57.971  35.542  1.00  0.00           H  
ATOM   1878  HG3 GLU   131      56.512  59.248  36.553  1.00  0.00           H  
ATOM   1879  CD  GLU   131      57.963  57.728  36.757  1.00  0.00           C  
ATOM   1880  OE1 GLU   131      58.174  56.519  36.685  1.00  0.00           O  
ATOM   1881  OE2 GLU   131      58.864  58.548  36.891  1.00  0.00           O  
ATOM   1882  C   GLU   131      54.157  56.117  38.855  1.00  0.00           C  
ATOM   1883  O   GLU   131      54.582  55.683  39.936  1.00  0.00           O  
ATOM   1884  N   GLY   132      52.836  56.387  38.679  1.00  0.00           N  
ATOM   1885  H   GLY   132      52.456  56.753  37.817  1.00  0.00           H  
ATOM   1886  CA  GLY   132      51.803  56.113  39.714  1.00  0.00           C  
ATOM   1887  HA2 GLY   132      52.251  56.298  40.688  1.00  0.00           H  
ATOM   1888  HA3 GLY   132      50.977  56.820  39.725  1.00  0.00           H  
ATOM   1889  C   GLY   132      51.364  54.710  39.641  1.00  0.00           C  
ATOM   1890  O   GLY   132      51.067  54.114  40.710  1.00  0.00           O  
ATOM   1891  N   TYR   133      51.361  54.065  38.426  1.00  0.00           N  
ATOM   1892  H   TYR   133      51.631  54.555  37.584  1.00  0.00           H  
ATOM   1893  CA  TYR   133      50.779  52.740  38.321  1.00  0.00           C  
ATOM   1894  HA  TYR   133      49.885  52.676  38.937  1.00  0.00           H  
ATOM   1895  CB  TYR   133      50.508  52.439  36.888  1.00  0.00           C  
ATOM   1896  HB2 TYR   133      49.878  53.242  36.511  1.00  0.00           H  
ATOM   1897  HB3 TYR   133      51.466  52.444  36.371  1.00  0.00           H  
ATOM   1898  CG  TYR   133      49.793  51.128  36.768  1.00  0.00           C  
ATOM   1899  CD1 TYR   133      50.416  49.881  36.755  1.00  0.00           C  
ATOM   1900  HD1 TYR   133      51.496  49.824  36.827  1.00  0.00           H  
ATOM   1901  CE1 TYR   133      49.771  48.708  36.825  1.00  0.00           C  
ATOM   1902  HE1 TYR   133      50.328  47.782  36.910  1.00  0.00           H  
ATOM   1903  CZ  TYR   133      48.349  48.668  36.851  1.00  0.00           C  
ATOM   1904  OH  TYR   133      47.652  47.506  37.031  1.00  0.00           O  
ATOM   1905  HH  TYR   133      48.287  46.784  36.904  1.00  0.00           H  
ATOM   1906  CE2 TYR   133      47.719  49.904  36.709  1.00  0.00           C  
ATOM   1907  HE2 TYR   133      46.636  49.891  36.670  1.00  0.00           H  
ATOM   1908  CD2 TYR   133      48.398  51.105  36.662  1.00  0.00           C  
ATOM   1909  HD2 TYR   133      47.983  52.104  36.615  1.00  0.00           H  
ATOM   1910  C   TYR   133      51.807  51.833  38.834  1.00  0.00           C  
ATOM   1911  O   TYR   133      51.410  50.859  39.466  1.00  0.00           O  
ATOM   1912  N   GLN   134      53.147  52.046  38.741  1.00  0.00           N  
ATOM   1913  H   GLN   134      53.559  52.677  38.066  1.00  0.00           H  
ATOM   1914  CA  GLN   134      54.154  51.138  39.290  1.00  0.00           C  
ATOM   1915  HA  GLN   134      53.949  50.130  38.937  1.00  0.00           H  
ATOM   1916  CB  GLN   134      55.508  51.552  38.796  1.00  0.00           C  
ATOM   1917  HB2 GLN   134      55.382  51.581  37.716  1.00  0.00           H  
ATOM   1918  HB3 GLN   134      55.793  52.529  39.182  1.00  0.00           H  
ATOM   1919  CG  GLN   134      56.684  50.584  38.964  1.00  0.00           C  
ATOM   1920  HG2 GLN   134      57.672  50.947  38.688  1.00  0.00           H  
ATOM   1921  HG3 GLN   134      56.690  50.377  40.032  1.00  0.00           H  
ATOM   1922  CD  GLN   134      56.682  49.328  38.128  1.00  0.00           C  
ATOM   1923  OE1 GLN   134      55.682  48.951  37.542  1.00  0.00           O  
ATOM   1924  NE2 GLN   134      57.739  48.563  38.222  1.00  0.00           N  
ATOM   1925 HE21 GLN   134      57.945  47.719  37.705  1.00  0.00           H  
ATOM   1926 HE22 GLN   134      58.474  48.866  38.847  1.00  0.00           H  
ATOM   1927  C   GLN   134      54.167  51.193  40.814  1.00  0.00           C  
ATOM   1928  O   GLN   134      54.655  50.234  41.475  1.00  0.00           O  
ATOM   1929  N   ASP   135      53.544  52.240  41.449  1.00  0.00           N  
ATOM   1930  H   ASP   135      53.021  52.962  40.972  1.00  0.00           H  
ATOM   1931  CA  ASP   135      53.523  52.373  42.879  1.00  0.00           C  
ATOM   1932  HA  ASP   135      54.194  51.658  43.350  1.00  0.00           H  
ATOM   1933  CB  ASP   135      53.794  53.756  43.393  1.00  0.00           C  
ATOM   1934  HB2 ASP   135      54.718  54.188  43.012  1.00  0.00           H  
ATOM   1935  HB3 ASP   135      52.932  54.319  43.041  1.00  0.00           H  
ATOM   1936  CG  ASP   135      53.820  53.739  44.929  1.00  0.00           C  
ATOM   1937  OD1 ASP   135      54.474  52.815  45.533  1.00  0.00           O  
ATOM   1938  OD2 ASP   135      53.058  54.530  45.561  1.00  0.00           O  
ATOM   1939  C   ASP   135      52.115  51.867  43.338  1.00  0.00           C  
ATOM   1940  O   ASP   135      51.787  51.679  44.530  1.00  0.00           O  
ATOM   1941  N   TYR   136      51.241  51.458  42.363  1.00  0.00           N  
ATOM   1942  H   TYR   136      51.438  51.701  41.401  1.00  0.00           H  
ATOM   1943  CA  TYR   136      49.996  50.761  42.571  1.00  0.00           C  
ATOM   1944  HA  TYR   136      49.695  50.967  43.596  1.00  0.00           H  
ATOM   1945  CB  TYR   136      49.049  51.495  41.720  1.00  0.00           C  
ATOM   1946  HB2 TYR   136      48.922  52.458  42.209  1.00  0.00           H  
ATOM   1947  HB3 TYR   136      49.400  51.718  40.714  1.00  0.00           H  
ATOM   1948  CG  TYR   136      47.708  50.796  41.649  1.00  0.00           C  
ATOM   1949  CD1 TYR   136      47.348  49.955  40.639  1.00  0.00           C  
ATOM   1950  HD1 TYR   136      48.090  49.659  39.908  1.00  0.00           H  
ATOM   1951  CE1 TYR   136      46.033  49.421  40.556  1.00  0.00           C  
ATOM   1952  HE1 TYR   136      45.808  48.801  39.696  1.00  0.00           H  
ATOM   1953  CZ  TYR   136      45.121  49.753  41.539  1.00  0.00           C  
ATOM   1954  OH  TYR   136      43.931  49.057  41.444  1.00  0.00           O  
ATOM   1955  HH  TYR   136      44.006  48.447  40.695  1.00  0.00           H  
ATOM   1956  CE2 TYR   136      45.455  50.576  42.605  1.00  0.00           C  
ATOM   1957  HE2 TYR   136      44.700  50.869  43.325  1.00  0.00           H  
ATOM   1958  CD2 TYR   136      46.709  51.123  42.589  1.00  0.00           C  
ATOM   1959  HD2 TYR   136      46.973  51.785  43.405  1.00  0.00           H  
ATOM   1960  C   TYR   136      50.073  49.270  42.501  1.00  0.00           C  
ATOM   1961  O   TYR   136      49.523  48.523  43.316  1.00  0.00           O  
ATOM   1962  N   GLU   137      50.717  48.862  41.397  1.00  0.00           N  
ATOM   1963  H   GLU   137      51.165  49.498  40.752  1.00  0.00           H  
ATOM   1964  CA  GLU   137      50.677  47.437  41.008  1.00  0.00           C  
ATOM   1965  HA  GLU   137      50.697  46.872  41.937  1.00  0.00           H  
ATOM   1966  CB  GLU   137      49.345  47.241  40.271  1.00  0.00           C  
ATOM   1967  HB2 GLU   137      48.453  47.482  40.847  1.00  0.00           H  
ATOM   1968  HB3 GLU   137      49.291  47.860  39.378  1.00  0.00           H  
ATOM   1969  CG  GLU   137      49.062  45.770  39.926  1.00  0.00           C  
ATOM   1970  HG2 GLU   137      48.159  45.632  39.336  1.00  0.00           H  
ATOM   1971  HG3 GLU   137      49.803  45.288  39.291  1.00  0.00           H  
ATOM   1972  CD  GLU   137      48.893  44.941  41.155  1.00  0.00           C  
ATOM   1973  OE1 GLU   137      47.831  45.073  41.843  1.00  0.00           O  
ATOM   1974  OE2 GLU   137      49.834  44.239  41.540  1.00  0.00           O  
ATOM   1975  C   GLU   137      51.914  47.129  40.142  1.00  0.00           C  
ATOM   1976  O   GLU   137      51.853  47.176  38.873  1.00  0.00           O  
ATOM   1977  N   PRO   138      53.141  47.000  40.748  1.00  0.00           N  
ATOM   1978  CD  PRO   138      53.272  46.990  42.189  1.00  0.00           C  
ATOM   1979  HD2 PRO   138      52.850  46.062  42.570  1.00  0.00           H  
ATOM   1980  HD3 PRO   138      52.685  47.807  42.602  1.00  0.00           H  
ATOM   1981  CG  PRO   138      54.712  47.202  42.478  1.00  0.00           C  
ATOM   1982  HG2 PRO   138      55.049  46.780  43.422  1.00  0.00           H  
ATOM   1983  HG3 PRO   138      54.966  48.249  42.629  1.00  0.00           H  
ATOM   1984  CB  PRO   138      55.339  46.525  41.288  1.00  0.00           C  
ATOM   1985  HB2 PRO   138      55.243  45.450  41.429  1.00  0.00           H  
ATOM   1986  HB3 PRO   138      56.338  46.930  41.134  1.00  0.00           H  
ATOM   1987  CA  PRO   138      54.410  46.917  40.064  1.00  0.00           C  
ATOM   1988  HA  PRO   138      54.651  47.907  39.681  1.00  0.00           H  
ATOM   1989  C   PRO   138      54.409  45.914  39.020  1.00  0.00           C  
ATOM   1990  O   PRO   138      53.691  44.911  39.076  1.00  0.00           O  
ATOM   1991  N   GLU   139      55.418  46.057  38.088  1.00  0.00           N  
ATOM   1992  H   GLU   139      55.845  46.944  37.857  1.00  0.00           H  
ATOM   1993  CA  GLU   139      56.105  44.975  37.420  1.00  0.00           C  
ATOM   1994  HA  GLU   139      55.992  43.954  37.780  1.00  0.00           H  
ATOM   1995  CB  GLU   139      55.574  44.868  35.931  1.00  0.00           C  
ATOM   1996  HB2 GLU   139      54.783  45.597  35.769  1.00  0.00           H  
ATOM   1997  HB3 GLU   139      56.372  45.004  35.204  1.00  0.00           H  
ATOM   1998  CG  GLU   139      55.027  43.467  35.520  1.00  0.00           C  
ATOM   1999  HG2 GLU   139      54.204  43.106  36.134  1.00  0.00           H  
ATOM   2000  HG3 GLU   139      54.595  43.564  34.526  1.00  0.00           H  
ATOM   2001  CD  GLU   139      56.024  42.317  35.540  1.00  0.00           C  
ATOM   2002  OE1 GLU   139      57.098  42.371  36.242  1.00  0.00           O  
ATOM   2003  OE2 GLU   139      55.783  41.267  34.942  1.00  0.00           O  
ATOM   2004  C   GLU   139      57.606  45.223  37.608  1.00  0.00           C  
ATOM   2005  O   GLU   139      58.200  46.129  37.005  1.00  0.00           O  
ATOM   2006  N   ALA   140      58.259  44.450  38.457  1.00  0.00           N  
ATOM   2007  H   ALA   140      57.809  43.631  38.842  1.00  0.00           H  
ATOM   2008  CA  ALA   140      59.439  44.834  39.245  1.00  0.00           C  
ATOM   2009  HA  ALA   140      59.891  45.740  38.847  1.00  0.00           H  
ATOM   2010  CB  ALA   140      59.051  44.980  40.668  1.00  0.00           C  
ATOM   2011  HB1 ALA   140      58.021  45.331  40.646  1.00  0.00           H  
ATOM   2012  HB2 ALA   140      59.033  43.974  41.082  1.00  0.00           H  
ATOM   2013  HB3 ALA   140      59.673  45.712  41.180  1.00  0.00           H  
ATOM   2014  C   ALA   140      60.586  43.820  39.165  1.00  0.00           C  
ATOM   2015  O   ALA   140      60.402  42.787  38.512  1.00  0.00           O  
ATOM   2016  OXT ALA   140      61.728  44.225  39.543  1.00  0.00           O  
TER    2017      ALA   140 
ATOM   2017  N   MET   141      44.846  69.700  45.712  1.00  0.00           N  
ATOM   2018  H1  MET   141      44.744  70.620  46.178  1.00  0.00           H  
ATOM   2019  H2  MET   141      45.746  69.707  45.199  1.00  0.00           H  
ATOM   2020  H3  MET   141      44.968  68.880  46.333  1.00  0.00           H  
ATOM   2021  CA  MET   141      43.683  69.504  44.769  1.00  0.00           C  
ATOM   2022  HA  MET   141      43.802  70.271  44.007  1.00  0.00           H  
ATOM   2023  CB  MET   141      43.839  68.216  43.942  1.00  0.00           C  
ATOM   2024  HB2 MET   141      43.001  68.140  43.252  1.00  0.00           H  
ATOM   2025  HB3 MET   141      44.709  68.376  43.307  1.00  0.00           H  
ATOM   2026  CG  MET   141      44.009  67.069  44.886  1.00  0.00           C  
ATOM   2027  HG2 MET   141      43.639  67.338  45.873  1.00  0.00           H  
ATOM   2028  HG3 MET   141      43.483  66.191  44.518  1.00  0.00           H  
ATOM   2029  SD  MET   141      45.727  66.605  45.247  1.00  0.00           S  
ATOM   2030  CE  MET   141      45.595  65.020  46.093  1.00  0.00           C  
ATOM   2031  HE1 MET   141      46.630  64.729  46.260  1.00  0.00           H  
ATOM   2032  HE2 MET   141      45.017  65.093  47.011  1.00  0.00           H  
ATOM   2033  HE3 MET   141      45.181  64.207  45.500  1.00  0.00           H  
ATOM   2034  C   MET   141      42.290  69.706  45.449  1.00  0.00           C  
ATOM   2035  O   MET   141      41.454  68.799  45.532  1.00  0.00           O  
ATOM   2036  N   ASP   142      42.015  70.898  45.972  1.00  0.00           N  
ATOM   2037  H   ASP   142      42.623  71.704  45.928  1.00  0.00           H  
ATOM   2038  CA  ASP   142      40.796  71.047  46.770  1.00  0.00           C  
ATOM   2039  HA  ASP   142      40.783  70.124  47.345  1.00  0.00           H  
ATOM   2040  CB  ASP   142      40.843  72.321  47.676  1.00  0.00           C  
ATOM   2041  HB2 ASP   142      39.874  72.489  48.141  1.00  0.00           H  
ATOM   2042  HB3 ASP   142      41.678  72.193  48.362  1.00  0.00           H  
ATOM   2043  CG  ASP   142      41.021  73.602  46.718  1.00  0.00           C  
ATOM   2044  OD1 ASP   142      42.137  73.894  46.304  1.00  0.00           O  
ATOM   2045  OD2 ASP   142      40.000  74.183  46.336  1.00  0.00           O  
ATOM   2046  C   ASP   142      39.505  70.965  45.884  1.00  0.00           C  
ATOM   2047  O   ASP   142      38.499  70.449  46.403  1.00  0.00           O  
ATOM   2048  N   VAL   143      39.450  71.386  44.603  1.00  0.00           N  
ATOM   2049  H   VAL   143      40.271  71.741  44.131  1.00  0.00           H  
ATOM   2050  CA  VAL   143      38.182  71.235  43.881  1.00  0.00           C  
ATOM   2051  HA  VAL   143      37.312  71.493  44.481  1.00  0.00           H  
ATOM   2052  CB  VAL   143      38.094  72.084  42.525  1.00  0.00           C  
ATOM   2053  HB  VAL   143      38.742  71.610  41.791  1.00  0.00           H  
ATOM   2054  CG1 VAL   143      36.560  72.122  42.111  1.00  0.00           C  
ATOM   2055 HG11 VAL   143      36.567  72.795  41.255  1.00  0.00           H  
ATOM   2056 HG12 VAL   143      36.236  71.156  41.729  1.00  0.00           H  
ATOM   2057 HG13 VAL   143      35.858  72.450  42.875  1.00  0.00           H  
ATOM   2058  CG2 VAL   143      38.454  73.565  42.837  1.00  0.00           C  
ATOM   2059 HG21 VAL   143      38.096  74.199  42.027  1.00  0.00           H  
ATOM   2060 HG22 VAL   143      37.835  73.837  43.690  1.00  0.00           H  
ATOM   2061 HG23 VAL   143      39.490  73.766  43.102  1.00  0.00           H  
ATOM   2062  C   VAL   143      38.010  69.745  43.402  1.00  0.00           C  
ATOM   2063  O   VAL   143      36.876  69.310  43.220  1.00  0.00           O  
ATOM   2064  N   PHE   144      39.130  68.961  43.224  1.00  0.00           N  
ATOM   2065  H   PHE   144      40.065  69.319  43.361  1.00  0.00           H  
ATOM   2066  CA  PHE   144      39.099  67.535  43.087  1.00  0.00           C  
ATOM   2067  HA  PHE   144      38.562  67.323  42.165  1.00  0.00           H  
ATOM   2068  CB  PHE   144      40.493  66.936  42.760  1.00  0.00           C  
ATOM   2069  HB2 PHE   144      40.899  67.639  42.036  1.00  0.00           H  
ATOM   2070  HB3 PHE   144      41.153  66.969  43.625  1.00  0.00           H  
ATOM   2071  CG  PHE   144      40.543  65.475  42.297  1.00  0.00           C  
ATOM   2072  CD1 PHE   144      40.203  65.045  41.002  1.00  0.00           C  
ATOM   2073  HD1 PHE   144      39.979  65.670  40.145  1.00  0.00           H  
ATOM   2074  CE1 PHE   144      39.911  63.714  40.735  1.00  0.00           C  
ATOM   2075  HE1 PHE   144      39.467  63.422  39.791  1.00  0.00           H  
ATOM   2076  CZ  PHE   144      40.323  62.814  41.753  1.00  0.00           C  
ATOM   2077  HZ  PHE   144      40.223  61.767  41.495  1.00  0.00           H  
ATOM   2078  CE2 PHE   144      40.772  63.229  42.970  1.00  0.00           C  
ATOM   2079  HE2 PHE   144      40.985  62.502  43.745  1.00  0.00           H  
ATOM   2080  CD2 PHE   144      40.785  64.557  43.285  1.00  0.00           C  
ATOM   2081  HD2 PHE   144      41.128  64.930  44.243  1.00  0.00           H  
ATOM   2082  C   PHE   144      38.336  66.922  44.316  1.00  0.00           C  
ATOM   2083  O   PHE   144      37.394  66.152  44.289  1.00  0.00           O  
ATOM   2084  N   MET   145      38.906  67.279  45.517  1.00  0.00           N  
ATOM   2085  H   MET   145      39.585  68.027  45.489  1.00  0.00           H  
ATOM   2086  CA  MET   145      38.444  66.696  46.718  1.00  0.00           C  
ATOM   2087  HA  MET   145      38.707  65.641  46.709  1.00  0.00           H  
ATOM   2088  CB  MET   145      39.309  67.166  47.954  1.00  0.00           C  
ATOM   2089  HB2 MET   145      39.726  68.163  47.823  1.00  0.00           H  
ATOM   2090  HB3 MET   145      38.539  67.274  48.715  1.00  0.00           H  
ATOM   2091  CG  MET   145      40.196  66.025  48.458  1.00  0.00           C  
ATOM   2092  HG2 MET   145      40.738  66.457  49.296  1.00  0.00           H  
ATOM   2093  HG3 MET   145      39.487  65.231  48.682  1.00  0.00           H  
ATOM   2094  SD  MET   145      41.387  65.430  47.141  1.00  0.00           S  
ATOM   2095  CE  MET   145      42.121  64.065  48.093  1.00  0.00           C  
ATOM   2096  HE1 MET   145      42.386  63.179  47.521  1.00  0.00           H  
ATOM   2097  HE2 MET   145      42.974  64.415  48.672  1.00  0.00           H  
ATOM   2098  HE3 MET   145      41.360  63.604  48.719  1.00  0.00           H  
ATOM   2099  C   MET   145      36.976  66.953  47.000  1.00  0.00           C  
ATOM   2100  O   MET   145      36.258  66.120  47.519  1.00  0.00           O  
ATOM   2101  N   LYS   146      36.517  68.236  46.824  1.00  0.00           N  
ATOM   2102  H   LYS   146      37.223  68.913  46.569  1.00  0.00           H  
ATOM   2103  CA  LYS   146      35.124  68.695  46.838  1.00  0.00           C  
ATOM   2104  HA  LYS   146      34.748  68.592  47.854  1.00  0.00           H  
ATOM   2105  CB  LYS   146      34.939  70.087  46.264  1.00  0.00           C  
ATOM   2106  HB2 LYS   146      35.723  70.680  46.730  1.00  0.00           H  
ATOM   2107  HB3 LYS   146      35.212  70.061  45.211  1.00  0.00           H  
ATOM   2108  CG  LYS   146      33.563  70.675  46.473  1.00  0.00           C  
ATOM   2109  HG2 LYS   146      32.832  70.162  45.851  1.00  0.00           H  
ATOM   2110  HG3 LYS   146      33.407  70.473  47.531  1.00  0.00           H  
ATOM   2111  CD  LYS   146      33.587  72.119  46.286  1.00  0.00           C  
ATOM   2112  HD2 LYS   146      32.636  72.388  46.741  1.00  0.00           H  
ATOM   2113  HD3 LYS   146      34.360  72.543  46.923  1.00  0.00           H  
ATOM   2114  CE  LYS   146      33.559  72.538  44.832  1.00  0.00           C  
ATOM   2115  HE2 LYS   146      34.554  72.390  44.420  1.00  0.00           H  
ATOM   2116  HE3 LYS   146      32.889  71.817  44.371  1.00  0.00           H  
ATOM   2117  NZ  LYS   146      33.027  73.944  44.646  1.00  0.00           N  
ATOM   2118  HZ1 LYS   146      33.407  74.538  45.405  1.00  0.00           H  
ATOM   2119  HZ2 LYS   146      33.294  74.234  43.688  1.00  0.00           H  
ATOM   2120  HZ3 LYS   146      31.998  73.946  44.765  1.00  0.00           H  
ATOM   2121  C   LYS   146      34.256  67.746  46.038  1.00  0.00           C  
ATOM   2122  O   LYS   146      33.043  67.523  46.407  1.00  0.00           O  
ATOM   2123  N   GLY   147      34.783  67.066  44.984  1.00  0.00           N  
ATOM   2124  H   GLY   147      35.720  67.246  44.647  1.00  0.00           H  
ATOM   2125  CA  GLY   147      34.047  66.116  44.225  1.00  0.00           C  
ATOM   2126  HA2 GLY   147      33.037  66.463  44.022  1.00  0.00           H  
ATOM   2127  HA3 GLY   147      34.491  66.127  43.232  1.00  0.00           H  
ATOM   2128  C   GLY   147      34.107  64.752  44.886  1.00  0.00           C  
ATOM   2129  O   GLY   147      33.107  64.038  44.804  1.00  0.00           O  
ATOM   2130  N   LEU   148      35.233  64.399  45.622  1.00  0.00           N  
ATOM   2131  H   LEU   148      36.064  64.967  45.715  1.00  0.00           H  
ATOM   2132  CA  LEU   148      35.288  62.989  46.186  1.00  0.00           C  
ATOM   2133  HA  LEU   148      34.887  62.355  45.398  1.00  0.00           H  
ATOM   2134  CB  LEU   148      36.710  62.608  46.784  1.00  0.00           C  
ATOM   2135  HB2 LEU   148      36.922  63.360  47.542  1.00  0.00           H  
ATOM   2136  HB3 LEU   148      36.622  61.650  47.292  1.00  0.00           H  
ATOM   2137  CG  LEU   148      37.882  62.737  45.824  1.00  0.00           C  
ATOM   2138  HG  LEU   148      37.980  63.797  45.602  1.00  0.00           H  
ATOM   2139  CD1 LEU   148      39.139  62.151  46.413  1.00  0.00           C  
ATOM   2140 HD11 LEU   148      39.267  62.600  47.396  1.00  0.00           H  
ATOM   2141 HD12 LEU   148      39.064  61.068  46.488  1.00  0.00           H  
ATOM   2142 HD13 LEU   148      39.876  62.514  45.699  1.00  0.00           H  
ATOM   2143  CD2 LEU   148      37.563  61.862  44.614  1.00  0.00           C  
ATOM   2144 HD21 LEU   148      38.512  61.620  44.141  1.00  0.00           H  
ATOM   2145 HD22 LEU   148      37.021  60.968  44.914  1.00  0.00           H  
ATOM   2146 HD23 LEU   148      36.888  62.425  43.972  1.00  0.00           H  
ATOM   2147  C   LEU   148      34.245  62.875  47.279  1.00  0.00           C  
ATOM   2148  O   LEU   148      33.682  61.775  47.581  1.00  0.00           O  
ATOM   2149  N   SER   149      33.886  63.998  47.886  1.00  0.00           N  
ATOM   2150  H   SER   149      34.344  64.896  47.803  1.00  0.00           H  
ATOM   2151  CA  SER   149      32.857  64.016  48.862  1.00  0.00           C  
ATOM   2152  HA  SER   149      33.262  63.511  49.736  1.00  0.00           H  
ATOM   2153  CB  SER   149      32.456  65.409  49.206  1.00  0.00           C  
ATOM   2154  HB2 SER   149      31.625  65.694  48.566  1.00  0.00           H  
ATOM   2155  HB3 SER   149      31.963  65.524  50.169  1.00  0.00           H  
ATOM   2156  OG  SER   149      33.474  66.377  49.128  1.00  0.00           O  
ATOM   2157  HG  SER   149      33.042  67.139  48.714  1.00  0.00           H  
ATOM   2158  C   SER   149      31.627  63.239  48.430  1.00  0.00           C  
ATOM   2159  O   SER   149      31.006  62.611  49.280  1.00  0.00           O  
ATOM   2160  N   LYS   150      31.263  63.282  47.135  1.00  0.00           N  
ATOM   2161  H   LYS   150      31.936  63.496  46.411  1.00  0.00           H  
ATOM   2162  CA  LYS   150      29.996  62.754  46.642  1.00  0.00           C  
ATOM   2163  HA  LYS   150      29.196  63.201  47.227  1.00  0.00           H  
ATOM   2164  CB  LYS   150      29.879  63.055  45.119  1.00  0.00           C  
ATOM   2165  HB2 LYS   150      30.763  62.769  44.553  1.00  0.00           H  
ATOM   2166  HB3 LYS   150      28.986  62.534  44.780  1.00  0.00           H  
ATOM   2167  CG  LYS   150      29.654  64.608  44.896  1.00  0.00           C  
ATOM   2168  HG2 LYS   150      28.825  64.868  45.551  1.00  0.00           H  
ATOM   2169  HG3 LYS   150      30.495  65.205  45.243  1.00  0.00           H  
ATOM   2170  CD  LYS   150      29.341  64.960  43.439  1.00  0.00           C  
ATOM   2171  HD2 LYS   150      30.107  64.616  42.747  1.00  0.00           H  
ATOM   2172  HD3 LYS   150      28.504  64.376  43.061  1.00  0.00           H  
ATOM   2173  CE  LYS   150      28.991  66.406  43.362  1.00  0.00           C  
ATOM   2174  HE2 LYS   150      28.140  66.695  43.974  1.00  0.00           H  
ATOM   2175  HE3 LYS   150      29.887  66.932  43.682  1.00  0.00           H  
ATOM   2176  NZ  LYS   150      28.711  66.917  41.957  1.00  0.00           N  
ATOM   2177  HZ1 LYS   150      28.864  67.938  42.031  1.00  0.00           H  
ATOM   2178  HZ2 LYS   150      29.412  66.569  41.278  1.00  0.00           H  
ATOM   2179  HZ3 LYS   150      27.762  66.664  41.628  1.00  0.00           H  
ATOM   2180  C   LYS   150      29.909  61.288  46.774  1.00  0.00           C  
ATOM   2181  O   LYS   150      28.836  60.781  47.096  1.00  0.00           O  
ATOM   2182  N   ALA   151      31.010  60.593  46.587  1.00  0.00           N  
ATOM   2183  H   ALA   151      31.879  61.101  46.491  1.00  0.00           H  
ATOM   2184  CA  ALA   151      30.997  59.171  46.692  1.00  0.00           C  
ATOM   2185  HA  ALA   151      30.099  58.845  46.172  1.00  0.00           H  
ATOM   2186  CB  ALA   151      32.143  58.560  45.897  1.00  0.00           C  
ATOM   2187  HB1 ALA   151      32.118  58.953  44.882  1.00  0.00           H  
ATOM   2188  HB2 ALA   151      33.174  58.801  46.147  1.00  0.00           H  
ATOM   2189  HB3 ALA   151      32.001  57.481  45.873  1.00  0.00           H  
ATOM   2190  C   ALA   151      31.021  58.695  48.208  1.00  0.00           C  
ATOM   2191  O   ALA   151      30.607  57.558  48.480  1.00  0.00           O  
ATOM   2192  N   LYS   152      31.324  59.588  49.179  1.00  0.00           N  
ATOM   2193  H   LYS   152      31.560  60.555  48.999  1.00  0.00           H  
ATOM   2194  CA  LYS   152      31.340  59.137  50.582  1.00  0.00           C  
ATOM   2195  HA  LYS   152      31.504  58.065  50.506  1.00  0.00           H  
ATOM   2196  CB  LYS   152      32.554  59.718  51.323  1.00  0.00           C  
ATOM   2197  HB2 LYS   152      33.327  59.698  50.558  1.00  0.00           H  
ATOM   2198  HB3 LYS   152      32.430  60.768  51.584  1.00  0.00           H  
ATOM   2199  CG  LYS   152      32.857  58.814  52.550  1.00  0.00           C  
ATOM   2200  HG2 LYS   152      31.914  58.572  53.038  1.00  0.00           H  
ATOM   2201  HG3 LYS   152      33.374  57.898  52.274  1.00  0.00           H  
ATOM   2202  CD  LYS   152      33.783  59.526  53.548  1.00  0.00           C  
ATOM   2203  HD2 LYS   152      33.485  60.536  53.824  1.00  0.00           H  
ATOM   2204  HD3 LYS   152      33.777  58.943  54.467  1.00  0.00           H  
ATOM   2205  CE  LYS   152      35.129  59.485  52.973  1.00  0.00           C  
ATOM   2206  HE2 LYS   152      35.289  58.469  52.620  1.00  0.00           H  
ATOM   2207  HE3 LYS   152      35.142  60.186  52.143  1.00  0.00           H  
ATOM   2208  NZ  LYS   152      36.184  59.954  53.928  1.00  0.00           N  
ATOM   2209  HZ1 LYS   152      36.441  59.119  54.485  1.00  0.00           H  
ATOM   2210  HZ2 LYS   152      37.002  60.255  53.368  1.00  0.00           H  
ATOM   2211  HZ3 LYS   152      35.776  60.637  54.592  1.00  0.00           H  
ATOM   2212  C   LYS   152      30.021  59.398  51.231  1.00  0.00           C  
ATOM   2213  O   LYS   152      29.500  58.627  52.000  1.00  0.00           O  
ATOM   2214  N   GLU   153      29.394  60.539  50.831  1.00  0.00           N  
ATOM   2215  H   GLU   153      29.948  61.283  50.430  1.00  0.00           H  
ATOM   2216  CA  GLU   153      28.082  60.911  51.306  1.00  0.00           C  
ATOM   2217  HA  GLU   153      28.172  60.897  52.390  1.00  0.00           H  
ATOM   2218  CB  GLU   153      27.808  62.402  50.921  1.00  0.00           C  
ATOM   2219  HB2 GLU   153      28.601  63.062  51.265  1.00  0.00           H  
ATOM   2220  HB3 GLU   153      27.758  62.465  49.836  1.00  0.00           H  
ATOM   2221  CG  GLU   153      26.561  63.043  51.504  1.00  0.00           C  
ATOM   2222  HG2 GLU   153      26.390  64.045  51.116  1.00  0.00           H  
ATOM   2223  HG3 GLU   153      25.665  62.478  51.256  1.00  0.00           H  
ATOM   2224  CD  GLU   153      26.467  63.132  53.016  1.00  0.00           C  
ATOM   2225  OE1 GLU   153      27.014  62.349  53.771  1.00  0.00           O  
ATOM   2226  OE2 GLU   153      25.629  63.977  53.413  1.00  0.00           O  
ATOM   2227  C   GLU   153      27.024  59.992  50.790  1.00  0.00           C  
ATOM   2228  O   GLU   153      26.027  59.783  51.504  1.00  0.00           O  
ATOM   2229  N   GLY   154      27.229  59.363  49.605  1.00  0.00           N  
ATOM   2230  H   GLY   154      28.146  59.403  49.182  1.00  0.00           H  
ATOM   2231  CA  GLY   154      26.218  58.576  48.978  1.00  0.00           C  
ATOM   2232  HA2 GLY   154      26.763  57.857  48.371  1.00  0.00           H  
ATOM   2233  HA3 GLY   154      25.613  58.092  49.742  1.00  0.00           H  
ATOM   2234  C   GLY   154      25.205  59.412  48.087  1.00  0.00           C  
ATOM   2235  O   GLY   154      24.029  59.087  47.936  1.00  0.00           O  
ATOM   2236  N   VAL   155      25.768  60.542  47.542  1.00  0.00           N  
ATOM   2237  H   VAL   155      26.773  60.489  47.439  1.00  0.00           H  
ATOM   2238  CA  VAL   155      25.040  61.378  46.651  1.00  0.00           C  
ATOM   2239  HA  VAL   155      24.167  61.643  47.244  1.00  0.00           H  
ATOM   2240  CB  VAL   155      25.754  62.631  46.175  1.00  0.00           C  
ATOM   2241  HB  VAL   155      26.647  62.369  45.611  1.00  0.00           H  
ATOM   2242  CG1 VAL   155      24.949  63.444  45.089  1.00  0.00           C  
ATOM   2243 HG11 VAL   155      23.925  63.633  45.408  1.00  0.00           H  
ATOM   2244 HG12 VAL   155      25.493  64.381  44.987  1.00  0.00           H  
ATOM   2245 HG13 VAL   155      24.912  62.876  44.162  1.00  0.00           H  
ATOM   2246  CG2 VAL   155      26.208  63.511  47.307  1.00  0.00           C  
ATOM   2247 HG21 VAL   155      25.259  63.765  47.776  1.00  0.00           H  
ATOM   2248 HG22 VAL   155      26.897  63.025  47.994  1.00  0.00           H  
ATOM   2249 HG23 VAL   155      26.664  64.445  46.983  1.00  0.00           H  
ATOM   2250  C   VAL   155      24.505  60.579  45.491  1.00  0.00           C  
ATOM   2251  O   VAL   155      25.182  59.845  44.789  1.00  0.00           O  
ATOM   2252  N   VAL   156      23.132  60.701  45.437  1.00  0.00           N  
ATOM   2253  H   VAL   156      22.627  60.874  46.295  1.00  0.00           H  
ATOM   2254  CA  VAL   156      22.369  59.923  44.537  1.00  0.00           C  
ATOM   2255  HA  VAL   156      22.779  58.917  44.479  1.00  0.00           H  
ATOM   2256  CB  VAL   156      20.906  59.814  44.957  1.00  0.00           C  
ATOM   2257  HB  VAL   156      20.577  60.851  44.993  1.00  0.00           H  
ATOM   2258  CG1 VAL   156      19.949  59.066  44.040  1.00  0.00           C  
ATOM   2259 HG11 VAL   156      20.315  58.049  43.909  1.00  0.00           H  
ATOM   2260 HG12 VAL   156      19.015  58.977  44.591  1.00  0.00           H  
ATOM   2261 HG13 VAL   156      19.654  59.615  43.149  1.00  0.00           H  
ATOM   2262  CG2 VAL   156      20.770  59.349  46.436  1.00  0.00           C  
ATOM   2263 HG21 VAL   156      21.122  60.138  47.097  1.00  0.00           H  
ATOM   2264 HG22 VAL   156      19.714  59.142  46.598  1.00  0.00           H  
ATOM   2265 HG23 VAL   156      21.246  58.415  46.729  1.00  0.00           H  
ATOM   2266  C   VAL   156      22.452  60.349  43.012  1.00  0.00           C  
ATOM   2267  O   VAL   156      22.119  59.567  42.125  1.00  0.00           O  
ATOM   2268  N   ALA   157      22.884  61.604  42.669  1.00  0.00           N  
ATOM   2269  H   ALA   157      22.918  62.339  43.362  1.00  0.00           H  
ATOM   2270  CA  ALA   157      22.756  62.015  41.301  1.00  0.00           C  
ATOM   2271  HA  ALA   157      21.692  62.022  41.079  1.00  0.00           H  
ATOM   2272  CB  ALA   157      23.344  63.445  41.308  1.00  0.00           C  
ATOM   2273  HB1 ALA   157      22.857  63.933  40.467  1.00  0.00           H  
ATOM   2274  HB2 ALA   157      22.987  63.991  42.178  1.00  0.00           H  
ATOM   2275  HB3 ALA   157      24.410  63.519  41.101  1.00  0.00           H  
ATOM   2276  C   ALA   157      23.426  61.096  40.252  1.00  0.00           C  
ATOM   2277  O   ALA   157      22.992  60.956  39.123  1.00  0.00           O  
ATOM   2278  N   ALA   158      24.462  60.356  40.725  1.00  0.00           N  
ATOM   2279  H   ALA   158      24.756  60.585  41.665  1.00  0.00           H  
ATOM   2280  CA  ALA   158      25.247  59.553  39.868  1.00  0.00           C  
ATOM   2281  HA  ALA   158      25.753  60.089  39.067  1.00  0.00           H  
ATOM   2282  CB  ALA   158      26.396  59.127  40.770  1.00  0.00           C  
ATOM   2283  HB1 ALA   158      26.730  60.080  41.173  1.00  0.00           H  
ATOM   2284  HB2 ALA   158      25.947  58.555  41.581  1.00  0.00           H  
ATOM   2285  HB3 ALA   158      27.198  58.547  40.318  1.00  0.00           H  
ATOM   2286  C   ALA   158      24.638  58.304  39.268  1.00  0.00           C  
ATOM   2287  O   ALA   158      25.074  57.633  38.324  1.00  0.00           O  
ATOM   2288  N   ALA   159      23.552  57.849  39.937  1.00  0.00           N  
ATOM   2289  H   ALA   159      23.171  58.312  40.751  1.00  0.00           H  
ATOM   2290  CA  ALA   159      22.864  56.632  39.498  1.00  0.00           C  
ATOM   2291  HA  ALA   159      23.622  55.858  39.409  1.00  0.00           H  
ATOM   2292  CB  ALA   159      21.862  56.231  40.620  1.00  0.00           C  
ATOM   2293  HB1 ALA   159      22.286  56.310  41.620  1.00  0.00           H  
ATOM   2294  HB2 ALA   159      21.019  56.915  40.549  1.00  0.00           H  
ATOM   2295  HB3 ALA   159      21.514  55.231  40.367  1.00  0.00           H  
ATOM   2296  C   ALA   159      22.202  56.885  38.135  1.00  0.00           C  
ATOM   2297  O   ALA   159      22.358  56.147  37.191  1.00  0.00           O  
ATOM   2298  N   GLU   160      21.463  57.965  38.089  1.00  0.00           N  
ATOM   2299  H   GLU   160      21.125  58.519  38.864  1.00  0.00           H  
ATOM   2300  CA  GLU   160      20.719  58.288  36.880  1.00  0.00           C  
ATOM   2301  HA  GLU   160      20.197  57.431  36.461  1.00  0.00           H  
ATOM   2302  CB  GLU   160      19.763  59.463  37.038  1.00  0.00           C  
ATOM   2303  HB2 GLU   160      19.118  59.227  37.882  1.00  0.00           H  
ATOM   2304  HB3 GLU   160      20.288  60.382  37.294  1.00  0.00           H  
ATOM   2305  CG  GLU   160      18.852  59.837  35.866  1.00  0.00           C  
ATOM   2306  HG2 GLU   160      18.382  60.803  36.038  1.00  0.00           H  
ATOM   2307  HG3 GLU   160      19.408  59.991  34.943  1.00  0.00           H  
ATOM   2308  CD  GLU   160      17.862  58.743  35.602  1.00  0.00           C  
ATOM   2309  OE1 GLU   160      17.316  58.718  34.461  1.00  0.00           O  
ATOM   2310  OE2 GLU   160      17.468  58.025  36.558  1.00  0.00           O  
ATOM   2311  C   GLU   160      21.744  58.589  35.742  1.00  0.00           C  
ATOM   2312  O   GLU   160      21.536  58.186  34.612  1.00  0.00           O  
ATOM   2313  N   LYS   161      22.877  59.243  36.068  1.00  0.00           N  
ATOM   2314  H   LYS   161      23.030  59.466  37.043  1.00  0.00           H  
ATOM   2315  CA  LYS   161      23.917  59.674  35.047  1.00  0.00           C  
ATOM   2316  HA  LYS   161      23.357  60.211  34.285  1.00  0.00           H  
ATOM   2317  CB  LYS   161      25.064  60.502  35.613  1.00  0.00           C  
ATOM   2318  HB2 LYS   161      24.709  61.351  36.193  1.00  0.00           H  
ATOM   2319  HB3 LYS   161      25.636  59.844  36.264  1.00  0.00           H  
ATOM   2320  CG  LYS   161      25.943  60.988  34.435  1.00  0.00           C  
ATOM   2321  HG2 LYS   161      26.789  61.458  34.932  1.00  0.00           H  
ATOM   2322  HG3 LYS   161      26.375  60.138  33.911  1.00  0.00           H  
ATOM   2323  CD  LYS   161      25.345  62.052  33.579  1.00  0.00           C  
ATOM   2324  HD2 LYS   161      24.426  61.623  33.182  1.00  0.00           H  
ATOM   2325  HD3 LYS   161      25.121  62.901  34.222  1.00  0.00           H  
ATOM   2326  CE  LYS   161      26.163  62.465  32.313  1.00  0.00           C  
ATOM   2327  HE2 LYS   161      27.115  62.788  32.726  1.00  0.00           H  
ATOM   2328  HE3 LYS   161      26.318  61.584  31.695  1.00  0.00           H  
ATOM   2329  NZ  LYS   161      25.429  63.470  31.484  1.00  0.00           N  
ATOM   2330  HZ1 LYS   161      26.054  63.786  30.721  1.00  0.00           H  
ATOM   2331  HZ2 LYS   161      24.522  63.111  31.135  1.00  0.00           H  
ATOM   2332  HZ3 LYS   161      25.217  64.279  32.095  1.00  0.00           H  
ATOM   2333  C   LYS   161      24.420  58.378  34.427  1.00  0.00           C  
ATOM   2334  O   LYS   161      24.733  58.306  33.197  1.00  0.00           O  
ATOM   2335  N   THR   162      24.617  57.352  35.295  1.00  0.00           N  
ATOM   2336  H   THR   162      24.328  57.552  36.243  1.00  0.00           H  
ATOM   2337  CA  THR   162      25.209  56.035  35.036  1.00  0.00           C  
ATOM   2338  HA  THR   162      25.189  55.679  36.063  1.00  0.00           H  
ATOM   2339  CB  THR   162      26.663  56.081  34.459  1.00  0.00           C  
ATOM   2340  HB  THR   162      26.672  56.649  33.531  1.00  0.00           H  
ATOM   2341  CG2 THR   162      27.558  56.661  35.550  1.00  0.00           C  
ATOM   2342 HG21 THR   162      27.977  55.911  36.219  1.00  0.00           H  
ATOM   2343 HG22 THR   162      28.417  57.156  35.101  1.00  0.00           H  
ATOM   2344 HG23 THR   162      27.094  57.414  36.183  1.00  0.00           H  
ATOM   2345  OG1 THR   162      27.252  54.885  34.247  1.00  0.00           O  
ATOM   2346  HG1 THR   162      27.416  54.399  35.069  1.00  0.00           H  
ATOM   2347  C   THR   162      24.221  55.151  34.167  1.00  0.00           C  
ATOM   2348  O   THR   162      24.583  54.575  33.146  1.00  0.00           O  
ATOM   2349  N   LYS   163      22.879  55.256  34.454  1.00  0.00           N  
ATOM   2350  H   LYS   163      22.491  55.766  35.236  1.00  0.00           H  
ATOM   2351  CA  LYS   163      21.899  54.589  33.618  1.00  0.00           C  
ATOM   2352  HA  LYS   163      22.198  53.544  33.568  1.00  0.00           H  
ATOM   2353  CB  LYS   163      20.543  54.790  34.240  1.00  0.00           C  
ATOM   2354  HB2 LYS   163      20.367  55.803  34.594  1.00  0.00           H  
ATOM   2355  HB3 LYS   163      19.714  54.519  33.588  1.00  0.00           H  
ATOM   2356  CG  LYS   163      20.310  53.932  35.453  1.00  0.00           C  
ATOM   2357  HG2 LYS   163      20.599  52.903  35.253  1.00  0.00           H  
ATOM   2358  HG3 LYS   163      20.998  54.355  36.183  1.00  0.00           H  
ATOM   2359  CD  LYS   163      18.892  53.796  35.975  1.00  0.00           C  
ATOM   2360  HD2 LYS   163      18.305  54.702  36.110  1.00  0.00           H  
ATOM   2361  HD3 LYS   163      18.266  53.320  35.223  1.00  0.00           H  
ATOM   2362  CE  LYS   163      18.873  53.103  37.312  1.00  0.00           C  
ATOM   2363  HE2 LYS   163      17.888  52.743  37.602  1.00  0.00           H  
ATOM   2364  HE3 LYS   163      19.432  52.175  37.227  1.00  0.00           H  
ATOM   2365  NZ  LYS   163      19.294  53.905  38.483  1.00  0.00           N  
ATOM   2366  HZ1 LYS   163      20.327  53.884  38.545  1.00  0.00           H  
ATOM   2367  HZ2 LYS   163      18.943  54.877  38.411  1.00  0.00           H  
ATOM   2368  HZ3 LYS   163      18.917  53.487  39.353  1.00  0.00           H  
ATOM   2369  C   LYS   163      21.787  55.191  32.292  1.00  0.00           C  
ATOM   2370  O   LYS   163      21.659  54.487  31.296  1.00  0.00           O  
ATOM   2371  N   GLN   164      21.900  56.571  32.153  1.00  0.00           N  
ATOM   2372  H   GLN   164      21.796  57.192  32.944  1.00  0.00           H  
ATOM   2373  CA  GLN   164      21.999  57.259  30.901  1.00  0.00           C  
ATOM   2374  HA  GLN   164      21.202  56.957  30.225  1.00  0.00           H  
ATOM   2375  CB  GLN   164      21.836  58.763  31.213  1.00  0.00           C  
ATOM   2376  HB2 GLN   164      22.593  58.955  31.971  1.00  0.00           H  
ATOM   2377  HB3 GLN   164      22.119  59.301  30.310  1.00  0.00           H  
ATOM   2378  CG  GLN   164      20.431  59.300  31.430  1.00  0.00           C  
ATOM   2379  HG2 GLN   164      19.900  59.057  30.511  1.00  0.00           H  
ATOM   2380  HG3 GLN   164      19.988  58.804  32.291  1.00  0.00           H  
ATOM   2381  CD  GLN   164      20.331  60.821  31.703  1.00  0.00           C  
ATOM   2382  OE1 GLN   164      21.213  61.539  32.139  1.00  0.00           O  
ATOM   2383  NE2 GLN   164      19.200  61.431  31.381  1.00  0.00           N  
ATOM   2384 HE21 GLN   164      19.284  62.435  31.297  1.00  0.00           H  
ATOM   2385 HE22 GLN   164      18.515  60.911  30.849  1.00  0.00           H  
ATOM   2386  C   GLN   164      23.258  56.962  30.128  1.00  0.00           C  
ATOM   2387  O   GLN   164      23.270  56.954  28.901  1.00  0.00           O  
ATOM   2388  N   GLY   165      24.316  56.451  30.754  1.00  0.00           N  
ATOM   2389  H   GLY   165      24.239  56.545  31.757  1.00  0.00           H  
ATOM   2390  CA  GLY   165      25.543  56.137  30.039  1.00  0.00           C  
ATOM   2391  HA2 GLY   165      25.843  56.918  29.345  1.00  0.00           H  
ATOM   2392  HA3 GLY   165      26.336  55.964  30.763  1.00  0.00           H  
ATOM   2393  C   GLY   165      25.336  54.813  29.289  1.00  0.00           C  
ATOM   2394  O   GLY   165      25.648  54.723  28.121  1.00  0.00           O  
ATOM   2395  N   VAL   166      24.691  53.810  29.966  1.00  0.00           N  
ATOM   2396  H   VAL   166      24.262  54.016  30.859  1.00  0.00           H  
ATOM   2397  CA  VAL   166      24.352  52.537  29.367  1.00  0.00           C  
ATOM   2398  HA  VAL   166      25.232  52.007  29.012  1.00  0.00           H  
ATOM   2399  CB  VAL   166      23.763  51.528  30.370  1.00  0.00           C  
ATOM   2400  HB  VAL   166      22.906  51.969  30.874  1.00  0.00           H  
ATOM   2401  CG1 VAL   166      23.216  50.323  29.649  1.00  0.00           C  
ATOM   2402 HG11 VAL   166      23.173  49.536  30.399  1.00  0.00           H  
ATOM   2403 HG12 VAL   166      22.231  50.614  29.291  1.00  0.00           H  
ATOM   2404 HG13 VAL   166      23.855  49.931  28.861  1.00  0.00           H  
ATOM   2405  CG2 VAL   166      24.785  51.196  31.466  1.00  0.00           C  
ATOM   2406 HG21 VAL   166      25.020  52.077  32.060  1.00  0.00           H  
ATOM   2407 HG22 VAL   166      24.376  50.486  32.181  1.00  0.00           H  
ATOM   2408 HG23 VAL   166      25.738  50.854  31.068  1.00  0.00           H  
ATOM   2409  C   VAL   166      23.420  52.691  28.184  1.00  0.00           C  
ATOM   2410  O   VAL   166      23.507  51.999  27.198  1.00  0.00           O  
ATOM   2411  N   ALA   167      22.356  53.547  28.341  1.00  0.00           N  
ATOM   2412  H   ALA   167      22.060  53.848  29.260  1.00  0.00           H  
ATOM   2413  CA  ALA   167      21.280  53.783  27.381  1.00  0.00           C  
ATOM   2414  HA  ALA   167      20.839  52.804  27.203  1.00  0.00           H  
ATOM   2415  CB  ALA   167      20.190  54.679  27.938  1.00  0.00           C  
ATOM   2416  HB1 ALA   167      19.873  54.387  28.937  1.00  0.00           H  
ATOM   2417  HB2 ALA   167      20.446  55.737  27.926  1.00  0.00           H  
ATOM   2418  HB3 ALA   167      19.288  54.748  27.332  1.00  0.00           H  
ATOM   2419  C   ALA   167      21.703  54.324  26.017  1.00  0.00           C  
ATOM   2420  O   ALA   167      21.182  53.940  24.945  1.00  0.00           O  
ATOM   2421  N   GLU   168      22.664  55.233  26.076  1.00  0.00           N  
ATOM   2422  H   GLU   168      23.027  55.572  26.956  1.00  0.00           H  
ATOM   2423  CA  GLU   168      23.312  55.690  24.810  1.00  0.00           C  
ATOM   2424  HA  GLU   168      22.617  55.724  23.974  1.00  0.00           H  
ATOM   2425  CB  GLU   168      23.915  57.117  25.020  1.00  0.00           C  
ATOM   2426  HB2 GLU   168      24.704  57.103  25.769  1.00  0.00           H  
ATOM   2427  HB3 GLU   168      24.479  57.379  24.127  1.00  0.00           H  
ATOM   2428  CG  GLU   168      22.912  58.230  25.275  1.00  0.00           C  
ATOM   2429  HG2 GLU   168      22.217  57.871  26.031  1.00  0.00           H  
ATOM   2430  HG3 GLU   168      23.414  59.103  25.688  1.00  0.00           H  
ATOM   2431  CD  GLU   168      22.101  58.643  24.035  1.00  0.00           C  
ATOM   2432  OE1 GLU   168      22.287  59.683  23.381  1.00  0.00           O  
ATOM   2433  OE2 GLU   168      21.131  57.960  23.784  1.00  0.00           O  
ATOM   2434  C   GLU   168      24.377  54.684  24.348  1.00  0.00           C  
ATOM   2435  O   GLU   168      24.569  54.540  23.123  1.00  0.00           O  
ATOM   2436  N   ALA   169      25.149  53.971  25.229  1.00  0.00           N  
ATOM   2437  H   ALA   169      25.046  54.051  26.231  1.00  0.00           H  
ATOM   2438  CA  ALA   169      26.009  52.898  24.765  1.00  0.00           C  
ATOM   2439  HA  ALA   169      26.724  53.253  24.026  1.00  0.00           H  
ATOM   2440  CB  ALA   169      26.693  52.218  25.957  1.00  0.00           C  
ATOM   2441  HB1 ALA   169      26.067  51.852  26.769  1.00  0.00           H  
ATOM   2442  HB2 ALA   169      27.291  51.402  25.554  1.00  0.00           H  
ATOM   2443  HB3 ALA   169      27.437  52.887  26.385  1.00  0.00           H  
ATOM   2444  C   ALA   169      25.128  51.904  23.991  1.00  0.00           C  
ATOM   2445  O   ALA   169      25.522  51.477  22.905  1.00  0.00           O  
ATOM   2446  N   ALA   170      23.908  51.676  24.457  1.00  0.00           N  
ATOM   2447  H   ALA   170      23.609  52.053  25.347  1.00  0.00           H  
ATOM   2448  CA  ALA   170      23.039  50.612  23.951  1.00  0.00           C  
ATOM   2449  HA  ALA   170      23.711  49.794  23.704  1.00  0.00           H  
ATOM   2450  CB  ALA   170      21.939  50.166  24.997  1.00  0.00           C  
ATOM   2451  HB1 ALA   170      21.193  49.532  24.522  1.00  0.00           H  
ATOM   2452  HB2 ALA   170      22.480  49.598  25.752  1.00  0.00           H  
ATOM   2453  HB3 ALA   170      21.525  51.065  25.450  1.00  0.00           H  
ATOM   2454  C   ALA   170      22.407  51.012  22.588  1.00  0.00           C  
ATOM   2455  O   ALA   170      22.167  50.106  21.732  1.00  0.00           O  
ATOM   2456  N   GLY   171      21.975  52.298  22.323  1.00  0.00           N  
ATOM   2457  H   GLY   171      22.306  53.032  22.935  1.00  0.00           H  
ATOM   2458  CA  GLY   171      21.487  52.701  21.001  1.00  0.00           C  
ATOM   2459  HA2 GLY   171      21.207  51.788  20.480  1.00  0.00           H  
ATOM   2460  HA3 GLY   171      20.548  53.231  21.143  1.00  0.00           H  
ATOM   2461  C   GLY   171      22.556  53.318  20.083  1.00  0.00           C  
ATOM   2462  O   GLY   171      22.969  52.813  19.048  1.00  0.00           O  
ATOM   2463  N   LYS   172      22.976  54.538  20.477  1.00  0.00           N  
ATOM   2464  H   LYS   172      22.719  54.949  21.365  1.00  0.00           H  
ATOM   2465  CA  LYS   172      24.059  55.233  19.779  1.00  0.00           C  
ATOM   2466  HA  LYS   172      23.619  55.262  18.785  1.00  0.00           H  
ATOM   2467  CB  LYS   172      24.409  56.580  20.336  1.00  0.00           C  
ATOM   2468  HB2 LYS   172      24.980  56.346  21.232  1.00  0.00           H  
ATOM   2469  HB3 LYS   172      25.087  57.160  19.713  1.00  0.00           H  
ATOM   2470  CG  LYS   172      23.233  57.438  20.705  1.00  0.00           C  
ATOM   2471  HG2 LYS   172      22.556  56.873  21.341  1.00  0.00           H  
ATOM   2472  HG3 LYS   172      23.606  58.263  21.309  1.00  0.00           H  
ATOM   2473  CD  LYS   172      22.388  57.948  19.547  1.00  0.00           C  
ATOM   2474  HD2 LYS   172      23.185  58.464  19.016  1.00  0.00           H  
ATOM   2475  HD3 LYS   172      21.901  57.140  19.005  1.00  0.00           H  
ATOM   2476  CE  LYS   172      21.269  58.955  19.987  1.00  0.00           C  
ATOM   2477  HE2 LYS   172      20.575  59.112  19.165  1.00  0.00           H  
ATOM   2478  HE3 LYS   172      20.734  58.377  20.737  1.00  0.00           H  
ATOM   2479  NZ  LYS   172      21.775  60.185  20.613  1.00  0.00           N  
ATOM   2480  HZ1 LYS   172      22.353  60.666  19.901  1.00  0.00           H  
ATOM   2481  HZ2 LYS   172      21.003  60.849  20.803  1.00  0.00           H  
ATOM   2482  HZ3 LYS   172      22.277  60.057  21.510  1.00  0.00           H  
ATOM   2483  C   LYS   172      25.345  54.375  19.543  1.00  0.00           C  
ATOM   2484  O   LYS   172      25.986  54.438  18.464  1.00  0.00           O  
ATOM   2485  N   THR   173      25.791  53.633  20.581  1.00  0.00           N  
ATOM   2486  H   THR   173      25.303  53.667  21.465  1.00  0.00           H  
ATOM   2487  CA  THR   173      26.998  52.825  20.520  1.00  0.00           C  
ATOM   2488  HA  THR   173      27.023  52.452  21.542  1.00  0.00           H  
ATOM   2489  CB  THR   173      28.233  53.663  20.448  1.00  0.00           C  
ATOM   2490  HB  THR   173      28.335  54.044  19.435  1.00  0.00           H  
ATOM   2491  CG2 THR   173      28.205  54.803  21.454  1.00  0.00           C  
ATOM   2492 HG21 THR   173      27.725  54.298  22.290  1.00  0.00           H  
ATOM   2493 HG22 THR   173      29.153  55.275  21.705  1.00  0.00           H  
ATOM   2494 HG23 THR   173      27.498  55.578  21.166  1.00  0.00           H  
ATOM   2495  OG1 THR   173      29.434  52.899  20.703  1.00  0.00           O  
ATOM   2496  HG1 THR   173      30.042  53.193  20.007  1.00  0.00           H  
ATOM   2497  C   THR   173      26.903  51.664  19.577  1.00  0.00           C  
ATOM   2498  O   THR   173      27.947  51.329  18.927  1.00  0.00           O  
ATOM   2499  N   LYS   174      25.737  51.054  19.500  1.00  0.00           N  
ATOM   2500  H   LYS   174      24.886  51.373  19.945  1.00  0.00           H  
ATOM   2501  CA  LYS   174      25.623  49.804  18.760  1.00  0.00           C  
ATOM   2502  HA  LYS   174      26.405  49.086  18.992  1.00  0.00           H  
ATOM   2503  CB  LYS   174      24.300  49.202  19.230  1.00  0.00           C  
ATOM   2504  HB2 LYS   174      24.268  49.254  20.316  1.00  0.00           H  
ATOM   2505  HB3 LYS   174      23.450  49.853  19.037  1.00  0.00           H  
ATOM   2506  CG  LYS   174      24.008  47.825  18.643  1.00  0.00           C  
ATOM   2507  HG2 LYS   174      23.781  47.967  17.588  1.00  0.00           H  
ATOM   2508  HG3 LYS   174      24.932  47.253  18.583  1.00  0.00           H  
ATOM   2509  CD  LYS   174      23.022  47.028  19.420  1.00  0.00           C  
ATOM   2510  HD2 LYS   174      23.580  46.898  20.346  1.00  0.00           H  
ATOM   2511  HD3 LYS   174      22.105  47.590  19.585  1.00  0.00           H  
ATOM   2512  CE  LYS   174      22.710  45.647  18.819  1.00  0.00           C  
ATOM   2513  HE2 LYS   174      22.211  45.845  17.873  1.00  0.00           H  
ATOM   2514  HE3 LYS   174      23.687  45.193  18.678  1.00  0.00           H  
ATOM   2515  NZ  LYS   174      21.916  44.780  19.778  1.00  0.00           N  
ATOM   2516  HZ1 LYS   174      20.915  45.032  19.865  1.00  0.00           H  
ATOM   2517  HZ2 LYS   174      21.902  43.788  19.481  1.00  0.00           H  
ATOM   2518  HZ3 LYS   174      22.397  44.915  20.686  1.00  0.00           H  
ATOM   2519  C   LYS   174      25.541  50.144  17.245  1.00  0.00           C  
ATOM   2520  O   LYS   174      26.118  49.408  16.423  1.00  0.00           O  
ATOM   2521  N   GLU   175      24.960  51.323  16.820  1.00  0.00           N  
ATOM   2522  H   GLU   175      24.642  51.955  17.543  1.00  0.00           H  
ATOM   2523  CA  GLU   175      25.171  51.752  15.453  1.00  0.00           C  
ATOM   2524  HA  GLU   175      25.433  50.883  14.855  1.00  0.00           H  
ATOM   2525  CB  GLU   175      23.870  52.281  14.752  1.00  0.00           C  
ATOM   2526  HB2 GLU   175      23.572  53.285  15.047  1.00  0.00           H  
ATOM   2527  HB3 GLU   175      23.953  52.210  13.669  1.00  0.00           H  
ATOM   2528  CG  GLU   175      22.759  51.316  14.954  1.00  0.00           C  
ATOM   2529  HG2 GLU   175      22.576  51.132  16.011  1.00  0.00           H  
ATOM   2530  HG3 GLU   175      21.892  51.839  14.557  1.00  0.00           H  
ATOM   2531  CD  GLU   175      22.958  49.880  14.399  1.00  0.00           C  
ATOM   2532  OE1 GLU   175      22.153  48.982  14.744  1.00  0.00           O  
ATOM   2533  OE2 GLU   175      23.857  49.586  13.599  1.00  0.00           O  
ATOM   2534  C   GLU   175      26.317  52.753  15.317  1.00  0.00           C  
ATOM   2535  O   GLU   175      26.212  53.772  14.626  1.00  0.00           O  
ATOM   2536  N   GLY   176      27.502  52.418  15.943  1.00  0.00           N  
ATOM   2537  H   GLY   176      27.531  51.639  16.587  1.00  0.00           H  
ATOM   2538  CA  GLY   176      28.512  53.406  16.213  1.00  0.00           C  
ATOM   2539  HA2 GLY   176      28.154  54.090  16.980  1.00  0.00           H  
ATOM   2540  HA3 GLY   176      29.390  52.924  16.636  1.00  0.00           H  
ATOM   2541  C   GLY   176      28.867  54.203  14.914  1.00  0.00           C  
ATOM   2542  O   GLY   176      29.170  55.413  14.941  1.00  0.00           O  
ATOM   2543  N   VAL   177      28.891  53.532  13.793  1.00  0.00           N  
ATOM   2544  H   VAL   177      28.796  52.526  13.799  1.00  0.00           H  
ATOM   2545  CA  VAL   177      29.382  54.099  12.552  1.00  0.00           C  
ATOM   2546  HA  VAL   177      30.364  54.482  12.820  1.00  0.00           H  
ATOM   2547  CB  VAL   177      29.545  53.114  11.372  1.00  0.00           C  
ATOM   2548  HB  VAL   177      30.108  52.351  11.905  1.00  0.00           H  
ATOM   2549  CG1 VAL   177      28.242  52.471  10.913  1.00  0.00           C  
ATOM   2550 HG11 VAL   177      27.642  53.293  10.527  1.00  0.00           H  
ATOM   2551 HG12 VAL   177      28.490  51.759  10.128  1.00  0.00           H  
ATOM   2552 HG13 VAL   177      27.576  51.975  11.616  1.00  0.00           H  
ATOM   2553  CG2 VAL   177      30.404  53.704  10.269  1.00  0.00           C  
ATOM   2554 HG21 VAL   177      29.940  54.614   9.894  1.00  0.00           H  
ATOM   2555 HG22 VAL   177      31.316  53.976  10.797  1.00  0.00           H  
ATOM   2556 HG23 VAL   177      30.481  52.911   9.528  1.00  0.00           H  
ATOM   2557  C   VAL   177      28.567  55.277  12.117  1.00  0.00           C  
ATOM   2558  O   VAL   177      29.073  56.230  11.479  1.00  0.00           O  
ATOM   2559  N   LEU   178      27.227  55.238  12.425  1.00  0.00           N  
ATOM   2560  H   LEU   178      26.958  54.665  13.213  1.00  0.00           H  
ATOM   2561  CA  LEU   178      26.299  56.258  12.047  1.00  0.00           C  
ATOM   2562  HA  LEU   178      26.416  56.576  11.014  1.00  0.00           H  
ATOM   2563  CB  LEU   178      24.851  55.656  12.057  1.00  0.00           C  
ATOM   2564  HB2 LEU   178      24.602  55.402  13.086  1.00  0.00           H  
ATOM   2565  HB3 LEU   178      24.231  56.515  11.807  1.00  0.00           H  
ATOM   2566  CG  LEU   178      24.455  54.540  11.178  1.00  0.00           C  
ATOM   2567  HG  LEU   178      24.968  53.635  11.498  1.00  0.00           H  
ATOM   2568  CD1 LEU   178      22.958  54.140  11.110  1.00  0.00           C  
ATOM   2569 HD11 LEU   178      22.569  53.653  12.001  1.00  0.00           H  
ATOM   2570 HD12 LEU   178      22.366  55.050  11.029  1.00  0.00           H  
ATOM   2571 HD13 LEU   178      22.803  53.472  10.265  1.00  0.00           H  
ATOM   2572  CD2 LEU   178      24.954  54.941   9.771  1.00  0.00           C  
ATOM   2573 HD21 LEU   178      24.569  55.889   9.399  1.00  0.00           H  
ATOM   2574 HD22 LEU   178      26.033  55.077   9.738  1.00  0.00           H  
ATOM   2575 HD23 LEU   178      24.804  54.092   9.107  1.00  0.00           H  
ATOM   2576  C   LEU   178      26.402  57.425  13.045  1.00  0.00           C  
ATOM   2577  O   LEU   178      26.258  58.609  12.660  1.00  0.00           O  
ATOM   2578  N   TYR   179      26.584  57.077  14.319  1.00  0.00           N  
ATOM   2579  H   TYR   179      26.653  56.093  14.542  1.00  0.00           H  
ATOM   2580  CA  TYR   179      26.285  57.961  15.415  1.00  0.00           C  
ATOM   2581  HA  TYR   179      25.613  58.699  14.982  1.00  0.00           H  
ATOM   2582  CB  TYR   179      25.526  57.266  16.548  1.00  0.00           C  
ATOM   2583  HB2 TYR   179      26.028  56.310  16.687  1.00  0.00           H  
ATOM   2584  HB3 TYR   179      25.674  57.826  17.470  1.00  0.00           H  
ATOM   2585  CG  TYR   179      24.063  56.997  16.394  1.00  0.00           C  
ATOM   2586  CD1 TYR   179      23.574  55.730  16.188  1.00  0.00           C  
ATOM   2587  HD1 TYR   179      24.303  54.935  16.086  1.00  0.00           H  
ATOM   2588  CE1 TYR   179      22.217  55.558  15.912  1.00  0.00           C  
ATOM   2589  HE1 TYR   179      21.809  54.563  15.777  1.00  0.00           H  
ATOM   2590  CZ  TYR   179      21.365  56.694  15.751  1.00  0.00           C  
ATOM   2591  OH  TYR   179      20.108  56.629  15.269  1.00  0.00           O  
ATOM   2592  HH  TYR   179      19.793  55.720  15.142  1.00  0.00           H  
ATOM   2593  CE2 TYR   179      21.877  57.952  15.957  1.00  0.00           C  
ATOM   2594  HE2 TYR   179      21.187  58.783  15.874  1.00  0.00           H  
ATOM   2595  CD2 TYR   179      23.244  58.100  16.308  1.00  0.00           C  
ATOM   2596  HD2 TYR   179      23.632  59.098  16.476  1.00  0.00           H  
ATOM   2597  C   TYR   179      27.476  58.671  15.957  1.00  0.00           C  
ATOM   2598  O   TYR   179      27.349  59.833  16.319  1.00  0.00           O  
ATOM   2599  N   VAL   180      28.611  57.985  16.024  1.00  0.00           N  
ATOM   2600  H   VAL   180      28.770  57.088  15.585  1.00  0.00           H  
ATOM   2601  CA  VAL   180      29.794  58.481  16.813  1.00  0.00           C  
ATOM   2602  HA  VAL   180      29.705  59.542  17.037  1.00  0.00           H  
ATOM   2603  CB  VAL   180      29.997  57.619  18.094  1.00  0.00           C  
ATOM   2604  HB  VAL   180      30.609  58.274  18.711  1.00  0.00           H  
ATOM   2605  CG1 VAL   180      28.727  57.482  18.952  1.00  0.00           C  
ATOM   2606 HG11 VAL   180      29.047  57.299  19.975  1.00  0.00           H  
ATOM   2607 HG12 VAL   180      28.216  58.439  19.041  1.00  0.00           H  
ATOM   2608 HG13 VAL   180      28.116  56.657  18.591  1.00  0.00           H  
ATOM   2609  CG2 VAL   180      30.698  56.337  17.970  1.00  0.00           C  
ATOM   2610 HG21 VAL   180      30.613  55.956  18.986  1.00  0.00           H  
ATOM   2611 HG22 VAL   180      30.263  55.705  17.198  1.00  0.00           H  
ATOM   2612 HG23 VAL   180      31.771  56.471  17.854  1.00  0.00           H  
ATOM   2613  C   VAL   180      31.043  58.466  15.942  1.00  0.00           C  
ATOM   2614  O   VAL   180      31.964  59.324  16.114  1.00  0.00           O  
ATOM   2615  N   GLY   181      31.037  57.649  14.866  1.00  0.00           N  
ATOM   2616  H   GLY   181      30.164  57.212  14.602  1.00  0.00           H  
ATOM   2617  CA  GLY   181      32.168  57.580  13.913  1.00  0.00           C  
ATOM   2618  HA2 GLY   181      31.988  58.305  13.123  1.00  0.00           H  
ATOM   2619  HA3 GLY   181      33.062  57.993  14.374  1.00  0.00           H  
ATOM   2620  C   GLY   181      32.378  56.151  13.335  1.00  0.00           C  
ATOM   2621  O   GLY   181      32.398  56.005  12.119  1.00  0.00           O  
ATOM   2622  N   SER   182      32.510  55.186  14.225  1.00  0.00           N  
ATOM   2623  H   SER   182      32.221  55.299  15.188  1.00  0.00           H  
ATOM   2624  CA  SER   182      33.050  53.928  13.911  1.00  0.00           C  
ATOM   2625  HA  SER   182      32.843  53.540  12.917  1.00  0.00           H  
ATOM   2626  CB  SER   182      34.636  53.973  13.986  1.00  0.00           C  
ATOM   2627  HB2 SER   182      35.025  54.750  13.331  1.00  0.00           H  
ATOM   2628  HB3 SER   182      34.957  54.147  15.011  1.00  0.00           H  
ATOM   2629  OG  SER   182      35.144  52.685  13.609  1.00  0.00           O  
ATOM   2630  HG  SER   182      35.109  52.136  14.407  1.00  0.00           H  
ATOM   2631  C   SER   182      32.601  52.977  14.995  1.00  0.00           C  
ATOM   2632  O   SER   182      32.247  53.298  16.100  1.00  0.00           O  
ATOM   2633  N   LYS   183      32.652  51.653  14.680  1.00  0.00           N  
ATOM   2634  H   LYS   183      33.101  51.390  13.813  1.00  0.00           H  
ATOM   2635  CA  LYS   183      32.585  50.682  15.667  1.00  0.00           C  
ATOM   2636  HA  LYS   183      31.779  50.889  16.367  1.00  0.00           H  
ATOM   2637  CB  LYS   183      32.476  49.271  15.046  1.00  0.00           C  
ATOM   2638  HB2 LYS   183      31.682  49.304  14.303  1.00  0.00           H  
ATOM   2639  HB3 LYS   183      33.356  49.014  14.459  1.00  0.00           H  
ATOM   2640  CG  LYS   183      32.226  48.159  16.036  1.00  0.00           C  
ATOM   2641  HG2 LYS   183      33.202  48.076  16.510  1.00  0.00           H  
ATOM   2642  HG3 LYS   183      31.433  48.484  16.706  1.00  0.00           H  
ATOM   2643  CD  LYS   183      31.824  46.893  15.372  1.00  0.00           C  
ATOM   2644  HD2 LYS   183      30.834  47.162  15.008  1.00  0.00           H  
ATOM   2645  HD3 LYS   183      32.445  46.676  14.505  1.00  0.00           H  
ATOM   2646  CE  LYS   183      31.810  45.688  16.227  1.00  0.00           C  
ATOM   2647  HE2 LYS   183      32.826  45.469  16.546  1.00  0.00           H  
ATOM   2648  HE3 LYS   183      31.214  45.876  17.117  1.00  0.00           H  
ATOM   2649  NZ  LYS   183      31.517  44.418  15.470  1.00  0.00           N  
ATOM   2650  HZ1 LYS   183      32.034  44.272  14.584  1.00  0.00           H  
ATOM   2651  HZ2 LYS   183      31.699  43.598  16.075  1.00  0.00           H  
ATOM   2652  HZ3 LYS   183      30.512  44.362  15.228  1.00  0.00           H  
ATOM   2653  C   LYS   183      33.949  50.772  16.460  1.00  0.00           C  
ATOM   2654  O   LYS   183      35.031  50.950  15.909  1.00  0.00           O  
ATOM   2655  N   THR   184      33.800  50.668  17.806  1.00  0.00           N  
ATOM   2656  H   THR   184      32.916  50.793  18.281  1.00  0.00           H  
ATOM   2657  CA  THR   184      34.937  50.519  18.744  1.00  0.00           C  
ATOM   2658  HA  THR   184      35.857  50.453  18.169  1.00  0.00           H  
ATOM   2659  CB  THR   184      35.167  51.733  19.527  1.00  0.00           C  
ATOM   2660  HB  THR   184      36.155  51.709  19.980  1.00  0.00           H  
ATOM   2661  CG2 THR   184      35.268  53.015  18.726  1.00  0.00           C  
ATOM   2662 HG21 THR   184      34.272  53.403  18.521  1.00  0.00           H  
ATOM   2663 HG22 THR   184      35.865  53.727  19.292  1.00  0.00           H  
ATOM   2664 HG23 THR   184      35.761  52.842  17.771  1.00  0.00           H  
ATOM   2665  OG1 THR   184      34.149  51.987  20.500  1.00  0.00           O  
ATOM   2666  HG1 THR   184      33.872  52.885  20.259  1.00  0.00           H  
ATOM   2667  C   THR   184      34.836  49.385  19.767  1.00  0.00           C  
ATOM   2668  O   THR   184      35.793  49.066  20.460  1.00  0.00           O  
ATOM   2669  N   LYS   185      33.602  48.737  19.763  1.00  0.00           N  
ATOM   2670  H   LYS   185      32.767  49.029  19.274  1.00  0.00           H  
ATOM   2671  CA  LYS   185      33.380  47.669  20.693  1.00  0.00           C  
ATOM   2672  HA  LYS   185      34.305  47.205  21.027  1.00  0.00           H  
ATOM   2673  CB  LYS   185      32.505  48.061  21.903  1.00  0.00           C  
ATOM   2674  HB2 LYS   185      31.514  48.376  21.580  1.00  0.00           H  
ATOM   2675  HB3 LYS   185      32.399  47.096  22.394  1.00  0.00           H  
ATOM   2676  CG  LYS   185      33.147  48.959  22.930  1.00  0.00           C  
ATOM   2677  HG2 LYS   185      33.647  48.410  23.726  1.00  0.00           H  
ATOM   2678  HG3 LYS   185      33.920  49.588  22.494  1.00  0.00           H  
ATOM   2679  CD  LYS   185      32.209  49.967  23.605  1.00  0.00           C  
ATOM   2680  HD2 LYS   185      31.438  49.401  24.124  1.00  0.00           H  
ATOM   2681  HD3 LYS   185      32.675  50.620  24.340  1.00  0.00           H  
ATOM   2682  CE  LYS   185      31.704  50.988  22.610  1.00  0.00           C  
ATOM   2683  HE2 LYS   185      32.544  51.636  22.371  1.00  0.00           H  
ATOM   2684  HE3 LYS   185      31.331  50.477  21.725  1.00  0.00           H  
ATOM   2685  NZ  LYS   185      30.699  51.955  23.201  1.00  0.00           N  
ATOM   2686  HZ1 LYS   185      31.034  52.386  24.081  1.00  0.00           H  
ATOM   2687  HZ2 LYS   185      30.637  52.713  22.498  1.00  0.00           H  
ATOM   2688  HZ3 LYS   185      29.813  51.427  23.297  1.00  0.00           H  
ATOM   2689  C   LYS   185      32.593  46.607  19.892  1.00  0.00           C  
ATOM   2690  O   LYS   185      31.675  46.799  19.146  1.00  0.00           O  
ATOM   2691  N   GLU   186      32.973  45.409  20.260  1.00  0.00           N  
ATOM   2692  H   GLU   186      33.685  45.435  20.978  1.00  0.00           H  
ATOM   2693  CA  GLU   186      32.063  44.242  20.182  1.00  0.00           C  
ATOM   2694  HA  GLU   186      31.495  44.164  19.258  1.00  0.00           H  
ATOM   2695  CB  GLU   186      32.881  42.884  20.258  1.00  0.00           C  
ATOM   2696  HB2 GLU   186      33.667  42.953  21.007  1.00  0.00           H  
ATOM   2697  HB3 GLU   186      32.164  42.110  20.524  1.00  0.00           H  
ATOM   2698  CG  GLU   186      33.401  42.547  18.832  1.00  0.00           C  
ATOM   2699  HG2 GLU   186      33.655  43.452  18.282  1.00  0.00           H  
ATOM   2700  HG3 GLU   186      34.341  41.999  18.824  1.00  0.00           H  
ATOM   2701  CD  GLU   186      32.305  41.800  18.036  1.00  0.00           C  
ATOM   2702  OE1 GLU   186      31.537  42.361  17.278  1.00  0.00           O  
ATOM   2703  OE2 GLU   186      32.027  40.586  18.326  1.00  0.00           O  
ATOM   2704  C   GLU   186      30.959  44.322  21.222  1.00  0.00           C  
ATOM   2705  O   GLU   186      31.230  44.720  22.421  1.00  0.00           O  
ATOM   2706  N   GLY   187      29.790  43.824  20.789  1.00  0.00           N  
ATOM   2707  H   GLY   187      29.654  43.663  19.800  1.00  0.00           H  
ATOM   2708  CA  GLY   187      28.608  44.005  21.637  1.00  0.00           C  
ATOM   2709  HA2 GLY   187      27.739  43.754  21.033  1.00  0.00           H  
ATOM   2710  HA3 GLY   187      28.718  43.414  22.544  1.00  0.00           H  
ATOM   2711  C   GLY   187      28.448  45.450  22.129  1.00  0.00           C  
ATOM   2712  O   GLY   187      28.802  46.373  21.399  1.00  0.00           O  
ATOM   2713  N   VAL   188      27.890  45.523  23.332  1.00  0.00           N  
ATOM   2714  H   VAL   188      27.446  44.719  23.756  1.00  0.00           H  
ATOM   2715  CA  VAL   188      27.766  46.784  24.115  1.00  0.00           C  
ATOM   2716  HA  VAL   188      28.320  47.522  23.539  1.00  0.00           H  
ATOM   2717  CB  VAL   188      26.344  47.266  24.140  1.00  0.00           C  
ATOM   2718  HB  VAL   188      25.775  46.437  24.556  1.00  0.00           H  
ATOM   2719  CG1 VAL   188      25.999  48.400  25.127  1.00  0.00           C  
ATOM   2720 HG11 VAL   188      26.243  48.060  26.131  1.00  0.00           H  
ATOM   2721 HG12 VAL   188      26.518  49.286  24.766  1.00  0.00           H  
ATOM   2722 HG13 VAL   188      24.946  48.659  25.031  1.00  0.00           H  
ATOM   2723  CG2 VAL   188      25.876  47.678  22.691  1.00  0.00           C  
ATOM   2724 HG21 VAL   188      26.316  48.477  22.097  1.00  0.00           H  
ATOM   2725 HG22 VAL   188      25.891  46.823  22.019  1.00  0.00           H  
ATOM   2726 HG23 VAL   188      24.818  47.913  22.791  1.00  0.00           H  
ATOM   2727  C   VAL   188      28.506  46.663  25.412  1.00  0.00           C  
ATOM   2728  O   VAL   188      28.348  45.715  26.156  1.00  0.00           O  
ATOM   2729  N   VAL   189      29.344  47.741  25.619  1.00  0.00           N  
ATOM   2730  H   VAL   189      29.394  48.445  24.895  1.00  0.00           H  
ATOM   2731  CA  VAL   189      30.258  47.866  26.773  1.00  0.00           C  
ATOM   2732  HA  VAL   189      29.816  47.276  27.573  1.00  0.00           H  
ATOM   2733  CB  VAL   189      31.734  47.367  26.366  1.00  0.00           C  
ATOM   2734  HB  VAL   189      32.254  48.082  25.732  1.00  0.00           H  
ATOM   2735  CG1 VAL   189      32.558  47.258  27.641  1.00  0.00           C  
ATOM   2736 HG11 VAL   189      33.551  46.871  27.421  1.00  0.00           H  
ATOM   2737 HG12 VAL   189      32.880  48.245  27.966  1.00  0.00           H  
ATOM   2738 HG13 VAL   189      32.090  46.615  28.383  1.00  0.00           H  
ATOM   2739  CG2 VAL   189      31.665  46.057  25.628  1.00  0.00           C  
ATOM   2740 HG21 VAL   189      31.284  45.306  26.318  1.00  0.00           H  
ATOM   2741 HG22 VAL   189      31.005  46.101  24.764  1.00  0.00           H  
ATOM   2742 HG23 VAL   189      32.690  45.800  25.370  1.00  0.00           H  
ATOM   2743  C   VAL   189      30.262  49.254  27.291  1.00  0.00           C  
ATOM   2744  O   VAL   189      30.507  50.221  26.576  1.00  0.00           O  
ATOM   2745  N   HIE   190      29.913  49.447  28.619  1.00  0.00           N  
ATOM   2746  H   HIE   190      29.748  48.612  29.165  1.00  0.00           H  
ATOM   2747  CA  HIE   190      29.946  50.777  29.245  1.00  0.00           C  
ATOM   2748  HA  HIE   190      30.565  51.464  28.673  1.00  0.00           H  
ATOM   2749  CB  HIE   190      28.490  51.306  29.399  1.00  0.00           C  
ATOM   2750  HB2 HIE   190      28.032  51.457  28.423  1.00  0.00           H  
ATOM   2751  HB3 HIE   190      27.947  50.600  30.023  1.00  0.00           H  
ATOM   2752  CG  HIE   190      28.530  52.681  30.091  1.00  0.00           C  
ATOM   2753  ND1 HIE   190      28.761  53.919  29.486  1.00  0.00           N  
ATOM   2754  CE1 HIE   190      28.842  54.821  30.402  1.00  0.00           C  
ATOM   2755  HE1 HIE   190      29.074  55.864  30.257  1.00  0.00           H  
ATOM   2756  NE2 HIE   190      28.616  54.295  31.611  1.00  0.00           N  
ATOM   2757  HE2 HIE   190      28.268  54.720  32.478  1.00  0.00           H  
ATOM   2758  CD2 HIE   190      28.319  52.943  31.382  1.00  0.00           C  
ATOM   2759  HD2 HIE   190      27.768  52.240  31.985  1.00  0.00           H  
ATOM   2760  C   HIE   190      30.754  50.525  30.555  1.00  0.00           C  
ATOM   2761  O   HIE   190      30.244  50.075  31.598  1.00  0.00           O  
ATOM   2762  N   GLY   191      32.072  50.650  30.427  1.00  0.00           N  
ATOM   2763  H   GLY   191      32.450  50.981  29.549  1.00  0.00           H  
ATOM   2764  CA  GLY   191      32.846  50.592  31.618  1.00  0.00           C  
ATOM   2765  HA2 GLY   191      33.883  50.809  31.373  1.00  0.00           H  
ATOM   2766  HA3 GLY   191      32.427  51.246  32.379  1.00  0.00           H  
ATOM   2767  C   GLY   191      32.835  49.156  32.183  1.00  0.00           C  
ATOM   2768  O   GLY   191      33.211  48.264  31.455  1.00  0.00           O  
ATOM   2769  N   VAL   192      32.302  48.997  33.375  1.00  0.00           N  
ATOM   2770  H   VAL   192      32.008  49.741  33.993  1.00  0.00           H  
ATOM   2771  CA  VAL   192      32.218  47.583  33.976  1.00  0.00           C  
ATOM   2772  HA  VAL   192      33.197  47.155  33.770  1.00  0.00           H  
ATOM   2773  CB  VAL   192      32.121  47.694  35.498  1.00  0.00           C  
ATOM   2774  HB  VAL   192      31.791  46.728  35.873  1.00  0.00           H  
ATOM   2775  CG1 VAL   192      33.478  47.949  36.100  1.00  0.00           C  
ATOM   2776 HG11 VAL   192      34.185  47.130  36.217  1.00  0.00           H  
ATOM   2777 HG12 VAL   192      33.945  48.697  35.462  1.00  0.00           H  
ATOM   2778 HG13 VAL   192      33.456  48.360  37.108  1.00  0.00           H  
ATOM   2779  CG2 VAL   192      31.124  48.718  35.964  1.00  0.00           C  
ATOM   2780 HG21 VAL   192      30.151  48.585  35.495  1.00  0.00           H  
ATOM   2781 HG22 VAL   192      30.971  48.527  37.024  1.00  0.00           H  
ATOM   2782 HG23 VAL   192      31.543  49.710  35.808  1.00  0.00           H  
ATOM   2783  C   VAL   192      31.025  46.826  33.440  1.00  0.00           C  
ATOM   2784  O   VAL   192      30.787  45.688  33.793  1.00  0.00           O  
ATOM   2785  N   ALA   193      30.093  47.485  32.744  1.00  0.00           N  
ATOM   2786  H   ALA   193      30.344  48.420  32.452  1.00  0.00           H  
ATOM   2787  CA  ALA   193      28.927  46.840  32.152  1.00  0.00           C  
ATOM   2788  HA  ALA   193      28.575  46.014  32.766  1.00  0.00           H  
ATOM   2789  CB  ALA   193      27.803  47.774  31.950  1.00  0.00           C  
ATOM   2790  HB1 ALA   193      26.882  47.248  31.706  1.00  0.00           H  
ATOM   2791  HB2 ALA   193      27.670  48.365  32.854  1.00  0.00           H  
ATOM   2792  HB3 ALA   193      28.148  48.453  31.173  1.00  0.00           H  
ATOM   2793  C   ALA   193      29.353  46.186  30.807  1.00  0.00           C  
ATOM   2794  O   ALA   193      30.125  46.711  29.975  1.00  0.00           O  
ATOM   2795  N   THR   194      28.698  45.052  30.629  1.00  0.00           N  
ATOM   2796  H   THR   194      28.190  44.597  31.375  1.00  0.00           H  
ATOM   2797  CA  THR   194      28.368  44.386  29.398  1.00  0.00           C  
ATOM   2798  HA  THR   194      27.915  43.436  29.676  1.00  0.00           H  
ATOM   2799  CB  THR   194      29.509  44.164  28.425  1.00  0.00           C  
ATOM   2800  HB  THR   194      30.076  45.032  28.096  1.00  0.00           H  
ATOM   2801  CG2 THR   194      30.514  43.221  29.116  1.00  0.00           C  
ATOM   2802 HG21 THR   194      30.004  42.286  29.341  1.00  0.00           H  
ATOM   2803 HG22 THR   194      31.477  43.180  28.612  1.00  0.00           H  
ATOM   2804 HG23 THR   194      30.829  43.645  30.067  1.00  0.00           H  
ATOM   2805  OG1 THR   194      29.103  43.444  27.243  1.00  0.00           O  
ATOM   2806  HG1 THR   194      28.606  44.057  26.680  1.00  0.00           H  
ATOM   2807  C   THR   194      27.330  45.251  28.663  1.00  0.00           C  
ATOM   2808  O   THR   194      27.273  46.474  28.725  1.00  0.00           O  
ATOM   2809  N   VAL   195      26.236  44.650  28.089  1.00  0.00           N  
ATOM   2810  H   VAL   195      25.777  45.360  27.534  1.00  0.00           H  
ATOM   2811  CA  VAL   195      25.982  43.207  27.811  1.00  0.00           C  
ATOM   2812  HA  VAL   195      26.771  42.536  28.143  1.00  0.00           H  
ATOM   2813  CB  VAL   195      24.653  42.709  28.398  1.00  0.00           C  
ATOM   2814  HB  VAL   195      23.906  43.356  27.943  1.00  0.00           H  
ATOM   2815  CG1 VAL   195      24.264  41.280  28.033  1.00  0.00           C  
ATOM   2816 HG11 VAL   195      23.265  41.162  28.448  1.00  0.00           H  
ATOM   2817 HG12 VAL   195      24.112  41.189  26.959  1.00  0.00           H  
ATOM   2818 HG13 VAL   195      24.937  40.571  28.512  1.00  0.00           H  
ATOM   2819  CG2 VAL   195      24.774  42.772  29.875  1.00  0.00           C  
ATOM   2820 HG21 VAL   195      24.884  43.785  30.257  1.00  0.00           H  
ATOM   2821 HG22 VAL   195      23.858  42.378  30.311  1.00  0.00           H  
ATOM   2822 HG23 VAL   195      25.638  42.198  30.203  1.00  0.00           H  
ATOM   2823  C   VAL   195      26.108  43.103  26.339  1.00  0.00           C  
ATOM   2824  O   VAL   195      25.768  43.947  25.488  1.00  0.00           O  
ATOM   2825  N   ALA   196      26.697  41.920  25.980  1.00  0.00           N  
ATOM   2826  H   ALA   196      26.898  41.184  26.643  1.00  0.00           H  
ATOM   2827  CA  ALA   196      26.953  41.662  24.570  1.00  0.00           C  
ATOM   2828  HA  ALA   196      27.277  42.575  24.076  1.00  0.00           H  
ATOM   2829  CB  ALA   196      28.076  40.630  24.589  1.00  0.00           C  
ATOM   2830  HB1 ALA   196      28.361  40.505  23.547  1.00  0.00           H  
ATOM   2831  HB2 ALA   196      29.016  40.914  25.058  1.00  0.00           H  
ATOM   2832  HB3 ALA   196      27.728  39.658  24.934  1.00  0.00           H  
ATOM   2833  C   ALA   196      25.673  41.186  23.849  1.00  0.00           C  
ATOM   2834  O   ALA   196      24.587  41.289  24.431  1.00  0.00           O  
ATOM   2835  N   GLU   197      25.839  40.662  22.581  1.00  0.00           N  
ATOM   2836  H   GLU   197      26.754  40.683  22.152  1.00  0.00           H  
ATOM   2837  CA  GLU   197      24.721  40.604  21.693  1.00  0.00           C  
ATOM   2838  HA  GLU   197      24.156  41.530  21.771  1.00  0.00           H  
ATOM   2839  CB  GLU   197      25.210  40.360  20.283  1.00  0.00           C  
ATOM   2840  HB2 GLU   197      26.136  40.891  20.074  1.00  0.00           H  
ATOM   2841  HB3 GLU   197      25.579  39.338  20.232  1.00  0.00           H  
ATOM   2842  CG  GLU   197      24.149  40.439  19.162  1.00  0.00           C  
ATOM   2843  HG2 GLU   197      24.658  40.164  18.240  1.00  0.00           H  
ATOM   2844  HG3 GLU   197      23.325  39.750  19.333  1.00  0.00           H  
ATOM   2845  CD  GLU   197      23.634  41.852  19.117  1.00  0.00           C  
ATOM   2846  OE1 GLU   197      24.326  42.790  18.692  1.00  0.00           O  
ATOM   2847  OE2 GLU   197      22.521  42.135  19.624  1.00  0.00           O  
ATOM   2848  C   GLU   197      23.722  39.471  22.126  1.00  0.00           C  
ATOM   2849  O   GLU   197      22.456  39.553  22.097  1.00  0.00           O  
ATOM   2850  N   LYS   198      24.270  38.289  22.502  1.00  0.00           N  
ATOM   2851  H   LYS   198      25.198  38.243  22.899  1.00  0.00           H  
ATOM   2852  CA  LYS   198      23.449  37.270  23.050  1.00  0.00           C  
ATOM   2853  HA  LYS   198      22.449  37.667  23.212  1.00  0.00           H  
ATOM   2854  CB  LYS   198      23.291  36.133  22.070  1.00  0.00           C  
ATOM   2855  HB2 LYS   198      24.251  35.731  21.750  1.00  0.00           H  
ATOM   2856  HB3 LYS   198      22.852  35.249  22.528  1.00  0.00           H  
ATOM   2857  CG  LYS   198      22.640  36.466  20.727  1.00  0.00           C  
ATOM   2858  HG2 LYS   198      23.115  37.328  20.264  1.00  0.00           H  
ATOM   2859  HG3 LYS   198      22.650  35.612  20.052  1.00  0.00           H  
ATOM   2860  CD  LYS   198      21.109  36.780  20.750  1.00  0.00           C  
ATOM   2861  HD2 LYS   198      20.619  36.093  21.437  1.00  0.00           H  
ATOM   2862  HD3 LYS   198      21.010  37.802  21.112  1.00  0.00           H  
ATOM   2863  CE  LYS   198      20.520  36.760  19.316  1.00  0.00           C  
ATOM   2864  HE2 LYS   198      20.662  35.925  18.634  1.00  0.00           H  
ATOM   2865  HE3 LYS   198      19.457  36.767  19.544  1.00  0.00           H  
ATOM   2866  NZ  LYS   198      20.893  37.902  18.535  1.00  0.00           N  
ATOM   2867  HZ1 LYS   198      20.374  38.039  17.650  1.00  0.00           H  
ATOM   2868  HZ2 LYS   198      20.641  38.786  19.012  1.00  0.00           H  
ATOM   2869  HZ3 LYS   198      21.900  37.949  18.298  1.00  0.00           H  
ATOM   2870  C   LYS   198      24.108  36.924  24.379  1.00  0.00           C  
ATOM   2871  O   LYS   198      25.244  37.278  24.715  1.00  0.00           O  
ATOM   2872  N   THR   199      23.324  36.208  25.149  1.00  0.00           N  
ATOM   2873  H   THR   199      22.441  35.823  24.842  1.00  0.00           H  
ATOM   2874  CA  THR   199      23.414  35.925  26.589  1.00  0.00           C  
ATOM   2875  HA  THR   199      22.461  35.516  26.916  1.00  0.00           H  
ATOM   2876  CB  THR   199      23.478  37.290  27.372  1.00  0.00           C  
ATOM   2877  HB  THR   199      24.487  37.688  27.292  1.00  0.00           H  
ATOM   2878  CG2 THR   199      22.533  38.325  26.759  1.00  0.00           C  
ATOM   2879 HG21 THR   199      22.352  39.088  27.514  1.00  0.00           H  
ATOM   2880 HG22 THR   199      22.997  38.874  25.942  1.00  0.00           H  
ATOM   2881 HG23 THR   199      21.583  37.990  26.347  1.00  0.00           H  
ATOM   2882  OG1 THR   199      23.012  37.021  28.717  1.00  0.00           O  
ATOM   2883  HG1 THR   199      22.107  36.686  28.626  1.00  0.00           H  
ATOM   2884  C   THR   199      24.514  34.956  26.909  1.00  0.00           C  
ATOM   2885  O   THR   199      25.495  35.179  27.559  1.00  0.00           O  
ATOM   2886  N   LYS   200      24.350  33.700  26.444  1.00  0.00           N  
ATOM   2887  H   LYS   200      23.516  33.554  25.891  1.00  0.00           H  
ATOM   2888  CA  LYS   200      25.055  32.503  26.971  1.00  0.00           C  
ATOM   2889  HA  LYS   200      25.067  32.611  28.053  1.00  0.00           H  
ATOM   2890  CB  LYS   200      24.168  31.294  26.473  1.00  0.00           C  
ATOM   2891  HB2 LYS   200      23.146  31.625  26.647  1.00  0.00           H  
ATOM   2892  HB3 LYS   200      24.345  31.134  25.411  1.00  0.00           H  
ATOM   2893  CG  LYS   200      24.493  30.035  27.276  1.00  0.00           C  
ATOM   2894  HG2 LYS   200      25.423  29.616  26.896  1.00  0.00           H  
ATOM   2895  HG3 LYS   200      24.779  30.385  28.266  1.00  0.00           H  
ATOM   2896  CD  LYS   200      23.371  29.017  27.390  1.00  0.00           C  
ATOM   2897  HD2 LYS   200      22.538  29.371  27.993  1.00  0.00           H  
ATOM   2898  HD3 LYS   200      22.849  28.840  26.451  1.00  0.00           H  
ATOM   2899  CE  LYS   200      23.857  27.680  27.976  1.00  0.00           C  
ATOM   2900  HE2 LYS   200      24.366  27.745  28.935  1.00  0.00           H  
ATOM   2901  HE3 LYS   200      23.035  27.000  28.185  1.00  0.00           H  
ATOM   2902  NZ  LYS   200      24.895  26.999  27.179  1.00  0.00           N  
ATOM   2903  HZ1 LYS   200      24.423  26.704  26.305  1.00  0.00           H  
ATOM   2904  HZ2 LYS   200      25.741  27.452  26.789  1.00  0.00           H  
ATOM   2905  HZ3 LYS   200      25.095  26.066  27.582  1.00  0.00           H  
ATOM   2906  C   LYS   200      26.480  32.435  26.572  1.00  0.00           C  
ATOM   2907  O   LYS   200      27.276  31.761  27.229  1.00  0.00           O  
ATOM   2908  N   GLU   201      26.875  33.080  25.475  1.00  0.00           N  
ATOM   2909  H   GLU   201      26.155  33.494  24.898  1.00  0.00           H  
ATOM   2910  CA  GLU   201      28.297  33.339  25.190  1.00  0.00           C  
ATOM   2911  HA  GLU   201      28.877  32.423  25.280  1.00  0.00           H  
ATOM   2912  CB  GLU   201      28.438  33.834  23.724  1.00  0.00           C  
ATOM   2913  HB2 GLU   201      27.721  34.640  23.582  1.00  0.00           H  
ATOM   2914  HB3 GLU   201      29.325  34.437  23.538  1.00  0.00           H  
ATOM   2915  CG  GLU   201      28.507  32.866  22.591  1.00  0.00           C  
ATOM   2916  HG2 GLU   201      27.518  32.441  22.434  1.00  0.00           H  
ATOM   2917  HG3 GLU   201      28.756  33.353  21.651  1.00  0.00           H  
ATOM   2918  CD  GLU   201      29.422  31.730  22.850  1.00  0.00           C  
ATOM   2919  OE1 GLU   201      30.581  31.947  22.487  1.00  0.00           O  
ATOM   2920  OE2 GLU   201      29.072  30.661  23.400  1.00  0.00           O  
ATOM   2921  C   GLU   201      28.982  34.295  26.168  1.00  0.00           C  
ATOM   2922  O   GLU   201      30.233  34.343  26.136  1.00  0.00           O  
ATOM   2923  N   GLN   202      28.272  34.893  27.183  1.00  0.00           N  
ATOM   2924  H   GLN   202      27.275  34.992  27.041  1.00  0.00           H  
ATOM   2925  CA  GLN   202      28.840  35.751  28.191  1.00  0.00           C  
ATOM   2926  HA  GLN   202      29.921  35.639  28.141  1.00  0.00           H  
ATOM   2927  CB  GLN   202      28.422  37.152  27.933  1.00  0.00           C  
ATOM   2928  HB2 GLN   202      28.489  37.389  26.873  1.00  0.00           H  
ATOM   2929  HB3 GLN   202      27.407  37.277  28.306  1.00  0.00           H  
ATOM   2930  CG  GLN   202      29.282  38.187  28.602  1.00  0.00           C  
ATOM   2931  HG2 GLN   202      29.200  38.308  29.681  1.00  0.00           H  
ATOM   2932  HG3 GLN   202      30.316  37.964  28.344  1.00  0.00           H  
ATOM   2933  CD  GLN   202      28.882  39.603  28.034  1.00  0.00           C  
ATOM   2934  OE1 GLN   202      27.709  40.037  28.226  1.00  0.00           O  
ATOM   2935  NE2 GLN   202      29.790  40.267  27.452  1.00  0.00           N  
ATOM   2936 HE21 GLN   202      29.655  41.235  27.196  1.00  0.00           H  
ATOM   2937 HE22 GLN   202      30.736  39.936  27.590  1.00  0.00           H  
ATOM   2938  C   GLN   202      28.490  35.393  29.647  1.00  0.00           C  
ATOM   2939  O   GLN   202      29.273  35.614  30.557  1.00  0.00           O  
ATOM   2940  N   VAL   203      27.289  34.713  29.882  1.00  0.00           N  
ATOM   2941  H   VAL   203      26.757  34.256  29.154  1.00  0.00           H  
ATOM   2942  CA  VAL   203      26.662  34.679  31.226  1.00  0.00           C  
ATOM   2943  HA  VAL   203      26.606  35.718  31.542  1.00  0.00           H  
ATOM   2944  CB  VAL   203      25.204  34.300  31.103  1.00  0.00           C  
ATOM   2945  HB  VAL   203      24.885  34.630  30.116  1.00  0.00           H  
ATOM   2946  CG1 VAL   203      24.845  32.779  31.079  1.00  0.00           C  
ATOM   2947 HG11 VAL   203      24.825  32.474  32.124  1.00  0.00           H  
ATOM   2948 HG12 VAL   203      23.915  32.593  30.546  1.00  0.00           H  
ATOM   2949 HG13 VAL   203      25.631  32.138  30.685  1.00  0.00           H  
ATOM   2950  CG2 VAL   203      24.375  35.143  32.037  1.00  0.00           C  
ATOM   2951 HG21 VAL   203      24.646  34.954  33.074  1.00  0.00           H  
ATOM   2952 HG22 VAL   203      24.432  36.219  31.884  1.00  0.00           H  
ATOM   2953 HG23 VAL   203      23.315  34.909  31.959  1.00  0.00           H  
ATOM   2954  C   VAL   203      27.444  33.884  32.278  1.00  0.00           C  
ATOM   2955  O   VAL   203      27.056  33.868  33.437  1.00  0.00           O  
ATOM   2956  N   THR   204      28.504  33.110  31.914  1.00  0.00           N  
ATOM   2957  H   THR   204      28.775  33.239  30.948  1.00  0.00           H  
ATOM   2958  CA  THR   204      29.585  32.783  32.934  1.00  0.00           C  
ATOM   2959  HA  THR   204      30.510  32.667  32.373  1.00  0.00           H  
ATOM   2960  CB  THR   204      29.259  31.514  33.680  1.00  0.00           C  
ATOM   2961  HB  THR   204      28.317  31.680  34.197  1.00  0.00           H  
ATOM   2962  CG2 THR   204      29.202  30.254  32.795  1.00  0.00           C  
ATOM   2963 HG21 THR   204      29.240  29.383  33.447  1.00  0.00           H  
ATOM   2964 HG22 THR   204      28.236  30.252  32.293  1.00  0.00           H  
ATOM   2965 HG23 THR   204      29.999  30.220  32.054  1.00  0.00           H  
ATOM   2966  OG1 THR   204      30.275  31.121  34.605  1.00  0.00           O  
ATOM   2967  HG1 THR   204      30.856  30.503  34.136  1.00  0.00           H  
ATOM   2968  C   THR   204      29.965  33.963  33.791  1.00  0.00           C  
ATOM   2969  O   THR   204      29.859  33.931  35.014  1.00  0.00           O  
ATOM   2970  N   ASN   205      30.281  35.080  33.109  1.00  0.00           N  
ATOM   2971  H   ASN   205      30.017  35.166  32.136  1.00  0.00           H  
ATOM   2972  CA  ASN   205      31.427  35.791  33.641  1.00  0.00           C  
ATOM   2973  HA  ASN   205      31.716  35.375  34.604  1.00  0.00           H  
ATOM   2974  CB  ASN   205      32.592  35.575  32.713  1.00  0.00           C  
ATOM   2975  HB2 ASN   205      32.439  36.058  31.750  1.00  0.00           H  
ATOM   2976  HB3 ASN   205      33.440  36.116  33.127  1.00  0.00           H  
ATOM   2977  CG  ASN   205      33.143  34.151  32.611  1.00  0.00           C  
ATOM   2978  OD1 ASN   205      33.318  33.389  33.527  1.00  0.00           O  
ATOM   2979  ND2 ASN   205      33.324  33.772  31.374  1.00  0.00           N  
ATOM   2980 HD21 ASN   205      33.606  32.804  31.301  1.00  0.00           H  
ATOM   2981 HD22 ASN   205      33.375  34.332  30.533  1.00  0.00           H  
ATOM   2982  C   ASN   205      31.214  37.287  33.877  1.00  0.00           C  
ATOM   2983  O   ASN   205      31.437  37.747  35.041  1.00  0.00           O  
ATOM   2984  N   VAL   206      30.659  38.002  32.878  1.00  0.00           N  
ATOM   2985  H   VAL   206      30.286  37.577  32.040  1.00  0.00           H  
ATOM   2986  CA  VAL   206      30.294  39.424  33.163  1.00  0.00           C  
ATOM   2987  HA  VAL   206      30.210  39.535  34.242  1.00  0.00           H  
ATOM   2988  CB  VAL   206      31.318  40.447  32.634  1.00  0.00           C  
ATOM   2989  HB  VAL   206      30.947  41.441  32.872  1.00  0.00           H  
ATOM   2990  CG1 VAL   206      32.686  40.288  33.228  1.00  0.00           C  
ATOM   2991 HG11 VAL   206      33.207  39.417  32.837  1.00  0.00           H  
ATOM   2992 HG12 VAL   206      33.313  41.104  32.875  1.00  0.00           H  
ATOM   2993 HG13 VAL   206      32.673  40.296  34.317  1.00  0.00           H  
ATOM   2994  CG2 VAL   206      31.328  40.376  31.133  1.00  0.00           C  
ATOM   2995 HG21 VAL   206      31.847  39.490  30.773  1.00  0.00           H  
ATOM   2996 HG22 VAL   206      30.338  40.456  30.689  1.00  0.00           H  
ATOM   2997 HG23 VAL   206      31.957  41.203  30.808  1.00  0.00           H  
ATOM   2998  C   VAL   206      28.865  39.763  32.663  1.00  0.00           C  
ATOM   2999  O   VAL   206      28.258  38.961  32.039  1.00  0.00           O  
ATOM   3000  N   GLY   207      28.417  41.019  33.080  1.00  0.00           N  
ATOM   3001  H   GLY   207      28.930  41.616  33.716  1.00  0.00           H  
ATOM   3002  CA  GLY   207      26.967  41.392  33.081  1.00  0.00           C  
ATOM   3003  HA2 GLY   207      26.509  41.340  32.096  1.00  0.00           H  
ATOM   3004  HA3 GLY   207      26.416  40.719  33.734  1.00  0.00           H  
ATOM   3005  C   GLY   207      26.960  42.849  33.379  1.00  0.00           C  
ATOM   3006  O   GLY   207      27.399  43.724  32.654  1.00  0.00           O  
ATOM   3007  N   GLY   208      26.248  43.200  34.451  1.00  0.00           N  
ATOM   3008  H   GLY   208      25.661  42.509  34.898  1.00  0.00           H  
ATOM   3009  CA  GLY   208      26.193  44.585  34.958  1.00  0.00           C  
ATOM   3010  HA2 GLY   208      26.294  45.300  34.145  1.00  0.00           H  
ATOM   3011  HA3 GLY   208      25.191  44.694  35.366  1.00  0.00           H  
ATOM   3012  C   GLY   208      27.112  44.843  36.126  1.00  0.00           C  
ATOM   3013  O   GLY   208      27.910  43.987  36.465  1.00  0.00           O  
ATOM   3014  N   ALA   209      26.959  46.037  36.811  1.00  0.00           N  
ATOM   3015  H   ALA   209      26.207  46.667  36.568  1.00  0.00           H  
ATOM   3016  CA  ALA   209      27.901  46.425  37.896  1.00  0.00           C  
ATOM   3017  HA  ALA   209      28.912  46.167  37.589  1.00  0.00           H  
ATOM   3018  CB  ALA   209      27.753  47.877  38.027  1.00  0.00           C  
ATOM   3019  HB1 ALA   209      28.083  48.370  37.115  1.00  0.00           H  
ATOM   3020  HB2 ALA   209      26.724  48.154  38.247  1.00  0.00           H  
ATOM   3021  HB3 ALA   209      28.323  48.248  38.877  1.00  0.00           H  
ATOM   3022  C   ALA   209      27.702  45.708  39.214  1.00  0.00           C  
ATOM   3023  O   ALA   209      28.521  45.772  40.115  1.00  0.00           O  
ATOM   3024  N   VAL   210      26.582  44.931  39.320  1.00  0.00           N  
ATOM   3025  H   VAL   210      25.904  45.030  38.577  1.00  0.00           H  
ATOM   3026  CA  VAL   210      26.293  43.999  40.415  1.00  0.00           C  
ATOM   3027  HA  VAL   210      26.491  44.496  41.362  1.00  0.00           H  
ATOM   3028  CB  VAL   210      24.840  43.484  40.418  1.00  0.00           C  
ATOM   3029  HB  VAL   210      24.765  42.805  41.265  1.00  0.00           H  
ATOM   3030  CG1 VAL   210      23.866  44.617  40.814  1.00  0.00           C  
ATOM   3031 HG11 VAL   210      23.799  45.420  40.082  1.00  0.00           H  
ATOM   3032 HG12 VAL   210      22.870  44.189  40.908  1.00  0.00           H  
ATOM   3033 HG13 VAL   210      24.184  45.026  41.772  1.00  0.00           H  
ATOM   3034  CG2 VAL   210      24.452  42.936  39.081  1.00  0.00           C  
ATOM   3035 HG21 VAL   210      24.349  43.732  38.347  1.00  0.00           H  
ATOM   3036 HG22 VAL   210      25.116  42.204  38.625  1.00  0.00           H  
ATOM   3037 HG23 VAL   210      23.496  42.417  39.102  1.00  0.00           H  
ATOM   3038  C   VAL   210      27.330  42.878  40.390  1.00  0.00           C  
ATOM   3039  O   VAL   210      27.716  42.406  41.451  1.00  0.00           O  
ATOM   3040  N   VAL   211      27.826  42.494  39.180  1.00  0.00           N  
ATOM   3041  H   VAL   211      27.588  43.105  38.411  1.00  0.00           H  
ATOM   3042  CA  VAL   211      28.965  41.597  39.011  1.00  0.00           C  
ATOM   3043  HA  VAL   211      28.639  40.747  39.606  1.00  0.00           H  
ATOM   3044  CB  VAL   211      29.089  41.290  37.478  1.00  0.00           C  
ATOM   3045  HB  VAL   211      29.333  42.240  37.007  1.00  0.00           H  
ATOM   3046  CG1 VAL   211      30.202  40.367  37.104  1.00  0.00           C  
ATOM   3047 HG11 VAL   211      30.129  39.325  37.409  1.00  0.00           H  
ATOM   3048 HG12 VAL   211      30.273  40.423  36.020  1.00  0.00           H  
ATOM   3049 HG13 VAL   211      31.132  40.733  37.533  1.00  0.00           H  
ATOM   3050  CG2 VAL   211      27.800  40.733  36.855  1.00  0.00           C  
ATOM   3051 HG21 VAL   211      27.354  39.954  37.470  1.00  0.00           H  
ATOM   3052 HG22 VAL   211      27.113  41.571  36.756  1.00  0.00           H  
ATOM   3053 HG23 VAL   211      28.008  40.349  35.858  1.00  0.00           H  
ATOM   3054  C   VAL   211      30.266  42.116  39.537  1.00  0.00           C  
ATOM   3055  O   VAL   211      30.994  41.368  40.205  1.00  0.00           O  
ATOM   3056  N   THR   212      30.657  43.389  39.174  1.00  0.00           N  
ATOM   3057  H   THR   212      29.997  44.084  38.850  1.00  0.00           H  
ATOM   3058  CA  THR   212      31.998  43.775  39.287  1.00  0.00           C  
ATOM   3059  HA  THR   212      32.364  43.549  40.286  1.00  0.00           H  
ATOM   3060  CB  THR   212      32.822  43.016  38.225  1.00  0.00           C  
ATOM   3061  HB  THR   212      32.682  41.945  38.348  1.00  0.00           H  
ATOM   3062  CG2 THR   212      32.438  43.337  36.789  1.00  0.00           C  
ATOM   3063 HG21 THR   212      33.230  43.023  36.112  1.00  0.00           H  
ATOM   3064 HG22 THR   212      31.570  42.721  36.562  1.00  0.00           H  
ATOM   3065 HG23 THR   212      32.259  44.398  36.627  1.00  0.00           H  
ATOM   3066  OG1 THR   212      34.216  43.342  38.310  1.00  0.00           O  
ATOM   3067  HG1 THR   212      34.598  43.449  37.426  1.00  0.00           H  
ATOM   3068  C   THR   212      32.119  45.305  39.153  1.00  0.00           C  
ATOM   3069  O   THR   212      31.149  45.998  38.817  1.00  0.00           O  
ATOM   3070  N   GLY   213      33.314  45.881  39.494  1.00  0.00           N  
ATOM   3071  H   GLY   213      33.977  45.195  39.830  1.00  0.00           H  
ATOM   3072  CA  GLY   213      33.401  47.326  39.934  1.00  0.00           C  
ATOM   3073  HA2 GLY   213      34.453  47.579  40.037  1.00  0.00           H  
ATOM   3074  HA3 GLY   213      33.019  47.903  39.094  1.00  0.00           H  
ATOM   3075  C   GLY   213      32.708  47.540  41.276  1.00  0.00           C  
ATOM   3076  O   GLY   213      33.368  47.685  42.282  1.00  0.00           O  
ATOM   3077  N   VAL   214      31.417  47.474  41.231  1.00  0.00           N  
ATOM   3078  H   VAL   214      30.974  47.221  40.358  1.00  0.00           H  
ATOM   3079  CA  VAL   214      30.652  47.652  42.494  1.00  0.00           C  
ATOM   3080  HA  VAL   214      31.295  48.279  43.108  1.00  0.00           H  
ATOM   3081  CB  VAL   214      29.313  48.397  42.219  1.00  0.00           C  
ATOM   3082  HB  VAL   214      28.606  47.693  41.786  1.00  0.00           H  
ATOM   3083  CG1 VAL   214      28.565  48.860  43.450  1.00  0.00           C  
ATOM   3084 HG11 VAL   214      29.127  49.596  44.021  1.00  0.00           H  
ATOM   3085 HG12 VAL   214      27.615  49.320  43.185  1.00  0.00           H  
ATOM   3086 HG13 VAL   214      28.299  48.101  44.184  1.00  0.00           H  
ATOM   3087  CG2 VAL   214      29.512  49.646  41.308  1.00  0.00           C  
ATOM   3088 HG21 VAL   214      30.130  50.357  41.853  1.00  0.00           H  
ATOM   3089 HG22 VAL   214      29.912  49.307  40.355  1.00  0.00           H  
ATOM   3090 HG23 VAL   214      28.521  50.072  41.163  1.00  0.00           H  
ATOM   3091  C   VAL   214      30.504  46.405  43.383  1.00  0.00           C  
ATOM   3092  O   VAL   214      30.970  46.471  44.533  1.00  0.00           O  
ATOM   3093  N   THR   215      30.008  45.370  42.776  1.00  0.00           N  
ATOM   3094  H   THR   215      29.642  45.496  41.842  1.00  0.00           H  
ATOM   3095  CA  THR   215      30.219  43.974  43.188  1.00  0.00           C  
ATOM   3096  HA  THR   215      29.585  43.379  42.534  1.00  0.00           H  
ATOM   3097  CB  THR   215      29.766  43.702  44.630  1.00  0.00           C  
ATOM   3098  HB  THR   215      28.787  44.170  44.710  1.00  0.00           H  
ATOM   3099  CG2 THR   215      29.586  42.269  44.995  1.00  0.00           C  
ATOM   3100 HG21 THR   215      29.153  42.046  45.968  1.00  0.00           H  
ATOM   3101 HG22 THR   215      29.091  41.757  44.172  1.00  0.00           H  
ATOM   3102 HG23 THR   215      30.513  41.710  45.106  1.00  0.00           H  
ATOM   3103  OG1 THR   215      30.665  44.192  45.605  1.00  0.00           O  
ATOM   3104  HG1 THR   215      30.881  45.097  45.332  1.00  0.00           H  
ATOM   3105  C   THR   215      31.655  43.518  42.993  1.00  0.00           C  
ATOM   3106  O   THR   215      32.547  44.340  42.787  1.00  0.00           O  
ATOM   3107  N   ALA   216      31.963  42.242  43.119  1.00  0.00           N  
ATOM   3108  H   ALA   216      31.230  41.614  43.421  1.00  0.00           H  
ATOM   3109  CA  ALA   216      33.280  41.604  42.958  1.00  0.00           C  
ATOM   3110  HA  ALA   216      33.712  41.976  42.031  1.00  0.00           H  
ATOM   3111  CB  ALA   216      34.300  42.018  44.026  1.00  0.00           C  
ATOM   3112  HB1 ALA   216      34.100  41.558  44.991  1.00  0.00           H  
ATOM   3113  HB2 ALA   216      35.288  41.685  43.713  1.00  0.00           H  
ATOM   3114  HB3 ALA   216      34.404  43.089  44.192  1.00  0.00           H  
ATOM   3115  C   ALA   216      33.029  40.052  42.991  1.00  0.00           C  
ATOM   3116  O   ALA   216      33.580  39.318  43.810  1.00  0.00           O  
ATOM   3117  N   VAL   217      32.127  39.605  42.033  1.00  0.00           N  
ATOM   3118  H   VAL   217      31.729  40.309  41.426  1.00  0.00           H  
ATOM   3119  CA  VAL   217      31.704  38.232  41.788  1.00  0.00           C  
ATOM   3120  HA  VAL   217      32.428  37.603  42.301  1.00  0.00           H  
ATOM   3121  CB  VAL   217      30.309  37.957  42.408  1.00  0.00           C  
ATOM   3122  HB  VAL   217      29.859  37.033  42.052  1.00  0.00           H  
ATOM   3123  CG1 VAL   217      30.336  37.886  43.955  1.00  0.00           C  
ATOM   3124 HG11 VAL   217      30.402  38.945  44.197  1.00  0.00           H  
ATOM   3125 HG12 VAL   217      29.348  37.588  44.301  1.00  0.00           H  
ATOM   3126 HG13 VAL   217      31.196  37.413  44.425  1.00  0.00           H  
ATOM   3127  CG2 VAL   217      29.252  38.897  41.825  1.00  0.00           C  
ATOM   3128 HG21 VAL   217      29.286  39.864  42.323  1.00  0.00           H  
ATOM   3129 HG22 VAL   217      29.402  39.010  40.753  1.00  0.00           H  
ATOM   3130 HG23 VAL   217      28.289  38.433  42.030  1.00  0.00           H  
ATOM   3131  C   VAL   217      31.813  37.937  40.278  1.00  0.00           C  
ATOM   3132  O   VAL   217      32.226  38.804  39.510  1.00  0.00           O  
ATOM   3133  N   ALA   218      31.287  36.798  39.779  1.00  0.00           N  
ATOM   3134  H   ALA   218      31.141  35.985  40.363  1.00  0.00           H  
ATOM   3135  CA  ALA   218      31.024  36.651  38.318  1.00  0.00           C  
ATOM   3136  HA  ALA   218      31.526  37.416  37.731  1.00  0.00           H  
ATOM   3137  CB  ALA   218      31.677  35.338  37.903  1.00  0.00           C  
ATOM   3138  HB1 ALA   218      31.897  35.237  36.842  1.00  0.00           H  
ATOM   3139  HB2 ALA   218      32.652  35.238  38.374  1.00  0.00           H  
ATOM   3140  HB3 ALA   218      31.008  34.492  38.048  1.00  0.00           H  
ATOM   3141  C   ALA   218      29.494  36.761  37.985  1.00  0.00           C  
ATOM   3142  O   ALA   218      28.665  36.927  38.915  1.00  0.00           O  
ATOM   3143  N   GLN   219      29.093  36.851  36.690  1.00  0.00           N  
ATOM   3144  H   GLN   219      29.840  36.782  36.012  1.00  0.00           H  
ATOM   3145  CA  GLN   219      27.589  36.818  36.401  1.00  0.00           C  
ATOM   3146  HA  GLN   219      27.164  37.691  36.891  1.00  0.00           H  
ATOM   3147  CB  GLN   219      27.413  36.993  34.921  1.00  0.00           C  
ATOM   3148  HB2 GLN   219      28.063  37.775  34.533  1.00  0.00           H  
ATOM   3149  HB3 GLN   219      27.701  36.159  34.285  1.00  0.00           H  
ATOM   3150  CG  GLN   219      26.000  37.190  34.566  1.00  0.00           C  
ATOM   3151  HG2 GLN   219      26.029  37.398  33.498  1.00  0.00           H  
ATOM   3152  HG3 GLN   219      25.460  36.248  34.627  1.00  0.00           H  
ATOM   3153  CD  GLN   219      25.092  38.325  35.095  1.00  0.00           C  
ATOM   3154  OE1 GLN   219      25.533  39.357  35.603  1.00  0.00           O  
ATOM   3155  NE2 GLN   219      23.832  38.063  35.060  1.00  0.00           N  
ATOM   3156 HE21 GLN   219      23.149  38.656  35.511  1.00  0.00           H  
ATOM   3157 HE22 GLN   219      23.361  37.251  34.684  1.00  0.00           H  
ATOM   3158  C   GLN   219      27.073  35.533  36.881  1.00  0.00           C  
ATOM   3159  O   GLN   219      25.917  35.594  37.401  1.00  0.00           O  
ATOM   3160  N   LYS   220      27.804  34.346  36.889  1.00  0.00           N  
ATOM   3161  H   LYS   220      28.702  34.323  36.427  1.00  0.00           H  
ATOM   3162  CA  LYS   220      27.443  33.175  37.738  1.00  0.00           C  
ATOM   3163  HA  LYS   220      26.707  32.631  37.151  1.00  0.00           H  
ATOM   3164  CB  LYS   220      28.683  32.372  37.880  1.00  0.00           C  
ATOM   3165  HB2 LYS   220      29.140  32.315  36.894  1.00  0.00           H  
ATOM   3166  HB3 LYS   220      29.266  32.979  38.571  1.00  0.00           H  
ATOM   3167  CG  LYS   220      28.315  31.006  38.391  1.00  0.00           C  
ATOM   3168  HG2 LYS   220      27.412  31.153  38.979  1.00  0.00           H  
ATOM   3169  HG3 LYS   220      28.070  30.444  37.492  1.00  0.00           H  
ATOM   3170  CD  LYS   220      29.560  30.441  39.200  1.00  0.00           C  
ATOM   3171  HD2 LYS   220      29.784  31.051  40.073  1.00  0.00           H  
ATOM   3172  HD3 LYS   220      29.270  29.468  39.594  1.00  0.00           H  
ATOM   3173  CE  LYS   220      30.845  30.317  38.357  1.00  0.00           C  
ATOM   3174  HE2 LYS   220      31.219  31.335  38.274  1.00  0.00           H  
ATOM   3175  HE3 LYS   220      31.611  29.722  38.851  1.00  0.00           H  
ATOM   3176  NZ  LYS   220      30.576  29.770  36.975  1.00  0.00           N  
ATOM   3177  HZ1 LYS   220      29.958  30.388  36.419  1.00  0.00           H  
ATOM   3178  HZ2 LYS   220      31.484  29.642  36.493  1.00  0.00           H  
ATOM   3179  HZ3 LYS   220      30.055  28.876  36.929  1.00  0.00           H  
ATOM   3180  C   LYS   220      26.833  33.556  39.091  1.00  0.00           C  
ATOM   3181  O   LYS   220      25.810  33.036  39.441  1.00  0.00           O  
ATOM   3182  N   THR   221      27.524  34.522  39.750  1.00  0.00           N  
ATOM   3183  H   THR   221      28.182  35.059  39.201  1.00  0.00           H  
ATOM   3184  CA  THR   221      27.328  35.007  41.120  1.00  0.00           C  
ATOM   3185  HA  THR   221      27.996  35.854  41.263  1.00  0.00           H  
ATOM   3186  CB  THR   221      27.770  34.012  42.231  1.00  0.00           C  
ATOM   3187  HB  THR   221      27.886  34.611  43.131  1.00  0.00           H  
ATOM   3188  CG2 THR   221      26.962  32.757  42.516  1.00  0.00           C  
ATOM   3189 HG21 THR   221      25.951  33.004  42.199  1.00  0.00           H  
ATOM   3190 HG22 THR   221      27.326  31.977  41.850  1.00  0.00           H  
ATOM   3191 HG23 THR   221      26.948  32.407  43.546  1.00  0.00           H  
ATOM   3192  OG1 THR   221      29.064  33.528  41.888  1.00  0.00           O  
ATOM   3193  HG1 THR   221      29.275  32.954  42.641  1.00  0.00           H  
ATOM   3194  C   THR   221      25.961  35.730  41.358  1.00  0.00           C  
ATOM   3195  O   THR   221      25.699  36.214  42.484  1.00  0.00           O  
ATOM   3196  N   VAL   222      25.214  35.994  40.265  1.00  0.00           N  
ATOM   3197  H   VAL   222      25.589  35.639  39.396  1.00  0.00           H  
ATOM   3198  CA  VAL   222      24.117  37.072  40.185  1.00  0.00           C  
ATOM   3199  HA  VAL   222      23.741  37.326  41.173  1.00  0.00           H  
ATOM   3200  CB  VAL   222      24.630  38.359  39.532  1.00  0.00           C  
ATOM   3201  HB  VAL   222      24.952  37.981  38.564  1.00  0.00           H  
ATOM   3202  CG1 VAL   222      23.725  39.478  39.209  1.00  0.00           C  
ATOM   3203 HG11 VAL   222      24.210  40.235  38.595  1.00  0.00           H  
ATOM   3204 HG12 VAL   222      22.902  39.034  38.653  1.00  0.00           H  
ATOM   3205 HG13 VAL   222      23.332  39.913  40.126  1.00  0.00           H  
ATOM   3206  CG2 VAL   222      25.813  38.860  40.309  1.00  0.00           C  
ATOM   3207 HG21 VAL   222      26.143  39.820  39.917  1.00  0.00           H  
ATOM   3208 HG22 VAL   222      25.698  39.011  41.380  1.00  0.00           H  
ATOM   3209 HG23 VAL   222      26.701  38.233  40.262  1.00  0.00           H  
ATOM   3210  C   VAL   222      22.963  36.516  39.333  1.00  0.00           C  
ATOM   3211  O   VAL   222      21.805  36.495  39.765  1.00  0.00           O  
ATOM   3212  N   GLU   223      23.345  35.982  38.178  1.00  0.00           N  
ATOM   3213  H   GLU   223      24.317  35.977  37.898  1.00  0.00           H  
ATOM   3214  CA  GLU   223      22.406  35.153  37.394  1.00  0.00           C  
ATOM   3215  HA  GLU   223      21.566  35.753  37.050  1.00  0.00           H  
ATOM   3216  CB  GLU   223      23.168  34.716  36.188  1.00  0.00           C  
ATOM   3217  HB2 GLU   223      23.666  35.566  35.725  1.00  0.00           H  
ATOM   3218  HB3 GLU   223      23.906  33.939  36.373  1.00  0.00           H  
ATOM   3219  CG  GLU   223      22.264  34.224  35.141  1.00  0.00           C  
ATOM   3220  HG2 GLU   223      22.914  33.985  34.302  1.00  0.00           H  
ATOM   3221  HG3 GLU   223      21.718  33.333  35.445  1.00  0.00           H  
ATOM   3222  CD  GLU   223      21.272  35.197  34.564  1.00  0.00           C  
ATOM   3223  OE1 GLU   223      21.604  36.378  34.548  1.00  0.00           O  
ATOM   3224  OE2 GLU   223      20.162  34.850  34.181  1.00  0.00           O  
ATOM   3225  C   GLU   223      21.823  34.036  38.204  1.00  0.00           C  
ATOM   3226  O   GLU   223      20.721  33.491  37.786  1.00  0.00           O  
ATOM   3227  N   GLY   224      22.426  33.569  39.368  1.00  0.00           N  
ATOM   3228  H   GLY   224      23.119  34.187  39.768  1.00  0.00           H  
ATOM   3229  CA  GLY   224      22.099  32.300  39.972  1.00  0.00           C  
ATOM   3230  HA2 GLY   224      21.077  32.055  39.693  1.00  0.00           H  
ATOM   3231  HA3 GLY   224      22.667  31.495  39.510  1.00  0.00           H  
ATOM   3232  C   GLY   224      22.286  32.365  41.517  1.00  0.00           C  
ATOM   3233  O   GLY   224      22.722  33.373  42.062  1.00  0.00           O  
ATOM   3234  N   ALA   225      22.054  31.187  42.153  1.00  0.00           N  
ATOM   3235  H   ALA   225      21.737  30.357  41.671  1.00  0.00           H  
ATOM   3236  CA  ALA   225      22.173  31.081  43.626  1.00  0.00           C  
ATOM   3237  HA  ALA   225      21.804  30.080  43.840  1.00  0.00           H  
ATOM   3238  CB  ALA   225      23.685  31.275  44.068  1.00  0.00           C  
ATOM   3239  HB1 ALA   225      24.282  30.713  43.352  1.00  0.00           H  
ATOM   3240  HB2 ALA   225      24.018  32.303  43.941  1.00  0.00           H  
ATOM   3241  HB3 ALA   225      23.834  30.906  45.081  1.00  0.00           H  
ATOM   3242  C   ALA   225      21.260  32.020  44.445  1.00  0.00           C  
ATOM   3243  O   ALA   225      20.072  32.175  44.021  1.00  0.00           O  
ATOM   3244  N   GLY   226      21.656  32.530  45.645  1.00  0.00           N  
ATOM   3245  H   GLY   226      22.570  32.335  46.031  1.00  0.00           H  
ATOM   3246  CA  GLY   226      20.815  33.285  46.508  1.00  0.00           C  
ATOM   3247  HA2 GLY   226      19.846  32.835  46.712  1.00  0.00           H  
ATOM   3248  HA3 GLY   226      21.377  33.439  47.426  1.00  0.00           H  
ATOM   3249  C   GLY   226      20.423  34.707  46.016  1.00  0.00           C  
ATOM   3250  O   GLY   226      20.226  35.589  46.908  1.00  0.00           O  
ATOM   3251  N   SER   227      20.363  34.953  44.705  1.00  0.00           N  
ATOM   3252  H   SER   227      20.272  34.165  44.078  1.00  0.00           H  
ATOM   3253  CA  SER   227      20.215  36.273  44.147  1.00  0.00           C  
ATOM   3254  HA  SER   227      20.813  37.002  44.689  1.00  0.00           H  
ATOM   3255  CB  SER   227      20.753  36.120  42.780  1.00  0.00           C  
ATOM   3256  HB2 SER   227      21.828  35.952  42.792  1.00  0.00           H  
ATOM   3257  HB3 SER   227      20.204  35.262  42.398  1.00  0.00           H  
ATOM   3258  OG  SER   227      20.611  37.276  41.987  1.00  0.00           O  
ATOM   3259  HG  SER   227      21.089  37.078  41.167  1.00  0.00           H  
ATOM   3260  C   SER   227      18.823  36.817  44.131  1.00  0.00           C  
ATOM   3261  O   SER   227      17.815  36.080  44.052  1.00  0.00           O  
ATOM   3262  N   ILE   228      18.679  38.218  43.965  1.00  0.00           N  
ATOM   3263  H   ILE   228      19.467  38.838  44.095  1.00  0.00           H  
ATOM   3264  CA  ILE   228      17.415  38.831  43.670  1.00  0.00           C  
ATOM   3265  HA  ILE   228      16.595  38.313  44.163  1.00  0.00           H  
ATOM   3266  CB  ILE   228      17.518  40.346  44.102  1.00  0.00           C  
ATOM   3267  HB  ILE   228      16.480  40.670  44.090  1.00  0.00           H  
ATOM   3268  CG2 ILE   228      17.969  40.436  45.573  1.00  0.00           C  
ATOM   3269 HG21 ILE   228      17.752  41.403  46.020  1.00  0.00           H  
ATOM   3270 HG22 ILE   228      17.343  39.776  46.169  1.00  0.00           H  
ATOM   3271 HG23 ILE   228      19.009  40.162  45.739  1.00  0.00           H  
ATOM   3272  CG1 ILE   228      18.324  41.344  43.178  1.00  0.00           C  
ATOM   3273 HG12 ILE   228      19.383  41.107  43.093  1.00  0.00           H  
ATOM   3274 HG13 ILE   228      17.881  41.222  42.192  1.00  0.00           H  
ATOM   3275  CD1 ILE   228      18.152  42.817  43.540  1.00  0.00           C  
ATOM   3276 HD11 ILE   228      18.989  43.338  43.079  1.00  0.00           H  
ATOM   3277 HD12 ILE   228      17.162  43.178  43.269  1.00  0.00           H  
ATOM   3278 HD13 ILE   228      18.231  43.059  44.599  1.00  0.00           H  
ATOM   3279  C   ILE   228      17.128  38.813  42.187  1.00  0.00           C  
ATOM   3280  O   ILE   228      15.928  39.023  41.933  1.00  0.00           O  
ATOM   3281  N   ALA   229      18.115  38.599  41.261  1.00  0.00           N  
ATOM   3282  H   ALA   229      19.050  38.534  41.640  1.00  0.00           H  
ATOM   3283  CA  ALA   229      18.051  39.103  39.888  1.00  0.00           C  
ATOM   3284  HA  ALA   229      17.303  39.889  39.958  1.00  0.00           H  
ATOM   3285  CB  ALA   229      19.451  39.599  39.412  1.00  0.00           C  
ATOM   3286  HB1 ALA   229      20.086  38.716  39.397  1.00  0.00           H  
ATOM   3287  HB2 ALA   229      19.550  40.115  38.459  1.00  0.00           H  
ATOM   3288  HB3 ALA   229      19.816  40.261  40.195  1.00  0.00           H  
ATOM   3289  C   ALA   229      17.393  38.108  38.928  1.00  0.00           C  
ATOM   3290  O   ALA   229      16.575  38.592  38.097  1.00  0.00           O  
ATOM   3291  N   ALA   230      17.654  36.763  39.142  1.00  0.00           N  
ATOM   3292  H   ALA   230      18.348  36.528  39.839  1.00  0.00           H  
ATOM   3293  CA  ALA   230      17.114  35.860  38.225  1.00  0.00           C  
ATOM   3294  HA  ALA   230      16.152  36.278  37.938  1.00  0.00           H  
ATOM   3295  CB  ALA   230      17.961  35.678  36.978  1.00  0.00           C  
ATOM   3296  HB1 ALA   230      18.246  36.619  36.512  1.00  0.00           H  
ATOM   3297  HB2 ALA   230      18.928  35.274  37.272  1.00  0.00           H  
ATOM   3298  HB3 ALA   230      17.562  35.110  36.140  1.00  0.00           H  
ATOM   3299  C   ALA   230      16.743  34.465  38.832  1.00  0.00           C  
ATOM   3300  O   ALA   230      16.360  33.524  38.201  1.00  0.00           O  
ATOM   3301  N   ALA   231      16.927  34.400  40.182  1.00  0.00           N  
ATOM   3302  H   ALA   231      17.102  35.202  40.772  1.00  0.00           H  
ATOM   3303  CA  ALA   231      16.897  33.054  40.822  1.00  0.00           C  
ATOM   3304  HA  ALA   231      17.213  32.300  40.104  1.00  0.00           H  
ATOM   3305  CB  ALA   231      18.012  33.052  41.897  1.00  0.00           C  
ATOM   3306  HB1 ALA   231      18.938  33.522  41.572  1.00  0.00           H  
ATOM   3307  HB2 ALA   231      17.609  33.520  42.793  1.00  0.00           H  
ATOM   3308  HB3 ALA   231      18.243  32.008  42.102  1.00  0.00           H  
ATOM   3309  C   ALA   231      15.462  32.696  41.298  1.00  0.00           C  
ATOM   3310  O   ALA   231      15.354  31.984  42.287  1.00  0.00           O  
ATOM   3311  N   THR   232      14.383  33.336  40.714  1.00  0.00           N  
ATOM   3312  H   THR   232      14.503  34.084  40.045  1.00  0.00           H  
ATOM   3313  CA  THR   232      13.000  33.237  41.220  1.00  0.00           C  
ATOM   3314  HA  THR   232      12.519  33.888  40.493  1.00  0.00           H  
ATOM   3315  CB  THR   232      12.686  33.953  42.608  1.00  0.00           C  
ATOM   3316  HB  THR   232      13.099  33.370  43.428  1.00  0.00           H  
ATOM   3317  CG2 THR   232      13.094  35.371  42.556  1.00  0.00           C  
ATOM   3318 HG21 THR   232      12.492  35.943  41.852  1.00  0.00           H  
ATOM   3319 HG22 THR   232      12.964  35.839  43.529  1.00  0.00           H  
ATOM   3320 HG23 THR   232      14.158  35.538  42.398  1.00  0.00           H  
ATOM   3321  OG1 THR   232      11.271  34.161  42.726  1.00  0.00           O  
ATOM   3322  HG1 THR   232      10.845  33.293  42.798  1.00  0.00           H  
ATOM   3323  C   THR   232      12.488  31.819  41.217  1.00  0.00           C  
ATOM   3324  O   THR   232      11.713  31.373  42.156  1.00  0.00           O  
ATOM   3325  N   GLY   233      12.835  31.045  40.141  1.00  0.00           N  
ATOM   3326  H   GLY   233      13.416  31.332  39.365  1.00  0.00           H  
ATOM   3327  CA  GLY   233      12.350  29.710  39.987  1.00  0.00           C  
ATOM   3328  HA2 GLY   233      11.285  29.772  40.200  1.00  0.00           H  
ATOM   3329  HA3 GLY   233      12.452  29.495  38.926  1.00  0.00           H  
ATOM   3330  C   GLY   233      13.007  28.610  40.928  1.00  0.00           C  
ATOM   3331  O   GLY   233      12.465  27.554  41.013  1.00  0.00           O  
ATOM   3332  N   PHE   234      13.909  29.082  41.927  1.00  0.00           N  
ATOM   3333  H   PHE   234      14.391  29.969  41.868  1.00  0.00           H  
ATOM   3334  CA  PHE   234      14.605  28.056  42.657  1.00  0.00           C  
ATOM   3335  HA  PHE   234      13.893  27.245  42.793  1.00  0.00           H  
ATOM   3336  CB  PHE   234      15.774  27.504  41.920  1.00  0.00           C  
ATOM   3337  HB2 PHE   234      16.285  26.806  42.580  1.00  0.00           H  
ATOM   3338  HB3 PHE   234      15.244  26.866  41.216  1.00  0.00           H  
ATOM   3339  CG  PHE   234      16.726  28.461  41.159  1.00  0.00           C  
ATOM   3340  CD1 PHE   234      17.903  28.855  41.822  1.00  0.00           C  
ATOM   3341  HD1 PHE   234      17.995  28.619  42.875  1.00  0.00           H  
ATOM   3342  CE1 PHE   234      18.792  29.698  41.114  1.00  0.00           C  
ATOM   3343  HE1 PHE   234      19.801  29.937  41.428  1.00  0.00           H  
ATOM   3344  CZ  PHE   234      18.601  30.006  39.735  1.00  0.00           C  
ATOM   3345  HZ  PHE   234      19.294  30.630  39.184  1.00  0.00           H  
ATOM   3346  CE2 PHE   234      17.460  29.508  39.135  1.00  0.00           C  
ATOM   3347  HE2 PHE   234      17.357  29.590  38.060  1.00  0.00           H  
ATOM   3348  CD2 PHE   234      16.483  28.827  39.833  1.00  0.00           C  
ATOM   3349  HD2 PHE   234      15.703  28.302  39.295  1.00  0.00           H  
ATOM   3350  C   PHE   234      15.011  28.548  44.065  1.00  0.00           C  
ATOM   3351  O   PHE   234      15.365  27.660  44.913  1.00  0.00           O  
ATOM   3352  N   VAL   235      14.888  29.864  44.327  1.00  0.00           N  
ATOM   3353  H   VAL   235      14.801  30.514  43.558  1.00  0.00           H  
ATOM   3354  CA  VAL   235      15.205  30.335  45.713  1.00  0.00           C  
ATOM   3355  HA  VAL   235      16.110  29.836  46.054  1.00  0.00           H  
ATOM   3356  CB  VAL   235      15.359  31.849  45.651  1.00  0.00           C  
ATOM   3357  HB  VAL   235      14.627  32.162  44.909  1.00  0.00           H  
ATOM   3358  CG1 VAL   235      15.051  32.466  46.998  1.00  0.00           C  
ATOM   3359 HG11 VAL   235      15.504  31.867  47.786  1.00  0.00           H  
ATOM   3360 HG12 VAL   235      15.380  33.500  47.074  1.00  0.00           H  
ATOM   3361 HG13 VAL   235      13.978  32.483  47.179  1.00  0.00           H  
ATOM   3362  CG2 VAL   235      16.757  32.221  45.158  1.00  0.00           C  
ATOM   3363 HG21 VAL   235      16.867  31.586  44.282  1.00  0.00           H  
ATOM   3364 HG22 VAL   235      16.811  33.276  44.899  1.00  0.00           H  
ATOM   3365 HG23 VAL   235      17.509  32.053  45.926  1.00  0.00           H  
ATOM   3366  C   VAL   235      13.961  29.937  46.476  1.00  0.00           C  
ATOM   3367  O   VAL   235      12.793  30.179  46.172  1.00  0.00           O  
ATOM   3368  N   LYS   236      14.224  29.384  47.633  1.00  0.00           N  
ATOM   3369  H   LYS   236      15.196  29.283  47.891  1.00  0.00           H  
ATOM   3370  CA  LYS   236      13.199  29.390  48.712  1.00  0.00           C  
ATOM   3371  HA  LYS   236      12.211  29.756  48.442  1.00  0.00           H  
ATOM   3372  CB  LYS   236      13.104  28.005  49.189  1.00  0.00           C  
ATOM   3373  HB2 LYS   236      13.124  27.338  48.329  1.00  0.00           H  
ATOM   3374  HB3 LYS   236      14.000  27.896  49.797  1.00  0.00           H  
ATOM   3375  CG  LYS   236      11.784  27.825  49.887  1.00  0.00           C  
ATOM   3376  HG2 LYS   236      11.495  28.591  50.604  1.00  0.00           H  
ATOM   3377  HG3 LYS   236      11.021  27.932  49.118  1.00  0.00           H  
ATOM   3378  CD  LYS   236      11.868  26.481  50.662  1.00  0.00           C  
ATOM   3379  HD2 LYS   236      10.808  26.350  50.871  1.00  0.00           H  
ATOM   3380  HD3 LYS   236      12.028  25.719  49.901  1.00  0.00           H  
ATOM   3381  CE  LYS   236      12.541  26.437  51.971  1.00  0.00           C  
ATOM   3382  HE2 LYS   236      12.521  27.396  52.482  1.00  0.00           H  
ATOM   3383  HE3 LYS   236      12.058  25.684  52.590  1.00  0.00           H  
ATOM   3384  NZ  LYS   236      13.969  26.022  51.914  1.00  0.00           N  
ATOM   3385  HZ1 LYS   236      14.268  25.954  52.904  1.00  0.00           H  
ATOM   3386  HZ2 LYS   236      14.090  25.135  51.393  1.00  0.00           H  
ATOM   3387  HZ3 LYS   236      14.661  26.730  51.608  1.00  0.00           H  
ATOM   3388  C   LYS   236      13.696  30.327  49.758  1.00  0.00           C  
ATOM   3389  O   LYS   236      14.877  30.392  50.039  1.00  0.00           O  
ATOM   3390  N   LYS   237      12.830  31.081  50.407  1.00  0.00           N  
ATOM   3391  H   LYS   237      11.893  31.274  50.080  1.00  0.00           H  
ATOM   3392  CA  LYS   237      13.235  31.817  51.626  1.00  0.00           C  
ATOM   3393  HA  LYS   237      14.285  31.582  51.787  1.00  0.00           H  
ATOM   3394  CB  LYS   237      13.023  33.337  51.422  1.00  0.00           C  
ATOM   3395  HB2 LYS   237      13.290  33.684  50.425  1.00  0.00           H  
ATOM   3396  HB3 LYS   237      11.974  33.614  51.506  1.00  0.00           H  
ATOM   3397  CG  LYS   237      13.775  34.340  52.330  1.00  0.00           C  
ATOM   3398  HG2 LYS   237      13.673  33.907  53.322  1.00  0.00           H  
ATOM   3399  HG3 LYS   237      14.820  34.355  52.025  1.00  0.00           H  
ATOM   3400  CD  LYS   237      13.216  35.775  52.357  1.00  0.00           C  
ATOM   3401  HD2 LYS   237      13.845  36.415  52.973  1.00  0.00           H  
ATOM   3402  HD3 LYS   237      13.238  36.157  51.339  1.00  0.00           H  
ATOM   3403  CE  LYS   237      11.785  35.903  52.807  1.00  0.00           C  
ATOM   3404  HE2 LYS   237      11.345  36.893  52.723  1.00  0.00           H  
ATOM   3405  HE3 LYS   237      11.192  35.253  52.169  1.00  0.00           H  
ATOM   3406  NZ  LYS   237      11.722  35.546  54.246  1.00  0.00           N  
ATOM   3407  HZ1 LYS   237      10.794  35.756  54.655  1.00  0.00           H  
ATOM   3408  HZ2 LYS   237      12.087  34.662  54.644  1.00  0.00           H  
ATOM   3409  HZ3 LYS   237      12.271  36.261  54.756  1.00  0.00           H  
ATOM   3410  C   LYS   237      12.474  31.249  52.716  1.00  0.00           C  
ATOM   3411  O   LYS   237      11.245  31.017  52.696  1.00  0.00           O  
ATOM   3412  N   ASP   238      13.172  31.114  53.877  1.00  0.00           N  
ATOM   3413  H   ASP   238      14.153  31.356  53.840  1.00  0.00           H  
ATOM   3414  CA  ASP   238      12.580  30.780  55.168  1.00  0.00           C  
ATOM   3415  HA  ASP   238      12.032  29.841  55.154  1.00  0.00           H  
ATOM   3416  CB  ASP   238      13.667  30.562  56.255  1.00  0.00           C  
ATOM   3417  HB2 ASP   238      14.174  31.508  56.434  1.00  0.00           H  
ATOM   3418  HB3 ASP   238      13.175  30.415  57.215  1.00  0.00           H  
ATOM   3419  CG  ASP   238      14.787  29.554  56.053  1.00  0.00           C  
ATOM   3420  OD1 ASP   238      14.713  28.760  55.116  1.00  0.00           O  
ATOM   3421  OD2 ASP   238      15.705  29.458  56.863  1.00  0.00           O  
ATOM   3422  C   ASP   238      11.703  31.933  55.626  1.00  0.00           C  
ATOM   3423  O   ASP   238      11.825  32.989  55.097  1.00  0.00           O  
ATOM   3424  N   GLN   239      10.748  31.726  56.530  1.00  0.00           N  
ATOM   3425  H   GLN   239      10.833  30.865  57.052  1.00  0.00           H  
ATOM   3426  CA  GLN   239      10.019  32.627  57.366  1.00  0.00           C  
ATOM   3427  HA  GLN   239      10.609  33.519  57.567  1.00  0.00           H  
ATOM   3428  CB  GLN   239       8.788  32.927  56.461  1.00  0.00           C  
ATOM   3429  HB2 GLN   239       9.133  33.190  55.463  1.00  0.00           H  
ATOM   3430  HB3 GLN   239       8.241  31.995  56.338  1.00  0.00           H  
ATOM   3431  CG  GLN   239       7.881  34.147  56.844  1.00  0.00           C  
ATOM   3432  HG2 GLN   239       6.946  33.959  56.320  1.00  0.00           H  
ATOM   3433  HG3 GLN   239       7.633  34.199  57.902  1.00  0.00           H  
ATOM   3434  CD  GLN   239       8.481  35.528  56.388  1.00  0.00           C  
ATOM   3435  OE1 GLN   239       9.651  35.736  56.126  1.00  0.00           O  
ATOM   3436  NE2 GLN   239       7.703  36.484  56.234  1.00  0.00           N  
ATOM   3437 HE21 GLN   239       6.756  36.355  56.562  1.00  0.00           H  
ATOM   3438 HE22 GLN   239       8.033  37.347  55.823  1.00  0.00           H  
ATOM   3439  C   GLN   239       9.622  31.895  58.668  1.00  0.00           C  
ATOM   3440  O   GLN   239       9.540  30.724  58.712  1.00  0.00           O  
ATOM   3441  N   LEU   240       9.322  32.753  59.718  1.00  0.00           N  
ATOM   3442  H   LEU   240       9.876  33.590  59.838  1.00  0.00           H  
ATOM   3443  CA  LEU   240       8.947  32.214  61.067  1.00  0.00           C  
ATOM   3444  HA  LEU   240       8.360  31.329  60.830  1.00  0.00           H  
ATOM   3445  CB  LEU   240      10.222  31.751  61.779  1.00  0.00           C  
ATOM   3446  HB2 LEU   240      10.000  31.251  62.720  1.00  0.00           H  
ATOM   3447  HB3 LEU   240      10.639  30.946  61.178  1.00  0.00           H  
ATOM   3448  CG  LEU   240      11.231  32.852  62.007  1.00  0.00           C  
ATOM   3449  HG  LEU   240      11.391  33.402  61.082  1.00  0.00           H  
ATOM   3450  CD1 LEU   240      10.859  33.837  63.062  1.00  0.00           C  
ATOM   3451 HD11 LEU   240       9.918  34.330  62.828  1.00  0.00           H  
ATOM   3452 HD12 LEU   240      10.685  33.261  63.969  1.00  0.00           H  
ATOM   3453 HD13 LEU   240      11.625  34.593  63.220  1.00  0.00           H  
ATOM   3454  CD2 LEU   240      12.494  32.257  62.621  1.00  0.00           C  
ATOM   3455 HD21 LEU   240      12.266  31.768  63.566  1.00  0.00           H  
ATOM   3456 HD22 LEU   240      12.918  31.500  61.964  1.00  0.00           H  
ATOM   3457 HD23 LEU   240      13.289  32.954  62.879  1.00  0.00           H  
ATOM   3458  C   LEU   240       7.983  33.075  61.746  1.00  0.00           C  
ATOM   3459  O   LEU   240       7.695  34.206  61.288  1.00  0.00           O  
ATOM   3460  N   GLY   241       7.365  32.592  62.824  1.00  0.00           N  
ATOM   3461  H   GLY   241       7.364  31.592  62.973  1.00  0.00           H  
ATOM   3462  CA  GLY   241       6.258  33.385  63.395  1.00  0.00           C  
ATOM   3463  HA2 GLY   241       6.558  34.428  63.475  1.00  0.00           H  
ATOM   3464  HA3 GLY   241       5.376  33.461  62.763  1.00  0.00           H  
ATOM   3465  C   GLY   241       5.991  32.837  64.837  1.00  0.00           C  
ATOM   3466  O   GLY   241       6.809  32.185  65.487  1.00  0.00           O  
ATOM   3467  N   LYS   242       4.815  33.297  65.467  1.00  0.00           N  
ATOM   3468  H   LYS   242       4.198  33.843  64.881  1.00  0.00           H  
ATOM   3469  CA  LYS   242       4.455  33.135  66.868  1.00  0.00           C  
ATOM   3470  HA  LYS   242       5.381  32.822  67.345  1.00  0.00           H  
ATOM   3471  CB  LYS   242       3.922  34.425  67.489  1.00  0.00           C  
ATOM   3472  HB2 LYS   242       2.958  34.678  67.052  1.00  0.00           H  
ATOM   3473  HB3 LYS   242       3.692  34.332  68.549  1.00  0.00           H  
ATOM   3474  CG  LYS   242       4.882  35.608  67.314  1.00  0.00           C  
ATOM   3475  HG2 LYS   242       5.930  35.408  67.529  1.00  0.00           H  
ATOM   3476  HG3 LYS   242       4.794  36.062  66.328  1.00  0.00           H  
ATOM   3477  CD  LYS   242       4.437  36.763  68.340  1.00  0.00           C  
ATOM   3478  HD2 LYS   242       3.427  37.096  68.110  1.00  0.00           H  
ATOM   3479  HD3 LYS   242       4.364  36.369  69.351  1.00  0.00           H  
ATOM   3480  CE  LYS   242       5.507  37.919  68.378  1.00  0.00           C  
ATOM   3481  HE2 LYS   242       6.433  37.533  68.799  1.00  0.00           H  
ATOM   3482  HE3 LYS   242       5.824  38.229  67.386  1.00  0.00           H  
ATOM   3483  NZ  LYS   242       4.906  39.117  69.083  1.00  0.00           N  
ATOM   3484  HZ1 LYS   242       3.936  39.226  68.735  1.00  0.00           H  
ATOM   3485  HZ2 LYS   242       4.867  38.948  70.104  1.00  0.00           H  
ATOM   3486  HZ3 LYS   242       5.469  39.976  68.948  1.00  0.00           H  
ATOM   3487  C   LYS   242       3.471  32.034  67.022  1.00  0.00           C  
ATOM   3488  O   LYS   242       2.478  31.939  66.369  1.00  0.00           O  
ATOM   3489  N   ASN   243       3.762  31.170  68.055  1.00  0.00           N  
ATOM   3490  H   ASN   243       4.627  31.294  68.564  1.00  0.00           H  
ATOM   3491  CA  ASN   243       2.913  30.104  68.441  1.00  0.00           C  
ATOM   3492  HA  ASN   243       1.911  30.517  68.535  1.00  0.00           H  
ATOM   3493  CB  ASN   243       2.951  29.009  67.406  1.00  0.00           C  
ATOM   3494  HB2 ASN   243       2.577  28.085  67.842  1.00  0.00           H  
ATOM   3495  HB3 ASN   243       2.251  29.157  66.586  1.00  0.00           H  
ATOM   3496  CG  ASN   243       4.263  28.715  66.902  1.00  0.00           C  
ATOM   3497  OD1 ASN   243       5.223  28.520  67.618  1.00  0.00           O  
ATOM   3498  ND2 ASN   243       4.322  28.620  65.607  1.00  0.00           N  
ATOM   3499 HD21 ASN   243       5.106  28.099  65.239  1.00  0.00           H  
ATOM   3500 HD22 ASN   243       3.497  28.829  65.061  1.00  0.00           H  
ATOM   3501  C   ASN   243       3.397  29.703  69.837  1.00  0.00           C  
ATOM   3502  O   ASN   243       4.138  30.365  70.494  1.00  0.00           O  
ATOM   3503  N   GLU   244       3.027  28.509  70.355  1.00  0.00           N  
ATOM   3504  H   GLU   244       2.356  27.930  69.869  1.00  0.00           H  
ATOM   3505  CA  GLU   244       3.654  27.855  71.584  1.00  0.00           C  
ATOM   3506  HA  GLU   244       3.845  28.566  72.384  1.00  0.00           H  
ATOM   3507  CB  GLU   244       2.657  26.848  72.139  1.00  0.00           C  
ATOM   3508  HB2 GLU   244       1.948  26.603  71.351  1.00  0.00           H  
ATOM   3509  HB3 GLU   244       3.208  26.040  72.617  1.00  0.00           H  
ATOM   3510  CG  GLU   244       1.788  27.485  73.167  1.00  0.00           C  
ATOM   3511  HG2 GLU   244       1.060  26.705  73.382  1.00  0.00           H  
ATOM   3512  HG3 GLU   244       2.405  27.776  74.015  1.00  0.00           H  
ATOM   3513  CD  GLU   244       0.980  28.700  72.744  1.00  0.00           C  
ATOM   3514  OE1 GLU   244       1.534  29.845  72.872  1.00  0.00           O  
ATOM   3515  OE2 GLU   244      -0.187  28.535  72.279  1.00  0.00           O  
ATOM   3516  C   GLU   244       5.127  27.294  71.405  1.00  0.00           C  
ATOM   3517  O   GLU   244       5.781  27.081  72.363  1.00  0.00           O  
ATOM   3518  N   GLU   245       5.658  27.222  70.150  1.00  0.00           N  
ATOM   3519  H   GLU   245       5.107  27.324  69.309  1.00  0.00           H  
ATOM   3520  CA  GLU   245       7.012  26.831  70.030  1.00  0.00           C  
ATOM   3521  HA  GLU   245       7.200  26.033  70.745  1.00  0.00           H  
ATOM   3522  CB  GLU   245       7.317  26.319  68.577  1.00  0.00           C  
ATOM   3523  HB2 GLU   245       6.429  25.882  68.125  1.00  0.00           H  
ATOM   3524  HB3 GLU   245       7.541  27.201  67.981  1.00  0.00           H  
ATOM   3525  CG  GLU   245       8.477  25.352  68.555  1.00  0.00           C  
ATOM   3526  HG2 GLU   245       8.553  24.858  67.589  1.00  0.00           H  
ATOM   3527  HG3 GLU   245       9.424  25.758  68.904  1.00  0.00           H  
ATOM   3528  CD  GLU   245       8.167  24.117  69.302  1.00  0.00           C  
ATOM   3529  OE1 GLU   245       7.062  23.824  69.834  1.00  0.00           O  
ATOM   3530  OE2 GLU   245       9.149  23.338  69.662  1.00  0.00           O  
ATOM   3531  C   GLU   245       7.911  28.065  70.256  1.00  0.00           C  
ATOM   3532  O   GLU   245       9.166  27.912  70.406  1.00  0.00           O  
ATOM   3533  N   GLY   246       7.313  29.285  70.247  1.00  0.00           N  
ATOM   3534  H   GLY   246       6.373  29.401  69.891  1.00  0.00           H  
ATOM   3535  CA  GLY   246       7.929  30.529  70.586  1.00  0.00           C  
ATOM   3536  HA2 GLY   246       7.931  30.700  71.660  1.00  0.00           H  
ATOM   3537  HA3 GLY   246       8.946  30.498  70.203  1.00  0.00           H  
ATOM   3538  C   GLY   246       7.245  31.632  69.903  1.00  0.00           C  
ATOM   3539  O   GLY   246       6.653  31.433  68.803  1.00  0.00           O  
ATOM   3540  N   ALA   247       7.491  32.854  70.461  1.00  0.00           N  
ATOM   3541  H   ALA   247       8.138  32.943  71.233  1.00  0.00           H  
ATOM   3542  CA  ALA   247       6.787  34.028  70.018  1.00  0.00           C  
ATOM   3543  HA  ALA   247       6.250  33.820  69.095  1.00  0.00           H  
ATOM   3544  CB  ALA   247       5.791  34.400  71.106  1.00  0.00           C  
ATOM   3545  HB1 ALA   247       5.237  35.293  70.823  1.00  0.00           H  
ATOM   3546  HB2 ALA   247       4.935  33.731  71.174  1.00  0.00           H  
ATOM   3547  HB3 ALA   247       6.282  34.571  72.061  1.00  0.00           H  
ATOM   3548  C   ALA   247       7.833  35.081  69.716  1.00  0.00           C  
ATOM   3549  O   ALA   247       7.996  36.024  70.476  1.00  0.00           O  
ATOM   3550  N   PRO   248       8.567  34.952  68.609  1.00  0.00           N  
ATOM   3551  CD  PRO   248       8.650  33.798  67.725  1.00  0.00           C  
ATOM   3552  HD2 PRO   248       7.673  33.559  67.312  1.00  0.00           H  
ATOM   3553  HD3 PRO   248       9.044  32.912  68.217  1.00  0.00           H  
ATOM   3554  CG  PRO   248       9.567  34.315  66.599  1.00  0.00           C  
ATOM   3555  HG2 PRO   248       9.079  34.937  65.851  1.00  0.00           H  
ATOM   3556  HG3 PRO   248      10.169  33.526  66.151  1.00  0.00           H  
ATOM   3557  CB  PRO   248      10.556  35.188  67.325  1.00  0.00           C  
ATOM   3558  HB2 PRO   248      11.114  35.846  66.662  1.00  0.00           H  
ATOM   3559  HB3 PRO   248      11.330  34.622  67.839  1.00  0.00           H  
ATOM   3560  CA  PRO   248       9.695  35.921  68.370  1.00  0.00           C  
ATOM   3561  HA  PRO   248      10.307  36.232  69.214  1.00  0.00           H  
ATOM   3562  C   PRO   248       9.083  37.109  67.594  1.00  0.00           C  
ATOM   3563  O   PRO   248       8.059  37.062  66.887  1.00  0.00           O  
ATOM   3564  N   GLN   249       9.767  38.272  67.833  1.00  0.00           N  
ATOM   3565  H   GLN   249      10.568  38.182  68.444  1.00  0.00           H  
ATOM   3566  CA  GLN   249       9.533  39.503  67.072  1.00  0.00           C  
ATOM   3567  HA  GLN   249       8.598  39.383  66.530  1.00  0.00           H  
ATOM   3568  CB  GLN   249       9.393  40.645  68.116  1.00  0.00           C  
ATOM   3569  HB2 GLN   249       8.782  40.292  68.945  1.00  0.00           H  
ATOM   3570  HB3 GLN   249      10.345  40.853  68.601  1.00  0.00           H  
ATOM   3571  CG  GLN   249       8.788  41.975  67.777  1.00  0.00           C  
ATOM   3572  HG2 GLN   249       8.818  42.697  68.591  1.00  0.00           H  
ATOM   3573  HG3 GLN   249       9.340  42.497  66.997  1.00  0.00           H  
ATOM   3574  CD  GLN   249       7.313  41.803  67.418  1.00  0.00           C  
ATOM   3575  OE1 GLN   249       6.502  41.200  68.093  1.00  0.00           O  
ATOM   3576  NE2 GLN   249       6.812  42.300  66.262  1.00  0.00           N  
ATOM   3577 HE21 GLN   249       5.808  42.271  66.141  1.00  0.00           H  
ATOM   3578 HE22 GLN   249       7.473  42.589  65.553  1.00  0.00           H  
ATOM   3579  C   GLN   249      10.715  39.798  66.142  1.00  0.00           C  
ATOM   3580  O   GLN   249      10.720  40.738  65.394  1.00  0.00           O  
ATOM   3581  N   GLU   250      11.778  39.020  66.325  1.00  0.00           N  
ATOM   3582  H   GLU   250      11.867  38.544  67.213  1.00  0.00           H  
ATOM   3583  CA  GLU   250      12.801  38.911  65.326  1.00  0.00           C  
ATOM   3584  HA  GLU   250      13.040  39.898  64.938  1.00  0.00           H  
ATOM   3585  CB  GLU   250      14.031  38.287  65.852  1.00  0.00           C  
ATOM   3586  HB2 GLU   250      14.778  38.099  65.083  1.00  0.00           H  
ATOM   3587  HB3 GLU   250      14.553  39.037  66.444  1.00  0.00           H  
ATOM   3588  CG  GLU   250      13.862  36.941  66.613  1.00  0.00           C  
ATOM   3589  HG2 GLU   250      13.010  36.364  66.259  1.00  0.00           H  
ATOM   3590  HG3 GLU   250      14.839  36.465  66.551  1.00  0.00           H  
ATOM   3591  CD  GLU   250      13.552  37.210  68.099  1.00  0.00           C  
ATOM   3592  OE1 GLU   250      12.487  37.681  68.579  1.00  0.00           O  
ATOM   3593  OE2 GLU   250      14.507  37.097  68.884  1.00  0.00           O  
ATOM   3594  C   GLU   250      12.280  38.050  64.179  1.00  0.00           C  
ATOM   3595  O   GLU   250      11.493  37.139  64.436  1.00  0.00           O  
ATOM   3596  N   GLY   251      12.806  38.329  62.985  1.00  0.00           N  
ATOM   3597  H   GLY   251      13.433  39.116  62.894  1.00  0.00           H  
ATOM   3598  CA  GLY   251      12.807  37.288  61.996  1.00  0.00           C  
ATOM   3599  HA2 GLY   251      11.800  36.880  61.937  1.00  0.00           H  
ATOM   3600  HA3 GLY   251      13.109  37.715  61.043  1.00  0.00           H  
ATOM   3601  C   GLY   251      13.805  36.165  62.338  1.00  0.00           C  
ATOM   3602  O   GLY   251      14.301  35.968  63.441  1.00  0.00           O  
ATOM   3603  N   ILE   252      14.025  35.325  61.243  1.00  0.00           N  
ATOM   3604  H   ILE   252      13.410  35.203  60.451  1.00  0.00           H  
ATOM   3605  CA  ILE   252      15.366  34.837  60.952  1.00  0.00           C  
ATOM   3606  HA  ILE   252      15.679  34.210  61.784  1.00  0.00           H  
ATOM   3607  CB  ILE   252      15.545  34.177  59.585  1.00  0.00           C  
ATOM   3608  HB  ILE   252      15.485  34.915  58.787  1.00  0.00           H  
ATOM   3609  CG2 ILE   252      17.004  33.704  59.470  1.00  0.00           C  
ATOM   3610 HG21 ILE   252      17.423  33.304  60.391  1.00  0.00           H  
ATOM   3611 HG22 ILE   252      17.082  32.892  58.748  1.00  0.00           H  
ATOM   3612 HG23 ILE   252      17.605  34.480  59.000  1.00  0.00           H  
ATOM   3613  CG1 ILE   252      14.522  33.082  59.343  1.00  0.00           C  
ATOM   3614 HG12 ILE   252      15.003  32.231  58.865  1.00  0.00           H  
ATOM   3615 HG13 ILE   252      14.198  32.607  60.267  1.00  0.00           H  
ATOM   3616  CD1 ILE   252      13.350  33.523  58.582  1.00  0.00           C  
ATOM   3617 HD11 ILE   252      12.752  34.037  59.332  1.00  0.00           H  
ATOM   3618 HD12 ILE   252      13.665  34.107  57.720  1.00  0.00           H  
ATOM   3619 HD13 ILE   252      12.635  32.810  58.177  1.00  0.00           H  
ATOM   3620  C   ILE   252      16.176  36.183  60.960  1.00  0.00           C  
ATOM   3621  O   ILE   252      15.925  37.142  60.244  1.00  0.00           O  
ATOM   3622  N   LEU   253      17.203  36.067  61.833  1.00  0.00           N  
ATOM   3623  H   LEU   253      17.345  35.141  62.214  1.00  0.00           H  
ATOM   3624  CA  LEU   253      18.116  37.192  62.130  1.00  0.00           C  
ATOM   3625  HA  LEU   253      18.149  37.866  61.277  1.00  0.00           H  
ATOM   3626  CB  LEU   253      17.581  37.814  63.388  1.00  0.00           C  
ATOM   3627  HB2 LEU   253      16.531  38.023  63.193  1.00  0.00           H  
ATOM   3628  HB3 LEU   253      17.618  36.975  64.080  1.00  0.00           H  
ATOM   3629  CG  LEU   253      18.337  39.002  63.964  1.00  0.00           C  
ATOM   3630  HG  LEU   253      19.395  38.745  63.978  1.00  0.00           H  
ATOM   3631  CD1 LEU   253      18.394  40.173  63.005  1.00  0.00           C  
ATOM   3632 HD11 LEU   253      17.435  40.684  62.959  1.00  0.00           H  
ATOM   3633 HD12 LEU   253      19.153  40.854  63.385  1.00  0.00           H  
ATOM   3634 HD13 LEU   253      18.551  39.843  61.980  1.00  0.00           H  
ATOM   3635  CD2 LEU   253      17.794  39.356  65.321  1.00  0.00           C  
ATOM   3636 HD21 LEU   253      18.326  40.198  65.760  1.00  0.00           H  
ATOM   3637 HD22 LEU   253      16.775  39.675  65.113  1.00  0.00           H  
ATOM   3638 HD23 LEU   253      17.928  38.497  65.976  1.00  0.00           H  
ATOM   3639  C   LEU   253      19.580  36.712  62.236  1.00  0.00           C  
ATOM   3640  O   LEU   253      20.534  37.448  62.131  1.00  0.00           O  
ATOM   3641  N   GLU   254      19.772  35.399  62.547  1.00  0.00           N  
ATOM   3642  H   GLU   254      18.997  34.771  62.381  1.00  0.00           H  
ATOM   3643  CA  GLU   254      21.125  34.849  62.814  1.00  0.00           C  
ATOM   3644  HA  GLU   254      21.726  35.730  63.030  1.00  0.00           H  
ATOM   3645  CB  GLU   254      20.979  33.976  64.063  1.00  0.00           C  
ATOM   3646  HB2 GLU   254      20.469  34.533  64.847  1.00  0.00           H  
ATOM   3647  HB3 GLU   254      20.346  33.116  63.856  1.00  0.00           H  
ATOM   3648  CG  GLU   254      22.267  33.347  64.621  1.00  0.00           C  
ATOM   3649  HG2 GLU   254      22.388  32.350  64.201  1.00  0.00           H  
ATOM   3650  HG3 GLU   254      23.181  33.831  64.282  1.00  0.00           H  
ATOM   3651  CD  GLU   254      22.457  33.276  66.117  1.00  0.00           C  
ATOM   3652  OE1 GLU   254      23.120  34.131  66.786  1.00  0.00           O  
ATOM   3653  OE2 GLU   254      21.826  32.331  66.755  1.00  0.00           O  
ATOM   3654  C   GLU   254      21.764  34.163  61.556  1.00  0.00           C  
ATOM   3655  O   GLU   254      22.929  33.800  61.603  1.00  0.00           O  
ATOM   3656  N   ASP   255      20.981  33.906  60.465  1.00  0.00           N  
ATOM   3657  H   ASP   255      20.194  34.484  60.204  1.00  0.00           H  
ATOM   3658  CA  ASP   255      21.425  32.921  59.424  1.00  0.00           C  
ATOM   3659  HA  ASP   255      22.511  32.879  59.410  1.00  0.00           H  
ATOM   3660  CB  ASP   255      20.632  31.611  59.799  1.00  0.00           C  
ATOM   3661  HB2 ASP   255      20.699  31.540  60.883  1.00  0.00           H  
ATOM   3662  HB3 ASP   255      19.610  31.640  59.427  1.00  0.00           H  
ATOM   3663  CG  ASP   255      21.311  30.278  59.362  1.00  0.00           C  
ATOM   3664  OD1 ASP   255      22.459  30.292  58.816  1.00  0.00           O  
ATOM   3665  OD2 ASP   255      20.827  29.170  59.646  1.00  0.00           O  
ATOM   3666  C   ASP   255      20.931  33.597  58.100  1.00  0.00           C  
ATOM   3667  O   ASP   255      20.510  34.743  58.192  1.00  0.00           O  
ATOM   3668  N   MET   256      21.104  32.924  56.955  1.00  0.00           N  
ATOM   3669  H   MET   256      21.357  31.945  56.962  1.00  0.00           H  
ATOM   3670  CA  MET   256      20.675  33.473  55.716  1.00  0.00           C  
ATOM   3671  HA  MET   256      20.369  34.512  55.818  1.00  0.00           H  
ATOM   3672  CB  MET   256      21.778  33.345  54.688  1.00  0.00           C  
ATOM   3673  HB2 MET   256      22.649  33.941  54.954  1.00  0.00           H  
ATOM   3674  HB3 MET   256      22.069  32.299  54.610  1.00  0.00           H  
ATOM   3675  CG  MET   256      21.267  33.886  53.360  1.00  0.00           C  
ATOM   3676  HG2 MET   256      22.033  33.836  52.589  1.00  0.00           H  
ATOM   3677  HG3 MET   256      20.484  33.314  52.868  1.00  0.00           H  
ATOM   3678  SD  MET   256      20.697  35.618  53.236  1.00  0.00           S  
ATOM   3679  CE  MET   256      22.321  36.466  53.438  1.00  0.00           C  
ATOM   3680  HE1 MET   256      22.633  36.086  54.408  1.00  0.00           H  
ATOM   3681  HE2 MET   256      22.931  36.159  52.592  1.00  0.00           H  
ATOM   3682  HE3 MET   256      22.091  37.524  53.543  1.00  0.00           H  
ATOM   3683  C   MET   256      19.468  32.638  55.181  1.00  0.00           C  
ATOM   3684  O   MET   256      19.577  31.410  54.972  1.00  0.00           O  
ATOM   3685  N   PRO   257      18.232  33.228  55.101  1.00  0.00           N  
ATOM   3686  CD  PRO   257      17.884  34.620  55.304  1.00  0.00           C  
ATOM   3687  HD2 PRO   257      18.343  35.249  54.544  1.00  0.00           H  
ATOM   3688  HD3 PRO   257      18.169  34.828  56.333  1.00  0.00           H  
ATOM   3689  CG  PRO   257      16.353  34.739  55.137  1.00  0.00           C  
ATOM   3690  HG2 PRO   257      16.061  34.981  54.117  1.00  0.00           H  
ATOM   3691  HG3 PRO   257      15.886  35.513  55.743  1.00  0.00           H  
ATOM   3692  CB  PRO   257      15.843  33.349  55.510  1.00  0.00           C  
ATOM   3693  HB2 PRO   257      14.865  33.139  55.084  1.00  0.00           H  
ATOM   3694  HB3 PRO   257      15.625  33.255  56.572  1.00  0.00           H  
ATOM   3695  CA  PRO   257      17.044  32.505  54.967  1.00  0.00           C  
ATOM   3696  HA  PRO   257      17.113  31.669  55.659  1.00  0.00           H  
ATOM   3697  C   PRO   257      16.787  31.961  53.575  1.00  0.00           C  
ATOM   3698  O   PRO   257      16.173  30.989  53.346  1.00  0.00           O  
ATOM   3699  N   VAL   258      17.372  32.765  52.599  1.00  0.00           N  
ATOM   3700  H   VAL   258      18.006  33.514  52.839  1.00  0.00           H  
ATOM   3701  CA  VAL   258      17.430  32.313  51.215  1.00  0.00           C  
ATOM   3702  HA  VAL   258      16.399  32.072  50.967  1.00  0.00           H  
ATOM   3703  CB  VAL   258      18.029  33.376  50.334  1.00  0.00           C  
ATOM   3704  HB  VAL   258      18.974  33.731  50.740  1.00  0.00           H  
ATOM   3705  CG1 VAL   258      18.393  32.755  48.949  1.00  0.00           C  
ATOM   3706 HG11 VAL   258      17.605  32.040  48.723  1.00  0.00           H  
ATOM   3707 HG12 VAL   258      18.439  33.453  48.116  1.00  0.00           H  
ATOM   3708 HG13 VAL   258      19.385  32.317  49.045  1.00  0.00           H  
ATOM   3709  CG2 VAL   258      17.050  34.486  50.131  1.00  0.00           C  
ATOM   3710 HG21 VAL   258      17.512  35.196  49.447  1.00  0.00           H  
ATOM   3711 HG22 VAL   258      16.117  34.059  49.769  1.00  0.00           H  
ATOM   3712 HG23 VAL   258      16.872  35.007  51.070  1.00  0.00           H  
ATOM   3713  C   VAL   258      18.269  31.027  51.108  1.00  0.00           C  
ATOM   3714  O   VAL   258      19.440  30.916  51.540  1.00  0.00           O  
ATOM   3715  N   ASP   259      17.680  29.986  50.543  1.00  0.00           N  
ATOM   3716  H   ASP   259      16.722  30.007  50.221  1.00  0.00           H  
ATOM   3717  CA  ASP   259      18.276  28.676  50.232  1.00  0.00           C  
ATOM   3718  HA  ASP   259      19.360  28.723  50.162  1.00  0.00           H  
ATOM   3719  CB  ASP   259      17.691  27.698  51.295  1.00  0.00           C  
ATOM   3720  HB2 ASP   259      17.611  28.176  52.269  1.00  0.00           H  
ATOM   3721  HB3 ASP   259      16.686  27.422  50.982  1.00  0.00           H  
ATOM   3722  CG  ASP   259      18.577  26.546  51.547  1.00  0.00           C  
ATOM   3723  OD1 ASP   259      18.194  25.480  52.140  1.00  0.00           O  
ATOM   3724  OD2 ASP   259      19.669  26.466  51.014  1.00  0.00           O  
ATOM   3725  C   ASP   259      17.786  28.232  48.878  1.00  0.00           C  
ATOM   3726  O   ASP   259      16.584  28.209  48.594  1.00  0.00           O  
ATOM   3727  N   PRO   260      18.724  27.815  48.001  1.00  0.00           N  
ATOM   3728  CD  PRO   260      19.835  28.741  47.794  1.00  0.00           C  
ATOM   3729  HD2 PRO   260      20.607  28.412  48.485  1.00  0.00           H  
ATOM   3730  HD3 PRO   260      19.518  29.723  48.139  1.00  0.00           H  
ATOM   3731  CG  PRO   260      20.165  28.647  46.357  1.00  0.00           C  
ATOM   3732  HG2 PRO   260      21.213  28.763  46.085  1.00  0.00           H  
ATOM   3733  HG3 PRO   260      19.588  29.435  45.877  1.00  0.00           H  
ATOM   3734  CB  PRO   260      19.668  27.281  45.911  1.00  0.00           C  
ATOM   3735  HB2 PRO   260      20.414  26.524  46.146  1.00  0.00           H  
ATOM   3736  HB3 PRO   260      19.379  27.147  44.871  1.00  0.00           H  
ATOM   3737  CA  PRO   260      18.419  27.075  46.790  1.00  0.00           C  
ATOM   3738  HA  PRO   260      17.625  27.626  46.290  1.00  0.00           H  
ATOM   3739  C   PRO   260      17.926  25.666  46.977  1.00  0.00           C  
ATOM   3740  O   PRO   260      18.660  24.781  47.388  1.00  0.00           O  
ATOM   3741  N   ASP   261      16.553  25.610  46.808  1.00  0.00           N  
ATOM   3742  H   ASP   261      15.995  26.439  46.659  1.00  0.00           H  
ATOM   3743  CA  ASP   261      15.803  24.415  47.171  1.00  0.00           C  
ATOM   3744  HA  ASP   261      16.433  23.532  47.086  1.00  0.00           H  
ATOM   3745  CB  ASP   261      15.299  24.570  48.649  1.00  0.00           C  
ATOM   3746  HB2 ASP   261      16.078  24.770  49.382  1.00  0.00           H  
ATOM   3747  HB3 ASP   261      14.597  25.402  48.641  1.00  0.00           H  
ATOM   3748  CG  ASP   261      14.559  23.318  49.100  1.00  0.00           C  
ATOM   3749  OD1 ASP   261      14.776  22.250  48.356  1.00  0.00           O  
ATOM   3750  OD2 ASP   261      13.857  23.300  50.121  1.00  0.00           O  
ATOM   3751  C   ASP   261      14.705  24.174  46.145  1.00  0.00           C  
ATOM   3752  O   ASP   261      13.548  24.456  46.307  1.00  0.00           O  
ATOM   3753  N   ASN   262      15.157  23.704  44.882  1.00  0.00           N  
ATOM   3754  H   ASN   262      16.157  23.713  44.732  1.00  0.00           H  
ATOM   3755  CA  ASN   262      14.283  23.058  43.962  1.00  0.00           C  
ATOM   3756  HA  ASN   262      13.438  22.808  44.598  1.00  0.00           H  
ATOM   3757  CB  ASN   262      13.961  24.141  42.884  1.00  0.00           C  
ATOM   3758  HB2 ASN   262      13.530  24.966  43.446  1.00  0.00           H  
ATOM   3759  HB3 ASN   262      14.883  24.461  42.401  1.00  0.00           H  
ATOM   3760  CG  ASN   262      12.869  23.648  41.911  1.00  0.00           C  
ATOM   3761  OD1 ASN   262      12.492  22.533  41.795  1.00  0.00           O  
ATOM   3762  ND2 ASN   262      12.507  24.552  41.044  1.00  0.00           N  
ATOM   3763 HD21 ASN   262      11.798  24.270  40.380  1.00  0.00           H  
ATOM   3764 HD22 ASN   262      12.889  25.486  41.094  1.00  0.00           H  
ATOM   3765  C   ASN   262      15.059  21.782  43.502  1.00  0.00           C  
ATOM   3766  O   ASN   262      15.788  21.838  42.503  1.00  0.00           O  
ATOM   3767  N   GLU   263      14.942  20.639  44.204  1.00  0.00           N  
ATOM   3768  H   GLU   263      14.192  20.639  44.882  1.00  0.00           H  
ATOM   3769  CA  GLU   263      15.658  19.426  43.805  1.00  0.00           C  
ATOM   3770  HA  GLU   263      16.711  19.656  43.663  1.00  0.00           H  
ATOM   3771  CB  GLU   263      15.719  18.319  44.902  1.00  0.00           C  
ATOM   3772  HB2 GLU   263      16.625  17.716  44.923  1.00  0.00           H  
ATOM   3773  HB3 GLU   263      15.740  18.902  45.820  1.00  0.00           H  
ATOM   3774  CG  GLU   263      14.543  17.322  44.986  1.00  0.00           C  
ATOM   3775  HG2 GLU   263      14.489  16.796  44.035  1.00  0.00           H  
ATOM   3776  HG3 GLU   263      14.654  16.618  45.808  1.00  0.00           H  
ATOM   3777  CD  GLU   263      13.236  18.025  45.231  1.00  0.00           C  
ATOM   3778  OE1 GLU   263      12.382  18.020  44.282  1.00  0.00           O  
ATOM   3779  OE2 GLU   263      13.063  18.578  46.302  1.00  0.00           O  
ATOM   3780  C   GLU   263      15.340  18.931  42.354  1.00  0.00           C  
ATOM   3781  O   GLU   263      16.163  18.276  41.756  1.00  0.00           O  
ATOM   3782  N   ALA   264      14.144  19.298  41.812  1.00  0.00           N  
ATOM   3783  H   ALA   264      13.613  19.995  42.317  1.00  0.00           H  
ATOM   3784  CA  ALA   264      13.838  19.158  40.429  1.00  0.00           C  
ATOM   3785  HA  ALA   264      13.799  18.092  40.221  1.00  0.00           H  
ATOM   3786  CB  ALA   264      12.360  19.489  40.212  1.00  0.00           C  
ATOM   3787  HB1 ALA   264      11.720  18.670  40.532  1.00  0.00           H  
ATOM   3788  HB2 ALA   264      12.116  20.440  40.681  1.00  0.00           H  
ATOM   3789  HB3 ALA   264      12.239  19.433  39.132  1.00  0.00           H  
ATOM   3790  C   ALA   264      14.700  19.979  39.489  1.00  0.00           C  
ATOM   3791  O   ALA   264      15.138  19.441  38.485  1.00  0.00           O  
ATOM   3792  N   TYR   265      15.034  21.210  39.883  1.00  0.00           N  
ATOM   3793  H   TYR   265      14.814  21.491  40.829  1.00  0.00           H  
ATOM   3794  CA  TYR   265      15.827  22.134  39.089  1.00  0.00           C  
ATOM   3795  HA  TYR   265      15.622  22.087  38.022  1.00  0.00           H  
ATOM   3796  CB  TYR   265      15.655  23.597  39.574  1.00  0.00           C  
ATOM   3797  HB2 TYR   265      14.580  23.759  39.618  1.00  0.00           H  
ATOM   3798  HB3 TYR   265      16.084  23.723  40.567  1.00  0.00           H  
ATOM   3799  CG  TYR   265      16.296  24.664  38.706  1.00  0.00           C  
ATOM   3800  CD1 TYR   265      17.651  24.853  38.651  1.00  0.00           C  
ATOM   3801  HD1 TYR   265      18.422  24.302  39.176  1.00  0.00           H  
ATOM   3802  CE1 TYR   265      18.171  25.915  37.845  1.00  0.00           C  
ATOM   3803  HE1 TYR   265      19.243  26.068  37.810  1.00  0.00           H  
ATOM   3804  CZ  TYR   265      17.370  26.738  37.119  1.00  0.00           C  
ATOM   3805  OH  TYR   265      17.866  27.683  36.267  1.00  0.00           O  
ATOM   3806  HH  TYR   265      18.802  27.605  36.027  1.00  0.00           H  
ATOM   3807  CE2 TYR   265      16.005  26.432  37.094  1.00  0.00           C  
ATOM   3808  HE2 TYR   265      15.348  27.026  36.470  1.00  0.00           H  
ATOM   3809  CD2 TYR   265      15.539  25.508  37.956  1.00  0.00           C  
ATOM   3810  HD2 TYR   265      14.473  25.360  38.080  1.00  0.00           H  
ATOM   3811  C   TYR   265      17.263  21.727  39.242  1.00  0.00           C  
ATOM   3812  O   TYR   265      18.056  21.853  38.303  1.00  0.00           O  
ATOM   3813  N   GLU   266      17.619  21.113  40.419  1.00  0.00           N  
ATOM   3814  H   GLU   266      16.860  21.062  41.086  1.00  0.00           H  
ATOM   3815  CA  GLU   266      18.989  20.708  40.764  1.00  0.00           C  
ATOM   3816  HA  GLU   266      19.597  21.590  40.574  1.00  0.00           H  
ATOM   3817  CB  GLU   266      19.015  20.454  42.284  1.00  0.00           C  
ATOM   3818  HB2 GLU   266      18.527  21.252  42.840  1.00  0.00           H  
ATOM   3819  HB3 GLU   266      18.476  19.541  42.529  1.00  0.00           H  
ATOM   3820  CG  GLU   266      20.501  20.335  42.670  1.00  0.00           C  
ATOM   3821  HG2 GLU   266      21.195  20.860  42.016  1.00  0.00           H  
ATOM   3822  HG3 GLU   266      20.478  20.907  43.595  1.00  0.00           H  
ATOM   3823  CD  GLU   266      21.076  18.979  43.069  1.00  0.00           C  
ATOM   3824  OE1 GLU   266      20.361  18.010  43.216  1.00  0.00           O  
ATOM   3825  OE2 GLU   266      22.268  18.850  43.403  1.00  0.00           O  
ATOM   3826  C   GLU   266      19.407  19.438  39.959  1.00  0.00           C  
ATOM   3827  O   GLU   266      20.523  18.967  40.014  1.00  0.00           O  
ATOM   3828  N   MET   267      18.584  18.894  38.995  1.00  0.00           N  
ATOM   3829  H   MET   267      17.662  19.284  38.854  1.00  0.00           H  
ATOM   3830  CA  MET   267      18.984  17.775  38.136  1.00  0.00           C  
ATOM   3831  HA  MET   267      19.479  17.078  38.808  1.00  0.00           H  
ATOM   3832  CB  MET   267      17.765  17.107  37.539  1.00  0.00           C  
ATOM   3833  HB2 MET   267      17.150  17.838  37.017  1.00  0.00           H  
ATOM   3834  HB3 MET   267      18.114  16.477  36.723  1.00  0.00           H  
ATOM   3835  CG  MET   267      17.049  16.260  38.505  1.00  0.00           C  
ATOM   3836  HG2 MET   267      16.579  16.844  39.293  1.00  0.00           H  
ATOM   3837  HG3 MET   267      16.245  15.711  38.019  1.00  0.00           H  
ATOM   3838  SD  MET   267      17.926  14.901  39.316  1.00  0.00           S  
ATOM   3839  CE  MET   267      16.715  14.207  40.408  1.00  0.00           C  
ATOM   3840  HE1 MET   267      16.285  15.019  40.991  1.00  0.00           H  
ATOM   3841  HE2 MET   267      15.991  13.727  39.754  1.00  0.00           H  
ATOM   3842  HE3 MET   267      17.094  13.400  41.032  1.00  0.00           H  
ATOM   3843  C   MET   267      19.903  18.220  37.017  1.00  0.00           C  
ATOM   3844  O   MET   267      19.599  19.262  36.378  1.00  0.00           O  
ATOM   3845  N   PRO   268      20.986  17.391  36.655  1.00  0.00           N  
ATOM   3846  CD  PRO   268      21.577  16.370  37.471  1.00  0.00           C  
ATOM   3847  HD2 PRO   268      21.052  15.446  37.237  1.00  0.00           H  
ATOM   3848  HD3 PRO   268      21.417  16.586  38.525  1.00  0.00           H  
ATOM   3849  CG  PRO   268      23.006  16.389  37.127  1.00  0.00           C  
ATOM   3850  HG2 PRO   268      23.385  15.411  37.415  1.00  0.00           H  
ATOM   3851  HG3 PRO   268      23.553  17.167  37.656  1.00  0.00           H  
ATOM   3852  CB  PRO   268      22.988  16.607  35.609  1.00  0.00           C  
ATOM   3853  HB2 PRO   268      22.637  15.750  35.038  1.00  0.00           H  
ATOM   3854  HB3 PRO   268      23.950  16.985  35.268  1.00  0.00           H  
ATOM   3855  CA  PRO   268      21.985  17.754  35.599  1.00  0.00           C  
ATOM   3856  HA  PRO   268      22.486  18.697  35.808  1.00  0.00           H  
ATOM   3857  C   PRO   268      21.395  17.774  34.185  1.00  0.00           C  
ATOM   3858  O   PRO   268      20.462  17.020  33.857  1.00  0.00           O  
ATOM   3859  N   SER   269      22.017  18.596  33.332  1.00  0.00           N  
ATOM   3860  H   SER   269      22.799  19.202  33.540  1.00  0.00           H  
ATOM   3861  CA  SER   269      21.422  18.816  32.025  1.00  0.00           C  
ATOM   3862  HA  SER   269      21.070  17.883  31.592  1.00  0.00           H  
ATOM   3863  CB  SER   269      20.205  19.752  32.140  1.00  0.00           C  
ATOM   3864  HB2 SER   269      19.608  19.850  31.236  1.00  0.00           H  
ATOM   3865  HB3 SER   269      19.509  19.462  32.923  1.00  0.00           H  
ATOM   3866  OG  SER   269      20.434  21.058  32.570  1.00  0.00           O  
ATOM   3867  HG  SER   269      20.802  20.915  33.456  1.00  0.00           H  
ATOM   3868  C   SER   269      22.358  19.377  30.962  1.00  0.00           C  
ATOM   3869  O   SER   269      23.447  19.660  31.241  1.00  0.00           O  
ATOM   3870  N   GLU   270      21.880  19.575  29.708  1.00  0.00           N  
ATOM   3871  H   GLU   270      20.956  19.258  29.448  1.00  0.00           H  
ATOM   3872  CA  GLU   270      22.573  20.470  28.775  1.00  0.00           C  
ATOM   3873  HA  GLU   270      23.586  20.612  29.144  1.00  0.00           H  
ATOM   3874  CB  GLU   270      22.547  19.824  27.361  1.00  0.00           C  
ATOM   3875  HB2 GLU   270      21.509  19.703  27.059  1.00  0.00           H  
ATOM   3876  HB3 GLU   270      23.070  20.466  26.654  1.00  0.00           H  
ATOM   3877  CG  GLU   270      23.221  18.455  27.433  1.00  0.00           C  
ATOM   3878  HG2 GLU   270      23.572  18.189  26.438  1.00  0.00           H  
ATOM   3879  HG3 GLU   270      24.155  18.511  27.988  1.00  0.00           H  
ATOM   3880  CD  GLU   270      22.331  17.307  27.886  1.00  0.00           C  
ATOM   3881  OE1 GLU   270      21.175  17.256  27.409  1.00  0.00           O  
ATOM   3882  OE2 GLU   270      22.675  16.499  28.824  1.00  0.00           O  
ATOM   3883  C   GLU   270      22.022  21.867  28.657  1.00  0.00           C  
ATOM   3884  O   GLU   270      22.380  22.706  27.754  1.00  0.00           O  
ATOM   3885  N   GLU   271      21.215  22.297  29.607  1.00  0.00           N  
ATOM   3886  H   GLU   271      21.028  21.756  30.440  1.00  0.00           H  
ATOM   3887  CA  GLU   271      20.626  23.648  29.594  1.00  0.00           C  
ATOM   3888  HA  GLU   271      20.311  23.967  28.603  1.00  0.00           H  
ATOM   3889  CB  GLU   271      19.365  23.547  30.486  1.00  0.00           C  
ATOM   3890  HB2 GLU   271      18.868  22.598  30.294  1.00  0.00           H  
ATOM   3891  HB3 GLU   271      19.754  23.705  31.490  1.00  0.00           H  
ATOM   3892  CG  GLU   271      18.324  24.654  30.407  1.00  0.00           C  
ATOM   3893  HG2 GLU   271      17.494  24.381  31.055  1.00  0.00           H  
ATOM   3894  HG3 GLU   271      18.717  25.639  30.650  1.00  0.00           H  
ATOM   3895  CD  GLU   271      17.805  24.756  29.004  1.00  0.00           C  
ATOM   3896  OE1 GLU   271      17.449  23.744  28.365  1.00  0.00           O  
ATOM   3897  OE2 GLU   271      17.622  25.879  28.457  1.00  0.00           O  
ATOM   3898  C   GLU   271      21.703  24.736  30.026  1.00  0.00           C  
ATOM   3899  O   GLU   271      21.520  25.875  29.690  1.00  0.00           O  
ATOM   3900  N   GLY   272      22.853  24.363  30.691  1.00  0.00           N  
ATOM   3901  H   GLY   272      23.048  23.405  30.947  1.00  0.00           H  
ATOM   3902  CA  GLY   272      23.936  25.244  30.974  1.00  0.00           C  
ATOM   3903  HA2 GLY   272      24.844  24.663  30.831  1.00  0.00           H  
ATOM   3904  HA3 GLY   272      24.026  26.056  30.256  1.00  0.00           H  
ATOM   3905  C   GLY   272      23.784  25.728  32.406  1.00  0.00           C  
ATOM   3906  O   GLY   272      23.817  26.916  32.613  1.00  0.00           O  
ATOM   3907  N   TYR   273      23.395  24.867  33.391  1.00  0.00           N  
ATOM   3908  H   TYR   273      23.526  23.890  33.169  1.00  0.00           H  
ATOM   3909  CA  TYR   273      23.449  25.078  34.835  1.00  0.00           C  
ATOM   3910  HA  TYR   273      23.875  26.063  35.013  1.00  0.00           H  
ATOM   3911  CB  TYR   273      21.994  25.076  35.521  1.00  0.00           C  
ATOM   3912  HB2 TYR   273      21.558  24.081  35.471  1.00  0.00           H  
ATOM   3913  HB3 TYR   273      22.108  25.470  36.529  1.00  0.00           H  
ATOM   3914  CG  TYR   273      20.971  25.936  34.829  1.00  0.00           C  
ATOM   3915  CD1 TYR   273      21.015  27.347  34.835  1.00  0.00           C  
ATOM   3916  HD1 TYR   273      21.749  27.749  35.523  1.00  0.00           H  
ATOM   3917  CE1 TYR   273      20.071  28.055  34.096  1.00  0.00           C  
ATOM   3918  HE1 TYR   273      19.960  29.121  34.257  1.00  0.00           H  
ATOM   3919  CZ  TYR   273      19.138  27.419  33.274  1.00  0.00           C  
ATOM   3920  OH  TYR   273      18.202  28.047  32.529  1.00  0.00           O  
ATOM   3921  HH  TYR   273      18.504  28.961  32.416  1.00  0.00           H  
ATOM   3922  CE2 TYR   273      19.055  26.046  33.408  1.00  0.00           C  
ATOM   3923  HE2 TYR   273      18.283  25.465  32.918  1.00  0.00           H  
ATOM   3924  CD2 TYR   273      20.058  25.280  34.001  1.00  0.00           C  
ATOM   3925  HD2 TYR   273      20.041  24.209  33.843  1.00  0.00           H  
ATOM   3926  C   TYR   273      24.365  23.961  35.561  1.00  0.00           C  
ATOM   3927  O   TYR   273      24.403  22.836  35.044  1.00  0.00           O  
ATOM   3928  N   GLN   274      24.789  24.216  36.765  1.00  0.00           N  
ATOM   3929  H   GLN   274      24.688  25.177  37.061  1.00  0.00           H  
ATOM   3930  CA  GLN   274      25.232  23.167  37.660  1.00  0.00           C  
ATOM   3931  HA  GLN   274      24.914  22.176  37.343  1.00  0.00           H  
ATOM   3932  CB  GLN   274      26.699  23.085  37.652  1.00  0.00           C  
ATOM   3933  HB2 GLN   274      27.018  22.981  36.617  1.00  0.00           H  
ATOM   3934  HB3 GLN   274      27.155  24.041  37.900  1.00  0.00           H  
ATOM   3935  CG  GLN   274      27.404  22.045  38.581  1.00  0.00           C  
ATOM   3936  HG2 GLN   274      28.492  22.060  38.571  1.00  0.00           H  
ATOM   3937  HG3 GLN   274      27.212  22.456  39.570  1.00  0.00           H  
ATOM   3938  CD  GLN   274      26.766  20.710  38.486  1.00  0.00           C  
ATOM   3939  OE1 GLN   274      26.733  20.076  37.469  1.00  0.00           O  
ATOM   3940  NE2 GLN   274      26.393  20.115  39.603  1.00  0.00           N  
ATOM   3941 HE21 GLN   274      26.135  19.145  39.480  1.00  0.00           H  
ATOM   3942 HE22 GLN   274      26.241  20.569  40.493  1.00  0.00           H  
ATOM   3943  C   GLN   274      24.714  23.570  38.964  1.00  0.00           C  
ATOM   3944  O   GLN   274      25.085  24.692  39.405  1.00  0.00           O  
ATOM   3945  N   ASP   275      23.870  22.801  39.647  1.00  0.00           N  
ATOM   3946  H   ASP   275      23.533  21.980  39.162  1.00  0.00           H  
ATOM   3947  CA  ASP   275      23.244  23.124  40.911  1.00  0.00           C  
ATOM   3948  HA  ASP   275      22.606  22.308  41.243  1.00  0.00           H  
ATOM   3949  CB  ASP   275      24.137  23.294  42.126  1.00  0.00           C  
ATOM   3950  HB2 ASP   275      24.842  24.110  41.980  1.00  0.00           H  
ATOM   3951  HB3 ASP   275      23.467  23.410  42.976  1.00  0.00           H  
ATOM   3952  CG  ASP   275      25.065  22.143  42.543  1.00  0.00           C  
ATOM   3953  OD1 ASP   275      26.048  21.825  41.757  1.00  0.00           O  
ATOM   3954  OD2 ASP   275      24.960  21.531  43.627  1.00  0.00           O  
ATOM   3955  C   ASP   275      22.202  24.253  40.635  1.00  0.00           C  
ATOM   3956  O   ASP   275      21.075  24.025  40.188  1.00  0.00           O  
ATOM   3957  N   TYR   276      22.621  25.552  40.912  1.00  0.00           N  
ATOM   3958  H   TYR   276      23.500  25.652  41.402  1.00  0.00           H  
ATOM   3959  CA  TYR   276      21.719  26.634  40.851  1.00  0.00           C  
ATOM   3960  HA  TYR   276      20.908  26.362  40.179  1.00  0.00           H  
ATOM   3961  CB  TYR   276      21.230  26.875  42.270  1.00  0.00           C  
ATOM   3962  HB2 TYR   276      22.085  27.108  42.900  1.00  0.00           H  
ATOM   3963  HB3 TYR   276      20.509  27.690  42.265  1.00  0.00           H  
ATOM   3964  CG  TYR   276      20.481  25.744  42.813  1.00  0.00           C  
ATOM   3965  CD1 TYR   276      19.157  25.602  42.468  1.00  0.00           C  
ATOM   3966  HD1 TYR   276      18.698  26.239  41.721  1.00  0.00           H  
ATOM   3967  CE1 TYR   276      18.398  24.575  43.038  1.00  0.00           C  
ATOM   3968  HE1 TYR   276      17.393  24.376  42.687  1.00  0.00           H  
ATOM   3969  CZ  TYR   276      18.957  23.724  44.010  1.00  0.00           C  
ATOM   3970  OH  TYR   276      18.205  22.781  44.636  1.00  0.00           O  
ATOM   3971  HH  TYR   276      18.688  22.394  45.381  1.00  0.00           H  
ATOM   3972  CE2 TYR   276      20.237  24.000  44.512  1.00  0.00           C  
ATOM   3973  HE2 TYR   276      20.568  23.472  45.398  1.00  0.00           H  
ATOM   3974  CD2 TYR   276      21.010  24.935  43.790  1.00  0.00           C  
ATOM   3975  HD2 TYR   276      22.037  25.082  44.101  1.00  0.00           H  
ATOM   3976  C   TYR   276      22.337  27.774  40.203  1.00  0.00           C  
ATOM   3977  O   TYR   276      22.003  28.929  40.352  1.00  0.00           O  
ATOM   3978  N   GLU   277      23.510  27.566  39.485  1.00  0.00           N  
ATOM   3979  H   GLU   277      24.064  26.763  39.751  1.00  0.00           H  
ATOM   3980  CA  GLU   277      24.291  28.614  38.800  1.00  0.00           C  
ATOM   3981  HA  GLU   277      23.640  29.483  38.873  1.00  0.00           H  
ATOM   3982  CB  GLU   277      25.606  28.914  39.512  1.00  0.00           C  
ATOM   3983  HB2 GLU   277      26.362  28.136  39.430  1.00  0.00           H  
ATOM   3984  HB3 GLU   277      25.922  29.856  39.069  1.00  0.00           H  
ATOM   3985  CG  GLU   277      25.460  29.103  41.044  1.00  0.00           C  
ATOM   3986  HG2 GLU   277      26.155  29.910  41.266  1.00  0.00           H  
ATOM   3987  HG3 GLU   277      24.457  29.420  41.323  1.00  0.00           H  
ATOM   3988  CD  GLU   277      25.926  27.952  41.899  1.00  0.00           C  
ATOM   3989  OE1 GLU   277      27.052  27.974  42.481  1.00  0.00           O  
ATOM   3990  OE2 GLU   277      25.170  26.956  42.081  1.00  0.00           O  
ATOM   3991  C   GLU   277      24.516  28.190  37.343  1.00  0.00           C  
ATOM   3992  O   GLU   277      24.446  27.002  37.069  1.00  0.00           O  
ATOM   3993  N   PRO   278      24.930  29.134  36.424  1.00  0.00           N  
ATOM   3994  CD  PRO   278      24.720  30.574  36.562  1.00  0.00           C  
ATOM   3995  HD2 PRO   278      25.372  30.926  37.358  1.00  0.00           H  
ATOM   3996  HD3 PRO   278      23.664  30.656  36.812  1.00  0.00           H  
ATOM   3997  CG  PRO   278      25.128  31.226  35.289  1.00  0.00           C  
ATOM   3998  HG2 PRO   278      26.162  31.530  35.139  1.00  0.00           H  
ATOM   3999  HG3 PRO   278      24.589  32.159  35.138  1.00  0.00           H  
ATOM   4000  CB  PRO   278      24.719  30.075  34.384  1.00  0.00           C  
ATOM   4001  HB2 PRO   278      25.266  30.163  33.447  1.00  0.00           H  
ATOM   4002  HB3 PRO   278      23.639  30.085  34.252  1.00  0.00           H  
ATOM   4003  CA  PRO   278      25.039  28.791  35.079  1.00  0.00           C  
ATOM   4004  HA  PRO   278      24.247  28.081  34.853  1.00  0.00           H  
ATOM   4005  C   PRO   278      26.420  28.200  34.831  1.00  0.00           C  
ATOM   4006  O   PRO   278      27.407  28.436  35.520  1.00  0.00           O  
ATOM   4007  N   GLU   279      26.408  27.503  33.636  1.00  0.00           N  
ATOM   4008  H   GLU   279      25.595  27.565  33.039  1.00  0.00           H  
ATOM   4009  CA  GLU   279      27.531  26.691  33.202  1.00  0.00           C  
ATOM   4010  HA  GLU   279      28.458  27.112  33.585  1.00  0.00           H  
ATOM   4011  CB  GLU   279      27.427  25.296  33.832  1.00  0.00           C  
ATOM   4012  HB2 GLU   279      27.133  25.344  34.879  1.00  0.00           H  
ATOM   4013  HB3 GLU   279      26.529  24.844  33.415  1.00  0.00           H  
ATOM   4014  CG  GLU   279      28.629  24.337  33.724  1.00  0.00           C  
ATOM   4015  HG2 GLU   279      28.261  23.343  33.971  1.00  0.00           H  
ATOM   4016  HG3 GLU   279      28.945  24.246  32.686  1.00  0.00           H  
ATOM   4017  CD  GLU   279      29.870  24.770  34.501  1.00  0.00           C  
ATOM   4018  OE1 GLU   279      31.005  24.794  33.937  1.00  0.00           O  
ATOM   4019  OE2 GLU   279      29.804  24.986  35.726  1.00  0.00           O  
ATOM   4020  C   GLU   279      27.662  26.686  31.690  1.00  0.00           C  
ATOM   4021  O   GLU   279      26.688  26.764  30.948  1.00  0.00           O  
ATOM   4022  N   ALA   280      28.939  26.458  31.177  1.00  0.00           N  
ATOM   4023  H   ALA   280      29.705  26.553  31.830  1.00  0.00           H  
ATOM   4024  CA  ALA   280      29.299  26.364  29.756  1.00  0.00           C  
ATOM   4025  HA  ALA   280      28.671  25.605  29.295  1.00  0.00           H  
ATOM   4026  CB  ALA   280      28.989  27.708  29.057  1.00  0.00           C  
ATOM   4027  HB1 ALA   280      29.410  27.808  28.059  1.00  0.00           H  
ATOM   4028  HB2 ALA   280      27.923  27.891  28.939  1.00  0.00           H  
ATOM   4029  HB3 ALA   280      29.456  28.570  29.529  1.00  0.00           H  
ATOM   4030  C   ALA   280      30.735  25.772  29.640  1.00  0.00           C  
ATOM   4031  O   ALA   280      31.785  26.553  29.643  1.00  0.00           O  
ATOM   4032  OXT ALA   280      30.968  24.577  29.458  1.00  0.00           O  
TER    4033      ALA   280 
END   
