# Supplementary material for: Exploring Structural Insights of Aβ42 and α-Synuclein Monomers and Heterodimer: A Comparative Study Using Implicit and Explicit Solvent Simulations
Source: J Phys Chem B. 2024 May 3;128(19):4655–69. doi: 10.1021/acs.jpcb.4c00503 (PMC11103699; doi:10.1021/acs.jpcb.4c00503)
Supplement: Supplementary file 3 — jp4c00503_si_003.zip [file jp4c00503_si_003.zip › rep/8_asyn_dimerWT_2_FINAL3.pdb]

CRYST1   67.372  102.961   90.821  90.00  90.00  90.00               1
ATOM      1  N   MET     1      17.402  29.042  77.728  1.00  0.00           N  
ATOM      2  H1  MET     1      17.927  28.231  77.355  1.00  0.00           H  
ATOM      3  H2  MET     1      16.701  29.371  77.039  1.00  0.00           H  
ATOM      4  H3  MET     1      16.939  28.716  78.595  1.00  0.00           H  
ATOM      5  CA  MET     1      18.312  30.204  78.136  1.00  0.00           C  
ATOM      6  HA  MET     1      17.655  30.864  78.698  1.00  0.00           H  
ATOM      7  CB  MET     1      19.479  29.836  78.991  1.00  0.00           C  
ATOM      8  HB2 MET     1      19.159  29.286  79.874  1.00  0.00           H  
ATOM      9  HB3 MET     1      20.093  29.117  78.453  1.00  0.00           H  
ATOM     10  CG  MET     1      20.341  31.005  79.375  1.00  0.00           C  
ATOM     11  HG2 MET     1      21.083  30.749  80.129  1.00  0.00           H  
ATOM     12  HG3 MET     1      20.977  31.403  78.588  1.00  0.00           H  
ATOM     13  SD  MET     1      19.265  32.408  79.916  1.00  0.00           S  
ATOM     14  CE  MET     1      19.566  32.394  81.680  1.00  0.00           C  
ATOM     15  HE1 MET     1      19.200  33.289  82.177  1.00  0.00           H  
ATOM     16  HE2 MET     1      19.242  31.487  82.185  1.00  0.00           H  
ATOM     17  HE3 MET     1      20.637  32.380  81.869  1.00  0.00           H  
ATOM     18  C   MET     1      18.713  30.830  76.849  1.00  0.00           C  
ATOM     19  O   MET     1      19.786  30.519  76.336  1.00  0.00           O  
ATOM     20  N   ASP     2      17.829  31.650  76.240  1.00  0.00           N  
ATOM     21  H   ASP     2      16.914  31.839  76.626  1.00  0.00           H  
ATOM     22  CA  ASP     2      18.267  32.396  75.078  1.00  0.00           C  
ATOM     23  HA  ASP     2      18.882  31.772  74.434  1.00  0.00           H  
ATOM     24  CB  ASP     2      16.963  32.938  74.423  1.00  0.00           C  
ATOM     25  HB2 ASP     2      16.301  33.389  75.159  1.00  0.00           H  
ATOM     26  HB3 ASP     2      17.155  33.635  73.610  1.00  0.00           H  
ATOM     27  CG  ASP     2      16.150  31.830  73.832  1.00  0.00           C  
ATOM     28  OD1 ASP     2      14.951  32.106  73.510  1.00  0.00           O  
ATOM     29  OD2 ASP     2      16.630  30.706  73.559  1.00  0.00           O  
ATOM     30  C   ASP     2      19.117  33.546  75.490  1.00  0.00           C  
ATOM     31  O   ASP     2      18.838  34.306  76.406  1.00  0.00           O  
ATOM     32  N   VAL     3      20.209  33.697  74.670  1.00  0.00           N  
ATOM     33  H   VAL     3      20.397  32.970  73.993  1.00  0.00           H  
ATOM     34  CA  VAL     3      20.849  34.963  74.451  1.00  0.00           C  
ATOM     35  HA  VAL     3      20.386  35.681  75.124  1.00  0.00           H  
ATOM     36  CB  VAL     3      22.406  35.026  74.877  1.00  0.00           C  
ATOM     37  HB  VAL     3      22.810  36.037  74.860  1.00  0.00           H  
ATOM     38  CG1 VAL     3      22.517  34.485  76.352  1.00  0.00           C  
ATOM     39 HG11 VAL     3      22.202  33.458  76.529  1.00  0.00           H  
ATOM     40 HG12 VAL     3      23.543  34.586  76.700  1.00  0.00           H  
ATOM     41 HG13 VAL     3      21.844  35.116  76.929  1.00  0.00           H  
ATOM     42  CG2 VAL     3      23.327  34.049  74.004  1.00  0.00           C  
ATOM     43 HG21 VAL     3      23.097  34.231  72.956  1.00  0.00           H  
ATOM     44 HG22 VAL     3      24.328  34.154  74.417  1.00  0.00           H  
ATOM     45 HG23 VAL     3      23.044  33.001  74.074  1.00  0.00           H  
ATOM     46  C   VAL     3      20.631  35.404  73.012  1.00  0.00           C  
ATOM     47  O   VAL     3      20.786  36.627  72.723  1.00  0.00           O  
ATOM     48  N   PHE     4      20.214  34.464  72.090  1.00  0.00           N  
ATOM     49  H   PHE     4      20.054  33.478  72.250  1.00  0.00           H  
ATOM     50  CA  PHE     4      19.777  34.882  70.763  1.00  0.00           C  
ATOM     51  HA  PHE     4      19.547  35.938  70.886  1.00  0.00           H  
ATOM     52  CB  PHE     4      20.895  34.863  69.741  1.00  0.00           C  
ATOM     53  HB2 PHE     4      20.462  35.094  68.770  1.00  0.00           H  
ATOM     54  HB3 PHE     4      21.414  35.735  70.132  1.00  0.00           H  
ATOM     55  CG  PHE     4      21.837  33.750  69.572  1.00  0.00           C  
ATOM     56  CD1 PHE     4      21.401  32.534  68.984  1.00  0.00           C  
ATOM     57  HD1 PHE     4      20.451  32.505  68.463  1.00  0.00           H  
ATOM     58  CE1 PHE     4      22.238  31.403  69.008  1.00  0.00           C  
ATOM     59  HE1 PHE     4      21.829  30.468  68.645  1.00  0.00           H  
ATOM     60  CZ  PHE     4      23.479  31.479  69.736  1.00  0.00           C  
ATOM     61  HZ  PHE     4      24.114  30.621  69.921  1.00  0.00           H  
ATOM     62  CE2 PHE     4      23.894  32.663  70.253  1.00  0.00           C  
ATOM     63  HE2 PHE     4      24.884  32.648  70.692  1.00  0.00           H  
ATOM     64  CD2 PHE     4      23.101  33.815  70.131  1.00  0.00           C  
ATOM     65  HD2 PHE     4      23.419  34.753  70.569  1.00  0.00           H  
ATOM     66  C   PHE     4      18.541  33.988  70.440  1.00  0.00           C  
ATOM     67  O   PHE     4      18.194  33.034  71.169  1.00  0.00           O  
ATOM     68  N   MET     5      17.852  34.350  69.342  1.00  0.00           N  
ATOM     69  H   MET     5      18.284  35.082  68.796  1.00  0.00           H  
ATOM     70  CA  MET     5      16.443  33.960  69.098  1.00  0.00           C  
ATOM     71  HA  MET     5      16.001  33.754  70.070  1.00  0.00           H  
ATOM     72  CB  MET     5      15.555  35.085  68.384  1.00  0.00           C  
ATOM     73  HB2 MET     5      15.678  36.017  68.931  1.00  0.00           H  
ATOM     74  HB3 MET     5      16.043  35.334  67.443  1.00  0.00           H  
ATOM     75  CG  MET     5      14.091  34.768  68.135  1.00  0.00           C  
ATOM     76  HG2 MET     5      14.038  33.823  67.600  1.00  0.00           H  
ATOM     77  HG3 MET     5      13.466  34.726  69.024  1.00  0.00           H  
ATOM     78  SD  MET     5      13.204  35.881  67.001  1.00  0.00           S  
ATOM     79  CE  MET     5      11.583  35.149  66.972  1.00  0.00           C  
ATOM     80  HE1 MET     5      11.281  35.047  68.012  1.00  0.00           H  
ATOM     81  HE2 MET     5      10.926  35.876  66.500  1.00  0.00           H  
ATOM     82  HE3 MET     5      11.567  34.189  66.462  1.00  0.00           H  
ATOM     83  C   MET     5      16.353  32.644  68.382  1.00  0.00           C  
ATOM     84  O   MET     5      17.037  32.399  67.452  1.00  0.00           O  
ATOM     85  N   LYS     6      15.317  31.845  68.736  1.00  0.00           N  
ATOM     86  H   LYS     6      14.741  32.119  69.520  1.00  0.00           H  
ATOM     87  CA  LYS     6      15.083  30.526  68.080  1.00  0.00           C  
ATOM     88  HA  LYS     6      15.993  30.002  67.796  1.00  0.00           H  
ATOM     89  CB  LYS     6      14.345  29.504  68.937  1.00  0.00           C  
ATOM     90  HB2 LYS     6      13.347  29.761  69.287  1.00  0.00           H  
ATOM     91  HB3 LYS     6      14.214  28.662  68.262  1.00  0.00           H  
ATOM     92  CG  LYS     6      15.151  29.066  70.205  1.00  0.00           C  
ATOM     93  HG2 LYS     6      16.229  29.101  70.062  1.00  0.00           H  
ATOM     94  HG3 LYS     6      14.901  29.858  70.908  1.00  0.00           H  
ATOM     95  CD  LYS     6      14.581  27.751  70.778  1.00  0.00           C  
ATOM     96  HD2 LYS     6      13.506  27.916  70.829  1.00  0.00           H  
ATOM     97  HD3 LYS     6      14.846  26.948  70.094  1.00  0.00           H  
ATOM     98  CE  LYS     6      15.217  27.378  72.126  1.00  0.00           C  
ATOM     99  HE2 LYS     6      16.279  27.209  71.960  1.00  0.00           H  
ATOM    100  HE3 LYS     6      15.102  28.239  72.779  1.00  0.00           H  
ATOM    101  NZ  LYS     6      14.426  26.295  72.652  1.00  0.00           N  
ATOM    102  HZ1 LYS     6      14.619  25.458  72.074  1.00  0.00           H  
ATOM    103  HZ2 LYS     6      14.664  26.040  73.627  1.00  0.00           H  
ATOM    104  HZ3 LYS     6      13.400  26.436  72.618  1.00  0.00           H  
ATOM    105  C   LYS     6      14.238  30.765  66.861  1.00  0.00           C  
ATOM    106  O   LYS     6      13.328  31.485  66.887  1.00  0.00           O  
ATOM    107  N   GLY     7      14.624  30.127  65.734  1.00  0.00           N  
ATOM    108  H   GLY     7      15.579  29.795  65.754  1.00  0.00           H  
ATOM    109  CA  GLY     7      13.829  30.113  64.491  1.00  0.00           C  
ATOM    110  HA2 GLY     7      14.242  29.447  63.737  1.00  0.00           H  
ATOM    111  HA3 GLY     7      12.845  29.770  64.804  1.00  0.00           H  
ATOM    112  C   GLY     7      13.657  31.491  63.750  1.00  0.00           C  
ATOM    113  O   GLY     7      12.540  31.994  63.611  1.00  0.00           O  
ATOM    114  N   LEU     8      14.780  32.217  63.454  1.00  0.00           N  
ATOM    115  H   LEU     8      15.660  31.719  63.480  1.00  0.00           H  
ATOM    116  CA  LEU     8      14.831  33.530  62.926  1.00  0.00           C  
ATOM    117  HA  LEU     8      14.210  34.204  63.511  1.00  0.00           H  
ATOM    118  CB  LEU     8      16.254  34.007  62.921  1.00  0.00           C  
ATOM    119  HB2 LEU     8      16.626  33.846  63.931  1.00  0.00           H  
ATOM    120  HB3 LEU     8      16.935  33.489  62.248  1.00  0.00           H  
ATOM    121  CG  LEU     8      16.407  35.472  62.651  1.00  0.00           C  
ATOM    122  HG  LEU     8      15.829  35.657  61.747  1.00  0.00           H  
ATOM    123  CD1 LEU     8      15.687  36.483  63.503  1.00  0.00           C  
ATOM    124 HD11 LEU     8      14.608  36.379  63.604  1.00  0.00           H  
ATOM    125 HD12 LEU     8      16.047  36.528  64.529  1.00  0.00           H  
ATOM    126 HD13 LEU     8      15.844  37.501  63.155  1.00  0.00           H  
ATOM    127  CD2 LEU     8      17.886  35.751  62.550  1.00  0.00           C  
ATOM    128 HD21 LEU     8      18.395  35.417  61.648  1.00  0.00           H  
ATOM    129 HD22 LEU     8      18.033  36.827  62.626  1.00  0.00           H  
ATOM    130 HD23 LEU     8      18.387  35.279  63.393  1.00  0.00           H  
ATOM    131  C   LEU     8      14.210  33.548  61.535  1.00  0.00           C  
ATOM    132  O   LEU     8      13.515  34.480  61.150  1.00  0.00           O  
ATOM    133  N   SER     9      14.256  32.395  60.822  1.00  0.00           N  
ATOM    134  H   SER     9      14.843  31.662  61.196  1.00  0.00           H  
ATOM    135  CA  SER     9      13.544  31.996  59.612  1.00  0.00           C  
ATOM    136  HA  SER     9      13.975  32.562  58.789  1.00  0.00           H  
ATOM    137  CB  SER     9      13.708  30.506  59.290  1.00  0.00           C  
ATOM    138  HB2 SER     9      13.187  30.263  58.367  1.00  0.00           H  
ATOM    139  HB3 SER     9      14.761  30.236  59.312  1.00  0.00           H  
ATOM    140  OG  SER     9      13.140  29.692  60.335  1.00  0.00           O  
ATOM    141  HG  SER     9      13.846  29.744  60.996  1.00  0.00           H  
ATOM    142  C   SER     9      12.049  32.281  59.568  1.00  0.00           C  
ATOM    143  O   SER     9      11.516  32.777  58.590  1.00  0.00           O  
ATOM    144  N   LYS    10      11.396  31.923  60.716  1.00  0.00           N  
ATOM    145  H   LYS    10      11.834  31.344  61.420  1.00  0.00           H  
ATOM    146  CA  LYS    10       9.968  32.083  60.940  1.00  0.00           C  
ATOM    147  HA  LYS    10       9.566  32.537  60.037  1.00  0.00           H  
ATOM    148  CB  LYS    10       9.339  30.724  60.999  1.00  0.00           C  
ATOM    149  HB2 LYS    10       8.252  30.755  60.954  1.00  0.00           H  
ATOM    150  HB3 LYS    10       9.454  30.233  60.034  1.00  0.00           H  
ATOM    151  CG  LYS    10       9.899  29.770  62.048  1.00  0.00           C  
ATOM    152  HG2 LYS    10      10.791  29.263  61.684  1.00  0.00           H  
ATOM    153  HG3 LYS    10      10.275  30.254  62.947  1.00  0.00           H  
ATOM    154  CD  LYS    10       8.821  28.832  62.658  1.00  0.00           C  
ATOM    155  HD2 LYS    10       8.384  28.184  61.902  1.00  0.00           H  
ATOM    156  HD3 LYS    10       9.323  28.204  63.392  1.00  0.00           H  
ATOM    157  CE  LYS    10       7.737  29.614  63.448  1.00  0.00           C  
ATOM    158  HE2 LYS    10       7.344  30.422  62.836  1.00  0.00           H  
ATOM    159  HE3 LYS    10       6.968  28.898  63.729  1.00  0.00           H  
ATOM    160  NZ  LYS    10       8.231  30.152  64.797  1.00  0.00           N  
ATOM    161  HZ1 LYS    10       8.733  29.348  65.216  1.00  0.00           H  
ATOM    162  HZ2 LYS    10       8.927  30.907  64.666  1.00  0.00           H  
ATOM    163  HZ3 LYS    10       7.524  30.517  65.460  1.00  0.00           H  
ATOM    164  C   LYS    10       9.537  33.011  62.035  1.00  0.00           C  
ATOM    165  O   LYS    10       8.383  32.967  62.440  1.00  0.00           O  
ATOM    166  N   ALA    11      10.461  33.984  62.371  1.00  0.00           N  
ATOM    167  H   ALA    11      11.316  33.937  61.833  1.00  0.00           H  
ATOM    168  CA  ALA    11      10.127  35.008  63.279  1.00  0.00           C  
ATOM    169  HA  ALA    11       9.732  34.603  64.208  1.00  0.00           H  
ATOM    170  CB  ALA    11      11.410  35.725  63.584  1.00  0.00           C  
ATOM    171  HB1 ALA    11      11.718  36.353  62.751  1.00  0.00           H  
ATOM    172  HB2 ALA    11      11.325  36.542  64.298  1.00  0.00           H  
ATOM    173  HB3 ALA    11      12.210  35.117  64.004  1.00  0.00           H  
ATOM    174  C   ALA    11       9.054  35.940  62.832  1.00  0.00           C  
ATOM    175  O   ALA    11       8.329  36.431  63.706  1.00  0.00           O  
ATOM    176  N   LYS    12       8.801  36.152  61.492  1.00  0.00           N  
ATOM    177  H   LYS    12       9.400  35.877  60.725  1.00  0.00           H  
ATOM    178  CA  LYS    12       7.625  36.930  60.987  1.00  0.00           C  
ATOM    179  HA  LYS    12       7.672  37.872  61.529  1.00  0.00           H  
ATOM    180  CB  LYS    12       7.713  37.261  59.505  1.00  0.00           C  
ATOM    181  HB2 LYS    12       8.645  37.798  59.342  1.00  0.00           H  
ATOM    182  HB3 LYS    12       7.688  36.328  58.946  1.00  0.00           H  
ATOM    183  CG  LYS    12       6.559  38.065  58.911  1.00  0.00           C  
ATOM    184  HG2 LYS    12       5.630  37.599  59.235  1.00  0.00           H  
ATOM    185  HG3 LYS    12       6.585  39.090  59.277  1.00  0.00           H  
ATOM    186  CD  LYS    12       6.499  37.993  57.354  1.00  0.00           C  
ATOM    187  HD2 LYS    12       7.253  38.574  56.826  1.00  0.00           H  
ATOM    188  HD3 LYS    12       6.661  36.970  57.019  1.00  0.00           H  
ATOM    189  CE  LYS    12       5.105  38.453  56.933  1.00  0.00           C  
ATOM    190  HE2 LYS    12       4.830  38.089  55.946  1.00  0.00           H  
ATOM    191  HE3 LYS    12       4.434  38.098  57.712  1.00  0.00           H  
ATOM    192  NZ  LYS    12       5.018  39.942  56.980  1.00  0.00           N  
ATOM    193  HZ1 LYS    12       5.525  40.279  57.818  1.00  0.00           H  
ATOM    194  HZ2 LYS    12       5.403  40.227  56.062  1.00  0.00           H  
ATOM    195  HZ3 LYS    12       4.026  40.238  56.952  1.00  0.00           H  
ATOM    196  C   LYS    12       6.339  36.154  61.403  1.00  0.00           C  
ATOM    197  O   LYS    12       5.522  36.720  62.174  1.00  0.00           O  
ATOM    198  N   GLU    13       6.287  34.870  61.304  1.00  0.00           N  
ATOM    199  H   GLU    13       6.971  34.429  60.704  1.00  0.00           H  
ATOM    200  CA  GLU    13       5.071  34.104  61.565  1.00  0.00           C  
ATOM    201  HA  GLU    13       4.135  34.473  61.149  1.00  0.00           H  
ATOM    202  CB  GLU    13       5.124  32.580  61.182  1.00  0.00           C  
ATOM    203  HB2 GLU    13       5.734  31.905  61.779  1.00  0.00           H  
ATOM    204  HB3 GLU    13       4.143  32.183  61.436  1.00  0.00           H  
ATOM    205  CG  GLU    13       5.422  32.149  59.696  1.00  0.00           C  
ATOM    206  HG2 GLU    13       5.220  31.082  59.623  1.00  0.00           H  
ATOM    207  HG3 GLU    13       4.662  32.702  59.147  1.00  0.00           H  
ATOM    208  CD  GLU    13       6.746  32.445  59.019  1.00  0.00           C  
ATOM    209  OE1 GLU    13       7.297  31.497  58.349  1.00  0.00           O  
ATOM    210  OE2 GLU    13       7.169  33.608  58.973  1.00  0.00           O  
ATOM    211  C   GLU    13       4.844  34.016  63.054  1.00  0.00           C  
ATOM    212  O   GLU    13       3.658  33.992  63.459  1.00  0.00           O  
ATOM    213  N   GLY    14       5.921  33.859  63.912  1.00  0.00           N  
ATOM    214  H   GLY    14       6.835  33.712  63.505  1.00  0.00           H  
ATOM    215  CA  GLY    14       5.692  33.545  65.314  1.00  0.00           C  
ATOM    216  HA2 GLY    14       4.721  33.072  65.443  1.00  0.00           H  
ATOM    217  HA3 GLY    14       6.462  32.841  65.623  1.00  0.00           H  
ATOM    218  C   GLY    14       5.694  34.772  66.094  1.00  0.00           C  
ATOM    219  O   GLY    14       5.437  34.675  67.312  1.00  0.00           O  
ATOM    220  N   VAL    15       6.044  35.962  65.502  1.00  0.00           N  
ATOM    221  H   VAL    15       6.606  35.936  64.662  1.00  0.00           H  
ATOM    222  CA  VAL    15       6.111  37.216  66.315  1.00  0.00           C  
ATOM    223  HA  VAL    15       5.586  36.988  67.240  1.00  0.00           H  
ATOM    224  CB  VAL    15       7.526  37.589  66.703  1.00  0.00           C  
ATOM    225  HB  VAL    15       8.097  37.576  65.776  1.00  0.00           H  
ATOM    226  CG1 VAL    15       7.734  38.949  67.365  1.00  0.00           C  
ATOM    227 HG11 VAL    15       7.145  39.164  68.255  1.00  0.00           H  
ATOM    228 HG12 VAL    15       8.741  39.202  67.689  1.00  0.00           H  
ATOM    229 HG13 VAL    15       7.470  39.685  66.608  1.00  0.00           H  
ATOM    230  CG2 VAL    15       8.198  36.541  67.574  1.00  0.00           C  
ATOM    231 HG21 VAL    15       7.841  36.704  68.589  1.00  0.00           H  
ATOM    232 HG22 VAL    15       8.130  35.514  67.222  1.00  0.00           H  
ATOM    233 HG23 VAL    15       9.263  36.748  67.496  1.00  0.00           H  
ATOM    234  C   VAL    15       5.394  38.446  65.686  1.00  0.00           C  
ATOM    235  O   VAL    15       4.912  39.338  66.447  1.00  0.00           O  
ATOM    236  N   VAL    16       5.266  38.458  64.321  1.00  0.00           N  
ATOM    237  H   VAL    16       5.592  37.672  63.776  1.00  0.00           H  
ATOM    238  CA  VAL    16       4.754  39.627  63.620  1.00  0.00           C  
ATOM    239  HA  VAL    16       4.679  40.473  64.299  1.00  0.00           H  
ATOM    240  CB  VAL    16       5.615  39.953  62.362  1.00  0.00           C  
ATOM    241  HB  VAL    16       5.552  39.134  61.649  1.00  0.00           H  
ATOM    242  CG1 VAL    16       5.147  41.169  61.499  1.00  0.00           C  
ATOM    243 HG11 VAL    16       5.346  42.151  61.923  1.00  0.00           H  
ATOM    244 HG12 VAL    16       5.826  41.074  60.654  1.00  0.00           H  
ATOM    245 HG13 VAL    16       4.117  41.055  61.166  1.00  0.00           H  
ATOM    246  CG2 VAL    16       7.057  40.236  62.771  1.00  0.00           C  
ATOM    247 HG21 VAL    16       7.245  41.097  63.410  1.00  0.00           H  
ATOM    248 HG22 VAL    16       7.563  39.357  63.167  1.00  0.00           H  
ATOM    249 HG23 VAL    16       7.560  40.280  61.807  1.00  0.00           H  
ATOM    250  C   VAL    16       3.329  39.329  63.185  1.00  0.00           C  
ATOM    251  O   VAL    16       2.528  40.290  63.020  1.00  0.00           O  
ATOM    252  N   ALA    17       2.928  37.968  63.042  1.00  0.00           N  
ATOM    253  H   ALA    17       3.657  37.269  63.098  1.00  0.00           H  
ATOM    254  CA  ALA    17       1.589  37.531  62.972  1.00  0.00           C  
ATOM    255  HA  ALA    17       1.766  36.474  62.787  1.00  0.00           H  
ATOM    256  CB  ALA    17       0.859  37.743  64.367  1.00  0.00           C  
ATOM    257  HB1 ALA    17      -0.168  37.384  64.327  1.00  0.00           H  
ATOM    258  HB2 ALA    17       1.404  37.245  65.166  1.00  0.00           H  
ATOM    259  HB3 ALA    17       0.693  38.795  64.588  1.00  0.00           H  
ATOM    260  C   ALA    17       0.854  38.192  61.741  1.00  0.00           C  
ATOM    261  O   ALA    17       1.398  38.941  60.926  1.00  0.00           O  
ATOM    262  N   ALA    18      -0.510  38.032  61.732  1.00  0.00           N  
ATOM    263  H   ALA    18      -0.979  37.662  62.548  1.00  0.00           H  
ATOM    264  CA  ALA    18      -1.429  38.615  60.807  1.00  0.00           C  
ATOM    265  HA  ALA    18      -0.867  39.124  60.027  1.00  0.00           H  
ATOM    266  CB  ALA    18      -2.167  37.506  60.106  1.00  0.00           C  
ATOM    267  HB1 ALA    18      -1.394  36.876  59.671  1.00  0.00           H  
ATOM    268  HB2 ALA    18      -2.652  36.854  60.829  1.00  0.00           H  
ATOM    269  HB3 ALA    18      -2.920  37.858  59.403  1.00  0.00           H  
ATOM    270  C   ALA    18      -2.405  39.527  61.685  1.00  0.00           C  
ATOM    271  O   ALA    18      -3.480  39.180  62.080  1.00  0.00           O  
ATOM    272  N   ALA    19      -1.779  40.681  62.039  1.00  0.00           N  
ATOM    273  H   ALA    19      -0.798  40.770  61.811  1.00  0.00           H  
ATOM    274  CA  ALA    19      -2.148  41.435  63.151  1.00  0.00           C  
ATOM    275  HA  ALA    19      -3.194  41.387  63.445  1.00  0.00           H  
ATOM    276  CB  ALA    19      -1.189  40.925  64.287  1.00  0.00           C  
ATOM    277  HB1 ALA    19      -0.110  40.819  64.194  1.00  0.00           H  
ATOM    278  HB2 ALA    19      -1.350  41.553  65.161  1.00  0.00           H  
ATOM    279  HB3 ALA    19      -1.684  39.989  64.536  1.00  0.00           H  
ATOM    280  C   ALA    19      -1.866  42.951  62.916  1.00  0.00           C  
ATOM    281  O   ALA    19      -0.901  43.356  62.289  1.00  0.00           O  
ATOM    282  N   GLU    20      -2.536  43.858  63.594  1.00  0.00           N  
ATOM    283  H   GLU    20      -3.139  43.601  64.364  1.00  0.00           H  
ATOM    284  CA  GLU    20      -2.189  45.252  63.712  1.00  0.00           C  
ATOM    285  HA  GLU    20      -1.993  45.667  62.726  1.00  0.00           H  
ATOM    286  CB  GLU    20      -3.323  46.028  64.338  1.00  0.00           C  
ATOM    287  HB2 GLU    20      -4.280  45.819  63.866  1.00  0.00           H  
ATOM    288  HB3 GLU    20      -3.590  45.750  65.356  1.00  0.00           H  
ATOM    289  CG  GLU    20      -3.193  47.547  64.285  1.00  0.00           C  
ATOM    290  HG2 GLU    20      -3.105  47.775  63.224  1.00  0.00           H  
ATOM    291  HG3 GLU    20      -4.181  47.939  64.517  1.00  0.00           H  
ATOM    292  CD  GLU    20      -2.223  48.293  65.246  1.00  0.00           C  
ATOM    293  OE1 GLU    20      -2.446  48.363  66.478  1.00  0.00           O  
ATOM    294  OE2 GLU    20      -1.282  48.960  64.768  1.00  0.00           O  
ATOM    295  C   GLU    20      -0.881  45.456  64.468  1.00  0.00           C  
ATOM    296  O   GLU    20      -0.692  44.940  65.560  1.00  0.00           O  
ATOM    297  N   LYS    21       0.109  46.103  63.755  1.00  0.00           N  
ATOM    298  H   LYS    21      -0.103  46.282  62.783  1.00  0.00           H  
ATOM    299  CA  LYS    21       1.543  46.049  64.169  1.00  0.00           C  
ATOM    300  HA  LYS    21       1.900  45.031  64.305  1.00  0.00           H  
ATOM    301  CB  LYS    21       2.418  46.939  63.255  1.00  0.00           C  
ATOM    302  HB2 LYS    21       2.012  47.948  63.259  1.00  0.00           H  
ATOM    303  HB3 LYS    21       3.460  46.949  63.567  1.00  0.00           H  
ATOM    304  CG  LYS    21       2.442  46.246  61.907  1.00  0.00           C  
ATOM    305  HG2 LYS    21       3.139  45.414  61.835  1.00  0.00           H  
ATOM    306  HG3 LYS    21       1.477  45.859  61.584  1.00  0.00           H  
ATOM    307  CD  LYS    21       2.733  47.347  60.857  1.00  0.00           C  
ATOM    308  HD2 LYS    21       1.840  47.969  60.841  1.00  0.00           H  
ATOM    309  HD3 LYS    21       3.499  47.973  61.310  1.00  0.00           H  
ATOM    310  CE  LYS    21       3.114  46.795  59.538  1.00  0.00           C  
ATOM    311  HE2 LYS    21       4.070  46.278  59.570  1.00  0.00           H  
ATOM    312  HE3 LYS    21       2.442  45.975  59.295  1.00  0.00           H  
ATOM    313  NZ  LYS    21       3.134  47.841  58.481  1.00  0.00           N  
ATOM    314  HZ1 LYS    21       3.946  48.480  58.551  1.00  0.00           H  
ATOM    315  HZ2 LYS    21       3.326  47.400  57.563  1.00  0.00           H  
ATOM    316  HZ3 LYS    21       2.238  48.359  58.513  1.00  0.00           H  
ATOM    317  C   LYS    21       1.637  46.645  65.520  1.00  0.00           C  
ATOM    318  O   LYS    21       2.359  46.132  66.329  1.00  0.00           O  
ATOM    319  N   THR    22       0.860  47.686  65.792  1.00  0.00           N  
ATOM    320  H   THR    22       0.445  48.116  64.976  1.00  0.00           H  
ATOM    321  CA  THR    22       0.862  48.442  67.042  1.00  0.00           C  
ATOM    322  HA  THR    22       0.104  49.210  66.903  1.00  0.00           H  
ATOM    323  CB  THR    22       2.140  49.181  67.316  1.00  0.00           C  
ATOM    324  HB  THR    22       2.940  48.498  67.591  1.00  0.00           H  
ATOM    325  CG2 THR    22       2.467  50.087  66.211  1.00  0.00           C  
ATOM    326 HG21 THR    22       2.744  49.625  65.266  1.00  0.00           H  
ATOM    327 HG22 THR    22       1.680  50.810  66.012  1.00  0.00           H  
ATOM    328 HG23 THR    22       3.384  50.648  66.380  1.00  0.00           H  
ATOM    329  OG1 THR    22       1.902  49.983  68.448  1.00  0.00           O  
ATOM    330  HG1 THR    22       1.581  49.328  69.086  1.00  0.00           H  
ATOM    331  C   THR    22       0.463  47.572  68.216  1.00  0.00           C  
ATOM    332  O   THR    22       1.161  47.410  69.183  1.00  0.00           O  
ATOM    333  N   LYS    23      -0.704  46.971  68.149  1.00  0.00           N  
ATOM    334  H   LYS    23      -1.377  47.316  67.479  1.00  0.00           H  
ATOM    335  CA  LYS    23      -1.134  46.070  69.202  1.00  0.00           C  
ATOM    336  HA  LYS    23      -1.083  46.594  70.154  1.00  0.00           H  
ATOM    337  CB  LYS    23      -2.527  45.554  68.786  1.00  0.00           C  
ATOM    338  HB2 LYS    23      -3.033  46.413  68.349  1.00  0.00           H  
ATOM    339  HB3 LYS    23      -2.417  44.776  68.033  1.00  0.00           H  
ATOM    340  CG  LYS    23      -3.414  44.965  69.882  1.00  0.00           C  
ATOM    341  HG2 LYS    23      -2.783  44.969  70.768  1.00  0.00           H  
ATOM    342  HG3 LYS    23      -4.176  45.716  70.080  1.00  0.00           H  
ATOM    343  CD  LYS    23      -3.941  43.532  69.625  1.00  0.00           C  
ATOM    344  HD2 LYS    23      -4.114  43.409  68.558  1.00  0.00           H  
ATOM    345  HD3 LYS    23      -3.190  42.808  69.935  1.00  0.00           H  
ATOM    346  CE  LYS    23      -5.220  43.188  70.338  1.00  0.00           C  
ATOM    347  HE2 LYS    23      -6.084  43.762  70.013  1.00  0.00           H  
ATOM    348  HE3 LYS    23      -5.394  42.143  70.093  1.00  0.00           H  
ATOM    349  NZ  LYS    23      -5.081  43.386  71.812  1.00  0.00           N  
ATOM    350  HZ1 LYS    23      -4.167  43.040  72.156  1.00  0.00           H  
ATOM    351  HZ2 LYS    23      -5.145  44.396  72.034  1.00  0.00           H  
ATOM    352  HZ3 LYS    23      -5.830  42.902  72.339  1.00  0.00           H  
ATOM    353  C   LYS    23      -0.164  44.879  69.389  1.00  0.00           C  
ATOM    354  O   LYS    23      -0.201  44.203  70.409  1.00  0.00           O  
ATOM    355  N   GLN    24       0.454  44.460  68.216  1.00  0.00           N  
ATOM    356  H   GLN    24       0.244  45.061  67.430  1.00  0.00           H  
ATOM    357  CA  GLN    24       1.318  43.364  68.102  1.00  0.00           C  
ATOM    358  HA  GLN    24       0.857  42.538  68.640  1.00  0.00           H  
ATOM    359  CB  GLN    24       1.317  42.874  66.641  1.00  0.00           C  
ATOM    360  HB2 GLN    24       0.314  42.693  66.262  1.00  0.00           H  
ATOM    361  HB3 GLN    24       1.859  43.606  66.045  1.00  0.00           H  
ATOM    362  CG  GLN    24       2.136  41.604  66.488  1.00  0.00           C  
ATOM    363  HG2 GLN    24       2.144  41.306  65.442  1.00  0.00           H  
ATOM    364  HG3 GLN    24       3.186  41.733  66.743  1.00  0.00           H  
ATOM    365  CD  GLN    24       1.557  40.410  67.252  1.00  0.00           C  
ATOM    366  OE1 GLN    24       0.331  40.332  67.488  1.00  0.00           O  
ATOM    367  NE2 GLN    24       2.340  39.346  67.549  1.00  0.00           N  
ATOM    368 HE21 GLN    24       1.877  38.510  67.880  1.00  0.00           H  
ATOM    369 HE22 GLN    24       3.276  39.135  67.230  1.00  0.00           H  
ATOM    370  C   GLN    24       2.647  43.684  68.722  1.00  0.00           C  
ATOM    371  O   GLN    24       3.248  42.740  69.203  1.00  0.00           O  
ATOM    372  N   GLY    25       3.016  44.997  68.966  1.00  0.00           N  
ATOM    373  H   GLY    25       2.496  45.645  68.390  1.00  0.00           H  
ATOM    374  CA  GLY    25       4.296  45.510  69.514  1.00  0.00           C  
ATOM    375  HA2 GLY    25       4.124  46.520  69.881  1.00  0.00           H  
ATOM    376  HA3 GLY    25       4.577  44.801  70.290  1.00  0.00           H  
ATOM    377  C   GLY    25       5.397  45.601  68.450  1.00  0.00           C  
ATOM    378  O   GLY    25       6.640  45.610  68.692  1.00  0.00           O  
ATOM    379  N   VAL    26       5.158  45.552  67.107  1.00  0.00           N  
ATOM    380  H   VAL    26       4.234  45.473  66.703  1.00  0.00           H  
ATOM    381  CA  VAL    26       6.183  45.610  66.094  1.00  0.00           C  
ATOM    382  HA  VAL    26       6.984  45.018  66.531  1.00  0.00           H  
ATOM    383  CB  VAL    26       5.675  44.956  64.781  1.00  0.00           C  
ATOM    384  HB  VAL    26       4.801  45.539  64.501  1.00  0.00           H  
ATOM    385  CG1 VAL    26       6.731  44.921  63.693  1.00  0.00           C  
ATOM    386 HG11 VAL    26       7.493  44.177  63.917  1.00  0.00           H  
ATOM    387 HG12 VAL    26       6.361  44.559  62.736  1.00  0.00           H  
ATOM    388 HG13 VAL    26       7.195  45.868  63.421  1.00  0.00           H  
ATOM    389  CG2 VAL    26       5.217  43.516  65.021  1.00  0.00           C  
ATOM    390 HG21 VAL    26       6.122  43.074  65.433  1.00  0.00           H  
ATOM    391 HG22 VAL    26       4.457  43.411  65.793  1.00  0.00           H  
ATOM    392 HG23 VAL    26       4.976  42.955  64.120  1.00  0.00           H  
ATOM    393  C   VAL    26       6.576  47.020  65.840  1.00  0.00           C  
ATOM    394  O   VAL    26       5.839  47.740  65.207  1.00  0.00           O  
ATOM    395  N   ALA    27       7.817  47.360  66.168  1.00  0.00           N  
ATOM    396  H   ALA    27       8.440  46.783  66.716  1.00  0.00           H  
ATOM    397  CA  ALA    27       8.388  48.629  65.727  1.00  0.00           C  
ATOM    398  HA  ALA    27       7.682  49.360  66.113  1.00  0.00           H  
ATOM    399  CB  ALA    27       9.729  48.867  66.409  1.00  0.00           C  
ATOM    400  HB1 ALA    27      10.469  48.259  65.892  1.00  0.00           H  
ATOM    401  HB2 ALA    27      10.068  49.878  66.193  1.00  0.00           H  
ATOM    402  HB3 ALA    27       9.665  48.666  67.477  1.00  0.00           H  
ATOM    403  C   ALA    27       8.596  48.549  64.137  1.00  0.00           C  
ATOM    404  O   ALA    27       8.880  47.470  63.649  1.00  0.00           O  
ATOM    405  N   GLU    28       8.545  49.677  63.396  1.00  0.00           N  
ATOM    406  H   GLU    28       8.430  50.638  63.687  1.00  0.00           H  
ATOM    407  CA  GLU    28       8.495  49.479  61.954  1.00  0.00           C  
ATOM    408  HA  GLU    28       8.100  48.503  61.680  1.00  0.00           H  
ATOM    409  CB  GLU    28       7.624  50.575  61.360  1.00  0.00           C  
ATOM    410  HB2 GLU    28       6.706  50.681  61.935  1.00  0.00           H  
ATOM    411  HB3 GLU    28       8.200  51.492  61.462  1.00  0.00           H  
ATOM    412  CG  GLU    28       7.189  50.461  59.909  1.00  0.00           C  
ATOM    413  HG2 GLU    28       6.729  51.376  59.542  1.00  0.00           H  
ATOM    414  HG3 GLU    28       8.109  50.468  59.329  1.00  0.00           H  
ATOM    415  CD  GLU    28       6.259  49.374  59.590  1.00  0.00           C  
ATOM    416  OE1 GLU    28       5.023  49.667  59.439  1.00  0.00           O  
ATOM    417  OE2 GLU    28       6.666  48.220  59.301  1.00  0.00           O  
ATOM    418  C   GLU    28       9.876  49.461  61.287  1.00  0.00           C  
ATOM    419  O   GLU    28      10.005  49.158  60.084  1.00  0.00           O  
ATOM    420  N   ALA    29      10.914  49.643  62.099  1.00  0.00           N  
ATOM    421  H   ALA    29      10.796  49.775  63.094  1.00  0.00           H  
ATOM    422  CA  ALA    29      12.295  49.799  61.573  1.00  0.00           C  
ATOM    423  HA  ALA    29      12.960  50.027  62.403  1.00  0.00           H  
ATOM    424  CB  ALA    29      12.795  48.566  60.955  1.00  0.00           C  
ATOM    425  HB1 ALA    29      12.297  48.214  60.054  1.00  0.00           H  
ATOM    426  HB2 ALA    29      13.845  48.746  60.730  1.00  0.00           H  
ATOM    427  HB3 ALA    29      12.843  47.762  61.687  1.00  0.00           H  
ATOM    428  C   ALA    29      12.411  50.996  60.577  1.00  0.00           C  
ATOM    429  O   ALA    29      13.438  51.197  59.874  1.00  0.00           O  
ATOM    430  N   ALA    30      11.356  51.908  60.453  1.00  0.00           N  
ATOM    431  H   ALA    30      10.493  51.753  60.958  1.00  0.00           H  
ATOM    432  CA  ALA    30      11.447  53.042  59.596  1.00  0.00           C  
ATOM    433  HA  ALA    30      11.799  52.704  58.624  1.00  0.00           H  
ATOM    434  CB  ALA    30       9.992  53.644  59.557  1.00  0.00           C  
ATOM    435  HB1 ALA    30       9.263  52.886  59.280  1.00  0.00           H  
ATOM    436  HB2 ALA    30       9.678  53.864  60.576  1.00  0.00           H  
ATOM    437  HB3 ALA    30       9.947  54.534  58.933  1.00  0.00           H  
ATOM    438  C   ALA    30      12.421  54.078  60.188  1.00  0.00           C  
ATOM    439  O   ALA    30      12.830  54.056  61.317  1.00  0.00           O  
ATOM    440  N   GLY    31      12.867  55.134  59.423  1.00  0.00           N  
ATOM    441  H   GLY    31      12.389  55.174  58.532  1.00  0.00           H  
ATOM    442  CA  GLY    31      14.038  55.978  59.672  1.00  0.00           C  
ATOM    443  HA2 GLY    31      14.028  56.829  58.995  1.00  0.00           H  
ATOM    444  HA3 GLY    31      14.116  56.334  60.697  1.00  0.00           H  
ATOM    445  C   GLY    31      15.309  55.257  59.199  1.00  0.00           C  
ATOM    446  O   GLY    31      15.323  54.339  58.448  1.00  0.00           O  
ATOM    447  N   LYS    32      16.416  55.724  59.792  1.00  0.00           N  
ATOM    448  H   LYS    32      16.346  56.323  60.603  1.00  0.00           H  
ATOM    449  CA  LYS    32      17.654  55.003  59.737  1.00  0.00           C  
ATOM    450  HA  LYS    32      17.580  54.003  59.317  1.00  0.00           H  
ATOM    451  CB  LYS    32      18.654  55.744  58.826  1.00  0.00           C  
ATOM    452  HB2 LYS    32      18.885  56.716  59.258  1.00  0.00           H  
ATOM    453  HB3 LYS    32      19.539  55.112  58.805  1.00  0.00           H  
ATOM    454  CG  LYS    32      18.188  56.002  57.398  1.00  0.00           C  
ATOM    455  HG2 LYS    32      17.813  55.129  56.868  1.00  0.00           H  
ATOM    456  HG3 LYS    32      17.481  56.819  57.264  1.00  0.00           H  
ATOM    457  CD  LYS    32      19.385  56.329  56.590  1.00  0.00           C  
ATOM    458  HD2 LYS    32      20.108  55.516  56.621  1.00  0.00           H  
ATOM    459  HD3 LYS    32      19.069  56.337  55.548  1.00  0.00           H  
ATOM    460  CE  LYS    32      20.101  57.612  56.931  1.00  0.00           C  
ATOM    461  HE2 LYS    32      20.371  57.712  57.980  1.00  0.00           H  
ATOM    462  HE3 LYS    32      21.004  57.761  56.343  1.00  0.00           H  
ATOM    463  NZ  LYS    32      19.336  58.874  56.769  1.00  0.00           N  
ATOM    464  HZ1 LYS    32      20.070  59.605  56.785  1.00  0.00           H  
ATOM    465  HZ2 LYS    32      18.875  58.901  55.842  1.00  0.00           H  
ATOM    466  HZ3 LYS    32      18.547  59.091  57.404  1.00  0.00           H  
ATOM    467  C   LYS    32      18.247  54.738  61.145  1.00  0.00           C  
ATOM    468  O   LYS    32      17.751  55.211  62.193  1.00  0.00           O  
ATOM    469  N   THR    33      19.205  53.855  61.186  1.00  0.00           N  
ATOM    470  H   THR    33      19.524  53.488  60.299  1.00  0.00           H  
ATOM    471  CA  THR    33      19.582  53.029  62.348  1.00  0.00           C  
ATOM    472  HA  THR    33      18.736  53.126  63.024  1.00  0.00           H  
ATOM    473  CB  THR    33      19.778  51.461  61.954  1.00  0.00           C  
ATOM    474  HB  THR    33      20.530  50.939  62.542  1.00  0.00           H  
ATOM    475  CG2 THR    33      18.484  50.707  62.111  1.00  0.00           C  
ATOM    476 HG21 THR    33      18.524  49.641  61.896  1.00  0.00           H  
ATOM    477 HG22 THR    33      18.264  50.765  63.176  1.00  0.00           H  
ATOM    478 HG23 THR    33      17.628  51.144  61.600  1.00  0.00           H  
ATOM    479  OG1 THR    33      20.074  51.352  60.615  1.00  0.00           O  
ATOM    480  HG1 THR    33      20.801  51.952  60.390  1.00  0.00           H  
ATOM    481  C   THR    33      20.769  53.551  63.203  1.00  0.00           C  
ATOM    482  O   THR    33      20.898  53.035  64.331  1.00  0.00           O  
ATOM    483  N   LYS    34      21.504  54.595  62.712  1.00  0.00           N  
ATOM    484  H   LYS    34      21.175  55.194  61.966  1.00  0.00           H  
ATOM    485  CA  LYS    34      22.415  55.282  63.633  1.00  0.00           C  
ATOM    486  HA  LYS    34      22.829  54.498  64.263  1.00  0.00           H  
ATOM    487  CB  LYS    34      23.659  56.083  63.032  1.00  0.00           C  
ATOM    488  HB2 LYS    34      23.271  56.884  62.406  1.00  0.00           H  
ATOM    489  HB3 LYS    34      24.177  56.548  63.869  1.00  0.00           H  
ATOM    490  CG  LYS    34      24.593  55.113  62.332  1.00  0.00           C  
ATOM    491  HG2 LYS    34      24.774  54.236  62.950  1.00  0.00           H  
ATOM    492  HG3 LYS    34      24.093  54.880  61.394  1.00  0.00           H  
ATOM    493  CD  LYS    34      25.942  55.676  62.052  1.00  0.00           C  
ATOM    494  HD2 LYS    34      25.825  56.639  61.559  1.00  0.00           H  
ATOM    495  HD3 LYS    34      26.664  55.807  62.855  1.00  0.00           H  
ATOM    496  CE  LYS    34      26.764  54.688  61.223  1.00  0.00           C  
ATOM    497  HE2 LYS    34      27.006  53.763  61.741  1.00  0.00           H  
ATOM    498  HE3 LYS    34      26.110  54.434  60.393  1.00  0.00           H  
ATOM    499  NZ  LYS    34      27.901  55.349  60.585  1.00  0.00           N  
ATOM    500  HZ1 LYS    34      28.474  55.946  61.207  1.00  0.00           H  
ATOM    501  HZ2 LYS    34      28.617  54.717  60.184  1.00  0.00           H  
ATOM    502  HZ3 LYS    34      27.565  56.002  59.855  1.00  0.00           H  
ATOM    503  C   LYS    34      21.649  56.265  64.454  1.00  0.00           C  
ATOM    504  O   LYS    34      21.842  56.278  65.684  1.00  0.00           O  
ATOM    505  N   GLU    35      20.785  57.102  63.737  1.00  0.00           N  
ATOM    506  H   GLU    35      20.682  56.960  62.741  1.00  0.00           H  
ATOM    507  CA  GLU    35      19.956  58.142  64.326  1.00  0.00           C  
ATOM    508  HA  GLU    35      20.634  58.845  64.804  1.00  0.00           H  
ATOM    509  CB  GLU    35      19.160  58.856  63.177  1.00  0.00           C  
ATOM    510  HB2 GLU    35      18.802  58.191  62.393  1.00  0.00           H  
ATOM    511  HB3 GLU    35      18.261  59.199  63.685  1.00  0.00           H  
ATOM    512  CG  GLU    35      19.985  60.041  62.676  1.00  0.00           C  
ATOM    513  HG2 GLU    35      19.566  60.961  63.080  1.00  0.00           H  
ATOM    514  HG3 GLU    35      20.970  60.007  63.136  1.00  0.00           H  
ATOM    515  CD  GLU    35      20.207  60.153  61.200  1.00  0.00           C  
ATOM    516  OE1 GLU    35      19.584  61.057  60.587  1.00  0.00           O  
ATOM    517  OE2 GLU    35      20.862  59.250  60.607  1.00  0.00           O  
ATOM    518  C   GLU    35      18.950  57.585  65.442  1.00  0.00           C  
ATOM    519  O   GLU    35      18.685  58.124  66.544  1.00  0.00           O  
ATOM    520  N   GLY    36      18.360  56.445  65.097  1.00  0.00           N  
ATOM    521  H   GLY    36      18.469  56.073  64.163  1.00  0.00           H  
ATOM    522  CA  GLY    36      17.406  55.730  65.870  1.00  0.00           C  
ATOM    523  HA2 GLY    36      17.832  54.739  66.008  1.00  0.00           H  
ATOM    524  HA3 GLY    36      17.154  56.213  66.812  1.00  0.00           H  
ATOM    525  C   GLY    36      16.126  55.635  64.996  1.00  0.00           C  
ATOM    526  O   GLY    36      15.593  56.565  64.305  1.00  0.00           O  
ATOM    527  N   VAL    37      15.526  54.464  65.217  1.00  0.00           N  
ATOM    528  H   VAL    37      15.844  53.764  65.875  1.00  0.00           H  
ATOM    529  CA  VAL    37      14.345  54.004  64.389  1.00  0.00           C  
ATOM    530  HA  VAL    37      14.409  54.409  63.382  1.00  0.00           H  
ATOM    531  CB  VAL    37      14.220  52.467  64.199  1.00  0.00           C  
ATOM    532  HB  VAL    37      13.300  52.251  63.660  1.00  0.00           H  
ATOM    533  CG1 VAL    37      15.395  51.889  63.417  1.00  0.00           C  
ATOM    534 HG11 VAL    37      16.370  52.181  63.803  1.00  0.00           H  
ATOM    535 HG12 VAL    37      15.328  50.803  63.390  1.00  0.00           H  
ATOM    536 HG13 VAL    37      15.401  52.268  62.397  1.00  0.00           H  
ATOM    537  CG2 VAL    37      14.035  51.700  65.500  1.00  0.00           C  
ATOM    538 HG21 VAL    37      15.009  51.590  65.974  1.00  0.00           H  
ATOM    539 HG22 VAL    37      13.320  52.155  66.182  1.00  0.00           H  
ATOM    540 HG23 VAL    37      13.672  50.681  65.376  1.00  0.00           H  
ATOM    541  C   VAL    37      13.001  54.494  65.011  1.00  0.00           C  
ATOM    542  O   VAL    37      12.913  54.916  66.138  1.00  0.00           O  
ATOM    543  N   LEU    38      11.994  54.413  64.100  1.00  0.00           N  
ATOM    544  H   LEU    38      12.136  54.045  63.169  1.00  0.00           H  
ATOM    545  CA  LEU    38      10.827  55.177  64.239  1.00  0.00           C  
ATOM    546  HA  LEU    38      10.891  55.726  65.175  1.00  0.00           H  
ATOM    547  CB  LEU    38      10.707  56.239  63.091  1.00  0.00           C  
ATOM    548  HB2 LEU    38      10.497  55.719  62.158  1.00  0.00           H  
ATOM    549  HB3 LEU    38       9.829  56.831  63.341  1.00  0.00           H  
ATOM    550  CG  LEU    38      11.907  57.198  62.861  1.00  0.00           C  
ATOM    551  HG  LEU    38      12.798  56.599  62.683  1.00  0.00           H  
ATOM    552  CD1 LEU    38      11.789  58.012  61.599  1.00  0.00           C  
ATOM    553 HD11 LEU    38      10.805  58.465  61.500  1.00  0.00           H  
ATOM    554 HD12 LEU    38      12.631  58.693  61.491  1.00  0.00           H  
ATOM    555 HD13 LEU    38      11.895  57.368  60.728  1.00  0.00           H  
ATOM    556  CD2 LEU    38      12.015  58.104  64.038  1.00  0.00           C  
ATOM    557 HD21 LEU    38      12.592  58.983  63.759  1.00  0.00           H  
ATOM    558 HD22 LEU    38      11.000  58.404  64.293  1.00  0.00           H  
ATOM    559 HD23 LEU    38      12.411  57.576  64.904  1.00  0.00           H  
ATOM    560  C   LEU    38       9.714  54.119  64.120  1.00  0.00           C  
ATOM    561  O   LEU    38       9.728  53.242  63.239  1.00  0.00           O  
ATOM    562  N   TYR    39       8.689  54.164  65.047  1.00  0.00           N  
ATOM    563  H   TYR    39       8.417  55.042  65.468  1.00  0.00           H  
ATOM    564  CA  TYR    39       8.021  52.938  65.535  1.00  0.00           C  
ATOM    565  HA  TYR    39       8.776  52.166  65.409  1.00  0.00           H  
ATOM    566  CB  TYR    39       7.744  53.134  66.972  1.00  0.00           C  
ATOM    567  HB2 TYR    39       6.993  53.915  67.078  1.00  0.00           H  
ATOM    568  HB3 TYR    39       7.261  52.218  67.304  1.00  0.00           H  
ATOM    569  CG  TYR    39       8.933  53.235  67.975  1.00  0.00           C  
ATOM    570  CD1 TYR    39      10.234  53.081  67.657  1.00  0.00           C  
ATOM    571  HD1 TYR    39      10.495  52.863  66.628  1.00  0.00           H  
ATOM    572  CE1 TYR    39      11.326  53.308  68.466  1.00  0.00           C  
ATOM    573  HE1 TYR    39      12.341  53.271  68.090  1.00  0.00           H  
ATOM    574  CZ  TYR    39      11.031  53.444  69.824  1.00  0.00           C  
ATOM    575  OH  TYR    39      12.058  53.524  70.691  1.00  0.00           O  
ATOM    576  HH  TYR    39      12.877  53.446  70.178  1.00  0.00           H  
ATOM    577  CE2 TYR    39       9.687  53.439  70.300  1.00  0.00           C  
ATOM    578  HE2 TYR    39       9.504  53.435  71.368  1.00  0.00           H  
ATOM    579  CD2 TYR    39       8.713  53.361  69.319  1.00  0.00           C  
ATOM    580  HD2 TYR    39       7.683  53.436  69.647  1.00  0.00           H  
ATOM    581  C   TYR    39       6.783  52.517  64.732  1.00  0.00           C  
ATOM    582  O   TYR    39       6.374  51.412  64.950  1.00  0.00           O  
ATOM    583  N   VAL    40       6.263  53.395  63.898  1.00  0.00           N  
ATOM    584  H   VAL    40       6.677  54.291  63.677  1.00  0.00           H  
ATOM    585  CA  VAL    40       4.971  53.181  63.271  1.00  0.00           C  
ATOM    586  HA  VAL    40       5.014  52.144  62.945  1.00  0.00           H  
ATOM    587  CB  VAL    40       3.890  53.413  64.313  1.00  0.00           C  
ATOM    588  HB  VAL    40       4.126  52.951  65.270  1.00  0.00           H  
ATOM    589  CG1 VAL    40       3.797  54.904  64.621  1.00  0.00           C  
ATOM    590 HG11 VAL    40       4.768  55.383  64.731  1.00  0.00           H  
ATOM    591 HG12 VAL    40       3.436  55.490  63.778  1.00  0.00           H  
ATOM    592 HG13 VAL    40       3.179  55.100  65.495  1.00  0.00           H  
ATOM    593  CG2 VAL    40       2.463  52.867  64.025  1.00  0.00           C  
ATOM    594 HG21 VAL    40       2.415  51.807  63.785  1.00  0.00           H  
ATOM    595 HG22 VAL    40       1.803  52.965  64.885  1.00  0.00           H  
ATOM    596 HG23 VAL    40       1.913  53.461  63.298  1.00  0.00           H  
ATOM    597  C   VAL    40       4.838  54.076  61.989  1.00  0.00           C  
ATOM    598  O   VAL    40       5.565  55.055  61.855  1.00  0.00           O  
ATOM    599  N   GLY    41       3.816  53.844  61.146  1.00  0.00           N  
ATOM    600  H   GLY    41       3.159  53.086  61.272  1.00  0.00           H  
ATOM    601  CA  GLY    41       3.476  54.668  60.015  1.00  0.00           C  
ATOM    602  HA2 GLY    41       4.421  54.996  59.590  1.00  0.00           H  
ATOM    603  HA3 GLY    41       2.975  54.164  59.191  1.00  0.00           H  
ATOM    604  C   GLY    41       2.721  55.916  60.378  1.00  0.00           C  
ATOM    605  O   GLY    41       2.152  56.043  61.479  1.00  0.00           O  
ATOM    606  N   SER    42       2.736  56.922  59.444  1.00  0.00           N  
ATOM    607  H   SER    42       3.101  56.704  58.526  1.00  0.00           H  
ATOM    608  CA  SER    42       2.095  58.159  59.639  1.00  0.00           C  
ATOM    609  HA  SER    42       1.118  57.852  60.006  1.00  0.00           H  
ATOM    610  CB  SER    42       2.847  59.124  60.582  1.00  0.00           C  
ATOM    611  HB2 SER    42       3.122  58.524  61.447  1.00  0.00           H  
ATOM    612  HB3 SER    42       3.733  59.480  60.061  1.00  0.00           H  
ATOM    613  OG  SER    42       2.111  60.310  60.973  1.00  0.00           O  
ATOM    614  HG  SER    42       1.450  60.020  61.620  1.00  0.00           H  
ATOM    615  C   SER    42       1.717  58.711  58.289  1.00  0.00           C  
ATOM    616  O   SER    42       1.702  58.015  57.282  1.00  0.00           O  
ATOM    617  N   LYS    43       1.415  60.014  58.251  1.00  0.00           N  
ATOM    618  H   LYS    43       1.287  60.515  59.120  1.00  0.00           H  
ATOM    619  CA  LYS    43       1.025  60.758  57.088  1.00  0.00           C  
ATOM    620  HA  LYS    43       1.050  60.027  56.283  1.00  0.00           H  
ATOM    621  CB  LYS    43      -0.354  61.431  57.261  1.00  0.00           C  
ATOM    622  HB2 LYS    43      -0.233  62.263  57.952  1.00  0.00           H  
ATOM    623  HB3 LYS    43      -0.701  61.796  56.296  1.00  0.00           H  
ATOM    624  CG  LYS    43      -1.444  60.435  57.778  1.00  0.00           C  
ATOM    625  HG2 LYS    43      -1.232  59.406  57.492  1.00  0.00           H  
ATOM    626  HG3 LYS    43      -1.444  60.343  58.862  1.00  0.00           H  
ATOM    627  CD  LYS    43      -2.794  60.910  57.368  1.00  0.00           C  
ATOM    628  HD2 LYS    43      -3.075  61.680  58.084  1.00  0.00           H  
ATOM    629  HD3 LYS    43      -2.849  61.435  56.417  1.00  0.00           H  
ATOM    630  CE  LYS    43      -3.846  59.811  57.421  1.00  0.00           C  
ATOM    631  HE2 LYS    43      -3.660  59.040  56.678  1.00  0.00           H  
ATOM    632  HE3 LYS    43      -3.816  59.251  58.353  1.00  0.00           H  
ATOM    633  NZ  LYS    43      -5.242  60.333  57.174  1.00  0.00           N  
ATOM    634  HZ1 LYS    43      -5.967  59.594  57.154  1.00  0.00           H  
ATOM    635  HZ2 LYS    43      -5.532  61.011  57.901  1.00  0.00           H  
ATOM    636  HZ3 LYS    43      -5.185  60.827  56.265  1.00  0.00           H  
ATOM    637  C   LYS    43       2.020  61.909  56.791  1.00  0.00           C  
ATOM    638  O   LYS    43       2.854  62.306  57.624  1.00  0.00           O  
ATOM    639  N   THR    44       1.914  62.411  55.517  1.00  0.00           N  
ATOM    640  H   THR    44       1.130  62.079  54.972  1.00  0.00           H  
ATOM    641  CA  THR    44       2.991  63.090  54.897  1.00  0.00           C  
ATOM    642  HA  THR    44       3.974  62.763  55.229  1.00  0.00           H  
ATOM    643  CB  THR    44       2.989  62.963  53.372  1.00  0.00           C  
ATOM    644  HB  THR    44       3.665  63.686  52.922  1.00  0.00           H  
ATOM    645  CG2 THR    44       3.244  61.569  52.852  1.00  0.00           C  
ATOM    646 HG21 THR    44       4.263  61.195  52.922  1.00  0.00           H  
ATOM    647 HG22 THR    44       2.712  60.802  53.411  1.00  0.00           H  
ATOM    648 HG23 THR    44       3.071  61.517  51.779  1.00  0.00           H  
ATOM    649  OG1 THR    44       1.697  63.330  52.796  1.00  0.00           O  
ATOM    650  HG1 THR    44       1.695  64.084  52.187  1.00  0.00           H  
ATOM    651  C   THR    44       2.932  64.587  55.259  1.00  0.00           C  
ATOM    652  O   THR    44       3.828  65.400  54.985  1.00  0.00           O  
ATOM    653  N   LYS    45       2.011  65.017  56.141  1.00  0.00           N  
ATOM    654  H   LYS    45       1.146  64.507  56.257  1.00  0.00           H  
ATOM    655  CA  LYS    45       1.982  66.335  56.871  1.00  0.00           C  
ATOM    656  HA  LYS    45       2.806  66.954  56.524  1.00  0.00           H  
ATOM    657  CB  LYS    45       0.685  67.194  56.408  1.00  0.00           C  
ATOM    658  HB2 LYS    45      -0.248  66.693  56.659  1.00  0.00           H  
ATOM    659  HB3 LYS    45       0.601  68.136  56.946  1.00  0.00           H  
ATOM    660  CG  LYS    45       0.651  67.375  54.902  1.00  0.00           C  
ATOM    661  HG2 LYS    45       0.786  66.436  54.370  1.00  0.00           H  
ATOM    662  HG3 LYS    45      -0.367  67.570  54.569  1.00  0.00           H  
ATOM    663  CD  LYS    45       1.594  68.459  54.361  1.00  0.00           C  
ATOM    664  HD2 LYS    45       1.341  69.362  54.912  1.00  0.00           H  
ATOM    665  HD3 LYS    45       2.632  68.199  54.563  1.00  0.00           H  
ATOM    666  CE  LYS    45       1.622  68.608  52.899  1.00  0.00           C  
ATOM    667  HE2 LYS    45       2.219  67.859  52.384  1.00  0.00           H  
ATOM    668  HE3 LYS    45       0.605  68.634  52.516  1.00  0.00           H  
ATOM    669  NZ  LYS    45       2.230  69.941  52.466  1.00  0.00           N  
ATOM    670  HZ1 LYS    45       2.330  70.004  51.436  1.00  0.00           H  
ATOM    671  HZ2 LYS    45       1.646  70.725  52.810  1.00  0.00           H  
ATOM    672  HZ3 LYS    45       3.152  70.252  52.819  1.00  0.00           H  
ATOM    673  C   LYS    45       2.144  66.105  58.397  1.00  0.00           C  
ATOM    674  O   LYS    45       2.152  67.105  59.138  1.00  0.00           O  
ATOM    675  N   GLU    46       2.423  64.844  58.882  1.00  0.00           N  
ATOM    676  H   GLU    46       2.668  64.205  58.138  1.00  0.00           H  
ATOM    677  CA  GLU    46       2.358  64.457  60.277  1.00  0.00           C  
ATOM    678  HA  GLU    46       2.136  65.302  60.924  1.00  0.00           H  
ATOM    679  CB  GLU    46       1.181  63.489  60.629  1.00  0.00           C  
ATOM    680  HB2 GLU    46       0.264  63.756  60.108  1.00  0.00           H  
ATOM    681  HB3 GLU    46       1.400  62.532  60.160  1.00  0.00           H  
ATOM    682  CG  GLU    46       0.961  63.234  62.096  1.00  0.00           C  
ATOM    683  HG2 GLU    46       0.186  62.477  62.196  1.00  0.00           H  
ATOM    684  HG3 GLU    46       1.917  63.053  62.583  1.00  0.00           H  
ATOM    685  CD  GLU    46       0.330  64.462  62.670  1.00  0.00           C  
ATOM    686  OE1 GLU    46      -0.850  64.784  62.500  1.00  0.00           O  
ATOM    687  OE2 GLU    46       1.070  65.251  63.360  1.00  0.00           O  
ATOM    688  C   GLU    46       3.691  63.897  60.802  1.00  0.00           C  
ATOM    689  O   GLU    46       4.302  64.403  61.718  1.00  0.00           O  
ATOM    690  N   GLY    47       4.118  62.754  60.160  1.00  0.00           N  
ATOM    691  H   GLY    47       3.826  62.583  59.208  1.00  0.00           H  
ATOM    692  CA  GLY    47       5.350  62.195  60.695  1.00  0.00           C  
ATOM    693  HA2 GLY    47       5.332  62.286  61.779  1.00  0.00           H  
ATOM    694  HA3 GLY    47       5.473  61.128  60.525  1.00  0.00           H  
ATOM    695  C   GLY    47       6.453  62.934  60.107  1.00  0.00           C  
ATOM    696  O   GLY    47       6.358  63.969  59.396  1.00  0.00           O  
ATOM    697  N   VAL    48       7.637  62.271  60.275  1.00  0.00           N  
ATOM    698  H   VAL    48       7.637  61.446  60.860  1.00  0.00           H  
ATOM    699  CA  VAL    48       8.891  62.599  59.561  1.00  0.00           C  
ATOM    700  HA  VAL    48       9.050  63.673  59.499  1.00  0.00           H  
ATOM    701  CB  VAL    48      10.077  62.019  60.296  1.00  0.00           C  
ATOM    702  HB  VAL    48      10.042  60.932  60.284  1.00  0.00           H  
ATOM    703  CG1 VAL    48      11.393  62.479  59.640  1.00  0.00           C  
ATOM    704 HG11 VAL    48      11.565  63.553  59.691  1.00  0.00           H  
ATOM    705 HG12 VAL    48      12.225  62.017  60.168  1.00  0.00           H  
ATOM    706 HG13 VAL    48      11.422  62.216  58.585  1.00  0.00           H  
ATOM    707  CG2 VAL    48      10.071  62.534  61.796  1.00  0.00           C  
ATOM    708 HG21 VAL    48      10.924  61.990  62.198  1.00  0.00           H  
ATOM    709 HG22 VAL    48      10.116  63.614  61.922  1.00  0.00           H  
ATOM    710 HG23 VAL    48       9.245  62.207  62.424  1.00  0.00           H  
ATOM    711  C   VAL    48       8.797  61.878  58.219  1.00  0.00           C  
ATOM    712  O   VAL    48       8.392  60.750  58.085  1.00  0.00           O  
ATOM    713  N   VAL    49       9.072  62.712  57.234  1.00  0.00           N  
ATOM    714  H   VAL    49       9.379  63.662  57.396  1.00  0.00           H  
ATOM    715  CA  VAL    49       8.997  62.224  55.861  1.00  0.00           C  
ATOM    716  HA  VAL    49       8.663  61.204  55.688  1.00  0.00           H  
ATOM    717  CB  VAL    49       7.997  63.059  55.073  1.00  0.00           C  
ATOM    718  HB  VAL    49       8.327  64.093  55.155  1.00  0.00           H  
ATOM    719  CG1 VAL    49       7.915  62.607  53.654  1.00  0.00           C  
ATOM    720 HG11 VAL    49       7.464  61.629  53.501  1.00  0.00           H  
ATOM    721 HG12 VAL    49       7.278  63.350  53.179  1.00  0.00           H  
ATOM    722 HG13 VAL    49       8.870  62.617  53.132  1.00  0.00           H  
ATOM    723  CG2 VAL    49       6.651  63.014  55.624  1.00  0.00           C  
ATOM    724 HG21 VAL    49       6.098  62.078  55.603  1.00  0.00           H  
ATOM    725 HG22 VAL    49       6.702  63.267  56.681  1.00  0.00           H  
ATOM    726 HG23 VAL    49       6.003  63.766  55.176  1.00  0.00           H  
ATOM    727  C   VAL    49      10.361  62.289  55.273  1.00  0.00           C  
ATOM    728  O   VAL    49      10.866  63.378  54.988  1.00  0.00           O  
ATOM    729  N   HIE    50      10.883  61.033  54.971  1.00  0.00           N  
ATOM    730  H   HIE    50      10.278  60.232  55.093  1.00  0.00           H  
ATOM    731  CA  HIE    50      11.969  60.876  54.142  1.00  0.00           C  
ATOM    732  HA  HIE    50      12.311  61.793  53.668  1.00  0.00           H  
ATOM    733  CB  HIE    50      13.155  60.313  54.884  1.00  0.00           C  
ATOM    734  HB2 HIE    50      12.727  59.571  55.555  1.00  0.00           H  
ATOM    735  HB3 HIE    50      13.969  59.963  54.253  1.00  0.00           H  
ATOM    736  CG  HIE    50      13.846  61.349  55.714  1.00  0.00           C  
ATOM    737  ND1 HIE    50      13.712  61.572  57.070  1.00  0.00           N  
ATOM    738  CE1 HIE    50      14.359  62.654  57.410  1.00  0.00           C  
ATOM    739  HE1 HIE    50      14.365  63.103  58.390  1.00  0.00           H  
ATOM    740  NE2 HIE    50      14.932  63.195  56.343  1.00  0.00           N  
ATOM    741  HE2 HIE    50      15.514  64.038  56.284  1.00  0.00           H  
ATOM    742  CD2 HIE    50      14.580  62.398  55.236  1.00  0.00           C  
ATOM    743  HD2 HIE    50      14.859  62.650  54.226  1.00  0.00           H  
ATOM    744  C   HIE    50      11.510  59.807  53.036  1.00  0.00           C  
ATOM    745  O   HIE    50      10.812  58.824  53.337  1.00  0.00           O  
ATOM    746  N   GLY    51      12.060  59.988  51.824  1.00  0.00           N  
ATOM    747  H   GLY    51      12.658  60.802  51.761  1.00  0.00           H  
ATOM    748  CA  GLY    51      11.621  59.182  50.727  1.00  0.00           C  
ATOM    749  HA2 GLY    51      12.342  59.418  49.947  1.00  0.00           H  
ATOM    750  HA3 GLY    51      11.716  58.194  51.170  1.00  0.00           H  
ATOM    751  C   GLY    51      10.158  59.500  50.342  1.00  0.00           C  
ATOM    752  O   GLY    51       9.568  60.555  50.656  1.00  0.00           O  
ATOM    753  N   VAL    52       9.517  58.493  49.687  1.00  0.00           N  
ATOM    754  H   VAL    52      10.046  57.782  49.202  1.00  0.00           H  
ATOM    755  CA  VAL    52       8.040  58.448  49.412  1.00  0.00           C  
ATOM    756  HA  VAL    52       7.664  59.445  49.625  1.00  0.00           H  
ATOM    757  CB  VAL    52       7.801  58.016  47.881  1.00  0.00           C  
ATOM    758  HB  VAL    52       8.229  57.025  47.746  1.00  0.00           H  
ATOM    759  CG1 VAL    52       6.378  57.918  47.474  1.00  0.00           C  
ATOM    760 HG11 VAL    52       5.911  57.111  48.035  1.00  0.00           H  
ATOM    761 HG12 VAL    52       6.063  58.959  47.504  1.00  0.00           H  
ATOM    762 HG13 VAL    52       6.416  57.621  46.428  1.00  0.00           H  
ATOM    763  CG2 VAL    52       8.494  58.911  46.936  1.00  0.00           C  
ATOM    764 HG21 VAL    52       8.264  59.938  47.213  1.00  0.00           H  
ATOM    765 HG22 VAL    52       9.573  58.767  46.903  1.00  0.00           H  
ATOM    766 HG23 VAL    52       8.147  58.826  45.909  1.00  0.00           H  
ATOM    767  C   VAL    52       7.383  57.542  50.374  1.00  0.00           C  
ATOM    768  O   VAL    52       6.223  57.530  50.563  1.00  0.00           O  
ATOM    769  N   ALA    53       8.211  56.842  51.186  1.00  0.00           N  
ATOM    770  H   ALA    53       9.175  57.037  50.951  1.00  0.00           H  
ATOM    771  CA  ALA    53       7.747  55.644  51.828  1.00  0.00           C  
ATOM    772  HA  ALA    53       6.662  55.667  51.762  1.00  0.00           H  
ATOM    773  CB  ALA    53       8.289  54.394  51.072  1.00  0.00           C  
ATOM    774  HB1 ALA    53       7.994  54.310  50.028  1.00  0.00           H  
ATOM    775  HB2 ALA    53       9.368  54.517  51.137  1.00  0.00           H  
ATOM    776  HB3 ALA    53       8.029  53.538  51.691  1.00  0.00           H  
ATOM    777  C   ALA    53       8.291  55.630  53.265  1.00  0.00           C  
ATOM    778  O   ALA    53       7.629  55.040  54.101  1.00  0.00           O  
ATOM    779  N   THR    54       9.428  56.347  53.590  1.00  0.00           N  
ATOM    780  H   THR    54       9.909  56.889  52.885  1.00  0.00           H  
ATOM    781  CA  THR    54       9.939  56.540  54.948  1.00  0.00           C  
ATOM    782  HA  THR    54      10.916  57.005  54.833  1.00  0.00           H  
ATOM    783  CB  THR    54      10.271  55.283  55.757  1.00  0.00           C  
ATOM    784  HB  THR    54       9.418  54.645  55.975  1.00  0.00           H  
ATOM    785  CG2 THR    54      11.406  54.381  55.210  1.00  0.00           C  
ATOM    786 HG21 THR    54      11.347  54.089  54.163  1.00  0.00           H  
ATOM    787 HG22 THR    54      12.327  54.889  55.488  1.00  0.00           H  
ATOM    788 HG23 THR    54      11.320  53.450  55.767  1.00  0.00           H  
ATOM    789  OG1 THR    54      10.703  55.683  57.029  1.00  0.00           O  
ATOM    790  HG1 THR    54      11.594  56.058  56.954  1.00  0.00           H  
ATOM    791  C   THR    54       9.087  57.570  55.671  1.00  0.00           C  
ATOM    792  O   THR    54       9.661  58.616  56.044  1.00  0.00           O  
ATOM    793  N   VAL    55       7.843  57.267  55.892  1.00  0.00           N  
ATOM    794  H   VAL    55       7.510  56.369  55.568  1.00  0.00           H  
ATOM    795  CA  VAL    55       6.719  58.061  56.389  1.00  0.00           C  
ATOM    796  HA  VAL    55       7.235  58.999  56.580  1.00  0.00           H  
ATOM    797  CB  VAL    55       5.497  58.272  55.462  1.00  0.00           C  
ATOM    798  HB  VAL    55       5.060  57.298  55.251  1.00  0.00           H  
ATOM    799  CG1 VAL    55       4.504  59.247  55.997  1.00  0.00           C  
ATOM    800 HG11 VAL    55       4.001  58.741  56.819  1.00  0.00           H  
ATOM    801 HG12 VAL    55       4.951  60.149  56.411  1.00  0.00           H  
ATOM    802 HG13 VAL    55       3.802  59.406  55.181  1.00  0.00           H  
ATOM    803  CG2 VAL    55       5.856  58.831  54.073  1.00  0.00           C  
ATOM    804 HG21 VAL    55       6.403  58.058  53.538  1.00  0.00           H  
ATOM    805 HG22 VAL    55       4.995  58.950  53.418  1.00  0.00           H  
ATOM    806 HG23 VAL    55       6.396  59.774  54.131  1.00  0.00           H  
ATOM    807  C   VAL    55       6.342  57.639  57.808  1.00  0.00           C  
ATOM    808  O   VAL    55       5.610  56.591  57.914  1.00  0.00           O  
ATOM    809  N   ALA    56       7.031  58.106  58.899  1.00  0.00           N  
ATOM    810  H   ALA    56       7.719  58.804  58.652  1.00  0.00           H  
ATOM    811  CA  ALA    56       7.102  57.445  60.177  1.00  0.00           C  
ATOM    812  HA  ALA    56       6.220  56.827  60.332  1.00  0.00           H  
ATOM    813  CB  ALA    56       8.314  56.486  60.088  1.00  0.00           C  
ATOM    814  HB1 ALA    56       8.294  55.699  59.336  1.00  0.00           H  
ATOM    815  HB2 ALA    56       9.231  57.067  60.167  1.00  0.00           H  
ATOM    816  HB3 ALA    56       8.182  55.989  61.047  1.00  0.00           H  
ATOM    817  C   ALA    56       7.227  58.423  61.346  1.00  0.00           C  
ATOM    818  O   ALA    56       7.553  59.595  61.257  1.00  0.00           O  
ATOM    819  N   GLU    57       6.994  57.739  62.483  1.00  0.00           N  
ATOM    820  H   GLU    57       6.723  56.766  62.454  1.00  0.00           H  
ATOM    821  CA  GLU    57       6.643  58.391  63.712  1.00  0.00           C  
ATOM    822  HA  GLU    57       7.194  59.329  63.690  1.00  0.00           H  
ATOM    823  CB  GLU    57       5.082  58.435  63.926  1.00  0.00           C  
ATOM    824  HB2 GLU    57       4.547  57.913  63.135  1.00  0.00           H  
ATOM    825  HB3 GLU    57       4.788  57.933  64.845  1.00  0.00           H  
ATOM    826  CG  GLU    57       4.497  59.884  63.958  1.00  0.00           C  
ATOM    827  HG2 GLU    57       4.765  60.183  62.947  1.00  0.00           H  
ATOM    828  HG3 GLU    57       3.411  59.813  63.955  1.00  0.00           H  
ATOM    829  CD  GLU    57       5.054  60.785  65.032  1.00  0.00           C  
ATOM    830  OE1 GLU    57       5.901  60.352  65.812  1.00  0.00           O  
ATOM    831  OE2 GLU    57       4.554  61.892  65.323  1.00  0.00           O  
ATOM    832  C   GLU    57       7.364  57.683  64.882  1.00  0.00           C  
ATOM    833  O   GLU    57       7.298  56.473  65.025  1.00  0.00           O  
ATOM    834  N   LYS    58       8.062  58.493  65.696  1.00  0.00           N  
ATOM    835  H   LYS    58       8.008  59.492  65.547  1.00  0.00           H  
ATOM    836  CA  LYS    58       8.744  57.997  66.817  1.00  0.00           C  
ATOM    837  HA  LYS    58       9.282  57.106  66.501  1.00  0.00           H  
ATOM    838  CB  LYS    58       9.715  58.939  67.359  1.00  0.00           C  
ATOM    839  HB2 LYS    58      10.351  59.226  66.524  1.00  0.00           H  
ATOM    840  HB3 LYS    58       9.201  59.861  67.626  1.00  0.00           H  
ATOM    841  CG  LYS    58      10.637  58.530  68.520  1.00  0.00           C  
ATOM    842  HG2 LYS    58      11.169  59.450  68.754  1.00  0.00           H  
ATOM    843  HG3 LYS    58      10.222  57.974  69.358  1.00  0.00           H  
ATOM    844  CD  LYS    58      11.714  57.516  67.963  1.00  0.00           C  
ATOM    845  HD2 LYS    58      11.216  56.587  67.692  1.00  0.00           H  
ATOM    846  HD3 LYS    58      12.295  57.970  67.163  1.00  0.00           H  
ATOM    847  CE  LYS    58      12.606  57.050  69.066  1.00  0.00           C  
ATOM    848  HE2 LYS    58      12.965  57.991  69.477  1.00  0.00           H  
ATOM    849  HE3 LYS    58      12.033  56.515  69.819  1.00  0.00           H  
ATOM    850  NZ  LYS    58      13.661  56.235  68.540  1.00  0.00           N  
ATOM    851  HZ1 LYS    58      13.363  55.464  67.917  1.00  0.00           H  
ATOM    852  HZ2 LYS    58      14.322  56.843  68.023  1.00  0.00           H  
ATOM    853  HZ3 LYS    58      14.165  55.796  69.332  1.00  0.00           H  
ATOM    854  C   LYS    58       7.739  57.573  67.886  1.00  0.00           C  
ATOM    855  O   LYS    58       8.009  56.737  68.775  1.00  0.00           O  
ATOM    856  N   THR    59       6.503  58.124  67.854  1.00  0.00           N  
ATOM    857  H   THR    59       6.270  58.732  67.080  1.00  0.00           H  
ATOM    858  CA  THR    59       5.700  58.367  69.048  1.00  0.00           C  
ATOM    859  HA  THR    59       6.342  58.168  69.904  1.00  0.00           H  
ATOM    860  CB  THR    59       5.100  59.783  68.953  1.00  0.00           C  
ATOM    861  HB  THR    59       4.193  59.832  68.354  1.00  0.00           H  
ATOM    862  CG2 THR    59       4.743  60.281  70.339  1.00  0.00           C  
ATOM    863 HG21 THR    59       5.623  60.318  70.978  1.00  0.00           H  
ATOM    864 HG22 THR    59       4.222  61.216  70.143  1.00  0.00           H  
ATOM    865 HG23 THR    59       4.043  59.618  70.844  1.00  0.00           H  
ATOM    866  OG1 THR    59       6.097  60.677  68.438  1.00  0.00           O  
ATOM    867  HG1 THR    59       6.126  60.508  67.484  1.00  0.00           H  
ATOM    868  C   THR    59       4.672  57.258  69.058  1.00  0.00           C  
ATOM    869  O   THR    59       3.461  57.470  68.893  1.00  0.00           O  
ATOM    870  N   LYS    60       5.086  56.012  69.437  1.00  0.00           N  
ATOM    871  H   LYS    60       6.060  55.763  69.325  1.00  0.00           H  
ATOM    872  CA  LYS    60       4.110  54.908  69.698  1.00  0.00           C  
ATOM    873  HA  LYS    60       3.165  55.391  69.939  1.00  0.00           H  
ATOM    874  CB  LYS    60       3.900  54.123  68.415  1.00  0.00           C  
ATOM    875  HB2 LYS    60       3.836  54.913  67.670  1.00  0.00           H  
ATOM    876  HB3 LYS    60       4.833  53.588  68.249  1.00  0.00           H  
ATOM    877  CG  LYS    60       2.740  53.156  68.413  1.00  0.00           C  
ATOM    878  HG2 LYS    60       2.638  52.792  67.393  1.00  0.00           H  
ATOM    879  HG3 LYS    60       2.969  52.235  68.946  1.00  0.00           H  
ATOM    880  CD  LYS    60       1.327  53.685  68.773  1.00  0.00           C  
ATOM    881  HD2 LYS    60       1.250  53.968  69.821  1.00  0.00           H  
ATOM    882  HD3 LYS    60       1.185  54.524  68.094  1.00  0.00           H  
ATOM    883  CE  LYS    60       0.347  52.640  68.275  1.00  0.00           C  
ATOM    884  HE2 LYS    60       0.683  52.458  67.257  1.00  0.00           H  
ATOM    885  HE3 LYS    60       0.435  51.714  68.837  1.00  0.00           H  
ATOM    886  NZ  LYS    60      -1.096  53.243  68.291  1.00  0.00           N  
ATOM    887  HZ1 LYS    60      -1.066  54.029  67.616  1.00  0.00           H  
ATOM    888  HZ2 LYS    60      -1.807  52.580  67.933  1.00  0.00           H  
ATOM    889  HZ3 LYS    60      -1.431  53.714  69.151  1.00  0.00           H  
ATOM    890  C   LYS    60       4.573  54.065  70.885  1.00  0.00           C  
ATOM    891  O   LYS    60       4.776  52.863  70.804  1.00  0.00           O  
ATOM    892  N   GLU    61       4.535  54.837  71.965  1.00  0.00           N  
ATOM    893  H   GLU    61       4.239  55.803  71.913  1.00  0.00           H  
ATOM    894  CA  GLU    61       4.829  54.348  73.352  1.00  0.00           C  
ATOM    895  HA  GLU    61       5.911  54.268  73.418  1.00  0.00           H  
ATOM    896  CB  GLU    61       4.474  55.307  74.464  1.00  0.00           C  
ATOM    897  HB2 GLU    61       5.091  54.949  75.285  1.00  0.00           H  
ATOM    898  HB3 GLU    61       4.833  56.323  74.312  1.00  0.00           H  
ATOM    899  CG  GLU    61       2.957  55.378  74.864  1.00  0.00           C  
ATOM    900  HG2 GLU    61       2.573  54.449  75.280  1.00  0.00           H  
ATOM    901  HG3 GLU    61       2.796  55.975  75.759  1.00  0.00           H  
ATOM    902  CD  GLU    61       2.073  55.849  73.728  1.00  0.00           C  
ATOM    903  OE1 GLU    61       1.460  55.016  73.044  1.00  0.00           O  
ATOM    904  OE2 GLU    61       1.976  57.101  73.528  1.00  0.00           O  
ATOM    905  C   GLU    61       4.230  52.964  73.693  1.00  0.00           C  
ATOM    906  O   GLU    61       4.791  52.173  74.408  1.00  0.00           O  
ATOM    907  N   GLN    62       3.058  52.663  73.036  1.00  0.00           N  
ATOM    908  H   GLN    62       2.517  53.460  72.729  1.00  0.00           H  
ATOM    909  CA  GLN    62       2.426  51.295  73.092  1.00  0.00           C  
ATOM    910  HA  GLN    62       1.908  51.301  74.048  1.00  0.00           H  
ATOM    911  CB  GLN    62       1.444  51.061  71.944  1.00  0.00           C  
ATOM    912  HB2 GLN    62       0.678  51.833  71.902  1.00  0.00           H  
ATOM    913  HB3 GLN    62       1.941  51.003  70.978  1.00  0.00           H  
ATOM    914  CG  GLN    62       0.557  49.862  72.331  1.00  0.00           C  
ATOM    915  HG2 GLN    62       1.183  48.973  72.285  1.00  0.00           H  
ATOM    916  HG3 GLN    62       0.203  49.954  73.355  1.00  0.00           H  
ATOM    917  CD  GLN    62      -0.584  49.590  71.355  1.00  0.00           C  
ATOM    918  OE1 GLN    62      -0.626  50.177  70.295  1.00  0.00           O  
ATOM    919  NE2 GLN    62      -1.536  48.676  71.628  1.00  0.00           N  
ATOM    920 HE21 GLN    62      -2.395  48.718  71.097  1.00  0.00           H  
ATOM    921 HE22 GLN    62      -1.482  48.145  72.487  1.00  0.00           H  
ATOM    922  C   GLN    62       3.448  50.183  73.011  1.00  0.00           C  
ATOM    923  O   GLN    62       3.661  49.340  73.896  1.00  0.00           O  
ATOM    924  N   VAL    63       4.307  50.276  71.940  1.00  0.00           N  
ATOM    925  H   VAL    63       4.302  51.190  71.508  1.00  0.00           H  
ATOM    926  CA  VAL    63       5.374  49.318  71.720  1.00  0.00           C  
ATOM    927  HA  VAL    63       4.838  48.404  71.474  1.00  0.00           H  
ATOM    928  CB  VAL    63       6.260  49.719  70.461  1.00  0.00           C  
ATOM    929  HB  VAL    63       6.795  50.624  70.737  1.00  0.00           H  
ATOM    930  CG1 VAL    63       7.367  48.759  70.220  1.00  0.00           C  
ATOM    931 HG11 VAL    63       8.111  48.721  71.013  1.00  0.00           H  
ATOM    932 HG12 VAL    63       6.902  47.792  70.038  1.00  0.00           H  
ATOM    933 HG13 VAL    63       7.819  49.151  69.311  1.00  0.00           H  
ATOM    934  CG2 VAL    63       5.409  49.910  69.189  1.00  0.00           C  
ATOM    935 HG21 VAL    63       5.034  48.917  68.950  1.00  0.00           H  
ATOM    936 HG22 VAL    63       4.537  50.547  69.317  1.00  0.00           H  
ATOM    937 HG23 VAL    63       6.029  50.330  68.400  1.00  0.00           H  
ATOM    938  C   VAL    63       6.252  48.967  72.936  1.00  0.00           C  
ATOM    939  O   VAL    63       6.444  47.819  73.285  1.00  0.00           O  
ATOM    940  N   THR    64       6.736  50.020  73.637  1.00  0.00           N  
ATOM    941  H   THR    64       6.450  50.936  73.318  1.00  0.00           H  
ATOM    942  CA  THR    64       7.522  50.000  74.872  1.00  0.00           C  
ATOM    943  HA  THR    64       8.428  49.465  74.597  1.00  0.00           H  
ATOM    944  CB  THR    64       7.975  51.365  75.332  1.00  0.00           C  
ATOM    945  HB  THR    64       8.801  51.250  76.030  1.00  0.00           H  
ATOM    946  CG2 THR    64       8.528  52.236  74.176  1.00  0.00           C  
ATOM    947 HG21 THR    64       7.790  52.787  73.596  1.00  0.00           H  
ATOM    948 HG22 THR    64       9.165  53.005  74.609  1.00  0.00           H  
ATOM    949 HG23 THR    64       9.061  51.659  73.423  1.00  0.00           H  
ATOM    950  OG1 THR    64       6.946  52.105  75.942  1.00  0.00           O  
ATOM    951  HG1 THR    64       6.131  52.001  75.427  1.00  0.00           H  
ATOM    952  C   THR    64       6.806  49.265  76.129  1.00  0.00           C  
ATOM    953  O   THR    64       7.512  48.786  77.005  1.00  0.00           O  
ATOM    954  N   ASN    65       5.412  49.097  76.128  1.00  0.00           N  
ATOM    955  H   ASN    65       4.830  49.614  75.483  1.00  0.00           H  
ATOM    956  CA  ASN    65       4.705  48.431  77.244  1.00  0.00           C  
ATOM    957  HA  ASN    65       5.461  48.119  77.962  1.00  0.00           H  
ATOM    958  CB  ASN    65       3.919  49.516  77.949  1.00  0.00           C  
ATOM    959  HB2 ASN    65       3.222  49.960  77.241  1.00  0.00           H  
ATOM    960  HB3 ASN    65       3.467  49.137  78.864  1.00  0.00           H  
ATOM    961  CG  ASN    65       4.690  50.675  78.445  1.00  0.00           C  
ATOM    962  OD1 ASN    65       5.610  50.600  79.233  1.00  0.00           O  
ATOM    963  ND2 ASN    65       4.341  51.888  78.060  1.00  0.00           N  
ATOM    964 HD21 ASN    65       4.774  52.706  78.469  1.00  0.00           H  
ATOM    965 HD22 ASN    65       3.421  51.885  77.641  1.00  0.00           H  
ATOM    966  C   ASN    65       3.934  47.175  76.897  1.00  0.00           C  
ATOM    967  O   ASN    65       3.540  46.409  77.771  1.00  0.00           O  
ATOM    968  N   VAL    66       3.904  46.822  75.587  1.00  0.00           N  
ATOM    969  H   VAL    66       4.315  47.469  74.929  1.00  0.00           H  
ATOM    970  CA  VAL    66       3.415  45.569  75.017  1.00  0.00           C  
ATOM    971  HA  VAL    66       2.812  45.083  75.781  1.00  0.00           H  
ATOM    972  CB  VAL    66       2.402  45.691  73.832  1.00  0.00           C  
ATOM    973  HB  VAL    66       2.005  44.685  73.713  1.00  0.00           H  
ATOM    974  CG1 VAL    66       1.094  46.403  74.311  1.00  0.00           C  
ATOM    975 HG11 VAL    66       1.382  47.440  74.473  1.00  0.00           H  
ATOM    976 HG12 VAL    66       0.306  46.410  73.561  1.00  0.00           H  
ATOM    977 HG13 VAL    66       0.737  45.904  75.210  1.00  0.00           H  
ATOM    978  CG2 VAL    66       3.049  46.381  72.585  1.00  0.00           C  
ATOM    979 HG21 VAL    66       2.879  45.820  71.668  1.00  0.00           H  
ATOM    980 HG22 VAL    66       2.583  47.362  72.509  1.00  0.00           H  
ATOM    981 HG23 VAL    66       4.118  46.524  72.727  1.00  0.00           H  
ATOM    982  C   VAL    66       4.503  44.560  74.618  1.00  0.00           C  
ATOM    983  O   VAL    66       4.263  43.656  73.863  1.00  0.00           O  
ATOM    984  N   GLY    67       5.693  44.639  75.268  1.00  0.00           N  
ATOM    985  H   GLY    67       5.676  45.182  76.121  1.00  0.00           H  
ATOM    986  CA  GLY    67       6.819  43.671  75.124  1.00  0.00           C  
ATOM    987  HA2 GLY    67       7.540  44.166  75.771  1.00  0.00           H  
ATOM    988  HA3 GLY    67       6.375  42.760  75.519  1.00  0.00           H  
ATOM    989  C   GLY    67       7.207  43.549  73.661  1.00  0.00           C  
ATOM    990  O   GLY    67       7.363  42.441  73.203  1.00  0.00           O  
ATOM    991  N   GLY    68       7.466  44.755  73.142  1.00  0.00           N  
ATOM    992  H   GLY    68       7.080  45.605  73.530  1.00  0.00           H  
ATOM    993  CA  GLY    68       7.813  44.935  71.766  1.00  0.00           C  
ATOM    994  HA2 GLY    68       7.733  44.046  71.145  1.00  0.00           H  
ATOM    995  HA3 GLY    68       7.117  45.604  71.265  1.00  0.00           H  
ATOM    996  C   GLY    68       9.314  45.373  71.482  1.00  0.00           C  
ATOM    997  O   GLY    68      10.187  45.428  72.349  1.00  0.00           O  
ATOM    998  N   ALA    69       9.579  45.616  70.168  1.00  0.00           N  
ATOM    999  H   ALA    69       8.812  45.528  69.515  1.00  0.00           H  
ATOM   1000  CA  ALA    69      10.854  45.324  69.625  1.00  0.00           C  
ATOM   1001  HA  ALA    69      11.497  46.036  70.138  1.00  0.00           H  
ATOM   1002  CB  ALA    69      11.243  43.844  69.888  1.00  0.00           C  
ATOM   1003  HB1 ALA    69      10.982  43.378  70.836  1.00  0.00           H  
ATOM   1004  HB2 ALA    69      10.884  43.215  69.075  1.00  0.00           H  
ATOM   1005  HB3 ALA    69      12.329  43.803  69.845  1.00  0.00           H  
ATOM   1006  C   ALA    69      10.930  45.691  68.204  1.00  0.00           C  
ATOM   1007  O   ALA    69       9.913  45.629  67.542  1.00  0.00           O  
ATOM   1008  N   VAL    70      12.236  45.850  67.761  1.00  0.00           N  
ATOM   1009  H   VAL    70      12.978  45.656  68.420  1.00  0.00           H  
ATOM   1010  CA  VAL    70      12.548  45.655  66.321  1.00  0.00           C  
ATOM   1011  HA  VAL    70      11.671  45.887  65.720  1.00  0.00           H  
ATOM   1012  CB  VAL    70      13.740  46.459  65.746  1.00  0.00           C  
ATOM   1013  HB  VAL    70      14.613  46.295  66.373  1.00  0.00           H  
ATOM   1014  CG1 VAL    70      14.078  46.131  64.270  1.00  0.00           C  
ATOM   1015 HG11 VAL    70      13.176  45.936  63.693  1.00  0.00           H  
ATOM   1016 HG12 VAL    70      14.509  46.976  63.737  1.00  0.00           H  
ATOM   1017 HG13 VAL    70      14.750  45.276  64.270  1.00  0.00           H  
ATOM   1018  CG2 VAL    70      13.356  47.920  65.948  1.00  0.00           C  
ATOM   1019 HG21 VAL    70      14.256  48.492  65.732  1.00  0.00           H  
ATOM   1020 HG22 VAL    70      12.554  48.201  65.268  1.00  0.00           H  
ATOM   1021 HG23 VAL    70      13.095  48.175  66.973  1.00  0.00           H  
ATOM   1022  C   VAL    70      12.650  44.115  66.103  1.00  0.00           C  
ATOM   1023  O   VAL    70      13.317  43.472  66.911  1.00  0.00           O  
ATOM   1024  N   VAL    71      11.878  43.595  65.122  1.00  0.00           N  
ATOM   1025  H   VAL    71      11.294  44.255  64.627  1.00  0.00           H  
ATOM   1026  CA  VAL    71      11.646  42.228  65.018  1.00  0.00           C  
ATOM   1027  HA  VAL    71      12.178  41.724  65.822  1.00  0.00           H  
ATOM   1028  CB  VAL    71      10.189  41.789  65.015  1.00  0.00           C  
ATOM   1029  HB  VAL    71       9.640  42.206  64.173  1.00  0.00           H  
ATOM   1030  CG1 VAL    71      10.080  40.297  64.775  1.00  0.00           C  
ATOM   1031 HG11 VAL    71      10.117  40.049  63.716  1.00  0.00           H  
ATOM   1032 HG12 VAL    71      10.931  39.763  65.194  1.00  0.00           H  
ATOM   1033 HG13 VAL    71       9.139  39.981  65.221  1.00  0.00           H  
ATOM   1034  CG2 VAL    71       9.366  42.224  66.256  1.00  0.00           C  
ATOM   1035 HG21 VAL    71       9.528  43.290  66.408  1.00  0.00           H  
ATOM   1036 HG22 VAL    71       8.338  42.019  65.965  1.00  0.00           H  
ATOM   1037 HG23 VAL    71       9.701  41.667  67.129  1.00  0.00           H  
ATOM   1038  C   VAL    71      12.366  41.701  63.777  1.00  0.00           C  
ATOM   1039  O   VAL    71      12.984  40.673  63.774  1.00  0.00           O  
ATOM   1040  N   THR    72      12.448  42.491  62.713  1.00  0.00           N  
ATOM   1041  H   THR    72      11.911  43.347  62.690  1.00  0.00           H  
ATOM   1042  CA  THR    72      12.993  42.129  61.401  1.00  0.00           C  
ATOM   1043  HA  THR    72      13.826  41.483  61.667  1.00  0.00           H  
ATOM   1044  CB  THR    72      12.109  41.259  60.486  1.00  0.00           C  
ATOM   1045  HB  THR    72      11.698  40.369  60.956  1.00  0.00           H  
ATOM   1046  CG2 THR    72      10.956  41.950  59.920  1.00  0.00           C  
ATOM   1047 HG21 THR    72      10.384  42.417  60.719  1.00  0.00           H  
ATOM   1048 HG22 THR    72      11.248  42.751  59.243  1.00  0.00           H  
ATOM   1049 HG23 THR    72      10.310  41.292  59.341  1.00  0.00           H  
ATOM   1050  OG1 THR    72      12.688  40.780  59.284  1.00  0.00           O  
ATOM   1051  HG1 THR    72      12.040  40.122  58.989  1.00  0.00           H  
ATOM   1052  C   THR    72      13.507  43.499  60.697  1.00  0.00           C  
ATOM   1053  O   THR    72      13.335  44.617  61.243  1.00  0.00           O  
ATOM   1054  N   GLY    73      13.959  43.399  59.402  1.00  0.00           N  
ATOM   1055  H   GLY    73      13.820  42.562  58.852  1.00  0.00           H  
ATOM   1056  CA  GLY    73      14.467  44.543  58.656  1.00  0.00           C  
ATOM   1057  HA2 GLY    73      15.171  45.127  59.244  1.00  0.00           H  
ATOM   1058  HA3 GLY    73      15.087  44.267  57.806  1.00  0.00           H  
ATOM   1059  C   GLY    73      13.312  45.474  58.161  1.00  0.00           C  
ATOM   1060  O   GLY    73      12.160  45.451  58.636  1.00  0.00           O  
ATOM   1061  N   VAL    74      13.657  46.189  57.011  1.00  0.00           N  
ATOM   1062  H   VAL    74      14.544  46.015  56.557  1.00  0.00           H  
ATOM   1063  CA  VAL    74      12.790  47.212  56.455  1.00  0.00           C  
ATOM   1064  HA  VAL    74      11.783  46.957  56.777  1.00  0.00           H  
ATOM   1065  CB  VAL    74      13.208  48.519  57.024  1.00  0.00           C  
ATOM   1066  HB  VAL    74      13.247  48.386  58.104  1.00  0.00           H  
ATOM   1067  CG1 VAL    74      14.692  48.897  56.659  1.00  0.00           C  
ATOM   1068 HG11 VAL    74      15.042  49.699  57.306  1.00  0.00           H  
ATOM   1069 HG12 VAL    74      15.252  48.017  56.970  1.00  0.00           H  
ATOM   1070 HG13 VAL    74      14.730  49.212  55.618  1.00  0.00           H  
ATOM   1071  CG2 VAL    74      12.151  49.625  56.796  1.00  0.00           C  
ATOM   1072 HG21 VAL    74      11.163  49.334  57.149  1.00  0.00           H  
ATOM   1073 HG22 VAL    74      12.425  50.525  57.343  1.00  0.00           H  
ATOM   1074 HG23 VAL    74      12.278  49.898  55.751  1.00  0.00           H  
ATOM   1075  C   VAL    74      12.709  47.102  54.953  1.00  0.00           C  
ATOM   1076  O   VAL    74      12.752  48.007  54.161  1.00  0.00           O  
ATOM   1077  N   THR    75      12.362  45.843  54.487  1.00  0.00           N  
ATOM   1078  H   THR    75      11.842  45.186  55.054  1.00  0.00           H  
ATOM   1079  CA  THR    75      12.416  45.646  53.014  1.00  0.00           C  
ATOM   1080  HA  THR    75      13.266  46.169  52.582  1.00  0.00           H  
ATOM   1081  CB  THR    75      12.577  44.116  52.755  1.00  0.00           C  
ATOM   1082  HB  THR    75      12.416  43.865  51.709  1.00  0.00           H  
ATOM   1083  CG2 THR    75      14.012  43.595  53.118  1.00  0.00           C  
ATOM   1084 HG21 THR    75      14.674  43.883  52.304  1.00  0.00           H  
ATOM   1085 HG22 THR    75      14.294  44.093  54.044  1.00  0.00           H  
ATOM   1086 HG23 THR    75      14.004  42.509  53.183  1.00  0.00           H  
ATOM   1087  OG1 THR    75      11.738  43.306  53.498  1.00  0.00           O  
ATOM   1088  HG1 THR    75      11.642  42.513  52.948  1.00  0.00           H  
ATOM   1089  C   THR    75      11.168  46.048  52.320  1.00  0.00           C  
ATOM   1090  O   THR    75      11.201  46.249  51.088  1.00  0.00           O  
ATOM   1091  N   ALA    76      10.044  46.121  53.136  1.00  0.00           N  
ATOM   1092  H   ALA    76      10.139  45.921  54.122  1.00  0.00           H  
ATOM   1093  CA  ALA    76       8.714  46.268  52.549  1.00  0.00           C  
ATOM   1094  HA  ALA    76       8.858  46.473  51.491  1.00  0.00           H  
ATOM   1095  CB  ALA    76       8.115  44.929  52.835  1.00  0.00           C  
ATOM   1096  HB1 ALA    76       8.738  44.182  52.348  1.00  0.00           H  
ATOM   1097  HB2 ALA    76       7.934  44.905  53.908  1.00  0.00           H  
ATOM   1098  HB3 ALA    76       7.102  44.882  52.440  1.00  0.00           H  
ATOM   1099  C   ALA    76       7.932  47.403  53.203  1.00  0.00           C  
ATOM   1100  O   ALA    76       6.749  47.234  53.441  1.00  0.00           O  
ATOM   1101  N   VAL    77       8.648  48.541  53.522  1.00  0.00           N  
ATOM   1102  H   VAL    77       9.531  48.811  53.111  1.00  0.00           H  
ATOM   1103  CA  VAL    77       8.154  49.299  54.694  1.00  0.00           C  
ATOM   1104  HA  VAL    77       8.115  48.717  55.613  1.00  0.00           H  
ATOM   1105  CB  VAL    77       9.129  50.471  54.933  1.00  0.00           C  
ATOM   1106  HB  VAL    77      10.135  50.064  54.856  1.00  0.00           H  
ATOM   1107  CG1 VAL    77       9.212  51.511  53.777  1.00  0.00           C  
ATOM   1108 HG11 VAL    77       9.960  52.291  53.900  1.00  0.00           H  
ATOM   1109 HG12 VAL    77       9.472  50.983  52.862  1.00  0.00           H  
ATOM   1110 HG13 VAL    77       8.220  51.933  53.625  1.00  0.00           H  
ATOM   1111  CG2 VAL    77       8.777  51.149  56.274  1.00  0.00           C  
ATOM   1112 HG21 VAL    77       8.737  50.534  57.170  1.00  0.00           H  
ATOM   1113 HG22 VAL    77       9.569  51.866  56.482  1.00  0.00           H  
ATOM   1114 HG23 VAL    77       7.819  51.656  56.173  1.00  0.00           H  
ATOM   1115  C   VAL    77       6.723  49.828  54.529  1.00  0.00           C  
ATOM   1116  O   VAL    77       6.001  50.056  55.518  1.00  0.00           O  
ATOM   1117  N   ALA    78       6.234  50.048  53.272  1.00  0.00           N  
ATOM   1118  H   ALA    78       6.797  49.867  52.452  1.00  0.00           H  
ATOM   1119  CA  ALA    78       5.004  50.816  53.014  1.00  0.00           C  
ATOM   1120  HA  ALA    78       4.236  50.720  53.779  1.00  0.00           H  
ATOM   1121  CB  ALA    78       5.238  52.305  52.957  1.00  0.00           C  
ATOM   1122  HB1 ALA    78       4.339  52.919  52.963  1.00  0.00           H  
ATOM   1123  HB2 ALA    78       5.765  52.471  53.895  1.00  0.00           H  
ATOM   1124  HB3 ALA    78       5.953  52.552  52.175  1.00  0.00           H  
ATOM   1125  C   ALA    78       4.219  50.384  51.806  1.00  0.00           C  
ATOM   1126  O   ALA    78       3.551  51.154  51.141  1.00  0.00           O  
ATOM   1127  N   GLN    79       4.497  49.168  51.383  1.00  0.00           N  
ATOM   1128  H   GLN    79       5.183  48.598  51.859  1.00  0.00           H  
ATOM   1129  CA  GLN    79       4.313  48.841  49.992  1.00  0.00           C  
ATOM   1130  HA  GLN    79       5.017  49.519  49.515  1.00  0.00           H  
ATOM   1131  CB  GLN    79       4.690  47.377  49.747  1.00  0.00           C  
ATOM   1132  HB2 GLN    79       5.595  47.089  50.278  1.00  0.00           H  
ATOM   1133  HB3 GLN    79       3.921  46.663  50.037  1.00  0.00           H  
ATOM   1134  CG  GLN    79       5.056  47.106  48.322  1.00  0.00           C  
ATOM   1135  HG2 GLN    79       5.210  46.040  48.163  1.00  0.00           H  
ATOM   1136  HG3 GLN    79       4.203  47.388  47.708  1.00  0.00           H  
ATOM   1137  CD  GLN    79       6.075  48.084  47.718  1.00  0.00           C  
ATOM   1138  OE1 GLN    79       7.005  48.585  48.303  1.00  0.00           O  
ATOM   1139  NE2 GLN    79       6.039  48.140  46.341  1.00  0.00           N  
ATOM   1140 HE21 GLN    79       6.870  48.249  45.776  1.00  0.00           H  
ATOM   1141 HE22 GLN    79       5.301  47.655  45.848  1.00  0.00           H  
ATOM   1142  C   GLN    79       2.849  49.085  49.469  1.00  0.00           C  
ATOM   1143  O   GLN    79       2.799  49.638  48.327  1.00  0.00           O  
ATOM   1144  N   LYS    80       1.773  48.809  50.221  1.00  0.00           N  
ATOM   1145  H   LYS    80       1.847  48.583  51.204  1.00  0.00           H  
ATOM   1146  CA  LYS    80       0.416  49.219  49.725  1.00  0.00           C  
ATOM   1147  HA  LYS    80       0.276  48.817  48.724  1.00  0.00           H  
ATOM   1148  CB  LYS    80      -0.506  48.788  50.866  1.00  0.00           C  
ATOM   1149  HB2 LYS    80      -0.250  47.784  51.197  1.00  0.00           H  
ATOM   1150  HB3 LYS    80      -0.356  49.426  51.734  1.00  0.00           H  
ATOM   1151  CG  LYS    80      -1.990  48.743  50.404  1.00  0.00           C  
ATOM   1152  HG2 LYS    80      -2.783  48.713  51.148  1.00  0.00           H  
ATOM   1153  HG3 LYS    80      -2.205  49.703  49.938  1.00  0.00           H  
ATOM   1154  CD  LYS    80      -2.253  47.481  49.577  1.00  0.00           C  
ATOM   1155  HD2 LYS    80      -1.779  47.561  48.601  1.00  0.00           H  
ATOM   1156  HD3 LYS    80      -1.903  46.687  50.234  1.00  0.00           H  
ATOM   1157  CE  LYS    80      -3.717  47.243  49.436  1.00  0.00           C  
ATOM   1158  HE2 LYS    80      -4.073  47.217  50.463  1.00  0.00           H  
ATOM   1159  HE3 LYS    80      -4.159  48.091  48.919  1.00  0.00           H  
ATOM   1160  NZ  LYS    80      -4.055  45.922  48.745  1.00  0.00           N  
ATOM   1161  HZ1 LYS    80      -3.616  45.134  49.255  1.00  0.00           H  
ATOM   1162  HZ2 LYS    80      -5.061  45.678  48.749  1.00  0.00           H  
ATOM   1163  HZ3 LYS    80      -3.758  46.032  47.759  1.00  0.00           H  
ATOM   1164  C   LYS    80       0.351  50.771  49.331  1.00  0.00           C  
ATOM   1165  O   LYS    80      -0.338  50.972  48.349  1.00  0.00           O  
ATOM   1166  N   THR    81       1.086  51.742  49.951  1.00  0.00           N  
ATOM   1167  H   THR    81       1.833  51.430  50.558  1.00  0.00           H  
ATOM   1168  CA  THR    81       1.088  53.171  49.535  1.00  0.00           C  
ATOM   1169  HA  THR    81       1.720  53.727  50.223  1.00  0.00           H  
ATOM   1170  CB  THR    81      -0.287  53.822  49.484  1.00  0.00           C  
ATOM   1171  HB  THR    81      -0.794  53.362  48.639  1.00  0.00           H  
ATOM   1172  CG2 THR    81      -1.042  53.821  50.802  1.00  0.00           C  
ATOM   1173 HG21 THR    81      -2.081  53.743  50.488  1.00  0.00           H  
ATOM   1174 HG22 THR    81      -0.703  53.011  51.445  1.00  0.00           H  
ATOM   1175 HG23 THR    81      -0.859  54.785  51.271  1.00  0.00           H  
ATOM   1176  OG1 THR    81      -0.218  55.199  49.138  1.00  0.00           O  
ATOM   1177  HG1 THR    81      -1.108  55.480  48.873  1.00  0.00           H  
ATOM   1178  C   THR    81       1.892  53.358  48.247  1.00  0.00           C  
ATOM   1179  O   THR    81       1.388  53.998  47.297  1.00  0.00           O  
ATOM   1180  N   VAL    82       3.011  52.628  48.136  1.00  0.00           N  
ATOM   1181  H   VAL    82       3.242  52.013  48.904  1.00  0.00           H  
ATOM   1182  CA  VAL    82       3.882  52.708  46.975  1.00  0.00           C  
ATOM   1183  HA  VAL    82       4.045  53.778  46.875  1.00  0.00           H  
ATOM   1184  CB  VAL    82       5.246  51.935  47.003  1.00  0.00           C  
ATOM   1185  HB  VAL    82       5.017  50.873  47.055  1.00  0.00           H  
ATOM   1186  CG1 VAL    82       5.979  52.134  45.749  1.00  0.00           C  
ATOM   1187 HG11 VAL    82       5.428  51.562  45.005  1.00  0.00           H  
ATOM   1188 HG12 VAL    82       6.137  53.133  45.346  1.00  0.00           H  
ATOM   1189 HG13 VAL    82       6.968  51.728  45.949  1.00  0.00           H  
ATOM   1190  CG2 VAL    82       5.978  52.484  48.262  1.00  0.00           C  
ATOM   1191 HG21 VAL    82       6.148  53.556  48.183  1.00  0.00           H  
ATOM   1192 HG22 VAL    82       5.316  52.430  49.124  1.00  0.00           H  
ATOM   1193 HG23 VAL    82       6.875  51.892  48.437  1.00  0.00           H  
ATOM   1194  C   VAL    82       3.166  52.309  45.689  1.00  0.00           C  
ATOM   1195  O   VAL    82       3.137  53.046  44.740  1.00  0.00           O  
ATOM   1196  N   GLU    83       2.469  51.182  45.749  1.00  0.00           N  
ATOM   1197  H   GLU    83       2.562  50.549  46.531  1.00  0.00           H  
ATOM   1198  CA  GLU    83       1.730  50.793  44.567  1.00  0.00           C  
ATOM   1199  HA  GLU    83       2.351  50.970  43.692  1.00  0.00           H  
ATOM   1200  CB  GLU    83       1.264  49.352  44.673  1.00  0.00           C  
ATOM   1201  HB2 GLU    83       0.985  49.225  45.718  1.00  0.00           H  
ATOM   1202  HB3 GLU    83       0.327  49.294  44.123  1.00  0.00           H  
ATOM   1203  CG  GLU    83       2.280  48.307  44.275  1.00  0.00           C  
ATOM   1204  HG2 GLU    83       2.065  48.029  43.246  1.00  0.00           H  
ATOM   1205  HG3 GLU    83       3.227  48.842  44.240  1.00  0.00           H  
ATOM   1206  CD  GLU    83       2.518  47.208  45.211  1.00  0.00           C  
ATOM   1207  OE1 GLU    83       3.688  46.731  45.360  1.00  0.00           O  
ATOM   1208  OE2 GLU    83       1.521  46.706  45.745  1.00  0.00           O  
ATOM   1209  C   GLU    83       0.412  51.672  44.322  1.00  0.00           C  
ATOM   1210  O   GLU    83      -0.198  51.497  43.233  1.00  0.00           O  
ATOM   1211  N   GLY    84       0.036  52.463  45.358  1.00  0.00           N  
ATOM   1212  H   GLY    84       0.685  52.621  46.118  1.00  0.00           H  
ATOM   1213  CA  GLY    84      -1.291  53.015  45.409  1.00  0.00           C  
ATOM   1214  HA2 GLY    84      -1.979  52.351  44.890  1.00  0.00           H  
ATOM   1215  HA3 GLY    84      -1.534  53.059  46.469  1.00  0.00           H  
ATOM   1216  C   GLY    84      -1.270  54.433  44.858  1.00  0.00           C  
ATOM   1217  O   GLY    84      -2.094  54.820  44.020  1.00  0.00           O  
ATOM   1218  N   ALA    85      -0.285  55.267  45.414  1.00  0.00           N  
ATOM   1219  H   ALA    85       0.338  54.854  46.095  1.00  0.00           H  
ATOM   1220  CA  ALA    85      -0.130  56.724  45.095  1.00  0.00           C  
ATOM   1221  HA  ALA    85      -0.606  56.830  44.123  1.00  0.00           H  
ATOM   1222  CB  ALA    85      -0.673  57.580  46.262  1.00  0.00           C  
ATOM   1223  HB1 ALA    85      -1.761  57.575  46.280  1.00  0.00           H  
ATOM   1224  HB2 ALA    85      -0.292  57.212  47.212  1.00  0.00           H  
ATOM   1225  HB3 ALA    85      -0.356  58.611  46.115  1.00  0.00           H  
ATOM   1226  C   ALA    85       1.344  57.088  44.777  1.00  0.00           C  
ATOM   1227  O   ALA    85       1.608  58.024  43.993  1.00  0.00           O  
ATOM   1228  N   GLY    86       2.295  56.344  45.438  1.00  0.00           N  
ATOM   1229  H   GLY    86       2.022  55.498  45.920  1.00  0.00           H  
ATOM   1230  CA  GLY    86       3.741  56.693  45.439  1.00  0.00           C  
ATOM   1231  HA2 GLY    86       3.878  57.711  45.797  1.00  0.00           H  
ATOM   1232  HA3 GLY    86       4.407  56.029  45.985  1.00  0.00           H  
ATOM   1233  C   GLY    86       4.272  56.660  44.008  1.00  0.00           C  
ATOM   1234  O   GLY    86       4.955  57.575  43.596  1.00  0.00           O  
ATOM   1235  N   SER    87       4.047  55.498  43.273  1.00  0.00           N  
ATOM   1236  H   SER    87       3.489  54.719  43.597  1.00  0.00           H  
ATOM   1237  CA  SER    87       4.693  55.235  42.027  1.00  0.00           C  
ATOM   1238  HA  SER    87       4.384  54.218  41.797  1.00  0.00           H  
ATOM   1239  CB  SER    87       4.136  56.144  40.929  1.00  0.00           C  
ATOM   1240  HB2 SER    87       3.054  56.088  40.830  1.00  0.00           H  
ATOM   1241  HB3 SER    87       4.315  57.188  41.174  1.00  0.00           H  
ATOM   1242  OG  SER    87       4.728  55.860  39.699  1.00  0.00           O  
ATOM   1243  HG  SER    87       4.357  56.446  39.021  1.00  0.00           H  
ATOM   1244  C   SER    87       6.250  55.185  42.235  1.00  0.00           C  
ATOM   1245  O   SER    87       6.789  55.403  43.312  1.00  0.00           O  
ATOM   1246  N   ILE    88       6.896  54.830  41.127  1.00  0.00           N  
ATOM   1247  H   ILE    88       6.324  54.813  40.293  1.00  0.00           H  
ATOM   1248  CA  ILE    88       8.253  54.392  40.972  1.00  0.00           C  
ATOM   1249  HA  ILE    88       8.774  54.901  41.779  1.00  0.00           H  
ATOM   1250  CB  ILE    88       8.458  52.799  41.045  1.00  0.00           C  
ATOM   1251  HB  ILE    88       7.909  52.384  40.202  1.00  0.00           H  
ATOM   1252  CG2 ILE    88       9.941  52.353  40.874  1.00  0.00           C  
ATOM   1253 HG21 ILE    88      10.153  51.286  40.887  1.00  0.00           H  
ATOM   1254 HG22 ILE    88      10.290  52.776  39.935  1.00  0.00           H  
ATOM   1255 HG23 ILE    88      10.525  52.900  41.612  1.00  0.00           H  
ATOM   1256  CG1 ILE    88       7.838  52.255  42.303  1.00  0.00           C  
ATOM   1257 HG12 ILE    88       8.157  52.859  43.150  1.00  0.00           H  
ATOM   1258 HG13 ILE    88       6.772  52.476  42.280  1.00  0.00           H  
ATOM   1259  CD1 ILE    88       7.885  50.762  42.524  1.00  0.00           C  
ATOM   1260 HD11 ILE    88       7.474  50.689  43.529  1.00  0.00           H  
ATOM   1261 HD12 ILE    88       7.298  50.138  41.853  1.00  0.00           H  
ATOM   1262 HD13 ILE    88       8.878  50.317  42.542  1.00  0.00           H  
ATOM   1263  C   ILE    88       8.711  54.953  39.662  1.00  0.00           C  
ATOM   1264  O   ILE    88       8.858  54.249  38.670  1.00  0.00           O  
ATOM   1265  N   ALA    89       8.859  56.309  39.563  1.00  0.00           N  
ATOM   1266  H   ALA    89       8.414  56.867  40.279  1.00  0.00           H  
ATOM   1267  CA  ALA    89       9.163  57.021  38.302  1.00  0.00           C  
ATOM   1268  HA  ALA    89       9.844  56.409  37.715  1.00  0.00           H  
ATOM   1269  CB  ALA    89       7.783  57.348  37.660  1.00  0.00           C  
ATOM   1270  HB1 ALA    89       7.216  58.009  38.313  1.00  0.00           H  
ATOM   1271  HB2 ALA    89       7.880  57.744  36.651  1.00  0.00           H  
ATOM   1272  HB3 ALA    89       7.220  56.419  37.604  1.00  0.00           H  
ATOM   1273  C   ALA    89       9.937  58.323  38.480  1.00  0.00           C  
ATOM   1274  O   ALA    89       9.741  59.128  39.421  1.00  0.00           O  
ATOM   1275  N   ALA    90      10.719  58.670  37.449  1.00  0.00           N  
ATOM   1276  H   ALA    90      10.825  58.015  36.685  1.00  0.00           H  
ATOM   1277  CA  ALA    90      11.400  59.956  37.346  1.00  0.00           C  
ATOM   1278  HA  ALA    90      11.317  60.473  38.300  1.00  0.00           H  
ATOM   1279  CB  ALA    90      12.903  59.786  37.074  1.00  0.00           C  
ATOM   1280  HB1 ALA    90      13.437  60.729  37.174  1.00  0.00           H  
ATOM   1281  HB2 ALA    90      13.447  59.204  37.815  1.00  0.00           H  
ATOM   1282  HB3 ALA    90      13.091  59.486  36.045  1.00  0.00           H  
ATOM   1283  C   ALA    90      10.609  60.753  36.316  1.00  0.00           C  
ATOM   1284  O   ALA    90      10.800  61.980  36.325  1.00  0.00           O  
ATOM   1285  N   ALA    91       9.558  60.248  35.597  1.00  0.00           N  
ATOM   1286  H   ALA    91       9.504  59.239  35.638  1.00  0.00           H  
ATOM   1287  CA  ALA    91       9.064  61.039  34.493  1.00  0.00           C  
ATOM   1288  HA  ALA    91       9.979  61.461  34.085  1.00  0.00           H  
ATOM   1289  CB  ALA    91       8.422  60.151  33.372  1.00  0.00           C  
ATOM   1290  HB1 ALA    91       9.014  59.258  33.185  1.00  0.00           H  
ATOM   1291  HB2 ALA    91       7.451  59.890  33.788  1.00  0.00           H  
ATOM   1292  HB3 ALA    91       8.437  60.722  32.446  1.00  0.00           H  
ATOM   1293  C   ALA    91       8.093  62.129  35.094  1.00  0.00           C  
ATOM   1294  O   ALA    91       7.210  61.866  35.906  1.00  0.00           O  
ATOM   1295  N   THR    92       8.049  63.356  34.552  1.00  0.00           N  
ATOM   1296  H   THR    92       8.588  63.524  33.713  1.00  0.00           H  
ATOM   1297  CA  THR    92       7.350  64.556  35.135  1.00  0.00           C  
ATOM   1298  HA  THR    92       6.279  64.371  35.114  1.00  0.00           H  
ATOM   1299  CB  THR    92       7.765  64.706  36.644  1.00  0.00           C  
ATOM   1300  HB  THR    92       7.598  63.805  37.230  1.00  0.00           H  
ATOM   1301  CG2 THR    92       9.181  65.143  36.862  1.00  0.00           C  
ATOM   1302 HG21 THR    92       9.415  65.332  37.908  1.00  0.00           H  
ATOM   1303 HG22 THR    92       9.899  64.400  36.521  1.00  0.00           H  
ATOM   1304 HG23 THR    92       9.365  66.070  36.323  1.00  0.00           H  
ATOM   1305  OG1 THR    92       6.773  65.536  37.229  1.00  0.00           O  
ATOM   1306  HG1 THR    92       5.917  65.083  37.269  1.00  0.00           H  
ATOM   1307  C   THR    92       7.769  65.756  34.269  1.00  0.00           C  
ATOM   1308  O   THR    92       8.255  65.519  33.154  1.00  0.00           O  
ATOM   1309  N   GLY    93       7.639  67.022  34.699  1.00  0.00           N  
ATOM   1310  H   GLY    93       6.961  67.067  35.448  1.00  0.00           H  
ATOM   1311  CA  GLY    93       7.887  68.159  33.856  1.00  0.00           C  
ATOM   1312  HA2 GLY    93       8.465  68.862  34.452  1.00  0.00           H  
ATOM   1313  HA3 GLY    93       8.513  67.815  33.037  1.00  0.00           H  
ATOM   1314  C   GLY    93       6.559  68.696  33.192  1.00  0.00           C  
ATOM   1315  O   GLY    93       5.404  68.433  33.590  1.00  0.00           O  
ATOM   1316  N   PHE    94       6.780  69.361  32.001  1.00  0.00           N  
ATOM   1317  H   PHE    94       7.749  69.348  31.711  1.00  0.00           H  
ATOM   1318  CA  PHE    94       5.754  69.840  31.149  1.00  0.00           C  
ATOM   1319  HA  PHE    94       5.027  70.420  31.712  1.00  0.00           H  
ATOM   1320  CB  PHE    94       6.424  70.733  30.101  1.00  0.00           C  
ATOM   1321  HB2 PHE    94       7.041  71.499  30.568  1.00  0.00           H  
ATOM   1322  HB3 PHE    94       7.158  70.091  29.617  1.00  0.00           H  
ATOM   1323  CG  PHE    94       5.476  71.300  29.095  1.00  0.00           C  
ATOM   1324  CD1 PHE    94       5.631  71.030  27.723  1.00  0.00           C  
ATOM   1325  HD1 PHE    94       6.372  70.350  27.320  1.00  0.00           H  
ATOM   1326  CE1 PHE    94       4.824  71.625  26.763  1.00  0.00           C  
ATOM   1327  HE1 PHE    94       5.071  71.289  25.763  1.00  0.00           H  
ATOM   1328  CZ  PHE    94       3.874  72.607  27.165  1.00  0.00           C  
ATOM   1329  HZ  PHE    94       3.186  73.134  26.514  1.00  0.00           H  
ATOM   1330  CE2 PHE    94       3.762  72.985  28.503  1.00  0.00           C  
ATOM   1331  HE2 PHE    94       3.104  73.771  28.852  1.00  0.00           H  
ATOM   1332  CD2 PHE    94       4.560  72.310  29.426  1.00  0.00           C  
ATOM   1333  HD2 PHE    94       4.426  72.514  30.482  1.00  0.00           H  
ATOM   1334  C   PHE    94       5.034  68.637  30.509  1.00  0.00           C  
ATOM   1335  O   PHE    94       5.650  67.619  30.362  1.00  0.00           O  
ATOM   1336  N   VAL    95       3.759  68.832  30.229  1.00  0.00           N  
ATOM   1337  H   VAL    95       3.398  69.764  30.072  1.00  0.00           H  
ATOM   1338  CA  VAL    95       2.951  67.808  29.599  1.00  0.00           C  
ATOM   1339  HA  VAL    95       3.542  66.977  29.219  1.00  0.00           H  
ATOM   1340  CB  VAL    95       2.126  67.084  30.648  1.00  0.00           C  
ATOM   1341  HB  VAL    95       2.782  66.558  31.338  1.00  0.00           H  
ATOM   1342  CG1 VAL    95       1.340  68.069  31.543  1.00  0.00           C  
ATOM   1343 HG11 VAL    95       1.938  68.853  32.003  1.00  0.00           H  
ATOM   1344 HG12 VAL    95       0.551  68.490  30.924  1.00  0.00           H  
ATOM   1345 HG13 VAL    95       0.792  67.498  32.290  1.00  0.00           H  
ATOM   1346  CG2 VAL    95       1.196  66.025  29.941  1.00  0.00           C  
ATOM   1347 HG21 VAL    95       0.852  65.390  30.755  1.00  0.00           H  
ATOM   1348 HG22 VAL    95       0.427  66.569  29.397  1.00  0.00           H  
ATOM   1349 HG23 VAL    95       1.756  65.411  29.239  1.00  0.00           H  
ATOM   1350  C   VAL    95       2.178  68.345  28.402  1.00  0.00           C  
ATOM   1351  O   VAL    95       1.394  69.298  28.469  1.00  0.00           O  
ATOM   1352  N   LYS    96       2.449  67.781  27.160  1.00  0.00           N  
ATOM   1353  H   LYS    96       3.298  67.233  27.113  1.00  0.00           H  
ATOM   1354  CA  LYS    96       1.645  68.117  25.972  1.00  0.00           C  
ATOM   1355  HA  LYS    96       1.564  69.191  25.817  1.00  0.00           H  
ATOM   1356  CB  LYS    96       2.302  67.455  24.726  1.00  0.00           C  
ATOM   1357  HB2 LYS    96       2.255  66.372  24.828  1.00  0.00           H  
ATOM   1358  HB3 LYS    96       1.631  67.736  23.917  1.00  0.00           H  
ATOM   1359  CG  LYS    96       3.750  67.808  24.358  1.00  0.00           C  
ATOM   1360  HG2 LYS    96       4.399  67.774  25.230  1.00  0.00           H  
ATOM   1361  HG3 LYS    96       4.208  67.089  23.682  1.00  0.00           H  
ATOM   1362  CD  LYS    96       3.952  69.156  23.711  1.00  0.00           C  
ATOM   1363  HD2 LYS    96       3.261  69.064  22.876  1.00  0.00           H  
ATOM   1364  HD3 LYS    96       3.559  69.987  24.293  1.00  0.00           H  
ATOM   1365  CE  LYS    96       5.264  69.403  23.154  1.00  0.00           C  
ATOM   1366  HE2 LYS    96       5.938  69.318  24.002  1.00  0.00           H  
ATOM   1367  HE3 LYS    96       5.436  68.636  22.402  1.00  0.00           H  
ATOM   1368  NZ  LYS    96       5.288  70.776  22.563  1.00  0.00           N  
ATOM   1369  HZ1 LYS    96       6.291  70.986  22.411  1.00  0.00           H  
ATOM   1370  HZ2 LYS    96       4.954  70.633  21.593  1.00  0.00           H  
ATOM   1371  HZ3 LYS    96       4.856  71.528  23.130  1.00  0.00           H  
ATOM   1372  C   LYS    96       0.236  67.644  26.170  1.00  0.00           C  
ATOM   1373  O   LYS    96       0.036  66.705  26.911  1.00  0.00           O  
ATOM   1374  N   LYS    97      -0.757  68.411  25.692  1.00  0.00           N  
ATOM   1375  H   LYS    97      -0.495  69.292  25.272  1.00  0.00           H  
ATOM   1376  CA  LYS    97      -2.110  68.280  26.267  1.00  0.00           C  
ATOM   1377  HA  LYS    97      -2.039  68.393  27.347  1.00  0.00           H  
ATOM   1378  CB  LYS    97      -2.934  69.511  25.843  1.00  0.00           C  
ATOM   1379  HB2 LYS    97      -2.330  70.412  25.929  1.00  0.00           H  
ATOM   1380  HB3 LYS    97      -3.105  69.438  24.771  1.00  0.00           H  
ATOM   1381  CG  LYS    97      -4.298  69.581  26.604  1.00  0.00           C  
ATOM   1382  HG2 LYS    97      -4.807  68.622  26.683  1.00  0.00           H  
ATOM   1383  HG3 LYS    97      -4.202  70.052  27.580  1.00  0.00           H  
ATOM   1384  CD  LYS    97      -5.124  70.479  25.727  1.00  0.00           C  
ATOM   1385  HD2 LYS    97      -6.091  70.566  26.218  1.00  0.00           H  
ATOM   1386  HD3 LYS    97      -4.698  71.474  25.836  1.00  0.00           H  
ATOM   1387  CE  LYS    97      -5.359  70.058  24.313  1.00  0.00           C  
ATOM   1388  HE2 LYS    97      -4.452  70.058  23.715  1.00  0.00           H  
ATOM   1389  HE3 LYS    97      -5.632  69.007  24.261  1.00  0.00           H  
ATOM   1390  NZ  LYS    97      -6.535  70.751  23.668  1.00  0.00           N  
ATOM   1391  HZ1 LYS    97      -6.501  71.787  23.664  1.00  0.00           H  
ATOM   1392  HZ2 LYS    97      -6.594  70.456  22.677  1.00  0.00           H  
ATOM   1393  HZ3 LYS    97      -7.395  70.477  24.175  1.00  0.00           H  
ATOM   1394  C   LYS    97      -2.803  66.992  25.885  1.00  0.00           C  
ATOM   1395  O   LYS    97      -3.626  66.477  26.654  1.00  0.00           O  
ATOM   1396  N   ASP    98      -2.460  66.447  24.663  1.00  0.00           N  
ATOM   1397  H   ASP    98      -1.811  66.938  24.063  1.00  0.00           H  
ATOM   1398  CA  ASP    98      -2.960  65.097  24.296  1.00  0.00           C  
ATOM   1399  HA  ASP    98      -4.031  65.015  24.469  1.00  0.00           H  
ATOM   1400  CB  ASP    98      -2.863  64.804  22.783  1.00  0.00           C  
ATOM   1401  HB2 ASP    98      -3.058  63.746  22.622  1.00  0.00           H  
ATOM   1402  HB3 ASP    98      -3.584  65.406  22.233  1.00  0.00           H  
ATOM   1403  CG  ASP    98      -1.511  65.117  22.189  1.00  0.00           C  
ATOM   1404  OD1 ASP    98      -0.652  65.661  22.885  1.00  0.00           O  
ATOM   1405  OD2 ASP    98      -1.315  64.850  20.960  1.00  0.00           O  
ATOM   1406  C   ASP    98      -2.420  63.930  25.112  1.00  0.00           C  
ATOM   1407  O   ASP    98      -2.916  62.877  24.972  1.00  0.00           O  
ATOM   1408  N   GLN    99      -1.500  64.155  26.056  1.00  0.00           N  
ATOM   1409  H   GLN    99      -1.032  65.033  25.879  1.00  0.00           H  
ATOM   1410  CA  GLN    99      -1.162  63.229  27.064  1.00  0.00           C  
ATOM   1411  HA  GLN    99      -1.224  62.227  26.648  1.00  0.00           H  
ATOM   1412  CB  GLN    99       0.277  63.411  27.461  1.00  0.00           C  
ATOM   1413  HB2 GLN    99       0.930  63.279  26.601  1.00  0.00           H  
ATOM   1414  HB3 GLN    99       0.390  64.383  27.936  1.00  0.00           H  
ATOM   1415  CG  GLN    99       0.854  62.398  28.505  1.00  0.00           C  
ATOM   1416  HG2 GLN    99       0.352  62.569  29.455  1.00  0.00           H  
ATOM   1417  HG3 GLN    99       0.607  61.420  28.097  1.00  0.00           H  
ATOM   1418  CD  GLN    99       2.382  62.496  28.684  1.00  0.00           C  
ATOM   1419  OE1 GLN    99       3.122  63.379  28.293  1.00  0.00           O  
ATOM   1420  NE2 GLN    99       2.975  61.419  29.226  1.00  0.00           N  
ATOM   1421 HE21 GLN    99       3.905  61.423  29.624  1.00  0.00           H  
ATOM   1422 HE22 GLN    99       2.501  60.554  29.448  1.00  0.00           H  
ATOM   1423  C   GLN    99      -2.143  63.371  28.210  1.00  0.00           C  
ATOM   1424  O   GLN    99      -2.818  62.398  28.554  1.00  0.00           O  
ATOM   1425  N   LEU   100      -2.176  64.542  28.792  1.00  0.00           N  
ATOM   1426  H   LEU   100      -1.810  65.318  28.257  1.00  0.00           H  
ATOM   1427  CA  LEU   100      -3.031  64.864  29.970  1.00  0.00           C  
ATOM   1428  HA  LEU   100      -3.818  64.118  30.045  1.00  0.00           H  
ATOM   1429  CB  LEU   100      -2.241  64.840  31.286  1.00  0.00           C  
ATOM   1430  HB2 LEU   100      -1.804  63.860  31.464  1.00  0.00           H  
ATOM   1431  HB3 LEU   100      -1.354  65.461  31.173  1.00  0.00           H  
ATOM   1432  CG  LEU   100      -2.987  65.296  32.529  1.00  0.00           C  
ATOM   1433  HG  LEU   100      -3.220  66.355  32.430  1.00  0.00           H  
ATOM   1434  CD1 LEU   100      -4.256  64.477  32.869  1.00  0.00           C  
ATOM   1435 HD11 LEU   100      -4.778  65.007  33.664  1.00  0.00           H  
ATOM   1436 HD12 LEU   100      -5.023  64.528  32.099  1.00  0.00           H  
ATOM   1437 HD13 LEU   100      -4.138  63.401  32.982  1.00  0.00           H  
ATOM   1438  CD2 LEU   100      -2.018  65.223  33.675  1.00  0.00           C  
ATOM   1439 HD21 LEU   100      -1.868  64.159  33.846  1.00  0.00           H  
ATOM   1440 HD22 LEU   100      -1.214  65.946  33.553  1.00  0.00           H  
ATOM   1441 HD23 LEU   100      -2.509  65.704  34.518  1.00  0.00           H  
ATOM   1442  C   LEU   100      -3.591  66.335  29.808  1.00  0.00           C  
ATOM   1443  O   LEU   100      -2.755  67.243  29.515  1.00  0.00           O  
ATOM   1444  N   GLY   101      -4.944  66.471  29.982  1.00  0.00           N  
ATOM   1445  H   GLY   101      -5.505  65.631  30.023  1.00  0.00           H  
ATOM   1446  CA  GLY   101      -5.632  67.713  29.813  1.00  0.00           C  
ATOM   1447  HA2 GLY   101      -4.945  68.411  29.340  1.00  0.00           H  
ATOM   1448  HA3 GLY   101      -6.495  67.534  29.176  1.00  0.00           H  
ATOM   1449  C   GLY   101      -5.855  68.449  31.076  1.00  0.00           C  
ATOM   1450  O   GLY   101      -5.232  68.070  32.118  1.00  0.00           O  
ATOM   1451  N   LYS   102      -6.675  69.434  31.045  1.00  0.00           N  
ATOM   1452  H   LYS   102      -6.940  69.756  30.124  1.00  0.00           H  
ATOM   1453  CA  LYS   102      -6.679  70.440  32.043  1.00  0.00           C  
ATOM   1454  HA  LYS   102      -6.654  69.946  33.012  1.00  0.00           H  
ATOM   1455  CB  LYS   102      -5.585  71.497  31.767  1.00  0.00           C  
ATOM   1456  HB2 LYS   102      -4.631  70.974  31.778  1.00  0.00           H  
ATOM   1457  HB3 LYS   102      -5.683  71.858  30.745  1.00  0.00           H  
ATOM   1458  CG  LYS   102      -5.493  72.630  32.802  1.00  0.00           C  
ATOM   1459  HG2 LYS   102      -4.879  73.440  32.415  1.00  0.00           H  
ATOM   1460  HG3 LYS   102      -6.457  73.129  32.888  1.00  0.00           H  
ATOM   1461  CD  LYS   102      -5.082  72.110  34.200  1.00  0.00           C  
ATOM   1462  HD2 LYS   102      -5.766  71.302  34.451  1.00  0.00           H  
ATOM   1463  HD3 LYS   102      -4.103  71.650  34.084  1.00  0.00           H  
ATOM   1464  CE  LYS   102      -5.086  73.159  35.348  1.00  0.00           C  
ATOM   1465  HE2 LYS   102      -6.014  73.718  35.451  1.00  0.00           H  
ATOM   1466  HE3 LYS   102      -4.937  72.653  36.299  1.00  0.00           H  
ATOM   1467  NZ  LYS   102      -3.885  74.101  35.249  1.00  0.00           N  
ATOM   1468  HZ1 LYS   102      -3.869  74.750  36.057  1.00  0.00           H  
ATOM   1469  HZ2 LYS   102      -2.986  73.598  35.151  1.00  0.00           H  
ATOM   1470  HZ3 LYS   102      -4.056  74.728  34.442  1.00  0.00           H  
ATOM   1471  C   LYS   102      -8.119  71.033  32.069  1.00  0.00           C  
ATOM   1472  O   LYS   102      -8.621  71.260  33.144  1.00  0.00           O  
ATOM   1473  N   ASN   103      -8.765  71.271  30.870  1.00  0.00           N  
ATOM   1474  H   ASN   103      -8.402  70.809  30.047  1.00  0.00           H  
ATOM   1475  CA  ASN   103      -9.851  72.208  30.810  1.00  0.00           C  
ATOM   1476  HA  ASN   103     -10.557  71.955  31.598  1.00  0.00           H  
ATOM   1477  CB  ASN   103      -9.355  73.632  31.143  1.00  0.00           C  
ATOM   1478  HB2 ASN   103      -8.827  73.644  32.094  1.00  0.00           H  
ATOM   1479  HB3 ASN   103      -8.699  73.930  30.327  1.00  0.00           H  
ATOM   1480  CG  ASN   103     -10.386  74.748  31.217  1.00  0.00           C  
ATOM   1481  OD1 ASN   103     -11.521  74.636  31.717  1.00  0.00           O  
ATOM   1482  ND2 ASN   103     -10.154  75.860  30.528  1.00  0.00           N  
ATOM   1483 HD21 ASN   103     -10.676  76.696  30.754  1.00  0.00           H  
ATOM   1484 HD22 ASN   103      -9.187  76.017  30.274  1.00  0.00           H  
ATOM   1485  C   ASN   103     -10.630  72.142  29.503  1.00  0.00           C  
ATOM   1486  O   ASN   103     -11.829  71.985  29.566  1.00  0.00           O  
ATOM   1487  N   GLU   104      -9.944  72.227  28.326  1.00  0.00           N  
ATOM   1488  H   GLU   104      -8.947  72.377  28.409  1.00  0.00           H  
ATOM   1489  CA  GLU   104     -10.693  72.476  27.075  1.00  0.00           C  
ATOM   1490  HA  GLU   104     -11.259  73.393  27.215  1.00  0.00           H  
ATOM   1491  CB  GLU   104      -9.733  72.784  25.954  1.00  0.00           C  
ATOM   1492  HB2 GLU   104      -9.027  73.554  26.259  1.00  0.00           H  
ATOM   1493  HB3 GLU   104      -9.234  71.856  25.683  1.00  0.00           H  
ATOM   1494  CG  GLU   104     -10.536  73.345  24.704  1.00  0.00           C  
ATOM   1495  HG2 GLU   104      -9.837  73.728  23.963  1.00  0.00           H  
ATOM   1496  HG3 GLU   104     -10.997  72.545  24.129  1.00  0.00           H  
ATOM   1497  CD  GLU   104     -11.493  74.527  24.945  1.00  0.00           C  
ATOM   1498  OE1 GLU   104     -12.646  74.622  24.408  1.00  0.00           O  
ATOM   1499  OE2 GLU   104     -11.183  75.465  25.678  1.00  0.00           O  
ATOM   1500  C   GLU   104     -11.622  71.341  26.692  1.00  0.00           C  
ATOM   1501  O   GLU   104     -12.569  71.666  26.013  1.00  0.00           O  
ATOM   1502  N   GLU   105     -11.271  70.084  27.048  1.00  0.00           N  
ATOM   1503  H   GLU   105     -10.473  69.953  27.655  1.00  0.00           H  
ATOM   1504  CA  GLU   105     -11.912  68.919  26.336  1.00  0.00           C  
ATOM   1505  HA  GLU   105     -11.976  69.250  25.302  1.00  0.00           H  
ATOM   1506  CB  GLU   105     -11.105  67.581  26.457  1.00  0.00           C  
ATOM   1507  HB2 GLU   105     -10.699  67.512  27.464  1.00  0.00           H  
ATOM   1508  HB3 GLU   105     -11.749  66.731  26.239  1.00  0.00           H  
ATOM   1509  CG  GLU   105     -10.031  67.572  25.410  1.00  0.00           C  
ATOM   1510  HG2 GLU   105      -9.854  66.509  25.261  1.00  0.00           H  
ATOM   1511  HG3 GLU   105     -10.493  67.709  24.434  1.00  0.00           H  
ATOM   1512  CD  GLU   105      -8.822  68.453  25.654  1.00  0.00           C  
ATOM   1513  OE1 GLU   105      -8.205  68.262  26.730  1.00  0.00           O  
ATOM   1514  OE2 GLU   105      -8.587  69.325  24.804  1.00  0.00           O  
ATOM   1515  C   GLU   105     -13.350  68.706  26.897  1.00  0.00           C  
ATOM   1516  O   GLU   105     -14.217  68.001  26.311  1.00  0.00           O  
ATOM   1517  N   GLY   106     -13.610  69.365  28.041  1.00  0.00           N  
ATOM   1518  H   GLY   106     -12.841  69.892  28.431  1.00  0.00           H  
ATOM   1519  CA  GLY   106     -14.739  69.117  28.863  1.00  0.00           C  
ATOM   1520  HA2 GLY   106     -14.980  70.000  29.450  1.00  0.00           H  
ATOM   1521  HA3 GLY   106     -15.597  69.097  28.195  1.00  0.00           H  
ATOM   1522  C   GLY   106     -14.493  68.040  30.005  1.00  0.00           C  
ATOM   1523  O   GLY   106     -14.952  68.141  31.077  1.00  0.00           O  
ATOM   1524  N   ALA   107     -13.750  66.915  29.702  1.00  0.00           N  
ATOM   1525  H   ALA   107     -13.373  66.811  28.769  1.00  0.00           H  
ATOM   1526  CA  ALA   107     -13.505  65.833  30.637  1.00  0.00           C  
ATOM   1527  HA  ALA   107     -13.536  66.249  31.642  1.00  0.00           H  
ATOM   1528  CB  ALA   107     -14.556  64.795  30.444  1.00  0.00           C  
ATOM   1529  HB1 ALA   107     -14.417  63.929  31.088  1.00  0.00           H  
ATOM   1530  HB2 ALA   107     -15.517  65.203  30.750  1.00  0.00           H  
ATOM   1531  HB3 ALA   107     -14.699  64.429  29.430  1.00  0.00           H  
ATOM   1532  C   ALA   107     -12.091  65.273  30.330  1.00  0.00           C  
ATOM   1533  O   ALA   107     -11.595  65.311  29.201  1.00  0.00           O  
ATOM   1534  N   PRO   108     -11.402  64.682  31.347  1.00  0.00           N  
ATOM   1535  CD  PRO   108     -11.746  64.641  32.711  1.00  0.00           C  
ATOM   1536  HD2 PRO   108     -12.818  64.476  32.796  1.00  0.00           H  
ATOM   1537  HD3 PRO   108     -11.547  65.605  33.173  1.00  0.00           H  
ATOM   1538  CG  PRO   108     -10.833  63.588  33.335  1.00  0.00           C  
ATOM   1539  HG2 PRO   108     -11.446  62.688  33.340  1.00  0.00           H  
ATOM   1540  HG3 PRO   108     -10.637  63.824  34.379  1.00  0.00           H  
ATOM   1541  CB  PRO   108      -9.661  63.577  32.385  1.00  0.00           C  
ATOM   1542  HB2 PRO   108      -9.073  62.661  32.363  1.00  0.00           H  
ATOM   1543  HB3 PRO   108      -9.022  64.422  32.636  1.00  0.00           H  
ATOM   1544  CA  PRO   108     -10.222  63.861  31.034  1.00  0.00           C  
ATOM   1545  HA  PRO   108      -9.619  64.594  30.504  1.00  0.00           H  
ATOM   1546  C   PRO   108     -10.573  62.481  30.374  1.00  0.00           C  
ATOM   1547  O   PRO   108     -11.727  62.146  30.208  1.00  0.00           O  
ATOM   1548  N   GLN   109      -9.537  61.654  30.052  1.00  0.00           N  
ATOM   1549  H   GLN   109      -8.571  61.951  30.009  1.00  0.00           H  
ATOM   1550  CA  GLN   109      -9.642  60.219  29.847  1.00  0.00           C  
ATOM   1551  HA  GLN   109     -10.675  59.929  30.022  1.00  0.00           H  
ATOM   1552  CB  GLN   109      -9.257  59.771  28.428  1.00  0.00           C  
ATOM   1553  HB2 GLN   109      -8.299  60.218  28.170  1.00  0.00           H  
ATOM   1554  HB3 GLN   109      -9.129  58.691  28.394  1.00  0.00           H  
ATOM   1555  CG  GLN   109     -10.279  60.064  27.298  1.00  0.00           C  
ATOM   1556  HG2 GLN   109     -11.284  59.765  27.586  1.00  0.00           H  
ATOM   1557  HG3 GLN   109     -10.309  61.150  27.362  1.00  0.00           H  
ATOM   1558  CD  GLN   109      -9.954  59.551  25.973  1.00  0.00           C  
ATOM   1559  OE1 GLN   109      -9.198  60.190  25.234  1.00  0.00           O  
ATOM   1560  NE2 GLN   109     -10.465  58.419  25.528  1.00  0.00           N  
ATOM   1561 HE21 GLN   109     -10.140  58.092  24.628  1.00  0.00           H  
ATOM   1562 HE22 GLN   109     -10.758  57.679  26.152  1.00  0.00           H  
ATOM   1563  C   GLN   109      -8.872  59.513  30.925  1.00  0.00           C  
ATOM   1564  O   GLN   109      -7.787  58.933  30.727  1.00  0.00           O  
ATOM   1565  N   GLU   110      -9.536  59.483  32.101  1.00  0.00           N  
ATOM   1566  H   GLU   110     -10.504  59.776  32.118  1.00  0.00           H  
ATOM   1567  CA  GLU   110      -9.117  58.817  33.320  1.00  0.00           C  
ATOM   1568  HA  GLU   110      -8.197  59.283  33.668  1.00  0.00           H  
ATOM   1569  CB  GLU   110     -10.113  59.005  34.484  1.00  0.00           C  
ATOM   1570  HB2 GLU   110      -9.636  58.613  35.380  1.00  0.00           H  
ATOM   1571  HB3 GLU   110     -10.245  60.068  34.676  1.00  0.00           H  
ATOM   1572  CG  GLU   110     -11.522  58.335  34.481  1.00  0.00           C  
ATOM   1573  HG2 GLU   110     -11.425  57.280  34.231  1.00  0.00           H  
ATOM   1574  HG3 GLU   110     -11.922  58.379  35.492  1.00  0.00           H  
ATOM   1575  CD  GLU   110     -12.559  58.853  33.435  1.00  0.00           C  
ATOM   1576  OE1 GLU   110     -12.110  59.564  32.428  1.00  0.00           O  
ATOM   1577  OE2 GLU   110     -13.808  58.439  33.527  1.00  0.00           O  
ATOM   1578  C   GLU   110      -8.895  57.292  32.983  1.00  0.00           C  
ATOM   1579  O   GLU   110      -8.004  56.588  33.591  1.00  0.00           O  
ATOM   1580  N   GLY   111      -9.638  56.791  31.970  1.00  0.00           N  
ATOM   1581  H   GLY   111     -10.385  57.349  31.578  1.00  0.00           H  
ATOM   1582  CA  GLY   111      -9.389  55.362  31.627  1.00  0.00           C  
ATOM   1583  HA2 GLY   111      -9.422  54.730  32.512  1.00  0.00           H  
ATOM   1584  HA3 GLY   111     -10.198  55.024  30.985  1.00  0.00           H  
ATOM   1585  C   GLY   111      -7.983  55.050  31.044  1.00  0.00           C  
ATOM   1586  O   GLY   111      -7.483  53.966  31.214  1.00  0.00           O  
ATOM   1587  N   ILE   112      -7.389  56.081  30.357  1.00  0.00           N  
ATOM   1588  H   ILE   112      -7.926  56.936  30.409  1.00  0.00           H  
ATOM   1589  CA  ILE   112      -6.086  56.040  29.881  1.00  0.00           C  
ATOM   1590  HA  ILE   112      -5.871  55.020  29.572  1.00  0.00           H  
ATOM   1591  CB  ILE   112      -5.933  56.949  28.591  1.00  0.00           C  
ATOM   1592  HB  ILE   112      -6.040  58.006  28.828  1.00  0.00           H  
ATOM   1593  CG2 ILE   112      -4.542  56.937  28.139  1.00  0.00           C  
ATOM   1594 HG21 ILE   112      -4.219  55.930  27.880  1.00  0.00           H  
ATOM   1595 HG22 ILE   112      -4.452  57.592  27.275  1.00  0.00           H  
ATOM   1596 HG23 ILE   112      -3.875  57.314  28.912  1.00  0.00           H  
ATOM   1597  CG1 ILE   112      -6.892  56.495  27.491  1.00  0.00           C  
ATOM   1598 HG12 ILE   112      -6.783  55.434  27.273  1.00  0.00           H  
ATOM   1599 HG13 ILE   112      -7.897  56.705  27.851  1.00  0.00           H  
ATOM   1600  CD1 ILE   112      -6.762  57.164  26.144  1.00  0.00           C  
ATOM   1601 HD11 ILE   112      -7.563  56.812  25.497  1.00  0.00           H  
ATOM   1602 HD12 ILE   112      -6.830  58.246  26.047  1.00  0.00           H  
ATOM   1603 HD13 ILE   112      -5.771  56.927  25.761  1.00  0.00           H  
ATOM   1604  C   ILE   112      -5.099  56.255  30.966  1.00  0.00           C  
ATOM   1605  O   ILE   112      -4.090  55.578  30.989  1.00  0.00           O  
ATOM   1606  N   LEU   113      -5.443  57.179  31.907  1.00  0.00           N  
ATOM   1607  H   LEU   113      -6.390  57.521  32.007  1.00  0.00           H  
ATOM   1608  CA  LEU   113      -4.539  57.385  33.075  1.00  0.00           C  
ATOM   1609  HA  LEU   113      -3.553  57.396  32.614  1.00  0.00           H  
ATOM   1610  CB  LEU   113      -4.955  58.596  33.886  1.00  0.00           C  
ATOM   1611  HB2 LEU   113      -5.926  58.306  34.283  1.00  0.00           H  
ATOM   1612  HB3 LEU   113      -4.308  58.768  34.744  1.00  0.00           H  
ATOM   1613  CG  LEU   113      -5.244  59.942  33.210  1.00  0.00           C  
ATOM   1614  HG  LEU   113      -6.017  59.787  32.460  1.00  0.00           H  
ATOM   1615  CD1 LEU   113      -5.688  60.966  34.219  1.00  0.00           C  
ATOM   1616 HD11 LEU   113      -4.913  61.064  34.976  1.00  0.00           H  
ATOM   1617 HD12 LEU   113      -5.909  61.836  33.604  1.00  0.00           H  
ATOM   1618 HD13 LEU   113      -6.516  60.518  34.765  1.00  0.00           H  
ATOM   1619  CD2 LEU   113      -4.020  60.437  32.469  1.00  0.00           C  
ATOM   1620 HD21 LEU   113      -4.057  61.390  31.945  1.00  0.00           H  
ATOM   1621 HD22 LEU   113      -3.164  60.547  33.132  1.00  0.00           H  
ATOM   1622 HD23 LEU   113      -3.680  59.788  31.664  1.00  0.00           H  
ATOM   1623  C   LEU   113      -4.485  56.185  33.998  1.00  0.00           C  
ATOM   1624  O   LEU   113      -3.492  55.866  34.626  1.00  0.00           O  
ATOM   1625  N   GLU   114      -5.618  55.426  34.082  1.00  0.00           N  
ATOM   1626  H   GLU   114      -6.472  55.682  33.606  1.00  0.00           H  
ATOM   1627  CA  GLU   114      -5.656  54.128  34.630  1.00  0.00           C  
ATOM   1628  HA  GLU   114      -5.370  54.158  35.679  1.00  0.00           H  
ATOM   1629  CB  GLU   114      -7.094  53.654  34.659  1.00  0.00           C  
ATOM   1630  HB2 GLU   114      -7.626  54.503  35.084  1.00  0.00           H  
ATOM   1631  HB3 GLU   114      -7.380  53.464  33.626  1.00  0.00           H  
ATOM   1632  CG  GLU   114      -7.388  52.431  35.545  1.00  0.00           C  
ATOM   1633  HG2 GLU   114      -8.345  52.045  35.200  1.00  0.00           H  
ATOM   1634  HG3 GLU   114      -6.687  51.615  35.381  1.00  0.00           H  
ATOM   1635  CD  GLU   114      -7.516  52.639  37.082  1.00  0.00           C  
ATOM   1636  OE1 GLU   114      -7.923  53.754  37.492  1.00  0.00           O  
ATOM   1637  OE2 GLU   114      -7.318  51.645  37.835  1.00  0.00           O  
ATOM   1638  C   GLU   114      -4.734  53.133  33.992  1.00  0.00           C  
ATOM   1639  O   GLU   114      -4.249  52.265  34.719  1.00  0.00           O  
ATOM   1640  N   ASP   115      -4.437  53.302  32.690  1.00  0.00           N  
ATOM   1641  H   ASP   115      -4.649  54.106  32.115  1.00  0.00           H  
ATOM   1642  CA  ASP   115      -3.620  52.246  32.051  1.00  0.00           C  
ATOM   1643  HA  ASP   115      -3.666  51.331  32.638  1.00  0.00           H  
ATOM   1644  CB  ASP   115      -4.314  51.931  30.686  1.00  0.00           C  
ATOM   1645  HB2 ASP   115      -5.401  51.887  30.671  1.00  0.00           H  
ATOM   1646  HB3 ASP   115      -4.150  52.839  30.108  1.00  0.00           H  
ATOM   1647  CG  ASP   115      -3.825  50.572  30.188  1.00  0.00           C  
ATOM   1648  OD1 ASP   115      -3.621  49.562  30.937  1.00  0.00           O  
ATOM   1649  OD2 ASP   115      -3.711  50.487  28.951  1.00  0.00           O  
ATOM   1650  C   ASP   115      -2.145  52.439  32.020  1.00  0.00           C  
ATOM   1651  O   ASP   115      -1.314  51.519  32.161  1.00  0.00           O  
ATOM   1652  N   MET   116      -1.844  53.803  31.939  1.00  0.00           N  
ATOM   1653  H   MET   116      -2.592  54.444  31.713  1.00  0.00           H  
ATOM   1654  CA  MET   116      -0.564  54.304  32.422  1.00  0.00           C  
ATOM   1655  HA  MET   116      -0.284  53.637  33.234  1.00  0.00           H  
ATOM   1656  CB  MET   116       0.498  54.309  31.349  1.00  0.00           C  
ATOM   1657  HB2 MET   116       0.587  53.356  30.832  1.00  0.00           H  
ATOM   1658  HB3 MET   116       0.303  55.073  30.600  1.00  0.00           H  
ATOM   1659  CG  MET   116       1.852  54.612  31.943  1.00  0.00           C  
ATOM   1660  HG2 MET   116       2.629  54.750  31.194  1.00  0.00           H  
ATOM   1661  HG3 MET   116       1.746  55.566  32.456  1.00  0.00           H  
ATOM   1662  SD  MET   116       2.537  53.424  33.138  1.00  0.00           S  
ATOM   1663  CE  MET   116       4.164  54.134  33.503  1.00  0.00           C  
ATOM   1664  HE1 MET   116       4.590  54.604  32.620  1.00  0.00           H  
ATOM   1665  HE2 MET   116       4.185  54.871  34.303  1.00  0.00           H  
ATOM   1666  HE3 MET   116       4.739  53.291  33.881  1.00  0.00           H  
ATOM   1667  C   MET   116      -0.876  55.737  32.988  1.00  0.00           C  
ATOM   1668  O   MET   116      -1.410  56.539  32.232  1.00  0.00           O  
ATOM   1669  N   PRO   117      -0.364  56.087  34.203  1.00  0.00           N  
ATOM   1670  CD  PRO   117      -0.217  55.220  35.275  1.00  0.00           C  
ATOM   1671  HD2 PRO   117       0.417  54.350  35.118  1.00  0.00           H  
ATOM   1672  HD3 PRO   117      -1.145  54.759  35.604  1.00  0.00           H  
ATOM   1673  CG  PRO   117       0.221  56.026  36.416  1.00  0.00           C  
ATOM   1674  HG2 PRO   117       1.269  56.312  36.346  1.00  0.00           H  
ATOM   1675  HG3 PRO   117      -0.003  55.533  37.359  1.00  0.00           H  
ATOM   1676  CB  PRO   117      -0.724  57.259  36.142  1.00  0.00           C  
ATOM   1677  HB2 PRO   117      -0.421  58.133  36.716  1.00  0.00           H  
ATOM   1678  HB3 PRO   117      -1.741  56.964  36.392  1.00  0.00           H  
ATOM   1679  CA  PRO   117      -0.759  57.415  34.628  1.00  0.00           C  
ATOM   1680  HA  PRO   117      -1.756  57.728  34.328  1.00  0.00           H  
ATOM   1681  C   PRO   117       0.226  58.484  34.254  1.00  0.00           C  
ATOM   1682  O   PRO   117       1.381  58.214  33.892  1.00  0.00           O  
ATOM   1683  N   VAL   118      -0.109  59.776  34.596  1.00  0.00           N  
ATOM   1684  H   VAL   118      -0.909  59.949  35.190  1.00  0.00           H  
ATOM   1685  CA  VAL   118       0.686  60.887  34.226  1.00  0.00           C  
ATOM   1686  HA  VAL   118       1.675  60.561  33.914  1.00  0.00           H  
ATOM   1687  CB  VAL   118       0.132  61.561  32.938  1.00  0.00           C  
ATOM   1688  HB  VAL   118      -0.768  62.113  33.200  1.00  0.00           H  
ATOM   1689  CG1 VAL   118       1.089  62.679  32.355  1.00  0.00           C  
ATOM   1690 HG11 VAL   118       1.969  62.132  32.023  1.00  0.00           H  
ATOM   1691 HG12 VAL   118       0.717  63.211  31.482  1.00  0.00           H  
ATOM   1692 HG13 VAL   118       1.510  63.395  33.057  1.00  0.00           H  
ATOM   1693  CG2 VAL   118      -0.102  60.619  31.814  1.00  0.00           C  
ATOM   1694 HG21 VAL   118      -0.566  61.098  30.954  1.00  0.00           H  
ATOM   1695 HG22 VAL   118       0.824  60.188  31.435  1.00  0.00           H  
ATOM   1696 HG23 VAL   118      -0.779  59.797  32.037  1.00  0.00           H  
ATOM   1697  C   VAL   118       0.836  61.733  35.431  1.00  0.00           C  
ATOM   1698  O   VAL   118      -0.148  62.122  36.089  1.00  0.00           O  
ATOM   1699  N   ASP   119       2.075  62.191  35.680  1.00  0.00           N  
ATOM   1700  H   ASP   119       2.833  61.948  35.056  1.00  0.00           H  
ATOM   1701  CA  ASP   119       2.372  62.832  36.974  1.00  0.00           C  
ATOM   1702  HA  ASP   119       1.459  63.269  37.371  1.00  0.00           H  
ATOM   1703  CB  ASP   119       2.883  61.860  38.088  1.00  0.00           C  
ATOM   1704  HB2 ASP   119       2.096  61.134  38.282  1.00  0.00           H  
ATOM   1705  HB3 ASP   119       3.762  61.267  37.842  1.00  0.00           H  
ATOM   1706  CG  ASP   119       3.209  62.460  39.479  1.00  0.00           C  
ATOM   1707  OD1 ASP   119       2.994  63.691  39.682  1.00  0.00           O  
ATOM   1708  OD2 ASP   119       3.706  61.743  40.406  1.00  0.00           O  
ATOM   1709  C   ASP   119       3.279  64.058  36.626  1.00  0.00           C  
ATOM   1710  O   ASP   119       4.484  64.064  36.877  1.00  0.00           O  
ATOM   1711  N   PRO   120       2.673  65.225  36.141  1.00  0.00           N  
ATOM   1712  CD  PRO   120       1.284  65.461  35.773  1.00  0.00           C  
ATOM   1713  HD2 PRO   120       0.584  65.050  36.497  1.00  0.00           H  
ATOM   1714  HD3 PRO   120       1.156  64.848  34.884  1.00  0.00           H  
ATOM   1715  CG  PRO   120       1.083  66.951  35.572  1.00  0.00           C  
ATOM   1716  HG2 PRO   120       0.931  67.495  36.502  1.00  0.00           H  
ATOM   1717  HG3 PRO   120       0.264  67.222  34.907  1.00  0.00           H  
ATOM   1718  CB  PRO   120       2.478  67.286  35.061  1.00  0.00           C  
ATOM   1719  HB2 PRO   120       2.642  68.361  35.017  1.00  0.00           H  
ATOM   1720  HB3 PRO   120       2.574  66.973  34.023  1.00  0.00           H  
ATOM   1721  CA  PRO   120       3.432  66.388  35.824  1.00  0.00           C  
ATOM   1722  HA  PRO   120       4.328  66.127  35.265  1.00  0.00           H  
ATOM   1723  C   PRO   120       4.034  67.231  36.944  1.00  0.00           C  
ATOM   1724  O   PRO   120       3.774  67.021  38.100  1.00  0.00           O  
ATOM   1725  N   ASP   121       5.001  68.105  36.566  1.00  0.00           N  
ATOM   1726  H   ASP   121       5.117  68.186  35.564  1.00  0.00           H  
ATOM   1727  CA  ASP   121       5.452  69.171  37.367  1.00  0.00           C  
ATOM   1728  HA  ASP   121       5.712  68.708  38.315  1.00  0.00           H  
ATOM   1729  CB  ASP   121       6.637  69.896  36.652  1.00  0.00           C  
ATOM   1730  HB2 ASP   121       7.526  69.298  36.461  1.00  0.00           H  
ATOM   1731  HB3 ASP   121       6.340  70.351  35.709  1.00  0.00           H  
ATOM   1732  CG  ASP   121       7.224  71.010  37.455  1.00  0.00           C  
ATOM   1733  OD1 ASP   121       8.385  71.352  37.082  1.00  0.00           O  
ATOM   1734  OD2 ASP   121       6.717  71.477  38.456  1.00  0.00           O  
ATOM   1735  C   ASP   121       4.290  70.167  37.523  1.00  0.00           C  
ATOM   1736  O   ASP   121       3.638  70.634  36.580  1.00  0.00           O  
ATOM   1737  N   ASN   122       3.965  70.573  38.813  1.00  0.00           N  
ATOM   1738  H   ASN   122       4.628  70.400  39.556  1.00  0.00           H  
ATOM   1739  CA  ASN   122       2.797  71.459  38.953  1.00  0.00           C  
ATOM   1740  HA  ASN   122       2.036  71.039  38.300  1.00  0.00           H  
ATOM   1741  CB  ASN   122       2.260  71.408  40.351  1.00  0.00           C  
ATOM   1742  HB2 ASN   122       3.057  71.552  41.078  1.00  0.00           H  
ATOM   1743  HB3 ASN   122       1.541  72.193  40.576  1.00  0.00           H  
ATOM   1744  CG  ASN   122       1.636  70.063  40.727  1.00  0.00           C  
ATOM   1745  OD1 ASN   122       0.556  69.734  40.318  1.00  0.00           O  
ATOM   1746  ND2 ASN   122       2.498  69.222  41.258  1.00  0.00           N  
ATOM   1747 HD21 ASN   122       2.217  68.275  41.473  1.00  0.00           H  
ATOM   1748 HD22 ASN   122       3.418  69.489  41.582  1.00  0.00           H  
ATOM   1749  C   ASN   122       3.170  72.884  38.529  1.00  0.00           C  
ATOM   1750  O   ASN   122       2.258  73.616  38.241  1.00  0.00           O  
ATOM   1751  N   GLU   123       4.420  73.322  38.480  1.00  0.00           N  
ATOM   1752  H   GLU   123       5.143  72.645  38.682  1.00  0.00           H  
ATOM   1753  CA  GLU   123       4.838  74.709  38.096  1.00  0.00           C  
ATOM   1754  HA  GLU   123       4.138  75.448  38.481  1.00  0.00           H  
ATOM   1755  CB  GLU   123       6.380  74.921  38.539  1.00  0.00           C  
ATOM   1756  HB2 GLU   123       6.679  74.331  39.403  1.00  0.00           H  
ATOM   1757  HB3 GLU   123       6.955  74.679  37.648  1.00  0.00           H  
ATOM   1758  CG  GLU   123       6.738  76.346  38.913  1.00  0.00           C  
ATOM   1759  HG2 GLU   123       7.822  76.394  38.995  1.00  0.00           H  
ATOM   1760  HG3 GLU   123       6.454  77.017  38.105  1.00  0.00           H  
ATOM   1761  CD  GLU   123       6.127  76.922  40.194  1.00  0.00           C  
ATOM   1762  OE1 GLU   123       4.957  77.308  40.109  1.00  0.00           O  
ATOM   1763  OE2 GLU   123       6.720  77.018  41.332  1.00  0.00           O  
ATOM   1764  C   GLU   123       4.754  74.902  36.564  1.00  0.00           C  
ATOM   1765  O   GLU   123       4.952  75.996  36.038  1.00  0.00           O  
ATOM   1766  N   ALA   124       4.395  73.849  35.854  1.00  0.00           N  
ATOM   1767  H   ALA   124       4.135  72.984  36.308  1.00  0.00           H  
ATOM   1768  CA  ALA   124       4.377  73.866  34.402  1.00  0.00           C  
ATOM   1769  HA  ALA   124       4.471  74.867  33.987  1.00  0.00           H  
ATOM   1770  CB  ALA   124       5.526  73.044  33.893  1.00  0.00           C  
ATOM   1771  HB1 ALA   124       5.503  72.020  34.262  1.00  0.00           H  
ATOM   1772  HB2 ALA   124       5.498  72.937  32.810  1.00  0.00           H  
ATOM   1773  HB3 ALA   124       6.456  73.515  34.205  1.00  0.00           H  
ATOM   1774  C   ALA   124       3.040  73.322  33.857  1.00  0.00           C  
ATOM   1775  O   ALA   124       2.712  73.434  32.715  1.00  0.00           O  
ATOM   1776  N   TYR   125       2.208  72.772  34.736  1.00  0.00           N  
ATOM   1777  H   TYR   125       2.344  73.024  35.706  1.00  0.00           H  
ATOM   1778  CA  TYR   125       0.896  72.207  34.485  1.00  0.00           C  
ATOM   1779  HA  TYR   125       0.663  72.478  33.458  1.00  0.00           H  
ATOM   1780  CB  TYR   125       0.818  70.694  34.773  1.00  0.00           C  
ATOM   1781  HB2 TYR   125       1.498  70.254  34.046  1.00  0.00           H  
ATOM   1782  HB3 TYR   125       1.341  70.359  35.667  1.00  0.00           H  
ATOM   1783  CG  TYR   125      -0.510  70.052  34.618  1.00  0.00           C  
ATOM   1784  CD1 TYR   125      -1.201  69.867  33.409  1.00  0.00           C  
ATOM   1785  HD1 TYR   125      -0.723  70.427  32.615  1.00  0.00           H  
ATOM   1786  CE1 TYR   125      -2.458  69.227  33.370  1.00  0.00           C  
ATOM   1787  HE1 TYR   125      -2.900  69.075  32.392  1.00  0.00           H  
ATOM   1788  CZ  TYR   125      -3.136  68.934  34.562  1.00  0.00           C  
ATOM   1789  OH  TYR   125      -4.434  68.584  34.544  1.00  0.00           O  
ATOM   1790  HH  TYR   125      -4.598  68.334  33.622  1.00  0.00           H  
ATOM   1791  CE2 TYR   125      -2.462  69.210  35.774  1.00  0.00           C  
ATOM   1792  HE2 TYR   125      -3.096  69.253  36.651  1.00  0.00           H  
ATOM   1793  CD2 TYR   125      -1.182  69.746  35.737  1.00  0.00           C  
ATOM   1794  HD2 TYR   125      -0.834  69.977  36.736  1.00  0.00           H  
ATOM   1795  C   TYR   125      -0.230  72.795  35.326  1.00  0.00           C  
ATOM   1796  O   TYR   125      -1.274  73.168  34.784  1.00  0.00           O  
ATOM   1797  N   GLU   126      -0.045  72.846  36.716  1.00  0.00           N  
ATOM   1798  H   GLU   126       0.876  72.722  37.115  1.00  0.00           H  
ATOM   1799  CA  GLU   126      -1.062  73.494  37.534  1.00  0.00           C  
ATOM   1800  HA  GLU   126      -2.061  73.181  37.239  1.00  0.00           H  
ATOM   1801  CB  GLU   126      -0.846  73.185  39.088  1.00  0.00           C  
ATOM   1802  HB2 GLU   126      -0.744  72.133  39.348  1.00  0.00           H  
ATOM   1803  HB3 GLU   126       0.007  73.793  39.383  1.00  0.00           H  
ATOM   1804  CG  GLU   126      -2.016  73.653  39.968  1.00  0.00           C  
ATOM   1805  HG2 GLU   126      -1.835  73.656  41.041  1.00  0.00           H  
ATOM   1806  HG3 GLU   126      -2.371  74.641  39.682  1.00  0.00           H  
ATOM   1807  CD  GLU   126      -3.165  72.681  39.882  1.00  0.00           C  
ATOM   1808  OE1 GLU   126      -3.949  72.868  38.939  1.00  0.00           O  
ATOM   1809  OE2 GLU   126      -3.290  71.758  40.743  1.00  0.00           O  
ATOM   1810  C   GLU   126      -1.081  75.045  37.199  1.00  0.00           C  
ATOM   1811  O   GLU   126      -2.132  75.593  36.896  1.00  0.00           O  
ATOM   1812  N   MET   127       0.085  75.667  37.438  1.00  0.00           N  
ATOM   1813  H   MET   127       0.856  75.106  37.776  1.00  0.00           H  
ATOM   1814  CA  MET   127       0.455  76.858  36.693  1.00  0.00           C  
ATOM   1815  HA  MET   127      -0.432  77.485  36.755  1.00  0.00           H  
ATOM   1816  CB  MET   127       1.668  77.508  37.243  1.00  0.00           C  
ATOM   1817  HB2 MET   127       2.333  76.802  37.735  1.00  0.00           H  
ATOM   1818  HB3 MET   127       2.241  77.939  36.424  1.00  0.00           H  
ATOM   1819  CG  MET   127       1.322  78.500  38.360  1.00  0.00           C  
ATOM   1820  HG2 MET   127       0.696  77.881  38.999  1.00  0.00           H  
ATOM   1821  HG3 MET   127       2.073  78.917  39.027  1.00  0.00           H  
ATOM   1822  SD  MET   127       0.450  79.861  37.541  1.00  0.00           S  
ATOM   1823  CE  MET   127      -0.041  80.799  38.956  1.00  0.00           C  
ATOM   1824  HE1 MET   127      -0.888  81.467  38.818  1.00  0.00           H  
ATOM   1825  HE2 MET   127      -0.192  80.195  39.848  1.00  0.00           H  
ATOM   1826  HE3 MET   127       0.795  81.438  39.231  1.00  0.00           H  
ATOM   1827  C   MET   127       0.652  76.437  35.188  1.00  0.00           C  
ATOM   1828  O   MET   127       1.485  75.577  34.905  1.00  0.00           O  
ATOM   1829  N   PRO   128      -0.016  77.146  34.228  1.00  0.00           N  
ATOM   1830  CD  PRO   128      -0.845  78.310  34.518  1.00  0.00           C  
ATOM   1831  HD2 PRO   128      -0.304  79.136  34.974  1.00  0.00           H  
ATOM   1832  HD3 PRO   128      -1.750  78.078  35.074  1.00  0.00           H  
ATOM   1833  CG  PRO   128      -1.281  78.853  33.208  1.00  0.00           C  
ATOM   1834  HG2 PRO   128      -0.612  79.697  33.053  1.00  0.00           H  
ATOM   1835  HG3 PRO   128      -2.333  79.133  33.205  1.00  0.00           H  
ATOM   1836  CB  PRO   128      -0.982  77.707  32.243  1.00  0.00           C  
ATOM   1837  HB2 PRO   128      -0.635  78.000  31.254  1.00  0.00           H  
ATOM   1838  HB3 PRO   128      -1.852  77.134  31.928  1.00  0.00           H  
ATOM   1839  CA  PRO   128       0.119  76.854  32.878  1.00  0.00           C  
ATOM   1840  HA  PRO   128       0.009  75.790  32.685  1.00  0.00           H  
ATOM   1841  C   PRO   128       1.574  77.258  32.388  1.00  0.00           C  
ATOM   1842  O   PRO   128       2.332  78.004  33.040  1.00  0.00           O  
ATOM   1843  N   SER   129       1.834  76.999  31.070  1.00  0.00           N  
ATOM   1844  H   SER   129       1.183  76.669  30.370  1.00  0.00           H  
ATOM   1845  CA  SER   129       3.189  77.128  30.515  1.00  0.00           C  
ATOM   1846  HA  SER   129       3.475  78.177  30.553  1.00  0.00           H  
ATOM   1847  CB  SER   129       4.294  76.278  31.141  1.00  0.00           C  
ATOM   1848  HB2 SER   129       4.435  76.524  32.191  1.00  0.00           H  
ATOM   1849  HB3 SER   129       4.204  75.202  31.006  1.00  0.00           H  
ATOM   1850  OG  SER   129       5.479  76.652  30.464  1.00  0.00           O  
ATOM   1851  HG  SER   129       6.197  76.259  30.984  1.00  0.00           H  
ATOM   1852  C   SER   129       2.895  76.686  29.027  1.00  0.00           C  
ATOM   1853  O   SER   129       1.892  76.042  28.726  1.00  0.00           O  
ATOM   1854  N   GLU   130       3.789  77.077  28.138  1.00  0.00           N  
ATOM   1855  H   GLU   130       4.582  77.570  28.525  1.00  0.00           H  
ATOM   1856  CA  GLU   130       3.874  76.659  26.699  1.00  0.00           C  
ATOM   1857  HA  GLU   130       3.412  75.691  26.516  1.00  0.00           H  
ATOM   1858  CB  GLU   130       3.179  77.602  25.790  1.00  0.00           C  
ATOM   1859  HB2 GLU   130       2.097  77.719  25.792  1.00  0.00           H  
ATOM   1860  HB3 GLU   130       3.719  78.543  25.878  1.00  0.00           H  
ATOM   1861  CG  GLU   130       3.292  77.298  24.315  1.00  0.00           C  
ATOM   1862  HG2 GLU   130       2.909  78.170  23.788  1.00  0.00           H  
ATOM   1863  HG3 GLU   130       4.342  77.211  24.043  1.00  0.00           H  
ATOM   1864  CD  GLU   130       2.599  75.974  23.940  1.00  0.00           C  
ATOM   1865  OE1 GLU   130       1.407  76.073  23.399  1.00  0.00           O  
ATOM   1866  OE2 GLU   130       3.219  74.931  24.227  1.00  0.00           O  
ATOM   1867  C   GLU   130       5.338  76.556  26.366  1.00  0.00           C  
ATOM   1868  O   GLU   130       5.956  77.479  25.887  1.00  0.00           O  
ATOM   1869  N   GLU   131       5.952  75.475  26.961  1.00  0.00           N  
ATOM   1870  H   GLU   131       5.367  74.682  27.187  1.00  0.00           H  
ATOM   1871  CA  GLU   131       7.366  75.384  27.203  1.00  0.00           C  
ATOM   1872  HA  GLU   131       7.640  76.361  27.596  1.00  0.00           H  
ATOM   1873  CB  GLU   131       7.810  74.355  28.313  1.00  0.00           C  
ATOM   1874  HB2 GLU   131       7.255  74.637  29.205  1.00  0.00           H  
ATOM   1875  HB3 GLU   131       7.566  73.381  27.893  1.00  0.00           H  
ATOM   1876  CG  GLU   131       9.362  74.391  28.568  1.00  0.00           C  
ATOM   1877  HG2 GLU   131       9.727  73.719  29.342  1.00  0.00           H  
ATOM   1878  HG3 GLU   131       9.893  74.150  27.650  1.00  0.00           H  
ATOM   1879  CD  GLU   131       9.841  75.749  29.101  1.00  0.00           C  
ATOM   1880  OE1 GLU   131      10.366  76.508  28.266  1.00  0.00           O  
ATOM   1881  OE2 GLU   131       9.576  76.128  30.267  1.00  0.00           O  
ATOM   1882  C   GLU   131       8.100  75.118  25.934  1.00  0.00           C  
ATOM   1883  O   GLU   131       7.646  74.377  24.988  1.00  0.00           O  
ATOM   1884  N   GLY   132       9.239  75.791  25.846  1.00  0.00           N  
ATOM   1885  H   GLY   132       9.821  76.059  26.628  1.00  0.00           H  
ATOM   1886  CA  GLY   132      10.044  75.752  24.647  1.00  0.00           C  
ATOM   1887  HA2 GLY   132       9.456  75.882  23.742  1.00  0.00           H  
ATOM   1888  HA3 GLY   132      10.778  76.554  24.599  1.00  0.00           H  
ATOM   1889  C   GLY   132      10.873  74.518  24.467  1.00  0.00           C  
ATOM   1890  O   GLY   132      10.595  73.458  25.070  1.00  0.00           O  
ATOM   1891  N   TYR   133      11.877  74.613  23.608  1.00  0.00           N  
ATOM   1892  H   TYR   133      12.109  75.561  23.345  1.00  0.00           H  
ATOM   1893  CA  TYR   133      12.245  73.458  22.894  1.00  0.00           C  
ATOM   1894  HA  TYR   133      12.171  72.643  23.611  1.00  0.00           H  
ATOM   1895  CB  TYR   133      11.442  73.293  21.594  1.00  0.00           C  
ATOM   1896  HB2 TYR   133      11.711  72.338  21.147  1.00  0.00           H  
ATOM   1897  HB3 TYR   133      10.407  73.197  21.919  1.00  0.00           H  
ATOM   1898  CG  TYR   133      11.643  74.424  20.666  1.00  0.00           C  
ATOM   1899  CD1 TYR   133      12.591  74.282  19.594  1.00  0.00           C  
ATOM   1900  HD1 TYR   133      13.089  73.332  19.436  1.00  0.00           H  
ATOM   1901  CE1 TYR   133      12.765  75.312  18.704  1.00  0.00           C  
ATOM   1902  HE1 TYR   133      13.439  75.206  17.862  1.00  0.00           H  
ATOM   1903  CZ  TYR   133      12.085  76.475  18.832  1.00  0.00           C  
ATOM   1904  OH  TYR   133      12.261  77.510  17.914  1.00  0.00           O  
ATOM   1905  HH  TYR   133      11.611  78.180  18.174  1.00  0.00           H  
ATOM   1906  CE2 TYR   133      11.189  76.668  19.897  1.00  0.00           C  
ATOM   1907  HE2 TYR   133      10.652  77.588  20.094  1.00  0.00           H  
ATOM   1908  CD2 TYR   133      10.784  75.571  20.700  1.00  0.00           C  
ATOM   1909  HD2 TYR   133      10.044  75.687  21.483  1.00  0.00           H  
ATOM   1910  C   TYR   133      13.768  73.531  22.656  1.00  0.00           C  
ATOM   1911  O   TYR   133      14.486  72.559  22.899  1.00  0.00           O  
ATOM   1912  N   GLN   134      14.271  74.760  22.523  1.00  0.00           N  
ATOM   1913  H   GLN   134      13.627  75.523  22.362  1.00  0.00           H  
ATOM   1914  CA  GLN   134      15.666  74.981  22.076  1.00  0.00           C  
ATOM   1915  HA  GLN   134      15.701  74.426  21.141  1.00  0.00           H  
ATOM   1916  CB  GLN   134      15.882  76.569  21.971  1.00  0.00           C  
ATOM   1917  HB2 GLN   134      15.149  77.050  22.616  1.00  0.00           H  
ATOM   1918  HB3 GLN   134      16.900  76.846  22.236  1.00  0.00           H  
ATOM   1919  CG  GLN   134      15.587  77.130  20.590  1.00  0.00           C  
ATOM   1920  HG2 GLN   134      14.519  77.051  20.398  1.00  0.00           H  
ATOM   1921  HG3 GLN   134      15.812  78.185  20.453  1.00  0.00           H  
ATOM   1922  CD  GLN   134      16.158  76.418  19.379  1.00  0.00           C  
ATOM   1923  OE1 GLN   134      17.154  75.700  19.516  1.00  0.00           O  
ATOM   1924  NE2 GLN   134      15.727  76.773  18.185  1.00  0.00           N  
ATOM   1925 HE21 GLN   134      16.292  76.311  17.485  1.00  0.00           H  
ATOM   1926 HE22 GLN   134      14.927  77.347  17.956  1.00  0.00           H  
ATOM   1927  C   GLN   134      16.752  74.401  23.083  1.00  0.00           C  
ATOM   1928  O   GLN   134      17.795  73.901  22.611  1.00  0.00           O  
ATOM   1929  N   ASP   135      16.389  74.412  24.356  1.00  0.00           N  
ATOM   1930  H   ASP   135      15.520  74.858  24.615  1.00  0.00           H  
ATOM   1931  CA  ASP   135      17.282  73.918  25.434  1.00  0.00           C  
ATOM   1932  HA  ASP   135      17.862  73.104  25.004  1.00  0.00           H  
ATOM   1933  CB  ASP   135      18.259  75.004  25.795  1.00  0.00           C  
ATOM   1934  HB2 ASP   135      19.018  74.534  26.417  1.00  0.00           H  
ATOM   1935  HB3 ASP   135      18.854  75.065  24.886  1.00  0.00           H  
ATOM   1936  CG  ASP   135      17.861  76.336  26.283  1.00  0.00           C  
ATOM   1937  OD1 ASP   135      16.856  76.856  25.763  1.00  0.00           O  
ATOM   1938  OD2 ASP   135      18.729  76.917  26.983  1.00  0.00           O  
ATOM   1939  C   ASP   135      16.508  73.481  26.703  1.00  0.00           C  
ATOM   1940  O   ASP   135      16.818  73.764  27.789  1.00  0.00           O  
ATOM   1941  N   TYR   136      15.566  72.467  26.437  1.00  0.00           N  
ATOM   1942  H   TYR   136      15.212  72.408  25.492  1.00  0.00           H  
ATOM   1943  CA  TYR   136      14.674  71.893  27.445  1.00  0.00           C  
ATOM   1944  HA  TYR   136      15.216  71.709  28.369  1.00  0.00           H  
ATOM   1945  CB  TYR   136      13.477  72.785  27.925  1.00  0.00           C  
ATOM   1946  HB2 TYR   136      13.781  73.619  28.553  1.00  0.00           H  
ATOM   1947  HB3 TYR   136      13.036  73.226  27.033  1.00  0.00           H  
ATOM   1948  CG  TYR   136      12.426  72.045  28.748  1.00  0.00           C  
ATOM   1949  CD1 TYR   136      11.217  71.537  28.237  1.00  0.00           C  
ATOM   1950  HD1 TYR   136      11.076  71.630  27.167  1.00  0.00           H  
ATOM   1951  CE1 TYR   136      10.247  70.961  29.116  1.00  0.00           C  
ATOM   1952  HE1 TYR   136       9.286  70.684  28.698  1.00  0.00           H  
ATOM   1953  CZ  TYR   136      10.514  70.794  30.469  1.00  0.00           C  
ATOM   1954  OH  TYR   136       9.632  70.116  31.304  1.00  0.00           O  
ATOM   1955  HH  TYR   136      10.021  70.088  32.191  1.00  0.00           H  
ATOM   1956  CE2 TYR   136      11.733  71.254  30.963  1.00  0.00           C  
ATOM   1957  HE2 TYR   136      11.932  70.952  31.985  1.00  0.00           H  
ATOM   1958  CD2 TYR   136      12.579  71.904  30.150  1.00  0.00           C  
ATOM   1959  HD2 TYR   136      13.484  72.288  30.606  1.00  0.00           H  
ATOM   1960  C   TYR   136      14.195  70.509  26.960  1.00  0.00           C  
ATOM   1961  O   TYR   136      14.007  70.326  25.790  1.00  0.00           O  
ATOM   1962  N   GLU   137      13.934  69.597  27.900  1.00  0.00           N  
ATOM   1963  H   GLU   137      13.955  69.837  28.882  1.00  0.00           H  
ATOM   1964  CA  GLU   137      13.017  68.495  27.718  1.00  0.00           C  
ATOM   1965  HA  GLU   137      12.190  68.951  27.180  1.00  0.00           H  
ATOM   1966  CB  GLU   137      13.732  67.382  26.922  1.00  0.00           C  
ATOM   1967  HB2 GLU   137      12.993  66.602  26.751  1.00  0.00           H  
ATOM   1968  HB3 GLU   137      13.909  67.718  25.902  1.00  0.00           H  
ATOM   1969  CG  GLU   137      14.963  66.822  27.627  1.00  0.00           C  
ATOM   1970  HG2 GLU   137      14.999  66.976  28.704  1.00  0.00           H  
ATOM   1971  HG3 GLU   137      15.052  65.749  27.465  1.00  0.00           H  
ATOM   1972  CD  GLU   137      16.192  67.464  27.039  1.00  0.00           C  
ATOM   1973  OE1 GLU   137      16.617  67.204  25.853  1.00  0.00           O  
ATOM   1974  OE2 GLU   137      16.786  68.315  27.754  1.00  0.00           O  
ATOM   1975  C   GLU   137      12.468  68.035  29.045  1.00  0.00           C  
ATOM   1976  O   GLU   137      13.105  68.248  30.049  1.00  0.00           O  
ATOM   1977  N   PRO   138      11.257  67.398  29.094  1.00  0.00           N  
ATOM   1978  CD  PRO   138      10.252  67.384  28.001  1.00  0.00           C  
ATOM   1979  HD2 PRO   138      10.651  66.964  27.080  1.00  0.00           H  
ATOM   1980  HD3 PRO   138       9.979  68.409  27.761  1.00  0.00           H  
ATOM   1981  CG  PRO   138       9.148  66.569  28.484  1.00  0.00           C  
ATOM   1982  HG2 PRO   138       9.287  65.502  28.317  1.00  0.00           H  
ATOM   1983  HG3 PRO   138       8.222  66.928  28.039  1.00  0.00           H  
ATOM   1984  CB  PRO   138       9.065  66.701  30.004  1.00  0.00           C  
ATOM   1985  HB2 PRO   138       8.670  65.835  30.530  1.00  0.00           H  
ATOM   1986  HB3 PRO   138       8.472  67.565  30.298  1.00  0.00           H  
ATOM   1987  CA  PRO   138      10.543  66.998  30.336  1.00  0.00           C  
ATOM   1988  HA  PRO   138      10.498  67.756  31.114  1.00  0.00           H  
ATOM   1989  C   PRO   138      11.296  65.832  30.948  1.00  0.00           C  
ATOM   1990  O   PRO   138      12.120  65.155  30.294  1.00  0.00           O  
ATOM   1991  N   GLU   139      11.122  65.503  32.240  1.00  0.00           N  
ATOM   1992  H   GLU   139      10.537  66.078  32.832  1.00  0.00           H  
ATOM   1993  CA  GLU   139      11.752  64.323  32.855  1.00  0.00           C  
ATOM   1994  HA  GLU   139      12.822  64.235  32.684  1.00  0.00           H  
ATOM   1995  CB  GLU   139      11.762  64.496  34.391  1.00  0.00           C  
ATOM   1996  HB2 GLU   139      10.725  64.458  34.717  1.00  0.00           H  
ATOM   1997  HB3 GLU   139      12.250  63.653  34.874  1.00  0.00           H  
ATOM   1998  CG  GLU   139      12.424  65.835  34.920  1.00  0.00           C  
ATOM   1999  HG2 GLU   139      11.892  66.702  34.535  1.00  0.00           H  
ATOM   2000  HG3 GLU   139      12.419  65.697  36.000  1.00  0.00           H  
ATOM   2001  CD  GLU   139      13.932  66.051  34.610  1.00  0.00           C  
ATOM   2002  OE1 GLU   139      14.212  66.641  33.582  1.00  0.00           O  
ATOM   2003  OE2 GLU   139      14.867  65.564  35.355  1.00  0.00           O  
ATOM   2004  C   GLU   139      11.172  63.009  32.423  1.00  0.00           C  
ATOM   2005  O   GLU   139      10.100  62.916  31.871  1.00  0.00           O  
ATOM   2006  N   ALA   140      11.997  61.997  32.751  1.00  0.00           N  
ATOM   2007  H   ALA   140      12.780  62.199  33.358  1.00  0.00           H  
ATOM   2008  CA  ALA   140      11.817  60.656  32.280  1.00  0.00           C  
ATOM   2009  HA  ALA   140      10.776  60.343  32.221  1.00  0.00           H  
ATOM   2010  CB  ALA   140      12.486  60.434  30.958  1.00  0.00           C  
ATOM   2011  HB1 ALA   140      13.569  60.365  31.031  1.00  0.00           H  
ATOM   2012  HB2 ALA   140      12.041  59.568  30.473  1.00  0.00           H  
ATOM   2013  HB3 ALA   140      12.280  61.224  30.239  1.00  0.00           H  
ATOM   2014  C   ALA   140      12.340  59.659  33.290  1.00  0.00           C  
ATOM   2015  O   ALA   140      13.628  59.657  33.455  1.00  0.00           O  
ATOM   2016  OXT ALA   140      11.550  58.839  33.791  1.00  0.00           O  
TER    2017      ALA   140 
ATOM   2017  N   MET   141     -12.050  73.163  36.279  1.00  0.00           N  
ATOM   2018  H1  MET   141     -12.329  73.255  37.273  1.00  0.00           H  
ATOM   2019  H2  MET   141     -12.144  74.083  35.813  1.00  0.00           H  
ATOM   2020  H3  MET   141     -11.090  72.789  36.171  1.00  0.00           H  
ATOM   2021  CA  MET   141     -12.991  72.229  35.599  1.00  0.00           C  
ATOM   2022  HA  MET   141     -14.020  72.476  35.848  1.00  0.00           H  
ATOM   2023  CB  MET   141     -12.784  72.390  34.086  1.00  0.00           C  
ATOM   2024  HB2 MET   141     -12.926  73.443  33.853  1.00  0.00           H  
ATOM   2025  HB3 MET   141     -11.788  72.136  33.727  1.00  0.00           H  
ATOM   2026  CG  MET   141     -13.760  71.612  33.212  1.00  0.00           C  
ATOM   2027  HG2 MET   141     -13.769  72.026  32.206  1.00  0.00           H  
ATOM   2028  HG3 MET   141     -13.430  70.579  33.122  1.00  0.00           H  
ATOM   2029  SD  MET   141     -15.520  71.702  33.923  1.00  0.00           S  
ATOM   2030  CE  MET   141     -16.432  71.097  32.415  1.00  0.00           C  
ATOM   2031  HE1 MET   141     -17.501  71.020  32.602  1.00  0.00           H  
ATOM   2032  HE2 MET   141     -16.314  71.822  31.613  1.00  0.00           H  
ATOM   2033  HE3 MET   141     -15.976  70.137  32.186  1.00  0.00           H  
ATOM   2034  C   MET   141     -12.753  70.869  36.278  1.00  0.00           C  
ATOM   2035  O   MET   141     -12.091  69.946  35.750  1.00  0.00           O  
ATOM   2036  N   ASP   142     -13.506  70.751  37.422  1.00  0.00           N  
ATOM   2037  H   ASP   142     -14.250  71.417  37.577  1.00  0.00           H  
ATOM   2038  CA  ASP   142     -13.097  69.718  38.399  1.00  0.00           C  
ATOM   2039  HA  ASP   142     -12.045  69.752  38.670  1.00  0.00           H  
ATOM   2040  CB  ASP   142     -13.924  70.054  39.665  1.00  0.00           C  
ATOM   2041  HB2 ASP   142     -13.718  71.069  39.999  1.00  0.00           H  
ATOM   2042  HB3 ASP   142     -15.007  70.089  39.564  1.00  0.00           H  
ATOM   2043  CG  ASP   142     -13.534  69.203  40.886  1.00  0.00           C  
ATOM   2044  OD1 ASP   142     -14.305  68.300  41.214  1.00  0.00           O  
ATOM   2045  OD2 ASP   142     -12.524  69.439  41.565  1.00  0.00           O  
ATOM   2046  C   ASP   142     -13.276  68.205  38.034  1.00  0.00           C  
ATOM   2047  O   ASP   142     -12.594  67.483  38.723  1.00  0.00           O  
ATOM   2048  N   VAL   143     -14.020  67.848  36.956  1.00  0.00           N  
ATOM   2049  H   VAL   143     -14.593  68.514  36.454  1.00  0.00           H  
ATOM   2050  CA  VAL   143     -13.865  66.544  36.321  1.00  0.00           C  
ATOM   2051  HA  VAL   143     -14.032  65.868  37.157  1.00  0.00           H  
ATOM   2052  CB  VAL   143     -14.958  66.174  35.290  1.00  0.00           C  
ATOM   2053  HB  VAL   143     -14.704  65.222  34.829  1.00  0.00           H  
ATOM   2054  CG1 VAL   143     -16.235  65.988  36.030  1.00  0.00           C  
ATOM   2055 HG11 VAL   143     -15.964  65.297  36.826  1.00  0.00           H  
ATOM   2056 HG12 VAL   143     -16.583  66.907  36.497  1.00  0.00           H  
ATOM   2057 HG13 VAL   143     -16.976  65.642  35.312  1.00  0.00           H  
ATOM   2058  CG2 VAL   143     -15.080  67.272  34.282  1.00  0.00           C  
ATOM   2059 HG21 VAL   143     -15.406  68.218  34.709  1.00  0.00           H  
ATOM   2060 HG22 VAL   143     -14.098  67.438  33.843  1.00  0.00           H  
ATOM   2061 HG23 VAL   143     -15.787  67.028  33.492  1.00  0.00           H  
ATOM   2062  C   VAL   143     -12.456  66.231  35.866  1.00  0.00           C  
ATOM   2063  O   VAL   143     -12.231  65.006  35.644  1.00  0.00           O  
ATOM   2064  N   PHE   144     -11.529  67.195  35.613  1.00  0.00           N  
ATOM   2065  H   PHE   144     -11.818  68.164  35.617  1.00  0.00           H  
ATOM   2066  CA  PHE   144     -10.126  66.982  35.382  1.00  0.00           C  
ATOM   2067  HA  PHE   144      -9.953  66.044  34.859  1.00  0.00           H  
ATOM   2068  CB  PHE   144      -9.521  68.046  34.495  1.00  0.00           C  
ATOM   2069  HB2 PHE   144      -9.548  68.975  35.059  1.00  0.00           H  
ATOM   2070  HB3 PHE   144      -8.491  67.694  34.495  1.00  0.00           H  
ATOM   2071  CG  PHE   144      -9.992  68.160  33.076  1.00  0.00           C  
ATOM   2072  CD1 PHE   144     -11.160  68.913  32.810  1.00  0.00           C  
ATOM   2073  HD1 PHE   144     -11.763  69.201  33.663  1.00  0.00           H  
ATOM   2074  CE1 PHE   144     -11.696  69.104  31.556  1.00  0.00           C  
ATOM   2075  HE1 PHE   144     -12.603  69.683  31.426  1.00  0.00           H  
ATOM   2076  CZ  PHE   144     -10.902  68.682  30.524  1.00  0.00           C  
ATOM   2077  HZ  PHE   144     -11.194  68.867  29.497  1.00  0.00           H  
ATOM   2078  CE2 PHE   144      -9.740  67.863  30.692  1.00  0.00           C  
ATOM   2079  HE2 PHE   144      -9.264  67.518  29.782  1.00  0.00           H  
ATOM   2080  CD2 PHE   144      -9.352  67.544  32.030  1.00  0.00           C  
ATOM   2081  HD2 PHE   144      -8.468  66.924  32.125  1.00  0.00           H  
ATOM   2082  C   PHE   144      -9.310  66.828  36.696  1.00  0.00           C  
ATOM   2083  O   PHE   144      -8.483  65.899  36.837  1.00  0.00           O  
ATOM   2084  N   MET   145      -9.709  67.472  37.835  1.00  0.00           N  
ATOM   2085  H   MET   145     -10.561  68.012  37.769  1.00  0.00           H  
ATOM   2086  CA  MET   145      -9.179  67.096  39.149  1.00  0.00           C  
ATOM   2087  HA  MET   145      -8.107  67.278  39.130  1.00  0.00           H  
ATOM   2088  CB  MET   145      -9.718  67.969  40.152  1.00  0.00           C  
ATOM   2089  HB2 MET   145      -9.818  68.950  39.692  1.00  0.00           H  
ATOM   2090  HB3 MET   145     -10.727  67.631  40.380  1.00  0.00           H  
ATOM   2091  CG  MET   145      -8.967  68.135  41.491  1.00  0.00           C  
ATOM   2092  HG2 MET   145      -9.363  68.936  42.110  1.00  0.00           H  
ATOM   2093  HG3 MET   145      -9.327  67.269  42.043  1.00  0.00           H  
ATOM   2094  SD  MET   145      -7.129  68.129  41.385  1.00  0.00           S  
ATOM   2095  CE  MET   145      -6.810  66.937  42.681  1.00  0.00           C  
ATOM   2096  HE1 MET   145      -7.580  67.008  43.447  1.00  0.00           H  
ATOM   2097  HE2 MET   145      -6.895  65.951  42.230  1.00  0.00           H  
ATOM   2098  HE3 MET   145      -5.819  67.053  43.113  1.00  0.00           H  
ATOM   2099  C   MET   145      -9.473  65.642  39.478  1.00  0.00           C  
ATOM   2100  O   MET   145      -8.506  65.034  39.971  1.00  0.00           O  
ATOM   2101  N   LYS   146     -10.639  65.105  39.084  1.00  0.00           N  
ATOM   2102  H   LYS   146     -11.304  65.830  38.853  1.00  0.00           H  
ATOM   2103  CA  LYS   146     -11.009  63.714  39.501  1.00  0.00           C  
ATOM   2104  HA  LYS   146     -10.669  63.528  40.517  1.00  0.00           H  
ATOM   2105  CB  LYS   146     -12.557  63.436  39.495  1.00  0.00           C  
ATOM   2106  HB2 LYS   146     -12.902  63.530  38.468  1.00  0.00           H  
ATOM   2107  HB3 LYS   146     -12.778  62.395  39.722  1.00  0.00           H  
ATOM   2108  CG  LYS   146     -13.357  64.402  40.400  1.00  0.00           C  
ATOM   2109  HG2 LYS   146     -12.759  64.647  41.275  1.00  0.00           H  
ATOM   2110  HG3 LYS   146     -13.490  65.331  39.849  1.00  0.00           H  
ATOM   2111  CD  LYS   146     -14.666  63.752  40.879  1.00  0.00           C  
ATOM   2112  HD2 LYS   146     -15.175  63.255  40.056  1.00  0.00           H  
ATOM   2113  HD3 LYS   146     -14.373  62.942  41.543  1.00  0.00           H  
ATOM   2114  CE  LYS   146     -15.599  64.779  41.573  1.00  0.00           C  
ATOM   2115  HE2 LYS   146     -15.889  65.517  40.828  1.00  0.00           H  
ATOM   2116  HE3 LYS   146     -16.352  64.201  42.103  1.00  0.00           H  
ATOM   2117  NZ  LYS   146     -14.842  65.604  42.631  1.00  0.00           N  
ATOM   2118  HZ1 LYS   146     -15.569  66.258  42.973  1.00  0.00           H  
ATOM   2119  HZ2 LYS   146     -14.499  65.055  43.438  1.00  0.00           H  
ATOM   2120  HZ3 LYS   146     -14.055  66.108  42.185  1.00  0.00           H  
ATOM   2121  C   LYS   146     -10.285  62.697  38.650  1.00  0.00           C  
ATOM   2122  O   LYS   146     -10.234  61.524  38.985  1.00  0.00           O  
ATOM   2123  N   GLY   147      -9.578  63.113  37.590  1.00  0.00           N  
ATOM   2124  H   GLY   147      -9.680  64.082  37.322  1.00  0.00           H  
ATOM   2125  CA  GLY   147      -8.807  62.224  36.732  1.00  0.00           C  
ATOM   2126  HA2 GLY   147      -9.165  61.199  36.659  1.00  0.00           H  
ATOM   2127  HA3 GLY   147      -8.829  62.697  35.753  1.00  0.00           H  
ATOM   2128  C   GLY   147      -7.355  62.270  37.191  1.00  0.00           C  
ATOM   2129  O   GLY   147      -6.757  61.217  37.355  1.00  0.00           O  
ATOM   2130  N   LEU   148      -6.833  63.498  37.444  1.00  0.00           N  
ATOM   2131  H   LEU   148      -7.346  64.351  37.268  1.00  0.00           H  
ATOM   2132  CA  LEU   148      -5.518  63.650  37.877  1.00  0.00           C  
ATOM   2133  HA  LEU   148      -4.822  63.119  37.231  1.00  0.00           H  
ATOM   2134  CB  LEU   148      -5.276  65.140  38.045  1.00  0.00           C  
ATOM   2135  HB2 LEU   148      -5.413  65.588  37.063  1.00  0.00           H  
ATOM   2136  HB3 LEU   148      -6.104  65.548  38.623  1.00  0.00           H  
ATOM   2137  CG  LEU   148      -3.953  65.607  38.714  1.00  0.00           C  
ATOM   2138  HG  LEU   148      -3.898  65.368  39.774  1.00  0.00           H  
ATOM   2139  CD1 LEU   148      -2.714  64.952  38.001  1.00  0.00           C  
ATOM   2140 HD11 LEU   148      -2.875  64.939  36.925  1.00  0.00           H  
ATOM   2141 HD12 LEU   148      -1.841  65.575  38.187  1.00  0.00           H  
ATOM   2142 HD13 LEU   148      -2.561  63.936  38.360  1.00  0.00           H  
ATOM   2143  CD2 LEU   148      -3.827  67.132  38.497  1.00  0.00           C  
ATOM   2144 HD21 LEU   148      -4.504  67.432  39.295  1.00  0.00           H  
ATOM   2145 HD22 LEU   148      -2.831  67.546  38.640  1.00  0.00           H  
ATOM   2146 HD23 LEU   148      -4.263  67.515  37.576  1.00  0.00           H  
ATOM   2147  C   LEU   148      -5.339  63.010  39.349  1.00  0.00           C  
ATOM   2148  O   LEU   148      -4.349  62.373  39.611  1.00  0.00           O  
ATOM   2149  N   SER   149      -6.369  63.139  40.304  1.00  0.00           N  
ATOM   2150  H   SER   149      -7.266  63.561  40.101  1.00  0.00           H  
ATOM   2151  CA  SER   149      -6.348  62.388  41.541  1.00  0.00           C  
ATOM   2152  HA  SER   149      -5.450  62.641  42.100  1.00  0.00           H  
ATOM   2153  CB  SER   149      -7.490  62.720  42.479  1.00  0.00           C  
ATOM   2154  HB2 SER   149      -7.411  62.060  43.339  1.00  0.00           H  
ATOM   2155  HB3 SER   149      -7.440  63.781  42.710  1.00  0.00           H  
ATOM   2156  OG  SER   149      -8.693  62.440  41.857  1.00  0.00           O  
ATOM   2157  HG  SER   149      -9.260  63.188  42.099  1.00  0.00           H  
ATOM   2158  C   SER   149      -6.357  60.921  41.212  1.00  0.00           C  
ATOM   2159  O   SER   149      -5.624  60.192  41.868  1.00  0.00           O  
ATOM   2160  N   LYS   150      -7.169  60.463  40.208  1.00  0.00           N  
ATOM   2161  H   LYS   150      -7.851  61.094  39.809  1.00  0.00           H  
ATOM   2162  CA  LYS   150      -7.157  59.068  39.892  1.00  0.00           C  
ATOM   2163  HA  LYS   150      -7.414  58.638  40.858  1.00  0.00           H  
ATOM   2164  CB  LYS   150      -8.336  58.681  38.987  1.00  0.00           C  
ATOM   2165  HB2 LYS   150      -9.239  59.218  39.269  1.00  0.00           H  
ATOM   2166  HB3 LYS   150      -8.219  58.934  37.935  1.00  0.00           H  
ATOM   2167  CG  LYS   150      -8.827  57.191  39.047  1.00  0.00           C  
ATOM   2168  HG2 LYS   150      -9.643  57.114  38.332  1.00  0.00           H  
ATOM   2169  HG3 LYS   150      -8.038  56.505  38.743  1.00  0.00           H  
ATOM   2170  CD  LYS   150      -9.310  56.705  40.385  1.00  0.00           C  
ATOM   2171  HD2 LYS   150      -8.439  56.753  41.036  1.00  0.00           H  
ATOM   2172  HD3 LYS   150     -10.060  57.414  40.732  1.00  0.00           H  
ATOM   2173  CE  LYS   150      -9.790  55.286  40.520  1.00  0.00           C  
ATOM   2174  HE2 LYS   150     -10.233  55.156  41.504  1.00  0.00           H  
ATOM   2175  HE3 LYS   150     -10.686  55.223  39.906  1.00  0.00           H  
ATOM   2176  NZ  LYS   150      -8.665  54.287  40.218  1.00  0.00           N  
ATOM   2177  HZ1 LYS   150      -8.965  53.370  40.595  1.00  0.00           H  
ATOM   2178  HZ2 LYS   150      -8.599  54.162  39.192  1.00  0.00           H  
ATOM   2179  HZ3 LYS   150      -7.732  54.481  40.622  1.00  0.00           H  
ATOM   2180  C   LYS   150      -5.853  58.493  39.349  1.00  0.00           C  
ATOM   2181  O   LYS   150      -5.590  57.299  39.555  1.00  0.00           O  
ATOM   2182  N   ALA   151      -5.032  59.309  38.679  1.00  0.00           N  
ATOM   2183  H   ALA   151      -5.421  60.188  38.366  1.00  0.00           H  
ATOM   2184  CA  ALA   151      -3.678  58.972  38.280  1.00  0.00           C  
ATOM   2185  HA  ALA   151      -3.736  57.984  37.828  1.00  0.00           H  
ATOM   2186  CB  ALA   151      -3.166  60.104  37.312  1.00  0.00           C  
ATOM   2187  HB1 ALA   151      -3.000  61.024  37.870  1.00  0.00           H  
ATOM   2188  HB2 ALA   151      -2.224  59.955  36.788  1.00  0.00           H  
ATOM   2189  HB3 ALA   151      -3.922  60.286  36.551  1.00  0.00           H  
ATOM   2190  C   ALA   151      -2.742  58.870  39.489  1.00  0.00           C  
ATOM   2191  O   ALA   151      -1.503  58.843  39.312  1.00  0.00           O  
ATOM   2192  N   LYS   152      -3.248  59.034  40.745  1.00  0.00           N  
ATOM   2193  H   LYS   152      -4.230  59.272  40.791  1.00  0.00           H  
ATOM   2194  CA  LYS   152      -2.590  58.949  41.990  1.00  0.00           C  
ATOM   2195  HA  LYS   152      -1.731  58.309  41.803  1.00  0.00           H  
ATOM   2196  CB  LYS   152      -2.070  60.298  42.425  1.00  0.00           C  
ATOM   2197  HB2 LYS   152      -1.430  60.680  41.632  1.00  0.00           H  
ATOM   2198  HB3 LYS   152      -2.922  60.914  42.704  1.00  0.00           H  
ATOM   2199  CG  LYS   152      -1.063  60.145  43.557  1.00  0.00           C  
ATOM   2200  HG2 LYS   152      -1.500  60.323  44.538  1.00  0.00           H  
ATOM   2201  HG3 LYS   152      -0.682  59.127  43.599  1.00  0.00           H  
ATOM   2202  CD  LYS   152       0.089  61.229  43.501  1.00  0.00           C  
ATOM   2203  HD2 LYS   152       0.702  61.088  42.613  1.00  0.00           H  
ATOM   2204  HD3 LYS   152      -0.396  62.203  43.517  1.00  0.00           H  
ATOM   2205  CE  LYS   152       1.008  61.199  44.703  1.00  0.00           C  
ATOM   2206  HE2 LYS   152       0.404  61.394  45.586  1.00  0.00           H  
ATOM   2207  HE3 LYS   152       1.580  60.299  44.916  1.00  0.00           H  
ATOM   2208  NZ  LYS   152       2.013  62.292  44.606  1.00  0.00           N  
ATOM   2209  HZ1 LYS   152       2.648  62.282  43.788  1.00  0.00           H  
ATOM   2210  HZ2 LYS   152       1.447  63.159  44.569  1.00  0.00           H  
ATOM   2211  HZ3 LYS   152       2.627  62.382  45.436  1.00  0.00           H  
ATOM   2212  C   LYS   152      -3.328  57.977  42.997  1.00  0.00           C  
ATOM   2213  O   LYS   152      -3.165  58.121  44.186  1.00  0.00           O  
ATOM   2214  N   GLU   153      -4.142  57.051  42.474  1.00  0.00           N  
ATOM   2215  H   GLU   153      -4.216  56.992  41.467  1.00  0.00           H  
ATOM   2216  CA  GLU   153      -5.017  56.249  43.301  1.00  0.00           C  
ATOM   2217  HA  GLU   153      -4.567  56.023  44.265  1.00  0.00           H  
ATOM   2218  CB  GLU   153      -6.280  57.076  43.562  1.00  0.00           C  
ATOM   2219  HB2 GLU   153      -6.006  57.919  44.193  1.00  0.00           H  
ATOM   2220  HB3 GLU   153      -6.672  57.483  42.633  1.00  0.00           H  
ATOM   2221  CG  GLU   153      -7.383  56.291  44.310  1.00  0.00           C  
ATOM   2222  HG2 GLU   153      -8.391  56.354  43.905  1.00  0.00           H  
ATOM   2223  HG3 GLU   153      -7.146  55.229  44.337  1.00  0.00           H  
ATOM   2224  CD  GLU   153      -7.398  56.776  45.686  1.00  0.00           C  
ATOM   2225  OE1 GLU   153      -6.672  56.217  46.525  1.00  0.00           O  
ATOM   2226  OE2 GLU   153      -8.362  57.467  46.109  1.00  0.00           O  
ATOM   2227  C   GLU   153      -5.302  54.955  42.550  1.00  0.00           C  
ATOM   2228  O   GLU   153      -6.419  54.818  41.988  1.00  0.00           O  
ATOM   2229  N   GLY   154      -4.247  54.126  42.440  1.00  0.00           N  
ATOM   2230  H   GLY   154      -3.497  54.423  43.049  1.00  0.00           H  
ATOM   2231  CA  GLY   154      -4.347  52.810  41.763  1.00  0.00           C  
ATOM   2232  HA2 GLY   154      -4.161  51.985  42.447  1.00  0.00           H  
ATOM   2233  HA3 GLY   154      -5.318  52.721  41.281  1.00  0.00           H  
ATOM   2234  C   GLY   154      -3.260  52.637  40.751  1.00  0.00           C  
ATOM   2235  O   GLY   154      -3.540  52.205  39.603  1.00  0.00           O  
ATOM   2236  N   VAL   155      -2.083  53.222  41.118  1.00  0.00           N  
ATOM   2237  H   VAL   155      -2.038  53.549  42.074  1.00  0.00           H  
ATOM   2238  CA  VAL   155      -1.013  53.506  40.087  1.00  0.00           C  
ATOM   2239  HA  VAL   155      -1.490  53.729  39.136  1.00  0.00           H  
ATOM   2240  CB  VAL   155      -0.106  54.632  40.559  1.00  0.00           C  
ATOM   2241  HB  VAL   155       0.593  54.918  39.776  1.00  0.00           H  
ATOM   2242  CG1 VAL   155      -0.916  55.928  40.587  1.00  0.00           C  
ATOM   2243 HG11 VAL   155      -1.810  55.945  41.207  1.00  0.00           H  
ATOM   2244 HG12 VAL   155      -0.278  56.744  40.921  1.00  0.00           H  
ATOM   2245 HG13 VAL   155      -1.311  56.150  39.598  1.00  0.00           H  
ATOM   2246  CG2 VAL   155       0.645  54.334  41.920  1.00  0.00           C  
ATOM   2247 HG21 VAL   155       1.004  55.228  42.426  1.00  0.00           H  
ATOM   2248 HG22 VAL   155      -0.025  53.786  42.580  1.00  0.00           H  
ATOM   2249 HG23 VAL   155       1.457  53.660  41.657  1.00  0.00           H  
ATOM   2250  C   VAL   155      -0.158  52.209  39.901  1.00  0.00           C  
ATOM   2251  O   VAL   155       1.067  52.232  39.738  1.00  0.00           O  
ATOM   2252  N   VAL   156      -0.798  50.968  39.884  1.00  0.00           N  
ATOM   2253  H   VAL   156      -1.807  50.916  39.914  1.00  0.00           H  
ATOM   2254  CA  VAL   156      -0.055  49.729  39.917  1.00  0.00           C  
ATOM   2255  HA  VAL   156       0.688  49.809  40.707  1.00  0.00           H  
ATOM   2256  CB  VAL   156      -0.952  48.557  40.141  1.00  0.00           C  
ATOM   2257  HB  VAL   156      -1.570  48.751  41.016  1.00  0.00           H  
ATOM   2258  CG1 VAL   156      -1.955  48.369  39.020  1.00  0.00           C  
ATOM   2259 HG11 VAL   156      -1.558  47.887  38.129  1.00  0.00           H  
ATOM   2260 HG12 VAL   156      -2.751  47.809  39.508  1.00  0.00           H  
ATOM   2261 HG13 VAL   156      -2.427  49.283  38.667  1.00  0.00           H  
ATOM   2262  CG2 VAL   156      -0.238  47.233  40.465  1.00  0.00           C  
ATOM   2263 HG21 VAL   156       0.494  46.992  39.697  1.00  0.00           H  
ATOM   2264 HG22 VAL   156       0.498  47.373  41.255  1.00  0.00           H  
ATOM   2265 HG23 VAL   156      -1.005  46.484  40.650  1.00  0.00           H  
ATOM   2266  C   VAL   156       0.822  49.530  38.587  1.00  0.00           C  
ATOM   2267  O   VAL   156       1.892  48.992  38.689  1.00  0.00           O  
ATOM   2268  N   ALA   157       0.224  49.914  37.363  1.00  0.00           N  
ATOM   2269  H   ALA   157      -0.725  50.242  37.249  1.00  0.00           H  
ATOM   2270  CA  ALA   157       1.102  49.705  36.202  1.00  0.00           C  
ATOM   2271  HA  ALA   157       1.350  48.651  36.309  1.00  0.00           H  
ATOM   2272  CB  ALA   157       0.233  50.010  34.949  1.00  0.00           C  
ATOM   2273  HB1 ALA   157      -0.760  49.572  35.020  1.00  0.00           H  
ATOM   2274  HB2 ALA   157       0.031  51.077  35.025  1.00  0.00           H  
ATOM   2275  HB3 ALA   157       0.779  49.710  34.057  1.00  0.00           H  
ATOM   2276  C   ALA   157       2.319  50.587  36.221  1.00  0.00           C  
ATOM   2277  O   ALA   157       3.331  50.114  35.673  1.00  0.00           O  
ATOM   2278  N   ALA   158       2.284  51.770  36.907  1.00  0.00           N  
ATOM   2279  H   ALA   158       1.430  52.053  37.369  1.00  0.00           H  
ATOM   2280  CA  ALA   158       3.515  52.566  37.050  1.00  0.00           C  
ATOM   2281  HA  ALA   158       4.037  52.479  36.101  1.00  0.00           H  
ATOM   2282  CB  ALA   158       3.194  54.005  37.278  1.00  0.00           C  
ATOM   2283  HB1 ALA   158       2.750  54.403  36.368  1.00  0.00           H  
ATOM   2284  HB2 ALA   158       2.421  54.165  38.027  1.00  0.00           H  
ATOM   2285  HB3 ALA   158       4.058  54.618  37.531  1.00  0.00           H  
ATOM   2286  C   ALA   158       4.531  52.012  38.031  1.00  0.00           C  
ATOM   2287  O   ALA   158       5.723  52.161  37.862  1.00  0.00           O  
ATOM   2288  N   ALA   159       4.017  51.372  39.132  1.00  0.00           N  
ATOM   2289  H   ALA   159       3.028  51.482  39.311  1.00  0.00           H  
ATOM   2290  CA  ALA   159       4.843  50.538  40.033  1.00  0.00           C  
ATOM   2291  HA  ALA   159       5.534  51.296  40.392  1.00  0.00           H  
ATOM   2292  CB  ALA   159       4.040  49.941  41.200  1.00  0.00           C  
ATOM   2293  HB1 ALA   159       3.391  49.114  40.919  1.00  0.00           H  
ATOM   2294  HB2 ALA   159       4.714  49.641  42.000  1.00  0.00           H  
ATOM   2295  HB3 ALA   159       3.406  50.788  41.457  1.00  0.00           H  
ATOM   2296  C   ALA   159       5.574  49.491  39.146  1.00  0.00           C  
ATOM   2297  O   ALA   159       6.801  49.520  39.208  1.00  0.00           O  
ATOM   2298  N   GLU   160       4.833  48.698  38.343  1.00  0.00           N  
ATOM   2299  H   GLU   160       3.822  48.716  38.374  1.00  0.00           H  
ATOM   2300  CA  GLU   160       5.458  47.551  37.764  1.00  0.00           C  
ATOM   2301  HA  GLU   160       6.141  47.268  38.562  1.00  0.00           H  
ATOM   2302  CB  GLU   160       4.387  46.522  37.397  1.00  0.00           C  
ATOM   2303  HB2 GLU   160       3.584  46.480  38.130  1.00  0.00           H  
ATOM   2304  HB3 GLU   160       3.875  46.812  36.482  1.00  0.00           H  
ATOM   2305  CG  GLU   160       4.991  45.075  37.218  1.00  0.00           C  
ATOM   2306  HG2 GLU   160       4.340  44.312  36.796  1.00  0.00           H  
ATOM   2307  HG3 GLU   160       5.827  45.095  36.522  1.00  0.00           H  
ATOM   2308  CD  GLU   160       5.679  44.647  38.515  1.00  0.00           C  
ATOM   2309  OE1 GLU   160       5.045  44.543  39.581  1.00  0.00           O  
ATOM   2310  OE2 GLU   160       6.887  44.322  38.552  1.00  0.00           O  
ATOM   2311  C   GLU   160       6.282  47.955  36.520  1.00  0.00           C  
ATOM   2312  O   GLU   160       7.441  47.553  36.377  1.00  0.00           O  
ATOM   2313  N   LYS   161       5.716  48.717  35.585  1.00  0.00           N  
ATOM   2314  H   LYS   161       4.770  49.051  35.714  1.00  0.00           H  
ATOM   2315  CA  LYS   161       6.505  49.200  34.471  1.00  0.00           C  
ATOM   2316  HA  LYS   161       6.970  48.342  33.992  1.00  0.00           H  
ATOM   2317  CB  LYS   161       5.662  49.793  33.434  1.00  0.00           C  
ATOM   2318  HB2 LYS   161       5.320  50.772  33.763  1.00  0.00           H  
ATOM   2319  HB3 LYS   161       6.325  50.153  32.649  1.00  0.00           H  
ATOM   2320  CG  LYS   161       4.514  48.973  32.754  1.00  0.00           C  
ATOM   2321  HG2 LYS   161       4.814  48.311  31.945  1.00  0.00           H  
ATOM   2322  HG3 LYS   161       4.096  48.346  33.540  1.00  0.00           H  
ATOM   2323  CD  LYS   161       3.531  49.976  32.119  1.00  0.00           C  
ATOM   2324  HD2 LYS   161       3.313  50.758  32.845  1.00  0.00           H  
ATOM   2325  HD3 LYS   161       4.036  50.480  31.298  1.00  0.00           H  
ATOM   2326  CE  LYS   161       2.250  49.315  31.564  1.00  0.00           C  
ATOM   2327  HE2 LYS   161       2.623  48.624  30.811  1.00  0.00           H  
ATOM   2328  HE3 LYS   161       1.835  48.846  32.453  1.00  0.00           H  
ATOM   2329  NZ  LYS   161       1.236  50.248  30.965  1.00  0.00           N  
ATOM   2330  HZ1 LYS   161       1.642  50.804  30.191  1.00  0.00           H  
ATOM   2331  HZ2 LYS   161       0.402  49.740  30.620  1.00  0.00           H  
ATOM   2332  HZ3 LYS   161       0.896  50.996  31.596  1.00  0.00           H  
ATOM   2333  C   LYS   161       7.580  50.192  34.860  1.00  0.00           C  
ATOM   2334  O   LYS   161       8.598  50.261  34.148  1.00  0.00           O  
ATOM   2335  N   THR   162       7.538  50.798  36.078  1.00  0.00           N  
ATOM   2336  H   THR   162       6.656  50.701  36.564  1.00  0.00           H  
ATOM   2337  CA  THR   162       8.647  51.576  36.640  1.00  0.00           C  
ATOM   2338  HA  THR   162       8.326  52.032  37.575  1.00  0.00           H  
ATOM   2339  CB  THR   162       9.051  52.750  35.756  1.00  0.00           C  
ATOM   2340  HB  THR   162       9.598  52.365  34.898  1.00  0.00           H  
ATOM   2341  CG2 THR   162       7.936  53.789  35.483  1.00  0.00           C  
ATOM   2342 HG21 THR   162       7.425  54.033  36.413  1.00  0.00           H  
ATOM   2343 HG22 THR   162       8.294  54.775  35.192  1.00  0.00           H  
ATOM   2344 HG23 THR   162       7.213  53.357  34.794  1.00  0.00           H  
ATOM   2345  OG1 THR   162       9.973  53.520  36.501  1.00  0.00           O  
ATOM   2346  HG1 THR   162       9.453  53.853  37.248  1.00  0.00           H  
ATOM   2347  C   THR   162       9.807  50.715  37.127  1.00  0.00           C  
ATOM   2348  O   THR   162      10.883  50.770  36.627  1.00  0.00           O  
ATOM   2349  N   LYS   163       9.518  49.697  38.001  1.00  0.00           N  
ATOM   2350  H   LYS   163       8.594  49.566  38.391  1.00  0.00           H  
ATOM   2351  CA  LYS   163      10.463  48.610  38.284  1.00  0.00           C  
ATOM   2352  HA  LYS   163      11.244  49.058  38.896  1.00  0.00           H  
ATOM   2353  CB  LYS   163       9.670  47.457  38.998  1.00  0.00           C  
ATOM   2354  HB2 LYS   163       8.711  47.327  38.501  1.00  0.00           H  
ATOM   2355  HB3 LYS   163      10.218  46.517  38.972  1.00  0.00           H  
ATOM   2356  CG  LYS   163       9.392  47.782  40.443  1.00  0.00           C  
ATOM   2357  HG2 LYS   163      10.313  47.598  40.994  1.00  0.00           H  
ATOM   2358  HG3 LYS   163       9.130  48.837  40.422  1.00  0.00           H  
ATOM   2359  CD  LYS   163       8.243  46.975  41.124  1.00  0.00           C  
ATOM   2360  HD2 LYS   163       8.280  47.313  42.158  1.00  0.00           H  
ATOM   2361  HD3 LYS   163       7.336  47.193  40.564  1.00  0.00           H  
ATOM   2362  CE  LYS   163       8.452  45.488  40.935  1.00  0.00           C  
ATOM   2363  HE2 LYS   163       8.591  45.109  39.926  1.00  0.00           H  
ATOM   2364  HE3 LYS   163       9.228  45.133  41.609  1.00  0.00           H  
ATOM   2365  NZ  LYS   163       7.301  44.701  41.398  1.00  0.00           N  
ATOM   2366  HZ1 LYS   163       7.619  43.755  41.673  1.00  0.00           H  
ATOM   2367  HZ2 LYS   163       6.791  45.021  42.242  1.00  0.00           H  
ATOM   2368  HZ3 LYS   163       6.590  44.560  40.658  1.00  0.00           H  
ATOM   2369  C   LYS   163      11.154  47.907  37.076  1.00  0.00           C  
ATOM   2370  O   LYS   163      12.359  47.602  37.225  1.00  0.00           O  
ATOM   2371  N   GLN   164      10.312  47.554  36.061  1.00  0.00           N  
ATOM   2372  H   GLN   164       9.357  47.877  35.993  1.00  0.00           H  
ATOM   2373  CA  GLN   164      10.935  46.900  34.876  1.00  0.00           C  
ATOM   2374  HA  GLN   164      11.467  46.004  35.191  1.00  0.00           H  
ATOM   2375  CB  GLN   164       9.787  46.504  34.005  1.00  0.00           C  
ATOM   2376  HB2 GLN   164       9.050  46.096  34.693  1.00  0.00           H  
ATOM   2377  HB3 GLN   164       9.390  47.414  33.559  1.00  0.00           H  
ATOM   2378  CG  GLN   164      10.141  45.601  32.817  1.00  0.00           C  
ATOM   2379  HG2 GLN   164      10.965  46.093  32.304  1.00  0.00           H  
ATOM   2380  HG3 GLN   164      10.436  44.581  33.054  1.00  0.00           H  
ATOM   2381  CD  GLN   164       9.034  45.460  31.735  1.00  0.00           C  
ATOM   2382  OE1 GLN   164       7.916  45.943  31.766  1.00  0.00           O  
ATOM   2383  NE2 GLN   164       9.443  44.815  30.696  1.00  0.00           N  
ATOM   2384 HE21 GLN   164       8.776  44.644  29.956  1.00  0.00           H  
ATOM   2385 HE22 GLN   164      10.419  44.608  30.528  1.00  0.00           H  
ATOM   2386  C   GLN   164      11.952  47.869  34.270  1.00  0.00           C  
ATOM   2387  O   GLN   164      13.121  47.444  34.052  1.00  0.00           O  
ATOM   2388  N   GLY   165      11.632  49.158  34.096  1.00  0.00           N  
ATOM   2389  H   GLY   165      10.788  49.598  34.435  1.00  0.00           H  
ATOM   2390  CA  GLY   165      12.417  49.998  33.227  1.00  0.00           C  
ATOM   2391  HA2 GLY   165      12.590  49.518  32.266  1.00  0.00           H  
ATOM   2392  HA3 GLY   165      11.913  50.947  33.055  1.00  0.00           H  
ATOM   2393  C   GLY   165      13.774  50.406  33.894  1.00  0.00           C  
ATOM   2394  O   GLY   165      14.765  50.692  33.198  1.00  0.00           O  
ATOM   2395  N   VAL   166      13.841  50.366  35.269  1.00  0.00           N  
ATOM   2396  H   VAL   166      13.086  50.217  35.925  1.00  0.00           H  
ATOM   2397  CA  VAL   166      15.100  50.701  35.914  1.00  0.00           C  
ATOM   2398  HA  VAL   166      15.582  51.415  35.250  1.00  0.00           H  
ATOM   2399  CB  VAL   166      15.087  51.280  37.365  1.00  0.00           C  
ATOM   2400  HB  VAL   166      16.121  51.389  37.685  1.00  0.00           H  
ATOM   2401  CG1 VAL   166      14.398  52.654  37.392  1.00  0.00           C  
ATOM   2402 HG11 VAL   166      14.444  52.835  38.464  1.00  0.00           H  
ATOM   2403 HG12 VAL   166      15.126  53.305  36.912  1.00  0.00           H  
ATOM   2404 HG13 VAL   166      13.347  52.638  37.108  1.00  0.00           H  
ATOM   2405  CG2 VAL   166      14.407  50.297  38.317  1.00  0.00           C  
ATOM   2406 HG21 VAL   166      13.372  50.192  37.997  1.00  0.00           H  
ATOM   2407 HG22 VAL   166      14.881  49.333  38.147  1.00  0.00           H  
ATOM   2408 HG23 VAL   166      14.646  50.523  39.354  1.00  0.00           H  
ATOM   2409  C   VAL   166      16.007  49.400  35.951  1.00  0.00           C  
ATOM   2410  O   VAL   166      17.201  49.489  35.847  1.00  0.00           O  
ATOM   2411  N   ALA   167      15.435  48.190  36.023  1.00  0.00           N  
ATOM   2412  H   ALA   167      14.438  48.023  36.018  1.00  0.00           H  
ATOM   2413  CA  ALA   167      16.194  47.026  35.740  1.00  0.00           C  
ATOM   2414  HA  ALA   167      17.138  47.005  36.280  1.00  0.00           H  
ATOM   2415  CB  ALA   167      15.431  45.739  36.068  1.00  0.00           C  
ATOM   2416  HB1 ALA   167      15.676  44.870  35.460  1.00  0.00           H  
ATOM   2417  HB2 ALA   167      15.584  45.456  37.107  1.00  0.00           H  
ATOM   2418  HB3 ALA   167      14.400  45.885  35.753  1.00  0.00           H  
ATOM   2419  C   ALA   167      16.603  46.954  34.307  1.00  0.00           C  
ATOM   2420  O   ALA   167      17.613  46.327  33.987  1.00  0.00           O  
ATOM   2421  N   GLU   168      15.810  47.616  33.377  1.00  0.00           N  
ATOM   2422  H   GLU   168      14.971  48.132  33.606  1.00  0.00           H  
ATOM   2423  CA  GLU   168      16.235  47.633  32.019  1.00  0.00           C  
ATOM   2424  HA  GLU   168      16.577  46.676  31.632  1.00  0.00           H  
ATOM   2425  CB  GLU   168      15.009  47.962  31.130  1.00  0.00           C  
ATOM   2426  HB2 GLU   168      14.144  47.526  31.628  1.00  0.00           H  
ATOM   2427  HB3 GLU   168      14.847  49.014  31.355  1.00  0.00           H  
ATOM   2428  CG  GLU   168      14.936  47.683  29.680  1.00  0.00           C  
ATOM   2429  HG2 GLU   168      14.114  48.169  29.159  1.00  0.00           H  
ATOM   2430  HG3 GLU   168      15.837  48.098  29.232  1.00  0.00           H  
ATOM   2431  CD  GLU   168      14.885  46.180  29.313  1.00  0.00           C  
ATOM   2432  OE1 GLU   168      15.743  45.425  29.796  1.00  0.00           O  
ATOM   2433  OE2 GLU   168      13.902  45.657  28.694  1.00  0.00           O  
ATOM   2434  C   GLU   168      17.366  48.569  31.794  1.00  0.00           C  
ATOM   2435  O   GLU   168      18.299  48.195  31.072  1.00  0.00           O  
ATOM   2436  N   ALA   169      17.369  49.738  32.437  1.00  0.00           N  
ATOM   2437  H   ALA   169      16.571  50.047  32.977  1.00  0.00           H  
ATOM   2438  CA  ALA   169      18.444  50.642  32.320  1.00  0.00           C  
ATOM   2439  HA  ALA   169      18.732  50.859  31.294  1.00  0.00           H  
ATOM   2440  CB  ALA   169      18.042  51.870  33.140  1.00  0.00           C  
ATOM   2441  HB1 ALA   169      17.500  51.551  34.028  1.00  0.00           H  
ATOM   2442  HB2 ALA   169      18.919  52.459  33.400  1.00  0.00           H  
ATOM   2443  HB3 ALA   169      17.409  52.487  32.506  1.00  0.00           H  
ATOM   2444  C   ALA   169      19.738  50.019  32.989  1.00  0.00           C  
ATOM   2445  O   ALA   169      20.791  50.223  32.380  1.00  0.00           O  
ATOM   2446  N   ALA   170      19.549  49.199  34.075  1.00  0.00           N  
ATOM   2447  H   ALA   170      18.618  48.932  34.365  1.00  0.00           H  
ATOM   2448  CA  ALA   170      20.678  48.589  34.698  1.00  0.00           C  
ATOM   2449  HA  ALA   170      21.472  49.331  34.736  1.00  0.00           H  
ATOM   2450  CB  ALA   170      20.225  48.094  36.064  1.00  0.00           C  
ATOM   2451  HB1 ALA   170      21.018  47.445  36.432  1.00  0.00           H  
ATOM   2452  HB2 ALA   170      19.943  48.822  36.821  1.00  0.00           H  
ATOM   2453  HB3 ALA   170      19.370  47.433  35.935  1.00  0.00           H  
ATOM   2454  C   ALA   170      21.283  47.502  33.852  1.00  0.00           C  
ATOM   2455  O   ALA   170      22.481  47.515  33.693  1.00  0.00           O  
ATOM   2456  N   GLY   171      20.428  46.819  33.073  1.00  0.00           N  
ATOM   2457  H   GLY   171      19.432  46.975  33.149  1.00  0.00           H  
ATOM   2458  CA  GLY   171      20.833  45.939  32.001  1.00  0.00           C  
ATOM   2459  HA2 GLY   171      21.372  45.158  32.532  1.00  0.00           H  
ATOM   2460  HA3 GLY   171      19.954  45.601  31.457  1.00  0.00           H  
ATOM   2461  C   GLY   171      21.791  46.650  31.038  1.00  0.00           C  
ATOM   2462  O   GLY   171      22.825  46.105  30.727  1.00  0.00           O  
ATOM   2463  N   LYS   172      21.471  47.884  30.597  1.00  0.00           N  
ATOM   2464  H   LYS   172      20.704  48.317  31.094  1.00  0.00           H  
ATOM   2465  CA  LYS   172      22.386  48.528  29.602  1.00  0.00           C  
ATOM   2466  HA  LYS   172      22.541  47.821  28.791  1.00  0.00           H  
ATOM   2467  CB  LYS   172      21.713  49.854  28.986  1.00  0.00           C  
ATOM   2468  HB2 LYS   172      20.701  49.566  28.712  1.00  0.00           H  
ATOM   2469  HB3 LYS   172      21.566  50.510  29.843  1.00  0.00           H  
ATOM   2470  CG  LYS   172      22.380  50.485  27.834  1.00  0.00           C  
ATOM   2471  HG2 LYS   172      22.973  51.308  28.230  1.00  0.00           H  
ATOM   2472  HG3 LYS   172      22.979  49.742  27.311  1.00  0.00           H  
ATOM   2473  CD  LYS   172      21.355  51.130  26.872  1.00  0.00           C  
ATOM   2474  HD2 LYS   172      20.652  50.377  26.521  1.00  0.00           H  
ATOM   2475  HD3 LYS   172      20.782  51.924  27.347  1.00  0.00           H  
ATOM   2476  CE  LYS   172      21.872  51.720  25.533  1.00  0.00           C  
ATOM   2477  HE2 LYS   172      21.031  52.191  25.031  1.00  0.00           H  
ATOM   2478  HE3 LYS   172      22.662  52.445  25.711  1.00  0.00           H  
ATOM   2479  NZ  LYS   172      22.359  50.673  24.518  1.00  0.00           N  
ATOM   2480  HZ1 LYS   172      22.818  51.122  23.706  1.00  0.00           H  
ATOM   2481  HZ2 LYS   172      23.015  50.017  24.979  1.00  0.00           H  
ATOM   2482  HZ3 LYS   172      21.523  50.131  24.234  1.00  0.00           H  
ATOM   2483  C   LYS   172      23.720  48.910  30.203  1.00  0.00           C  
ATOM   2484  O   LYS   172      24.716  48.839  29.505  1.00  0.00           O  
ATOM   2485  N   THR   173      23.703  49.370  31.522  1.00  0.00           N  
ATOM   2486  H   THR   173      22.863  49.342  32.084  1.00  0.00           H  
ATOM   2487  CA  THR   173      24.919  49.862  32.204  1.00  0.00           C  
ATOM   2488  HA  THR   173      24.712  50.122  33.240  1.00  0.00           H  
ATOM   2489  CB  THR   173      25.425  51.083  31.547  1.00  0.00           C  
ATOM   2490  HB  THR   173      25.764  50.853  30.539  1.00  0.00           H  
ATOM   2491  CG2 THR   173      24.420  52.225  31.659  1.00  0.00           C  
ATOM   2492 HG21 THR   173      24.787  53.105  31.135  1.00  0.00           H  
ATOM   2493 HG22 THR   173      23.419  51.966  31.319  1.00  0.00           H  
ATOM   2494 HG23 THR   173      24.220  52.552  32.677  1.00  0.00           H  
ATOM   2495  OG1 THR   173      26.517  51.527  32.248  1.00  0.00           O  
ATOM   2496  HG1 THR   173      27.145  50.789  32.275  1.00  0.00           H  
ATOM   2497  C   THR   173      26.002  48.742  32.321  1.00  0.00           C  
ATOM   2498  O   THR   173      27.178  48.924  32.070  1.00  0.00           O  
ATOM   2499  N   LYS   174      25.584  47.500  32.637  1.00  0.00           N  
ATOM   2500  H   LYS   174      24.634  47.457  32.980  1.00  0.00           H  
ATOM   2501  CA  LYS   174      26.387  46.299  32.697  1.00  0.00           C  
ATOM   2502  HA  LYS   174      27.274  46.380  33.321  1.00  0.00           H  
ATOM   2503  CB  LYS   174      25.547  45.119  33.159  1.00  0.00           C  
ATOM   2504  HB2 LYS   174      24.642  45.099  32.555  1.00  0.00           H  
ATOM   2505  HB3 LYS   174      26.031  44.144  33.126  1.00  0.00           H  
ATOM   2506  CG  LYS   174      25.138  45.282  34.622  1.00  0.00           C  
ATOM   2507  HG2 LYS   174      26.081  45.390  35.155  1.00  0.00           H  
ATOM   2508  HG3 LYS   174      24.599  46.215  34.777  1.00  0.00           H  
ATOM   2509  CD  LYS   174      24.313  44.349  35.308  1.00  0.00           C  
ATOM   2510  HD2 LYS   174      23.340  44.350  34.821  1.00  0.00           H  
ATOM   2511  HD3 LYS   174      24.870  43.416  35.245  1.00  0.00           H  
ATOM   2512  CE  LYS   174      24.370  44.515  36.807  1.00  0.00           C  
ATOM   2513  HE2 LYS   174      24.019  43.696  37.430  1.00  0.00           H  
ATOM   2514  HE3 LYS   174      25.361  44.802  37.149  1.00  0.00           H  
ATOM   2515  NZ  LYS   174      23.408  45.506  37.248  1.00  0.00           N  
ATOM   2516  HZ1 LYS   174      22.432  45.344  36.941  1.00  0.00           H  
ATOM   2517  HZ2 LYS   174      23.321  45.441  38.278  1.00  0.00           H  
ATOM   2518  HZ3 LYS   174      23.810  46.412  36.948  1.00  0.00           H  
ATOM   2519  C   LYS   174      26.997  45.984  31.317  1.00  0.00           C  
ATOM   2520  O   LYS   174      28.188  45.662  31.154  1.00  0.00           O  
ATOM   2521  N   GLU   175      26.168  46.091  30.179  1.00  0.00           N  
ATOM   2522  H   GLU   175      25.212  46.417  30.226  1.00  0.00           H  
ATOM   2523  CA  GLU   175      26.551  45.825  28.844  1.00  0.00           C  
ATOM   2524  HA  GLU   175      26.926  44.818  28.680  1.00  0.00           H  
ATOM   2525  CB  GLU   175      25.308  46.042  27.909  1.00  0.00           C  
ATOM   2526  HB2 GLU   175      24.461  45.473  28.287  1.00  0.00           H  
ATOM   2527  HB3 GLU   175      25.036  47.086  28.055  1.00  0.00           H  
ATOM   2528  CG  GLU   175      25.621  45.952  26.364  1.00  0.00           C  
ATOM   2529  HG2 GLU   175      24.826  46.345  25.733  1.00  0.00           H  
ATOM   2530  HG3 GLU   175      26.578  46.412  26.122  1.00  0.00           H  
ATOM   2531  CD  GLU   175      25.594  44.467  26.065  1.00  0.00           C  
ATOM   2532  OE1 GLU   175      24.701  43.710  26.519  1.00  0.00           O  
ATOM   2533  OE2 GLU   175      26.446  43.964  25.318  1.00  0.00           O  
ATOM   2534  C   GLU   175      27.714  46.774  28.476  1.00  0.00           C  
ATOM   2535  O   GLU   175      28.695  46.322  27.949  1.00  0.00           O  
ATOM   2536  N   GLY   176      27.601  48.043  28.824  1.00  0.00           N  
ATOM   2537  H   GLY   176      26.748  48.286  29.310  1.00  0.00           H  
ATOM   2538  CA  GLY   176      28.624  49.052  28.508  1.00  0.00           C  
ATOM   2539  HA2 GLY   176      28.927  48.915  27.472  1.00  0.00           H  
ATOM   2540  HA3 GLY   176      28.185  50.042  28.614  1.00  0.00           H  
ATOM   2541  C   GLY   176      29.910  48.824  29.332  1.00  0.00           C  
ATOM   2542  O   GLY   176      31.023  48.997  28.796  1.00  0.00           O  
ATOM   2543  N   VAL   177      29.768  48.458  30.637  1.00  0.00           N  
ATOM   2544  H   VAL   177      28.846  48.421  31.052  1.00  0.00           H  
ATOM   2545  CA  VAL   177      30.890  48.112  31.510  1.00  0.00           C  
ATOM   2546  HA  VAL   177      31.501  49.010  31.570  1.00  0.00           H  
ATOM   2547  CB  VAL   177      30.387  47.823  33.006  1.00  0.00           C  
ATOM   2548  HB  VAL   177      29.503  47.209  32.844  1.00  0.00           H  
ATOM   2549  CG1 VAL   177      31.251  47.004  33.921  1.00  0.00           C  
ATOM   2550 HG11 VAL   177      31.240  45.940  33.696  1.00  0.00           H  
ATOM   2551 HG12 VAL   177      32.274  47.371  33.867  1.00  0.00           H  
ATOM   2552 HG13 VAL   177      30.998  47.168  34.966  1.00  0.00           H  
ATOM   2553  CG2 VAL   177      29.861  49.121  33.644  1.00  0.00           C  
ATOM   2554 HG21 VAL   177      29.412  49.012  34.629  1.00  0.00           H  
ATOM   2555 HG22 VAL   177      30.686  49.769  33.933  1.00  0.00           H  
ATOM   2556 HG23 VAL   177      29.215  49.646  32.944  1.00  0.00           H  
ATOM   2557  C   VAL   177      31.766  46.979  30.981  1.00  0.00           C  
ATOM   2558  O   VAL   177      32.962  47.049  30.928  1.00  0.00           O  
ATOM   2559  N   LEU   178      31.074  45.864  30.571  1.00  0.00           N  
ATOM   2560  H   LEU   178      30.069  45.838  30.672  1.00  0.00           H  
ATOM   2561  CA  LEU   178      31.663  44.715  29.802  1.00  0.00           C  
ATOM   2562  HA  LEU   178      32.288  44.150  30.491  1.00  0.00           H  
ATOM   2563  CB  LEU   178      30.497  43.774  29.329  1.00  0.00           C  
ATOM   2564  HB2 LEU   178      29.984  43.473  30.241  1.00  0.00           H  
ATOM   2565  HB3 LEU   178      29.834  44.235  28.601  1.00  0.00           H  
ATOM   2566  CG  LEU   178      30.971  42.430  28.747  1.00  0.00           C  
ATOM   2567  HG  LEU   178      31.653  42.584  27.913  1.00  0.00           H  
ATOM   2568  CD1 LEU   178      31.799  41.527  29.609  1.00  0.00           C  
ATOM   2569 HD11 LEU   178      31.757  40.459  29.408  1.00  0.00           H  
ATOM   2570 HD12 LEU   178      32.840  41.835  29.675  1.00  0.00           H  
ATOM   2571 HD13 LEU   178      31.373  41.697  30.596  1.00  0.00           H  
ATOM   2572  CD2 LEU   178      29.701  41.685  28.258  1.00  0.00           C  
ATOM   2573 HD21 LEU   178      29.971  40.975  27.479  1.00  0.00           H  
ATOM   2574 HD22 LEU   178      29.302  41.137  29.110  1.00  0.00           H  
ATOM   2575 HD23 LEU   178      28.919  42.333  27.870  1.00  0.00           H  
ATOM   2576  C   LEU   178      32.444  45.214  28.577  1.00  0.00           C  
ATOM   2577  O   LEU   178      33.643  44.937  28.454  1.00  0.00           O  
ATOM   2578  N   TYR   179      31.770  46.103  27.728  1.00  0.00           N  
ATOM   2579  H   TYR   179      30.811  46.268  28.003  1.00  0.00           H  
ATOM   2580  CA  TYR   179      32.370  46.685  26.545  1.00  0.00           C  
ATOM   2581  HA  TYR   179      32.681  45.887  25.875  1.00  0.00           H  
ATOM   2582  CB  TYR   179      31.361  47.448  25.851  1.00  0.00           C  
ATOM   2583  HB2 TYR   179      30.444  46.884  25.691  1.00  0.00           H  
ATOM   2584  HB3 TYR   179      30.914  48.246  26.441  1.00  0.00           H  
ATOM   2585  CG  TYR   179      31.787  48.004  24.600  1.00  0.00           C  
ATOM   2586  CD1 TYR   179      32.236  49.325  24.489  1.00  0.00           C  
ATOM   2587  HD1 TYR   179      32.266  50.012  25.326  1.00  0.00           H  
ATOM   2588  CE1 TYR   179      32.774  49.838  23.314  1.00  0.00           C  
ATOM   2589  HE1 TYR   179      33.295  50.787  23.286  1.00  0.00           H  
ATOM   2590  CZ  TYR   179      32.858  48.990  22.224  1.00  0.00           C  
ATOM   2591  OH  TYR   179      33.377  49.332  21.047  1.00  0.00           O  
ATOM   2592  HH  TYR   179      33.538  48.568  20.471  1.00  0.00           H  
ATOM   2593  CE2 TYR   179      32.408  47.677  22.295  1.00  0.00           C  
ATOM   2594  HE2 TYR   179      32.502  46.959  21.489  1.00  0.00           H  
ATOM   2595  CD2 TYR   179      31.855  47.200  23.493  1.00  0.00           C  
ATOM   2596  HD2 TYR   179      31.692  46.132  23.565  1.00  0.00           H  
ATOM   2597  C   TYR   179      33.622  47.499  26.980  1.00  0.00           C  
ATOM   2598  O   TYR   179      34.595  47.375  26.284  1.00  0.00           O  
ATOM   2599  N   VAL   180      33.577  48.274  28.083  1.00  0.00           N  
ATOM   2600  H   VAL   180      32.813  48.350  28.742  1.00  0.00           H  
ATOM   2601  CA  VAL   180      34.713  49.180  28.376  1.00  0.00           C  
ATOM   2602  HA  VAL   180      35.563  48.518  28.230  1.00  0.00           H  
ATOM   2603  CB  VAL   180      34.807  50.271  27.380  1.00  0.00           C  
ATOM   2604  HB  VAL   180      34.767  49.898  26.358  1.00  0.00           H  
ATOM   2605  CG1 VAL   180      33.754  51.372  27.486  1.00  0.00           C  
ATOM   2606 HG11 VAL   180      32.771  50.907  27.453  1.00  0.00           H  
ATOM   2607 HG12 VAL   180      33.902  51.967  28.385  1.00  0.00           H  
ATOM   2608 HG13 VAL   180      33.956  51.948  26.585  1.00  0.00           H  
ATOM   2609  CG2 VAL   180      36.185  50.954  27.414  1.00  0.00           C  
ATOM   2610 HG21 VAL   180      37.015  50.324  27.100  1.00  0.00           H  
ATOM   2611 HG22 VAL   180      36.121  51.767  26.693  1.00  0.00           H  
ATOM   2612 HG23 VAL   180      36.280  51.453  28.376  1.00  0.00           H  
ATOM   2613  C   VAL   180      34.760  49.665  29.754  1.00  0.00           C  
ATOM   2614  O   VAL   180      35.841  49.778  30.371  1.00  0.00           O  
ATOM   2615  N   GLY   181      33.516  49.994  30.292  1.00  0.00           N  
ATOM   2616  H   GLY   181      32.706  49.801  29.719  1.00  0.00           H  
ATOM   2617  CA  GLY   181      33.503  51.261  31.092  1.00  0.00           C  
ATOM   2618  HA2 GLY   181      33.540  50.961  32.137  1.00  0.00           H  
ATOM   2619  HA3 GLY   181      34.478  51.741  31.076  1.00  0.00           H  
ATOM   2620  C   GLY   181      32.256  52.074  30.845  1.00  0.00           C  
ATOM   2621  O   GLY   181      31.564  51.753  29.873  1.00  0.00           O  
ATOM   2622  N   SER   182      32.033  53.210  31.646  1.00  0.00           N  
ATOM   2623  H   SER   182      32.756  53.536  32.274  1.00  0.00           H  
ATOM   2624  CA  SER   182      30.690  53.646  31.891  1.00  0.00           C  
ATOM   2625  HA  SER   182      30.078  53.399  31.027  1.00  0.00           H  
ATOM   2626  CB  SER   182      30.051  53.059  33.125  1.00  0.00           C  
ATOM   2627  HB2 SER   182      29.110  53.544  33.373  1.00  0.00           H  
ATOM   2628  HB3 SER   182      29.864  51.991  33.044  1.00  0.00           H  
ATOM   2629  OG  SER   182      30.821  53.280  34.275  1.00  0.00           O  
ATOM   2630  HG  SER   182      31.467  52.570  34.411  1.00  0.00           H  
ATOM   2631  C   SER   182      30.676  55.135  32.008  1.00  0.00           C  
ATOM   2632  O   SER   182      31.687  55.826  32.187  1.00  0.00           O  
ATOM   2633  N   LYS   183      29.461  55.699  31.884  1.00  0.00           N  
ATOM   2634  H   LYS   183      28.691  55.103  31.614  1.00  0.00           H  
ATOM   2635  CA  LYS   183      28.991  57.069  32.254  1.00  0.00           C  
ATOM   2636  HA  LYS   183      29.784  57.801  32.391  1.00  0.00           H  
ATOM   2637  CB  LYS   183      28.189  57.722  31.147  1.00  0.00           C  
ATOM   2638  HB2 LYS   183      27.488  56.998  30.736  1.00  0.00           H  
ATOM   2639  HB3 LYS   183      27.664  58.552  31.616  1.00  0.00           H  
ATOM   2640  CG  LYS   183      29.034  58.203  29.997  1.00  0.00           C  
ATOM   2641  HG2 LYS   183      29.199  59.262  30.183  1.00  0.00           H  
ATOM   2642  HG3 LYS   183      30.017  57.737  29.971  1.00  0.00           H  
ATOM   2643  CD  LYS   183      28.398  57.939  28.686  1.00  0.00           C  
ATOM   2644  HD2 LYS   183      27.963  56.942  28.648  1.00  0.00           H  
ATOM   2645  HD3 LYS   183      27.625  58.680  28.495  1.00  0.00           H  
ATOM   2646  CE  LYS   183      29.350  58.106  27.553  1.00  0.00           C  
ATOM   2647  HE2 LYS   183      30.154  57.385  27.678  1.00  0.00           H  
ATOM   2648  HE3 LYS   183      28.769  57.904  26.657  1.00  0.00           H  
ATOM   2649  NZ  LYS   183      30.002  59.472  27.450  1.00  0.00           N  
ATOM   2650  HZ1 LYS   183      29.231  60.163  27.496  1.00  0.00           H  
ATOM   2651  HZ2 LYS   183      30.747  59.533  28.167  1.00  0.00           H  
ATOM   2652  HZ3 LYS   183      30.432  59.544  26.510  1.00  0.00           H  
ATOM   2653  C   LYS   183      28.167  57.099  33.554  1.00  0.00           C  
ATOM   2654  O   LYS   183      28.406  57.921  34.413  1.00  0.00           O  
ATOM   2655  N   THR   184      27.235  56.084  33.631  1.00  0.00           N  
ATOM   2656  H   THR   184      27.226  55.468  32.829  1.00  0.00           H  
ATOM   2657  CA  THR   184      26.206  55.905  34.636  1.00  0.00           C  
ATOM   2658  HA  THR   184      26.381  56.597  35.456  1.00  0.00           H  
ATOM   2659  CB  THR   184      24.818  56.124  34.067  1.00  0.00           C  
ATOM   2660  HB  THR   184      24.062  55.901  34.817  1.00  0.00           H  
ATOM   2661  CG2 THR   184      24.750  57.651  33.857  1.00  0.00           C  
ATOM   2662 HG21 THR   184      25.074  58.161  34.762  1.00  0.00           H  
ATOM   2663 HG22 THR   184      25.361  58.043  33.047  1.00  0.00           H  
ATOM   2664 HG23 THR   184      23.744  57.965  33.588  1.00  0.00           H  
ATOM   2665  OG1 THR   184      24.510  55.570  32.831  1.00  0.00           O  
ATOM   2666  HG1 THR   184      24.517  54.606  32.935  1.00  0.00           H  
ATOM   2667  C   THR   184      26.421  54.499  35.091  1.00  0.00           C  
ATOM   2668  O   THR   184      25.731  53.587  34.576  1.00  0.00           O  
ATOM   2669  N   LYS   185      27.368  54.259  36.030  1.00  0.00           N  
ATOM   2670  H   LYS   185      27.689  54.977  36.665  1.00  0.00           H  
ATOM   2671  CA  LYS   185      27.948  52.894  36.273  1.00  0.00           C  
ATOM   2672  HA  LYS   185      28.239  52.387  35.356  1.00  0.00           H  
ATOM   2673  CB  LYS   185      29.153  53.048  37.225  1.00  0.00           C  
ATOM   2674  HB2 LYS   185      29.767  53.740  36.652  1.00  0.00           H  
ATOM   2675  HB3 LYS   185      28.739  53.493  38.127  1.00  0.00           H  
ATOM   2676  CG  LYS   185      29.929  51.779  37.657  1.00  0.00           C  
ATOM   2677  HG2 LYS   185      29.645  51.586  38.689  1.00  0.00           H  
ATOM   2678  HG3 LYS   185      29.545  51.026  36.971  1.00  0.00           H  
ATOM   2679  CD  LYS   185      31.490  51.899  37.800  1.00  0.00           C  
ATOM   2680  HD2 LYS   185      31.888  50.935  38.110  1.00  0.00           H  
ATOM   2681  HD3 LYS   185      31.925  52.202  36.850  1.00  0.00           H  
ATOM   2682  CE  LYS   185      31.808  52.892  38.884  1.00  0.00           C  
ATOM   2683  HE2 LYS   185      32.867  53.137  38.854  1.00  0.00           H  
ATOM   2684  HE3 LYS   185      31.212  53.777  38.678  1.00  0.00           H  
ATOM   2685  NZ  LYS   185      31.633  52.355  40.320  1.00  0.00           N  
ATOM   2686  HZ1 LYS   185      31.841  53.095  41.014  1.00  0.00           H  
ATOM   2687  HZ2 LYS   185      30.708  51.890  40.358  1.00  0.00           H  
ATOM   2688  HZ3 LYS   185      32.225  51.514  40.441  1.00  0.00           H  
ATOM   2689  C   LYS   185      26.871  51.954  36.845  1.00  0.00           C  
ATOM   2690  O   LYS   185      26.790  50.793  36.420  1.00  0.00           O  
ATOM   2691  N   GLU   186      25.927  52.533  37.705  1.00  0.00           N  
ATOM   2692  H   GLU   186      25.840  53.473  38.066  1.00  0.00           H  
ATOM   2693  CA  GLU   186      24.901  51.666  38.181  1.00  0.00           C  
ATOM   2694  HA  GLU   186      25.435  50.724  38.279  1.00  0.00           H  
ATOM   2695  CB  GLU   186      24.678  52.035  39.601  1.00  0.00           C  
ATOM   2696  HB2 GLU   186      25.623  52.313  40.064  1.00  0.00           H  
ATOM   2697  HB3 GLU   186      24.006  52.884  39.711  1.00  0.00           H  
ATOM   2698  CG  GLU   186      24.095  50.914  40.485  1.00  0.00           C  
ATOM   2699  HG2 GLU   186      24.122  51.279  41.510  1.00  0.00           H  
ATOM   2700  HG3 GLU   186      23.032  50.774  40.299  1.00  0.00           H  
ATOM   2701  CD  GLU   186      24.772  49.502  40.665  1.00  0.00           C  
ATOM   2702  OE1 GLU   186      25.703  49.283  41.476  1.00  0.00           O  
ATOM   2703  OE2 GLU   186      24.307  48.533  39.937  1.00  0.00           O  
ATOM   2704  C   GLU   186      23.579  51.600  37.370  1.00  0.00           C  
ATOM   2705  O   GLU   186      22.541  51.016  37.802  1.00  0.00           O  
ATOM   2706  N   GLY   187      23.614  52.163  36.140  1.00  0.00           N  
ATOM   2707  H   GLY   187      24.495  52.521  35.796  1.00  0.00           H  
ATOM   2708  CA  GLY   187      22.465  52.516  35.369  1.00  0.00           C  
ATOM   2709  HA2 GLY   187      22.734  52.494  34.316  1.00  0.00           H  
ATOM   2710  HA3 GLY   187      21.629  51.940  35.758  1.00  0.00           H  
ATOM   2711  C   GLY   187      22.157  54.006  35.600  1.00  0.00           C  
ATOM   2712  O   GLY   187      21.887  54.570  34.572  1.00  0.00           O  
ATOM   2713  N   VAL   188      22.329  54.548  36.811  1.00  0.00           N  
ATOM   2714  H   VAL   188      22.766  53.995  37.536  1.00  0.00           H  
ATOM   2715  CA  VAL   188      21.496  55.699  37.268  1.00  0.00           C  
ATOM   2716  HA  VAL   188      21.361  56.405  36.452  1.00  0.00           H  
ATOM   2717  CB  VAL   188      20.174  55.209  37.876  1.00  0.00           C  
ATOM   2718  HB  VAL   188      19.747  56.122  38.287  1.00  0.00           H  
ATOM   2719  CG1 VAL   188      19.259  54.805  36.775  1.00  0.00           C  
ATOM   2720 HG11 VAL   188      19.564  53.865  36.322  1.00  0.00           H  
ATOM   2721 HG12 VAL   188      18.261  54.742  37.205  1.00  0.00           H  
ATOM   2722 HG13 VAL   188      19.296  55.606  36.040  1.00  0.00           H  
ATOM   2723  CG2 VAL   188      20.309  54.201  38.945  1.00  0.00           C  
ATOM   2724 HG21 VAL   188      19.331  53.955  39.356  1.00  0.00           H  
ATOM   2725 HG22 VAL   188      20.793  53.277  38.634  1.00  0.00           H  
ATOM   2726 HG23 VAL   188      20.851  54.667  39.765  1.00  0.00           H  
ATOM   2727  C   VAL   188      22.285  56.422  38.368  1.00  0.00           C  
ATOM   2728  O   VAL   188      23.146  55.924  39.121  1.00  0.00           O  
ATOM   2729  N   VAL   189      22.172  57.769  38.337  1.00  0.00           N  
ATOM   2730  H   VAL   189      21.794  58.196  37.502  1.00  0.00           H  
ATOM   2731  CA  VAL   189      22.749  58.617  39.349  1.00  0.00           C  
ATOM   2732  HA  VAL   189      23.138  58.004  40.158  1.00  0.00           H  
ATOM   2733  CB  VAL   189      23.869  59.558  38.794  1.00  0.00           C  
ATOM   2734  HB  VAL   189      24.387  60.160  39.538  1.00  0.00           H  
ATOM   2735  CG1 VAL   189      25.046  58.758  38.228  1.00  0.00           C  
ATOM   2736 HG11 VAL   189      24.724  57.921  37.613  1.00  0.00           H  
ATOM   2737 HG12 VAL   189      25.818  59.389  37.791  1.00  0.00           H  
ATOM   2738 HG13 VAL   189      25.576  58.181  38.983  1.00  0.00           H  
ATOM   2739  CG2 VAL   189      23.395  60.507  37.687  1.00  0.00           C  
ATOM   2740 HG21 VAL   189      24.204  61.091  37.253  1.00  0.00           H  
ATOM   2741 HG22 VAL   189      22.939  59.878  36.925  1.00  0.00           H  
ATOM   2742 HG23 VAL   189      22.672  61.251  38.015  1.00  0.00           H  
ATOM   2743  C   VAL   189      21.703  59.608  39.877  1.00  0.00           C  
ATOM   2744  O   VAL   189      22.004  60.287  40.848  1.00  0.00           O  
ATOM   2745  N   HIE   190      20.513  59.625  39.255  1.00  0.00           N  
ATOM   2746  H   HIE   190      20.212  58.987  38.530  1.00  0.00           H  
ATOM   2747  CA  HIE   190      19.366  60.423  39.699  1.00  0.00           C  
ATOM   2748  HA  HIE   190      19.299  60.260  40.772  1.00  0.00           H  
ATOM   2749  CB  HIE   190      19.507  61.842  39.262  1.00  0.00           C  
ATOM   2750  HB2 HIE   190      18.664  62.287  39.786  1.00  0.00           H  
ATOM   2751  HB3 HIE   190      20.482  62.200  39.588  1.00  0.00           H  
ATOM   2752  CG  HIE   190      19.213  62.115  37.862  1.00  0.00           C  
ATOM   2753  ND1 HIE   190      19.956  61.724  36.762  1.00  0.00           N  
ATOM   2754  CE1 HIE   190      19.352  62.216  35.660  1.00  0.00           C  
ATOM   2755  HE1 HIE   190      19.699  62.362  34.649  1.00  0.00           H  
ATOM   2756  NE2 HIE   190      18.285  62.908  36.058  1.00  0.00           N  
ATOM   2757  HE2 HIE   190      17.637  63.355  35.401  1.00  0.00           H  
ATOM   2758  CD2 HIE   190      18.114  62.839  37.369  1.00  0.00           C  
ATOM   2759  HD2 HIE   190      17.286  63.193  37.960  1.00  0.00           H  
ATOM   2760  C   HIE   190      18.104  59.768  39.152  1.00  0.00           C  
ATOM   2761  O   HIE   190      18.088  58.738  38.440  1.00  0.00           O  
ATOM   2762  N   GLY   191      17.002  60.424  39.579  1.00  0.00           N  
ATOM   2763  H   GLY   191      17.113  61.147  40.277  1.00  0.00           H  
ATOM   2764  CA  GLY   191      15.740  59.851  39.271  1.00  0.00           C  
ATOM   2765  HA2 GLY   191      14.957  60.588  39.104  1.00  0.00           H  
ATOM   2766  HA3 GLY   191      15.745  59.273  38.350  1.00  0.00           H  
ATOM   2767  C   GLY   191      15.231  58.991  40.472  1.00  0.00           C  
ATOM   2768  O   GLY   191      15.119  59.459  41.579  1.00  0.00           O  
ATOM   2769  N   VAL   192      14.930  57.740  40.143  1.00  0.00           N  
ATOM   2770  H   VAL   192      15.180  57.382  39.231  1.00  0.00           H  
ATOM   2771  CA  VAL   192      14.053  56.938  41.008  1.00  0.00           C  
ATOM   2772  HA  VAL   192      13.161  57.541  41.164  1.00  0.00           H  
ATOM   2773  CB  VAL   192      13.561  55.640  40.293  1.00  0.00           C  
ATOM   2774  HB  VAL   192      14.398  55.040  39.939  1.00  0.00           H  
ATOM   2775  CG1 VAL   192      12.856  54.647  41.244  1.00  0.00           C  
ATOM   2776 HG11 VAL   192      12.484  53.754  40.745  1.00  0.00           H  
ATOM   2777 HG12 VAL   192      13.635  54.269  41.903  1.00  0.00           H  
ATOM   2778 HG13 VAL   192      12.086  55.134  41.839  1.00  0.00           H  
ATOM   2779  CG2 VAL   192      12.639  55.950  39.062  1.00  0.00           C  
ATOM   2780 HG21 VAL   192      12.998  56.765  38.437  1.00  0.00           H  
ATOM   2781 HG22 VAL   192      12.688  55.063  38.434  1.00  0.00           H  
ATOM   2782 HG23 VAL   192      11.594  56.047  39.350  1.00  0.00           H  
ATOM   2783  C   VAL   192      14.671  56.581  42.400  1.00  0.00           C  
ATOM   2784  O   VAL   192      14.022  56.403  43.393  1.00  0.00           O  
ATOM   2785  N   ALA   193      16.041  56.574  42.475  1.00  0.00           N  
ATOM   2786  H   ALA   193      16.532  56.922  41.662  1.00  0.00           H  
ATOM   2787  CA  ALA   193      16.786  56.303  43.680  1.00  0.00           C  
ATOM   2788  HA  ALA   193      16.272  56.798  44.501  1.00  0.00           H  
ATOM   2789  CB  ALA   193      16.774  54.812  44.024  1.00  0.00           C  
ATOM   2790  HB1 ALA   193      17.148  54.591  45.022  1.00  0.00           H  
ATOM   2791  HB2 ALA   193      15.752  54.481  43.855  1.00  0.00           H  
ATOM   2792  HB3 ALA   193      17.527  54.345  43.392  1.00  0.00           H  
ATOM   2793  C   ALA   193      18.141  56.940  43.592  1.00  0.00           C  
ATOM   2794  O   ALA   193      18.249  58.046  43.007  1.00  0.00           O  
ATOM   2795  N   THR   194      19.241  56.277  44.126  1.00  0.00           N  
ATOM   2796  H   THR   194      19.001  55.471  44.687  1.00  0.00           H  
ATOM   2797  CA  THR   194      20.700  56.536  43.809  1.00  0.00           C  
ATOM   2798  HA  THR   194      21.170  55.840  44.500  1.00  0.00           H  
ATOM   2799  CB  THR   194      21.102  58.032  44.072  1.00  0.00           C  
ATOM   2800  HB  THR   194      20.585  58.670  43.358  1.00  0.00           H  
ATOM   2801  CG2 THR   194      20.646  58.422  45.508  1.00  0.00           C  
ATOM   2802 HG21 THR   194      19.670  58.884  45.648  1.00  0.00           H  
ATOM   2803 HG22 THR   194      20.806  57.685  46.292  1.00  0.00           H  
ATOM   2804 HG23 THR   194      21.279  59.263  45.787  1.00  0.00           H  
ATOM   2805  OG1 THR   194      22.466  58.305  44.026  1.00  0.00           O  
ATOM   2806  HG1 THR   194      22.599  59.209  44.349  1.00  0.00           H  
ATOM   2807  C   THR   194      21.058  56.031  42.393  1.00  0.00           C  
ATOM   2808  O   THR   194      20.169  56.005  41.538  1.00  0.00           O  
ATOM   2809  N   VAL   195      22.309  55.648  42.027  1.00  0.00           N  
ATOM   2810  H   VAL   195      22.420  55.518  41.031  1.00  0.00           H  
ATOM   2811  CA  VAL   195      23.489  55.502  42.819  1.00  0.00           C  
ATOM   2812  HA  VAL   195      23.463  55.895  43.833  1.00  0.00           H  
ATOM   2813  CB  VAL   195      23.912  53.985  43.013  1.00  0.00           C  
ATOM   2814  HB  VAL   195      23.993  53.558  42.015  1.00  0.00           H  
ATOM   2815  CG1 VAL   195      25.242  53.823  43.815  1.00  0.00           C  
ATOM   2816 HG11 VAL   195      25.506  52.767  43.782  1.00  0.00           H  
ATOM   2817 HG12 VAL   195      26.004  54.425  43.324  1.00  0.00           H  
ATOM   2818 HG13 VAL   195      25.112  54.178  44.835  1.00  0.00           H  
ATOM   2819  CG2 VAL   195      22.821  53.258  43.742  1.00  0.00           C  
ATOM   2820 HG21 VAL   195      21.956  53.193  43.084  1.00  0.00           H  
ATOM   2821 HG22 VAL   195      23.104  52.248  44.032  1.00  0.00           H  
ATOM   2822 HG23 VAL   195      22.568  53.837  44.628  1.00  0.00           H  
ATOM   2823  C   VAL   195      24.539  56.308  42.122  1.00  0.00           C  
ATOM   2824  O   VAL   195      25.313  55.733  41.303  1.00  0.00           O  
ATOM   2825  N   ALA   196      24.664  57.604  42.518  1.00  0.00           N  
ATOM   2826  H   ALA   196      23.939  58.171  42.936  1.00  0.00           H  
ATOM   2827  CA  ALA   196      25.983  58.347  42.317  1.00  0.00           C  
ATOM   2828  HA  ALA   196      26.483  58.020  41.408  1.00  0.00           H  
ATOM   2829  CB  ALA   196      25.791  59.820  42.002  1.00  0.00           C  
ATOM   2830  HB1 ALA   196      24.733  60.052  41.895  1.00  0.00           H  
ATOM   2831  HB2 ALA   196      26.079  60.316  42.927  1.00  0.00           H  
ATOM   2832  HB3 ALA   196      26.237  60.207  41.089  1.00  0.00           H  
ATOM   2833  C   ALA   196      26.864  58.002  43.555  1.00  0.00           C  
ATOM   2834  O   ALA   196      26.291  57.509  44.562  1.00  0.00           O  
ATOM   2835  N   GLU   197      28.180  58.336  43.597  1.00  0.00           N  
ATOM   2836  H   GLU   197      28.621  58.788  42.808  1.00  0.00           H  
ATOM   2837  CA  GLU   197      29.106  57.512  44.421  1.00  0.00           C  
ATOM   2838  HA  GLU   197      28.453  57.074  45.173  1.00  0.00           H  
ATOM   2839  CB  GLU   197      29.654  56.380  43.544  1.00  0.00           C  
ATOM   2840  HB2 GLU   197      28.790  55.926  43.064  1.00  0.00           H  
ATOM   2841  HB3 GLU   197      30.347  56.824  42.832  1.00  0.00           H  
ATOM   2842  CG  GLU   197      30.477  55.300  44.234  1.00  0.00           C  
ATOM   2843  HG2 GLU   197      31.419  55.723  44.579  1.00  0.00           H  
ATOM   2844  HG3 GLU   197      29.935  54.923  45.099  1.00  0.00           H  
ATOM   2845  CD  GLU   197      30.767  54.182  43.189  1.00  0.00           C  
ATOM   2846  OE1 GLU   197      31.770  54.178  42.426  1.00  0.00           O  
ATOM   2847  OE2 GLU   197      29.947  53.203  43.127  1.00  0.00           O  
ATOM   2848  C   GLU   197      30.212  58.299  45.086  1.00  0.00           C  
ATOM   2849  O   GLU   197      31.054  58.869  44.407  1.00  0.00           O  
ATOM   2850  N   LYS   198      30.265  58.118  46.480  1.00  0.00           N  
ATOM   2851  H   LYS   198      29.607  57.573  47.022  1.00  0.00           H  
ATOM   2852  CA  LYS   198      31.106  58.972  47.315  1.00  0.00           C  
ATOM   2853  HA  LYS   198      31.940  59.097  46.628  1.00  0.00           H  
ATOM   2854  CB  LYS   198      30.492  60.385  47.490  1.00  0.00           C  
ATOM   2855  HB2 LYS   198      30.035  60.593  46.525  1.00  0.00           H  
ATOM   2856  HB3 LYS   198      29.721  60.253  48.247  1.00  0.00           H  
ATOM   2857  CG  LYS   198      31.644  61.370  47.849  1.00  0.00           C  
ATOM   2858  HG2 LYS   198      31.872  61.379  48.913  1.00  0.00           H  
ATOM   2859  HG3 LYS   198      32.520  61.105  47.262  1.00  0.00           H  
ATOM   2860  CD  LYS   198      31.207  62.702  47.421  1.00  0.00           C  
ATOM   2861  HD2 LYS   198      30.960  62.708  46.361  1.00  0.00           H  
ATOM   2862  HD3 LYS   198      30.292  63.038  47.904  1.00  0.00           H  
ATOM   2863  CE  LYS   198      32.209  63.789  47.644  1.00  0.00           C  
ATOM   2864  HE2 LYS   198      32.352  63.863  48.719  1.00  0.00           H  
ATOM   2865  HE3 LYS   198      33.161  63.537  47.184  1.00  0.00           H  
ATOM   2866  NZ  LYS   198      31.715  65.006  47.063  1.00  0.00           N  
ATOM   2867  HZ1 LYS   198      32.483  65.700  47.052  1.00  0.00           H  
ATOM   2868  HZ2 LYS   198      31.408  64.882  46.082  1.00  0.00           H  
ATOM   2869  HZ3 LYS   198      30.900  65.317  47.623  1.00  0.00           H  
ATOM   2870  C   LYS   198      31.618  58.255  48.573  1.00  0.00           C  
ATOM   2871  O   LYS   198      32.100  57.118  48.495  1.00  0.00           O  
ATOM   2872  N   THR   199      31.668  59.015  49.710  1.00  0.00           N  
ATOM   2873  H   THR   199      31.322  59.965  49.679  1.00  0.00           H  
ATOM   2874  CA  THR   199      32.261  58.628  50.966  1.00  0.00           C  
ATOM   2875  HA  THR   199      32.132  59.407  51.714  1.00  0.00           H  
ATOM   2876  CB  THR   199      33.748  58.438  50.828  1.00  0.00           C  
ATOM   2877  HB  THR   199      33.944  57.660  50.093  1.00  0.00           H  
ATOM   2878  CG2 THR   199      34.495  59.687  50.404  1.00  0.00           C  
ATOM   2879 HG21 THR   199      35.577  59.581  50.461  1.00  0.00           H  
ATOM   2880 HG22 THR   199      34.241  59.802  49.352  1.00  0.00           H  
ATOM   2881 HG23 THR   199      34.363  60.600  50.980  1.00  0.00           H  
ATOM   2882  OG1 THR   199      34.396  58.140  52.025  1.00  0.00           O  
ATOM   2883  HG1 THR   199      35.001  57.449  51.713  1.00  0.00           H  
ATOM   2884  C   THR   199      31.538  57.442  51.623  1.00  0.00           C  
ATOM   2885  O   THR   199      30.513  57.025  51.010  1.00  0.00           O  
ATOM   2886  N   LYS   200      32.008  56.729  52.619  1.00  0.00           N  
ATOM   2887  H   LYS   200      32.872  57.100  52.991  1.00  0.00           H  
ATOM   2888  CA  LYS   200      31.442  55.443  52.996  1.00  0.00           C  
ATOM   2889  HA  LYS   200      31.364  54.918  52.047  1.00  0.00           H  
ATOM   2890  CB  LYS   200      32.296  54.560  53.864  1.00  0.00           C  
ATOM   2891  HB2 LYS   200      31.711  53.650  53.986  1.00  0.00           H  
ATOM   2892  HB3 LYS   200      33.174  54.351  53.256  1.00  0.00           H  
ATOM   2893  CG  LYS   200      32.661  55.296  55.157  1.00  0.00           C  
ATOM   2894  HG2 LYS   200      33.322  56.149  55.013  1.00  0.00           H  
ATOM   2895  HG3 LYS   200      31.729  55.700  55.547  1.00  0.00           H  
ATOM   2896  CD  LYS   200      33.351  54.418  56.196  1.00  0.00           C  
ATOM   2897  HD2 LYS   200      32.697  53.585  56.446  1.00  0.00           H  
ATOM   2898  HD3 LYS   200      34.331  54.095  55.849  1.00  0.00           H  
ATOM   2899  CE  LYS   200      33.682  55.253  57.483  1.00  0.00           C  
ATOM   2900  HE2 LYS   200      34.134  56.180  57.139  1.00  0.00           H  
ATOM   2901  HE3 LYS   200      32.846  55.578  58.099  1.00  0.00           H  
ATOM   2902  NZ  LYS   200      34.739  54.609  58.397  1.00  0.00           N  
ATOM   2903  HZ1 LYS   200      35.087  55.274  59.110  1.00  0.00           H  
ATOM   2904  HZ2 LYS   200      34.269  53.872  58.953  1.00  0.00           H  
ATOM   2905  HZ3 LYS   200      35.517  54.229  57.829  1.00  0.00           H  
ATOM   2906  C   LYS   200      30.072  55.662  53.589  1.00  0.00           C  
ATOM   2907  O   LYS   200      29.194  54.784  53.400  1.00  0.00           O  
ATOM   2908  N   GLU   201      29.799  56.863  54.125  1.00  0.00           N  
ATOM   2909  H   GLU   201      30.555  57.509  54.312  1.00  0.00           H  
ATOM   2910  CA  GLU   201      28.561  57.135  54.823  1.00  0.00           C  
ATOM   2911  HA  GLU   201      28.206  56.245  55.338  1.00  0.00           H  
ATOM   2912  CB  GLU   201      28.585  58.269  55.800  1.00  0.00           C  
ATOM   2913  HB2 GLU   201      29.453  58.308  56.455  1.00  0.00           H  
ATOM   2914  HB3 GLU   201      28.711  59.221  55.288  1.00  0.00           H  
ATOM   2915  CG  GLU   201      27.395  58.346  56.776  1.00  0.00           C  
ATOM   2916  HG2 GLU   201      27.152  59.388  56.975  1.00  0.00           H  
ATOM   2917  HG3 GLU   201      26.488  57.873  56.404  1.00  0.00           H  
ATOM   2918  CD  GLU   201      27.693  57.643  58.119  1.00  0.00           C  
ATOM   2919  OE1 GLU   201      28.647  57.913  58.829  1.00  0.00           O  
ATOM   2920  OE2 GLU   201      26.849  56.722  58.360  1.00  0.00           O  
ATOM   2921  C   GLU   201      27.496  57.307  53.727  1.00  0.00           C  
ATOM   2922  O   GLU   201      26.295  57.011  54.017  1.00  0.00           O  
ATOM   2923  N   GLN   202      27.882  57.823  52.576  1.00  0.00           N  
ATOM   2924  H   GLN   202      28.847  58.076  52.407  1.00  0.00           H  
ATOM   2925  CA  GLN   202      27.012  57.846  51.424  1.00  0.00           C  
ATOM   2926  HA  GLN   202      26.026  58.201  51.713  1.00  0.00           H  
ATOM   2927  CB  GLN   202      27.694  58.755  50.435  1.00  0.00           C  
ATOM   2928  HB2 GLN   202      27.979  59.627  51.019  1.00  0.00           H  
ATOM   2929  HB3 GLN   202      28.679  58.405  50.135  1.00  0.00           H  
ATOM   2930  CG  GLN   202      26.843  59.315  49.236  1.00  0.00           C  
ATOM   2931  HG2 GLN   202      25.840  59.597  49.546  1.00  0.00           H  
ATOM   2932  HG3 GLN   202      27.312  60.280  49.051  1.00  0.00           H  
ATOM   2933  CD  GLN   202      26.857  58.456  47.972  1.00  0.00           C  
ATOM   2934  OE1 GLN   202      27.423  57.424  47.805  1.00  0.00           O  
ATOM   2935  NE2 GLN   202      26.007  58.825  47.041  1.00  0.00           N  
ATOM   2936 HE21 GLN   202      25.987  58.238  46.218  1.00  0.00           H  
ATOM   2937 HE22 GLN   202      25.193  59.416  47.146  1.00  0.00           H  
ATOM   2938  C   GLN   202      26.817  56.458  50.916  1.00  0.00           C  
ATOM   2939  O   GLN   202      25.687  55.963  50.759  1.00  0.00           O  
ATOM   2940  N   VAL   203      27.903  55.720  50.621  1.00  0.00           N  
ATOM   2941  H   VAL   203      28.802  56.086  50.906  1.00  0.00           H  
ATOM   2942  CA  VAL   203      27.750  54.410  49.844  1.00  0.00           C  
ATOM   2943  HA  VAL   203      27.108  54.509  48.972  1.00  0.00           H  
ATOM   2944  CB  VAL   203      29.078  53.798  49.572  1.00  0.00           C  
ATOM   2945  HB  VAL   203      29.532  53.703  50.557  1.00  0.00           H  
ATOM   2946  CG1 VAL   203      29.100  52.424  48.961  1.00  0.00           C  
ATOM   2947 HG11 VAL   203      28.812  52.529  47.917  1.00  0.00           H  
ATOM   2948 HG12 VAL   203      30.097  52.027  49.138  1.00  0.00           H  
ATOM   2949 HG13 VAL   203      28.305  51.747  49.270  1.00  0.00           H  
ATOM   2950  CG2 VAL   203      30.011  54.589  48.568  1.00  0.00           C  
ATOM   2951 HG21 VAL   203      29.902  55.659  48.731  1.00  0.00           H  
ATOM   2952 HG22 VAL   203      31.062  54.361  48.735  1.00  0.00           H  
ATOM   2953 HG23 VAL   203      29.775  54.259  47.558  1.00  0.00           H  
ATOM   2954  C   VAL   203      27.000  53.366  50.733  1.00  0.00           C  
ATOM   2955  O   VAL   203      26.196  52.656  50.219  1.00  0.00           O  
ATOM   2956  N   THR   204      27.065  53.427  52.133  1.00  0.00           N  
ATOM   2957  H   THR   204      27.747  54.051  52.542  1.00  0.00           H  
ATOM   2958  CA  THR   204      26.450  52.470  53.062  1.00  0.00           C  
ATOM   2959  HA  THR   204      26.848  52.709  54.046  1.00  0.00           H  
ATOM   2960  CB  THR   204      26.860  50.957  52.747  1.00  0.00           C  
ATOM   2961  HB  THR   204      26.637  50.682  51.719  1.00  0.00           H  
ATOM   2962  CG2 THR   204      28.313  50.556  52.839  1.00  0.00           C  
ATOM   2963 HG21 THR   204      28.860  50.913  51.969  1.00  0.00           H  
ATOM   2964 HG22 THR   204      28.755  51.145  53.640  1.00  0.00           H  
ATOM   2965 HG23 THR   204      28.414  49.474  52.881  1.00  0.00           H  
ATOM   2966  OG1 THR   204      26.259  50.093  53.668  1.00  0.00           O  
ATOM   2967  HG1 THR   204      25.313  50.303  53.691  1.00  0.00           H  
ATOM   2968  C   THR   204      24.948  52.771  53.113  1.00  0.00           C  
ATOM   2969  O   THR   204      24.186  51.964  53.618  1.00  0.00           O  
ATOM   2970  N   ASN   205      24.441  53.995  52.770  1.00  0.00           N  
ATOM   2971  H   ASN   205      25.093  54.592  52.280  1.00  0.00           H  
ATOM   2972  CA  ASN   205      23.037  54.480  52.847  1.00  0.00           C  
ATOM   2973  HA  ASN   205      22.380  53.662  53.134  1.00  0.00           H  
ATOM   2974  CB  ASN   205      22.803  55.501  53.898  1.00  0.00           C  
ATOM   2975  HB2 ASN   205      23.253  56.479  53.744  1.00  0.00           H  
ATOM   2976  HB3 ASN   205      21.731  55.564  54.076  1.00  0.00           H  
ATOM   2977  CG  ASN   205      23.285  55.086  55.257  1.00  0.00           C  
ATOM   2978  OD1 ASN   205      22.631  54.381  55.939  1.00  0.00           O  
ATOM   2979  ND2 ASN   205      24.511  55.344  55.644  1.00  0.00           N  
ATOM   2980 HD21 ASN   205      24.854  55.019  56.538  1.00  0.00           H  
ATOM   2981 HD22 ASN   205      25.166  55.793  55.017  1.00  0.00           H  
ATOM   2982  C   ASN   205      22.433  55.021  51.555  1.00  0.00           C  
ATOM   2983  O   ASN   205      21.361  55.657  51.532  1.00  0.00           O  
ATOM   2984  N   VAL   206      23.063  54.668  50.377  1.00  0.00           N  
ATOM   2985  H   VAL   206      24.023  54.358  50.436  1.00  0.00           H  
ATOM   2986  CA  VAL   206      22.562  54.926  48.995  1.00  0.00           C  
ATOM   2987  HA  VAL   206      21.555  55.336  49.028  1.00  0.00           H  
ATOM   2988  CB  VAL   206      23.413  55.993  48.344  1.00  0.00           C  
ATOM   2989  HB  VAL   206      24.464  55.740  48.473  1.00  0.00           H  
ATOM   2990  CG1 VAL   206      23.212  56.171  46.837  1.00  0.00           C  
ATOM   2991 HG11 VAL   206      23.510  57.190  46.599  1.00  0.00           H  
ATOM   2992 HG12 VAL   206      23.768  55.502  46.182  1.00  0.00           H  
ATOM   2993 HG13 VAL   206      22.170  55.997  46.579  1.00  0.00           H  
ATOM   2994  CG2 VAL   206      23.269  57.309  49.015  1.00  0.00           C  
ATOM   2995 HG21 VAL   206      23.762  57.173  49.975  1.00  0.00           H  
ATOM   2996 HG22 VAL   206      23.832  58.112  48.542  1.00  0.00           H  
ATOM   2997 HG23 VAL   206      22.237  57.620  49.163  1.00  0.00           H  
ATOM   2998  C   VAL   206      22.417  53.603  48.289  1.00  0.00           C  
ATOM   2999  O   VAL   206      23.426  52.846  48.304  1.00  0.00           O  
ATOM   3000  N   GLY   207      21.210  53.438  47.653  1.00  0.00           N  
ATOM   3001  H   GLY   207      20.442  54.090  47.738  1.00  0.00           H  
ATOM   3002  CA  GLY   207      20.974  52.294  46.787  1.00  0.00           C  
ATOM   3003  HA2 GLY   207      21.867  52.073  46.206  1.00  0.00           H  
ATOM   3004  HA3 GLY   207      20.750  51.461  47.450  1.00  0.00           H  
ATOM   3005  C   GLY   207      19.812  52.499  45.831  1.00  0.00           C  
ATOM   3006  O   GLY   207      19.473  53.634  45.469  1.00  0.00           O  
ATOM   3007  N   GLY   208      19.263  51.355  45.459  1.00  0.00           N  
ATOM   3008  H   GLY   208      19.417  50.490  45.958  1.00  0.00           H  
ATOM   3009  CA  GLY   208      18.064  51.365  44.634  1.00  0.00           C  
ATOM   3010  HA2 GLY   208      18.182  52.236  43.994  1.00  0.00           H  
ATOM   3011  HA3 GLY   208      17.924  50.424  44.106  1.00  0.00           H  
ATOM   3012  C   GLY   208      16.882  51.583  45.536  1.00  0.00           C  
ATOM   3013  O   GLY   208      16.967  51.990  46.667  1.00  0.00           O  
ATOM   3014  N   ALA   209      15.643  51.394  45.018  1.00  0.00           N  
ATOM   3015  H   ALA   209      15.443  50.872  44.175  1.00  0.00           H  
ATOM   3016  CA  ALA   209      14.467  52.096  45.597  1.00  0.00           C  
ATOM   3017  HA  ALA   209      14.760  53.119  45.819  1.00  0.00           H  
ATOM   3018  CB  ALA   209      13.320  52.048  44.627  1.00  0.00           C  
ATOM   3019  HB1 ALA   209      12.872  51.064  44.748  1.00  0.00           H  
ATOM   3020  HB2 ALA   209      12.612  52.829  44.897  1.00  0.00           H  
ATOM   3021  HB3 ALA   209      13.545  52.241  43.580  1.00  0.00           H  
ATOM   3022  C   ALA   209      13.949  51.533  46.940  1.00  0.00           C  
ATOM   3023  O   ALA   209      13.202  52.226  47.624  1.00  0.00           O  
ATOM   3024  N   VAL   210      14.297  50.250  47.305  1.00  0.00           N  
ATOM   3025  H   VAL   210      14.948  49.664  46.800  1.00  0.00           H  
ATOM   3026  CA  VAL   210      14.074  49.724  48.643  1.00  0.00           C  
ATOM   3027  HA  VAL   210      13.058  49.991  48.923  1.00  0.00           H  
ATOM   3028  CB  VAL   210      14.082  48.199  48.757  1.00  0.00           C  
ATOM   3029  HB  VAL   210      13.886  47.971  49.803  1.00  0.00           H  
ATOM   3030  CG1 VAL   210      12.999  47.519  47.905  1.00  0.00           C  
ATOM   3031 HG11 VAL   210      12.959  46.462  48.158  1.00  0.00           H  
ATOM   3032 HG12 VAL   210      12.012  47.864  48.207  1.00  0.00           H  
ATOM   3033 HG13 VAL   210      13.192  47.566  46.835  1.00  0.00           H  
ATOM   3034  CG2 VAL   210      15.369  47.493  48.327  1.00  0.00           C  
ATOM   3035 HG21 VAL   210      15.685  47.702  47.307  1.00  0.00           H  
ATOM   3036 HG22 VAL   210      16.157  47.635  49.064  1.00  0.00           H  
ATOM   3037 HG23 VAL   210      15.169  46.438  48.509  1.00  0.00           H  
ATOM   3038  C   VAL   210      15.040  50.354  49.718  1.00  0.00           C  
ATOM   3039  O   VAL   210      14.950  50.177  50.967  1.00  0.00           O  
ATOM   3040  N   VAL   211      16.096  51.053  49.226  1.00  0.00           N  
ATOM   3041  H   VAL   211      16.095  51.290  48.243  1.00  0.00           H  
ATOM   3042  CA  VAL   211      17.149  51.741  49.994  1.00  0.00           C  
ATOM   3043  HA  VAL   211      17.064  51.286  50.977  1.00  0.00           H  
ATOM   3044  CB  VAL   211      18.564  51.415  49.507  1.00  0.00           C  
ATOM   3045  HB  VAL   211      18.937  52.082  48.733  1.00  0.00           H  
ATOM   3046  CG1 VAL   211      19.484  51.722  50.722  1.00  0.00           C  
ATOM   3047 HG11 VAL   211      19.744  52.763  50.903  1.00  0.00           H  
ATOM   3048 HG12 VAL   211      19.038  51.423  51.669  1.00  0.00           H  
ATOM   3049 HG13 VAL   211      20.393  51.155  50.533  1.00  0.00           H  
ATOM   3050  CG2 VAL   211      18.745  49.946  48.925  1.00  0.00           C  
ATOM   3051 HG21 VAL   211      18.289  49.114  49.457  1.00  0.00           H  
ATOM   3052 HG22 VAL   211      18.326  49.873  47.923  1.00  0.00           H  
ATOM   3053 HG23 VAL   211      19.823  49.858  48.804  1.00  0.00           H  
ATOM   3054  C   VAL   211      16.944  53.271  50.086  1.00  0.00           C  
ATOM   3055  O   VAL   211      17.063  53.862  51.151  1.00  0.00           O  
ATOM   3056  N   THR   212      16.562  53.908  48.909  1.00  0.00           N  
ATOM   3057  H   THR   212      16.366  53.437  48.036  1.00  0.00           H  
ATOM   3058  CA  THR   212      16.746  55.303  48.710  1.00  0.00           C  
ATOM   3059  HA  THR   212      16.514  55.855  49.618  1.00  0.00           H  
ATOM   3060  CB  THR   212      18.133  55.587  48.117  1.00  0.00           C  
ATOM   3061  HB  THR   212      18.280  55.100  47.156  1.00  0.00           H  
ATOM   3062  CG2 THR   212      18.549  57.037  47.974  1.00  0.00           C  
ATOM   3063 HG21 THR   212      18.270  57.426  46.998  1.00  0.00           H  
ATOM   3064 HG22 THR   212      17.872  57.594  48.618  1.00  0.00           H  
ATOM   3065 HG23 THR   212      19.569  57.107  48.348  1.00  0.00           H  
ATOM   3066  OG1 THR   212      19.104  54.990  48.979  1.00  0.00           O  
ATOM   3067  HG1 THR   212      18.930  55.357  49.859  1.00  0.00           H  
ATOM   3068  C   THR   212      15.698  55.771  47.626  1.00  0.00           C  
ATOM   3069  O   THR   212      15.100  55.025  46.878  1.00  0.00           O  
ATOM   3070  N   GLY   213      15.354  57.121  47.593  1.00  0.00           N  
ATOM   3071  H   GLY   213      15.654  57.738  48.337  1.00  0.00           H  
ATOM   3072  CA  GLY   213      14.412  57.697  46.663  1.00  0.00           C  
ATOM   3073  HA2 GLY   213      14.481  58.781  46.722  1.00  0.00           H  
ATOM   3074  HA3 GLY   213      14.697  57.419  45.651  1.00  0.00           H  
ATOM   3075  C   GLY   213      12.933  57.371  47.001  1.00  0.00           C  
ATOM   3076  O   GLY   213      12.184  58.241  47.435  1.00  0.00           O  
ATOM   3077  N   VAL   214      12.439  56.158  46.701  1.00  0.00           N  
ATOM   3078  H   VAL   214      13.092  55.397  46.574  1.00  0.00           H  
ATOM   3079  CA  VAL   214      11.184  55.758  47.331  1.00  0.00           C  
ATOM   3080  HA  VAL   214      10.480  56.585  47.271  1.00  0.00           H  
ATOM   3081  CB  VAL   214      10.525  54.531  46.648  1.00  0.00           C  
ATOM   3082  HB  VAL   214      11.273  53.743  46.707  1.00  0.00           H  
ATOM   3083  CG1 VAL   214       9.199  54.085  47.231  1.00  0.00           C  
ATOM   3084 HG11 VAL   214       8.761  53.248  46.691  1.00  0.00           H  
ATOM   3085 HG12 VAL   214       9.323  53.696  48.239  1.00  0.00           H  
ATOM   3086 HG13 VAL   214       8.434  54.859  47.200  1.00  0.00           H  
ATOM   3087  CG2 VAL   214      10.209  54.862  45.194  1.00  0.00           C  
ATOM   3088 HG21 VAL   214       9.680  55.811  45.255  1.00  0.00           H  
ATOM   3089 HG22 VAL   214      11.099  54.883  44.568  1.00  0.00           H  
ATOM   3090 HG23 VAL   214       9.523  54.151  44.738  1.00  0.00           H  
ATOM   3091  C   VAL   214      11.493  55.476  48.780  1.00  0.00           C  
ATOM   3092  O   VAL   214      10.674  55.894  49.577  1.00  0.00           O  
ATOM   3093  N   THR   215      12.599  54.759  49.034  1.00  0.00           N  
ATOM   3094  H   THR   215      13.091  54.234  48.324  1.00  0.00           H  
ATOM   3095  CA  THR   215      12.998  54.341  50.407  1.00  0.00           C  
ATOM   3096  HA  THR   215      13.848  53.704  50.174  1.00  0.00           H  
ATOM   3097  CB  THR   215      11.985  53.621  51.239  1.00  0.00           C  
ATOM   3098  HB  THR   215      11.273  54.231  51.790  1.00  0.00           H  
ATOM   3099  CG2 THR   215      11.304  52.565  50.422  1.00  0.00           C  
ATOM   3100 HG21 THR   215      11.992  51.830  50.008  1.00  0.00           H  
ATOM   3101 HG22 THR   215      10.578  52.099  51.087  1.00  0.00           H  
ATOM   3102 HG23 THR   215      10.743  52.934  49.566  1.00  0.00           H  
ATOM   3103  OG1 THR   215      12.779  52.974  52.268  1.00  0.00           O  
ATOM   3104  HG1 THR   215      12.587  52.038  52.105  1.00  0.00           H  
ATOM   3105  C   THR   215      13.699  55.475  51.110  1.00  0.00           C  
ATOM   3106  O   THR   215      14.130  56.401  50.442  1.00  0.00           O  
ATOM   3107  N   ALA   216      14.039  55.375  52.449  1.00  0.00           N  
ATOM   3108  H   ALA   216      13.718  54.612  53.029  1.00  0.00           H  
ATOM   3109  CA  ALA   216      14.994  56.288  53.076  1.00  0.00           C  
ATOM   3110  HA  ALA   216      15.760  56.299  52.304  1.00  0.00           H  
ATOM   3111  CB  ALA   216      14.394  57.679  53.308  1.00  0.00           C  
ATOM   3112  HB1 ALA   216      14.192  58.228  52.391  1.00  0.00           H  
ATOM   3113  HB2 ALA   216      13.410  57.569  53.761  1.00  0.00           H  
ATOM   3114  HB3 ALA   216      15.047  58.282  53.935  1.00  0.00           H  
ATOM   3115  C   ALA   216      15.591  55.613  54.299  1.00  0.00           C  
ATOM   3116  O   ALA   216      15.514  56.133  55.437  1.00  0.00           O  
ATOM   3117  N   VAL   217      16.153  54.408  54.136  1.00  0.00           N  
ATOM   3118  H   VAL   217      16.626  54.321  53.246  1.00  0.00           H  
ATOM   3119  CA  VAL   217      16.552  53.497  55.154  1.00  0.00           C  
ATOM   3120  HA  VAL   217      16.292  53.989  56.088  1.00  0.00           H  
ATOM   3121  CB  VAL   217      15.746  52.222  55.101  1.00  0.00           C  
ATOM   3122  HB  VAL   217      16.065  51.631  55.957  1.00  0.00           H  
ATOM   3123  CG1 VAL   217      14.337  52.544  55.460  1.00  0.00           C  
ATOM   3124 HG11 VAL   217      13.719  51.649  55.486  1.00  0.00           H  
ATOM   3125 HG12 VAL   217      14.331  52.900  56.488  1.00  0.00           H  
ATOM   3126 HG13 VAL   217      13.853  53.271  54.811  1.00  0.00           H  
ATOM   3127  CG2 VAL   217      15.769  51.372  53.838  1.00  0.00           C  
ATOM   3128 HG21 VAL   217      16.786  50.996  53.758  1.00  0.00           H  
ATOM   3129 HG22 VAL   217      15.026  50.581  53.917  1.00  0.00           H  
ATOM   3130 HG23 VAL   217      15.412  51.980  53.009  1.00  0.00           H  
ATOM   3131  C   VAL   217      18.058  53.246  55.061  1.00  0.00           C  
ATOM   3132  O   VAL   217      18.814  53.926  54.352  1.00  0.00           O  
ATOM   3133  N   ALA   218      18.561  52.197  55.851  1.00  0.00           N  
ATOM   3134  H   ALA   218      17.848  51.574  56.205  1.00  0.00           H  
ATOM   3135  CA  ALA   218      19.942  51.738  55.664  1.00  0.00           C  
ATOM   3136  HA  ALA   218      20.550  52.504  55.188  1.00  0.00           H  
ATOM   3137  CB  ALA   218      20.450  51.388  57.118  1.00  0.00           C  
ATOM   3138  HB1 ALA   218      19.972  52.086  57.803  1.00  0.00           H  
ATOM   3139  HB2 ALA   218      20.115  50.411  57.460  1.00  0.00           H  
ATOM   3140  HB3 ALA   218      21.536  51.326  57.144  1.00  0.00           H  
ATOM   3141  C   ALA   218      20.061  50.477  54.861  1.00  0.00           C  
ATOM   3142  O   ALA   218      19.138  49.675  54.736  1.00  0.00           O  
ATOM   3143  N   GLN   219      21.144  50.359  54.079  1.00  0.00           N  
ATOM   3144  H   GLN   219      21.947  50.941  54.277  1.00  0.00           H  
ATOM   3145  CA  GLN   219      21.387  49.270  53.171  1.00  0.00           C  
ATOM   3146  HA  GLN   219      20.603  49.032  52.455  1.00  0.00           H  
ATOM   3147  CB  GLN   219      22.662  49.520  52.390  1.00  0.00           C  
ATOM   3148  HB2 GLN   219      22.598  50.531  51.992  1.00  0.00           H  
ATOM   3149  HB3 GLN   219      23.476  49.431  53.106  1.00  0.00           H  
ATOM   3150  CG  GLN   219      22.964  48.530  51.315  1.00  0.00           C  
ATOM   3151  HG2 GLN   219      23.263  47.607  51.809  1.00  0.00           H  
ATOM   3152  HG3 GLN   219      22.133  48.396  50.625  1.00  0.00           H  
ATOM   3153  CD  GLN   219      24.070  48.926  50.414  1.00  0.00           C  
ATOM   3154  OE1 GLN   219      24.157  50.023  49.922  1.00  0.00           O  
ATOM   3155  NE2 GLN   219      25.044  48.049  50.182  1.00  0.00           N  
ATOM   3156 HE21 GLN   219      25.920  48.472  49.910  1.00  0.00           H  
ATOM   3157 HE22 GLN   219      25.050  47.127  50.598  1.00  0.00           H  
ATOM   3158  C   GLN   219      21.540  48.064  54.073  1.00  0.00           C  
ATOM   3159  O   GLN   219      20.990  46.945  53.789  1.00  0.00           O  
ATOM   3160  N   LYS   220      22.171  48.181  55.306  1.00  0.00           N  
ATOM   3161  H   LYS   220      22.629  49.067  55.475  1.00  0.00           H  
ATOM   3162  CA  LYS   220      22.191  47.211  56.352  1.00  0.00           C  
ATOM   3163  HA  LYS   220      22.686  46.307  56.006  1.00  0.00           H  
ATOM   3164  CB  LYS   220      22.820  47.745  57.625  1.00  0.00           C  
ATOM   3165  HB2 LYS   220      22.374  48.698  57.902  1.00  0.00           H  
ATOM   3166  HB3 LYS   220      22.459  47.125  58.443  1.00  0.00           H  
ATOM   3167  CG  LYS   220      24.326  47.750  57.615  1.00  0.00           C  
ATOM   3168  HG2 LYS   220      24.660  46.715  57.646  1.00  0.00           H  
ATOM   3169  HG3 LYS   220      24.633  48.122  56.640  1.00  0.00           H  
ATOM   3170  CD  LYS   220      25.014  48.437  58.731  1.00  0.00           C  
ATOM   3171  HD2 LYS   220      26.075  48.249  58.580  1.00  0.00           H  
ATOM   3172  HD3 LYS   220      24.877  49.516  58.725  1.00  0.00           H  
ATOM   3173  CE  LYS   220      24.561  47.947  60.045  1.00  0.00           C  
ATOM   3174  HE2 LYS   220      23.516  48.244  60.003  1.00  0.00           H  
ATOM   3175  HE3 LYS   220      24.600  46.862  60.098  1.00  0.00           H  
ATOM   3176  NZ  LYS   220      25.160  48.610  61.221  1.00  0.00           N  
ATOM   3177  HZ1 LYS   220      25.149  49.645  61.166  1.00  0.00           H  
ATOM   3178  HZ2 LYS   220      24.672  48.245  62.059  1.00  0.00           H  
ATOM   3179  HZ3 LYS   220      26.141  48.280  61.227  1.00  0.00           H  
ATOM   3180  C   LYS   220      20.775  46.691  56.756  1.00  0.00           C  
ATOM   3181  O   LYS   220      20.662  45.515  56.961  1.00  0.00           O  
ATOM   3182  N   THR   221      19.732  47.546  56.679  1.00  0.00           N  
ATOM   3183  H   THR   221      19.984  48.355  56.127  1.00  0.00           H  
ATOM   3184  CA  THR   221      18.343  47.207  57.041  1.00  0.00           C  
ATOM   3185  HA  THR   221      17.759  48.114  56.907  1.00  0.00           H  
ATOM   3186  CB  THR   221      18.137  46.946  58.519  1.00  0.00           C  
ATOM   3187  HB  THR   221      17.064  46.978  58.696  1.00  0.00           H  
ATOM   3188  CG2 THR   221      18.518  45.515  58.960  1.00  0.00           C  
ATOM   3189 HG21 THR   221      19.543  45.562  59.323  1.00  0.00           H  
ATOM   3190 HG22 THR   221      18.026  45.260  59.897  1.00  0.00           H  
ATOM   3191 HG23 THR   221      18.325  44.742  58.218  1.00  0.00           H  
ATOM   3192  OG1 THR   221      18.837  47.979  59.287  1.00  0.00           O  
ATOM   3193  HG1 THR   221      18.373  48.809  59.100  1.00  0.00           H  
ATOM   3194  C   THR   221      17.755  46.118  56.155  1.00  0.00           C  
ATOM   3195  O   THR   221      16.647  45.654  56.387  1.00  0.00           O  
ATOM   3196  N   VAL   222      18.305  45.832  54.926  1.00  0.00           N  
ATOM   3197  H   VAL   222      19.124  46.390  54.725  1.00  0.00           H  
ATOM   3198  CA  VAL   222      17.576  45.279  53.797  1.00  0.00           C  
ATOM   3199  HA  VAL   222      16.719  44.703  54.138  1.00  0.00           H  
ATOM   3200  CB  VAL   222      17.116  46.393  52.925  1.00  0.00           C  
ATOM   3201  HB  VAL   222      16.566  45.941  52.102  1.00  0.00           H  
ATOM   3202  CG1 VAL   222      16.225  47.522  53.501  1.00  0.00           C  
ATOM   3203 HG11 VAL   222      16.722  48.204  54.188  1.00  0.00           H  
ATOM   3204 HG12 VAL   222      15.775  48.103  52.698  1.00  0.00           H  
ATOM   3205 HG13 VAL   222      15.404  47.038  54.027  1.00  0.00           H  
ATOM   3206  CG2 VAL   222      18.203  47.184  52.201  1.00  0.00           C  
ATOM   3207 HG21 VAL   222      17.728  47.878  51.510  1.00  0.00           H  
ATOM   3208 HG22 VAL   222      18.593  47.854  52.965  1.00  0.00           H  
ATOM   3209 HG23 VAL   222      19.058  46.579  51.908  1.00  0.00           H  
ATOM   3210  C   VAL   222      18.442  44.291  53.007  1.00  0.00           C  
ATOM   3211  O   VAL   222      17.865  43.530  52.151  1.00  0.00           O  
ATOM   3212  N   GLU   223      19.720  44.212  53.249  1.00  0.00           N  
ATOM   3213  H   GLU   223      20.133  44.985  53.753  1.00  0.00           H  
ATOM   3214  CA  GLU   223      20.592  43.379  52.424  1.00  0.00           C  
ATOM   3215  HA  GLU   223      20.197  43.368  51.411  1.00  0.00           H  
ATOM   3216  CB  GLU   223      21.953  44.067  52.293  1.00  0.00           C  
ATOM   3217  HB2 GLU   223      21.858  45.026  51.787  1.00  0.00           H  
ATOM   3218  HB3 GLU   223      22.453  44.160  53.254  1.00  0.00           H  
ATOM   3219  CG  GLU   223      23.016  43.349  51.483  1.00  0.00           C  
ATOM   3220  HG2 GLU   223      23.923  43.894  51.738  1.00  0.00           H  
ATOM   3221  HG3 GLU   223      23.081  42.333  51.869  1.00  0.00           H  
ATOM   3222  CD  GLU   223      22.712  43.346  50.032  1.00  0.00           C  
ATOM   3223  OE1 GLU   223      23.341  44.095  49.269  1.00  0.00           O  
ATOM   3224  OE2 GLU   223      21.973  42.452  49.545  1.00  0.00           O  
ATOM   3225  C   GLU   223      20.607  42.025  53.144  1.00  0.00           C  
ATOM   3226  O   GLU   223      19.973  41.089  52.689  1.00  0.00           O  
ATOM   3227  N   GLY   224      21.258  41.966  54.356  1.00  0.00           N  
ATOM   3228  H   GLY   224      21.560  42.776  54.880  1.00  0.00           H  
ATOM   3229  CA  GLY   224      21.280  40.793  55.229  1.00  0.00           C  
ATOM   3230  HA2 GLY   224      21.555  39.910  54.656  1.00  0.00           H  
ATOM   3231  HA3 GLY   224      22.049  40.874  55.994  1.00  0.00           H  
ATOM   3232  C   GLY   224      19.939  40.588  56.009  1.00  0.00           C  
ATOM   3233  O   GLY   224      19.819  39.662  56.778  1.00  0.00           O  
ATOM   3234  N   ALA   225      18.887  41.357  55.624  1.00  0.00           N  
ATOM   3235  H   ALA   225      19.063  42.081  54.941  1.00  0.00           H  
ATOM   3236  CA  ALA   225      17.525  41.111  56.165  1.00  0.00           C  
ATOM   3237  HA  ALA   225      17.537  40.185  56.734  1.00  0.00           H  
ATOM   3238  CB  ALA   225      17.068  42.287  56.958  1.00  0.00           C  
ATOM   3239  HB1 ALA   225      17.868  42.738  57.542  1.00  0.00           H  
ATOM   3240  HB2 ALA   225      16.687  43.019  56.248  1.00  0.00           H  
ATOM   3241  HB3 ALA   225      16.218  41.934  57.538  1.00  0.00           H  
ATOM   3242  C   ALA   225      16.505  40.740  55.071  1.00  0.00           C  
ATOM   3243  O   ALA   225      15.334  40.499  55.286  1.00  0.00           O  
ATOM   3244  N   GLY   226      17.005  40.768  53.774  1.00  0.00           N  
ATOM   3245  H   GLY   226      17.896  41.214  53.597  1.00  0.00           H  
ATOM   3246  CA  GLY   226      16.164  40.426  52.612  1.00  0.00           C  
ATOM   3247  HA2 GLY   226      15.136  40.723  52.806  1.00  0.00           H  
ATOM   3248  HA3 GLY   226      16.504  40.995  51.750  1.00  0.00           H  
ATOM   3249  C   GLY   226      16.149  38.986  52.186  1.00  0.00           C  
ATOM   3250  O   GLY   226      15.520  38.675  51.181  1.00  0.00           O  
ATOM   3251  N   SER   227      16.719  38.080  52.988  1.00  0.00           N  
ATOM   3252  H   SER   227      16.964  38.284  53.947  1.00  0.00           H  
ATOM   3253  CA  SER   227      16.666  36.679  52.618  1.00  0.00           C  
ATOM   3254  HA  SER   227      15.714  36.351  52.208  1.00  0.00           H  
ATOM   3255  CB  SER   227      17.610  36.387  51.430  1.00  0.00           C  
ATOM   3256  HB2 SER   227      17.537  35.346  51.124  1.00  0.00           H  
ATOM   3257  HB3 SER   227      17.249  36.873  50.526  1.00  0.00           H  
ATOM   3258  OG  SER   227      18.984  36.706  51.612  1.00  0.00           O  
ATOM   3259  HG  SER   227      19.178  37.592  51.270  1.00  0.00           H  
ATOM   3260  C   SER   227      16.640  35.757  53.773  1.00  0.00           C  
ATOM   3261  O   SER   227      17.061  34.637  53.669  1.00  0.00           O  
ATOM   3262  N   ILE   228      16.054  36.143  54.934  1.00  0.00           N  
ATOM   3263  H   ILE   228      15.555  37.021  54.889  1.00  0.00           H  
ATOM   3264  CA  ILE   228      16.109  35.427  56.264  1.00  0.00           C  
ATOM   3265  HA  ILE   228      17.141  35.542  56.588  1.00  0.00           H  
ATOM   3266  CB  ILE   228      15.299  36.192  57.286  1.00  0.00           C  
ATOM   3267  HB  ILE   228      14.250  36.336  57.036  1.00  0.00           H  
ATOM   3268  CG2 ILE   228      15.278  35.398  58.589  1.00  0.00           C  
ATOM   3269 HG21 ILE   228      14.475  35.762  59.227  1.00  0.00           H  
ATOM   3270 HG22 ILE   228      15.085  34.328  58.526  1.00  0.00           H  
ATOM   3271 HG23 ILE   228      16.265  35.393  59.046  1.00  0.00           H  
ATOM   3272  CG1 ILE   228      15.807  37.635  57.624  1.00  0.00           C  
ATOM   3273 HG12 ILE   228      16.841  37.538  57.946  1.00  0.00           H  
ATOM   3274 HG13 ILE   228      15.938  38.197  56.701  1.00  0.00           H  
ATOM   3275  CD1 ILE   228      15.038  38.546  58.542  1.00  0.00           C  
ATOM   3276 HD11 ILE   228      14.042  38.715  58.137  1.00  0.00           H  
ATOM   3277 HD12 ILE   228      14.941  38.071  59.516  1.00  0.00           H  
ATOM   3278 HD13 ILE   228      15.507  39.513  58.711  1.00  0.00           H  
ATOM   3279  C   ILE   228      15.858  33.938  56.115  1.00  0.00           C  
ATOM   3280  O   ILE   228      16.644  33.086  56.589  1.00  0.00           O  
ATOM   3281  N   ALA   229      14.635  33.669  55.550  1.00  0.00           N  
ATOM   3282  H   ALA   229      13.957  34.401  55.384  1.00  0.00           H  
ATOM   3283  CA  ALA   229      14.105  32.338  55.439  1.00  0.00           C  
ATOM   3284  HA  ALA   229      14.020  31.833  56.399  1.00  0.00           H  
ATOM   3285  CB  ALA   229      12.699  32.435  54.839  1.00  0.00           C  
ATOM   3286  HB1 ALA   229      12.787  32.906  53.862  1.00  0.00           H  
ATOM   3287  HB2 ALA   229      12.263  31.453  54.668  1.00  0.00           H  
ATOM   3288  HB3 ALA   229      12.018  33.038  55.436  1.00  0.00           H  
ATOM   3289  C   ALA   229      14.972  31.479  54.515  1.00  0.00           C  
ATOM   3290  O   ALA   229      14.869  30.219  54.439  1.00  0.00           O  
ATOM   3291  N   ALA   230      15.992  32.074  53.886  1.00  0.00           N  
ATOM   3292  H   ALA   230      16.189  33.041  54.106  1.00  0.00           H  
ATOM   3293  CA  ALA   230      16.948  31.508  52.965  1.00  0.00           C  
ATOM   3294  HA  ALA   230      16.876  30.425  53.025  1.00  0.00           H  
ATOM   3295  CB  ALA   230      16.539  31.884  51.569  1.00  0.00           C  
ATOM   3296  HB1 ALA   230      15.504  31.607  51.379  1.00  0.00           H  
ATOM   3297  HB2 ALA   230      16.637  32.963  51.473  1.00  0.00           H  
ATOM   3298  HB3 ALA   230      17.237  31.423  50.872  1.00  0.00           H  
ATOM   3299  C   ALA   230      18.418  31.813  53.384  1.00  0.00           C  
ATOM   3300  O   ALA   230      19.295  31.803  52.512  1.00  0.00           O  
ATOM   3301  N   ALA   231      18.602  32.058  54.759  1.00  0.00           N  
ATOM   3302  H   ALA   231      17.863  32.020  55.448  1.00  0.00           H  
ATOM   3303  CA  ALA   231      19.908  32.523  55.223  1.00  0.00           C  
ATOM   3304  HA  ALA   231      20.732  32.069  54.677  1.00  0.00           H  
ATOM   3305  CB  ALA   231      19.930  34.035  55.054  1.00  0.00           C  
ATOM   3306  HB1 ALA   231      20.807  34.493  55.508  1.00  0.00           H  
ATOM   3307  HB2 ALA   231      19.932  34.254  53.989  1.00  0.00           H  
ATOM   3308  HB3 ALA   231      19.002  34.457  55.435  1.00  0.00           H  
ATOM   3309  C   ALA   231      20.150  32.088  56.654  1.00  0.00           C  
ATOM   3310  O   ALA   231      20.754  32.779  57.548  1.00  0.00           O  
ATOM   3311  N   THR   232      19.654  30.909  56.969  1.00  0.00           N  
ATOM   3312  H   THR   232      19.010  30.576  56.264  1.00  0.00           H  
ATOM   3313  CA  THR   232      19.385  30.391  58.244  1.00  0.00           C  
ATOM   3314  HA  THR   232      19.067  29.382  57.988  1.00  0.00           H  
ATOM   3315  CB  THR   232      18.112  30.957  58.961  1.00  0.00           C  
ATOM   3316  HB  THR   232      17.911  30.304  59.807  1.00  0.00           H  
ATOM   3317  CG2 THR   232      18.292  32.458  59.313  1.00  0.00           C  
ATOM   3318 HG21 THR   232      19.161  32.523  59.965  1.00  0.00           H  
ATOM   3319 HG22 THR   232      18.413  33.041  58.402  1.00  0.00           H  
ATOM   3320 HG23 THR   232      17.424  32.800  59.872  1.00  0.00           H  
ATOM   3321  OG1 THR   232      17.045  30.856  58.078  1.00  0.00           O  
ATOM   3322  HG1 THR   232      17.047  31.595  57.451  1.00  0.00           H  
ATOM   3323  C   THR   232      20.590  30.115  59.149  1.00  0.00           C  
ATOM   3324  O   THR   232      20.648  30.254  60.314  1.00  0.00           O  
ATOM   3325  N   GLY   233      21.709  29.608  58.464  1.00  0.00           N  
ATOM   3326  H   GLY   233      21.682  29.477  57.462  1.00  0.00           H  
ATOM   3327  CA  GLY   233      22.899  29.321  59.124  1.00  0.00           C  
ATOM   3328  HA2 GLY   233      22.785  28.928  60.132  1.00  0.00           H  
ATOM   3329  HA3 GLY   233      23.445  28.552  58.581  1.00  0.00           H  
ATOM   3330  C   GLY   233      23.751  30.574  59.155  1.00  0.00           C  
ATOM   3331  O   GLY   233      24.883  30.409  59.437  1.00  0.00           O  
ATOM   3332  N   PHE   234      23.235  31.734  58.687  1.00  0.00           N  
ATOM   3333  H   PHE   234      22.237  31.866  58.595  1.00  0.00           H  
ATOM   3334  CA  PHE   234      24.030  32.934  58.492  1.00  0.00           C  
ATOM   3335  HA  PHE   234      24.959  32.672  58.992  1.00  0.00           H  
ATOM   3336  CB  PHE   234      24.403  33.065  56.984  1.00  0.00           C  
ATOM   3337  HB2 PHE   234      23.514  33.378  56.441  1.00  0.00           H  
ATOM   3338  HB3 PHE   234      25.048  33.936  56.884  1.00  0.00           H  
ATOM   3339  CG  PHE   234      24.925  31.733  56.391  1.00  0.00           C  
ATOM   3340  CD1 PHE   234      24.061  30.764  55.875  1.00  0.00           C  
ATOM   3341  HD1 PHE   234      23.043  31.115  55.757  1.00  0.00           H  
ATOM   3342  CE1 PHE   234      24.484  29.490  55.522  1.00  0.00           C  
ATOM   3343  HE1 PHE   234      23.871  28.645  55.229  1.00  0.00           H  
ATOM   3344  CZ  PHE   234      25.806  29.105  55.656  1.00  0.00           C  
ATOM   3345  HZ  PHE   234      26.212  28.121  55.455  1.00  0.00           H  
ATOM   3346  CE2 PHE   234      26.705  30.080  56.154  1.00  0.00           C  
ATOM   3347  HE2 PHE   234      27.730  29.851  56.421  1.00  0.00           H  
ATOM   3348  CD2 PHE   234      26.258  31.332  56.546  1.00  0.00           C  
ATOM   3349  HD2 PHE   234      26.893  32.077  57.012  1.00  0.00           H  
ATOM   3350  C   PHE   234      23.519  34.283  59.056  1.00  0.00           C  
ATOM   3351  O   PHE   234      24.064  35.312  58.756  1.00  0.00           O  
ATOM   3352  N   VAL   235      22.446  34.280  59.893  1.00  0.00           N  
ATOM   3353  H   VAL   235      21.896  33.434  59.966  1.00  0.00           H  
ATOM   3354  CA  VAL   235      22.001  35.501  60.576  1.00  0.00           C  
ATOM   3355  HA  VAL   235      22.924  36.032  60.798  1.00  0.00           H  
ATOM   3356  CB  VAL   235      21.049  36.412  59.648  1.00  0.00           C  
ATOM   3357  HB  VAL   235      21.717  36.619  58.815  1.00  0.00           H  
ATOM   3358  CG1 VAL   235      19.922  35.560  59.071  1.00  0.00           C  
ATOM   3359 HG11 VAL   235      19.016  36.143  59.222  1.00  0.00           H  
ATOM   3360 HG12 VAL   235      20.155  35.453  58.013  1.00  0.00           H  
ATOM   3361 HG13 VAL   235      19.839  34.532  59.418  1.00  0.00           H  
ATOM   3362  CG2 VAL   235      20.561  37.759  60.143  1.00  0.00           C  
ATOM   3363 HG21 VAL   235      20.106  38.346  59.347  1.00  0.00           H  
ATOM   3364 HG22 VAL   235      19.774  37.590  60.875  1.00  0.00           H  
ATOM   3365 HG23 VAL   235      21.347  38.355  60.602  1.00  0.00           H  
ATOM   3366  C   VAL   235      21.372  35.128  61.955  1.00  0.00           C  
ATOM   3367  O   VAL   235      21.205  33.940  62.115  1.00  0.00           O  
ATOM   3368  N   LYS   236      21.369  36.137  62.888  1.00  0.00           N  
ATOM   3369  H   LYS   236      21.623  37.032  62.492  1.00  0.00           H  
ATOM   3370  CA  LYS   236      20.966  36.026  64.279  1.00  0.00           C  
ATOM   3371  HA  LYS   236      20.385  35.123  64.456  1.00  0.00           H  
ATOM   3372  CB  LYS   236      22.185  35.914  65.165  1.00  0.00           C  
ATOM   3373  HB2 LYS   236      22.621  36.911  65.159  1.00  0.00           H  
ATOM   3374  HB3 LYS   236      21.753  35.665  66.133  1.00  0.00           H  
ATOM   3375  CG  LYS   236      23.251  34.871  64.860  1.00  0.00           C  
ATOM   3376  HG2 LYS   236      22.600  34.100  64.451  1.00  0.00           H  
ATOM   3377  HG3 LYS   236      23.898  35.174  64.040  1.00  0.00           H  
ATOM   3378  CD  LYS   236      24.040  34.264  66.105  1.00  0.00           C  
ATOM   3379  HD2 LYS   236      23.327  33.876  66.830  1.00  0.00           H  
ATOM   3380  HD3 LYS   236      24.569  33.376  65.763  1.00  0.00           H  
ATOM   3381  CE  LYS   236      25.006  35.213  66.809  1.00  0.00           C  
ATOM   3382  HE2 LYS   236      24.513  36.140  67.093  1.00  0.00           H  
ATOM   3383  HE3 LYS   236      25.202  34.834  67.809  1.00  0.00           H  
ATOM   3384  NZ  LYS   236      26.306  35.486  66.088  1.00  0.00           N  
ATOM   3385  HZ1 LYS   236      26.204  35.991  65.189  1.00  0.00           H  
ATOM   3386  HZ2 LYS   236      27.017  35.934  66.693  1.00  0.00           H  
ATOM   3387  HZ3 LYS   236      26.863  34.646  65.846  1.00  0.00           H  
ATOM   3388  C   LYS   236      20.078  37.201  64.779  1.00  0.00           C  
ATOM   3389  O   LYS   236      19.830  38.176  64.085  1.00  0.00           O  
ATOM   3390  N   LYS   237      19.481  37.104  65.963  1.00  0.00           N  
ATOM   3391  H   LYS   237      19.463  36.255  66.512  1.00  0.00           H  
ATOM   3392  CA  LYS   237      18.761  38.235  66.590  1.00  0.00           C  
ATOM   3393  HA  LYS   237      19.209  39.133  66.171  1.00  0.00           H  
ATOM   3394  CB  LYS   237      17.297  38.277  66.272  1.00  0.00           C  
ATOM   3395  HB2 LYS   237      17.271  38.052  65.208  1.00  0.00           H  
ATOM   3396  HB3 LYS   237      16.771  37.501  66.824  1.00  0.00           H  
ATOM   3397  CG  LYS   237      16.580  39.611  66.423  1.00  0.00           C  
ATOM   3398  HG2 LYS   237      17.083  40.088  67.262  1.00  0.00           H  
ATOM   3399  HG3 LYS   237      16.955  40.240  65.618  1.00  0.00           H  
ATOM   3400  CD  LYS   237      15.080  39.555  66.441  1.00  0.00           C  
ATOM   3401  HD2 LYS   237      14.713  40.579  66.476  1.00  0.00           H  
ATOM   3402  HD3 LYS   237      14.648  39.018  65.599  1.00  0.00           H  
ATOM   3403  CE  LYS   237      14.567  38.723  67.703  1.00  0.00           C  
ATOM   3404  HE2 LYS   237      13.482  38.663  67.705  1.00  0.00           H  
ATOM   3405  HE3 LYS   237      14.942  37.709  67.816  1.00  0.00           H  
ATOM   3406  NZ  LYS   237      14.865  39.438  69.046  1.00  0.00           N  
ATOM   3407  HZ1 LYS   237      14.560  38.830  69.827  1.00  0.00           H  
ATOM   3408  HZ2 LYS   237      15.898  39.488  69.115  1.00  0.00           H  
ATOM   3409  HZ3 LYS   237      14.365  40.345  69.022  1.00  0.00           H  
ATOM   3410  C   LYS   237      18.982  38.202  68.093  1.00  0.00           C  
ATOM   3411  O   LYS   237      18.633  37.186  68.736  1.00  0.00           O  
ATOM   3412  N   ASP   238      19.551  39.243  68.650  1.00  0.00           N  
ATOM   3413  H   ASP   238      19.773  40.023  68.046  1.00  0.00           H  
ATOM   3414  CA  ASP   238      19.679  39.429  70.127  1.00  0.00           C  
ATOM   3415  HA  ASP   238      20.473  38.768  70.465  1.00  0.00           H  
ATOM   3416  CB  ASP   238      20.237  40.900  70.256  1.00  0.00           C  
ATOM   3417  HB2 ASP   238      21.048  41.039  69.544  1.00  0.00           H  
ATOM   3418  HB3 ASP   238      19.485  41.629  69.961  1.00  0.00           H  
ATOM   3419  CG  ASP   238      20.860  41.262  71.618  1.00  0.00           C  
ATOM   3420  OD1 ASP   238      20.946  42.485  71.778  1.00  0.00           O  
ATOM   3421  OD2 ASP   238      21.364  40.515  72.434  1.00  0.00           O  
ATOM   3422  C   ASP   238      18.333  39.120  70.764  1.00  0.00           C  
ATOM   3423  O   ASP   238      17.333  39.725  70.454  1.00  0.00           O  
ATOM   3424  N   GLN   239      18.406  38.253  71.820  1.00  0.00           N  
ATOM   3425  H   GLN   239      19.289  37.788  71.984  1.00  0.00           H  
ATOM   3426  CA  GLN   239      17.343  37.943  72.726  1.00  0.00           C  
ATOM   3427  HA  GLN   239      16.658  38.778  72.594  1.00  0.00           H  
ATOM   3428  CB  GLN   239      16.901  36.499  72.495  1.00  0.00           C  
ATOM   3429  HB2 GLN   239      16.894  36.239  71.439  1.00  0.00           H  
ATOM   3430  HB3 GLN   239      17.557  35.788  72.994  1.00  0.00           H  
ATOM   3431  CG  GLN   239      15.505  36.166  72.968  1.00  0.00           C  
ATOM   3432  HG2 GLN   239      15.433  35.090  72.822  1.00  0.00           H  
ATOM   3433  HG3 GLN   239      15.245  36.368  74.006  1.00  0.00           H  
ATOM   3434  CD  GLN   239      14.340  36.816  72.144  1.00  0.00           C  
ATOM   3435  OE1 GLN   239      14.548  37.404  71.101  1.00  0.00           O  
ATOM   3436  NE2 GLN   239      13.102  36.508  72.379  1.00  0.00           N  
ATOM   3437 HE21 GLN   239      12.533  36.632  71.552  1.00  0.00           H  
ATOM   3438 HE22 GLN   239      12.919  35.980  73.222  1.00  0.00           H  
ATOM   3439  C   GLN   239      17.686  38.250  74.160  1.00  0.00           C  
ATOM   3440  O   GLN   239      16.813  38.143  75.015  1.00  0.00           O  
ATOM   3441  N   LEU   240      18.964  38.637  74.466  1.00  0.00           N  
ATOM   3442  H   LEU   240      19.691  38.732  73.769  1.00  0.00           H  
ATOM   3443  CA  LEU   240      19.035  39.450  75.650  1.00  0.00           C  
ATOM   3444  HA  LEU   240      18.660  38.853  76.478  1.00  0.00           H  
ATOM   3445  CB  LEU   240      20.424  40.001  75.877  1.00  0.00           C  
ATOM   3446  HB2 LEU   240      20.740  40.747  75.150  1.00  0.00           H  
ATOM   3447  HB3 LEU   240      20.371  40.589  76.791  1.00  0.00           H  
ATOM   3448  CG  LEU   240      21.493  38.898  76.053  1.00  0.00           C  
ATOM   3449  HG  LEU   240      21.484  38.164  75.250  1.00  0.00           H  
ATOM   3450  CD1 LEU   240      22.905  39.551  76.273  1.00  0.00           C  
ATOM   3451 HD11 LEU   240      23.113  40.252  75.466  1.00  0.00           H  
ATOM   3452 HD12 LEU   240      22.990  40.039  77.242  1.00  0.00           H  
ATOM   3453 HD13 LEU   240      23.634  38.745  76.219  1.00  0.00           H  
ATOM   3454  CD2 LEU   240      21.383  37.974  77.331  1.00  0.00           C  
ATOM   3455 HD21 LEU   240      21.145  38.502  78.253  1.00  0.00           H  
ATOM   3456 HD22 LEU   240      20.684  37.146  77.237  1.00  0.00           H  
ATOM   3457 HD23 LEU   240      22.310  37.407  77.388  1.00  0.00           H  
ATOM   3458  C   LEU   240      18.004  40.592  75.506  1.00  0.00           C  
ATOM   3459  O   LEU   240      17.808  41.101  74.403  1.00  0.00           O  
ATOM   3460  N   GLY   241      17.408  40.970  76.681  1.00  0.00           N  
ATOM   3461  H   GLY   241      17.649  40.544  77.565  1.00  0.00           H  
ATOM   3462  CA  GLY   241      16.400  42.010  76.680  1.00  0.00           C  
ATOM   3463  HA2 GLY   241      16.336  42.401  77.693  1.00  0.00           H  
ATOM   3464  HA3 GLY   241      16.787  42.799  76.039  1.00  0.00           H  
ATOM   3465  C   GLY   241      14.982  41.549  76.282  1.00  0.00           C  
ATOM   3466  O   GLY   241      13.997  42.272  76.482  1.00  0.00           O  
ATOM   3467  N   LYS   242      14.907  40.282  75.745  1.00  0.00           N  
ATOM   3468  H   LYS   242      15.786  39.857  75.480  1.00  0.00           H  
ATOM   3469  CA  LYS   242      13.688  39.804  75.117  1.00  0.00           C  
ATOM   3470  HA  LYS   242      12.884  40.317  75.640  1.00  0.00           H  
ATOM   3471  CB  LYS   242      13.738  40.031  73.585  1.00  0.00           C  
ATOM   3472  HB2 LYS   242      14.417  40.869  73.439  1.00  0.00           H  
ATOM   3473  HB3 LYS   242      14.255  39.154  73.201  1.00  0.00           H  
ATOM   3474  CG  LYS   242      12.357  40.106  72.958  1.00  0.00           C  
ATOM   3475  HG2 LYS   242      12.496  40.365  71.910  1.00  0.00           H  
ATOM   3476  HG3 LYS   242      11.915  39.114  73.033  1.00  0.00           H  
ATOM   3477  CD  LYS   242      11.484  41.149  73.650  1.00  0.00           C  
ATOM   3478  HD2 LYS   242      11.133  40.781  74.612  1.00  0.00           H  
ATOM   3479  HD3 LYS   242      11.898  42.142  73.817  1.00  0.00           H  
ATOM   3480  CE  LYS   242      10.236  41.367  72.811  1.00  0.00           C  
ATOM   3481  HE2 LYS   242       9.838  42.352  73.043  1.00  0.00           H  
ATOM   3482  HE3 LYS   242      10.638  41.432  71.803  1.00  0.00           H  
ATOM   3483  NZ  LYS   242       9.243  40.218  72.942  1.00  0.00           N  
ATOM   3484  HZ1 LYS   242       9.829  39.431  72.612  1.00  0.00           H  
ATOM   3485  HZ2 LYS   242       9.007  40.048  73.936  1.00  0.00           H  
ATOM   3486  HZ3 LYS   242       8.374  40.458  72.431  1.00  0.00           H  
ATOM   3487  C   LYS   242      13.366  38.383  75.468  1.00  0.00           C  
ATOM   3488  O   LYS   242      12.323  37.882  75.164  1.00  0.00           O  
ATOM   3489  N   ASN   243      14.222  37.647  76.182  1.00  0.00           N  
ATOM   3490  H   ASN   243      15.148  38.022  76.336  1.00  0.00           H  
ATOM   3491  CA  ASN   243      14.066  36.281  76.665  1.00  0.00           C  
ATOM   3492  HA  ASN   243      13.620  35.727  75.842  1.00  0.00           H  
ATOM   3493  CB  ASN   243      15.414  35.621  77.013  1.00  0.00           C  
ATOM   3494  HB2 ASN   243      15.287  34.614  77.405  1.00  0.00           H  
ATOM   3495  HB3 ASN   243      16.006  35.663  76.101  1.00  0.00           H  
ATOM   3496  CG  ASN   243      16.202  36.408  78.052  1.00  0.00           C  
ATOM   3497  OD1 ASN   243      15.784  37.240  78.845  1.00  0.00           O  
ATOM   3498  ND2 ASN   243      17.471  36.071  78.194  1.00  0.00           N  
ATOM   3499 HD21 ASN   243      17.939  36.471  78.997  1.00  0.00           H  
ATOM   3500 HD22 ASN   243      18.025  35.525  77.548  1.00  0.00           H  
ATOM   3501  C   ASN   243      13.071  36.160  77.833  1.00  0.00           C  
ATOM   3502  O   ASN   243      12.729  37.196  78.362  1.00  0.00           O  
ATOM   3503  N   GLU   244      12.583  34.915  78.138  1.00  0.00           N  
ATOM   3504  H   GLU   244      12.997  34.066  77.777  1.00  0.00           H  
ATOM   3505  CA  GLU   244      11.525  34.717  79.088  1.00  0.00           C  
ATOM   3506  HA  GLU   244      10.750  35.432  78.821  1.00  0.00           H  
ATOM   3507  CB  GLU   244      10.864  33.381  78.784  1.00  0.00           C  
ATOM   3508  HB2 GLU   244       9.991  33.339  79.432  1.00  0.00           H  
ATOM   3509  HB3 GLU   244      10.546  33.412  77.744  1.00  0.00           H  
ATOM   3510  CG  GLU   244      11.681  32.167  79.159  1.00  0.00           C  
ATOM   3511  HG2 GLU   244      12.324  32.431  79.996  1.00  0.00           H  
ATOM   3512  HG3 GLU   244      11.032  31.400  79.577  1.00  0.00           H  
ATOM   3513  CD  GLU   244      12.418  31.551  78.002  1.00  0.00           C  
ATOM   3514  OE1 GLU   244      13.301  32.195  77.395  1.00  0.00           O  
ATOM   3515  OE2 GLU   244      12.096  30.369  77.673  1.00  0.00           O  
ATOM   3516  C   GLU   244      12.020  34.865  80.541  1.00  0.00           C  
ATOM   3517  O   GLU   244      11.274  34.642  81.476  1.00  0.00           O  
ATOM   3518  N   GLU   245      13.341  35.139  80.799  1.00  0.00           N  
ATOM   3519  H   GLU   245      13.881  35.497  80.023  1.00  0.00           H  
ATOM   3520  CA  GLU   245      13.942  35.219  82.114  1.00  0.00           C  
ATOM   3521  HA  GLU   245      13.603  34.375  82.710  1.00  0.00           H  
ATOM   3522  CB  GLU   245      15.488  35.285  81.947  1.00  0.00           C  
ATOM   3523  HB2 GLU   245      15.737  36.297  81.635  1.00  0.00           H  
ATOM   3524  HB3 GLU   245      15.912  35.090  82.930  1.00  0.00           H  
ATOM   3525  CG  GLU   245      16.149  34.280  80.979  1.00  0.00           C  
ATOM   3526  HG2 GLU   245      15.691  34.377  79.997  1.00  0.00           H  
ATOM   3527  HG3 GLU   245      17.137  34.647  80.710  1.00  0.00           H  
ATOM   3528  CD  GLU   245      16.103  32.851  81.549  1.00  0.00           C  
ATOM   3529  OE1 GLU   245      15.611  31.951  80.820  1.00  0.00           O  
ATOM   3530  OE2 GLU   245      16.463  32.738  82.763  1.00  0.00           O  
ATOM   3531  C   GLU   245      13.537  36.552  82.756  1.00  0.00           C  
ATOM   3532  O   GLU   245      13.963  36.932  83.818  1.00  0.00           O  
ATOM   3533  N   GLY   246      12.637  37.315  82.117  1.00  0.00           N  
ATOM   3534  H   GLY   246      12.258  37.194  81.187  1.00  0.00           H  
ATOM   3535  CA  GLY   246      12.004  38.521  82.782  1.00  0.00           C  
ATOM   3536  HA2 GLY   246      11.147  38.077  83.283  1.00  0.00           H  
ATOM   3537  HA3 GLY   246      12.727  39.006  83.433  1.00  0.00           H  
ATOM   3538  C   GLY   246      11.563  39.482  81.704  1.00  0.00           C  
ATOM   3539  O   GLY   246      11.857  39.231  80.492  1.00  0.00           O  
ATOM   3540  N   ALA   247      10.999  40.663  81.991  1.00  0.00           N  
ATOM   3541  H   ALA   247      10.730  40.857  82.946  1.00  0.00           H  
ATOM   3542  CA  ALA   247      10.216  41.298  80.923  1.00  0.00           C  
ATOM   3543  HA  ALA   247       9.955  40.655  80.085  1.00  0.00           H  
ATOM   3544  CB  ALA   247       8.894  41.674  81.544  1.00  0.00           C  
ATOM   3545  HB1 ALA   247       8.452  40.766  81.949  1.00  0.00           H  
ATOM   3546  HB2 ALA   247       9.042  42.299  82.422  1.00  0.00           H  
ATOM   3547  HB3 ALA   247       8.289  42.211  80.816  1.00  0.00           H  
ATOM   3548  C   ALA   247      10.891  42.669  80.436  1.00  0.00           C  
ATOM   3549  O   ALA   247      11.685  43.309  81.101  1.00  0.00           O  
ATOM   3550  N   PRO   248      10.639  43.000  79.117  1.00  0.00           N  
ATOM   3551  CD  PRO   248       9.571  42.494  78.272  1.00  0.00           C  
ATOM   3552  HD2 PRO   248       8.736  43.192  78.250  1.00  0.00           H  
ATOM   3553  HD3 PRO   248       9.081  41.556  78.524  1.00  0.00           H  
ATOM   3554  CG  PRO   248      10.110  42.482  76.950  1.00  0.00           C  
ATOM   3555  HG2 PRO   248       9.334  42.631  76.202  1.00  0.00           H  
ATOM   3556  HG3 PRO   248      10.658  41.572  76.718  1.00  0.00           H  
ATOM   3557  CB  PRO   248      11.083  43.625  76.876  1.00  0.00           C  
ATOM   3558  HB2 PRO   248      10.535  44.556  77.000  1.00  0.00           H  
ATOM   3559  HB3 PRO   248      11.717  43.689  75.994  1.00  0.00           H  
ATOM   3560  CA  PRO   248      11.766  43.414  78.238  1.00  0.00           C  
ATOM   3561  HA  PRO   248      12.430  42.557  78.143  1.00  0.00           H  
ATOM   3562  C   PRO   248      12.531  44.637  78.705  1.00  0.00           C  
ATOM   3563  O   PRO   248      12.031  45.567  79.308  1.00  0.00           O  
ATOM   3564  N   GLN   249      13.823  44.649  78.364  1.00  0.00           N  
ATOM   3565  H   GLN   249      13.981  43.997  77.608  1.00  0.00           H  
ATOM   3566  CA  GLN   249      14.546  45.890  78.257  1.00  0.00           C  
ATOM   3567  HA  GLN   249      14.224  46.587  79.027  1.00  0.00           H  
ATOM   3568  CB  GLN   249      16.024  45.582  78.661  1.00  0.00           C  
ATOM   3569  HB2 GLN   249      16.525  45.099  77.824  1.00  0.00           H  
ATOM   3570  HB3 GLN   249      16.550  46.532  78.728  1.00  0.00           H  
ATOM   3571  CG  GLN   249      16.177  44.663  79.915  1.00  0.00           C  
ATOM   3572  HG2 GLN   249      15.449  43.854  79.938  1.00  0.00           H  
ATOM   3573  HG3 GLN   249      17.173  44.234  79.821  1.00  0.00           H  
ATOM   3574  CD  GLN   249      16.054  45.509  81.145  1.00  0.00           C  
ATOM   3575  OE1 GLN   249      15.642  46.667  81.157  1.00  0.00           O  
ATOM   3576  NE2 GLN   249      16.322  44.899  82.337  1.00  0.00           N  
ATOM   3577 HE21 GLN   249      15.959  45.326  83.179  1.00  0.00           H  
ATOM   3578 HE22 GLN   249      16.593  43.928  82.413  1.00  0.00           H  
ATOM   3579  C   GLN   249      14.335  46.505  76.864  1.00  0.00           C  
ATOM   3580  O   GLN   249      13.573  46.085  76.026  1.00  0.00           O  
ATOM   3581  N   GLU   250      15.023  47.659  76.665  1.00  0.00           N  
ATOM   3582  H   GLU   250      15.368  48.172  77.465  1.00  0.00           H  
ATOM   3583  CA  GLU   250      15.067  48.507  75.476  1.00  0.00           C  
ATOM   3584  HA  GLU   250      14.098  48.423  74.989  1.00  0.00           H  
ATOM   3585  CB  GLU   250      15.266  50.039  75.796  1.00  0.00           C  
ATOM   3586  HB2 GLU   250      15.045  50.543  74.857  1.00  0.00           H  
ATOM   3587  HB3 GLU   250      14.459  50.239  76.498  1.00  0.00           H  
ATOM   3588  CG  GLU   250      16.706  50.480  76.285  1.00  0.00           C  
ATOM   3589  HG2 GLU   250      17.531  50.307  75.596  1.00  0.00           H  
ATOM   3590  HG3 GLU   250      16.550  51.527  76.538  1.00  0.00           H  
ATOM   3591  CD  GLU   250      17.136  49.782  77.511  1.00  0.00           C  
ATOM   3592  OE1 GLU   250      16.441  49.849  78.561  1.00  0.00           O  
ATOM   3593  OE2 GLU   250      18.142  49.066  77.510  1.00  0.00           O  
ATOM   3594  C   GLU   250      16.145  48.001  74.501  1.00  0.00           C  
ATOM   3595  O   GLU   250      16.097  48.456  73.353  1.00  0.00           O  
ATOM   3596  N   GLY   251      17.031  47.115  74.841  1.00  0.00           N  
ATOM   3597  H   GLY   251      17.176  46.917  75.822  1.00  0.00           H  
ATOM   3598  CA  GLY   251      18.153  46.603  74.044  1.00  0.00           C  
ATOM   3599  HA2 GLY   251      18.916  47.369  74.162  1.00  0.00           H  
ATOM   3600  HA3 GLY   251      18.532  45.706  74.528  1.00  0.00           H  
ATOM   3601  C   GLY   251      17.909  46.186  72.592  1.00  0.00           C  
ATOM   3602  O   GLY   251      18.814  46.117  71.802  1.00  0.00           O  
ATOM   3603  N   ILE   252      16.634  45.893  72.316  1.00  0.00           N  
ATOM   3604  H   ILE   252      15.921  45.994  73.027  1.00  0.00           H  
ATOM   3605  CA  ILE   252      16.233  45.340  71.072  1.00  0.00           C  
ATOM   3606  HA  ILE   252      17.142  45.148  70.507  1.00  0.00           H  
ATOM   3607  CB  ILE   252      15.569  43.968  71.328  1.00  0.00           C  
ATOM   3608  HB  ILE   252      15.419  43.527  70.344  1.00  0.00           H  
ATOM   3609  CG2 ILE   252      16.458  43.051  72.214  1.00  0.00           C  
ATOM   3610 HG21 ILE   252      17.370  42.912  71.636  1.00  0.00           H  
ATOM   3611 HG22 ILE   252      16.829  43.549  73.107  1.00  0.00           H  
ATOM   3612 HG23 ILE   252      15.952  42.115  72.440  1.00  0.00           H  
ATOM   3613  CG1 ILE   252      14.139  44.129  71.955  1.00  0.00           C  
ATOM   3614 HG12 ILE   252      13.434  44.830  71.513  1.00  0.00           H  
ATOM   3615 HG13 ILE   252      13.617  43.180  71.846  1.00  0.00           H  
ATOM   3616  CD1 ILE   252      14.130  44.366  73.433  1.00  0.00           C  
ATOM   3617 HD11 ILE   252      14.504  43.506  73.986  1.00  0.00           H  
ATOM   3618 HD12 ILE   252      14.707  45.248  73.704  1.00  0.00           H  
ATOM   3619 HD13 ILE   252      13.073  44.486  73.661  1.00  0.00           H  
ATOM   3620  C   ILE   252      15.484  46.362  70.256  1.00  0.00           C  
ATOM   3621  O   ILE   252      14.803  46.068  69.256  1.00  0.00           O  
ATOM   3622  N   LEU   253      15.647  47.681  70.555  1.00  0.00           N  
ATOM   3623  H   LEU   253      15.983  47.906  71.482  1.00  0.00           H  
ATOM   3624  CA  LEU   253      14.697  48.738  70.085  1.00  0.00           C  
ATOM   3625  HA  LEU   253      14.351  48.484  69.086  1.00  0.00           H  
ATOM   3626  CB  LEU   253      13.439  48.717  70.964  1.00  0.00           C  
ATOM   3627  HB2 LEU   253      12.910  47.780  70.802  1.00  0.00           H  
ATOM   3628  HB3 LEU   253      13.675  48.824  72.021  1.00  0.00           H  
ATOM   3629  CG  LEU   253      12.502  49.868  70.662  1.00  0.00           C  
ATOM   3630  HG  LEU   253      12.921  50.816  70.991  1.00  0.00           H  
ATOM   3631  CD1 LEU   253      12.062  49.843  69.151  1.00  0.00           C  
ATOM   3632 HD11 LEU   253      11.894  48.808  68.858  1.00  0.00           H  
ATOM   3633 HD12 LEU   253      11.069  50.283  69.091  1.00  0.00           H  
ATOM   3634 HD13 LEU   253      12.817  50.352  68.556  1.00  0.00           H  
ATOM   3635  CD2 LEU   253      11.213  49.555  71.370  1.00  0.00           C  
ATOM   3636 HD21 LEU   253      10.784  48.578  71.155  1.00  0.00           H  
ATOM   3637 HD22 LEU   253      11.304  49.535  72.454  1.00  0.00           H  
ATOM   3638 HD23 LEU   253      10.434  50.308  71.271  1.00  0.00           H  
ATOM   3639  C   LEU   253      15.491  50.030  70.070  1.00  0.00           C  
ATOM   3640  O   LEU   253      15.264  50.797  69.108  1.00  0.00           O  
ATOM   3641  N   GLU   254      16.400  50.266  71.035  1.00  0.00           N  
ATOM   3642  H   GLU   254      16.348  49.742  71.898  1.00  0.00           H  
ATOM   3643  CA  GLU   254      17.476  51.313  70.902  1.00  0.00           C  
ATOM   3644  HA  GLU   254      17.238  52.242  70.390  1.00  0.00           H  
ATOM   3645  CB  GLU   254      17.824  51.829  72.274  1.00  0.00           C  
ATOM   3646  HB2 GLU   254      18.030  50.957  72.892  1.00  0.00           H  
ATOM   3647  HB3 GLU   254      18.708  52.462  72.324  1.00  0.00           H  
ATOM   3648  CG  GLU   254      16.618  52.502  72.978  1.00  0.00           C  
ATOM   3649  HG2 GLU   254      15.719  51.922  72.777  1.00  0.00           H  
ATOM   3650  HG3 GLU   254      16.854  52.494  74.041  1.00  0.00           H  
ATOM   3651  CD  GLU   254      16.446  53.950  72.687  1.00  0.00           C  
ATOM   3652  OE1 GLU   254      15.359  54.307  72.239  1.00  0.00           O  
ATOM   3653  OE2 GLU   254      17.491  54.639  72.833  1.00  0.00           O  
ATOM   3654  C   GLU   254      18.706  50.820  70.134  1.00  0.00           C  
ATOM   3655  O   GLU   254      19.577  51.628  69.904  1.00  0.00           O  
ATOM   3656  N   ASP   255      18.647  49.574  69.647  1.00  0.00           N  
ATOM   3657  H   ASP   255      17.904  48.899  69.767  1.00  0.00           H  
ATOM   3658  CA  ASP   255      19.606  49.180  68.611  1.00  0.00           C  
ATOM   3659  HA  ASP   255      19.934  49.939  67.904  1.00  0.00           H  
ATOM   3660  CB  ASP   255      20.842  48.475  69.161  1.00  0.00           C  
ATOM   3661  HB2 ASP   255      21.201  48.814  70.130  1.00  0.00           H  
ATOM   3662  HB3 ASP   255      20.758  47.402  68.999  1.00  0.00           H  
ATOM   3663  CG  ASP   255      22.132  48.605  68.406  1.00  0.00           C  
ATOM   3664  OD1 ASP   255      22.117  48.817  67.164  1.00  0.00           O  
ATOM   3665  OD2 ASP   255      23.212  48.613  68.991  1.00  0.00           O  
ATOM   3666  C   ASP   255      18.746  48.216  67.737  1.00  0.00           C  
ATOM   3667  O   ASP   255      17.929  47.502  68.268  1.00  0.00           O  
ATOM   3668  N   MET   256      19.012  48.201  66.371  1.00  0.00           N  
ATOM   3669  H   MET   256      19.665  48.920  66.091  1.00  0.00           H  
ATOM   3670  CA  MET   256      18.731  47.121  65.434  1.00  0.00           C  
ATOM   3671  HA  MET   256      17.654  47.087  65.284  1.00  0.00           H  
ATOM   3672  CB  MET   256      19.340  47.412  64.109  1.00  0.00           C  
ATOM   3673  HB2 MET   256      19.102  48.395  63.707  1.00  0.00           H  
ATOM   3674  HB3 MET   256      20.415  47.473  64.263  1.00  0.00           H  
ATOM   3675  CG  MET   256      19.161  46.342  63.068  1.00  0.00           C  
ATOM   3676  HG2 MET   256      19.523  46.669  62.096  1.00  0.00           H  
ATOM   3677  HG3 MET   256      19.840  45.545  63.364  1.00  0.00           H  
ATOM   3678  SD  MET   256      17.500  45.542  62.960  1.00  0.00           S  
ATOM   3679  CE  MET   256      16.689  46.853  61.957  1.00  0.00           C  
ATOM   3680  HE1 MET   256      15.713  46.590  61.558  1.00  0.00           H  
ATOM   3681  HE2 MET   256      16.570  47.672  62.663  1.00  0.00           H  
ATOM   3682  HE3 MET   256      17.322  47.144  61.121  1.00  0.00           H  
ATOM   3683  C   MET   256      19.346  45.801  66.014  1.00  0.00           C  
ATOM   3684  O   MET   256      20.540  45.785  66.295  1.00  0.00           O  
ATOM   3685  N   PRO   257      18.520  44.770  66.300  1.00  0.00           N  
ATOM   3686  CD  PRO   257      17.080  44.703  66.325  1.00  0.00           C  
ATOM   3687  HD2 PRO   257      16.606  44.725  65.347  1.00  0.00           H  
ATOM   3688  HD3 PRO   257      16.664  45.490  66.951  1.00  0.00           H  
ATOM   3689  CG  PRO   257      16.707  43.374  66.972  1.00  0.00           C  
ATOM   3690  HG2 PRO   257      16.560  42.484  66.365  1.00  0.00           H  
ATOM   3691  HG3 PRO   257      15.783  43.506  67.532  1.00  0.00           H  
ATOM   3692  CB  PRO   257      17.830  43.255  67.963  1.00  0.00           C  
ATOM   3693  HB2 PRO   257      17.933  42.223  68.290  1.00  0.00           H  
ATOM   3694  HB3 PRO   257      17.589  43.939  68.774  1.00  0.00           H  
ATOM   3695  CA  PRO   257      19.040  43.712  67.157  1.00  0.00           C  
ATOM   3696  HA  PRO   257      19.882  44.004  67.780  1.00  0.00           H  
ATOM   3697  C   PRO   257      19.494  42.528  66.294  1.00  0.00           C  
ATOM   3698  O   PRO   257      20.299  41.635  66.787  1.00  0.00           O  
ATOM   3699  N   VAL   258      19.040  42.441  64.970  1.00  0.00           N  
ATOM   3700  H   VAL   258      18.609  43.228  64.504  1.00  0.00           H  
ATOM   3701  CA  VAL   258      19.475  41.329  64.071  1.00  0.00           C  
ATOM   3702  HA  VAL   258      19.372  40.392  64.614  1.00  0.00           H  
ATOM   3703  CB  VAL   258      18.744  41.148  62.683  1.00  0.00           C  
ATOM   3704  HB  VAL   258      19.199  40.315  62.151  1.00  0.00           H  
ATOM   3705  CG1 VAL   258      17.230  40.899  62.757  1.00  0.00           C  
ATOM   3706 HG11 VAL   258      17.222  39.936  63.264  1.00  0.00           H  
ATOM   3707 HG12 VAL   258      16.763  41.736  63.273  1.00  0.00           H  
ATOM   3708 HG13 VAL   258      16.686  40.892  61.815  1.00  0.00           H  
ATOM   3709  CG2 VAL   258      18.910  42.356  61.881  1.00  0.00           C  
ATOM   3710 HG21 VAL   258      19.929  42.539  61.545  1.00  0.00           H  
ATOM   3711 HG22 VAL   258      18.240  42.417  61.025  1.00  0.00           H  
ATOM   3712 HG23 VAL   258      18.673  43.306  62.357  1.00  0.00           H  
ATOM   3713  C   VAL   258      20.976  41.531  63.732  1.00  0.00           C  
ATOM   3714  O   VAL   258      21.438  42.696  63.713  1.00  0.00           O  
ATOM   3715  N   ASP   259      21.717  40.345  63.432  1.00  0.00           N  
ATOM   3716  H   ASP   259      21.331  39.411  63.406  1.00  0.00           H  
ATOM   3717  CA  ASP   259      23.164  40.469  63.051  1.00  0.00           C  
ATOM   3718  HA  ASP   259      23.296  41.419  62.538  1.00  0.00           H  
ATOM   3719  CB  ASP   259      24.093  40.385  64.269  1.00  0.00           C  
ATOM   3720  HB2 ASP   259      23.919  41.210  64.958  1.00  0.00           H  
ATOM   3721  HB3 ASP   259      23.800  39.432  64.705  1.00  0.00           H  
ATOM   3722  CG  ASP   259      25.566  40.359  63.961  1.00  0.00           C  
ATOM   3723  OD1 ASP   259      25.976  40.928  62.937  1.00  0.00           O  
ATOM   3724  OD2 ASP   259      26.325  39.838  64.784  1.00  0.00           O  
ATOM   3725  C   ASP   259      23.575  39.258  62.071  1.00  0.00           C  
ATOM   3726  O   ASP   259      23.402  38.144  62.406  1.00  0.00           O  
ATOM   3727  N   PRO   260      24.116  39.627  60.901  1.00  0.00           N  
ATOM   3728  CD  PRO   260      23.924  40.917  60.285  1.00  0.00           C  
ATOM   3729  HD2 PRO   260      24.572  41.714  60.642  1.00  0.00           H  
ATOM   3730  HD3 PRO   260      22.933  41.366  60.278  1.00  0.00           H  
ATOM   3731  CG  PRO   260      24.121  40.756  58.814  1.00  0.00           C  
ATOM   3732  HG2 PRO   260      24.750  41.508  58.342  1.00  0.00           H  
ATOM   3733  HG3 PRO   260      23.178  40.625  58.286  1.00  0.00           H  
ATOM   3734  CB  PRO   260      25.121  39.567  58.814  1.00  0.00           C  
ATOM   3735  HB2 PRO   260      26.110  39.971  59.017  1.00  0.00           H  
ATOM   3736  HB3 PRO   260      25.192  38.989  57.895  1.00  0.00           H  
ATOM   3737  CA  PRO   260      24.765  38.710  60.001  1.00  0.00           C  
ATOM   3738  HA  PRO   260      24.039  38.047  59.537  1.00  0.00           H  
ATOM   3739  C   PRO   260      25.951  37.984  60.543  1.00  0.00           C  
ATOM   3740  O   PRO   260      26.788  38.566  61.290  1.00  0.00           O  
ATOM   3741  N   ASP   261      26.174  36.744  60.040  1.00  0.00           N  
ATOM   3742  H   ASP   261      25.494  36.333  59.416  1.00  0.00           H  
ATOM   3743  CA  ASP   261      27.030  35.689  60.551  1.00  0.00           C  
ATOM   3744  HA  ASP   261      27.980  36.107  60.878  1.00  0.00           H  
ATOM   3745  CB  ASP   261      26.237  34.972  61.661  1.00  0.00           C  
ATOM   3746  HB2 ASP   261      25.791  35.750  62.276  1.00  0.00           H  
ATOM   3747  HB3 ASP   261      25.343  34.399  61.422  1.00  0.00           H  
ATOM   3748  CG  ASP   261      27.105  34.130  62.579  1.00  0.00           C  
ATOM   3749  OD1 ASP   261      26.553  33.475  63.486  1.00  0.00           O  
ATOM   3750  OD2 ASP   261      28.327  34.077  62.506  1.00  0.00           O  
ATOM   3751  C   ASP   261      27.339  34.835  59.372  1.00  0.00           C  
ATOM   3752  O   ASP   261      27.020  33.633  59.296  1.00  0.00           O  
ATOM   3753  N   ASN   262      27.777  35.494  58.249  1.00  0.00           N  
ATOM   3754  H   ASN   262      28.127  36.432  58.391  1.00  0.00           H  
ATOM   3755  CA  ASN   262      27.917  34.914  56.937  1.00  0.00           C  
ATOM   3756  HA  ASN   262      27.087  34.222  56.816  1.00  0.00           H  
ATOM   3757  CB  ASN   262      27.767  35.942  55.903  1.00  0.00           C  
ATOM   3758  HB2 ASN   262      27.100  36.725  56.258  1.00  0.00           H  
ATOM   3759  HB3 ASN   262      28.755  36.394  55.844  1.00  0.00           H  
ATOM   3760  CG  ASN   262      27.332  35.291  54.626  1.00  0.00           C  
ATOM   3761  OD1 ASN   262      27.466  34.103  54.322  1.00  0.00           O  
ATOM   3762  ND2 ASN   262      26.825  36.094  53.702  1.00  0.00           N  
ATOM   3763 HD21 ASN   262      26.825  35.827  52.727  1.00  0.00           H  
ATOM   3764 HD22 ASN   262      26.631  37.077  53.835  1.00  0.00           H  
ATOM   3765  C   ASN   262      29.234  34.188  56.780  1.00  0.00           C  
ATOM   3766  O   ASN   262      30.247  34.624  56.200  1.00  0.00           O  
ATOM   3767  N   GLU   263      29.283  32.896  57.249  1.00  0.00           N  
ATOM   3768  H   GLU   263      28.450  32.586  57.731  1.00  0.00           H  
ATOM   3769  CA  GLU   263      30.501  32.158  57.466  1.00  0.00           C  
ATOM   3770  HA  GLU   263      31.255  32.725  58.007  1.00  0.00           H  
ATOM   3771  CB  GLU   263      30.146  30.912  58.229  1.00  0.00           C  
ATOM   3772  HB2 GLU   263      29.322  31.163  58.894  1.00  0.00           H  
ATOM   3773  HB3 GLU   263      29.644  30.180  57.600  1.00  0.00           H  
ATOM   3774  CG  GLU   263      31.245  30.190  59.001  1.00  0.00           C  
ATOM   3775  HG2 GLU   263      30.953  29.146  59.094  1.00  0.00           H  
ATOM   3776  HG3 GLU   263      32.122  30.261  58.361  1.00  0.00           H  
ATOM   3777  CD  GLU   263      31.456  30.884  60.399  1.00  0.00           C  
ATOM   3778  OE1 GLU   263      32.162  31.911  60.481  1.00  0.00           O  
ATOM   3779  OE2 GLU   263      30.882  30.431  61.447  1.00  0.00           O  
ATOM   3780  C   GLU   263      31.061  31.731  56.112  1.00  0.00           C  
ATOM   3781  O   GLU   263      32.221  31.266  56.083  1.00  0.00           O  
ATOM   3782  N   ALA   264      30.349  31.918  54.986  1.00  0.00           N  
ATOM   3783  H   ALA   264      29.476  32.426  55.025  1.00  0.00           H  
ATOM   3784  CA  ALA   264      30.571  31.309  53.688  1.00  0.00           C  
ATOM   3785  HA  ALA   264      31.413  30.629  53.789  1.00  0.00           H  
ATOM   3786  CB  ALA   264      29.370  30.435  53.322  1.00  0.00           C  
ATOM   3787  HB1 ALA   264      28.607  31.168  53.068  1.00  0.00           H  
ATOM   3788  HB2 ALA   264      29.700  29.878  52.447  1.00  0.00           H  
ATOM   3789  HB3 ALA   264      29.017  29.769  54.106  1.00  0.00           H  
ATOM   3790  C   ALA   264      31.022  32.328  52.585  1.00  0.00           C  
ATOM   3791  O   ALA   264      30.821  32.059  51.395  1.00  0.00           O  
ATOM   3792  N   TYR   265      31.540  33.514  52.963  1.00  0.00           N  
ATOM   3793  H   TYR   265      31.559  33.773  53.941  1.00  0.00           H  
ATOM   3794  CA  TYR   265      31.534  34.661  52.063  1.00  0.00           C  
ATOM   3795  HA  TYR   265      31.956  34.401  51.094  1.00  0.00           H  
ATOM   3796  CB  TYR   265      30.086  35.181  51.875  1.00  0.00           C  
ATOM   3797  HB2 TYR   265      29.619  34.594  51.087  1.00  0.00           H  
ATOM   3798  HB3 TYR   265      29.508  35.001  52.780  1.00  0.00           H  
ATOM   3799  CG  TYR   265      29.962  36.622  51.400  1.00  0.00           C  
ATOM   3800  CD1 TYR   265      30.036  37.693  52.245  1.00  0.00           C  
ATOM   3801  HD1 TYR   265      29.849  37.570  53.306  1.00  0.00           H  
ATOM   3802  CE1 TYR   265      30.244  39.002  51.792  1.00  0.00           C  
ATOM   3803  HE1 TYR   265      30.228  39.823  52.498  1.00  0.00           H  
ATOM   3804  CZ  TYR   265      30.480  39.194  50.453  1.00  0.00           C  
ATOM   3805  OH  TYR   265      30.687  40.445  49.952  1.00  0.00           O  
ATOM   3806  HH  TYR   265      30.725  41.199  50.561  1.00  0.00           H  
ATOM   3807  CE2 TYR   265      30.494  38.115  49.565  1.00  0.00           C  
ATOM   3808  HE2 TYR   265      30.775  38.287  48.533  1.00  0.00           H  
ATOM   3809  CD2 TYR   265      30.266  36.812  50.033  1.00  0.00           C  
ATOM   3810  HD2 TYR   265      30.254  36.032  49.282  1.00  0.00           H  
ATOM   3811  C   TYR   265      32.469  35.673  52.731  1.00  0.00           C  
ATOM   3812  O   TYR   265      32.626  35.722  53.992  1.00  0.00           O  
ATOM   3813  N   GLU   266      33.050  36.613  51.947  1.00  0.00           N  
ATOM   3814  H   GLU   266      32.528  36.699  51.085  1.00  0.00           H  
ATOM   3815  CA  GLU   266      33.892  37.655  52.444  1.00  0.00           C  
ATOM   3816  HA  GLU   266      33.441  38.210  53.264  1.00  0.00           H  
ATOM   3817  CB  GLU   266      35.178  37.000  52.938  1.00  0.00           C  
ATOM   3818  HB2 GLU   266      35.064  35.925  53.066  1.00  0.00           H  
ATOM   3819  HB3 GLU   266      35.854  37.170  52.103  1.00  0.00           H  
ATOM   3820  CG  GLU   266      35.633  37.610  54.173  1.00  0.00           C  
ATOM   3821  HG2 GLU   266      35.961  38.630  53.986  1.00  0.00           H  
ATOM   3822  HG3 GLU   266      34.797  37.680  54.866  1.00  0.00           H  
ATOM   3823  CD  GLU   266      36.702  36.701  54.840  1.00  0.00           C  
ATOM   3824  OE1 GLU   266      37.068  35.648  54.225  1.00  0.00           O  
ATOM   3825  OE2 GLU   266      37.312  37.038  55.919  1.00  0.00           O  
ATOM   3826  C   GLU   266      34.016  38.605  51.227  1.00  0.00           C  
ATOM   3827  O   GLU   266      33.610  38.284  50.098  1.00  0.00           O  
ATOM   3828  N   MET   267      34.563  39.798  51.585  1.00  0.00           N  
ATOM   3829  H   MET   267      34.802  39.953  52.555  1.00  0.00           H  
ATOM   3830  CA  MET   267      35.091  40.835  50.654  1.00  0.00           C  
ATOM   3831  HA  MET   267      35.136  40.374  49.670  1.00  0.00           H  
ATOM   3832  CB  MET   267      34.208  42.112  50.641  1.00  0.00           C  
ATOM   3833  HB2 MET   267      33.160  41.842  50.531  1.00  0.00           H  
ATOM   3834  HB3 MET   267      34.265  42.569  51.627  1.00  0.00           H  
ATOM   3835  CG  MET   267      34.513  43.026  49.496  1.00  0.00           C  
ATOM   3836  HG2 MET   267      35.375  43.663  49.685  1.00  0.00           H  
ATOM   3837  HG3 MET   267      34.812  42.442  48.629  1.00  0.00           H  
ATOM   3838  SD  MET   267      33.108  44.015  49.078  1.00  0.00           S  
ATOM   3839  CE  MET   267      33.357  45.467  50.232  1.00  0.00           C  
ATOM   3840  HE1 MET   267      33.250  45.174  51.274  1.00  0.00           H  
ATOM   3841  HE2 MET   267      34.261  46.036  50.025  1.00  0.00           H  
ATOM   3842  HE3 MET   267      32.552  46.190  50.117  1.00  0.00           H  
ATOM   3843  C   MET   267      36.493  41.137  51.065  1.00  0.00           C  
ATOM   3844  O   MET   267      36.743  41.325  52.254  1.00  0.00           O  
ATOM   3845  N   PRO   268      37.407  41.424  50.145  1.00  0.00           N  
ATOM   3846  CD  PRO   268      37.496  40.849  48.798  1.00  0.00           C  
ATOM   3847  HD2 PRO   268      36.621  41.207  48.259  1.00  0.00           H  
ATOM   3848  HD3 PRO   268      37.580  39.765  48.832  1.00  0.00           H  
ATOM   3849  CG  PRO   268      38.708  41.448  48.180  1.00  0.00           C  
ATOM   3850  HG2 PRO   268      38.433  42.468  47.921  1.00  0.00           H  
ATOM   3851  HG3 PRO   268      38.944  40.850  47.302  1.00  0.00           H  
ATOM   3852  CB  PRO   268      39.692  41.462  49.349  1.00  0.00           C  
ATOM   3853  HB2 PRO   268      40.436  42.234  49.164  1.00  0.00           H  
ATOM   3854  HB3 PRO   268      40.089  40.476  49.578  1.00  0.00           H  
ATOM   3855  CA  PRO   268      38.733  41.835  50.416  1.00  0.00           C  
ATOM   3856  HA  PRO   268      39.045  41.383  51.355  1.00  0.00           H  
ATOM   3857  C   PRO   268      38.809  43.319  50.725  1.00  0.00           C  
ATOM   3858  O   PRO   268      39.111  44.139  49.832  1.00  0.00           O  
ATOM   3859  N   SER   269      38.391  43.706  51.948  1.00  0.00           N  
ATOM   3860  H   SER   269      37.986  42.966  52.505  1.00  0.00           H  
ATOM   3861  CA  SER   269      37.997  45.125  52.238  1.00  0.00           C  
ATOM   3862  HA  SER   269      38.862  45.747  52.019  1.00  0.00           H  
ATOM   3863  CB  SER   269      36.740  45.434  51.460  1.00  0.00           C  
ATOM   3864  HB2 SER   269      36.969  45.349  50.400  1.00  0.00           H  
ATOM   3865  HB3 SER   269      35.947  44.713  51.645  1.00  0.00           H  
ATOM   3866  OG  SER   269      36.340  46.821  51.695  1.00  0.00           O  
ATOM   3867  HG  SER   269      37.020  47.454  51.418  1.00  0.00           H  
ATOM   3868  C   SER   269      37.761  45.311  53.767  1.00  0.00           C  
ATOM   3869  O   SER   269      37.535  44.275  54.436  1.00  0.00           O  
ATOM   3870  N   GLU   270      37.886  46.554  54.234  1.00  0.00           N  
ATOM   3871  H   GLU   270      38.023  47.376  53.662  1.00  0.00           H  
ATOM   3872  CA  GLU   270      37.749  46.754  55.652  1.00  0.00           C  
ATOM   3873  HA  GLU   270      37.110  45.985  56.080  1.00  0.00           H  
ATOM   3874  CB  GLU   270      39.131  46.815  56.323  1.00  0.00           C  
ATOM   3875  HB2 GLU   270      39.068  46.727  57.405  1.00  0.00           H  
ATOM   3876  HB3 GLU   270      39.703  45.921  56.084  1.00  0.00           H  
ATOM   3877  CG  GLU   270      40.120  48.011  56.033  1.00  0.00           C  
ATOM   3878  HG2 GLU   270      39.514  48.914  56.072  1.00  0.00           H  
ATOM   3879  HG3 GLU   270      40.838  48.025  56.850  1.00  0.00           H  
ATOM   3880  CD  GLU   270      40.791  48.086  54.664  1.00  0.00           C  
ATOM   3881  OE1 GLU   270      40.211  48.687  53.710  1.00  0.00           O  
ATOM   3882  OE2 GLU   270      41.929  47.518  54.596  1.00  0.00           O  
ATOM   3883  C   GLU   270      36.968  48.041  55.867  1.00  0.00           C  
ATOM   3884  O   GLU   270      36.444  48.231  56.973  1.00  0.00           O  
ATOM   3885  N   GLU   271      37.073  49.004  54.905  1.00  0.00           N  
ATOM   3886  H   GLU   271      37.647  48.907  54.078  1.00  0.00           H  
ATOM   3887  CA  GLU   271      36.507  50.287  55.121  1.00  0.00           C  
ATOM   3888  HA  GLU   271      36.589  50.463  56.191  1.00  0.00           H  
ATOM   3889  CB  GLU   271      37.303  51.276  54.352  1.00  0.00           C  
ATOM   3890  HB2 GLU   271      38.366  51.183  54.561  1.00  0.00           H  
ATOM   3891  HB3 GLU   271      37.206  50.993  53.305  1.00  0.00           H  
ATOM   3892  CG  GLU   271      36.881  52.716  54.486  1.00  0.00           C  
ATOM   3893  HG2 GLU   271      37.478  53.393  53.879  1.00  0.00           H  
ATOM   3894  HG3 GLU   271      35.831  52.927  54.297  1.00  0.00           H  
ATOM   3895  CD  GLU   271      37.253  53.154  55.911  1.00  0.00           C  
ATOM   3896  OE1 GLU   271      38.402  53.591  56.152  1.00  0.00           O  
ATOM   3897  OE2 GLU   271      36.437  53.150  56.862  1.00  0.00           O  
ATOM   3898  C   GLU   271      35.084  50.381  54.686  1.00  0.00           C  
ATOM   3899  O   GLU   271      34.754  49.958  53.579  1.00  0.00           O  
ATOM   3900  N   GLY   272      34.185  50.832  55.644  1.00  0.00           N  
ATOM   3901  H   GLY   272      34.528  51.256  56.495  1.00  0.00           H  
ATOM   3902  CA  GLY   272      32.816  50.617  55.269  1.00  0.00           C  
ATOM   3903  HA2 GLY   272      32.227  51.195  55.977  1.00  0.00           H  
ATOM   3904  HA3 GLY   272      32.532  51.006  54.294  1.00  0.00           H  
ATOM   3905  C   GLY   272      32.421  49.203  55.378  1.00  0.00           C  
ATOM   3906  O   GLY   272      31.278  48.823  55.013  1.00  0.00           O  
ATOM   3907  N   TYR   273      33.274  48.280  55.837  1.00  0.00           N  
ATOM   3908  H   TYR   273      34.219  48.516  56.109  1.00  0.00           H  
ATOM   3909  CA  TYR   273      32.934  46.804  55.841  1.00  0.00           C  
ATOM   3910  HA  TYR   273      31.862  46.834  55.660  1.00  0.00           H  
ATOM   3911  CB  TYR   273      33.600  46.036  54.701  1.00  0.00           C  
ATOM   3912  HB2 TYR   273      33.953  46.735  53.946  1.00  0.00           H  
ATOM   3913  HB3 TYR   273      34.533  45.564  55.002  1.00  0.00           H  
ATOM   3914  CG  TYR   273      32.682  44.993  54.079  1.00  0.00           C  
ATOM   3915  CD1 TYR   273      31.553  45.435  53.363  1.00  0.00           C  
ATOM   3916  HD1 TYR   273      31.262  46.479  53.369  1.00  0.00           H  
ATOM   3917  CE1 TYR   273      30.710  44.558  52.673  1.00  0.00           C  
ATOM   3918  HE1 TYR   273      29.818  44.879  52.148  1.00  0.00           H  
ATOM   3919  CZ  TYR   273      31.083  43.199  52.642  1.00  0.00           C  
ATOM   3920  OH  TYR   273      30.305  42.287  51.923  1.00  0.00           O  
ATOM   3921  HH  TYR   273      29.497  42.688  51.568  1.00  0.00           H  
ATOM   3922  CE2 TYR   273      32.169  42.734  53.406  1.00  0.00           C  
ATOM   3923  HE2 TYR   273      32.460  41.692  53.454  1.00  0.00           H  
ATOM   3924  CD2 TYR   273      33.047  43.646  54.049  1.00  0.00           C  
ATOM   3925  HD2 TYR   273      34.010  43.328  54.431  1.00  0.00           H  
ATOM   3926  C   TYR   273      33.122  46.230  57.269  1.00  0.00           C  
ATOM   3927  O   TYR   273      33.639  46.879  58.174  1.00  0.00           O  
ATOM   3928  N   GLN   274      32.683  44.961  57.522  1.00  0.00           N  
ATOM   3929  H   GLN   274      32.040  44.530  56.872  1.00  0.00           H  
ATOM   3930  CA  GLN   274      33.103  44.167  58.683  1.00  0.00           C  
ATOM   3931  HA  GLN   274      33.995  44.659  59.064  1.00  0.00           H  
ATOM   3932  CB  GLN   274      32.101  44.241  59.809  1.00  0.00           C  
ATOM   3933  HB2 GLN   274      31.563  45.186  59.828  1.00  0.00           H  
ATOM   3934  HB3 GLN   274      31.404  43.417  59.669  1.00  0.00           H  
ATOM   3935  CG  GLN   274      32.787  44.170  61.152  1.00  0.00           C  
ATOM   3936  HG2 GLN   274      33.454  43.313  61.084  1.00  0.00           H  
ATOM   3937  HG3 GLN   274      33.468  45.019  61.137  1.00  0.00           H  
ATOM   3938  CD  GLN   274      31.867  44.064  62.320  1.00  0.00           C  
ATOM   3939  OE1 GLN   274      30.623  44.217  62.265  1.00  0.00           O  
ATOM   3940  NE2 GLN   274      32.454  44.134  63.568  1.00  0.00           N  
ATOM   3941 HE21 GLN   274      31.930  44.153  64.432  1.00  0.00           H  
ATOM   3942 HE22 GLN   274      33.462  44.203  63.547  1.00  0.00           H  
ATOM   3943  C   GLN   274      33.404  42.724  58.173  1.00  0.00           C  
ATOM   3944  O   GLN   274      32.743  41.765  58.541  1.00  0.00           O  
ATOM   3945  N   ASP   275      34.367  42.534  57.277  1.00  0.00           N  
ATOM   3946  H   ASP   275      34.965  43.318  57.053  1.00  0.00           H  
ATOM   3947  CA  ASP   275      34.806  41.276  56.677  1.00  0.00           C  
ATOM   3948  HA  ASP   275      35.656  41.486  56.033  1.00  0.00           H  
ATOM   3949  CB  ASP   275      35.222  40.226  57.722  1.00  0.00           C  
ATOM   3950  HB2 ASP   275      34.386  39.994  58.380  1.00  0.00           H  
ATOM   3951  HB3 ASP   275      35.467  39.298  57.209  1.00  0.00           H  
ATOM   3952  CG  ASP   275      36.385  40.572  58.566  1.00  0.00           C  
ATOM   3953  OD1 ASP   275      36.369  40.400  59.778  1.00  0.00           O  
ATOM   3954  OD2 ASP   275      37.511  40.938  58.091  1.00  0.00           O  
ATOM   3955  C   ASP   275      33.878  40.724  55.672  1.00  0.00           C  
ATOM   3956  O   ASP   275      34.256  40.467  54.565  1.00  0.00           O  
ATOM   3957  N   TYR   276      32.531  40.535  56.020  1.00  0.00           N  
ATOM   3958  H   TYR   276      32.376  40.847  56.969  1.00  0.00           H  
ATOM   3959  CA  TYR   276      31.474  39.784  55.313  1.00  0.00           C  
ATOM   3960  HA  TYR   276      31.830  39.697  54.289  1.00  0.00           H  
ATOM   3961  CB  TYR   276      31.320  38.413  55.896  1.00  0.00           C  
ATOM   3962  HB2 TYR   276      30.638  37.806  55.302  1.00  0.00           H  
ATOM   3963  HB3 TYR   276      32.252  37.905  55.657  1.00  0.00           H  
ATOM   3964  CG  TYR   276      31.034  38.298  57.327  1.00  0.00           C  
ATOM   3965  CD1 TYR   276      32.033  37.835  58.161  1.00  0.00           C  
ATOM   3966  HD1 TYR   276      33.056  37.796  57.806  1.00  0.00           H  
ATOM   3967  CE1 TYR   276      31.778  37.502  59.437  1.00  0.00           C  
ATOM   3968  HE1 TYR   276      32.619  37.282  60.085  1.00  0.00           H  
ATOM   3969  CZ  TYR   276      30.458  37.662  59.949  1.00  0.00           C  
ATOM   3970  OH  TYR   276      30.234  37.364  61.271  1.00  0.00           O  
ATOM   3971  HH  TYR   276      31.024  36.884  61.562  1.00  0.00           H  
ATOM   3972  CE2 TYR   276      29.509  38.239  59.197  1.00  0.00           C  
ATOM   3973  HE2 TYR   276      28.535  38.380  59.649  1.00  0.00           H  
ATOM   3974  CD2 TYR   276      29.798  38.509  57.863  1.00  0.00           C  
ATOM   3975  HD2 TYR   276      29.025  38.743  57.140  1.00  0.00           H  
ATOM   3976  C   TYR   276      30.188  40.643  55.171  1.00  0.00           C  
ATOM   3977  O   TYR   276      29.131  40.163  54.758  1.00  0.00           O  
ATOM   3978  N   GLU   277      30.159  41.863  55.672  1.00  0.00           N  
ATOM   3979  H   GLU   277      31.035  42.249  55.996  1.00  0.00           H  
ATOM   3980  CA  GLU   277      28.904  42.657  55.822  1.00  0.00           C  
ATOM   3981  HA  GLU   277      28.354  42.488  54.899  1.00  0.00           H  
ATOM   3982  CB  GLU   277      28.262  42.265  57.091  1.00  0.00           C  
ATOM   3983  HB2 GLU   277      27.513  42.994  57.391  1.00  0.00           H  
ATOM   3984  HB3 GLU   277      27.784  41.299  56.936  1.00  0.00           H  
ATOM   3985  CG  GLU   277      29.221  42.164  58.300  1.00  0.00           C  
ATOM   3986  HG2 GLU   277      29.865  41.312  58.093  1.00  0.00           H  
ATOM   3987  HG3 GLU   277      29.888  43.002  58.496  1.00  0.00           H  
ATOM   3988  CD  GLU   277      28.518  41.987  59.659  1.00  0.00           C  
ATOM   3989  OE1 GLU   277      28.888  41.084  60.429  1.00  0.00           O  
ATOM   3990  OE2 GLU   277      27.558  42.776  59.940  1.00  0.00           O  
ATOM   3991  C   GLU   277      29.273  44.081  55.810  1.00  0.00           C  
ATOM   3992  O   GLU   277      30.331  44.469  56.299  1.00  0.00           O  
ATOM   3993  N   PRO   278      28.377  45.010  55.287  1.00  0.00           N  
ATOM   3994  CD  PRO   278      27.092  44.738  54.537  1.00  0.00           C  
ATOM   3995  HD2 PRO   278      26.609  43.980  55.150  1.00  0.00           H  
ATOM   3996  HD3 PRO   278      27.249  44.203  53.604  1.00  0.00           H  
ATOM   3997  CG  PRO   278      26.396  46.051  54.333  1.00  0.00           C  
ATOM   3998  HG2 PRO   278      25.741  46.178  55.192  1.00  0.00           H  
ATOM   3999  HG3 PRO   278      25.752  46.076  53.456  1.00  0.00           H  
ATOM   4000  CB  PRO   278      27.613  46.984  54.408  1.00  0.00           C  
ATOM   4001  HB2 PRO   278      27.345  47.951  54.830  1.00  0.00           H  
ATOM   4002  HB3 PRO   278      27.952  47.169  53.390  1.00  0.00           H  
ATOM   4003  CA  PRO   278      28.595  46.411  55.326  1.00  0.00           C  
ATOM   4004  HA  PRO   278      29.562  46.535  54.843  1.00  0.00           H  
ATOM   4005  C   PRO   278      28.401  46.985  56.756  1.00  0.00           C  
ATOM   4006  O   PRO   278      27.354  46.798  57.384  1.00  0.00           O  
ATOM   4007  N   GLU   279      29.466  47.809  57.174  1.00  0.00           N  
ATOM   4008  H   GLU   279      30.098  48.124  56.450  1.00  0.00           H  
ATOM   4009  CA  GLU   279      29.444  48.564  58.371  1.00  0.00           C  
ATOM   4010  HA  GLU   279      28.450  48.879  58.680  1.00  0.00           H  
ATOM   4011  CB  GLU   279      30.117  47.818  59.519  1.00  0.00           C  
ATOM   4012  HB2 GLU   279      29.646  46.856  59.711  1.00  0.00           H  
ATOM   4013  HB3 GLU   279      31.150  47.661  59.216  1.00  0.00           H  
ATOM   4014  CG  GLU   279      30.087  48.467  60.870  1.00  0.00           C  
ATOM   4015  HG2 GLU   279      30.608  47.863  61.609  1.00  0.00           H  
ATOM   4016  HG3 GLU   279      30.634  49.407  60.920  1.00  0.00           H  
ATOM   4017  CD  GLU   279      28.636  48.736  61.447  1.00  0.00           C  
ATOM   4018  OE1 GLU   279      27.790  47.803  61.395  1.00  0.00           O  
ATOM   4019  OE2 GLU   279      28.314  49.931  61.699  1.00  0.00           O  
ATOM   4020  C   GLU   279      30.112  49.907  58.060  1.00  0.00           C  
ATOM   4021  O   GLU   279      31.237  50.185  58.394  1.00  0.00           O  
ATOM   4022  N   ALA   280      29.296  50.860  57.428  1.00  0.00           N  
ATOM   4023  H   ALA   280      28.348  50.536  57.289  1.00  0.00           H  
ATOM   4024  CA  ALA   280      29.787  52.310  57.454  1.00  0.00           C  
ATOM   4025  HA  ALA   280      30.846  52.368  57.695  1.00  0.00           H  
ATOM   4026  CB  ALA   280      29.637  52.958  56.078  1.00  0.00           C  
ATOM   4027  HB1 ALA   280      28.581  53.044  55.828  1.00  0.00           H  
ATOM   4028  HB2 ALA   280      30.158  53.913  56.093  1.00  0.00           H  
ATOM   4029  HB3 ALA   280      30.102  52.227  55.418  1.00  0.00           H  
ATOM   4030  C   ALA   280      29.107  53.081  58.576  1.00  0.00           C  
ATOM   4031  O   ALA   280      29.764  53.943  59.231  1.00  0.00           O  
ATOM   4032  OXT ALA   280      27.907  52.873  58.684  1.00  0.00           O  
TER    4033      ALA   280 
END   
