# Supplementary material for: Exploring Structural Insights of Aβ42 and α-Synuclein Monomers and Heterodimer: A Comparative Study Using Implicit and Explicit Solvent Simulations
Source: J Phys Chem B. 2024 May 3;128(19):4655–69. doi: 10.1021/acs.jpcb.4c00503 (PMC11103699; doi:10.1021/acs.jpcb.4c00503)
Supplement: Supplementary file 3 — jp4c00503_si_003.zip [file jp4c00503_si_003.zip › rep/8_asyn_dimerWT_2_FINAL4.pdb]

CRYST1   67.372  102.961   90.821  90.00  90.00  90.00               1
ATOM      1  N   MET     1      17.263   5.440  50.691  1.00  0.00           N  
ATOM      2  H1  MET     1      16.707   4.900  50.004  1.00  0.00           H  
ATOM      3  H2  MET     1      16.825   5.566  51.621  1.00  0.00           H  
ATOM      4  H3  MET     1      18.170   4.985  50.897  1.00  0.00           H  
ATOM      5  CA  MET     1      17.470   6.821  50.242  1.00  0.00           C  
ATOM      6  HA  MET     1      18.223   7.290  50.871  1.00  0.00           H  
ATOM      7  CB  MET     1      17.964   6.885  48.859  1.00  0.00           C  
ATOM      8  HB2 MET     1      18.811   6.217  48.713  1.00  0.00           H  
ATOM      9  HB3 MET     1      17.199   6.578  48.149  1.00  0.00           H  
ATOM     10  CG  MET     1      18.132   8.322  48.435  1.00  0.00           C  
ATOM     11  HG2 MET     1      18.610   8.293  47.458  1.00  0.00           H  
ATOM     12  HG3 MET     1      17.165   8.799  48.295  1.00  0.00           H  
ATOM     13  SD  MET     1      19.084   9.375  49.505  1.00  0.00           S  
ATOM     14  CE  MET     1      20.597   8.505  49.713  1.00  0.00           C  
ATOM     15  HE1 MET     1      20.377   7.440  49.733  1.00  0.00           H  
ATOM     16  HE2 MET     1      21.274   8.749  48.897  1.00  0.00           H  
ATOM     17  HE3 MET     1      21.101   8.911  50.587  1.00  0.00           H  
ATOM     18  C   MET     1      16.232   7.603  50.377  1.00  0.00           C  
ATOM     19  O   MET     1      15.195   7.419  49.798  1.00  0.00           O  
ATOM     20  N   ASP     2      16.357   8.563  51.394  1.00  0.00           N  
ATOM     21  H   ASP     2      17.270   8.554  51.828  1.00  0.00           H  
ATOM     22  CA  ASP     2      15.243   9.057  52.142  1.00  0.00           C  
ATOM     23  HA  ASP     2      14.414   9.229  51.458  1.00  0.00           H  
ATOM     24  CB  ASP     2      14.663   7.976  53.085  1.00  0.00           C  
ATOM     25  HB2 ASP     2      13.933   8.334  53.809  1.00  0.00           H  
ATOM     26  HB3 ASP     2      14.023   7.369  52.448  1.00  0.00           H  
ATOM     27  CG  ASP     2      15.618   6.979  53.704  1.00  0.00           C  
ATOM     28  OD1 ASP     2      16.063   7.105  54.882  1.00  0.00           O  
ATOM     29  OD2 ASP     2      15.904   5.964  53.081  1.00  0.00           O  
ATOM     30  C   ASP     2      15.590  10.365  52.813  1.00  0.00           C  
ATOM     31  O   ASP     2      14.845  10.822  53.637  1.00  0.00           O  
ATOM     32  N   VAL     3      16.672  11.031  52.346  1.00  0.00           N  
ATOM     33  H   VAL     3      17.233  10.709  51.569  1.00  0.00           H  
ATOM     34  CA  VAL     3      17.305  12.217  52.978  1.00  0.00           C  
ATOM     35  HA  VAL     3      16.737  12.359  53.895  1.00  0.00           H  
ATOM     36  CB  VAL     3      18.751  12.073  53.380  1.00  0.00           C  
ATOM     37  HB  VAL     3      18.972  12.947  53.990  1.00  0.00           H  
ATOM     38  CG1 VAL     3      19.010  10.890  54.252  1.00  0.00           C  
ATOM     39 HG11 VAL     3      20.051  10.942  54.565  1.00  0.00           H  
ATOM     40 HG12 VAL     3      18.315  10.932  55.088  1.00  0.00           H  
ATOM     41 HG13 VAL     3      18.746  10.006  53.675  1.00  0.00           H  
ATOM     42  CG2 VAL     3      19.800  11.876  52.251  1.00  0.00           C  
ATOM     43 HG21 VAL     3      19.491  10.953  51.764  1.00  0.00           H  
ATOM     44 HG22 VAL     3      19.805  12.731  51.579  1.00  0.00           H  
ATOM     45 HG23 VAL     3      20.805  11.617  52.578  1.00  0.00           H  
ATOM     46  C   VAL     3      17.020  13.472  52.154  1.00  0.00           C  
ATOM     47  O   VAL     3      17.611  14.572  52.289  1.00  0.00           O  
ATOM     48  N   PHE     4      16.119  13.457  51.111  1.00  0.00           N  
ATOM     49  H   PHE     4      15.713  12.562  50.873  1.00  0.00           H  
ATOM     50  CA  PHE     4      15.664  14.623  50.296  1.00  0.00           C  
ATOM     51  HA  PHE     4      16.028  15.506  50.817  1.00  0.00           H  
ATOM     52  CB  PHE     4      16.197  14.634  48.887  1.00  0.00           C  
ATOM     53  HB2 PHE     4      15.700  13.814  48.374  1.00  0.00           H  
ATOM     54  HB3 PHE     4      16.000  15.622  48.474  1.00  0.00           H  
ATOM     55  CG  PHE     4      17.651  14.463  48.833  1.00  0.00           C  
ATOM     56  CD1 PHE     4      18.348  13.328  48.634  1.00  0.00           C  
ATOM     57  HD1 PHE     4      17.706  12.462  48.523  1.00  0.00           H  
ATOM     58  CE1 PHE     4      19.744  13.300  48.601  1.00  0.00           C  
ATOM     59  HE1 PHE     4      20.261  12.354  48.491  1.00  0.00           H  
ATOM     60  CZ  PHE     4      20.516  14.415  48.877  1.00  0.00           C  
ATOM     61  HZ  PHE     4      21.595  14.410  48.973  1.00  0.00           H  
ATOM     62  CE2 PHE     4      19.830  15.665  48.901  1.00  0.00           C  
ATOM     63  HE2 PHE     4      20.259  16.658  48.969  1.00  0.00           H  
ATOM     64  CD2 PHE     4      18.420  15.648  48.908  1.00  0.00           C  
ATOM     65  HD2 PHE     4      17.941  16.617  48.976  1.00  0.00           H  
ATOM     66  C   PHE     4      14.204  14.718  50.129  1.00  0.00           C  
ATOM     67  O   PHE     4      13.469  13.819  50.408  1.00  0.00           O  
ATOM     68  N   MET     5      13.749  15.898  49.663  1.00  0.00           N  
ATOM     69  H   MET     5      14.393  16.625  49.378  1.00  0.00           H  
ATOM     70  CA  MET     5      12.377  16.209  49.479  1.00  0.00           C  
ATOM     71  HA  MET     5      11.918  15.323  49.046  1.00  0.00           H  
ATOM     72  CB  MET     5      11.744  16.679  50.800  1.00  0.00           C  
ATOM     73  HB2 MET     5      11.797  15.885  51.542  1.00  0.00           H  
ATOM     74  HB3 MET     5      12.287  17.457  51.332  1.00  0.00           H  
ATOM     75  CG  MET     5      10.257  17.080  50.766  1.00  0.00           C  
ATOM     76  HG2 MET     5       9.753  16.601  49.930  1.00  0.00           H  
ATOM     77  HG3 MET     5       9.778  16.801  51.702  1.00  0.00           H  
ATOM     78  SD  MET     5      10.081  18.832  50.572  1.00  0.00           S  
ATOM     79  CE  MET     5       8.247  18.963  50.596  1.00  0.00           C  
ATOM     80  HE1 MET     5       7.904  18.607  51.565  1.00  0.00           H  
ATOM     81  HE2 MET     5       7.990  19.995  50.370  1.00  0.00           H  
ATOM     82  HE3 MET     5       7.762  18.366  49.827  1.00  0.00           H  
ATOM     83  C   MET     5      12.216  17.292  48.358  1.00  0.00           C  
ATOM     84  O   MET     5      13.101  18.184  48.182  1.00  0.00           O  
ATOM     85  N   LYS     6      11.001  17.287  47.711  1.00  0.00           N  
ATOM     86  H   LYS     6      10.321  16.561  47.892  1.00  0.00           H  
ATOM     87  CA  LYS     6      10.668  18.248  46.662  1.00  0.00           C  
ATOM     88  HA  LYS     6      11.142  19.210  46.844  1.00  0.00           H  
ATOM     89  CB  LYS     6      11.051  17.723  45.317  1.00  0.00           C  
ATOM     90  HB2 LYS     6      10.395  16.900  45.042  1.00  0.00           H  
ATOM     91  HB3 LYS     6      10.821  18.507  44.598  1.00  0.00           H  
ATOM     92  CG  LYS     6      12.500  17.401  45.071  1.00  0.00           C  
ATOM     93  HG2 LYS     6      13.122  18.158  45.544  1.00  0.00           H  
ATOM     94  HG3 LYS     6      12.666  16.470  45.609  1.00  0.00           H  
ATOM     95  CD  LYS     6      12.944  17.249  43.647  1.00  0.00           C  
ATOM     96  HD2 LYS     6      13.921  16.772  43.601  1.00  0.00           H  
ATOM     97  HD3 LYS     6      12.128  16.775  43.106  1.00  0.00           H  
ATOM     98  CE  LYS     6      13.158  18.580  42.980  1.00  0.00           C  
ATOM     99  HE2 LYS     6      12.261  19.194  43.003  1.00  0.00           H  
ATOM    100  HE3 LYS     6      13.821  19.213  43.564  1.00  0.00           H  
ATOM    101  NZ  LYS     6      13.774  18.410  41.611  1.00  0.00           N  
ATOM    102  HZ1 LYS     6      14.577  17.757  41.664  1.00  0.00           H  
ATOM    103  HZ2 LYS     6      13.094  18.146  40.876  1.00  0.00           H  
ATOM    104  HZ3 LYS     6      14.123  19.348  41.346  1.00  0.00           H  
ATOM    105  C   LYS     6       9.176  18.593  46.786  1.00  0.00           C  
ATOM    106  O   LYS     6       8.424  17.838  47.378  1.00  0.00           O  
ATOM    107  N   GLY     7       8.744  19.776  46.265  1.00  0.00           N  
ATOM    108  H   GLY     7       9.457  20.370  45.863  1.00  0.00           H  
ATOM    109  CA  GLY     7       7.341  20.229  46.274  1.00  0.00           C  
ATOM    110  HA2 GLY     7       7.043  20.513  45.267  1.00  0.00           H  
ATOM    111  HA3 GLY     7       6.688  19.476  46.709  1.00  0.00           H  
ATOM    112  C   GLY     7       7.296  21.401  47.280  1.00  0.00           C  
ATOM    113  O   GLY     7       6.493  21.578  48.215  1.00  0.00           O  
ATOM    114  N   LEU     8       8.165  22.390  47.077  1.00  0.00           N  
ATOM    115  H   LEU     8       8.929  22.178  46.449  1.00  0.00           H  
ATOM    116  CA  LEU     8       8.486  23.403  48.152  1.00  0.00           C  
ATOM    117  HA  LEU     8       8.447  22.819  49.068  1.00  0.00           H  
ATOM    118  CB  LEU     8       9.930  24.009  47.927  1.00  0.00           C  
ATOM    119  HB2 LEU     8      10.262  23.962  46.892  1.00  0.00           H  
ATOM    120  HB3 LEU     8       9.905  25.028  48.309  1.00  0.00           H  
ATOM    121  CG  LEU     8      10.892  23.295  48.827  1.00  0.00           C  
ATOM    122  HG  LEU     8      10.525  23.440  49.841  1.00  0.00           H  
ATOM    123  CD1 LEU     8      10.946  21.844  48.476  1.00  0.00           C  
ATOM    124 HD11 LEU     8       9.959  21.387  48.497  1.00  0.00           H  
ATOM    125 HD12 LEU     8      11.424  21.728  47.505  1.00  0.00           H  
ATOM    126 HD13 LEU     8      11.485  21.356  49.285  1.00  0.00           H  
ATOM    127  CD2 LEU     8      12.257  23.924  48.784  1.00  0.00           C  
ATOM    128 HD21 LEU     8      12.835  23.393  49.538  1.00  0.00           H  
ATOM    129 HD22 LEU     8      12.751  23.697  47.842  1.00  0.00           H  
ATOM    130 HD23 LEU     8      12.185  24.984  49.016  1.00  0.00           H  
ATOM    131  C   LEU     8       7.432  24.596  48.146  1.00  0.00           C  
ATOM    132  O   LEU     8       7.439  25.430  49.086  1.00  0.00           O  
ATOM    133  N   SER     9       6.504  24.631  47.168  1.00  0.00           N  
ATOM    134  H   SER     9       6.617  24.051  46.347  1.00  0.00           H  
ATOM    135  CA  SER     9       5.220  25.273  47.308  1.00  0.00           C  
ATOM    136  HA  SER     9       5.404  26.330  47.487  1.00  0.00           H  
ATOM    137  CB  SER     9       4.318  25.051  46.097  1.00  0.00           C  
ATOM    138  HB2 SER     9       3.307  25.423  46.244  1.00  0.00           H  
ATOM    139  HB3 SER     9       4.764  25.514  45.219  1.00  0.00           H  
ATOM    140  OG  SER     9       4.154  23.603  45.868  1.00  0.00           O  
ATOM    141  HG  SER     9       3.500  23.540  45.154  1.00  0.00           H  
ATOM    142  C   SER     9       4.504  24.809  48.572  1.00  0.00           C  
ATOM    143  O   SER     9       4.125  25.634  49.395  1.00  0.00           O  
ATOM    144  N   LYS    10       4.483  23.506  48.854  1.00  0.00           N  
ATOM    145  H   LYS    10       5.033  22.897  48.263  1.00  0.00           H  
ATOM    146  CA  LYS    10       3.944  22.924  50.109  1.00  0.00           C  
ATOM    147  HA  LYS    10       3.031  23.498  50.248  1.00  0.00           H  
ATOM    148  CB  LYS    10       3.698  21.456  49.985  1.00  0.00           C  
ATOM    149  HB2 LYS    10       4.659  20.949  49.920  1.00  0.00           H  
ATOM    150  HB3 LYS    10       3.379  21.000  50.920  1.00  0.00           H  
ATOM    151  CG  LYS    10       2.783  20.960  48.867  1.00  0.00           C  
ATOM    152  HG2 LYS    10       3.181  21.253  47.898  1.00  0.00           H  
ATOM    153  HG3 LYS    10       2.620  19.888  48.949  1.00  0.00           H  
ATOM    154  CD  LYS    10       1.379  21.650  48.772  1.00  0.00           C  
ATOM    155  HD2 LYS    10       0.661  20.927  48.389  1.00  0.00           H  
ATOM    156  HD3 LYS    10       1.062  21.929  49.775  1.00  0.00           H  
ATOM    157  CE  LYS    10       1.405  22.894  47.905  1.00  0.00           C  
ATOM    158  HE2 LYS    10       2.042  23.654  48.351  1.00  0.00           H  
ATOM    159  HE3 LYS    10       1.703  22.631  46.893  1.00  0.00           H  
ATOM    160  NZ  LYS    10      -0.032  23.415  47.883  1.00  0.00           N  
ATOM    161  HZ1 LYS    10      -0.163  24.129  47.144  1.00  0.00           H  
ATOM    162  HZ2 LYS    10      -0.658  22.616  47.676  1.00  0.00           H  
ATOM    163  HZ3 LYS    10      -0.257  23.878  48.782  1.00  0.00           H  
ATOM    164  C   LYS    10       4.811  23.169  51.365  1.00  0.00           C  
ATOM    165  O   LYS    10       4.257  23.210  52.442  1.00  0.00           O  
ATOM    166  N   ALA    11       6.095  23.468  51.142  1.00  0.00           N  
ATOM    167  H   ALA    11       6.461  23.259  50.222  1.00  0.00           H  
ATOM    168  CA  ALA    11       6.919  23.825  52.183  1.00  0.00           C  
ATOM    169  HA  ALA    11       6.683  23.225  53.059  1.00  0.00           H  
ATOM    170  CB  ALA    11       8.400  23.544  51.807  1.00  0.00           C  
ATOM    171  HB1 ALA    11       8.772  24.262  51.079  1.00  0.00           H  
ATOM    172  HB2 ALA    11       8.993  23.657  52.713  1.00  0.00           H  
ATOM    173  HB3 ALA    11       8.552  22.534  51.433  1.00  0.00           H  
ATOM    174  C   ALA    11       6.763  25.301  52.634  1.00  0.00           C  
ATOM    175  O   ALA    11       6.664  25.522  53.853  1.00  0.00           O  
ATOM    176  N   LYS    12       6.702  26.290  51.711  1.00  0.00           N  
ATOM    177  H   LYS    12       6.759  26.062  50.727  1.00  0.00           H  
ATOM    178  CA  LYS    12       6.399  27.718  51.969  1.00  0.00           C  
ATOM    179  HA  LYS    12       7.095  28.058  52.732  1.00  0.00           H  
ATOM    180  CB  LYS    12       6.398  28.641  50.735  1.00  0.00           C  
ATOM    181  HB2 LYS    12       7.350  28.585  50.209  1.00  0.00           H  
ATOM    182  HB3 LYS    12       5.666  28.276  50.018  1.00  0.00           H  
ATOM    183  CG  LYS    12       6.063  30.112  51.062  1.00  0.00           C  
ATOM    184  HG2 LYS    12       4.993  30.270  51.175  1.00  0.00           H  
ATOM    185  HG3 LYS    12       6.523  30.184  52.046  1.00  0.00           H  
ATOM    186  CD  LYS    12       6.707  31.035  50.096  1.00  0.00           C  
ATOM    187  HD2 LYS    12       7.764  30.795  50.192  1.00  0.00           H  
ATOM    188  HD3 LYS    12       6.320  30.840  49.098  1.00  0.00           H  
ATOM    189  CE  LYS    12       6.337  32.361  50.615  1.00  0.00           C  
ATOM    190  HE2 LYS    12       5.297  32.456  50.311  1.00  0.00           H  
ATOM    191  HE3 LYS    12       6.414  32.261  51.695  1.00  0.00           H  
ATOM    192  NZ  LYS    12       7.101  33.463  49.952  1.00  0.00           N  
ATOM    193  HZ1 LYS    12       6.910  33.442  48.934  1.00  0.00           H  
ATOM    194  HZ2 LYS    12       6.852  34.395  50.330  1.00  0.00           H  
ATOM    195  HZ3 LYS    12       8.111  33.321  50.132  1.00  0.00           H  
ATOM    196  C   LYS    12       4.978  27.806  52.583  1.00  0.00           C  
ATOM    197  O   LYS    12       4.661  28.543  53.478  1.00  0.00           O  
ATOM    198  N   GLU    13       4.010  27.030  51.927  1.00  0.00           N  
ATOM    199  H   GLU    13       4.216  26.507  51.086  1.00  0.00           H  
ATOM    200  CA  GLU    13       2.685  26.828  52.546  1.00  0.00           C  
ATOM    201  HA  GLU    13       2.144  27.765  52.438  1.00  0.00           H  
ATOM    202  CB  GLU    13       1.882  25.723  51.813  1.00  0.00           C  
ATOM    203  HB2 GLU    13       1.903  26.065  50.780  1.00  0.00           H  
ATOM    204  HB3 GLU    13       2.420  24.778  51.813  1.00  0.00           H  
ATOM    205  CG  GLU    13       0.469  25.537  52.373  1.00  0.00           C  
ATOM    206  HG2 GLU    13       0.565  25.122  53.375  1.00  0.00           H  
ATOM    207  HG3 GLU    13      -0.045  26.495  52.391  1.00  0.00           H  
ATOM    208  CD  GLU    13      -0.297  24.512  51.491  1.00  0.00           C  
ATOM    209  OE1 GLU    13      -0.551  23.358  51.926  1.00  0.00           O  
ATOM    210  OE2 GLU    13      -0.399  24.784  50.299  1.00  0.00           O  
ATOM    211  C   GLU    13       2.745  26.437  53.961  1.00  0.00           C  
ATOM    212  O   GLU    13       2.068  27.116  54.716  1.00  0.00           O  
ATOM    213  N   GLY    14       3.576  25.425  54.480  1.00  0.00           N  
ATOM    214  H   GLY    14       4.034  24.704  53.940  1.00  0.00           H  
ATOM    215  CA  GLY    14       3.654  25.142  55.823  1.00  0.00           C  
ATOM    216  HA2 GLY    14       2.704  24.785  56.214  1.00  0.00           H  
ATOM    217  HA3 GLY    14       4.330  24.294  55.898  1.00  0.00           H  
ATOM    218  C   GLY    14       4.222  26.264  56.658  1.00  0.00           C  
ATOM    219  O   GLY    14       3.894  26.408  57.856  1.00  0.00           O  
ATOM    220  N   VAL    15       4.957  27.206  56.102  1.00  0.00           N  
ATOM    221  H   VAL    15       5.031  27.140  55.096  1.00  0.00           H  
ATOM    222  CA  VAL    15       5.616  28.271  56.848  1.00  0.00           C  
ATOM    223  HA  VAL    15       5.843  27.859  57.828  1.00  0.00           H  
ATOM    224  CB  VAL    15       6.931  28.740  56.211  1.00  0.00           C  
ATOM    225  HB  VAL    15       6.736  29.180  55.236  1.00  0.00           H  
ATOM    226  CG1 VAL    15       7.620  29.871  57.011  1.00  0.00           C  
ATOM    227 HG11 VAL    15       8.014  29.524  57.963  1.00  0.00           H  
ATOM    228 HG12 VAL    15       8.406  30.356  56.435  1.00  0.00           H  
ATOM    229 HG13 VAL    15       6.936  30.699  57.187  1.00  0.00           H  
ATOM    230  CG2 VAL    15       8.041  27.660  56.112  1.00  0.00           C  
ATOM    231 HG21 VAL    15       8.440  27.430  57.098  1.00  0.00           H  
ATOM    232 HG22 VAL    15       7.655  26.792  55.580  1.00  0.00           H  
ATOM    233 HG23 VAL    15       8.869  28.057  55.528  1.00  0.00           H  
ATOM    234  C   VAL    15       4.686  29.456  57.084  1.00  0.00           C  
ATOM    235  O   VAL    15       4.718  30.098  58.148  1.00  0.00           O  
ATOM    236  N   VAL    16       3.883  29.736  56.012  1.00  0.00           N  
ATOM    237  H   VAL    16       3.988  29.171  55.179  1.00  0.00           H  
ATOM    238  CA  VAL    16       2.770  30.594  56.108  1.00  0.00           C  
ATOM    239  HA  VAL    16       3.175  31.547  56.441  1.00  0.00           H  
ATOM    240  CB  VAL    16       2.194  30.968  54.708  1.00  0.00           C  
ATOM    241  HB  VAL    16       1.918  30.034  54.223  1.00  0.00           H  
ATOM    242  CG1 VAL    16       0.953  31.808  54.714  1.00  0.00           C  
ATOM    243 HG11 VAL    16       0.811  32.098  53.675  1.00  0.00           H  
ATOM    244 HG12 VAL    16       0.081  31.370  55.195  1.00  0.00           H  
ATOM    245 HG13 VAL    16       1.108  32.760  55.218  1.00  0.00           H  
ATOM    246  CG2 VAL    16       3.225  31.586  53.749  1.00  0.00           C  
ATOM    247 HG21 VAL    16       3.213  32.669  53.860  1.00  0.00           H  
ATOM    248 HG22 VAL    16       4.188  31.080  53.735  1.00  0.00           H  
ATOM    249 HG23 VAL    16       2.926  31.600  52.702  1.00  0.00           H  
ATOM    250  C   VAL    16       1.675  30.079  57.108  1.00  0.00           C  
ATOM    251  O   VAL    16       1.271  30.927  57.878  1.00  0.00           O  
ATOM    252  N   ALA    17       1.343  28.739  57.146  1.00  0.00           N  
ATOM    253  H   ALA    17       1.721  28.087  56.471  1.00  0.00           H  
ATOM    254  CA  ALA    17       0.424  28.229  58.142  1.00  0.00           C  
ATOM    255  HA  ALA    17      -0.466  28.851  58.088  1.00  0.00           H  
ATOM    256  CB  ALA    17       0.311  26.764  57.791  1.00  0.00           C  
ATOM    257  HB1 ALA    17       1.230  26.222  58.005  1.00  0.00           H  
ATOM    258  HB2 ALA    17      -0.549  26.377  58.335  1.00  0.00           H  
ATOM    259  HB3 ALA    17      -0.047  26.604  56.776  1.00  0.00           H  
ATOM    260  C   ALA    17       1.057  28.367  59.589  1.00  0.00           C  
ATOM    261  O   ALA    17       0.303  28.195  60.558  1.00  0.00           O  
ATOM    262  N   ALA    18       2.413  28.622  59.749  1.00  0.00           N  
ATOM    263  H   ALA    18       2.989  28.920  58.974  1.00  0.00           H  
ATOM    264  CA  ALA    18       2.988  28.562  61.106  1.00  0.00           C  
ATOM    265  HA  ALA    18       2.365  27.959  61.762  1.00  0.00           H  
ATOM    266  CB  ALA    18       4.317  27.929  60.987  1.00  0.00           C  
ATOM    267  HB1 ALA    18       4.238  26.873  60.739  1.00  0.00           H  
ATOM    268  HB2 ALA    18       5.046  28.395  60.327  1.00  0.00           H  
ATOM    269  HB3 ALA    18       4.840  27.930  61.941  1.00  0.00           H  
ATOM    270  C   ALA    18       2.982  30.027  61.704  1.00  0.00           C  
ATOM    271  O   ALA    18       4.081  30.484  61.933  1.00  0.00           O  
ATOM    272  N   ALA    19       1.786  30.611  61.908  1.00  0.00           N  
ATOM    273  H   ALA    19       0.971  30.014  61.858  1.00  0.00           H  
ATOM    274  CA  ALA    19       1.736  32.045  61.969  1.00  0.00           C  
ATOM    275  HA  ALA    19       2.318  32.490  61.165  1.00  0.00           H  
ATOM    276  CB  ALA    19       0.192  32.351  61.839  1.00  0.00           C  
ATOM    277  HB1 ALA    19      -0.255  32.081  60.884  1.00  0.00           H  
ATOM    278  HB2 ALA    19      -0.365  31.841  62.622  1.00  0.00           H  
ATOM    279  HB3 ALA    19       0.052  33.414  62.025  1.00  0.00           H  
ATOM    280  C   ALA    19       2.196  32.636  63.293  1.00  0.00           C  
ATOM    281  O   ALA    19       2.631  33.802  63.304  1.00  0.00           O  
ATOM    282  N   GLU    20       2.040  31.944  64.458  1.00  0.00           N  
ATOM    283  H   GLU    20       1.568  31.050  64.425  1.00  0.00           H  
ATOM    284  CA  GLU    20       2.531  32.415  65.737  1.00  0.00           C  
ATOM    285  HA  GLU    20       2.433  33.495  65.820  1.00  0.00           H  
ATOM    286  CB  GLU    20       1.778  31.691  66.859  1.00  0.00           C  
ATOM    287  HB2 GLU    20       1.809  30.614  66.702  1.00  0.00           H  
ATOM    288  HB3 GLU    20       2.257  31.954  67.800  1.00  0.00           H  
ATOM    289  CG  GLU    20       0.289  31.966  67.094  1.00  0.00           C  
ATOM    290  HG2 GLU    20      -0.231  31.789  66.155  1.00  0.00           H  
ATOM    291  HG3 GLU    20      -0.125  31.342  67.884  1.00  0.00           H  
ATOM    292  CD  GLU    20      -0.007  33.452  67.396  1.00  0.00           C  
ATOM    293  OE1 GLU    20      -0.134  34.314  66.522  1.00  0.00           O  
ATOM    294  OE2 GLU    20      -0.197  33.798  68.600  1.00  0.00           O  
ATOM    295  C   GLU    20       4.008  32.206  65.741  1.00  0.00           C  
ATOM    296  O   GLU    20       4.545  31.242  66.330  1.00  0.00           O  
ATOM    297  N   LYS    21       4.750  33.105  65.073  1.00  0.00           N  
ATOM    298  H   LYS    21       4.317  33.928  64.675  1.00  0.00           H  
ATOM    299  CA  LYS    21       5.981  32.686  64.410  1.00  0.00           C  
ATOM    300  HA  LYS    21       5.674  31.846  63.791  1.00  0.00           H  
ATOM    301  CB  LYS    21       6.423  33.819  63.491  1.00  0.00           C  
ATOM    302  HB2 LYS    21       5.564  34.223  62.959  1.00  0.00           H  
ATOM    303  HB3 LYS    21       6.830  34.617  64.108  1.00  0.00           H  
ATOM    304  CG  LYS    21       7.580  33.517  62.684  1.00  0.00           C  
ATOM    305  HG2 LYS    21       8.370  33.183  63.354  1.00  0.00           H  
ATOM    306  HG3 LYS    21       7.407  32.879  61.820  1.00  0.00           H  
ATOM    307  CD  LYS    21       8.032  34.881  61.988  1.00  0.00           C  
ATOM    308  HD2 LYS    21       7.230  35.339  61.413  1.00  0.00           H  
ATOM    309  HD3 LYS    21       8.310  35.665  62.689  1.00  0.00           H  
ATOM    310  CE  LYS    21       9.199  34.593  61.084  1.00  0.00           C  
ATOM    311  HE2 LYS    21      10.025  34.204  61.676  1.00  0.00           H  
ATOM    312  HE3 LYS    21       8.836  33.796  60.440  1.00  0.00           H  
ATOM    313  NZ  LYS    21       9.558  35.676  60.212  1.00  0.00           N  
ATOM    314  HZ1 LYS    21       9.825  36.482  60.806  1.00  0.00           H  
ATOM    315  HZ2 LYS    21      10.398  35.408  59.668  1.00  0.00           H  
ATOM    316  HZ3 LYS    21       8.829  36.071  59.592  1.00  0.00           H  
ATOM    317  C   LYS    21       7.077  32.277  65.357  1.00  0.00           C  
ATOM    318  O   LYS    21       7.830  31.382  65.176  1.00  0.00           O  
ATOM    319  N   THR    22       7.143  32.992  66.527  1.00  0.00           N  
ATOM    320  H   THR    22       6.514  33.779  66.613  1.00  0.00           H  
ATOM    321  CA  THR    22       7.990  32.725  67.632  1.00  0.00           C  
ATOM    322  HA  THR    22       7.807  33.452  68.420  1.00  0.00           H  
ATOM    323  CB  THR    22       9.481  32.809  67.212  1.00  0.00           C  
ATOM    324  HB  THR    22       9.816  32.118  66.442  1.00  0.00           H  
ATOM    325  CG2 THR    22       9.956  34.137  66.712  1.00  0.00           C  
ATOM    326 HG21 THR    22       9.569  34.293  65.707  1.00  0.00           H  
ATOM    327 HG22 THR    22       9.505  34.926  67.312  1.00  0.00           H  
ATOM    328 HG23 THR    22      11.043  34.196  66.723  1.00  0.00           H  
ATOM    329  OG1 THR    22      10.342  32.682  68.301  1.00  0.00           O  
ATOM    330  HG1 THR    22      10.074  31.817  68.647  1.00  0.00           H  
ATOM    331  C   THR    22       7.659  31.331  68.284  1.00  0.00           C  
ATOM    332  O   THR    22       8.571  30.497  68.421  1.00  0.00           O  
ATOM    333  N   LYS    23       6.419  31.189  68.784  1.00  0.00           N  
ATOM    334  H   LYS    23       5.739  31.921  68.627  1.00  0.00           H  
ATOM    335  CA  LYS    23       5.953  29.952  69.397  1.00  0.00           C  
ATOM    336  HA  LYS    23       6.533  29.861  70.313  1.00  0.00           H  
ATOM    337  CB  LYS    23       4.441  30.164  69.670  1.00  0.00           C  
ATOM    338  HB2 LYS    23       4.229  31.025  70.301  1.00  0.00           H  
ATOM    339  HB3 LYS    23       3.864  30.478  68.803  1.00  0.00           H  
ATOM    340  CG  LYS    23       3.746  28.976  70.307  1.00  0.00           C  
ATOM    341  HG2 LYS    23       4.398  28.691  71.130  1.00  0.00           H  
ATOM    342  HG3 LYS    23       2.837  29.275  70.825  1.00  0.00           H  
ATOM    343  CD  LYS    23       3.302  27.791  69.541  1.00  0.00           C  
ATOM    344  HD2 LYS    23       2.620  28.129  68.764  1.00  0.00           H  
ATOM    345  HD3 LYS    23       4.129  27.515  68.891  1.00  0.00           H  
ATOM    346  CE  LYS    23       2.702  26.762  70.448  1.00  0.00           C  
ATOM    347  HE2 LYS    23       3.446  26.487  71.192  1.00  0.00           H  
ATOM    348  HE3 LYS    23       1.862  27.277  70.907  1.00  0.00           H  
ATOM    349  NZ  LYS    23       2.202  25.616  69.647  1.00  0.00           N  
ATOM    350  HZ1 LYS    23       2.943  25.307  68.993  1.00  0.00           H  
ATOM    351  HZ2 LYS    23       1.749  24.805  70.104  1.00  0.00           H  
ATOM    352  HZ3 LYS    23       1.483  25.876  68.948  1.00  0.00           H  
ATOM    353  C   LYS    23       6.240  28.775  68.421  1.00  0.00           C  
ATOM    354  O   LYS    23       6.743  27.697  68.883  1.00  0.00           O  
ATOM    355  N   GLN    24       5.915  28.959  67.100  1.00  0.00           N  
ATOM    356  H   GLN    24       5.643  29.852  66.712  1.00  0.00           H  
ATOM    357  CA  GLN    24       6.117  27.930  66.085  1.00  0.00           C  
ATOM    358  HA  GLN    24       5.660  27.139  66.674  1.00  0.00           H  
ATOM    359  CB  GLN    24       5.373  28.301  64.871  1.00  0.00           C  
ATOM    360  HB2 GLN    24       5.696  29.290  64.554  1.00  0.00           H  
ATOM    361  HB3 GLN    24       5.645  27.553  64.128  1.00  0.00           H  
ATOM    362  CG  GLN    24       3.876  28.254  65.003  1.00  0.00           C  
ATOM    363  HG2 GLN    24       3.500  28.650  65.944  1.00  0.00           H  
ATOM    364  HG3 GLN    24       3.439  28.860  64.211  1.00  0.00           H  
ATOM    365  CD  GLN    24       3.274  26.906  64.931  1.00  0.00           C  
ATOM    366  OE1 GLN    24       3.931  25.878  65.239  1.00  0.00           O  
ATOM    367  NE2 GLN    24       2.069  26.741  64.389  1.00  0.00           N  
ATOM    368 HE21 GLN    24       1.630  25.830  64.363  1.00  0.00           H  
ATOM    369 HE22 GLN    24       1.492  27.548  64.189  1.00  0.00           H  
ATOM    370  C   GLN    24       7.614  27.663  65.731  1.00  0.00           C  
ATOM    371  O   GLN    24       7.920  26.644  65.117  1.00  0.00           O  
ATOM    372  N   GLY    25       8.624  28.434  66.233  1.00  0.00           N  
ATOM    373  H   GLY    25       8.417  29.247  66.799  1.00  0.00           H  
ATOM    374  CA  GLY    25      10.039  28.163  66.057  1.00  0.00           C  
ATOM    375  HA2 GLY    25      10.634  28.824  66.683  1.00  0.00           H  
ATOM    376  HA3 GLY    25      10.394  27.179  66.355  1.00  0.00           H  
ATOM    377  C   GLY    25      10.592  28.491  64.633  1.00  0.00           C  
ATOM    378  O   GLY    25      11.637  28.113  64.100  1.00  0.00           O  
ATOM    379  N   VAL    26       9.740  29.277  63.931  1.00  0.00           N  
ATOM    380  H   VAL    26       8.928  29.637  64.413  1.00  0.00           H  
ATOM    381  CA  VAL    26      10.109  29.711  62.606  1.00  0.00           C  
ATOM    382  HA  VAL    26      10.447  28.782  62.152  1.00  0.00           H  
ATOM    383  CB  VAL    26       8.943  30.259  61.798  1.00  0.00           C  
ATOM    384  HB  VAL    26       8.444  31.021  62.394  1.00  0.00           H  
ATOM    385  CG1 VAL    26       9.249  31.099  60.569  1.00  0.00           C  
ATOM    386 HG11 VAL    26       9.523  30.441  59.747  1.00  0.00           H  
ATOM    387 HG12 VAL    26       8.287  31.599  60.475  1.00  0.00           H  
ATOM    388 HG13 VAL    26      10.073  31.792  60.727  1.00  0.00           H  
ATOM    389  CG2 VAL    26       7.985  29.110  61.441  1.00  0.00           C  
ATOM    390 HG21 VAL    26       7.655  28.580  62.333  1.00  0.00           H  
ATOM    391 HG22 VAL    26       7.033  29.527  61.119  1.00  0.00           H  
ATOM    392 HG23 VAL    26       8.369  28.428  60.685  1.00  0.00           H  
ATOM    393  C   VAL    26      11.310  30.665  62.745  1.00  0.00           C  
ATOM    394  O   VAL    26      11.512  31.350  63.695  1.00  0.00           O  
ATOM    395  N   ALA    27      12.199  30.540  61.703  1.00  0.00           N  
ATOM    396  H   ALA    27      12.130  29.834  60.982  1.00  0.00           H  
ATOM    397  CA  ALA    27      13.243  31.610  61.497  1.00  0.00           C  
ATOM    398  HA  ALA    27      12.924  32.471  62.080  1.00  0.00           H  
ATOM    399  CB  ALA    27      14.593  31.073  61.903  1.00  0.00           C  
ATOM    400  HB1 ALA    27      14.968  30.229  61.329  1.00  0.00           H  
ATOM    401  HB2 ALA    27      15.370  31.819  62.056  1.00  0.00           H  
ATOM    402  HB3 ALA    27      14.488  30.641  62.897  1.00  0.00           H  
ATOM    403  C   ALA    27      13.322  32.146  60.048  1.00  0.00           C  
ATOM    404  O   ALA    27      12.784  31.481  59.145  1.00  0.00           O  
ATOM    405  N   GLU    28      14.278  33.108  59.806  1.00  0.00           N  
ATOM    406  H   GLU    28      14.765  33.466  60.617  1.00  0.00           H  
ATOM    407  CA  GLU    28      14.797  33.325  58.483  1.00  0.00           C  
ATOM    408  HA  GLU    28      14.306  32.773  57.686  1.00  0.00           H  
ATOM    409  CB  GLU    28      14.812  34.726  58.012  1.00  0.00           C  
ATOM    410  HB2 GLU    28      15.149  35.452  58.749  1.00  0.00           H  
ATOM    411  HB3 GLU    28      15.498  34.903  57.186  1.00  0.00           H  
ATOM    412  CG  GLU    28      13.410  35.234  57.495  1.00  0.00           C  
ATOM    413  HG2 GLU    28      13.627  36.197  57.039  1.00  0.00           H  
ATOM    414  HG3 GLU    28      13.167  34.532  56.700  1.00  0.00           H  
ATOM    415  CD  GLU    28      12.257  35.245  58.535  1.00  0.00           C  
ATOM    416  OE1 GLU    28      11.212  34.608  58.275  1.00  0.00           O  
ATOM    417  OE2 GLU    28      12.456  35.720  59.730  1.00  0.00           O  
ATOM    418  C   GLU    28      16.248  32.871  58.632  1.00  0.00           C  
ATOM    419  O   GLU    28      16.864  32.862  59.705  1.00  0.00           O  
ATOM    420  N   ALA    29      16.807  32.463  57.438  1.00  0.00           N  
ATOM    421  H   ALA    29      16.252  32.311  56.608  1.00  0.00           H  
ATOM    422  CA  ALA    29      18.248  32.338  57.256  1.00  0.00           C  
ATOM    423  HA  ALA    29      18.827  31.951  58.091  1.00  0.00           H  
ATOM    424  CB  ALA    29      18.497  31.480  55.991  1.00  0.00           C  
ATOM    425  HB1 ALA    29      19.427  31.745  55.492  1.00  0.00           H  
ATOM    426  HB2 ALA    29      18.436  30.414  56.201  1.00  0.00           H  
ATOM    427  HB3 ALA    29      17.777  31.798  55.239  1.00  0.00           H  
ATOM    428  C   ALA    29      18.740  33.773  57.108  1.00  0.00           C  
ATOM    429  O   ALA    29      18.786  34.361  56.016  1.00  0.00           O  
ATOM    430  N   ALA    30      19.050  34.396  58.251  1.00  0.00           N  
ATOM    431  H   ALA    30      19.024  33.801  59.068  1.00  0.00           H  
ATOM    432  CA  ALA    30      19.840  35.574  58.283  1.00  0.00           C  
ATOM    433  HA  ALA    30      19.823  36.015  57.289  1.00  0.00           H  
ATOM    434  CB  ALA    30      19.312  36.620  59.294  1.00  0.00           C  
ATOM    435  HB1 ALA    30      19.518  36.243  60.294  1.00  0.00           H  
ATOM    436  HB2 ALA    30      19.945  37.505  59.272  1.00  0.00           H  
ATOM    437  HB3 ALA    30      18.239  36.786  59.227  1.00  0.00           H  
ATOM    438  C   ALA    30      21.344  35.258  58.401  1.00  0.00           C  
ATOM    439  O   ALA    30      21.771  34.167  58.743  1.00  0.00           O  
ATOM    440  N   GLY    31      22.152  36.197  58.140  1.00  0.00           N  
ATOM    441  H   GLY    31      21.774  37.099  57.886  1.00  0.00           H  
ATOM    442  CA  GLY    31      23.532  35.898  57.819  1.00  0.00           C  
ATOM    443  HA2 GLY    31      24.166  36.780  57.883  1.00  0.00           H  
ATOM    444  HA3 GLY    31      23.898  35.072  58.425  1.00  0.00           H  
ATOM    445  C   GLY    31      23.611  35.387  56.380  1.00  0.00           C  
ATOM    446  O   GLY    31      22.691  35.276  55.570  1.00  0.00           O  
ATOM    447  N   LYS    32      24.901  34.924  56.074  1.00  0.00           N  
ATOM    448  H   LYS    32      25.516  34.672  56.836  1.00  0.00           H  
ATOM    449  CA  LYS    32      25.173  34.343  54.850  1.00  0.00           C  
ATOM    450  HA  LYS    32      24.722  34.948  54.067  1.00  0.00           H  
ATOM    451  CB  LYS    32      26.730  34.274  54.549  1.00  0.00           C  
ATOM    452  HB2 LYS    32      27.159  33.540  55.228  1.00  0.00           H  
ATOM    453  HB3 LYS    32      27.044  33.821  53.611  1.00  0.00           H  
ATOM    454  CG  LYS    32      27.542  35.565  54.683  1.00  0.00           C  
ATOM    455  HG2 LYS    32      27.484  35.950  55.699  1.00  0.00           H  
ATOM    456  HG3 LYS    32      28.552  35.280  54.397  1.00  0.00           H  
ATOM    457  CD  LYS    32      26.958  36.689  53.809  1.00  0.00           C  
ATOM    458  HD2 LYS    32      27.061  36.410  52.763  1.00  0.00           H  
ATOM    459  HD3 LYS    32      25.885  36.861  53.866  1.00  0.00           H  
ATOM    460  CE  LYS    32      27.670  38.014  54.070  1.00  0.00           C  
ATOM    461  HE2 LYS    32      27.277  38.762  53.386  1.00  0.00           H  
ATOM    462  HE3 LYS    32      27.526  38.202  55.132  1.00  0.00           H  
ATOM    463  NZ  LYS    32      29.126  37.924  53.788  1.00  0.00           N  
ATOM    464  HZ1 LYS    32      29.230  37.782  52.768  1.00  0.00           H  
ATOM    465  HZ2 LYS    32      29.634  38.795  54.025  1.00  0.00           H  
ATOM    466  HZ3 LYS    32      29.394  37.010  54.194  1.00  0.00           H  
ATOM    467  C   LYS    32      24.452  32.993  54.768  1.00  0.00           C  
ATOM    468  O   LYS    32      24.893  31.969  55.344  1.00  0.00           O  
ATOM    469  N   THR    33      23.385  32.862  53.966  1.00  0.00           N  
ATOM    470  H   THR    33      23.165  33.747  53.530  1.00  0.00           H  
ATOM    471  CA  THR    33      22.457  31.689  53.878  1.00  0.00           C  
ATOM    472  HA  THR    33      21.931  31.530  54.817  1.00  0.00           H  
ATOM    473  CB  THR    33      21.465  31.859  52.710  1.00  0.00           C  
ATOM    474  HB  THR    33      20.789  31.008  52.747  1.00  0.00           H  
ATOM    475  CG2 THR    33      20.655  33.127  52.913  1.00  0.00           C  
ATOM    476 HG21 THR    33      21.277  34.016  52.834  1.00  0.00           H  
ATOM    477 HG22 THR    33      20.026  33.323  52.047  1.00  0.00           H  
ATOM    478 HG23 THR    33      20.077  33.005  53.827  1.00  0.00           H  
ATOM    479  OG1 THR    33      22.103  31.915  51.450  1.00  0.00           O  
ATOM    480  HG1 THR    33      21.429  31.521  50.876  1.00  0.00           H  
ATOM    481  C   THR    33      23.129  30.361  53.525  1.00  0.00           C  
ATOM    482  O   THR    33      22.694  29.352  54.039  1.00  0.00           O  
ATOM    483  N   LYS    34      24.248  30.383  52.771  1.00  0.00           N  
ATOM    484  H   LYS    34      24.743  31.206  52.455  1.00  0.00           H  
ATOM    485  CA  LYS    34      24.811  29.051  52.375  1.00  0.00           C  
ATOM    486  HA  LYS    34      24.169  28.309  52.844  1.00  0.00           H  
ATOM    487  CB  LYS    34      24.884  28.933  50.869  1.00  0.00           C  
ATOM    488  HB2 LYS    34      23.916  29.295  50.527  1.00  0.00           H  
ATOM    489  HB3 LYS    34      25.640  29.591  50.448  1.00  0.00           H  
ATOM    490  CG  LYS    34      25.270  27.572  50.218  1.00  0.00           C  
ATOM    491  HG2 LYS    34      25.376  27.817  49.163  1.00  0.00           H  
ATOM    492  HG3 LYS    34      26.310  27.338  50.435  1.00  0.00           H  
ATOM    493  CD  LYS    34      24.355  26.424  50.434  1.00  0.00           C  
ATOM    494  HD2 LYS    34      24.418  26.151  51.486  1.00  0.00           H  
ATOM    495  HD3 LYS    34      23.338  26.697  50.164  1.00  0.00           H  
ATOM    496  CE  LYS    34      24.954  25.324  49.545  1.00  0.00           C  
ATOM    497  HE2 LYS    34      25.083  25.639  48.512  1.00  0.00           H  
ATOM    498  HE3 LYS    34      25.940  25.083  49.933  1.00  0.00           H  
ATOM    499  NZ  LYS    34      24.052  24.124  49.519  1.00  0.00           N  
ATOM    500  HZ1 LYS    34      23.033  24.284  49.424  1.00  0.00           H  
ATOM    501  HZ2 LYS    34      24.343  23.438  48.800  1.00  0.00           H  
ATOM    502  HZ3 LYS    34      24.219  23.613  50.404  1.00  0.00           H  
ATOM    503  C   LYS    34      26.188  28.796  53.018  1.00  0.00           C  
ATOM    504  O   LYS    34      26.813  27.761  52.803  1.00  0.00           O  
ATOM    505  N   GLU    35      26.742  29.744  53.856  1.00  0.00           N  
ATOM    506  H   GLU    35      26.292  30.644  53.955  1.00  0.00           H  
ATOM    507  CA  GLU    35      28.098  29.734  54.255  1.00  0.00           C  
ATOM    508  HA  GLU    35      28.343  28.722  54.567  1.00  0.00           H  
ATOM    509  CB  GLU    35      28.936  30.261  53.101  1.00  0.00           C  
ATOM    510  HB2 GLU    35      29.965  30.060  53.390  1.00  0.00           H  
ATOM    511  HB3 GLU    35      28.915  29.625  52.218  1.00  0.00           H  
ATOM    512  CG  GLU    35      28.843  31.828  52.926  1.00  0.00           C  
ATOM    513  HG2 GLU    35      28.729  32.302  53.899  1.00  0.00           H  
ATOM    514  HG3 GLU    35      29.817  32.155  52.568  1.00  0.00           H  
ATOM    515  CD  GLU    35      27.864  32.097  51.852  1.00  0.00           C  
ATOM    516  OE1 GLU    35      28.271  32.441  50.726  1.00  0.00           O  
ATOM    517  OE2 GLU    35      26.634  31.963  52.125  1.00  0.00           O  
ATOM    518  C   GLU    35      28.346  30.493  55.558  1.00  0.00           C  
ATOM    519  O   GLU    35      29.478  30.847  55.866  1.00  0.00           O  
ATOM    520  N   GLY    36      27.266  30.526  56.425  1.00  0.00           N  
ATOM    521  H   GLY    36      26.401  30.169  56.041  1.00  0.00           H  
ATOM    522  CA  GLY    36      27.334  31.321  57.610  1.00  0.00           C  
ATOM    523  HA2 GLY    36      27.870  30.728  58.349  1.00  0.00           H  
ATOM    524  HA3 GLY    36      27.812  32.278  57.411  1.00  0.00           H  
ATOM    525  C   GLY    36      25.929  31.598  58.307  1.00  0.00           C  
ATOM    526  O   GLY    36      25.648  32.808  58.537  1.00  0.00           O  
ATOM    527  N   VAL    37      24.970  30.660  58.466  1.00  0.00           N  
ATOM    528  H   VAL    37      25.034  29.708  58.132  1.00  0.00           H  
ATOM    529  CA  VAL    37      23.652  31.097  58.963  1.00  0.00           C  
ATOM    530  HA  VAL    37      23.488  32.011  58.396  1.00  0.00           H  
ATOM    531  CB  VAL    37      22.619  30.038  58.773  1.00  0.00           C  
ATOM    532  HB  VAL    37      23.011  29.069  59.074  1.00  0.00           H  
ATOM    533  CG1 VAL    37      21.238  30.313  59.333  1.00  0.00           C  
ATOM    534 HG11 VAL    37      20.789  31.258  59.035  1.00  0.00           H  
ATOM    535 HG12 VAL    37      20.439  29.585  59.210  1.00  0.00           H  
ATOM    536 HG13 VAL    37      21.243  30.366  60.420  1.00  0.00           H  
ATOM    537  CG2 VAL    37      22.327  29.998  57.289  1.00  0.00           C  
ATOM    538 HG21 VAL    37      21.850  30.896  56.902  1.00  0.00           H  
ATOM    539 HG22 VAL    37      23.263  30.017  56.734  1.00  0.00           H  
ATOM    540 HG23 VAL    37      21.711  29.115  57.129  1.00  0.00           H  
ATOM    541  C   VAL    37      23.753  31.553  60.455  1.00  0.00           C  
ATOM    542  O   VAL    37      24.556  31.059  61.232  1.00  0.00           O  
ATOM    543  N   LEU    38      22.856  32.437  60.808  1.00  0.00           N  
ATOM    544  H   LEU    38      22.302  32.720  60.011  1.00  0.00           H  
ATOM    545  CA  LEU    38      22.740  33.042  62.085  1.00  0.00           C  
ATOM    546  HA  LEU    38      23.328  32.560  62.863  1.00  0.00           H  
ATOM    547  CB  LEU    38      23.186  34.529  61.933  1.00  0.00           C  
ATOM    548  HB2 LEU    38      22.426  35.062  61.364  1.00  0.00           H  
ATOM    549  HB3 LEU    38      23.230  35.034  62.897  1.00  0.00           H  
ATOM    550  CG  LEU    38      24.595  34.739  61.381  1.00  0.00           C  
ATOM    551  HG  LEU    38      24.805  34.224  60.445  1.00  0.00           H  
ATOM    552  CD1 LEU    38      24.780  36.254  61.239  1.00  0.00           C  
ATOM    553 HD11 LEU    38      24.125  36.670  60.476  1.00  0.00           H  
ATOM    554 HD12 LEU    38      24.490  36.781  62.146  1.00  0.00           H  
ATOM    555 HD13 LEU    38      25.803  36.551  61.020  1.00  0.00           H  
ATOM    556  CD2 LEU    38      25.683  34.227  62.335  1.00  0.00           C  
ATOM    557 HD21 LEU    38      26.643  34.674  62.083  1.00  0.00           H  
ATOM    558 HD22 LEU    38      25.567  34.545  63.370  1.00  0.00           H  
ATOM    559 HD23 LEU    38      25.676  33.140  62.290  1.00  0.00           H  
ATOM    560  C   LEU    38      21.205  32.974  62.476  1.00  0.00           C  
ATOM    561  O   LEU    38      20.252  32.858  61.659  1.00  0.00           O  
ATOM    562  N   TYR    39      20.964  33.146  63.786  1.00  0.00           N  
ATOM    563  H   TYR    39      21.595  33.372  64.544  1.00  0.00           H  
ATOM    564  CA  TYR    39      19.607  32.862  64.318  1.00  0.00           C  
ATOM    565  HA  TYR    39      19.221  31.998  63.782  1.00  0.00           H  
ATOM    566  CB  TYR    39      19.699  32.319  65.771  1.00  0.00           C  
ATOM    567  HB2 TYR    39      19.867  33.137  66.469  1.00  0.00           H  
ATOM    568  HB3 TYR    39      18.682  31.953  65.899  1.00  0.00           H  
ATOM    569  CG  TYR    39      20.632  31.251  66.047  1.00  0.00           C  
ATOM    570  CD1 TYR    39      20.940  30.235  65.139  1.00  0.00           C  
ATOM    571  HD1 TYR    39      20.595  30.274  64.112  1.00  0.00           H  
ATOM    572  CE1 TYR    39      21.779  29.157  65.538  1.00  0.00           C  
ATOM    573  HE1 TYR    39      22.049  28.306  64.925  1.00  0.00           H  
ATOM    574  CZ  TYR    39      22.206  29.091  66.826  1.00  0.00           C  
ATOM    575  OH  TYR    39      23.005  28.028  67.142  1.00  0.00           O  
ATOM    576  HH  TYR    39      23.155  27.594  66.288  1.00  0.00           H  
ATOM    577  CE2 TYR    39      21.905  30.042  67.812  1.00  0.00           C  
ATOM    578  HE2 TYR    39      22.350  29.848  68.780  1.00  0.00           H  
ATOM    579  CD2 TYR    39      21.120  31.108  67.392  1.00  0.00           C  
ATOM    580  HD2 TYR    39      20.825  31.828  68.147  1.00  0.00           H  
ATOM    581  C   TYR    39      18.583  33.968  64.239  1.00  0.00           C  
ATOM    582  O   TYR    39      17.384  33.807  64.162  1.00  0.00           O  
ATOM    583  N   VAL    40      19.074  35.235  64.439  1.00  0.00           N  
ATOM    584  H   VAL    40      20.082  35.293  64.505  1.00  0.00           H  
ATOM    585  CA  VAL    40      18.204  36.392  64.818  1.00  0.00           C  
ATOM    586  HA  VAL    40      17.212  36.388  64.372  1.00  0.00           H  
ATOM    587  CB  VAL    40      18.194  36.603  66.356  1.00  0.00           C  
ATOM    588  HB  VAL    40      17.572  37.444  66.655  1.00  0.00           H  
ATOM    589  CG1 VAL    40      17.604  35.381  67.080  1.00  0.00           C  
ATOM    590 HG11 VAL    40      17.329  35.625  68.104  1.00  0.00           H  
ATOM    591 HG12 VAL    40      16.667  35.133  66.585  1.00  0.00           H  
ATOM    592 HG13 VAL    40      18.214  34.481  67.110  1.00  0.00           H  
ATOM    593  CG2 VAL    40      19.604  36.885  67.050  1.00  0.00           C  
ATOM    594 HG21 VAL    40      20.418  36.179  66.894  1.00  0.00           H  
ATOM    595 HG22 VAL    40      19.953  37.807  66.590  1.00  0.00           H  
ATOM    596 HG23 VAL    40      19.523  37.183  68.094  1.00  0.00           H  
ATOM    597  C   VAL    40      18.967  37.625  64.316  1.00  0.00           C  
ATOM    598  O   VAL    40      20.021  37.630  63.739  1.00  0.00           O  
ATOM    599  N   GLY    41      18.170  38.682  64.301  1.00  0.00           N  
ATOM    600  H   GLY    41      17.214  38.704  64.629  1.00  0.00           H  
ATOM    601  CA  GLY    41      18.702  39.922  63.741  1.00  0.00           C  
ATOM    602  HA2 GLY    41      19.120  39.802  62.744  1.00  0.00           H  
ATOM    603  HA3 GLY    41      17.965  40.691  63.522  1.00  0.00           H  
ATOM    604  C   GLY    41      19.698  40.619  64.639  1.00  0.00           C  
ATOM    605  O   GLY    41      20.007  40.130  65.756  1.00  0.00           O  
ATOM    606  N   SER    42      20.313  41.706  64.154  1.00  0.00           N  
ATOM    607  H   SER    42      20.369  41.934  63.171  1.00  0.00           H  
ATOM    608  CA  SER    42      21.061  42.612  64.998  1.00  0.00           C  
ATOM    609  HA  SER    42      20.533  42.584  65.948  1.00  0.00           H  
ATOM    610  CB  SER    42      22.459  42.108  65.166  1.00  0.00           C  
ATOM    611  HB2 SER    42      22.464  41.117  65.614  1.00  0.00           H  
ATOM    612  HB3 SER    42      22.968  42.199  64.209  1.00  0.00           H  
ATOM    613  OG  SER    42      23.241  42.933  66.006  1.00  0.00           O  
ATOM    614  HG  SER    42      23.971  42.458  66.433  1.00  0.00           H  
ATOM    615  C   SER    42      21.095  44.054  64.442  1.00  0.00           C  
ATOM    616  O   SER    42      21.079  44.118  63.222  1.00  0.00           O  
ATOM    617  N   LYS    43      21.307  45.061  65.351  1.00  0.00           N  
ATOM    618  H   LYS    43      21.615  44.909  66.302  1.00  0.00           H  
ATOM    619  CA  LYS    43      21.501  46.412  64.856  1.00  0.00           C  
ATOM    620  HA  LYS    43      21.509  46.382  63.769  1.00  0.00           H  
ATOM    621  CB  LYS    43      20.370  47.352  65.324  1.00  0.00           C  
ATOM    622  HB2 LYS    43      20.579  47.553  66.373  1.00  0.00           H  
ATOM    623  HB3 LYS    43      20.495  48.332  64.869  1.00  0.00           H  
ATOM    624  CG  LYS    43      18.920  47.006  64.926  1.00  0.00           C  
ATOM    625  HG2 LYS    43      18.896  46.698  63.883  1.00  0.00           H  
ATOM    626  HG3 LYS    43      18.535  46.245  65.601  1.00  0.00           H  
ATOM    627  CD  LYS    43      18.049  48.313  65.042  1.00  0.00           C  
ATOM    628  HD2 LYS    43      18.146  48.646  66.073  1.00  0.00           H  
ATOM    629  HD3 LYS    43      18.407  49.138  64.430  1.00  0.00           H  
ATOM    630  CE  LYS    43      16.637  48.028  64.517  1.00  0.00           C  
ATOM    631  HE2 LYS    43      16.610  47.753  63.466  1.00  0.00           H  
ATOM    632  HE3 LYS    43      16.140  47.226  65.057  1.00  0.00           H  
ATOM    633  NZ  LYS    43      15.840  49.272  64.657  1.00  0.00           N  
ATOM    634  HZ1 LYS    43      15.855  49.787  65.555  1.00  0.00           H  
ATOM    635  HZ2 LYS    43      15.933  49.933  63.865  1.00  0.00           H  
ATOM    636  HZ3 LYS    43      14.843  49.030  64.517  1.00  0.00           H  
ATOM    637  C   LYS    43      22.860  46.889  65.381  1.00  0.00           C  
ATOM    638  O   LYS    43      23.053  48.033  65.797  1.00  0.00           O  
ATOM    639  N   THR    44      23.846  45.949  65.400  1.00  0.00           N  
ATOM    640  H   THR    44      23.776  44.981  65.118  1.00  0.00           H  
ATOM    641  CA  THR    44      25.224  46.438  65.565  1.00  0.00           C  
ATOM    642  HA  THR    44      25.227  47.251  66.288  1.00  0.00           H  
ATOM    643  CB  THR    44      26.126  45.327  65.971  1.00  0.00           C  
ATOM    644  HB  THR    44      25.509  44.704  66.614  1.00  0.00           H  
ATOM    645  CG2 THR    44      26.596  44.533  64.779  1.00  0.00           C  
ATOM    646 HG21 THR    44      25.851  44.488  63.988  1.00  0.00           H  
ATOM    647 HG22 THR    44      27.543  44.866  64.358  1.00  0.00           H  
ATOM    648 HG23 THR    44      26.727  43.465  64.942  1.00  0.00           H  
ATOM    649  OG1 THR    44      27.158  45.887  66.748  1.00  0.00           O  
ATOM    650  HG1 THR    44      26.768  46.287  67.540  1.00  0.00           H  
ATOM    651  C   THR    44      25.728  47.191  64.295  1.00  0.00           C  
ATOM    652  O   THR    44      25.279  46.862  63.185  1.00  0.00           O  
ATOM    653  N   LYS    45      26.642  48.135  64.479  1.00  0.00           N  
ATOM    654  H   LYS    45      26.990  48.241  65.422  1.00  0.00           H  
ATOM    655  CA  LYS    45      27.014  49.155  63.459  1.00  0.00           C  
ATOM    656  HA  LYS    45      26.311  49.103  62.630  1.00  0.00           H  
ATOM    657  CB  LYS    45      26.964  50.525  64.089  1.00  0.00           C  
ATOM    658  HB2 LYS    45      27.642  50.512  64.939  1.00  0.00           H  
ATOM    659  HB3 LYS    45      27.341  51.236  63.357  1.00  0.00           H  
ATOM    660  CG  LYS    45      25.558  50.986  64.417  1.00  0.00           C  
ATOM    661  HG2 LYS    45      24.986  50.724  63.530  1.00  0.00           H  
ATOM    662  HG3 LYS    45      25.199  50.531  65.338  1.00  0.00           H  
ATOM    663  CD  LYS    45      25.361  52.552  64.471  1.00  0.00           C  
ATOM    664  HD2 LYS    45      24.350  52.678  64.851  1.00  0.00           H  
ATOM    665  HD3 LYS    45      26.073  52.945  65.194  1.00  0.00           H  
ATOM    666  CE  LYS    45      25.499  53.224  63.101  1.00  0.00           C  
ATOM    667  HE2 LYS    45      26.461  52.945  62.678  1.00  0.00           H  
ATOM    668  HE3 LYS    45      24.737  52.860  62.417  1.00  0.00           H  
ATOM    669  NZ  LYS    45      25.439  54.710  63.261  1.00  0.00           N  
ATOM    670  HZ1 LYS    45      26.195  55.069  63.871  1.00  0.00           H  
ATOM    671  HZ2 LYS    45      25.451  55.111  62.306  1.00  0.00           H  
ATOM    672  HZ3 LYS    45      24.639  54.937  63.879  1.00  0.00           H  
ATOM    673  C   LYS    45      28.426  48.783  63.018  1.00  0.00           C  
ATOM    674  O   LYS    45      29.367  49.507  63.361  1.00  0.00           O  
ATOM    675  N   GLU    46      28.517  47.636  62.332  1.00  0.00           N  
ATOM    676  H   GLU    46      27.687  47.161  62.003  1.00  0.00           H  
ATOM    677  CA  GLU    46      29.731  46.926  62.138  1.00  0.00           C  
ATOM    678  HA  GLU    46      30.609  47.485  61.823  1.00  0.00           H  
ATOM    679  CB  GLU    46      30.148  46.406  63.533  1.00  0.00           C  
ATOM    680  HB2 GLU    46      30.424  47.258  64.152  1.00  0.00           H  
ATOM    681  HB3 GLU    46      29.221  46.015  63.946  1.00  0.00           H  
ATOM    682  CG  GLU    46      31.181  45.318  63.601  1.00  0.00           C  
ATOM    683  HG2 GLU    46      31.281  44.893  64.598  1.00  0.00           H  
ATOM    684  HG3 GLU    46      30.951  44.435  63.008  1.00  0.00           H  
ATOM    685  CD  GLU    46      32.544  45.864  63.265  1.00  0.00           C  
ATOM    686  OE1 GLU    46      33.106  46.696  64.071  1.00  0.00           O  
ATOM    687  OE2 GLU    46      33.121  45.544  62.213  1.00  0.00           O  
ATOM    688  C   GLU    46      29.496  45.776  61.118  1.00  0.00           C  
ATOM    689  O   GLU    46      28.382  45.227  61.144  1.00  0.00           O  
ATOM    690  N   GLY    47      30.440  45.485  60.248  1.00  0.00           N  
ATOM    691  H   GLY    47      31.344  45.909  60.091  1.00  0.00           H  
ATOM    692  CA  GLY    47      30.247  44.244  59.517  1.00  0.00           C  
ATOM    693  HA2 GLY    47      31.253  43.866  59.349  1.00  0.00           H  
ATOM    694  HA3 GLY    47      29.555  43.572  60.019  1.00  0.00           H  
ATOM    695  C   GLY    47      29.678  44.628  58.145  1.00  0.00           C  
ATOM    696  O   GLY    47      30.161  45.529  57.444  1.00  0.00           O  
ATOM    697  N   VAL    48      28.527  43.971  57.739  1.00  0.00           N  
ATOM    698  H   VAL    48      28.263  43.100  58.180  1.00  0.00           H  
ATOM    699  CA  VAL    48      27.941  44.297  56.450  1.00  0.00           C  
ATOM    700  HA  VAL    48      28.687  44.726  55.784  1.00  0.00           H  
ATOM    701  CB  VAL    48      27.284  43.075  55.856  1.00  0.00           C  
ATOM    702  HB  VAL    48      26.793  43.427  54.951  1.00  0.00           H  
ATOM    703  CG1 VAL    48      28.382  42.133  55.493  1.00  0.00           C  
ATOM    704 HG11 VAL    48      27.980  41.265  54.974  1.00  0.00           H  
ATOM    705 HG12 VAL    48      29.004  42.656  54.770  1.00  0.00           H  
ATOM    706 HG13 VAL    48      28.944  41.804  56.365  1.00  0.00           H  
ATOM    707  CG2 VAL    48      26.365  42.299  56.767  1.00  0.00           C  
ATOM    708 HG21 VAL    48      25.867  43.034  57.396  1.00  0.00           H  
ATOM    709 HG22 VAL    48      25.701  41.677  56.169  1.00  0.00           H  
ATOM    710 HG23 VAL    48      26.942  41.635  57.406  1.00  0.00           H  
ATOM    711  C   VAL    48      26.865  45.454  56.627  1.00  0.00           C  
ATOM    712  O   VAL    48      25.711  45.363  56.247  1.00  0.00           O  
ATOM    713  N   VAL    49      27.387  46.548  57.194  1.00  0.00           N  
ATOM    714  H   VAL    49      28.377  46.563  57.400  1.00  0.00           H  
ATOM    715  CA  VAL    49      26.681  47.757  57.399  1.00  0.00           C  
ATOM    716  HA  VAL    49      25.846  47.524  58.056  1.00  0.00           H  
ATOM    717  CB  VAL    49      27.451  48.866  58.034  1.00  0.00           C  
ATOM    718  HB  VAL    49      26.954  49.827  57.915  1.00  0.00           H  
ATOM    719  CG1 VAL    49      27.651  48.589  59.482  1.00  0.00           C  
ATOM    720 HG11 VAL    49      26.759  48.364  60.062  1.00  0.00           H  
ATOM    721 HG12 VAL    49      28.285  47.705  59.513  1.00  0.00           H  
ATOM    722 HG13 VAL    49      28.195  49.352  60.035  1.00  0.00           H  
ATOM    723  CG2 VAL    49      28.773  49.184  57.312  1.00  0.00           C  
ATOM    724 HG21 VAL    49      28.568  49.621  56.337  1.00  0.00           H  
ATOM    725 HG22 VAL    49      29.408  49.880  57.856  1.00  0.00           H  
ATOM    726 HG23 VAL    49      29.322  48.257  57.163  1.00  0.00           H  
ATOM    727  C   VAL    49      25.978  48.329  56.171  1.00  0.00           C  
ATOM    728  O   VAL    49      25.000  49.002  56.432  1.00  0.00           O  
ATOM    729  N   HIE    50      26.433  47.973  54.947  1.00  0.00           N  
ATOM    730  H   HIE    50      27.283  47.425  54.952  1.00  0.00           H  
ATOM    731  CA  HIE    50      25.896  48.324  53.743  1.00  0.00           C  
ATOM    732  HA  HIE    50      25.494  49.335  53.741  1.00  0.00           H  
ATOM    733  CB  HIE    50      27.020  48.099  52.742  1.00  0.00           C  
ATOM    734  HB2 HIE    50      26.855  48.721  51.864  1.00  0.00           H  
ATOM    735  HB3 HIE    50      27.908  48.497  53.228  1.00  0.00           H  
ATOM    736  CG  HIE    50      27.196  46.696  52.309  1.00  0.00           C  
ATOM    737  ND1 HIE    50      27.452  45.813  53.256  1.00  0.00           N  
ATOM    738  CE1 HIE    50      27.732  44.712  52.520  1.00  0.00           C  
ATOM    739  HE1 HIE    50      28.055  43.816  53.027  1.00  0.00           H  
ATOM    740  NE2 HIE    50      27.749  44.892  51.174  1.00  0.00           N  
ATOM    741  HE2 HIE    50      27.651  44.261  50.371  1.00  0.00           H  
ATOM    742  CD2 HIE    50      27.496  46.250  51.061  1.00  0.00           C  
ATOM    743  HD2 HIE    50      27.373  46.824  50.157  1.00  0.00           H  
ATOM    744  C   HIE    50      24.634  47.574  53.321  1.00  0.00           C  
ATOM    745  O   HIE    50      24.133  47.822  52.254  1.00  0.00           O  
ATOM    746  N   GLY    51      24.103  46.594  54.088  1.00  0.00           N  
ATOM    747  H   GLY    51      24.600  46.176  54.863  1.00  0.00           H  
ATOM    748  CA  GLY    51      22.768  45.955  53.717  1.00  0.00           C  
ATOM    749  HA2 GLY    51      22.217  46.699  53.146  1.00  0.00           H  
ATOM    750  HA3 GLY    51      22.974  45.084  53.099  1.00  0.00           H  
ATOM    751  C   GLY    51      22.058  45.413  54.979  1.00  0.00           C  
ATOM    752  O   GLY    51      22.373  44.369  55.542  1.00  0.00           O  
ATOM    753  N   VAL    52      21.178  46.266  55.404  1.00  0.00           N  
ATOM    754  H   VAL    52      21.143  47.198  55.015  1.00  0.00           H  
ATOM    755  CA  VAL    52      20.786  46.259  56.869  1.00  0.00           C  
ATOM    756  HA  VAL    52      21.634  46.493  57.510  1.00  0.00           H  
ATOM    757  CB  VAL    52      19.805  47.429  57.133  1.00  0.00           C  
ATOM    758  HB  VAL    52      19.292  47.279  58.081  1.00  0.00           H  
ATOM    759  CG1 VAL    52      20.539  48.755  57.296  1.00  0.00           C  
ATOM    760 HG11 VAL    52      21.561  48.598  57.634  1.00  0.00           H  
ATOM    761 HG12 VAL    52      20.685  49.235  56.330  1.00  0.00           H  
ATOM    762 HG13 VAL    52      20.026  49.389  58.016  1.00  0.00           H  
ATOM    763  CG2 VAL    52      18.726  47.684  56.079  1.00  0.00           C  
ATOM    764 HG21 VAL    52      18.168  48.525  56.487  1.00  0.00           H  
ATOM    765 HG22 VAL    52      19.056  47.887  55.062  1.00  0.00           H  
ATOM    766 HG23 VAL    52      18.035  46.855  55.938  1.00  0.00           H  
ATOM    767  C   VAL    52      20.172  44.913  57.338  1.00  0.00           C  
ATOM    768  O   VAL    52      20.344  44.532  58.511  1.00  0.00           O  
ATOM    769  N   ALA    53      19.438  44.182  56.461  1.00  0.00           N  
ATOM    770  H   ALA    53      19.523  44.311  55.462  1.00  0.00           H  
ATOM    771  CA  ALA    53      18.802  42.947  56.927  1.00  0.00           C  
ATOM    772  HA  ALA    53      18.358  43.140  57.901  1.00  0.00           H  
ATOM    773  CB  ALA    53      17.705  42.556  55.904  1.00  0.00           C  
ATOM    774  HB1 ALA    53      16.771  43.108  55.985  1.00  0.00           H  
ATOM    775  HB2 ALA    53      18.019  42.641  54.865  1.00  0.00           H  
ATOM    776  HB3 ALA    53      17.431  41.533  56.150  1.00  0.00           H  
ATOM    777  C   ALA    53      19.830  41.784  57.091  1.00  0.00           C  
ATOM    778  O   ALA    53      19.460  40.716  57.565  1.00  0.00           O  
ATOM    779  N   THR    54      21.042  41.961  56.471  1.00  0.00           N  
ATOM    780  H   THR    54      21.099  42.880  56.054  1.00  0.00           H  
ATOM    781  CA  THR    54      22.198  41.063  56.433  1.00  0.00           C  
ATOM    782  HA  THR    54      22.900  41.645  55.839  1.00  0.00           H  
ATOM    783  CB  THR    54      21.941  39.654  55.900  1.00  0.00           C  
ATOM    784  HB  THR    54      21.303  39.782  55.028  1.00  0.00           H  
ATOM    785  CG2 THR    54      23.166  38.804  55.466  1.00  0.00           C  
ATOM    786 HG21 THR    54      23.907  39.264  54.815  1.00  0.00           H  
ATOM    787 HG22 THR    54      23.700  38.512  56.369  1.00  0.00           H  
ATOM    788 HG23 THR    54      22.723  37.915  55.022  1.00  0.00           H  
ATOM    789  OG1 THR    54      21.251  38.822  56.829  1.00  0.00           O  
ATOM    790  HG1 THR    54      20.481  39.327  57.135  1.00  0.00           H  
ATOM    791  C   THR    54      22.990  41.129  57.797  1.00  0.00           C  
ATOM    792  O   THR    54      23.708  40.251  58.208  1.00  0.00           O  
ATOM    793  N   VAL    55      22.892  42.280  58.495  1.00  0.00           N  
ATOM    794  H   VAL    55      22.314  43.036  58.153  1.00  0.00           H  
ATOM    795  CA  VAL    55      23.344  42.515  59.847  1.00  0.00           C  
ATOM    796  HA  VAL    55      24.355  42.133  59.964  1.00  0.00           H  
ATOM    797  CB  VAL    55      23.376  43.970  60.122  1.00  0.00           C  
ATOM    798  HB  VAL    55      22.390  44.429  60.134  1.00  0.00           H  
ATOM    799  CG1 VAL    55      23.933  44.291  61.561  1.00  0.00           C  
ATOM    800 HG11 VAL    55      24.971  44.058  61.789  1.00  0.00           H  
ATOM    801 HG12 VAL    55      23.838  45.368  61.684  1.00  0.00           H  
ATOM    802 HG13 VAL    55      23.449  43.863  62.437  1.00  0.00           H  
ATOM    803  CG2 VAL    55      24.230  44.683  59.124  1.00  0.00           C  
ATOM    804 HG21 VAL    55      23.992  44.398  58.101  1.00  0.00           H  
ATOM    805 HG22 VAL    55      24.172  45.767  59.200  1.00  0.00           H  
ATOM    806 HG23 VAL    55      25.246  44.321  59.270  1.00  0.00           H  
ATOM    807  C   VAL    55      22.472  41.781  60.815  1.00  0.00           C  
ATOM    808  O   VAL    55      21.270  42.076  60.940  1.00  0.00           O  
ATOM    809  N   ALA    56      23.004  40.740  61.499  1.00  0.00           N  
ATOM    810  H   ALA    56      23.961  40.446  61.355  1.00  0.00           H  
ATOM    811  CA  ALA    56      22.331  39.657  62.157  1.00  0.00           C  
ATOM    812  HA  ALA    56      21.406  40.031  62.590  1.00  0.00           H  
ATOM    813  CB  ALA    56      21.809  38.797  61.061  1.00  0.00           C  
ATOM    814  HB1 ALA    56      22.671  38.333  60.587  1.00  0.00           H  
ATOM    815  HB2 ALA    56      21.240  37.974  61.489  1.00  0.00           H  
ATOM    816  HB3 ALA    56      21.294  39.404  60.319  1.00  0.00           H  
ATOM    817  C   ALA    56      23.277  39.114  63.355  1.00  0.00           C  
ATOM    818  O   ALA    56      24.375  39.645  63.553  1.00  0.00           O  
ATOM    819  N   GLU    57      22.859  38.029  63.996  1.00  0.00           N  
ATOM    820  H   GLU    57      21.927  37.665  63.853  1.00  0.00           H  
ATOM    821  CA  GLU    57      23.557  37.473  65.148  1.00  0.00           C  
ATOM    822  HA  GLU    57      24.612  37.380  64.901  1.00  0.00           H  
ATOM    823  CB  GLU    57      23.410  38.464  66.280  1.00  0.00           C  
ATOM    824  HB2 GLU    57      23.952  39.380  66.055  1.00  0.00           H  
ATOM    825  HB3 GLU    57      22.412  38.752  66.602  1.00  0.00           H  
ATOM    826  CG  GLU    57      24.085  37.979  67.593  1.00  0.00           C  
ATOM    827  HG2 GLU    57      23.212  37.615  68.131  1.00  0.00           H  
ATOM    828  HG3 GLU    57      24.768  37.149  67.421  1.00  0.00           H  
ATOM    829  CD  GLU    57      24.831  39.162  68.305  1.00  0.00           C  
ATOM    830  OE1 GLU    57      25.902  39.008  68.921  1.00  0.00           O  
ATOM    831  OE2 GLU    57      24.245  40.222  68.376  1.00  0.00           O  
ATOM    832  C   GLU    57      23.129  36.007  65.493  1.00  0.00           C  
ATOM    833  O   GLU    57      21.980  35.613  65.236  1.00  0.00           O  
ATOM    834  N   LYS    58      24.038  35.216  66.223  1.00  0.00           N  
ATOM    835  H   LYS    58      24.914  35.623  66.521  1.00  0.00           H  
ATOM    836  CA  LYS    58      23.775  33.791  66.556  1.00  0.00           C  
ATOM    837  HA  LYS    58      22.863  33.458  66.067  1.00  0.00           H  
ATOM    838  CB  LYS    58      24.850  32.893  65.900  1.00  0.00           C  
ATOM    839  HB2 LYS    58      25.277  33.290  64.981  1.00  0.00           H  
ATOM    840  HB3 LYS    58      25.705  33.144  66.524  1.00  0.00           H  
ATOM    841  CG  LYS    58      24.598  31.396  65.925  1.00  0.00           C  
ATOM    842  HG2 LYS    58      24.326  31.134  66.945  1.00  0.00           H  
ATOM    843  HG3 LYS    58      23.764  31.120  65.282  1.00  0.00           H  
ATOM    844  CD  LYS    58      25.889  30.681  65.433  1.00  0.00           C  
ATOM    845  HD2 LYS    58      26.083  31.148  64.470  1.00  0.00           H  
ATOM    846  HD3 LYS    58      26.720  30.980  66.068  1.00  0.00           H  
ATOM    847  CE  LYS    58      25.552  29.122  65.381  1.00  0.00           C  
ATOM    848  HE2 LYS    58      25.191  28.763  66.342  1.00  0.00           H  
ATOM    849  HE3 LYS    58      24.756  29.028  64.647  1.00  0.00           H  
ATOM    850  NZ  LYS    58      26.749  28.255  64.945  1.00  0.00           N  
ATOM    851  HZ1 LYS    58      27.104  28.550  64.018  1.00  0.00           H  
ATOM    852  HZ2 LYS    58      27.514  28.241  65.643  1.00  0.00           H  
ATOM    853  HZ3 LYS    58      26.590  27.244  64.783  1.00  0.00           H  
ATOM    854  C   LYS    58      23.565  33.602  68.076  1.00  0.00           C  
ATOM    855  O   LYS    58      24.286  32.805  68.670  1.00  0.00           O  
ATOM    856  N   THR    59      22.548  34.260  68.692  1.00  0.00           N  
ATOM    857  H   THR    59      21.892  34.864  68.215  1.00  0.00           H  
ATOM    858  CA  THR    59      22.236  33.986  70.106  1.00  0.00           C  
ATOM    859  HA  THR    59      22.414  32.934  70.320  1.00  0.00           H  
ATOM    860  CB  THR    59      23.076  34.718  71.122  1.00  0.00           C  
ATOM    861  HB  THR    59      24.149  34.547  71.088  1.00  0.00           H  
ATOM    862  CG2 THR    59      22.804  36.207  71.299  1.00  0.00           C  
ATOM    863 HG21 THR    59      22.853  36.641  70.302  1.00  0.00           H  
ATOM    864 HG22 THR    59      21.770  36.437  71.547  1.00  0.00           H  
ATOM    865 HG23 THR    59      23.453  36.704  72.018  1.00  0.00           H  
ATOM    866  OG1 THR    59      22.676  34.271  72.394  1.00  0.00           O  
ATOM    867  HG1 THR    59      23.238  34.763  73.012  1.00  0.00           H  
ATOM    868  C   THR    59      20.797  34.165  70.294  1.00  0.00           C  
ATOM    869  O   THR    59      20.203  35.216  70.112  1.00  0.00           O  
ATOM    870  N   LYS    60      20.180  32.967  70.564  1.00  0.00           N  
ATOM    871  H   LYS    60      20.802  32.232  70.872  1.00  0.00           H  
ATOM    872  CA  LYS    60      18.801  32.771  70.947  1.00  0.00           C  
ATOM    873  HA  LYS    60      18.547  33.666  71.511  1.00  0.00           H  
ATOM    874  CB  LYS    60      17.931  32.736  69.660  1.00  0.00           C  
ATOM    875  HB2 LYS    60      18.209  33.506  68.943  1.00  0.00           H  
ATOM    876  HB3 LYS    60      18.112  31.752  69.231  1.00  0.00           H  
ATOM    877  CG  LYS    60      16.477  32.741  70.074  1.00  0.00           C  
ATOM    878  HG2 LYS    60      16.155  31.980  70.782  1.00  0.00           H  
ATOM    879  HG3 LYS    60      16.342  33.661  70.640  1.00  0.00           H  
ATOM    880  CD  LYS    60      15.562  32.596  68.852  1.00  0.00           C  
ATOM    881  HD2 LYS    60      15.750  33.394  68.136  1.00  0.00           H  
ATOM    882  HD3 LYS    60      15.592  31.615  68.380  1.00  0.00           H  
ATOM    883  CE  LYS    60      14.130  32.640  69.410  1.00  0.00           C  
ATOM    884  HE2 LYS    60      13.984  31.810  70.097  1.00  0.00           H  
ATOM    885  HE3 LYS    60      14.020  33.562  69.976  1.00  0.00           H  
ATOM    886  NZ  LYS    60      13.151  32.477  68.272  1.00  0.00           N  
ATOM    887  HZ1 LYS    60      13.074  31.550  67.816  1.00  0.00           H  
ATOM    888  HZ2 LYS    60      12.220  32.619  68.704  1.00  0.00           H  
ATOM    889  HZ3 LYS    60      13.274  33.213  67.553  1.00  0.00           H  
ATOM    890  C   LYS    60      18.627  31.541  71.894  1.00  0.00           C  
ATOM    891  O   LYS    60      18.836  30.363  71.578  1.00  0.00           O  
ATOM    892  N   GLU    61      18.021  31.806  73.052  1.00  0.00           N  
ATOM    893  H   GLU    61      17.903  32.778  73.305  1.00  0.00           H  
ATOM    894  CA  GLU    61      17.894  30.854  74.118  1.00  0.00           C  
ATOM    895  HA  GLU    61      18.877  30.421  74.284  1.00  0.00           H  
ATOM    896  CB  GLU    61      17.262  31.495  75.318  1.00  0.00           C  
ATOM    897  HB2 GLU    61      17.546  32.529  75.500  1.00  0.00           H  
ATOM    898  HB3 GLU    61      16.191  31.414  75.146  1.00  0.00           H  
ATOM    899  CG  GLU    61      17.528  30.610  76.614  1.00  0.00           C  
ATOM    900  HG2 GLU    61      17.098  31.157  77.451  1.00  0.00           H  
ATOM    901  HG3 GLU    61      16.959  29.693  76.481  1.00  0.00           H  
ATOM    902  CD  GLU    61      19.030  30.296  76.842  1.00  0.00           C  
ATOM    903  OE1 GLU    61      19.832  31.233  76.926  1.00  0.00           O  
ATOM    904  OE2 GLU    61      19.474  29.128  76.926  1.00  0.00           O  
ATOM    905  C   GLU    61      17.035  29.653  73.716  1.00  0.00           C  
ATOM    906  O   GLU    61      17.256  28.570  74.240  1.00  0.00           O  
ATOM    907  N   GLN    62      16.094  29.772  72.746  1.00  0.00           N  
ATOM    908  H   GLN    62      15.745  30.715  72.639  1.00  0.00           H  
ATOM    909  CA  GLN    62      15.138  28.743  72.229  1.00  0.00           C  
ATOM    910  HA  GLN    62      14.747  28.151  73.054  1.00  0.00           H  
ATOM    911  CB  GLN    62      14.059  29.531  71.440  1.00  0.00           C  
ATOM    912  HB2 GLN    62      13.444  30.082  72.148  1.00  0.00           H  
ATOM    913  HB3 GLN    62      14.613  30.268  70.862  1.00  0.00           H  
ATOM    914  CG  GLN    62      13.004  28.866  70.618  1.00  0.00           C  
ATOM    915  HG2 GLN    62      13.533  28.524  69.730  1.00  0.00           H  
ATOM    916  HG3 GLN    62      12.715  27.943  71.116  1.00  0.00           H  
ATOM    917  CD  GLN    62      11.771  29.634  70.064  1.00  0.00           C  
ATOM    918  OE1 GLN    62      11.666  30.831  70.266  1.00  0.00           O  
ATOM    919  NE2 GLN    62      10.845  29.101  69.287  1.00  0.00           N  
ATOM    920 HE21 GLN    62       9.970  29.603  69.227  1.00  0.00           H  
ATOM    921 HE22 GLN    62      10.922  28.113  69.083  1.00  0.00           H  
ATOM    922  C   GLN    62      15.835  27.638  71.359  1.00  0.00           C  
ATOM    923  O   GLN    62      15.152  26.650  70.984  1.00  0.00           O  
ATOM    924  N   VAL    63      17.142  27.712  71.168  1.00  0.00           N  
ATOM    925  H   VAL    63      17.651  28.459  71.621  1.00  0.00           H  
ATOM    926  CA  VAL    63      17.826  27.124  69.982  1.00  0.00           C  
ATOM    927  HA  VAL    63      17.284  26.254  69.619  1.00  0.00           H  
ATOM    928  CB  VAL    63      17.845  28.133  68.798  1.00  0.00           C  
ATOM    929  HB  VAL    63      18.244  29.090  69.129  1.00  0.00           H  
ATOM    930  CG1 VAL    63      18.614  27.570  67.605  1.00  0.00           C  
ATOM    931 HG11 VAL    63      18.472  26.495  67.509  1.00  0.00           H  
ATOM    932 HG12 VAL    63      18.427  27.994  66.620  1.00  0.00           H  
ATOM    933 HG13 VAL    63      19.678  27.588  67.833  1.00  0.00           H  
ATOM    934  CG2 VAL    63      16.443  28.506  68.306  1.00  0.00           C  
ATOM    935 HG21 VAL    63      15.608  27.808  68.298  1.00  0.00           H  
ATOM    936 HG22 VAL    63      15.919  29.275  68.869  1.00  0.00           H  
ATOM    937 HG23 VAL    63      16.497  29.015  67.346  1.00  0.00           H  
ATOM    938  C   VAL    63      19.283  26.695  70.234  1.00  0.00           C  
ATOM    939  O   VAL    63      19.685  25.612  69.848  1.00  0.00           O  
ATOM    940  N   THR    64      19.942  27.500  71.105  1.00  0.00           N  
ATOM    941  H   THR    64      19.582  28.429  71.274  1.00  0.00           H  
ATOM    942  CA  THR    64      21.382  27.197  71.426  1.00  0.00           C  
ATOM    943  HA  THR    64      21.968  27.372  70.527  1.00  0.00           H  
ATOM    944  CB  THR    64      21.890  28.248  72.378  1.00  0.00           C  
ATOM    945  HB  THR    64      22.741  27.773  72.859  1.00  0.00           H  
ATOM    946  CG2 THR    64      22.092  29.566  71.683  1.00  0.00           C  
ATOM    947 HG21 THR    64      22.907  29.360  70.991  1.00  0.00           H  
ATOM    948 HG22 THR    64      21.207  29.814  71.099  1.00  0.00           H  
ATOM    949 HG23 THR    64      22.427  30.364  72.342  1.00  0.00           H  
ATOM    950  OG1 THR    64      21.008  28.607  73.417  1.00  0.00           O  
ATOM    951  HG1 THR    64      21.509  29.192  74.005  1.00  0.00           H  
ATOM    952  C   THR    64      21.560  25.829  72.055  1.00  0.00           C  
ATOM    953  O   THR    64      22.667  25.280  71.954  1.00  0.00           O  
ATOM    954  N   ASN    65      20.506  25.331  72.711  1.00  0.00           N  
ATOM    955  H   ASN    65      19.631  25.834  72.651  1.00  0.00           H  
ATOM    956  CA  ASN    65      20.601  24.115  73.505  1.00  0.00           C  
ATOM    957  HA  ASN    65      21.659  23.884  73.609  1.00  0.00           H  
ATOM    958  CB  ASN    65      20.056  24.310  74.894  1.00  0.00           C  
ATOM    959  HB2 ASN    65      20.301  23.464  75.534  1.00  0.00           H  
ATOM    960  HB3 ASN    65      20.623  25.182  75.215  1.00  0.00           H  
ATOM    961  CG  ASN    65      18.611  24.614  74.976  1.00  0.00           C  
ATOM    962  OD1 ASN    65      18.224  25.706  74.740  1.00  0.00           O  
ATOM    963  ND2 ASN    65      17.722  23.658  75.234  1.00  0.00           N  
ATOM    964 HD21 ASN    65      16.732  23.855  75.299  1.00  0.00           H  
ATOM    965 HD22 ASN    65      18.076  22.742  75.475  1.00  0.00           H  
ATOM    966  C   ASN    65      20.047  22.844  72.898  1.00  0.00           C  
ATOM    967  O   ASN    65      19.936  21.873  73.624  1.00  0.00           O  
ATOM    968  N   VAL    66      19.510  22.886  71.664  1.00  0.00           N  
ATOM    969  H   VAL    66      19.518  23.775  71.183  1.00  0.00           H  
ATOM    970  CA  VAL    66      18.391  21.987  71.291  1.00  0.00           C  
ATOM    971  HA  VAL    66      18.801  21.012  71.548  1.00  0.00           H  
ATOM    972  CB  VAL    66      17.137  22.418  72.027  1.00  0.00           C  
ATOM    973  HB  VAL    66      17.278  22.690  73.071  1.00  0.00           H  
ATOM    974  CG1 VAL    66      16.558  23.720  71.297  1.00  0.00           C  
ATOM    975 HG11 VAL    66      15.864  24.238  71.956  1.00  0.00           H  
ATOM    976 HG12 VAL    66      17.411  24.359  71.077  1.00  0.00           H  
ATOM    977 HG13 VAL    66      16.127  23.376  70.359  1.00  0.00           H  
ATOM    978  CG2 VAL    66      16.115  21.220  72.023  1.00  0.00           C  
ATOM    979 HG21 VAL    66      16.534  20.333  72.494  1.00  0.00           H  
ATOM    980 HG22 VAL    66      15.321  21.457  72.727  1.00  0.00           H  
ATOM    981 HG23 VAL    66      15.693  20.966  71.053  1.00  0.00           H  
ATOM    982  C   VAL    66      18.247  21.841  69.768  1.00  0.00           C  
ATOM    983  O   VAL    66      17.563  20.914  69.288  1.00  0.00           O  
ATOM    984  N   GLY    67      18.940  22.680  68.945  1.00  0.00           N  
ATOM    985  H   GLY    67      19.736  23.155  69.348  1.00  0.00           H  
ATOM    986  CA  GLY    67      18.607  22.777  67.524  1.00  0.00           C  
ATOM    987  HA2 GLY    67      19.456  23.064  66.908  1.00  0.00           H  
ATOM    988  HA3 GLY    67      18.362  21.755  67.244  1.00  0.00           H  
ATOM    989  C   GLY    67      17.401  23.714  67.173  1.00  0.00           C  
ATOM    990  O   GLY    67      16.918  24.598  67.917  1.00  0.00           O  
ATOM    991  N   GLY    68      17.041  23.629  65.927  1.00  0.00           N  
ATOM    992  H   GLY    68      17.385  22.899  65.318  1.00  0.00           H  
ATOM    993  CA  GLY    68      16.376  24.715  65.136  1.00  0.00           C  
ATOM    994  HA2 GLY    68      15.346  24.774  65.479  1.00  0.00           H  
ATOM    995  HA3 GLY    68      16.912  25.620  65.415  1.00  0.00           H  
ATOM    996  C   GLY    68      16.492  24.399  63.641  1.00  0.00           C  
ATOM    997  O   GLY    68      17.254  23.542  63.178  1.00  0.00           O  
ATOM    998  N   ALA    69      15.712  25.220  62.855  1.00  0.00           N  
ATOM    999  H   ALA    69      14.993  25.819  63.238  1.00  0.00           H  
ATOM   1000  CA  ALA    69      15.641  24.921  61.366  1.00  0.00           C  
ATOM   1001  HA  ALA    69      16.606  24.536  61.045  1.00  0.00           H  
ATOM   1002  CB  ALA    69      14.542  23.855  61.181  1.00  0.00           C  
ATOM   1003  HB1 ALA    69      14.789  22.874  61.582  1.00  0.00           H  
ATOM   1004  HB2 ALA    69      13.621  24.100  61.707  1.00  0.00           H  
ATOM   1005  HB3 ALA    69      14.221  23.682  60.156  1.00  0.00           H  
ATOM   1006  C   ALA    69      15.427  26.190  60.525  1.00  0.00           C  
ATOM   1007  O   ALA    69      14.844  27.150  60.971  1.00  0.00           O  
ATOM   1008  N   VAL    70      15.736  26.084  59.173  1.00  0.00           N  
ATOM   1009  H   VAL    70      16.084  25.189  58.856  1.00  0.00           H  
ATOM   1010  CA  VAL    70      15.452  27.100  58.207  1.00  0.00           C  
ATOM   1011  HA  VAL    70      14.597  27.663  58.575  1.00  0.00           H  
ATOM   1012  CB  VAL    70      16.691  28.144  58.009  1.00  0.00           C  
ATOM   1013  HB  VAL    70      16.659  28.755  57.109  1.00  0.00           H  
ATOM   1014  CG1 VAL    70      16.684  29.173  59.141  1.00  0.00           C  
ATOM   1015 HG11 VAL    70      16.861  28.701  60.104  1.00  0.00           H  
ATOM   1016 HG12 VAL    70      17.357  29.977  58.848  1.00  0.00           H  
ATOM   1017 HG13 VAL    70      15.698  29.605  59.300  1.00  0.00           H  
ATOM   1018  CG2 VAL    70      18.080  27.449  58.029  1.00  0.00           C  
ATOM   1019 HG21 VAL    70      17.911  26.693  57.265  1.00  0.00           H  
ATOM   1020 HG22 VAL    70      18.866  28.099  57.650  1.00  0.00           H  
ATOM   1021 HG23 VAL    70      18.284  26.841  58.909  1.00  0.00           H  
ATOM   1022  C   VAL    70      15.015  26.608  56.838  1.00  0.00           C  
ATOM   1023  O   VAL    70      15.325  25.483  56.440  1.00  0.00           O  
ATOM   1024  N   VAL    71      14.478  27.528  56.051  1.00  0.00           N  
ATOM   1025  H   VAL    71      14.277  28.411  56.501  1.00  0.00           H  
ATOM   1026  CA  VAL    71      14.058  27.252  54.663  1.00  0.00           C  
ATOM   1027  HA  VAL    71      14.832  26.611  54.247  1.00  0.00           H  
ATOM   1028  CB  VAL    71      12.901  26.225  54.619  1.00  0.00           C  
ATOM   1029  HB  VAL    71      12.950  25.589  55.500  1.00  0.00           H  
ATOM   1030  CG1 VAL    71      11.598  26.933  54.556  1.00  0.00           C  
ATOM   1031 HG11 VAL    71      11.477  27.414  53.588  1.00  0.00           H  
ATOM   1032 HG12 VAL    71      10.727  26.311  54.755  1.00  0.00           H  
ATOM   1033 HG13 VAL    71      11.571  27.729  55.297  1.00  0.00           H  
ATOM   1034  CG2 VAL    71      13.042  25.264  53.402  1.00  0.00           C  
ATOM   1035 HG21 VAL    71      12.146  25.430  52.809  1.00  0.00           H  
ATOM   1036 HG22 VAL    71      13.952  25.441  52.832  1.00  0.00           H  
ATOM   1037 HG23 VAL    71      13.037  24.240  53.772  1.00  0.00           H  
ATOM   1038  C   VAL    71      13.873  28.528  53.749  1.00  0.00           C  
ATOM   1039  O   VAL    71      13.857  28.454  52.497  1.00  0.00           O  
ATOM   1040  N   THR    72      13.928  29.712  54.356  1.00  0.00           N  
ATOM   1041  H   THR    72      13.929  29.767  55.365  1.00  0.00           H  
ATOM   1042  CA  THR    72      13.753  31.014  53.654  1.00  0.00           C  
ATOM   1043  HA  THR    72      14.029  30.884  52.610  1.00  0.00           H  
ATOM   1044  CB  THR    72      12.325  31.495  53.462  1.00  0.00           C  
ATOM   1045  HB  THR    72      11.806  30.781  52.828  1.00  0.00           H  
ATOM   1046  CG2 THR    72      11.665  31.831  54.755  1.00  0.00           C  
ATOM   1047 HG21 THR    72      10.658  32.198  54.566  1.00  0.00           H  
ATOM   1048 HG22 THR    72      11.571  30.976  55.421  1.00  0.00           H  
ATOM   1049 HG23 THR    72      12.194  32.567  55.357  1.00  0.00           H  
ATOM   1050  OG1 THR    72      12.408  32.729  52.690  1.00  0.00           O  
ATOM   1051  HG1 THR    72      12.789  33.334  53.343  1.00  0.00           H  
ATOM   1052  C   THR    72      14.763  32.040  54.206  1.00  0.00           C  
ATOM   1053  O   THR    72      15.006  32.199  55.404  1.00  0.00           O  
ATOM   1054  N   GLY    73      15.441  32.765  53.258  1.00  0.00           N  
ATOM   1055  H   GLY    73      15.018  32.679  52.344  1.00  0.00           H  
ATOM   1056  CA  GLY    73      16.320  33.908  53.593  1.00  0.00           C  
ATOM   1057  HA2 GLY    73      16.822  33.580  54.501  1.00  0.00           H  
ATOM   1058  HA3 GLY    73      16.961  34.100  52.736  1.00  0.00           H  
ATOM   1059  C   GLY    73      15.461  35.136  53.992  1.00  0.00           C  
ATOM   1060  O   GLY    73      14.261  35.094  53.908  1.00  0.00           O  
ATOM   1061  N   VAL    74      16.187  36.156  54.409  1.00  0.00           N  
ATOM   1062  H   VAL    74      17.169  36.088  54.179  1.00  0.00           H  
ATOM   1063  CA  VAL    74      15.639  37.545  54.607  1.00  0.00           C  
ATOM   1064  HA  VAL    74      14.708  37.439  55.159  1.00  0.00           H  
ATOM   1065  CB  VAL    74      16.570  38.486  55.309  1.00  0.00           C  
ATOM   1066  HB  VAL    74      15.962  39.345  55.585  1.00  0.00           H  
ATOM   1067  CG1 VAL    74      17.045  37.885  56.672  1.00  0.00           C  
ATOM   1068 HG11 VAL    74      16.282  37.967  57.444  1.00  0.00           H  
ATOM   1069 HG12 VAL    74      17.201  36.815  56.555  1.00  0.00           H  
ATOM   1070 HG13 VAL    74      17.990  38.264  57.057  1.00  0.00           H  
ATOM   1071  CG2 VAL    74      17.788  38.822  54.495  1.00  0.00           C  
ATOM   1072 HG21 VAL    74      18.353  37.945  54.186  1.00  0.00           H  
ATOM   1073 HG22 VAL    74      17.605  39.245  53.509  1.00  0.00           H  
ATOM   1074 HG23 VAL    74      18.493  39.425  55.064  1.00  0.00           H  
ATOM   1075  C   VAL    74      15.253  38.117  53.215  1.00  0.00           C  
ATOM   1076  O   VAL    74      15.050  39.344  53.009  1.00  0.00           O  
ATOM   1077  N   THR    75      14.982  37.248  52.242  1.00  0.00           N  
ATOM   1078  H   THR    75      14.734  36.293  52.462  1.00  0.00           H  
ATOM   1079  CA  THR    75      14.744  37.605  50.819  1.00  0.00           C  
ATOM   1080  HA  THR    75      15.644  38.117  50.484  1.00  0.00           H  
ATOM   1081  CB  THR    75      14.550  36.422  49.928  1.00  0.00           C  
ATOM   1082  HB  THR    75      14.351  36.631  48.879  1.00  0.00           H  
ATOM   1083  CG2 THR    75      15.887  35.688  49.893  1.00  0.00           C  
ATOM   1084 HG21 THR    75      16.100  35.281  50.879  1.00  0.00           H  
ATOM   1085 HG22 THR    75      15.983  34.894  49.156  1.00  0.00           H  
ATOM   1086 HG23 THR    75      16.749  36.308  49.656  1.00  0.00           H  
ATOM   1087  OG1 THR    75      13.479  35.609  50.399  1.00  0.00           O  
ATOM   1088  HG1 THR    75      13.699  34.763  49.980  1.00  0.00           H  
ATOM   1089  C   THR    75      13.592  38.620  50.722  1.00  0.00           C  
ATOM   1090  O   THR    75      13.657  39.538  50.006  1.00  0.00           O  
ATOM   1091  N   ALA    76      12.559  38.380  51.510  1.00  0.00           N  
ATOM   1092  H   ALA    76      12.520  37.437  51.872  1.00  0.00           H  
ATOM   1093  CA  ALA    76      11.282  39.120  51.440  1.00  0.00           C  
ATOM   1094  HA  ALA    76      10.977  39.205  50.400  1.00  0.00           H  
ATOM   1095  CB  ALA    76      10.242  38.370  52.239  1.00  0.00           C  
ATOM   1096  HB1 ALA    76       9.274  38.856  52.134  1.00  0.00           H  
ATOM   1097  HB2 ALA    76      10.186  37.332  51.919  1.00  0.00           H  
ATOM   1098  HB3 ALA    76      10.422  38.367  53.312  1.00  0.00           H  
ATOM   1099  C   ALA    76      11.552  40.553  51.896  1.00  0.00           C  
ATOM   1100  O   ALA    76      11.190  41.408  51.039  1.00  0.00           O  
ATOM   1101  N   VAL    77      12.072  40.778  53.135  1.00  0.00           N  
ATOM   1102  H   VAL    77      12.314  39.995  53.727  1.00  0.00           H  
ATOM   1103  CA  VAL    77      12.448  42.132  53.583  1.00  0.00           C  
ATOM   1104  HA  VAL    77      11.554  42.729  53.751  1.00  0.00           H  
ATOM   1105  CB  VAL    77      13.237  42.085  54.900  1.00  0.00           C  
ATOM   1106  HB  VAL    77      13.992  41.319  54.734  1.00  0.00           H  
ATOM   1107  CG1 VAL    77      13.959  43.230  55.460  1.00  0.00           C  
ATOM   1108 HG11 VAL    77      14.347  42.934  56.433  1.00  0.00           H  
ATOM   1109 HG12 VAL    77      14.681  43.600  54.736  1.00  0.00           H  
ATOM   1110 HG13 VAL    77      13.259  44.051  55.604  1.00  0.00           H  
ATOM   1111  CG2 VAL    77      12.393  41.538  56.080  1.00  0.00           C  
ATOM   1112 HG21 VAL    77      11.881  42.340  56.609  1.00  0.00           H  
ATOM   1113 HG22 VAL    77      11.688  40.769  55.769  1.00  0.00           H  
ATOM   1114 HG23 VAL    77      13.077  41.161  56.837  1.00  0.00           H  
ATOM   1115  C   VAL    77      13.330  42.804  52.553  1.00  0.00           C  
ATOM   1116  O   VAL    77      12.961  43.925  52.123  1.00  0.00           O  
ATOM   1117  N   ALA    78      14.440  42.128  52.166  1.00  0.00           N  
ATOM   1118  H   ALA    78      14.718  41.186  52.409  1.00  0.00           H  
ATOM   1119  CA  ALA    78      15.269  42.685  51.088  1.00  0.00           C  
ATOM   1120  HA  ALA    78      15.868  43.525  51.433  1.00  0.00           H  
ATOM   1121  CB  ALA    78      16.198  41.580  50.689  1.00  0.00           C  
ATOM   1122  HB1 ALA    78      16.536  41.011  51.552  1.00  0.00           H  
ATOM   1123  HB2 ALA    78      15.760  40.747  50.142  1.00  0.00           H  
ATOM   1124  HB3 ALA    78      17.056  42.007  50.173  1.00  0.00           H  
ATOM   1125  C   ALA    78      14.513  43.264  49.847  1.00  0.00           C  
ATOM   1126  O   ALA    78      14.660  44.393  49.405  1.00  0.00           O  
ATOM   1127  N   GLN    79      13.605  42.412  49.356  1.00  0.00           N  
ATOM   1128  H   GLN    79      13.558  41.471  49.722  1.00  0.00           H  
ATOM   1129  CA  GLN    79      12.946  42.757  48.039  1.00  0.00           C  
ATOM   1130  HA  GLN    79      13.699  43.087  47.326  1.00  0.00           H  
ATOM   1131  CB  GLN    79      12.152  41.456  47.531  1.00  0.00           C  
ATOM   1132  HB2 GLN    79      12.926  40.698  47.632  1.00  0.00           H  
ATOM   1133  HB3 GLN    79      11.408  41.276  48.304  1.00  0.00           H  
ATOM   1134  CG  GLN    79      11.515  41.426  46.077  1.00  0.00           C  
ATOM   1135  HG2 GLN    79      10.662  42.077  45.898  1.00  0.00           H  
ATOM   1136  HG3 GLN    79      12.284  41.699  45.357  1.00  0.00           H  
ATOM   1137  CD  GLN    79      11.139  39.971  45.730  1.00  0.00           C  
ATOM   1138  OE1 GLN    79      10.859  39.162  46.538  1.00  0.00           O  
ATOM   1139  NE2 GLN    79      10.722  39.789  44.514  1.00  0.00           N  
ATOM   1140 HE21 GLN    79      10.189  38.949  44.336  1.00  0.00           H  
ATOM   1141 HE22 GLN    79      10.544  40.565  43.890  1.00  0.00           H  
ATOM   1142  C   GLN    79      11.931  43.891  48.226  1.00  0.00           C  
ATOM   1143  O   GLN    79      11.847  44.827  47.504  1.00  0.00           O  
ATOM   1144  N   LYS    80      11.236  43.863  49.384  1.00  0.00           N  
ATOM   1145  H   LYS    80      11.317  43.179  50.123  1.00  0.00           H  
ATOM   1146  CA  LYS    80      10.488  45.068  49.801  1.00  0.00           C  
ATOM   1147  HA  LYS    80       9.822  45.292  48.971  1.00  0.00           H  
ATOM   1148  CB  LYS    80       9.559  44.662  50.984  1.00  0.00           C  
ATOM   1149  HB2 LYS    80       8.840  43.898  50.696  1.00  0.00           H  
ATOM   1150  HB3 LYS    80      10.115  44.403  51.883  1.00  0.00           H  
ATOM   1151  CG  LYS    80       8.642  45.876  51.333  1.00  0.00           C  
ATOM   1152  HG2 LYS    80       9.182  46.764  51.655  1.00  0.00           H  
ATOM   1153  HG3 LYS    80       8.177  46.103  50.376  1.00  0.00           H  
ATOM   1154  CD  LYS    80       7.468  45.617  52.387  1.00  0.00           C  
ATOM   1155  HD2 LYS    80       7.962  45.606  53.357  1.00  0.00           H  
ATOM   1156  HD3 LYS    80       6.895  46.540  52.456  1.00  0.00           H  
ATOM   1157  CE  LYS    80       6.690  44.372  52.372  1.00  0.00           C  
ATOM   1158  HE2 LYS    80       6.226  44.428  51.390  1.00  0.00           H  
ATOM   1159  HE3 LYS    80       7.416  43.566  52.442  1.00  0.00           H  
ATOM   1160  NZ  LYS    80       5.722  44.221  53.492  1.00  0.00           N  
ATOM   1161  HZ1 LYS    80       5.374  43.245  53.499  1.00  0.00           H  
ATOM   1162  HZ2 LYS    80       6.123  44.327  54.441  1.00  0.00           H  
ATOM   1163  HZ3 LYS    80       4.964  44.916  53.366  1.00  0.00           H  
ATOM   1164  C   LYS    80      11.426  46.291  50.063  1.00  0.00           C  
ATOM   1165  O   LYS    80      11.061  47.373  49.603  1.00  0.00           O  
ATOM   1166  N   THR    81      12.614  46.106  50.609  1.00  0.00           N  
ATOM   1167  H   THR    81      13.023  45.185  50.695  1.00  0.00           H  
ATOM   1168  CA  THR    81      13.391  47.180  51.130  1.00  0.00           C  
ATOM   1169  HA  THR    81      14.307  46.747  51.524  1.00  0.00           H  
ATOM   1170  CB  THR    81      12.734  48.063  52.265  1.00  0.00           C  
ATOM   1171  HB  THR    81      11.887  48.695  52.011  1.00  0.00           H  
ATOM   1172  CG2 THR    81      12.367  47.252  53.492  1.00  0.00           C  
ATOM   1173 HG21 THR    81      11.492  46.617  53.371  1.00  0.00           H  
ATOM   1174 HG22 THR    81      13.224  46.686  53.851  1.00  0.00           H  
ATOM   1175 HG23 THR    81      12.070  47.872  54.337  1.00  0.00           H  
ATOM   1176  OG1 THR    81      13.731  48.909  52.698  1.00  0.00           O  
ATOM   1177  HG1 THR    81      14.023  49.595  52.078  1.00  0.00           H  
ATOM   1178  C   THR    81      13.775  48.080  49.980  1.00  0.00           C  
ATOM   1179  O   THR    81      13.583  49.327  50.003  1.00  0.00           O  
ATOM   1180  N   VAL    82      14.291  47.441  48.885  1.00  0.00           N  
ATOM   1181  H   VAL    82      14.489  46.450  48.909  1.00  0.00           H  
ATOM   1182  CA  VAL    82      14.863  48.269  47.741  1.00  0.00           C  
ATOM   1183  HA  VAL    82      15.387  49.151  48.104  1.00  0.00           H  
ATOM   1184  CB  VAL    82      16.057  47.500  47.125  1.00  0.00           C  
ATOM   1185  HB  VAL    82      16.472  48.030  46.270  1.00  0.00           H  
ATOM   1186  CG1 VAL    82      17.060  47.074  48.206  1.00  0.00           C  
ATOM   1187 HG11 VAL    82      17.472  47.961  48.683  1.00  0.00           H  
ATOM   1188 HG12 VAL    82      16.647  46.499  49.033  1.00  0.00           H  
ATOM   1189 HG13 VAL    82      17.921  46.595  47.744  1.00  0.00           H  
ATOM   1190  CG2 VAL    82      15.682  46.165  46.546  1.00  0.00           C  
ATOM   1191 HG21 VAL    82      16.518  45.631  46.099  1.00  0.00           H  
ATOM   1192 HG22 VAL    82      15.254  45.433  47.229  1.00  0.00           H  
ATOM   1193 HG23 VAL    82      14.937  46.279  45.761  1.00  0.00           H  
ATOM   1194  C   VAL    82      13.922  48.798  46.709  1.00  0.00           C  
ATOM   1195  O   VAL    82      14.312  49.123  45.586  1.00  0.00           O  
ATOM   1196  N   GLU    83      12.643  48.922  47.098  1.00  0.00           N  
ATOM   1197  H   GLU    83      12.357  48.588  48.008  1.00  0.00           H  
ATOM   1198  CA  GLU    83      11.562  49.242  46.130  1.00  0.00           C  
ATOM   1199  HA  GLU    83      11.781  49.959  45.341  1.00  0.00           H  
ATOM   1200  CB  GLU    83      11.007  47.974  45.492  1.00  0.00           C  
ATOM   1201  HB2 GLU    83      11.857  47.316  45.322  1.00  0.00           H  
ATOM   1202  HB3 GLU    83      10.303  47.490  46.166  1.00  0.00           H  
ATOM   1203  CG  GLU    83      10.262  48.106  44.198  1.00  0.00           C  
ATOM   1204  HG2 GLU    83       9.864  47.111  44.006  1.00  0.00           H  
ATOM   1205  HG3 GLU    83       9.365  48.721  44.160  1.00  0.00           H  
ATOM   1206  CD  GLU    83      11.203  48.432  43.005  1.00  0.00           C  
ATOM   1207  OE1 GLU    83      11.607  47.437  42.287  1.00  0.00           O  
ATOM   1208  OE2 GLU    83      11.509  49.628  42.688  1.00  0.00           O  
ATOM   1209  C   GLU    83      10.463  49.942  46.828  1.00  0.00           C  
ATOM   1210  O   GLU    83       9.965  50.923  46.279  1.00  0.00           O  
ATOM   1211  N   GLY    84      10.032  49.481  47.980  1.00  0.00           N  
ATOM   1212  H   GLY    84      10.340  48.597  48.364  1.00  0.00           H  
ATOM   1213  CA  GLY    84       9.010  50.221  48.772  1.00  0.00           C  
ATOM   1214  HA2 GLY    84       8.255  50.625  48.101  1.00  0.00           H  
ATOM   1215  HA3 GLY    84       8.453  49.475  49.336  1.00  0.00           H  
ATOM   1216  C   GLY    84       9.554  51.248  49.730  1.00  0.00           C  
ATOM   1217  O   GLY    84       8.885  52.249  50.067  1.00  0.00           O  
ATOM   1218  N   ALA    85      10.862  51.183  49.981  1.00  0.00           N  
ATOM   1219  H   ALA    85      11.400  50.385  49.670  1.00  0.00           H  
ATOM   1220  CA  ALA    85      11.451  52.194  50.815  1.00  0.00           C  
ATOM   1221  HA  ALA    85      10.842  53.085  50.681  1.00  0.00           H  
ATOM   1222  CB  ALA    85      11.330  51.776  52.220  1.00  0.00           C  
ATOM   1223  HB1 ALA    85      10.282  51.610  52.462  1.00  0.00           H  
ATOM   1224  HB2 ALA    85      11.996  50.929  52.376  1.00  0.00           H  
ATOM   1225  HB3 ALA    85      11.713  52.597  52.822  1.00  0.00           H  
ATOM   1226  C   ALA    85      12.799  52.638  50.385  1.00  0.00           C  
ATOM   1227  O   ALA    85      13.655  52.915  51.174  1.00  0.00           O  
ATOM   1228  N   GLY    86      12.960  52.831  49.080  1.00  0.00           N  
ATOM   1229  H   GLY    86      12.363  52.422  48.374  1.00  0.00           H  
ATOM   1230  CA  GLY    86      14.131  53.469  48.531  1.00  0.00           C  
ATOM   1231  HA2 GLY    86      13.988  54.506  48.237  1.00  0.00           H  
ATOM   1232  HA3 GLY    86      14.942  53.350  49.246  1.00  0.00           H  
ATOM   1233  C   GLY    86      14.502  52.704  47.292  1.00  0.00           C  
ATOM   1234  O   GLY    86      13.616  52.082  46.660  1.00  0.00           O  
ATOM   1235  N   SER    87      15.762  52.810  46.895  1.00  0.00           N  
ATOM   1236  H   SER    87      16.359  53.350  47.508  1.00  0.00           H  
ATOM   1237  CA  SER    87      16.369  52.243  45.712  1.00  0.00           C  
ATOM   1238  HA  SER    87      15.562  51.897  45.069  1.00  0.00           H  
ATOM   1239  CB  SER    87      17.174  53.423  45.137  1.00  0.00           C  
ATOM   1240  HB2 SER    87      16.617  54.347  44.996  1.00  0.00           H  
ATOM   1241  HB3 SER    87      18.009  53.639  45.801  1.00  0.00           H  
ATOM   1242  OG  SER    87      17.814  53.064  43.920  1.00  0.00           O  
ATOM   1243  HG  SER    87      18.537  53.704  43.843  1.00  0.00           H  
ATOM   1244  C   SER    87      17.163  50.955  45.932  1.00  0.00           C  
ATOM   1245  O   SER    87      17.424  50.491  47.041  1.00  0.00           O  
ATOM   1246  N   ILE    88      17.622  50.380  44.817  1.00  0.00           N  
ATOM   1247  H   ILE    88      17.382  50.827  43.942  1.00  0.00           H  
ATOM   1248  CA  ILE    88      18.711  49.409  44.812  1.00  0.00           C  
ATOM   1249  HA  ILE    88      18.538  48.858  45.734  1.00  0.00           H  
ATOM   1250  CB  ILE    88      18.588  48.375  43.691  1.00  0.00           C  
ATOM   1251  HB  ILE    88      17.519  48.200  43.593  1.00  0.00           H  
ATOM   1252  CG2 ILE    88      19.053  48.969  42.322  1.00  0.00           C  
ATOM   1253 HG21 ILE    88      20.036  49.437  42.300  1.00  0.00           H  
ATOM   1254 HG22 ILE    88      19.199  48.167  41.601  1.00  0.00           H  
ATOM   1255 HG23 ILE    88      18.255  49.597  41.930  1.00  0.00           H  
ATOM   1256  CG1 ILE    88      19.173  46.961  43.913  1.00  0.00           C  
ATOM   1257 HG12 ILE    88      20.247  47.115  43.829  1.00  0.00           H  
ATOM   1258 HG13 ILE    88      19.008  46.638  44.939  1.00  0.00           H  
ATOM   1259  CD1 ILE    88      18.797  45.838  43.100  1.00  0.00           C  
ATOM   1260 HD11 ILE    88      17.780  45.524  43.327  1.00  0.00           H  
ATOM   1261 HD12 ILE    88      18.792  46.082  42.040  1.00  0.00           H  
ATOM   1262 HD13 ILE    88      19.337  44.923  43.338  1.00  0.00           H  
ATOM   1263  C   ILE    88      20.044  50.131  44.801  1.00  0.00           C  
ATOM   1264  O   ILE    88      21.015  49.629  45.339  1.00  0.00           O  
ATOM   1265  N   ALA    89      20.169  51.428  44.414  1.00  0.00           N  
ATOM   1266  H   ALA    89      19.323  51.969  44.294  1.00  0.00           H  
ATOM   1267  CA  ALA    89      21.442  52.116  44.183  1.00  0.00           C  
ATOM   1268  HA  ALA    89      22.241  51.913  44.893  1.00  0.00           H  
ATOM   1269  CB  ALA    89      22.018  51.808  42.736  1.00  0.00           C  
ATOM   1270  HB1 ALA    89      21.408  52.186  41.918  1.00  0.00           H  
ATOM   1271  HB2 ALA    89      22.976  52.323  42.698  1.00  0.00           H  
ATOM   1272  HB3 ALA    89      22.249  50.761  42.549  1.00  0.00           H  
ATOM   1273  C   ALA    89      21.251  53.651  44.352  1.00  0.00           C  
ATOM   1274  O   ALA    89      20.231  54.251  44.074  1.00  0.00           O  
ATOM   1275  N   ALA    90      22.240  54.206  45.072  1.00  0.00           N  
ATOM   1276  H   ALA    90      23.094  53.691  45.234  1.00  0.00           H  
ATOM   1277  CA  ALA    90      22.001  55.344  45.974  1.00  0.00           C  
ATOM   1278  HA  ALA    90      21.395  56.126  45.523  1.00  0.00           H  
ATOM   1279  CB  ALA    90      21.458  54.928  47.325  1.00  0.00           C  
ATOM   1280  HB1 ALA    90      21.185  55.753  47.979  1.00  0.00           H  
ATOM   1281  HB2 ALA    90      20.611  54.253  47.211  1.00  0.00           H  
ATOM   1282  HB3 ALA    90      22.145  54.364  47.952  1.00  0.00           H  
ATOM   1283  C   ALA    90      23.351  56.031  46.300  1.00  0.00           C  
ATOM   1284  O   ALA    90      24.382  55.352  46.238  1.00  0.00           O  
ATOM   1285  N   ALA    91      23.341  57.302  46.724  1.00  0.00           N  
ATOM   1286  H   ALA    91      22.514  57.865  46.581  1.00  0.00           H  
ATOM   1287  CA  ALA    91      24.564  57.899  47.277  1.00  0.00           C  
ATOM   1288  HA  ALA    91      25.380  57.651  46.602  1.00  0.00           H  
ATOM   1289  CB  ALA    91      24.424  59.439  47.385  1.00  0.00           C  
ATOM   1290  HB1 ALA    91      25.293  59.927  47.821  1.00  0.00           H  
ATOM   1291  HB2 ALA    91      24.468  59.852  46.379  1.00  0.00           H  
ATOM   1292  HB3 ALA    91      23.482  59.673  47.876  1.00  0.00           H  
ATOM   1293  C   ALA    91      24.696  57.358  48.656  1.00  0.00           C  
ATOM   1294  O   ALA    91      24.057  57.831  49.610  1.00  0.00           O  
ATOM   1295  N   THR    92      25.592  56.341  48.795  1.00  0.00           N  
ATOM   1296  H   THR    92      26.151  55.957  48.045  1.00  0.00           H  
ATOM   1297  CA  THR    92      25.598  55.556  50.016  1.00  0.00           C  
ATOM   1298  HA  THR    92      24.584  55.566  50.410  1.00  0.00           H  
ATOM   1299  CB  THR    92      26.090  54.112  49.981  1.00  0.00           C  
ATOM   1300  HB  THR    92      25.928  53.672  50.962  1.00  0.00           H  
ATOM   1301  CG2 THR    92      25.312  53.117  49.154  1.00  0.00           C  
ATOM   1302 HG21 THR    92      24.270  53.417  49.241  1.00  0.00           H  
ATOM   1303 HG22 THR    92      25.541  53.080  48.091  1.00  0.00           H  
ATOM   1304 HG23 THR    92      25.415  52.119  49.575  1.00  0.00           H  
ATOM   1305  OG1 THR    92      27.421  54.036  49.536  1.00  0.00           O  
ATOM   1306  HG1 THR    92      27.431  54.429  48.650  1.00  0.00           H  
ATOM   1307  C   THR    92      26.345  56.275  51.156  1.00  0.00           C  
ATOM   1308  O   THR    92      26.368  55.856  52.294  1.00  0.00           O  
ATOM   1309  N   GLY    93      27.129  57.338  50.848  1.00  0.00           N  
ATOM   1310  H   GLY    93      27.345  57.439  49.865  1.00  0.00           H  
ATOM   1311  CA  GLY    93      27.431  58.426  51.841  1.00  0.00           C  
ATOM   1312  HA2 GLY    93      26.561  58.468  52.492  1.00  0.00           H  
ATOM   1313  HA3 GLY    93      28.245  58.013  52.433  1.00  0.00           H  
ATOM   1314  C   GLY    93      27.937  59.724  51.184  1.00  0.00           C  
ATOM   1315  O   GLY    93      27.354  60.194  50.188  1.00  0.00           O  
ATOM   1316  N   PHE    94      28.971  60.304  51.811  1.00  0.00           N  
ATOM   1317  H   PHE    94      29.461  59.886  52.591  1.00  0.00           H  
ATOM   1318  CA  PHE    94      29.194  61.743  51.849  1.00  0.00           C  
ATOM   1319  HA  PHE    94      28.242  62.144  51.509  1.00  0.00           H  
ATOM   1320  CB  PHE    94      29.595  62.325  53.130  1.00  0.00           C  
ATOM   1321  HB2 PHE    94      30.518  61.907  53.529  1.00  0.00           H  
ATOM   1322  HB3 PHE    94      29.805  63.373  52.923  1.00  0.00           H  
ATOM   1323  CG  PHE    94      28.406  62.228  54.121  1.00  0.00           C  
ATOM   1324  CD1 PHE    94      27.448  63.231  54.126  1.00  0.00           C  
ATOM   1325  HD1 PHE    94      27.590  64.100  53.494  1.00  0.00           H  
ATOM   1326  CE1 PHE    94      26.354  63.062  54.942  1.00  0.00           C  
ATOM   1327  HE1 PHE    94      25.691  63.898  55.130  1.00  0.00           H  
ATOM   1328  CZ  PHE    94      26.120  61.903  55.691  1.00  0.00           C  
ATOM   1329  HZ  PHE    94      25.187  61.721  56.211  1.00  0.00           H  
ATOM   1330  CE2 PHE    94      27.058  60.884  55.594  1.00  0.00           C  
ATOM   1331  HE2 PHE    94      26.864  59.923  56.055  1.00  0.00           H  
ATOM   1332  CD2 PHE    94      28.194  61.032  54.828  1.00  0.00           C  
ATOM   1333  HD2 PHE    94      28.827  60.153  54.829  1.00  0.00           H  
ATOM   1334  C   PHE    94      30.292  62.129  50.775  1.00  0.00           C  
ATOM   1335  O   PHE    94      31.247  62.845  51.025  1.00  0.00           O  
ATOM   1336  N   VAL    95      29.938  61.784  49.519  1.00  0.00           N  
ATOM   1337  H   VAL    95      29.049  61.392  49.239  1.00  0.00           H  
ATOM   1338  CA  VAL    95      30.875  62.236  48.441  1.00  0.00           C  
ATOM   1339  HA  VAL    95      31.912  62.199  48.768  1.00  0.00           H  
ATOM   1340  CB  VAL    95      30.717  61.496  47.116  1.00  0.00           C  
ATOM   1341  HB  VAL    95      29.657  61.650  46.923  1.00  0.00           H  
ATOM   1342  CG1 VAL    95      31.736  62.096  46.013  1.00  0.00           C  
ATOM   1343 HG11 VAL    95      31.576  61.622  45.046  1.00  0.00           H  
ATOM   1344 HG12 VAL    95      31.412  63.126  45.873  1.00  0.00           H  
ATOM   1345 HG13 VAL    95      32.778  61.917  46.268  1.00  0.00           H  
ATOM   1346  CG2 VAL    95      31.019  59.967  47.278  1.00  0.00           C  
ATOM   1347 HG21 VAL    95      31.052  59.461  46.315  1.00  0.00           H  
ATOM   1348 HG22 VAL    95      32.013  59.832  47.701  1.00  0.00           H  
ATOM   1349 HG23 VAL    95      30.293  59.525  47.957  1.00  0.00           H  
ATOM   1350  C   VAL    95      30.521  63.715  48.130  1.00  0.00           C  
ATOM   1351  O   VAL    95      31.417  64.536  47.905  1.00  0.00           O  
ATOM   1352  N   LYS    96      29.277  64.230  48.296  1.00  0.00           N  
ATOM   1353  H   LYS    96      28.452  63.656  48.409  1.00  0.00           H  
ATOM   1354  CA  LYS    96      28.871  65.627  48.076  1.00  0.00           C  
ATOM   1355  HA  LYS    96      29.710  66.174  47.652  1.00  0.00           H  
ATOM   1356  CB  LYS    96      27.666  65.681  47.222  1.00  0.00           C  
ATOM   1357  HB2 LYS    96      26.804  65.227  47.706  1.00  0.00           H  
ATOM   1358  HB3 LYS    96      27.416  66.739  47.180  1.00  0.00           H  
ATOM   1359  CG  LYS    96      27.633  65.031  45.779  1.00  0.00           C  
ATOM   1360  HG2 LYS    96      28.182  64.101  45.642  1.00  0.00           H  
ATOM   1361  HG3 LYS    96      26.627  64.786  45.446  1.00  0.00           H  
ATOM   1362  CD  LYS    96      28.116  65.996  44.796  1.00  0.00           C  
ATOM   1363  HD2 LYS    96      27.612  66.955  44.901  1.00  0.00           H  
ATOM   1364  HD3 LYS    96      29.179  66.170  44.954  1.00  0.00           H  
ATOM   1365  CE  LYS    96      27.931  65.512  43.355  1.00  0.00           C  
ATOM   1366  HE2 LYS    96      28.681  64.775  43.078  1.00  0.00           H  
ATOM   1367  HE3 LYS    96      26.955  65.033  43.329  1.00  0.00           H  
ATOM   1368  NZ  LYS    96      27.826  66.601  42.415  1.00  0.00           N  
ATOM   1369  HZ1 LYS    96      26.952  67.092  42.677  1.00  0.00           H  
ATOM   1370  HZ2 LYS    96      28.663  67.205  42.329  1.00  0.00           H  
ATOM   1371  HZ3 LYS    96      27.686  66.122  41.507  1.00  0.00           H  
ATOM   1372  C   LYS    96      28.510  66.182  49.429  1.00  0.00           C  
ATOM   1373  O   LYS    96      27.434  66.721  49.723  1.00  0.00           O  
ATOM   1374  N   LYS    97      29.537  66.121  50.341  1.00  0.00           N  
ATOM   1375  H   LYS    97      30.443  65.962  49.920  1.00  0.00           H  
ATOM   1376  CA  LYS    97      29.481  66.568  51.736  1.00  0.00           C  
ATOM   1377  HA  LYS    97      28.714  65.973  52.227  1.00  0.00           H  
ATOM   1378  CB  LYS    97      30.820  66.338  52.445  1.00  0.00           C  
ATOM   1379  HB2 LYS    97      31.153  65.317  52.274  1.00  0.00           H  
ATOM   1380  HB3 LYS    97      31.622  66.975  52.077  1.00  0.00           H  
ATOM   1381  CG  LYS    97      30.560  66.461  53.956  1.00  0.00           C  
ATOM   1382  HG2 LYS    97      29.651  67.040  54.105  1.00  0.00           H  
ATOM   1383  HG3 LYS    97      30.406  65.483  54.408  1.00  0.00           H  
ATOM   1384  CD  LYS    97      31.656  67.106  54.743  1.00  0.00           C  
ATOM   1385  HD2 LYS    97      32.001  68.055  54.338  1.00  0.00           H  
ATOM   1386  HD3 LYS    97      31.290  67.343  55.740  1.00  0.00           H  
ATOM   1387  CE  LYS    97      32.850  66.188  54.843  1.00  0.00           C  
ATOM   1388  HE2 LYS    97      32.564  65.211  55.225  1.00  0.00           H  
ATOM   1389  HE3 LYS    97      33.308  65.986  53.878  1.00  0.00           H  
ATOM   1390  NZ  LYS    97      33.887  66.763  55.805  1.00  0.00           N  
ATOM   1391  HZ1 LYS    97      33.470  67.096  56.692  1.00  0.00           H  
ATOM   1392  HZ2 LYS    97      34.625  66.137  56.174  1.00  0.00           H  
ATOM   1393  HZ3 LYS    97      34.294  67.636  55.422  1.00  0.00           H  
ATOM   1394  C   LYS    97      29.068  67.936  51.759  1.00  0.00           C  
ATOM   1395  O   LYS    97      28.101  68.254  52.468  1.00  0.00           O  
ATOM   1396  N   ASP    98      29.607  68.867  50.865  1.00  0.00           N  
ATOM   1397  H   ASP    98      30.377  68.691  50.234  1.00  0.00           H  
ATOM   1398  CA  ASP    98      29.210  70.272  50.926  1.00  0.00           C  
ATOM   1399  HA  ASP    98      29.118  70.567  51.969  1.00  0.00           H  
ATOM   1400  CB  ASP    98      30.338  71.128  50.364  1.00  0.00           C  
ATOM   1401  HB2 ASP    98      30.334  72.198  50.564  1.00  0.00           H  
ATOM   1402  HB3 ASP    98      31.183  70.714  50.912  1.00  0.00           H  
ATOM   1403  CG  ASP    98      30.786  70.899  48.933  1.00  0.00           C  
ATOM   1404  OD1 ASP    98      30.163  69.995  48.285  1.00  0.00           O  
ATOM   1405  OD2 ASP    98      31.830  71.400  48.513  1.00  0.00           O  
ATOM   1406  C   ASP    98      27.850  70.604  50.200  1.00  0.00           C  
ATOM   1407  O   ASP    98      27.596  71.711  49.687  1.00  0.00           O  
ATOM   1408  N   GLN    99      26.880  69.614  50.169  1.00  0.00           N  
ATOM   1409  H   GLN    99      27.080  68.717  50.590  1.00  0.00           H  
ATOM   1410  CA  GLN    99      25.518  69.766  49.704  1.00  0.00           C  
ATOM   1411  HA  GLN    99      25.245  70.800  49.906  1.00  0.00           H  
ATOM   1412  CB  GLN    99      25.477  69.543  48.143  1.00  0.00           C  
ATOM   1413  HB2 GLN    99      26.158  70.262  47.691  1.00  0.00           H  
ATOM   1414  HB3 GLN    99      25.724  68.508  47.916  1.00  0.00           H  
ATOM   1415  CG  GLN    99      24.111  69.807  47.602  1.00  0.00           C  
ATOM   1416  HG2 GLN    99      23.455  68.956  47.775  1.00  0.00           H  
ATOM   1417  HG3 GLN    99      23.781  70.698  48.132  1.00  0.00           H  
ATOM   1418  CD  GLN    99      24.047  70.286  46.142  1.00  0.00           C  
ATOM   1419  OE1 GLN    99      25.014  70.103  45.324  1.00  0.00           O  
ATOM   1420  NE2 GLN    99      23.018  71.011  45.760  1.00  0.00           N  
ATOM   1421 HE21 GLN    99      23.001  71.484  44.866  1.00  0.00           H  
ATOM   1422 HE22 GLN    99      22.379  71.295  46.490  1.00  0.00           H  
ATOM   1423  C   GLN    99      24.521  68.737  50.324  1.00  0.00           C  
ATOM   1424  O   GLN    99      23.392  69.058  50.564  1.00  0.00           O  
ATOM   1425  N   LEU   100      25.024  67.559  50.693  1.00  0.00           N  
ATOM   1426  H   LEU   100      25.748  67.109  50.149  1.00  0.00           H  
ATOM   1427  CA  LEU   100      24.233  66.567  51.350  1.00  0.00           C  
ATOM   1428  HA  LEU   100      23.303  66.579  50.786  1.00  0.00           H  
ATOM   1429  CB  LEU   100      24.867  65.162  51.372  1.00  0.00           C  
ATOM   1430  HB2 LEU   100      25.335  64.861  50.437  1.00  0.00           H  
ATOM   1431  HB3 LEU   100      25.786  65.282  51.942  1.00  0.00           H  
ATOM   1432  CG  LEU   100      24.185  63.886  51.941  1.00  0.00           C  
ATOM   1433  HG  LEU   100      24.023  64.047  53.005  1.00  0.00           H  
ATOM   1434  CD1 LEU   100      22.811  63.771  51.315  1.00  0.00           C  
ATOM   1435 HD11 LEU   100      22.376  62.967  51.905  1.00  0.00           H  
ATOM   1436 HD12 LEU   100      22.219  64.639  51.599  1.00  0.00           H  
ATOM   1437 HD13 LEU   100      22.909  63.576  50.249  1.00  0.00           H  
ATOM   1438  CD2 LEU   100      24.959  62.588  51.632  1.00  0.00           C  
ATOM   1439 HD21 LEU   100      25.965  62.736  52.018  1.00  0.00           H  
ATOM   1440 HD22 LEU   100      24.626  61.669  52.110  1.00  0.00           H  
ATOM   1441 HD23 LEU   100      24.977  62.490  50.549  1.00  0.00           H  
ATOM   1442  C   LEU   100      23.973  67.036  52.842  1.00  0.00           C  
ATOM   1443  O   LEU   100      22.933  66.703  53.357  1.00  0.00           O  
ATOM   1444  N   GLY   101      24.964  67.768  53.529  1.00  0.00           N  
ATOM   1445  H   GLY   101      25.589  68.198  52.860  1.00  0.00           H  
ATOM   1446  CA  GLY   101      24.758  68.452  54.794  1.00  0.00           C  
ATOM   1447  HA2 GLY   101      23.954  67.976  55.350  1.00  0.00           H  
ATOM   1448  HA3 GLY   101      25.625  68.431  55.451  1.00  0.00           H  
ATOM   1449  C   GLY   101      24.315  69.940  54.569  1.00  0.00           C  
ATOM   1450  O   GLY   101      23.983  70.358  53.486  1.00  0.00           O  
ATOM   1451  N   LYS   102      24.257  70.628  55.740  1.00  0.00           N  
ATOM   1452  H   LYS   102      24.607  70.214  56.593  1.00  0.00           H  
ATOM   1453  CA  LYS   102      23.588  71.948  55.820  1.00  0.00           C  
ATOM   1454  HA  LYS   102      23.408  72.385  54.840  1.00  0.00           H  
ATOM   1455  CB  LYS   102      22.281  71.830  56.610  1.00  0.00           C  
ATOM   1456  HB2 LYS   102      22.521  71.412  57.586  1.00  0.00           H  
ATOM   1457  HB3 LYS   102      21.830  72.814  56.501  1.00  0.00           H  
ATOM   1458  CG  LYS   102      21.311  70.758  56.043  1.00  0.00           C  
ATOM   1459  HG2 LYS   102      21.508  70.608  54.983  1.00  0.00           H  
ATOM   1460  HG3 LYS   102      21.366  69.780  56.516  1.00  0.00           H  
ATOM   1461  CD  LYS   102      19.920  71.206  56.151  1.00  0.00           C  
ATOM   1462  HD2 LYS   102      19.270  70.377  55.878  1.00  0.00           H  
ATOM   1463  HD3 LYS   102      19.791  71.485  57.195  1.00  0.00           H  
ATOM   1464  CE  LYS   102      19.583  72.315  55.202  1.00  0.00           C  
ATOM   1465  HE2 LYS   102      20.202  73.193  55.370  1.00  0.00           H  
ATOM   1466  HE3 LYS   102      19.776  72.004  54.178  1.00  0.00           H  
ATOM   1467  NZ  LYS   102      18.132  72.646  55.354  1.00  0.00           N  
ATOM   1468  HZ1 LYS   102      17.772  72.831  56.307  1.00  0.00           H  
ATOM   1469  HZ2 LYS   102      17.935  73.455  54.737  1.00  0.00           H  
ATOM   1470  HZ3 LYS   102      17.625  71.784  55.085  1.00  0.00           H  
ATOM   1471  C   LYS   102      24.415  73.043  56.487  1.00  0.00           C  
ATOM   1472  O   LYS   102      24.022  74.215  56.453  1.00  0.00           O  
ATOM   1473  N   ASN   103      25.497  72.603  57.178  1.00  0.00           N  
ATOM   1474  H   ASN   103      25.657  71.624  57.374  1.00  0.00           H  
ATOM   1475  CA  ASN   103      26.446  73.502  57.751  1.00  0.00           C  
ATOM   1476  HA  ASN   103      25.850  74.363  58.046  1.00  0.00           H  
ATOM   1477  CB  ASN   103      27.107  72.945  58.956  1.00  0.00           C  
ATOM   1478  HB2 ASN   103      26.293  72.440  59.471  1.00  0.00           H  
ATOM   1479  HB3 ASN   103      27.949  72.296  58.720  1.00  0.00           H  
ATOM   1480  CG  ASN   103      27.645  74.014  59.888  1.00  0.00           C  
ATOM   1481  OD1 ASN   103      26.923  74.864  60.356  1.00  0.00           O  
ATOM   1482  ND2 ASN   103      28.899  73.880  60.194  1.00  0.00           N  
ATOM   1483 HD21 ASN   103      29.433  73.263  59.597  1.00  0.00           H  
ATOM   1484 HD22 ASN   103      29.427  74.657  60.569  1.00  0.00           H  
ATOM   1485  C   ASN   103      27.540  73.973  56.809  1.00  0.00           C  
ATOM   1486  O   ASN   103      27.705  75.204  56.577  1.00  0.00           O  
ATOM   1487  N   GLU   104      28.138  72.981  56.076  1.00  0.00           N  
ATOM   1488  H   GLU   104      27.921  72.003  56.217  1.00  0.00           H  
ATOM   1489  CA  GLU   104      28.765  73.498  54.817  1.00  0.00           C  
ATOM   1490  HA  GLU   104      28.854  74.582  54.861  1.00  0.00           H  
ATOM   1491  CB  GLU   104      30.086  72.701  54.538  1.00  0.00           C  
ATOM   1492  HB2 GLU   104      30.014  71.616  54.598  1.00  0.00           H  
ATOM   1493  HB3 GLU   104      30.423  72.899  53.523  1.00  0.00           H  
ATOM   1494  CG  GLU   104      31.218  73.105  55.469  1.00  0.00           C  
ATOM   1495  HG2 GLU   104      32.168  72.688  55.138  1.00  0.00           H  
ATOM   1496  HG3 GLU   104      31.366  74.179  55.373  1.00  0.00           H  
ATOM   1497  CD  GLU   104      31.073  72.671  56.976  1.00  0.00           C  
ATOM   1498  OE1 GLU   104      30.603  73.595  57.754  1.00  0.00           O  
ATOM   1499  OE2 GLU   104      31.520  71.576  57.446  1.00  0.00           O  
ATOM   1500  C   GLU   104      27.820  73.202  53.628  1.00  0.00           C  
ATOM   1501  O   GLU   104      27.056  72.243  53.655  1.00  0.00           O  
ATOM   1502  N   GLU   105      27.847  74.057  52.668  1.00  0.00           N  
ATOM   1503  H   GLU   105      28.752  74.374  52.348  1.00  0.00           H  
ATOM   1504  CA  GLU   105      26.711  74.263  51.712  1.00  0.00           C  
ATOM   1505  HA  GLU   105      26.315  73.307  51.378  1.00  0.00           H  
ATOM   1506  CB  GLU   105      25.562  75.030  52.374  1.00  0.00           C  
ATOM   1507  HB2 GLU   105      25.115  74.546  53.241  1.00  0.00           H  
ATOM   1508  HB3 GLU   105      25.954  75.978  52.736  1.00  0.00           H  
ATOM   1509  CG  GLU   105      24.382  75.444  51.362  1.00  0.00           C  
ATOM   1510  HG2 GLU   105      24.690  75.270  50.333  1.00  0.00           H  
ATOM   1511  HG3 GLU   105      23.603  74.699  51.512  1.00  0.00           H  
ATOM   1512  CD  GLU   105      23.964  76.840  51.510  1.00  0.00           C  
ATOM   1513  OE1 GLU   105      24.103  77.680  50.543  1.00  0.00           O  
ATOM   1514  OE2 GLU   105      23.383  77.232  52.551  1.00  0.00           O  
ATOM   1515  C   GLU   105      27.332  75.069  50.564  1.00  0.00           C  
ATOM   1516  O   GLU   105      27.177  76.278  50.392  1.00  0.00           O  
ATOM   1517  N   GLY   106      28.225  74.416  49.767  1.00  0.00           N  
ATOM   1518  H   GLY   106      28.415  73.440  49.950  1.00  0.00           H  
ATOM   1519  CA  GLY   106      28.668  75.007  48.500  1.00  0.00           C  
ATOM   1520  HA2 GLY   106      29.076  75.987  48.735  1.00  0.00           H  
ATOM   1521  HA3 GLY   106      29.389  74.383  47.976  1.00  0.00           H  
ATOM   1522  C   GLY   106      27.514  75.230  47.603  1.00  0.00           C  
ATOM   1523  O   GLY   106      27.571  76.132  46.747  1.00  0.00           O  
ATOM   1524  N   ALA   107      26.444  74.407  47.861  1.00  0.00           N  
ATOM   1525  H   ALA   107      26.509  73.893  48.730  1.00  0.00           H  
ATOM   1526  CA  ALA   107      25.157  74.407  47.214  1.00  0.00           C  
ATOM   1527  HA  ALA   107      24.940  75.464  47.073  1.00  0.00           H  
ATOM   1528  CB  ALA   107      25.229  73.594  45.955  1.00  0.00           C  
ATOM   1529  HB1 ALA   107      25.602  72.597  46.182  1.00  0.00           H  
ATOM   1530  HB2 ALA   107      24.192  73.478  45.646  1.00  0.00           H  
ATOM   1531  HB3 ALA   107      25.890  74.006  45.195  1.00  0.00           H  
ATOM   1532  C   ALA   107      24.137  73.754  48.278  1.00  0.00           C  
ATOM   1533  O   ALA   107      24.460  73.182  49.281  1.00  0.00           O  
ATOM   1534  N   PRO   108      22.738  73.944  48.020  1.00  0.00           N  
ATOM   1535  CD  PRO   108      22.235  74.896  47.113  1.00  0.00           C  
ATOM   1536  HD2 PRO   108      22.392  74.649  46.066  1.00  0.00           H  
ATOM   1537  HD3 PRO   108      22.770  75.799  47.399  1.00  0.00           H  
ATOM   1538  CG  PRO   108      20.784  75.268  47.424  1.00  0.00           C  
ATOM   1539  HG2 PRO   108      20.053  74.850  46.735  1.00  0.00           H  
ATOM   1540  HG3 PRO   108      20.695  76.351  47.478  1.00  0.00           H  
ATOM   1541  CB  PRO   108      20.605  74.593  48.779  1.00  0.00           C  
ATOM   1542  HB2 PRO   108      19.648  74.107  48.960  1.00  0.00           H  
ATOM   1543  HB3 PRO   108      20.690  75.356  49.550  1.00  0.00           H  
ATOM   1544  CA  PRO   108      21.724  73.562  49.001  1.00  0.00           C  
ATOM   1545  HA  PRO   108      22.211  73.741  49.957  1.00  0.00           H  
ATOM   1546  C   PRO   108      21.322  72.029  48.847  1.00  0.00           C  
ATOM   1547  O   PRO   108      21.451  71.366  47.815  1.00  0.00           O  
ATOM   1548  N   GLN   109      20.650  71.544  49.931  1.00  0.00           N  
ATOM   1549  H   GLN   109      20.723  72.096  50.775  1.00  0.00           H  
ATOM   1550  CA  GLN   109      20.136  70.171  50.040  1.00  0.00           C  
ATOM   1551  HA  GLN   109      20.882  69.464  49.685  1.00  0.00           H  
ATOM   1552  CB  GLN   109      19.545  69.832  51.431  1.00  0.00           C  
ATOM   1553  HB2 GLN   109      19.493  70.820  51.885  1.00  0.00           H  
ATOM   1554  HB3 GLN   109      18.595  69.301  51.444  1.00  0.00           H  
ATOM   1555  CG  GLN   109      20.480  68.943  52.212  1.00  0.00           C  
ATOM   1556  HG2 GLN   109      20.769  68.106  51.580  1.00  0.00           H  
ATOM   1557  HG3 GLN   109      21.441  69.332  52.542  1.00  0.00           H  
ATOM   1558  CD  GLN   109      19.899  68.502  53.566  1.00  0.00           C  
ATOM   1559  OE1 GLN   109      18.706  68.656  53.866  1.00  0.00           O  
ATOM   1560  NE2 GLN   109      20.608  67.778  54.396  1.00  0.00           N  
ATOM   1561 HE21 GLN   109      20.195  67.451  55.259  1.00  0.00           H  
ATOM   1562 HE22 GLN   109      21.535  67.414  54.224  1.00  0.00           H  
ATOM   1563  C   GLN   109      18.985  70.021  49.088  1.00  0.00           C  
ATOM   1564  O   GLN   109      18.892  68.978  48.565  1.00  0.00           O  
ATOM   1565  N   GLU   110      18.173  71.069  48.843  1.00  0.00           N  
ATOM   1566  H   GLU   110      18.235  71.862  49.467  1.00  0.00           H  
ATOM   1567  CA  GLU   110      16.990  70.907  47.930  1.00  0.00           C  
ATOM   1568  HA  GLU   110      16.314  70.125  48.272  1.00  0.00           H  
ATOM   1569  CB  GLU   110      16.197  72.202  47.898  1.00  0.00           C  
ATOM   1570  HB2 GLU   110      16.891  72.969  47.561  1.00  0.00           H  
ATOM   1571  HB3 GLU   110      15.430  72.142  47.128  1.00  0.00           H  
ATOM   1572  CG  GLU   110      15.513  72.506  49.207  1.00  0.00           C  
ATOM   1573  HG2 GLU   110      14.662  73.075  48.838  1.00  0.00           H  
ATOM   1574  HG3 GLU   110      15.354  71.575  49.748  1.00  0.00           H  
ATOM   1575  CD  GLU   110      16.295  73.433  50.050  1.00  0.00           C  
ATOM   1576  OE1 GLU   110      16.159  74.692  49.974  1.00  0.00           O  
ATOM   1577  OE2 GLU   110      17.228  72.957  50.739  1.00  0.00           O  
ATOM   1578  C   GLU   110      17.467  70.562  46.454  1.00  0.00           C  
ATOM   1579  O   GLU   110      16.760  69.861  45.648  1.00  0.00           O  
ATOM   1580  N   GLY   111      18.683  70.857  46.009  1.00  0.00           N  
ATOM   1581  H   GLY   111      19.403  71.269  46.587  1.00  0.00           H  
ATOM   1582  CA  GLY   111      19.210  70.480  44.675  1.00  0.00           C  
ATOM   1583  HA2 GLY   111      18.418  70.694  43.961  1.00  0.00           H  
ATOM   1584  HA3 GLY   111      20.131  71.041  44.539  1.00  0.00           H  
ATOM   1585  C   GLY   111      19.669  69.004  44.479  1.00  0.00           C  
ATOM   1586  O   GLY   111      19.637  68.437  43.381  1.00  0.00           O  
ATOM   1587  N   ILE   112      20.133  68.375  45.623  1.00  0.00           N  
ATOM   1588  H   ILE   112      20.096  68.891  46.491  1.00  0.00           H  
ATOM   1589  CA  ILE   112      20.491  66.973  45.539  1.00  0.00           C  
ATOM   1590  HA  ILE   112      20.674  66.719  44.497  1.00  0.00           H  
ATOM   1591  CB  ILE   112      21.626  66.514  46.555  1.00  0.00           C  
ATOM   1592  HB  ILE   112      22.473  67.062  46.147  1.00  0.00           H  
ATOM   1593  CG2 ILE   112      21.424  66.967  48.025  1.00  0.00           C  
ATOM   1594 HG21 ILE   112      20.555  66.467  48.447  1.00  0.00           H  
ATOM   1595 HG22 ILE   112      22.193  66.719  48.754  1.00  0.00           H  
ATOM   1596 HG23 ILE   112      21.270  68.042  47.947  1.00  0.00           H  
ATOM   1597  CG1 ILE   112      22.004  65.069  46.425  1.00  0.00           C  
ATOM   1598 HG12 ILE   112      21.297  64.376  46.877  1.00  0.00           H  
ATOM   1599 HG13 ILE   112      22.182  64.857  45.373  1.00  0.00           H  
ATOM   1600  CD1 ILE   112      23.386  64.783  47.035  1.00  0.00           C  
ATOM   1601 HD11 ILE   112      24.079  65.493  46.589  1.00  0.00           H  
ATOM   1602 HD12 ILE   112      23.456  64.817  48.121  1.00  0.00           H  
ATOM   1603 HD13 ILE   112      23.658  63.768  46.755  1.00  0.00           H  
ATOM   1604  C   ILE   112      19.271  66.112  45.780  1.00  0.00           C  
ATOM   1605  O   ILE   112      19.063  65.119  45.087  1.00  0.00           O  
ATOM   1606  N   LEU   113      18.450  66.603  46.756  1.00  0.00           N  
ATOM   1607  H   LEU   113      18.619  67.462  47.262  1.00  0.00           H  
ATOM   1608  CA  LEU   113      17.263  65.809  47.102  1.00  0.00           C  
ATOM   1609  HA  LEU   113      17.624  64.789  47.210  1.00  0.00           H  
ATOM   1610  CB  LEU   113      16.802  66.368  48.470  1.00  0.00           C  
ATOM   1611  HB2 LEU   113      16.864  67.454  48.460  1.00  0.00           H  
ATOM   1612  HB3 LEU   113      15.865  65.887  48.746  1.00  0.00           H  
ATOM   1613  CG  LEU   113      17.724  66.114  49.641  1.00  0.00           C  
ATOM   1614  HG  LEU   113      18.720  66.451  49.360  1.00  0.00           H  
ATOM   1615  CD1 LEU   113      17.256  66.681  50.970  1.00  0.00           C  
ATOM   1616 HD11 LEU   113      17.131  67.761  50.940  1.00  0.00           H  
ATOM   1617 HD12 LEU   113      16.250  66.431  51.301  1.00  0.00           H  
ATOM   1618 HD13 LEU   113      17.829  66.386  51.847  1.00  0.00           H  
ATOM   1619  CD2 LEU   113      18.012  64.657  49.865  1.00  0.00           C  
ATOM   1620 HD21 LEU   113      18.291  64.559  50.912  1.00  0.00           H  
ATOM   1621 HD22 LEU   113      17.249  63.925  49.607  1.00  0.00           H  
ATOM   1622 HD23 LEU   113      18.942  64.449  49.340  1.00  0.00           H  
ATOM   1623  C   LEU   113      16.113  65.918  46.051  1.00  0.00           C  
ATOM   1624  O   LEU   113      15.120  65.208  46.220  1.00  0.00           O  
ATOM   1625  N   GLU   114      16.315  66.753  44.990  1.00  0.00           N  
ATOM   1626  H   GLU   114      17.066  67.422  45.090  1.00  0.00           H  
ATOM   1627  CA  GLU   114      15.393  66.766  43.828  1.00  0.00           C  
ATOM   1628  HA  GLU   114      14.420  66.362  44.094  1.00  0.00           H  
ATOM   1629  CB  GLU   114      15.235  68.236  43.315  1.00  0.00           C  
ATOM   1630  HB2 GLU   114      14.685  68.639  44.163  1.00  0.00           H  
ATOM   1631  HB3 GLU   114      16.225  68.678  43.214  1.00  0.00           H  
ATOM   1632  CG  GLU   114      14.441  68.573  42.087  1.00  0.00           C  
ATOM   1633  HG2 GLU   114      14.465  69.642  41.881  1.00  0.00           H  
ATOM   1634  HG3 GLU   114      14.893  68.122  41.206  1.00  0.00           H  
ATOM   1635  CD  GLU   114      13.035  68.094  42.197  1.00  0.00           C  
ATOM   1636  OE1 GLU   114      12.265  68.574  43.062  1.00  0.00           O  
ATOM   1637  OE2 GLU   114      12.614  67.214  41.343  1.00  0.00           O  
ATOM   1638  C   GLU   114      15.956  65.792  42.774  1.00  0.00           C  
ATOM   1639  O   GLU   114      15.390  65.695  41.675  1.00  0.00           O  
ATOM   1640  N   ASP   115      17.119  65.125  42.857  1.00  0.00           N  
ATOM   1641  H   ASP   115      17.694  65.294  43.671  1.00  0.00           H  
ATOM   1642  CA  ASP   115      17.761  64.512  41.684  1.00  0.00           C  
ATOM   1643  HA  ASP   115      17.055  64.465  40.859  1.00  0.00           H  
ATOM   1644  CB  ASP   115      18.995  65.284  41.431  1.00  0.00           C  
ATOM   1645  HB2 ASP   115      18.753  66.328  41.243  1.00  0.00           H  
ATOM   1646  HB3 ASP   115      19.617  65.164  42.316  1.00  0.00           H  
ATOM   1647  CG  ASP   115      19.797  64.759  40.269  1.00  0.00           C  
ATOM   1648  OD1 ASP   115      19.257  64.578  39.131  1.00  0.00           O  
ATOM   1649  OD2 ASP   115      21.038  64.641  40.463  1.00  0.00           O  
ATOM   1650  C   ASP   115      18.089  63.063  42.054  1.00  0.00           C  
ATOM   1651  O   ASP   115      18.024  62.176  41.172  1.00  0.00           O  
ATOM   1652  N   MET   116      18.392  62.827  43.347  1.00  0.00           N  
ATOM   1653  H   MET   116      18.473  63.603  43.991  1.00  0.00           H  
ATOM   1654  CA  MET   116      19.186  61.667  43.624  1.00  0.00           C  
ATOM   1655  HA  MET   116      19.174  61.017  42.753  1.00  0.00           H  
ATOM   1656  CB  MET   116      20.609  62.211  43.829  1.00  0.00           C  
ATOM   1657  HB2 MET   116      20.873  62.801  42.953  1.00  0.00           H  
ATOM   1658  HB3 MET   116      20.627  62.762  44.767  1.00  0.00           H  
ATOM   1659  CG  MET   116      21.597  60.968  43.891  1.00  0.00           C  
ATOM   1660  HG2 MET   116      22.600  61.382  43.974  1.00  0.00           H  
ATOM   1661  HG3 MET   116      21.346  60.337  44.740  1.00  0.00           H  
ATOM   1662  SD  MET   116      21.487  59.931  42.361  1.00  0.00           S  
ATOM   1663  CE  MET   116      22.282  61.062  41.157  1.00  0.00           C  
ATOM   1664  HE1 MET   116      22.010  62.107  41.284  1.00  0.00           H  
ATOM   1665  HE2 MET   116      23.363  60.937  41.152  1.00  0.00           H  
ATOM   1666  HE3 MET   116      21.936  60.749  40.174  1.00  0.00           H  
ATOM   1667  C   MET   116      18.666  61.007  44.953  1.00  0.00           C  
ATOM   1668  O   MET   116      18.296  61.696  45.939  1.00  0.00           O  
ATOM   1669  N   PRO   117      18.527  59.624  44.953  1.00  0.00           N  
ATOM   1670  CD  PRO   117      18.452  58.841  43.757  1.00  0.00           C  
ATOM   1671  HD2 PRO   117      19.449  58.677  43.357  1.00  0.00           H  
ATOM   1672  HD3 PRO   117      17.809  59.254  42.982  1.00  0.00           H  
ATOM   1673  CG  PRO   117      17.964  57.480  44.204  1.00  0.00           C  
ATOM   1674  HG2 PRO   117      18.683  56.687  44.008  1.00  0.00           H  
ATOM   1675  HG3 PRO   117      17.021  57.267  43.704  1.00  0.00           H  
ATOM   1676  CB  PRO   117      17.778  57.551  45.716  1.00  0.00           C  
ATOM   1677  HB2 PRO   117      18.255  56.681  46.163  1.00  0.00           H  
ATOM   1678  HB3 PRO   117      16.716  57.411  45.909  1.00  0.00           H  
ATOM   1679  CA  PRO   117      18.290  58.904  46.223  1.00  0.00           C  
ATOM   1680  HA  PRO   117      17.616  59.466  46.866  1.00  0.00           H  
ATOM   1681  C   PRO   117      19.637  58.737  46.921  1.00  0.00           C  
ATOM   1682  O   PRO   117      20.634  58.265  46.380  1.00  0.00           O  
ATOM   1683  N   VAL   118      19.617  58.966  48.258  1.00  0.00           N  
ATOM   1684  H   VAL   118      18.717  59.113  48.694  1.00  0.00           H  
ATOM   1685  CA  VAL   118      20.670  59.199  49.257  1.00  0.00           C  
ATOM   1686  HA  VAL   118      21.581  58.814  48.804  1.00  0.00           H  
ATOM   1687  CB  VAL   118      20.884  60.636  49.630  1.00  0.00           C  
ATOM   1688  HB  VAL   118      21.819  60.661  50.185  1.00  0.00           H  
ATOM   1689  CG1 VAL   118      20.907  61.626  48.483  1.00  0.00           C  
ATOM   1690 HG11 VAL   118      19.885  61.900  48.232  1.00  0.00           H  
ATOM   1691 HG12 VAL   118      21.327  62.576  48.806  1.00  0.00           H  
ATOM   1692 HG13 VAL   118      21.380  61.314  47.553  1.00  0.00           H  
ATOM   1693  CG2 VAL   118      19.908  61.058  50.709  1.00  0.00           C  
ATOM   1694 HG21 VAL   118      19.860  62.138  50.835  1.00  0.00           H  
ATOM   1695 HG22 VAL   118      18.932  60.730  50.359  1.00  0.00           H  
ATOM   1696 HG23 VAL   118      20.249  60.587  51.629  1.00  0.00           H  
ATOM   1697  C   VAL   118      20.426  58.147  50.403  1.00  0.00           C  
ATOM   1698  O   VAL   118      19.313  58.045  50.936  1.00  0.00           O  
ATOM   1699  N   ASP   119      21.525  57.570  50.861  1.00  0.00           N  
ATOM   1700  H   ASP   119      22.446  57.927  50.647  1.00  0.00           H  
ATOM   1701  CA  ASP   119      21.432  56.606  51.935  1.00  0.00           C  
ATOM   1702  HA  ASP   119      20.574  56.843  52.559  1.00  0.00           H  
ATOM   1703  CB  ASP   119      21.295  55.228  51.282  1.00  0.00           C  
ATOM   1704  HB2 ASP   119      20.548  55.347  50.501  1.00  0.00           H  
ATOM   1705  HB3 ASP   119      22.218  55.001  50.752  1.00  0.00           H  
ATOM   1706  CG  ASP   119      20.933  54.073  52.110  1.00  0.00           C  
ATOM   1707  OD1 ASP   119      21.133  52.872  51.770  1.00  0.00           O  
ATOM   1708  OD2 ASP   119      20.339  54.240  53.204  1.00  0.00           O  
ATOM   1709  C   ASP   119      22.604  56.706  52.972  1.00  0.00           C  
ATOM   1710  O   ASP   119      23.431  55.802  53.205  1.00  0.00           O  
ATOM   1711  N   PRO   120      22.733  57.841  53.646  1.00  0.00           N  
ATOM   1712  CD  PRO   120      21.961  59.044  53.536  1.00  0.00           C  
ATOM   1713  HD2 PRO   120      20.892  58.841  53.560  1.00  0.00           H  
ATOM   1714  HD3 PRO   120      22.099  59.488  52.553  1.00  0.00           H  
ATOM   1715  CG  PRO   120      22.356  59.942  54.638  1.00  0.00           C  
ATOM   1716  HG2 PRO   120      21.793  59.718  55.542  1.00  0.00           H  
ATOM   1717  HG3 PRO   120      22.260  60.978  54.319  1.00  0.00           H  
ATOM   1718  CB  PRO   120      23.842  59.580  54.790  1.00  0.00           C  
ATOM   1719  HB2 PRO   120      24.205  59.907  55.763  1.00  0.00           H  
ATOM   1720  HB3 PRO   120      24.558  59.934  54.051  1.00  0.00           H  
ATOM   1721  CA  PRO   120      23.749  58.065  54.701  1.00  0.00           C  
ATOM   1722  HA  PRO   120      24.696  57.600  54.434  1.00  0.00           H  
ATOM   1723  C   PRO   120      23.340  57.345  55.979  1.00  0.00           C  
ATOM   1724  O   PRO   120      22.207  57.052  56.330  1.00  0.00           O  
ATOM   1725  N   ASP   121      24.407  57.012  56.775  1.00  0.00           N  
ATOM   1726  H   ASP   121      25.361  57.024  56.440  1.00  0.00           H  
ATOM   1727  CA  ASP   121      24.189  56.558  58.118  1.00  0.00           C  
ATOM   1728  HA  ASP   121      23.408  55.801  58.134  1.00  0.00           H  
ATOM   1729  CB  ASP   121      25.502  56.080  58.716  1.00  0.00           C  
ATOM   1730  HB2 ASP   121      25.929  55.210  58.220  1.00  0.00           H  
ATOM   1731  HB3 ASP   121      26.183  56.927  58.774  1.00  0.00           H  
ATOM   1732  CG  ASP   121      25.127  55.645  60.103  1.00  0.00           C  
ATOM   1733  OD1 ASP   121      24.510  54.598  60.237  1.00  0.00           O  
ATOM   1734  OD2 ASP   121      25.394  56.344  61.113  1.00  0.00           O  
ATOM   1735  C   ASP   121      23.606  57.644  58.953  1.00  0.00           C  
ATOM   1736  O   ASP   121      23.918  58.831  58.781  1.00  0.00           O  
ATOM   1737  N   ASN   122      22.695  57.353  59.899  1.00  0.00           N  
ATOM   1738  H   ASN   122      22.388  56.411  60.101  1.00  0.00           H  
ATOM   1739  CA  ASN   122      21.999  58.333  60.710  1.00  0.00           C  
ATOM   1740  HA  ASN   122      21.384  58.956  60.065  1.00  0.00           H  
ATOM   1741  CB  ASN   122      21.133  57.530  61.627  1.00  0.00           C  
ATOM   1742  HB2 ASN   122      20.616  56.898  60.907  1.00  0.00           H  
ATOM   1743  HB3 ASN   122      21.794  56.993  62.305  1.00  0.00           H  
ATOM   1744  CG  ASN   122      20.171  58.414  62.407  1.00  0.00           C  
ATOM   1745  OD1 ASN   122      19.182  58.931  61.893  1.00  0.00           O  
ATOM   1746  ND2 ASN   122      20.394  58.492  63.670  1.00  0.00           N  
ATOM   1747 HD21 ASN   122      19.779  59.153  64.125  1.00  0.00           H  
ATOM   1748 HD22 ASN   122      21.286  58.297  64.104  1.00  0.00           H  
ATOM   1749  C   ASN   122      22.888  59.265  61.540  1.00  0.00           C  
ATOM   1750  O   ASN   122      22.481  60.435  61.749  1.00  0.00           O  
ATOM   1751  N   GLU   123      23.949  58.753  62.189  1.00  0.00           N  
ATOM   1752  H   GLU   123      24.248  57.798  62.051  1.00  0.00           H  
ATOM   1753  CA  GLU   123      24.736  59.617  63.021  1.00  0.00           C  
ATOM   1754  HA  GLU   123      24.079  60.216  63.646  1.00  0.00           H  
ATOM   1755  CB  GLU   123      25.641  58.738  63.789  1.00  0.00           C  
ATOM   1756  HB2 GLU   123      25.856  57.796  63.289  1.00  0.00           H  
ATOM   1757  HB3 GLU   123      26.636  59.133  63.986  1.00  0.00           H  
ATOM   1758  CG  GLU   123      25.033  58.471  65.108  1.00  0.00           C  
ATOM   1759  HG2 GLU   123      25.794  58.067  65.772  1.00  0.00           H  
ATOM   1760  HG3 GLU   123      24.777  59.423  65.568  1.00  0.00           H  
ATOM   1761  CD  GLU   123      23.786  57.551  65.041  1.00  0.00           C  
ATOM   1762  OE1 GLU   123      23.938  56.300  64.856  1.00  0.00           O  
ATOM   1763  OE2 GLU   123      22.672  58.073  65.192  1.00  0.00           O  
ATOM   1764  C   GLU   123      25.559  60.613  62.169  1.00  0.00           C  
ATOM   1765  O   GLU   123      25.668  61.776  62.462  1.00  0.00           O  
ATOM   1766  N   ALA   124      26.130  60.023  61.076  1.00  0.00           N  
ATOM   1767  H   ALA   124      26.092  59.020  60.951  1.00  0.00           H  
ATOM   1768  CA  ALA   124      26.839  60.771  60.088  1.00  0.00           C  
ATOM   1769  HA  ALA   124      27.616  61.314  60.621  1.00  0.00           H  
ATOM   1770  CB  ALA   124      27.365  59.788  59.110  1.00  0.00           C  
ATOM   1771  HB1 ALA   124      26.553  59.384  58.509  1.00  0.00           H  
ATOM   1772  HB2 ALA   124      27.996  60.242  58.349  1.00  0.00           H  
ATOM   1773  HB3 ALA   124      27.878  59.001  59.660  1.00  0.00           H  
ATOM   1774  C   ALA   124      25.903  61.948  59.532  1.00  0.00           C  
ATOM   1775  O   ALA   124      26.533  63.031  59.329  1.00  0.00           O  
ATOM   1776  N   TYR   125      24.542  61.856  59.413  1.00  0.00           N  
ATOM   1777  H   TYR   125      24.069  60.993  59.645  1.00  0.00           H  
ATOM   1778  CA  TYR   125      23.665  62.947  58.908  1.00  0.00           C  
ATOM   1779  HA  TYR   125      23.997  63.158  57.893  1.00  0.00           H  
ATOM   1780  CB  TYR   125      22.206  62.479  58.862  1.00  0.00           C  
ATOM   1781  HB2 TYR   125      22.071  61.563  58.290  1.00  0.00           H  
ATOM   1782  HB3 TYR   125      21.955  62.216  59.888  1.00  0.00           H  
ATOM   1783  CG  TYR   125      21.329  63.580  58.417  1.00  0.00           C  
ATOM   1784  CD1 TYR   125      21.213  63.901  57.072  1.00  0.00           C  
ATOM   1785  HD1 TYR   125      21.830  63.445  56.307  1.00  0.00           H  
ATOM   1786  CE1 TYR   125      20.570  65.021  56.626  1.00  0.00           C  
ATOM   1787  HE1 TYR   125      20.505  65.218  55.563  1.00  0.00           H  
ATOM   1788  CZ  TYR   125      19.840  65.799  57.565  1.00  0.00           C  
ATOM   1789  OH  TYR   125      19.224  66.946  57.154  1.00  0.00           O  
ATOM   1790  HH  TYR   125      18.809  67.489  57.841  1.00  0.00           H  
ATOM   1791  CE2 TYR   125      19.839  65.508  58.884  1.00  0.00           C  
ATOM   1792  HE2 TYR   125      19.234  66.145  59.517  1.00  0.00           H  
ATOM   1793  CD2 TYR   125      20.567  64.402  59.281  1.00  0.00           C  
ATOM   1794  HD2 TYR   125      20.697  64.204  60.338  1.00  0.00           H  
ATOM   1795  C   TYR   125      23.862  64.327  59.585  1.00  0.00           C  
ATOM   1796  O   TYR   125      24.057  65.395  58.967  1.00  0.00           O  
ATOM   1797  N   GLU   126      23.594  64.389  60.927  1.00  0.00           N  
ATOM   1798  H   GLU   126      23.709  63.587  61.532  1.00  0.00           H  
ATOM   1799  CA  GLU   126      23.618  65.671  61.616  1.00  0.00           C  
ATOM   1800  HA  GLU   126      23.137  66.419  60.989  1.00  0.00           H  
ATOM   1801  CB  GLU   126      22.854  65.545  62.884  1.00  0.00           C  
ATOM   1802  HB2 GLU   126      21.963  64.931  62.767  1.00  0.00           H  
ATOM   1803  HB3 GLU   126      23.528  65.066  63.591  1.00  0.00           H  
ATOM   1804  CG  GLU   126      22.362  66.941  63.382  1.00  0.00           C  
ATOM   1805  HG2 GLU   126      22.522  67.096  64.447  1.00  0.00           H  
ATOM   1806  HG3 GLU   126      22.915  67.748  62.906  1.00  0.00           H  
ATOM   1807  CD  GLU   126      20.885  67.264  63.030  1.00  0.00           C  
ATOM   1808  OE1 GLU   126      20.567  68.074  62.129  1.00  0.00           O  
ATOM   1809  OE2 GLU   126      19.995  66.808  63.808  1.00  0.00           O  
ATOM   1810  C   GLU   126      25.093  66.225  61.815  1.00  0.00           C  
ATOM   1811  O   GLU   126      25.297  67.439  62.121  1.00  0.00           O  
ATOM   1812  N   MET   127      26.104  65.416  61.558  1.00  0.00           N  
ATOM   1813  H   MET   127      25.925  64.605  60.981  1.00  0.00           H  
ATOM   1814  CA  MET   127      27.569  65.795  61.720  1.00  0.00           C  
ATOM   1815  HA  MET   127      27.520  66.882  61.736  1.00  0.00           H  
ATOM   1816  CB  MET   127      28.122  65.356  63.081  1.00  0.00           C  
ATOM   1817  HB2 MET   127      27.657  65.876  63.916  1.00  0.00           H  
ATOM   1818  HB3 MET   127      27.920  64.288  63.137  1.00  0.00           H  
ATOM   1819  CG  MET   127      29.607  65.536  63.382  1.00  0.00           C  
ATOM   1820  HG2 MET   127      29.846  65.082  64.342  1.00  0.00           H  
ATOM   1821  HG3 MET   127      30.246  65.034  62.660  1.00  0.00           H  
ATOM   1822  SD  MET   127      30.049  67.252  63.445  1.00  0.00           S  
ATOM   1823  CE  MET   127      31.413  67.363  64.671  1.00  0.00           C  
ATOM   1824  HE1 MET   127      31.459  66.424  65.219  1.00  0.00           H  
ATOM   1825  HE2 MET   127      32.443  67.431  64.326  1.00  0.00           H  
ATOM   1826  HE3 MET   127      31.175  68.195  65.329  1.00  0.00           H  
ATOM   1827  C   MET   127      28.405  65.225  60.600  1.00  0.00           C  
ATOM   1828  O   MET   127      28.890  64.074  60.728  1.00  0.00           O  
ATOM   1829  N   PRO   128      28.530  65.863  59.351  1.00  0.00           N  
ATOM   1830  CD  PRO   128      27.669  66.867  58.856  1.00  0.00           C  
ATOM   1831  HD2 PRO   128      28.109  67.843  59.050  1.00  0.00           H  
ATOM   1832  HD3 PRO   128      26.728  66.755  59.390  1.00  0.00           H  
ATOM   1833  CG  PRO   128      27.469  66.518  57.395  1.00  0.00           C  
ATOM   1834  HG2 PRO   128      27.250  67.434  56.850  1.00  0.00           H  
ATOM   1835  HG3 PRO   128      26.613  65.846  57.372  1.00  0.00           H  
ATOM   1836  CB  PRO   128      28.810  65.957  57.029  1.00  0.00           C  
ATOM   1837  HB2 PRO   128      29.420  66.857  56.992  1.00  0.00           H  
ATOM   1838  HB3 PRO   128      28.815  65.321  56.146  1.00  0.00           H  
ATOM   1839  CA  PRO   128      29.044  65.094  58.250  1.00  0.00           C  
ATOM   1840  HA  PRO   128      28.421  64.204  58.289  1.00  0.00           H  
ATOM   1841  C   PRO   128      30.540  64.648  58.335  1.00  0.00           C  
ATOM   1842  O   PRO   128      31.177  64.266  57.305  1.00  0.00           O  
ATOM   1843  N   SER   129      31.178  64.710  59.541  1.00  0.00           N  
ATOM   1844  H   SER   129      30.495  64.667  60.285  1.00  0.00           H  
ATOM   1845  CA  SER   129      32.567  64.559  59.742  1.00  0.00           C  
ATOM   1846  HA  SER   129      33.038  65.315  59.117  1.00  0.00           H  
ATOM   1847  CB  SER   129      32.938  64.860  61.189  1.00  0.00           C  
ATOM   1848  HB2 SER   129      32.814  65.910  61.444  1.00  0.00           H  
ATOM   1849  HB3 SER   129      32.287  64.326  61.877  1.00  0.00           H  
ATOM   1850  OG  SER   129      34.282  64.559  61.430  1.00  0.00           O  
ATOM   1851  HG  SER   129      34.829  65.143  60.882  1.00  0.00           H  
ATOM   1852  C   SER   129      33.057  63.091  59.394  1.00  0.00           C  
ATOM   1853  O   SER   129      32.605  62.117  59.980  1.00  0.00           O  
ATOM   1854  N   GLU   130      34.190  63.067  58.675  1.00  0.00           N  
ATOM   1855  H   GLU   130      34.600  63.921  58.320  1.00  0.00           H  
ATOM   1856  CA  GLU   130      34.757  61.872  58.119  1.00  0.00           C  
ATOM   1857  HA  GLU   130      34.034  61.093  57.888  1.00  0.00           H  
ATOM   1858  CB  GLU   130      35.456  62.114  56.759  1.00  0.00           C  
ATOM   1859  HB2 GLU   130      35.827  61.159  56.392  1.00  0.00           H  
ATOM   1860  HB3 GLU   130      34.796  62.476  55.973  1.00  0.00           H  
ATOM   1861  CG  GLU   130      36.744  62.962  56.930  1.00  0.00           C  
ATOM   1862  HG2 GLU   130      37.217  62.949  57.910  1.00  0.00           H  
ATOM   1863  HG3 GLU   130      37.522  62.599  56.262  1.00  0.00           H  
ATOM   1864  CD  GLU   130      36.421  64.387  56.496  1.00  0.00           C  
ATOM   1865  OE1 GLU   130      36.787  64.662  55.339  1.00  0.00           O  
ATOM   1866  OE2 GLU   130      35.633  65.092  57.199  1.00  0.00           O  
ATOM   1867  C   GLU   130      35.717  61.228  59.150  1.00  0.00           C  
ATOM   1868  O   GLU   130      36.083  60.079  58.972  1.00  0.00           O  
ATOM   1869  N   GLU   131      35.977  61.901  60.295  1.00  0.00           N  
ATOM   1870  H   GLU   131      35.619  62.842  60.392  1.00  0.00           H  
ATOM   1871  CA  GLU   131      36.506  61.175  61.490  1.00  0.00           C  
ATOM   1872  HA  GLU   131      37.442  60.750  61.133  1.00  0.00           H  
ATOM   1873  CB  GLU   131      36.704  62.209  62.621  1.00  0.00           C  
ATOM   1874  HB2 GLU   131      36.460  63.190  62.218  1.00  0.00           H  
ATOM   1875  HB3 GLU   131      36.044  62.031  63.468  1.00  0.00           H  
ATOM   1876  CG  GLU   131      38.107  62.286  63.090  1.00  0.00           C  
ATOM   1877  HG2 GLU   131      38.266  63.063  63.835  1.00  0.00           H  
ATOM   1878  HG3 GLU   131      38.358  61.376  63.630  1.00  0.00           H  
ATOM   1879  CD  GLU   131      39.192  62.507  62.008  1.00  0.00           C  
ATOM   1880  OE1 GLU   131      39.748  61.536  61.465  1.00  0.00           O  
ATOM   1881  OE2 GLU   131      39.585  63.657  61.699  1.00  0.00           O  
ATOM   1882  C   GLU   131      35.504  60.221  61.990  1.00  0.00           C  
ATOM   1883  O   GLU   131      35.800  59.066  62.218  1.00  0.00           O  
ATOM   1884  N   GLY   132      34.247  60.735  62.020  1.00  0.00           N  
ATOM   1885  H   GLY   132      33.996  61.661  61.700  1.00  0.00           H  
ATOM   1886  CA  GLY   132      33.125  59.985  62.612  1.00  0.00           C  
ATOM   1887  HA2 GLY   132      33.241  59.679  63.650  1.00  0.00           H  
ATOM   1888  HA3 GLY   132      32.265  60.641  62.725  1.00  0.00           H  
ATOM   1889  C   GLY   132      32.667  58.684  61.866  1.00  0.00           C  
ATOM   1890  O   GLY   132      31.876  57.928  62.368  1.00  0.00           O  
ATOM   1891  N   TYR   133      33.287  58.434  60.669  1.00  0.00           N  
ATOM   1892  H   TYR   133      33.832  59.192  60.280  1.00  0.00           H  
ATOM   1893  CA  TYR   133      33.018  57.189  59.946  1.00  0.00           C  
ATOM   1894  HA  TYR   133      32.875  56.419  60.701  1.00  0.00           H  
ATOM   1895  CB  TYR   133      31.758  57.318  59.054  1.00  0.00           C  
ATOM   1896  HB2 TYR   133      31.742  56.408  58.458  1.00  0.00           H  
ATOM   1897  HB3 TYR   133      30.936  57.356  59.766  1.00  0.00           H  
ATOM   1898  CG  TYR   133      31.796  58.516  58.185  1.00  0.00           C  
ATOM   1899  CD1 TYR   133      32.612  58.555  57.051  1.00  0.00           C  
ATOM   1900  HD1 TYR   133      33.283  57.718  56.901  1.00  0.00           H  
ATOM   1901  CE1 TYR   133      32.554  59.681  56.221  1.00  0.00           C  
ATOM   1902  HE1 TYR   133      33.375  59.824  55.529  1.00  0.00           H  
ATOM   1903  CZ  TYR   133      31.726  60.817  56.525  1.00  0.00           C  
ATOM   1904  OH  TYR   133      31.842  62.006  55.904  1.00  0.00           O  
ATOM   1905  HH  TYR   133      31.237  62.630  56.332  1.00  0.00           H  
ATOM   1906  CE2 TYR   133      30.833  60.692  57.577  1.00  0.00           C  
ATOM   1907  HE2 TYR   133      30.156  61.495  57.840  1.00  0.00           H  
ATOM   1908  CD2 TYR   133      30.907  59.568  58.421  1.00  0.00           C  
ATOM   1909  HD2 TYR   133      30.183  59.468  59.221  1.00  0.00           H  
ATOM   1910  C   TYR   133      34.281  56.654  59.326  1.00  0.00           C  
ATOM   1911  O   TYR   133      34.284  55.953  58.290  1.00  0.00           O  
ATOM   1912  N   GLN   134      35.466  56.857  60.051  1.00  0.00           N  
ATOM   1913  H   GLN   134      35.344  57.261  60.970  1.00  0.00           H  
ATOM   1914  CA  GLN   134      36.811  56.440  59.570  1.00  0.00           C  
ATOM   1915  HA  GLN   134      37.067  57.037  58.699  1.00  0.00           H  
ATOM   1916  CB  GLN   134      37.763  56.776  60.723  1.00  0.00           C  
ATOM   1917  HB2 GLN   134      37.719  57.858  60.618  1.00  0.00           H  
ATOM   1918  HB3 GLN   134      37.486  56.343  61.682  1.00  0.00           H  
ATOM   1919  CG  GLN   134      39.190  56.509  60.512  1.00  0.00           C  
ATOM   1920  HG2 GLN   134      39.275  55.685  59.806  1.00  0.00           H  
ATOM   1921  HG3 GLN   134      39.780  57.324  60.099  1.00  0.00           H  
ATOM   1922  CD  GLN   134      39.975  56.071  61.699  1.00  0.00           C  
ATOM   1923  OE1 GLN   134      39.565  55.823  62.813  1.00  0.00           O  
ATOM   1924  NE2 GLN   134      41.322  56.053  61.512  1.00  0.00           N  
ATOM   1925 HE21 GLN   134      41.852  55.696  62.295  1.00  0.00           H  
ATOM   1926 HE22 GLN   134      41.746  56.224  60.610  1.00  0.00           H  
ATOM   1927  C   GLN   134      36.808  54.993  59.246  1.00  0.00           C  
ATOM   1928  O   GLN   134      37.396  54.664  58.180  1.00  0.00           O  
ATOM   1929  N   ASP   135      36.153  54.138  60.095  1.00  0.00           N  
ATOM   1930  H   ASP   135      35.641  54.482  60.896  1.00  0.00           H  
ATOM   1931  CA  ASP   135      36.091  52.723  59.873  1.00  0.00           C  
ATOM   1932  HA  ASP   135      36.561  52.434  58.935  1.00  0.00           H  
ATOM   1933  CB  ASP   135      36.899  51.963  60.914  1.00  0.00           C  
ATOM   1934  HB2 ASP   135      36.809  50.899  60.703  1.00  0.00           H  
ATOM   1935  HB3 ASP   135      37.935  52.273  60.789  1.00  0.00           H  
ATOM   1936  CG  ASP   135      36.655  52.187  62.366  1.00  0.00           C  
ATOM   1937  OD1 ASP   135      35.839  53.041  62.657  1.00  0.00           O  
ATOM   1938  OD2 ASP   135      37.258  51.452  63.213  1.00  0.00           O  
ATOM   1939  C   ASP   135      34.689  52.261  59.751  1.00  0.00           C  
ATOM   1940  O   ASP   135      34.142  51.452  60.484  1.00  0.00           O  
ATOM   1941  N   TYR   136      34.072  52.701  58.637  1.00  0.00           N  
ATOM   1942  H   TYR   136      34.459  53.457  58.089  1.00  0.00           H  
ATOM   1943  CA  TYR   136      32.671  52.349  58.331  1.00  0.00           C  
ATOM   1944  HA  TYR   136      32.488  51.500  58.986  1.00  0.00           H  
ATOM   1945  CB  TYR   136      31.782  53.620  58.719  1.00  0.00           C  
ATOM   1946  HB2 TYR   136      32.300  54.278  59.414  1.00  0.00           H  
ATOM   1947  HB3 TYR   136      31.772  54.259  57.839  1.00  0.00           H  
ATOM   1948  CG  TYR   136      30.448  53.269  59.257  1.00  0.00           C  
ATOM   1949  CD1 TYR   136      29.334  53.044  58.404  1.00  0.00           C  
ATOM   1950  HD1 TYR   136      29.362  53.309  57.354  1.00  0.00           H  
ATOM   1951  CE1 TYR   136      28.090  52.543  58.885  1.00  0.00           C  
ATOM   1952  HE1 TYR   136      27.282  52.385  58.182  1.00  0.00           H  
ATOM   1953  CZ  TYR   136      27.969  52.327  60.275  1.00  0.00           C  
ATOM   1954  OH  TYR   136      26.777  51.826  60.784  1.00  0.00           O  
ATOM   1955  HH  TYR   136      26.165  51.988  60.049  1.00  0.00           H  
ATOM   1956  CE2 TYR   136      29.042  52.657  61.079  1.00  0.00           C  
ATOM   1957  HE2 TYR   136      28.993  52.486  62.147  1.00  0.00           H  
ATOM   1958  CD2 TYR   136      30.251  53.165  60.631  1.00  0.00           C  
ATOM   1959  HD2 TYR   136      31.062  53.444  61.294  1.00  0.00           H  
ATOM   1960  C   TYR   136      32.481  52.071  56.870  1.00  0.00           C  
ATOM   1961  O   TYR   136      31.381  52.115  56.367  1.00  0.00           O  
ATOM   1962  N   GLU   137      33.598  51.696  56.180  1.00  0.00           N  
ATOM   1963  H   GLU   137      34.470  51.634  56.688  1.00  0.00           H  
ATOM   1964  CA  GLU   137      33.408  50.742  55.098  1.00  0.00           C  
ATOM   1965  HA  GLU   137      32.662  51.262  54.502  1.00  0.00           H  
ATOM   1966  CB  GLU   137      34.733  50.501  54.326  1.00  0.00           C  
ATOM   1967  HB2 GLU   137      34.521  49.898  53.446  1.00  0.00           H  
ATOM   1968  HB3 GLU   137      35.123  51.436  53.931  1.00  0.00           H  
ATOM   1969  CG  GLU   137      35.721  49.651  55.088  1.00  0.00           C  
ATOM   1970  HG2 GLU   137      35.353  48.856  55.735  1.00  0.00           H  
ATOM   1971  HG3 GLU   137      36.334  49.086  54.389  1.00  0.00           H  
ATOM   1972  CD  GLU   137      36.686  50.434  55.870  1.00  0.00           C  
ATOM   1973  OE1 GLU   137      37.517  51.075  55.200  1.00  0.00           O  
ATOM   1974  OE2 GLU   137      36.639  50.428  57.137  1.00  0.00           O  
ATOM   1975  C   GLU   137      32.798  49.458  55.632  1.00  0.00           C  
ATOM   1976  O   GLU   137      33.002  49.094  56.808  1.00  0.00           O  
ATOM   1977  N   PRO   138      32.127  48.589  54.771  1.00  0.00           N  
ATOM   1978  CD  PRO   138      31.468  49.013  53.579  1.00  0.00           C  
ATOM   1979  HD2 PRO   138      32.051  49.526  52.818  1.00  0.00           H  
ATOM   1980  HD3 PRO   138      30.643  49.632  53.924  1.00  0.00           H  
ATOM   1981  CG  PRO   138      30.896  47.761  52.960  1.00  0.00           C  
ATOM   1982  HG2 PRO   138      31.680  47.415  52.290  1.00  0.00           H  
ATOM   1983  HG3 PRO   138      29.987  48.011  52.416  1.00  0.00           H  
ATOM   1984  CB  PRO   138      30.717  46.755  54.142  1.00  0.00           C  
ATOM   1985  HB2 PRO   138      30.879  45.746  53.768  1.00  0.00           H  
ATOM   1986  HB3 PRO   138      29.690  46.767  54.501  1.00  0.00           H  
ATOM   1987  CA  PRO   138      31.705  47.265  55.173  1.00  0.00           C  
ATOM   1988  HA  PRO   138      31.164  47.310  56.116  1.00  0.00           H  
ATOM   1989  C   PRO   138      32.861  46.204  55.197  1.00  0.00           C  
ATOM   1990  O   PRO   138      33.934  46.448  54.664  1.00  0.00           O  
ATOM   1991  N   GLU   139      32.553  45.022  55.787  1.00  0.00           N  
ATOM   1992  H   GLU   139      31.665  44.948  56.264  1.00  0.00           H  
ATOM   1993  CA  GLU   139      33.420  43.875  55.825  1.00  0.00           C  
ATOM   1994  HA  GLU   139      34.434  44.265  55.870  1.00  0.00           H  
ATOM   1995  CB  GLU   139      33.182  43.046  57.061  1.00  0.00           C  
ATOM   1996  HB2 GLU   139      32.177  42.643  57.163  1.00  0.00           H  
ATOM   1997  HB3 GLU   139      33.824  42.171  56.982  1.00  0.00           H  
ATOM   1998  CG  GLU   139      33.591  43.742  58.407  1.00  0.00           C  
ATOM   1999  HG2 GLU   139      32.911  44.571  58.595  1.00  0.00           H  
ATOM   2000  HG3 GLU   139      33.534  43.050  59.245  1.00  0.00           H  
ATOM   2001  CD  GLU   139      34.952  44.276  58.426  1.00  0.00           C  
ATOM   2002  OE1 GLU   139      35.899  43.503  58.193  1.00  0.00           O  
ATOM   2003  OE2 GLU   139      35.093  45.487  58.647  1.00  0.00           O  
ATOM   2004  C   GLU   139      33.217  43.004  54.562  1.00  0.00           C  
ATOM   2005  O   GLU   139      32.823  41.809  54.572  1.00  0.00           O  
ATOM   2006  N   ALA   140      33.549  43.706  53.478  1.00  0.00           N  
ATOM   2007  H   ALA   140      34.061  44.576  53.543  1.00  0.00           H  
ATOM   2008  CA  ALA   140      33.254  43.334  52.097  1.00  0.00           C  
ATOM   2009  HA  ALA   140      33.316  42.261  51.931  1.00  0.00           H  
ATOM   2010  CB  ALA   140      31.838  43.794  51.623  1.00  0.00           C  
ATOM   2011  HB1 ALA   140      31.866  44.877  51.525  1.00  0.00           H  
ATOM   2012  HB2 ALA   140      31.606  43.307  50.678  1.00  0.00           H  
ATOM   2013  HB3 ALA   140      31.148  43.417  52.375  1.00  0.00           H  
ATOM   2014  C   ALA   140      34.444  43.881  51.264  1.00  0.00           C  
ATOM   2015  O   ALA   140      34.559  43.508  50.049  1.00  0.00           O  
ATOM   2016  OXT ALA   140      35.307  44.596  51.863  1.00  0.00           O  
TER    2017      ALA   140 
ATOM   2017  N   MET   141      20.434  57.464  66.471  1.00  0.00           N  
ATOM   2018  H1  MET   141      19.640  57.134  65.894  1.00  0.00           H  
ATOM   2019  H2  MET   141      20.919  56.627  66.841  1.00  0.00           H  
ATOM   2020  H3  MET   141      21.259  57.920  66.042  1.00  0.00           H  
ATOM   2021  CA  MET   141      19.817  58.252  67.522  1.00  0.00           C  
ATOM   2022  HA  MET   141      19.340  57.569  68.222  1.00  0.00           H  
ATOM   2023  CB  MET   141      20.898  59.126  68.165  1.00  0.00           C  
ATOM   2024  HB2 MET   141      21.635  58.482  68.640  1.00  0.00           H  
ATOM   2025  HB3 MET   141      21.417  59.574  67.320  1.00  0.00           H  
ATOM   2026  CG  MET   141      20.449  60.214  69.170  1.00  0.00           C  
ATOM   2027  HG2 MET   141      21.311  60.635  69.683  1.00  0.00           H  
ATOM   2028  HG3 MET   141      19.921  61.010  68.650  1.00  0.00           H  
ATOM   2029  SD  MET   141      19.251  59.592  70.289  1.00  0.00           S  
ATOM   2030  CE  MET   141      20.141  58.656  71.566  1.00  0.00           C  
ATOM   2031  HE1 MET   141      20.414  57.695  71.137  1.00  0.00           H  
ATOM   2032  HE2 MET   141      21.069  59.183  71.777  1.00  0.00           H  
ATOM   2033  HE3 MET   141      19.539  58.620  72.471  1.00  0.00           H  
ATOM   2034  C   MET   141      18.686  58.989  66.838  1.00  0.00           C  
ATOM   2035  O   MET   141      18.828  59.652  65.829  1.00  0.00           O  
ATOM   2036  N   ASP   142      17.484  58.915  67.490  1.00  0.00           N  
ATOM   2037  H   ASP   142      17.368  58.537  68.420  1.00  0.00           H  
ATOM   2038  CA  ASP   142      16.260  59.223  66.750  1.00  0.00           C  
ATOM   2039  HA  ASP   142      16.314  58.872  65.722  1.00  0.00           H  
ATOM   2040  CB  ASP   142      15.006  58.709  67.430  1.00  0.00           C  
ATOM   2041  HB2 ASP   142      14.142  59.168  66.952  1.00  0.00           H  
ATOM   2042  HB3 ASP   142      14.978  57.627  67.314  1.00  0.00           H  
ATOM   2043  CG  ASP   142      14.948  59.168  68.869  1.00  0.00           C  
ATOM   2044  OD1 ASP   142      14.450  60.231  69.289  1.00  0.00           O  
ATOM   2045  OD2 ASP   142      15.411  58.366  69.674  1.00  0.00           O  
ATOM   2046  C   ASP   142      16.121  60.708  66.687  1.00  0.00           C  
ATOM   2047  O   ASP   142      15.536  61.197  65.770  1.00  0.00           O  
ATOM   2048  N   VAL   143      16.805  61.536  67.546  1.00  0.00           N  
ATOM   2049  H   VAL   143      17.253  61.205  68.390  1.00  0.00           H  
ATOM   2050  CA  VAL   143      16.935  63.013  67.384  1.00  0.00           C  
ATOM   2051  HA  VAL   143      15.972  63.503  67.513  1.00  0.00           H  
ATOM   2052  CB  VAL   143      17.882  63.528  68.419  1.00  0.00           C  
ATOM   2053  HB  VAL   143      18.830  62.994  68.390  1.00  0.00           H  
ATOM   2054  CG1 VAL   143      18.079  65.058  68.239  1.00  0.00           C  
ATOM   2055 HG11 VAL   143      18.377  65.533  69.172  1.00  0.00           H  
ATOM   2056 HG12 VAL   143      18.920  65.205  67.564  1.00  0.00           H  
ATOM   2057 HG13 VAL   143      17.165  65.552  67.915  1.00  0.00           H  
ATOM   2058  CG2 VAL   143      17.275  63.161  69.826  1.00  0.00           C  
ATOM   2059 HG21 VAL   143      17.890  63.559  70.631  1.00  0.00           H  
ATOM   2060 HG22 VAL   143      16.227  63.437  69.917  1.00  0.00           H  
ATOM   2061 HG23 VAL   143      17.297  62.081  69.956  1.00  0.00           H  
ATOM   2062  C   VAL   143      17.378  63.316  65.951  1.00  0.00           C  
ATOM   2063  O   VAL   143      16.787  64.160  65.331  1.00  0.00           O  
ATOM   2064  N   PHE   144      18.397  62.589  65.465  1.00  0.00           N  
ATOM   2065  H   PHE   144      19.046  62.083  66.053  1.00  0.00           H  
ATOM   2066  CA  PHE   144      18.906  62.934  64.153  1.00  0.00           C  
ATOM   2067  HA  PHE   144      18.952  64.010  63.997  1.00  0.00           H  
ATOM   2068  CB  PHE   144      20.383  62.526  64.033  1.00  0.00           C  
ATOM   2069  HB2 PHE   144      20.381  61.496  63.683  1.00  0.00           H  
ATOM   2070  HB3 PHE   144      20.692  63.030  63.119  1.00  0.00           H  
ATOM   2071  CG  PHE   144      21.314  62.852  65.129  1.00  0.00           C  
ATOM   2072  CD1 PHE   144      22.162  61.828  65.645  1.00  0.00           C  
ATOM   2073  HD1 PHE   144      22.300  60.896  65.110  1.00  0.00           H  
ATOM   2074  CE1 PHE   144      22.956  62.058  66.775  1.00  0.00           C  
ATOM   2075  HE1 PHE   144      23.506  61.220  67.185  1.00  0.00           H  
ATOM   2076  CZ  PHE   144      22.902  63.260  67.371  1.00  0.00           C  
ATOM   2077  HZ  PHE   144      23.539  63.489  68.217  1.00  0.00           H  
ATOM   2078  CE2 PHE   144      22.130  64.280  66.829  1.00  0.00           C  
ATOM   2079  HE2 PHE   144      22.132  65.213  67.380  1.00  0.00           H  
ATOM   2080  CD2 PHE   144      21.373  64.156  65.699  1.00  0.00           C  
ATOM   2081  HD2 PHE   144      20.727  64.989  65.450  1.00  0.00           H  
ATOM   2082  C   PHE   144      18.076  62.452  62.960  1.00  0.00           C  
ATOM   2083  O   PHE   144      18.132  63.086  61.882  1.00  0.00           O  
ATOM   2084  N   MET   145      17.395  61.337  63.218  1.00  0.00           N  
ATOM   2085  H   MET   145      17.442  61.013  64.175  1.00  0.00           H  
ATOM   2086  CA  MET   145      16.448  60.631  62.245  1.00  0.00           C  
ATOM   2087  HA  MET   145      17.125  60.662  61.395  1.00  0.00           H  
ATOM   2088  CB  MET   145      16.091  59.242  62.647  1.00  0.00           C  
ATOM   2089  HB2 MET   145      16.911  58.728  63.143  1.00  0.00           H  
ATOM   2090  HB3 MET   145      15.374  59.465  63.434  1.00  0.00           H  
ATOM   2091  CG  MET   145      15.343  58.374  61.606  1.00  0.00           C  
ATOM   2092  HG2 MET   145      15.415  57.333  61.910  1.00  0.00           H  
ATOM   2093  HG3 MET   145      14.307  58.704  61.634  1.00  0.00           H  
ATOM   2094  SD  MET   145      15.878  58.638  59.904  1.00  0.00           S  
ATOM   2095  CE  MET   145      14.993  57.291  59.050  1.00  0.00           C  
ATOM   2096  HE1 MET   145      13.973  57.300  59.428  1.00  0.00           H  
ATOM   2097  HE2 MET   145      15.058  57.491  57.983  1.00  0.00           H  
ATOM   2098  HE3 MET   145      15.534  56.390  59.329  1.00  0.00           H  
ATOM   2099  C   MET   145      15.276  61.504  62.000  1.00  0.00           C  
ATOM   2100  O   MET   145      14.659  61.281  60.933  1.00  0.00           O  
ATOM   2101  N   LYS   146      14.985  62.449  62.961  1.00  0.00           N  
ATOM   2102  H   LYS   146      15.491  62.574  63.827  1.00  0.00           H  
ATOM   2103  CA  LYS   146      13.927  63.470  62.813  1.00  0.00           C  
ATOM   2104  HA  LYS   146      12.978  62.954  62.679  1.00  0.00           H  
ATOM   2105  CB  LYS   146      13.905  64.316  64.078  1.00  0.00           C  
ATOM   2106  HB2 LYS   146      13.879  63.688  64.966  1.00  0.00           H  
ATOM   2107  HB3 LYS   146      14.841  64.861  64.181  1.00  0.00           H  
ATOM   2108  CG  LYS   146      12.819  65.396  63.999  1.00  0.00           C  
ATOM   2109  HG2 LYS   146      12.684  65.800  62.998  1.00  0.00           H  
ATOM   2110  HG3 LYS   146      11.841  64.943  64.153  1.00  0.00           H  
ATOM   2111  CD  LYS   146      13.044  66.580  64.992  1.00  0.00           C  
ATOM   2112  HD2 LYS   146      14.017  67.010  64.765  1.00  0.00           H  
ATOM   2113  HD3 LYS   146      12.286  67.353  64.883  1.00  0.00           H  
ATOM   2114  CE  LYS   146      13.148  66.117  66.449  1.00  0.00           C  
ATOM   2115  HE2 LYS   146      12.185  65.780  66.826  1.00  0.00           H  
ATOM   2116  HE3 LYS   146      13.838  65.277  66.449  1.00  0.00           H  
ATOM   2117  NZ  LYS   146      13.520  67.268  67.370  1.00  0.00           N  
ATOM   2118  HZ1 LYS   146      12.833  68.043  67.396  1.00  0.00           H  
ATOM   2119  HZ2 LYS   146      13.685  66.943  68.340  1.00  0.00           H  
ATOM   2120  HZ3 LYS   146      14.443  67.679  67.146  1.00  0.00           H  
ATOM   2121  C   LYS   146      14.246  64.290  61.555  1.00  0.00           C  
ATOM   2122  O   LYS   146      13.322  64.640  60.817  1.00  0.00           O  
ATOM   2123  N   GLY   147      15.613  64.546  61.303  1.00  0.00           N  
ATOM   2124  H   GLY   147      16.277  64.229  61.998  1.00  0.00           H  
ATOM   2125  CA  GLY   147      15.973  65.297  60.112  1.00  0.00           C  
ATOM   2126  HA2 GLY   147      15.182  65.988  59.830  1.00  0.00           H  
ATOM   2127  HA3 GLY   147      16.914  65.841  60.144  1.00  0.00           H  
ATOM   2128  C   GLY   147      16.192  64.304  58.978  1.00  0.00           C  
ATOM   2129  O   GLY   147      15.863  64.702  57.895  1.00  0.00           O  
ATOM   2130  N   LEU   148      16.740  63.096  59.187  1.00  0.00           N  
ATOM   2131  H   LEU   148      17.121  62.866  60.096  1.00  0.00           H  
ATOM   2132  CA  LEU   148      17.177  62.235  58.110  1.00  0.00           C  
ATOM   2133  HA  LEU   148      17.540  62.937  57.363  1.00  0.00           H  
ATOM   2134  CB  LEU   148      18.284  61.232  58.583  1.00  0.00           C  
ATOM   2135  HB2 LEU   148      19.200  61.771  58.818  1.00  0.00           H  
ATOM   2136  HB3 LEU   148      18.045  60.616  59.449  1.00  0.00           H  
ATOM   2137  CG  LEU   148      18.642  60.232  57.508  1.00  0.00           C  
ATOM   2138  HG  LEU   148      17.796  59.603  57.241  1.00  0.00           H  
ATOM   2139  CD1 LEU   148      19.128  60.775  56.117  1.00  0.00           C  
ATOM   2140 HD11 LEU   148      18.353  61.404  55.682  1.00  0.00           H  
ATOM   2141 HD12 LEU   148      20.025  61.356  56.322  1.00  0.00           H  
ATOM   2142 HD13 LEU   148      19.469  59.888  55.588  1.00  0.00           H  
ATOM   2143  CD2 LEU   148      19.846  59.288  57.901  1.00  0.00           C  
ATOM   2144 HD21 LEU   148      20.329  58.845  57.032  1.00  0.00           H  
ATOM   2145 HD22 LEU   148      20.571  59.899  58.435  1.00  0.00           H  
ATOM   2146 HD23 LEU   148      19.495  58.594  58.662  1.00  0.00           H  
ATOM   2147  C   LEU   148      15.916  61.644  57.409  1.00  0.00           C  
ATOM   2148  O   LEU   148      15.882  61.718  56.148  1.00  0.00           O  
ATOM   2149  N   SER   149      14.824  61.218  58.110  1.00  0.00           N  
ATOM   2150  H   SER   149      14.954  61.361  59.102  1.00  0.00           H  
ATOM   2151  CA  SER   149      13.563  60.895  57.571  1.00  0.00           C  
ATOM   2152  HA  SER   149      13.749  60.032  56.935  1.00  0.00           H  
ATOM   2153  CB  SER   149      12.436  60.592  58.540  1.00  0.00           C  
ATOM   2154  HB2 SER   149      11.480  60.459  58.039  1.00  0.00           H  
ATOM   2155  HB3 SER   149      12.686  59.670  59.060  1.00  0.00           H  
ATOM   2156  OG  SER   149      12.283  61.637  59.500  1.00  0.00           O  
ATOM   2157  HG  SER   149      12.941  61.510  60.200  1.00  0.00           H  
ATOM   2158  C   SER   149      13.128  62.013  56.652  1.00  0.00           C  
ATOM   2159  O   SER   149      12.672  61.796  55.532  1.00  0.00           O  
ATOM   2160  N   LYS   150      13.314  63.320  57.082  1.00  0.00           N  
ATOM   2161  H   LYS   150      13.694  63.529  57.995  1.00  0.00           H  
ATOM   2162  CA  LYS   150      12.825  64.383  56.168  1.00  0.00           C  
ATOM   2163  HA  LYS   150      11.832  64.165  55.780  1.00  0.00           H  
ATOM   2164  CB  LYS   150      12.570  65.714  56.902  1.00  0.00           C  
ATOM   2165  HB2 LYS   150      12.108  65.374  57.827  1.00  0.00           H  
ATOM   2166  HB3 LYS   150      13.514  66.191  57.158  1.00  0.00           H  
ATOM   2167  CG  LYS   150      11.662  66.707  56.254  1.00  0.00           C  
ATOM   2168  HG2 LYS   150      12.262  67.314  55.578  1.00  0.00           H  
ATOM   2169  HG3 LYS   150      11.057  66.114  55.571  1.00  0.00           H  
ATOM   2170  CD  LYS   150      10.852  67.523  57.232  1.00  0.00           C  
ATOM   2171  HD2 LYS   150      10.141  66.841  57.693  1.00  0.00           H  
ATOM   2172  HD3 LYS   150      11.477  67.854  58.059  1.00  0.00           H  
ATOM   2173  CE  LYS   150      10.085  68.558  56.492  1.00  0.00           C  
ATOM   2174  HE2 LYS   150       9.595  69.213  57.208  1.00  0.00           H  
ATOM   2175  HE3 LYS   150      10.754  69.162  55.885  1.00  0.00           H  
ATOM   2176  NZ  LYS   150       8.937  67.955  55.706  1.00  0.00           N  
ATOM   2177  HZ1 LYS   150       8.429  67.286  56.312  1.00  0.00           H  
ATOM   2178  HZ2 LYS   150       8.264  68.584  55.231  1.00  0.00           H  
ATOM   2179  HZ3 LYS   150       9.343  67.394  54.936  1.00  0.00           H  
ATOM   2180  C   LYS   150      13.782  64.660  55.009  1.00  0.00           C  
ATOM   2181  O   LYS   150      13.261  64.980  53.941  1.00  0.00           O  
ATOM   2182  N   ALA   151      15.103  64.378  55.128  1.00  0.00           N  
ATOM   2183  H   ALA   151      15.522  64.039  55.984  1.00  0.00           H  
ATOM   2184  CA  ALA   151      16.013  64.591  54.030  1.00  0.00           C  
ATOM   2185  HA  ALA   151      15.751  65.501  53.497  1.00  0.00           H  
ATOM   2186  CB  ALA   151      17.447  64.758  54.514  1.00  0.00           C  
ATOM   2187  HB1 ALA   151      17.667  65.823  54.488  1.00  0.00           H  
ATOM   2188  HB2 ALA   151      17.577  64.417  55.539  1.00  0.00           H  
ATOM   2189  HB3 ALA   151      18.196  64.235  53.923  1.00  0.00           H  
ATOM   2190  C   ALA   151      15.852  63.351  53.094  1.00  0.00           C  
ATOM   2191  O   ALA   151      16.276  63.420  51.936  1.00  0.00           O  
ATOM   2192  N   LYS   152      15.258  62.198  53.565  1.00  0.00           N  
ATOM   2193  H   LYS   152      15.060  62.158  54.556  1.00  0.00           H  
ATOM   2194  CA  LYS   152      14.910  61.066  52.723  1.00  0.00           C  
ATOM   2195  HA  LYS   152      15.521  61.156  51.828  1.00  0.00           H  
ATOM   2196  CB  LYS   152      15.231  59.663  53.379  1.00  0.00           C  
ATOM   2197  HB2 LYS   152      14.987  59.685  54.440  1.00  0.00           H  
ATOM   2198  HB3 LYS   152      14.666  58.883  52.873  1.00  0.00           H  
ATOM   2199  CG  LYS   152      16.773  59.351  53.179  1.00  0.00           C  
ATOM   2200  HG2 LYS   152      17.131  59.611  52.185  1.00  0.00           H  
ATOM   2201  HG3 LYS   152      17.340  59.897  53.930  1.00  0.00           H  
ATOM   2202  CD  LYS   152      17.136  57.803  53.366  1.00  0.00           C  
ATOM   2203  HD2 LYS   152      16.592  57.121  52.715  1.00  0.00           H  
ATOM   2204  HD3 LYS   152      18.152  57.541  53.078  1.00  0.00           H  
ATOM   2205  CE  LYS   152      16.652  57.355  54.744  1.00  0.00           C  
ATOM   2206  HE2 LYS   152      17.159  57.882  55.548  1.00  0.00           H  
ATOM   2207  HE3 LYS   152      15.565  57.342  54.770  1.00  0.00           H  
ATOM   2208  NZ  LYS   152      17.024  55.890  54.994  1.00  0.00           N  
ATOM   2209  HZ1 LYS   152      18.041  55.854  55.188  1.00  0.00           H  
ATOM   2210  HZ2 LYS   152      16.585  55.493  55.844  1.00  0.00           H  
ATOM   2211  HZ3 LYS   152      16.743  55.356  54.152  1.00  0.00           H  
ATOM   2212  C   LYS   152      13.445  61.063  52.179  1.00  0.00           C  
ATOM   2213  O   LYS   152      12.940  60.010  51.760  1.00  0.00           O  
ATOM   2214  N   GLU   153      12.737  62.191  52.282  1.00  0.00           N  
ATOM   2215  H   GLU   153      13.248  62.973  52.669  1.00  0.00           H  
ATOM   2216  CA  GLU   153      11.341  62.097  52.013  1.00  0.00           C  
ATOM   2217  HA  GLU   153      10.972  61.168  52.442  1.00  0.00           H  
ATOM   2218  CB  GLU   153      10.621  63.264  52.623  1.00  0.00           C  
ATOM   2219  HB2 GLU   153      11.045  63.506  53.596  1.00  0.00           H  
ATOM   2220  HB3 GLU   153      10.988  64.078  52.002  1.00  0.00           H  
ATOM   2221  CG  GLU   153       9.107  63.177  52.594  1.00  0.00           C  
ATOM   2222  HG2 GLU   153       8.882  63.692  51.662  1.00  0.00           H  
ATOM   2223  HG3 GLU   153       8.841  62.126  52.500  1.00  0.00           H  
ATOM   2224  CD  GLU   153       8.372  63.646  53.834  1.00  0.00           C  
ATOM   2225  OE1 GLU   153       8.275  62.844  54.823  1.00  0.00           O  
ATOM   2226  OE2 GLU   153       8.037  64.810  53.991  1.00  0.00           O  
ATOM   2227  C   GLU   153      11.027  61.908  50.517  1.00  0.00           C  
ATOM   2228  O   GLU   153       9.972  61.426  50.144  1.00  0.00           O  
ATOM   2229  N   GLY   154      12.012  62.276  49.681  1.00  0.00           N  
ATOM   2230  H   GLY   154      12.853  62.699  50.049  1.00  0.00           H  
ATOM   2231  CA  GLY   154      11.852  62.252  48.233  1.00  0.00           C  
ATOM   2232  HA2 GLY   154      10.893  62.576  47.835  1.00  0.00           H  
ATOM   2233  HA3 GLY   154      12.498  63.083  47.958  1.00  0.00           H  
ATOM   2234  C   GLY   154      12.393  60.982  47.563  1.00  0.00           C  
ATOM   2235  O   GLY   154      12.414  60.806  46.332  1.00  0.00           O  
ATOM   2236  N   VAL   155      12.979  60.035  48.333  1.00  0.00           N  
ATOM   2237  H   VAL   155      13.030  60.201  49.329  1.00  0.00           H  
ATOM   2238  CA  VAL   155      13.872  59.002  47.772  1.00  0.00           C  
ATOM   2239  HA  VAL   155      14.566  59.455  47.068  1.00  0.00           H  
ATOM   2240  CB  VAL   155      14.673  58.271  48.878  1.00  0.00           C  
ATOM   2241  HB  VAL   155      15.298  57.593  48.298  1.00  0.00           H  
ATOM   2242  CG1 VAL   155      15.588  59.242  49.571  1.00  0.00           C  
ATOM   2243 HG11 VAL   155      16.320  58.776  50.227  1.00  0.00           H  
ATOM   2244 HG12 VAL   155      16.120  59.828  48.824  1.00  0.00           H  
ATOM   2245 HG13 VAL   155      15.110  60.058  50.109  1.00  0.00           H  
ATOM   2246  CG2 VAL   155      13.857  57.550  49.904  1.00  0.00           C  
ATOM   2247 HG21 VAL   155      12.906  58.026  50.138  1.00  0.00           H  
ATOM   2248 HG22 VAL   155      13.676  56.519  49.608  1.00  0.00           H  
ATOM   2249 HG23 VAL   155      14.356  57.582  50.871  1.00  0.00           H  
ATOM   2250  C   VAL   155      13.099  57.838  47.050  1.00  0.00           C  
ATOM   2251  O   VAL   155      13.648  57.085  46.210  1.00  0.00           O  
ATOM   2252  N   VAL   156      11.826  57.511  47.308  1.00  0.00           N  
ATOM   2253  H   VAL   156      11.397  58.040  48.055  1.00  0.00           H  
ATOM   2254  CA  VAL   156      11.065  56.500  46.520  1.00  0.00           C  
ATOM   2255  HA  VAL   156      11.774  55.692  46.354  1.00  0.00           H  
ATOM   2256  CB  VAL   156       9.785  55.958  47.196  1.00  0.00           C  
ATOM   2257  HB  VAL   156       9.060  56.767  47.250  1.00  0.00           H  
ATOM   2258  CG1 VAL   156       9.095  54.910  46.293  1.00  0.00           C  
ATOM   2259 HG11 VAL   156       8.217  54.516  46.801  1.00  0.00           H  
ATOM   2260 HG12 VAL   156       8.702  55.472  45.448  1.00  0.00           H  
ATOM   2261 HG13 VAL   156       9.908  54.215  46.092  1.00  0.00           H  
ATOM   2262  CG2 VAL   156      10.034  55.455  48.620  1.00  0.00           C  
ATOM   2263 HG21 VAL   156       9.208  54.932  49.097  1.00  0.00           H  
ATOM   2264 HG22 VAL   156      10.797  54.684  48.530  1.00  0.00           H  
ATOM   2265 HG23 VAL   156      10.396  56.263  49.252  1.00  0.00           H  
ATOM   2266  C   VAL   156      10.753  57.105  45.124  1.00  0.00           C  
ATOM   2267  O   VAL   156      10.789  56.366  44.185  1.00  0.00           O  
ATOM   2268  N   ALA   157      10.489  58.419  45.031  1.00  0.00           N  
ATOM   2269  H   ALA   157      10.640  59.010  45.837  1.00  0.00           H  
ATOM   2270  CA  ALA   157      10.324  59.060  43.774  1.00  0.00           C  
ATOM   2271  HA  ALA   157       9.558  58.571  43.177  1.00  0.00           H  
ATOM   2272  CB  ALA   157       9.751  60.445  44.012  1.00  0.00           C  
ATOM   2273  HB1 ALA   157      10.504  61.116  44.420  1.00  0.00           H  
ATOM   2274  HB2 ALA   157       9.542  60.816  43.011  1.00  0.00           H  
ATOM   2275  HB3 ALA   157       8.900  60.326  44.680  1.00  0.00           H  
ATOM   2276  C   ALA   157      11.646  59.216  43.049  1.00  0.00           C  
ATOM   2277  O   ALA   157      11.793  58.919  41.844  1.00  0.00           O  
ATOM   2278  N   ALA   158      12.666  59.721  43.754  1.00  0.00           N  
ATOM   2279  H   ALA   158      12.522  60.147  44.660  1.00  0.00           H  
ATOM   2280  CA  ALA   158      13.956  59.877  43.202  1.00  0.00           C  
ATOM   2281  HA  ALA   158      13.734  60.521  42.354  1.00  0.00           H  
ATOM   2282  CB  ALA   158      14.943  60.579  44.187  1.00  0.00           C  
ATOM   2283  HB1 ALA   158      14.549  61.534  44.529  1.00  0.00           H  
ATOM   2284  HB2 ALA   158      15.354  59.949  44.973  1.00  0.00           H  
ATOM   2285  HB3 ALA   158      15.779  60.889  43.562  1.00  0.00           H  
ATOM   2286  C   ALA   158      14.573  58.508  42.745  1.00  0.00           C  
ATOM   2287  O   ALA   158      15.362  58.411  41.837  1.00  0.00           O  
ATOM   2288  N   ALA   159      14.257  57.346  43.400  1.00  0.00           N  
ATOM   2289  H   ALA   159      13.738  57.328  44.267  1.00  0.00           H  
ATOM   2290  CA  ALA   159      14.605  56.001  43.029  1.00  0.00           C  
ATOM   2291  HA  ALA   159      15.663  55.839  42.837  1.00  0.00           H  
ATOM   2292  CB  ALA   159      14.120  54.892  44.042  1.00  0.00           C  
ATOM   2293  HB1 ALA   159      14.658  54.906  44.988  1.00  0.00           H  
ATOM   2294  HB2 ALA   159      13.075  54.970  44.335  1.00  0.00           H  
ATOM   2295  HB3 ALA   159      14.384  53.927  43.615  1.00  0.00           H  
ATOM   2296  C   ALA   159      14.035  55.769  41.639  1.00  0.00           C  
ATOM   2297  O   ALA   159      14.539  55.066  40.792  1.00  0.00           O  
ATOM   2298  N   GLU   160      12.861  56.457  41.271  1.00  0.00           N  
ATOM   2299  H   GLU   160      12.538  57.207  41.868  1.00  0.00           H  
ATOM   2300  CA  GLU   160      12.319  56.382  39.892  1.00  0.00           C  
ATOM   2301  HA  GLU   160      12.258  55.363  39.516  1.00  0.00           H  
ATOM   2302  CB  GLU   160      10.904  56.948  39.871  1.00  0.00           C  
ATOM   2303  HB2 GLU   160      10.400  56.835  40.829  1.00  0.00           H  
ATOM   2304  HB3 GLU   160      10.940  58.029  39.749  1.00  0.00           H  
ATOM   2305  CG  GLU   160       9.995  56.493  38.749  1.00  0.00           C  
ATOM   2306  HG2 GLU   160       9.138  57.136  38.560  1.00  0.00           H  
ATOM   2307  HG3 GLU   160      10.477  56.500  37.773  1.00  0.00           H  
ATOM   2308  CD  GLU   160       9.726  55.014  38.969  1.00  0.00           C  
ATOM   2309  OE1 GLU   160       9.752  54.150  38.024  1.00  0.00           O  
ATOM   2310  OE2 GLU   160       9.388  54.659  40.134  1.00  0.00           O  
ATOM   2311  C   GLU   160      13.198  57.056  38.856  1.00  0.00           C  
ATOM   2312  O   GLU   160      13.601  56.506  37.818  1.00  0.00           O  
ATOM   2313  N   LYS   161      13.659  58.359  39.208  1.00  0.00           N  
ATOM   2314  H   LYS   161      13.338  58.754  40.081  1.00  0.00           H  
ATOM   2315  CA  LYS   161      14.698  59.062  38.448  1.00  0.00           C  
ATOM   2316  HA  LYS   161      14.368  59.344  37.450  1.00  0.00           H  
ATOM   2317  CB  LYS   161      15.105  60.459  39.021  1.00  0.00           C  
ATOM   2318  HB2 LYS   161      15.757  60.375  39.888  1.00  0.00           H  
ATOM   2319  HB3 LYS   161      15.873  60.894  38.385  1.00  0.00           H  
ATOM   2320  CG  LYS   161      14.005  61.442  39.135  1.00  0.00           C  
ATOM   2321  HG2 LYS   161      13.372  61.482  38.250  1.00  0.00           H  
ATOM   2322  HG3 LYS   161      13.444  61.101  40.003  1.00  0.00           H  
ATOM   2323  CD  LYS   161      14.526  62.890  39.358  1.00  0.00           C  
ATOM   2324  HD2 LYS   161      14.917  62.923  40.373  1.00  0.00           H  
ATOM   2325  HD3 LYS   161      15.403  63.127  38.759  1.00  0.00           H  
ATOM   2326  CE  LYS   161      13.426  63.897  38.953  1.00  0.00           C  
ATOM   2327  HE2 LYS   161      13.158  63.747  37.910  1.00  0.00           H  
ATOM   2328  HE3 LYS   161      12.597  63.719  39.635  1.00  0.00           H  
ATOM   2329  NZ  LYS   161      13.879  65.336  39.195  1.00  0.00           N  
ATOM   2330  HZ1 LYS   161      13.105  65.949  38.881  1.00  0.00           H  
ATOM   2331  HZ2 LYS   161      14.060  65.459  40.208  1.00  0.00           H  
ATOM   2332  HZ3 LYS   161      14.698  65.627  38.633  1.00  0.00           H  
ATOM   2333  C   LYS   161      15.933  58.162  38.338  1.00  0.00           C  
ATOM   2334  O   LYS   161      16.609  58.227  37.265  1.00  0.00           O  
ATOM   2335  N   THR   162      16.200  57.298  39.295  1.00  0.00           N  
ATOM   2336  H   THR   162      15.494  57.176  40.008  1.00  0.00           H  
ATOM   2337  CA  THR   162      17.308  56.384  39.273  1.00  0.00           C  
ATOM   2338  HA  THR   162      17.226  55.748  40.152  1.00  0.00           H  
ATOM   2339  CB  THR   162      18.596  57.043  39.351  1.00  0.00           C  
ATOM   2340  HB  THR   162      18.760  57.708  38.506  1.00  0.00           H  
ATOM   2341  CG2 THR   162      18.723  57.762  40.705  1.00  0.00           C  
ATOM   2342 HG21 THR   162      18.004  58.579  40.719  1.00  0.00           H  
ATOM   2343 HG22 THR   162      18.381  57.160  41.545  1.00  0.00           H  
ATOM   2344 HG23 THR   162      19.725  58.173  40.807  1.00  0.00           H  
ATOM   2345  OG1 THR   162      19.664  56.090  39.210  1.00  0.00           O  
ATOM   2346  HG1 THR   162      19.508  55.713  38.331  1.00  0.00           H  
ATOM   2347  C   THR   162      17.219  55.510  37.991  1.00  0.00           C  
ATOM   2348  O   THR   162      18.086  55.488  37.071  1.00  0.00           O  
ATOM   2349  N   LYS   163      16.073  54.799  37.937  1.00  0.00           N  
ATOM   2350  H   LYS   163      15.415  54.787  38.704  1.00  0.00           H  
ATOM   2351  CA  LYS   163      15.605  53.987  36.783  1.00  0.00           C  
ATOM   2352  HA  LYS   163      16.307  53.156  36.769  1.00  0.00           H  
ATOM   2353  CB  LYS   163      14.203  53.416  37.006  1.00  0.00           C  
ATOM   2354  HB2 LYS   163      13.366  54.111  37.031  1.00  0.00           H  
ATOM   2355  HB3 LYS   163      14.052  52.840  36.095  1.00  0.00           H  
ATOM   2356  CG  LYS   163      14.096  52.535  38.247  1.00  0.00           C  
ATOM   2357  HG2 LYS   163      14.936  51.843  38.275  1.00  0.00           H  
ATOM   2358  HG3 LYS   163      14.093  53.148  39.146  1.00  0.00           H  
ATOM   2359  CD  LYS   163      12.798  51.731  38.233  1.00  0.00           C  
ATOM   2360  HD2 LYS   163      11.937  52.394  38.287  1.00  0.00           H  
ATOM   2361  HD3 LYS   163      12.633  51.378  37.217  1.00  0.00           H  
ATOM   2362  CE  LYS   163      12.637  50.560  39.224  1.00  0.00           C  
ATOM   2363  HE2 LYS   163      11.669  50.065  39.216  1.00  0.00           H  
ATOM   2364  HE3 LYS   163      13.392  49.816  38.986  1.00  0.00           H  
ATOM   2365  NZ  LYS   163      12.867  51.002  40.665  1.00  0.00           N  
ATOM   2366  HZ1 LYS   163      12.374  51.867  40.950  1.00  0.00           H  
ATOM   2367  HZ2 LYS   163      12.326  50.357  41.269  1.00  0.00           H  
ATOM   2368  HZ3 LYS   163      13.848  51.114  40.979  1.00  0.00           H  
ATOM   2369  C   LYS   163      15.742  54.831  35.492  1.00  0.00           C  
ATOM   2370  O   LYS   163      16.339  54.394  34.513  1.00  0.00           O  
ATOM   2371  N   GLN   164      15.262  56.085  35.495  1.00  0.00           N  
ATOM   2372  H   GLN   164      14.860  56.484  36.333  1.00  0.00           H  
ATOM   2373  CA  GLN   164      15.305  56.854  34.271  1.00  0.00           C  
ATOM   2374  HA  GLN   164      14.917  56.229  33.470  1.00  0.00           H  
ATOM   2375  CB  GLN   164      14.598  58.238  34.252  1.00  0.00           C  
ATOM   2376  HB2 GLN   164      15.283  58.981  34.656  1.00  0.00           H  
ATOM   2377  HB3 GLN   164      14.441  58.425  33.191  1.00  0.00           H  
ATOM   2378  CG  GLN   164      13.259  58.321  34.958  1.00  0.00           C  
ATOM   2379  HG2 GLN   164      13.491  58.401  36.018  1.00  0.00           H  
ATOM   2380  HG3 GLN   164      12.786  59.260  34.679  1.00  0.00           H  
ATOM   2381  CD  GLN   164      12.247  57.223  34.592  1.00  0.00           C  
ATOM   2382  OE1 GLN   164      11.521  57.187  33.564  1.00  0.00           O  
ATOM   2383  NE2 GLN   164      12.101  56.230  35.493  1.00  0.00           N  
ATOM   2384 HE21 GLN   164      11.470  55.506  35.179  1.00  0.00           H  
ATOM   2385 HE22 GLN   164      12.615  56.169  36.362  1.00  0.00           H  
ATOM   2386  C   GLN   164      16.760  57.089  33.749  1.00  0.00           C  
ATOM   2387  O   GLN   164      17.075  56.982  32.579  1.00  0.00           O  
ATOM   2388  N   GLY   165      17.697  57.425  34.694  1.00  0.00           N  
ATOM   2389  H   GLY   165      17.313  57.847  35.528  1.00  0.00           H  
ATOM   2390  CA  GLY   165      19.095  57.725  34.433  1.00  0.00           C  
ATOM   2391  HA2 GLY   165      19.150  58.388  33.573  1.00  0.00           H  
ATOM   2392  HA3 GLY   165      19.447  58.149  35.371  1.00  0.00           H  
ATOM   2393  C   GLY   165      19.877  56.440  33.959  1.00  0.00           C  
ATOM   2394  O   GLY   165      20.845  56.471  33.199  1.00  0.00           O  
ATOM   2395  N   VAL   166      19.508  55.308  34.631  1.00  0.00           N  
ATOM   2396  H   VAL   166      18.730  55.375  35.273  1.00  0.00           H  
ATOM   2397  CA  VAL   166      20.126  54.073  34.212  1.00  0.00           C  
ATOM   2398  HA  VAL   166      21.205  54.176  34.127  1.00  0.00           H  
ATOM   2399  CB  VAL   166      19.827  53.004  35.251  1.00  0.00           C  
ATOM   2400  HB  VAL   166      18.779  53.046  35.540  1.00  0.00           H  
ATOM   2401  CG1 VAL   166      20.093  51.573  34.873  1.00  0.00           C  
ATOM   2402 HG11 VAL   166      20.045  50.994  35.793  1.00  0.00           H  
ATOM   2403 HG12 VAL   166      19.320  51.228  34.190  1.00  0.00           H  
ATOM   2404 HG13 VAL   166      21.082  51.428  34.443  1.00  0.00           H  
ATOM   2405  CG2 VAL   166      20.514  53.284  36.540  1.00  0.00           C  
ATOM   2406 HG21 VAL   166      20.442  54.337  36.807  1.00  0.00           H  
ATOM   2407 HG22 VAL   166      20.028  52.812  37.392  1.00  0.00           H  
ATOM   2408 HG23 VAL   166      21.563  53.103  36.317  1.00  0.00           H  
ATOM   2409  C   VAL   166      19.694  53.703  32.834  1.00  0.00           C  
ATOM   2410  O   VAL   166      20.465  53.504  31.945  1.00  0.00           O  
ATOM   2411  N   ALA   167      18.416  53.970  32.396  1.00  0.00           N  
ATOM   2412  H   ALA   167      17.792  54.445  33.034  1.00  0.00           H  
ATOM   2413  CA  ALA   167      17.924  53.695  31.010  1.00  0.00           C  
ATOM   2414  HA  ALA   167      18.193  52.672  30.757  1.00  0.00           H  
ATOM   2415  CB  ALA   167      16.428  53.981  31.053  1.00  0.00           C  
ATOM   2416  HB1 ALA   167      16.077  53.772  30.044  1.00  0.00           H  
ATOM   2417  HB2 ALA   167      15.838  53.495  31.827  1.00  0.00           H  
ATOM   2418  HB3 ALA   167      16.259  55.037  31.253  1.00  0.00           H  
ATOM   2419  C   ALA   167      18.687  54.628  30.092  1.00  0.00           C  
ATOM   2420  O   ALA   167      19.077  54.192  28.991  1.00  0.00           O  
ATOM   2421  N   GLU   168      18.985  55.897  30.409  1.00  0.00           N  
ATOM   2422  H   GLU   168      18.636  56.204  31.307  1.00  0.00           H  
ATOM   2423  CA  GLU   168      19.922  56.709  29.633  1.00  0.00           C  
ATOM   2424  HA  GLU   168      19.483  56.712  28.637  1.00  0.00           H  
ATOM   2425  CB  GLU   168      19.943  58.186  30.126  1.00  0.00           C  
ATOM   2426  HB2 GLU   168      18.943  58.533  30.378  1.00  0.00           H  
ATOM   2427  HB3 GLU   168      20.617  58.171  30.980  1.00  0.00           H  
ATOM   2428  CG  GLU   168      20.551  59.238  29.123  1.00  0.00           C  
ATOM   2429  HG2 GLU   168      20.546  60.283  29.427  1.00  0.00           H  
ATOM   2430  HG3 GLU   168      21.551  58.897  28.861  1.00  0.00           H  
ATOM   2431  CD  GLU   168      19.698  59.364  27.830  1.00  0.00           C  
ATOM   2432  OE1 GLU   168      20.350  59.394  26.712  1.00  0.00           O  
ATOM   2433  OE2 GLU   168      18.439  59.530  27.885  1.00  0.00           O  
ATOM   2434  C   GLU   168      21.353  56.116  29.542  1.00  0.00           C  
ATOM   2435  O   GLU   168      21.852  56.117  28.384  1.00  0.00           O  
ATOM   2436  N   ALA   169      21.940  55.468  30.590  1.00  0.00           N  
ATOM   2437  H   ALA   169      21.365  55.106  31.338  1.00  0.00           H  
ATOM   2438  CA  ALA   169      23.351  55.019  30.572  1.00  0.00           C  
ATOM   2439  HA  ALA   169      23.899  55.875  30.185  1.00  0.00           H  
ATOM   2440  CB  ALA   169      23.875  54.620  31.951  1.00  0.00           C  
ATOM   2441  HB1 ALA   169      24.903  54.304  32.119  1.00  0.00           H  
ATOM   2442  HB2 ALA   169      23.632  55.499  32.544  1.00  0.00           H  
ATOM   2443  HB3 ALA   169      23.241  53.894  32.454  1.00  0.00           H  
ATOM   2444  C   ALA   169      23.316  53.870  29.515  1.00  0.00           C  
ATOM   2445  O   ALA   169      24.193  53.738  28.683  1.00  0.00           O  
ATOM   2446  N   ALA   170      22.207  53.054  29.559  1.00  0.00           N  
ATOM   2447  H   ALA   170      21.423  53.222  30.176  1.00  0.00           H  
ATOM   2448  CA  ALA   170      22.177  51.823  28.711  1.00  0.00           C  
ATOM   2449  HA  ALA   170      23.218  51.522  28.620  1.00  0.00           H  
ATOM   2450  CB  ALA   170      21.286  50.814  29.432  1.00  0.00           C  
ATOM   2451  HB1 ALA   170      20.281  51.216  29.545  1.00  0.00           H  
ATOM   2452  HB2 ALA   170      21.334  49.859  28.913  1.00  0.00           H  
ATOM   2453  HB3 ALA   170      21.817  50.654  30.367  1.00  0.00           H  
ATOM   2454  C   ALA   170      21.761  52.191  27.285  1.00  0.00           C  
ATOM   2455  O   ALA   170      22.219  51.573  26.300  1.00  0.00           O  
ATOM   2456  N   GLY   171      21.010  53.298  27.103  1.00  0.00           N  
ATOM   2457  H   GLY   171      20.571  53.821  27.848  1.00  0.00           H  
ATOM   2458  CA  GLY   171      20.616  53.668  25.718  1.00  0.00           C  
ATOM   2459  HA2 GLY   171      20.243  52.785  25.203  1.00  0.00           H  
ATOM   2460  HA3 GLY   171      19.780  54.332  25.926  1.00  0.00           H  
ATOM   2461  C   GLY   171      21.668  54.366  24.953  1.00  0.00           C  
ATOM   2462  O   GLY   171      21.807  54.168  23.744  1.00  0.00           O  
ATOM   2463  N   LYS   172      22.575  55.144  25.703  1.00  0.00           N  
ATOM   2464  H   LYS   172      22.211  55.555  26.553  1.00  0.00           H  
ATOM   2465  CA  LYS   172      23.809  55.664  25.213  1.00  0.00           C  
ATOM   2466  HA  LYS   172      23.637  56.170  24.265  1.00  0.00           H  
ATOM   2467  CB  LYS   172      24.505  56.566  26.171  1.00  0.00           C  
ATOM   2468  HB2 LYS   172      24.551  56.074  27.140  1.00  0.00           H  
ATOM   2469  HB3 LYS   172      25.524  56.749  25.837  1.00  0.00           H  
ATOM   2470  CG  LYS   172      23.740  57.912  26.181  1.00  0.00           C  
ATOM   2471  HG2 LYS   172      23.542  58.271  25.173  1.00  0.00           H  
ATOM   2472  HG3 LYS   172      22.780  57.896  26.692  1.00  0.00           H  
ATOM   2473  CD  LYS   172      24.608  58.949  26.896  1.00  0.00           C  
ATOM   2474  HD2 LYS   172      24.543  58.778  27.969  1.00  0.00           H  
ATOM   2475  HD3 LYS   172      25.638  58.896  26.550  1.00  0.00           H  
ATOM   2476  CE  LYS   172      24.095  60.323  26.558  1.00  0.00           C  
ATOM   2477  HE2 LYS   172      24.872  61.032  26.832  1.00  0.00           H  
ATOM   2478  HE3 LYS   172      23.900  60.273  25.490  1.00  0.00           H  
ATOM   2479  NZ  LYS   172      22.879  60.725  27.382  1.00  0.00           N  
ATOM   2480  HZ1 LYS   172      23.039  60.663  28.403  1.00  0.00           H  
ATOM   2481  HZ2 LYS   172      22.724  61.721  27.146  1.00  0.00           H  
ATOM   2482  HZ3 LYS   172      22.070  60.142  27.101  1.00  0.00           H  
ATOM   2483  C   LYS   172      24.571  54.437  24.770  1.00  0.00           C  
ATOM   2484  O   LYS   172      24.965  54.279  23.679  1.00  0.00           O  
ATOM   2485  N   THR   173      24.708  53.501  25.793  1.00  0.00           N  
ATOM   2486  H   THR   173      24.394  53.831  26.696  1.00  0.00           H  
ATOM   2487  CA  THR   173      25.337  52.242  25.730  1.00  0.00           C  
ATOM   2488  HA  THR   173      24.808  51.736  26.535  1.00  0.00           H  
ATOM   2489  CB  THR   173      26.857  52.233  25.976  1.00  0.00           C  
ATOM   2490  HB  THR   173      27.235  51.228  26.150  1.00  0.00           H  
ATOM   2491  CG2 THR   173      27.659  52.823  24.854  1.00  0.00           C  
ATOM   2492 HG21 THR   173      27.381  52.410  23.887  1.00  0.00           H  
ATOM   2493 HG22 THR   173      27.464  53.892  24.784  1.00  0.00           H  
ATOM   2494 HG23 THR   173      28.695  52.711  25.168  1.00  0.00           H  
ATOM   2495  OG1 THR   173      27.163  52.891  27.182  1.00  0.00           O  
ATOM   2496  HG1 THR   173      26.852  52.313  27.895  1.00  0.00           H  
ATOM   2497  C   THR   173      24.914  51.347  24.595  1.00  0.00           C  
ATOM   2498  O   THR   173      25.612  50.321  24.318  1.00  0.00           O  
ATOM   2499  N   LYS   174      23.777  51.616  23.900  1.00  0.00           N  
ATOM   2500  H   LYS   174      23.408  52.535  24.106  1.00  0.00           H  
ATOM   2501  CA  LYS   174      23.128  50.778  22.833  1.00  0.00           C  
ATOM   2502  HA  LYS   174      23.393  49.749  23.064  1.00  0.00           H  
ATOM   2503  CB  LYS   174      21.574  50.995  22.726  1.00  0.00           C  
ATOM   2504  HB2 LYS   174      21.203  50.662  23.693  1.00  0.00           H  
ATOM   2505  HB3 LYS   174      21.328  52.051  22.631  1.00  0.00           H  
ATOM   2506  CG  LYS   174      20.853  50.234  21.560  1.00  0.00           C  
ATOM   2507  HG2 LYS   174      19.839  50.629  21.580  1.00  0.00           H  
ATOM   2508  HG3 LYS   174      21.308  50.617  20.649  1.00  0.00           H  
ATOM   2509  CD  LYS   174      20.904  48.726  21.566  1.00  0.00           C  
ATOM   2510  HD2 LYS   174      20.460  48.353  20.645  1.00  0.00           H  
ATOM   2511  HD3 LYS   174      21.901  48.295  21.641  1.00  0.00           H  
ATOM   2512  CE  LYS   174      20.153  48.233  22.695  1.00  0.00           C  
ATOM   2513  HE2 LYS   174      20.695  48.445  23.614  1.00  0.00           H  
ATOM   2514  HE3 LYS   174      19.302  48.899  22.812  1.00  0.00           H  
ATOM   2515  NZ  LYS   174      19.859  46.763  22.572  1.00  0.00           N  
ATOM   2516  HZ1 LYS   174      20.695  46.181  22.759  1.00  0.00           H  
ATOM   2517  HZ2 LYS   174      19.194  46.518  23.328  1.00  0.00           H  
ATOM   2518  HZ3 LYS   174      19.368  46.608  21.673  1.00  0.00           H  
ATOM   2519  C   LYS   174      23.736  51.114  21.494  1.00  0.00           C  
ATOM   2520  O   LYS   174      23.840  50.192  20.658  1.00  0.00           O  
ATOM   2521  N   GLU   175      24.363  52.338  21.276  1.00  0.00           N  
ATOM   2522  H   GLU   175      24.257  53.086  21.948  1.00  0.00           H  
ATOM   2523  CA  GLU   175      25.067  52.511  20.090  1.00  0.00           C  
ATOM   2524  HA  GLU   175      25.548  51.559  19.878  1.00  0.00           H  
ATOM   2525  CB  GLU   175      24.121  52.872  18.930  1.00  0.00           C  
ATOM   2526  HB2 GLU   175      23.146  52.389  18.930  1.00  0.00           H  
ATOM   2527  HB3 GLU   175      23.905  53.931  19.056  1.00  0.00           H  
ATOM   2528  CG  GLU   175      24.822  52.685  17.612  1.00  0.00           C  
ATOM   2529  HG2 GLU   175      24.240  53.215  16.861  1.00  0.00           H  
ATOM   2530  HG3 GLU   175      25.720  53.300  17.630  1.00  0.00           H  
ATOM   2531  CD  GLU   175      25.098  51.213  17.262  1.00  0.00           C  
ATOM   2532  OE1 GLU   175      24.428  50.649  16.393  1.00  0.00           O  
ATOM   2533  OE2 GLU   175      26.147  50.680  17.692  1.00  0.00           O  
ATOM   2534  C   GLU   175      26.112  53.571  20.345  1.00  0.00           C  
ATOM   2535  O   GLU   175      25.927  54.766  20.071  1.00  0.00           O  
ATOM   2536  N   GLY   176      27.186  53.170  21.034  1.00  0.00           N  
ATOM   2537  H   GLY   176      27.442  52.192  21.054  1.00  0.00           H  
ATOM   2538  CA  GLY   176      28.066  54.127  21.568  1.00  0.00           C  
ATOM   2539  HA2 GLY   176      27.475  54.948  21.967  1.00  0.00           H  
ATOM   2540  HA3 GLY   176      28.767  53.706  22.285  1.00  0.00           H  
ATOM   2541  C   GLY   176      29.054  54.638  20.523  1.00  0.00           C  
ATOM   2542  O   GLY   176      29.653  55.708  20.667  1.00  0.00           O  
ATOM   2543  N   VAL   177      29.209  53.874  19.382  1.00  0.00           N  
ATOM   2544  H   VAL   177      28.622  53.099  19.106  1.00  0.00           H  
ATOM   2545  CA  VAL   177      30.009  54.491  18.291  1.00  0.00           C  
ATOM   2546  HA  VAL   177      30.868  54.841  18.859  1.00  0.00           H  
ATOM   2547  CB  VAL   177      30.360  53.590  17.154  1.00  0.00           C  
ATOM   2548  HB  VAL   177      30.412  52.607  17.616  1.00  0.00           H  
ATOM   2549  CG1 VAL   177      29.507  53.596  15.886  1.00  0.00           C  
ATOM   2550 HG11 VAL   177      29.244  54.626  15.651  1.00  0.00           H  
ATOM   2551 HG12 VAL   177      30.069  53.138  15.074  1.00  0.00           H  
ATOM   2552 HG13 VAL   177      28.624  52.997  16.101  1.00  0.00           H  
ATOM   2553  CG2 VAL   177      31.793  53.951  16.759  1.00  0.00           C  
ATOM   2554 HG21 VAL   177      31.769  54.770  16.042  1.00  0.00           H  
ATOM   2555 HG22 VAL   177      32.410  54.335  17.569  1.00  0.00           H  
ATOM   2556 HG23 VAL   177      32.240  53.115  16.223  1.00  0.00           H  
ATOM   2557  C   VAL   177      29.441  55.824  17.881  1.00  0.00           C  
ATOM   2558  O   VAL   177      30.152  56.674  17.366  1.00  0.00           O  
ATOM   2559  N   LEU   178      28.111  55.945  17.995  1.00  0.00           N  
ATOM   2560  H   LEU   178      27.517  55.180  18.285  1.00  0.00           H  
ATOM   2561  CA  LEU   178      27.454  57.244  17.753  1.00  0.00           C  
ATOM   2562  HA  LEU   178      28.081  57.905  17.158  1.00  0.00           H  
ATOM   2563  CB  LEU   178      26.112  56.946  17.102  1.00  0.00           C  
ATOM   2564  HB2 LEU   178      25.462  56.557  17.883  1.00  0.00           H  
ATOM   2565  HB3 LEU   178      25.634  57.892  16.859  1.00  0.00           H  
ATOM   2566  CG  LEU   178      26.078  55.941  15.920  1.00  0.00           C  
ATOM   2567  HG  LEU   178      26.432  54.966  16.249  1.00  0.00           H  
ATOM   2568  CD1 LEU   178      24.718  55.763  15.358  1.00  0.00           C  
ATOM   2569 HD11 LEU   178      24.045  55.384  16.125  1.00  0.00           H  
ATOM   2570 HD12 LEU   178      24.278  56.725  15.099  1.00  0.00           H  
ATOM   2571 HD13 LEU   178      24.829  55.228  14.417  1.00  0.00           H  
ATOM   2572  CD2 LEU   178      26.957  56.421  14.832  1.00  0.00           C  
ATOM   2573 HD21 LEU   178      27.949  56.577  15.251  1.00  0.00           H  
ATOM   2574 HD22 LEU   178      27.085  55.710  14.019  1.00  0.00           H  
ATOM   2575 HD23 LEU   178      26.621  57.287  14.265  1.00  0.00           H  
ATOM   2576  C   LEU   178      27.282  58.129  19.033  1.00  0.00           C  
ATOM   2577  O   LEU   178      27.833  59.278  19.036  1.00  0.00           O  
ATOM   2578  N   TYR   179      26.712  57.588  20.156  1.00  0.00           N  
ATOM   2579  H   TYR   179      26.363  56.642  20.073  1.00  0.00           H  
ATOM   2580  CA  TYR   179      26.291  58.357  21.316  1.00  0.00           C  
ATOM   2581  HA  TYR   179      25.913  59.300  20.926  1.00  0.00           H  
ATOM   2582  CB  TYR   179      25.043  57.786  21.955  1.00  0.00           C  
ATOM   2583  HB2 TYR   179      25.107  56.738  22.241  1.00  0.00           H  
ATOM   2584  HB3 TYR   179      25.000  58.428  22.832  1.00  0.00           H  
ATOM   2585  CG  TYR   179      23.838  57.971  20.949  1.00  0.00           C  
ATOM   2586  CD1 TYR   179      23.405  57.064  20.024  1.00  0.00           C  
ATOM   2587  HD1 TYR   179      23.972  56.212  19.670  1.00  0.00           H  
ATOM   2588  CE1 TYR   179      22.258  57.268  19.322  1.00  0.00           C  
ATOM   2589  HE1 TYR   179      21.859  56.529  18.638  1.00  0.00           H  
ATOM   2590  CZ  TYR   179      21.547  58.508  19.473  1.00  0.00           C  
ATOM   2591  OH  TYR   179      20.477  58.615  18.595  1.00  0.00           O  
ATOM   2592  HH  TYR   179      20.216  57.766  18.205  1.00  0.00           H  
ATOM   2593  CE2 TYR   179      22.007  59.444  20.372  1.00  0.00           C  
ATOM   2594  HE2 TYR   179      21.371  60.264  20.686  1.00  0.00           H  
ATOM   2595  CD2 TYR   179      23.125  59.177  21.162  1.00  0.00           C  
ATOM   2596  HD2 TYR   179      23.424  59.914  21.898  1.00  0.00           H  
ATOM   2597  C   TYR   179      27.472  58.662  22.262  1.00  0.00           C  
ATOM   2598  O   TYR   179      27.359  59.472  23.186  1.00  0.00           O  
ATOM   2599  N   VAL   180      28.632  57.994  21.974  1.00  0.00           N  
ATOM   2600  H   VAL   180      28.786  57.581  21.064  1.00  0.00           H  
ATOM   2601  CA  VAL   180      29.815  58.322  22.827  1.00  0.00           C  
ATOM   2602  HA  VAL   180      29.814  59.256  23.385  1.00  0.00           H  
ATOM   2603  CB  VAL   180      30.077  57.185  23.751  1.00  0.00           C  
ATOM   2604  HB  VAL   180      30.036  56.210  23.270  1.00  0.00           H  
ATOM   2605  CG1 VAL   180      31.423  57.174  24.474  1.00  0.00           C  
ATOM   2606 HG11 VAL   180      31.521  56.424  25.256  1.00  0.00           H  
ATOM   2607 HG12 VAL   180      32.237  56.992  23.775  1.00  0.00           H  
ATOM   2608 HG13 VAL   180      31.586  58.153  24.920  1.00  0.00           H  
ATOM   2609  CG2 VAL   180      28.911  57.103  24.843  1.00  0.00           C  
ATOM   2610 HG21 VAL   180      27.884  56.859  24.577  1.00  0.00           H  
ATOM   2611 HG22 VAL   180      29.257  56.352  25.550  1.00  0.00           H  
ATOM   2612 HG23 VAL   180      28.944  58.059  25.362  1.00  0.00           H  
ATOM   2613  C   VAL   180      30.959  58.762  21.919  1.00  0.00           C  
ATOM   2614  O   VAL   180      31.732  59.623  22.324  1.00  0.00           O  
ATOM   2615  N   GLY   181      31.030  58.165  20.692  1.00  0.00           N  
ATOM   2616  H   GLY   181      30.242  57.561  20.500  1.00  0.00           H  
ATOM   2617  CA  GLY   181      32.063  58.275  19.740  1.00  0.00           C  
ATOM   2618  HA2 GLY   181      31.708  58.245  18.712  1.00  0.00           H  
ATOM   2619  HA3 GLY   181      32.525  59.245  19.912  1.00  0.00           H  
ATOM   2620  C   GLY   181      33.124  57.187  19.984  1.00  0.00           C  
ATOM   2621  O   GLY   181      34.310  57.355  19.605  1.00  0.00           O  
ATOM   2622  N   SER   182      32.747  56.018  20.656  1.00  0.00           N  
ATOM   2623  H   SER   182      31.871  56.086  21.158  1.00  0.00           H  
ATOM   2624  CA  SER   182      33.634  54.929  20.939  1.00  0.00           C  
ATOM   2625  HA  SER   182      34.432  54.858  20.203  1.00  0.00           H  
ATOM   2626  CB  SER   182      34.225  54.897  22.402  1.00  0.00           C  
ATOM   2627  HB2 SER   182      34.558  55.891  22.690  1.00  0.00           H  
ATOM   2628  HB3 SER   182      33.416  54.647  23.085  1.00  0.00           H  
ATOM   2629  OG  SER   182      35.294  54.039  22.327  1.00  0.00           O  
ATOM   2630  HG  SER   182      36.042  54.456  21.871  1.00  0.00           H  
ATOM   2631  C   SER   182      32.903  53.633  20.797  1.00  0.00           C  
ATOM   2632  O   SER   182      31.731  53.549  21.316  1.00  0.00           O  
ATOM   2633  N   LYS   183      33.365  52.664  19.929  1.00  0.00           N  
ATOM   2634  H   LYS   183      34.322  52.716  19.605  1.00  0.00           H  
ATOM   2635  CA  LYS   183      32.711  51.433  19.730  1.00  0.00           C  
ATOM   2636  HA  LYS   183      31.650  51.625  19.591  1.00  0.00           H  
ATOM   2637  CB  LYS   183      33.246  50.774  18.436  1.00  0.00           C  
ATOM   2638  HB2 LYS   183      33.554  51.505  17.691  1.00  0.00           H  
ATOM   2639  HB3 LYS   183      34.139  50.218  18.717  1.00  0.00           H  
ATOM   2640  CG  LYS   183      32.260  49.672  17.815  1.00  0.00           C  
ATOM   2641  HG2 LYS   183      31.766  49.109  18.604  1.00  0.00           H  
ATOM   2642  HG3 LYS   183      31.524  50.093  17.133  1.00  0.00           H  
ATOM   2643  CD  LYS   183      33.067  48.729  16.919  1.00  0.00           C  
ATOM   2644  HD2 LYS   183      33.943  48.343  17.437  1.00  0.00           H  
ATOM   2645  HD3 LYS   183      32.431  47.851  16.827  1.00  0.00           H  
ATOM   2646  CE  LYS   183      33.369  49.373  15.596  1.00  0.00           C  
ATOM   2647  HE2 LYS   183      32.414  49.573  15.115  1.00  0.00           H  
ATOM   2648  HE3 LYS   183      33.909  50.268  15.892  1.00  0.00           H  
ATOM   2649  NZ  LYS   183      34.025  48.440  14.573  1.00  0.00           N  
ATOM   2650  HZ1 LYS   183      35.050  48.584  14.595  1.00  0.00           H  
ATOM   2651  HZ2 LYS   183      33.821  47.428  14.662  1.00  0.00           H  
ATOM   2652  HZ3 LYS   183      33.737  48.745  13.626  1.00  0.00           H  
ATOM   2653  C   LYS   183      32.993  50.577  20.963  1.00  0.00           C  
ATOM   2654  O   LYS   183      33.975  49.803  21.134  1.00  0.00           O  
ATOM   2655  N   THR   184      32.011  50.712  21.874  1.00  0.00           N  
ATOM   2656  H   THR   184      31.212  51.318  21.746  1.00  0.00           H  
ATOM   2657  CA  THR   184      31.985  50.010  23.114  1.00  0.00           C  
ATOM   2658  HA  THR   184      32.345  48.992  22.982  1.00  0.00           H  
ATOM   2659  CB  THR   184      32.860  50.661  24.206  1.00  0.00           C  
ATOM   2660  HB  THR   184      33.856  50.774  23.785  1.00  0.00           H  
ATOM   2661  CG2 THR   184      32.283  52.053  24.528  1.00  0.00           C  
ATOM   2662 HG21 THR   184      32.463  52.737  23.701  1.00  0.00           H  
ATOM   2663 HG22 THR   184      31.257  52.018  24.887  1.00  0.00           H  
ATOM   2664 HG23 THR   184      32.916  52.537  25.269  1.00  0.00           H  
ATOM   2665  OG1 THR   184      32.956  49.787  25.339  1.00  0.00           O  
ATOM   2666  HG1 THR   184      33.610  49.109  25.112  1.00  0.00           H  
ATOM   2667  C   THR   184      30.585  49.793  23.617  1.00  0.00           C  
ATOM   2668  O   THR   184      29.767  50.596  23.299  1.00  0.00           O  
ATOM   2669  N   LYS   185      30.264  48.660  24.312  1.00  0.00           N  
ATOM   2670  H   LYS   185      30.905  47.879  24.279  1.00  0.00           H  
ATOM   2671  CA  LYS   185      28.996  48.485  24.938  1.00  0.00           C  
ATOM   2672  HA  LYS   185      28.312  49.171  24.443  1.00  0.00           H  
ATOM   2673  CB  LYS   185      28.511  47.054  25.041  1.00  0.00           C  
ATOM   2674  HB2 LYS   185      29.303  46.608  25.639  1.00  0.00           H  
ATOM   2675  HB3 LYS   185      27.579  47.157  25.593  1.00  0.00           H  
ATOM   2676  CG  LYS   185      28.274  46.298  23.764  1.00  0.00           C  
ATOM   2677  HG2 LYS   185      27.361  46.524  23.217  1.00  0.00           H  
ATOM   2678  HG3 LYS   185      29.083  46.533  23.074  1.00  0.00           H  
ATOM   2679  CD  LYS   185      28.276  44.778  23.926  1.00  0.00           C  
ATOM   2680  HD2 LYS   185      28.003  44.330  22.972  1.00  0.00           H  
ATOM   2681  HD3 LYS   185      29.285  44.379  24.007  1.00  0.00           H  
ATOM   2682  CE  LYS   185      27.371  44.181  24.982  1.00  0.00           C  
ATOM   2683  HE2 LYS   185      27.438  43.099  24.898  1.00  0.00           H  
ATOM   2684  HE3 LYS   185      27.711  44.438  25.982  1.00  0.00           H  
ATOM   2685  NZ  LYS   185      25.918  44.536  24.859  1.00  0.00           N  
ATOM   2686  HZ1 LYS   185      25.556  44.058  24.015  1.00  0.00           H  
ATOM   2687  HZ2 LYS   185      25.361  44.152  25.643  1.00  0.00           H  
ATOM   2688  HZ3 LYS   185      25.806  45.566  24.849  1.00  0.00           H  
ATOM   2689  C   LYS   185      28.992  49.006  26.388  1.00  0.00           C  
ATOM   2690  O   LYS   185      27.979  48.990  27.112  1.00  0.00           O  
ATOM   2691  N   GLU   186      30.194  49.412  26.850  1.00  0.00           N  
ATOM   2692  H   GLU   186      31.003  49.301  26.253  1.00  0.00           H  
ATOM   2693  CA  GLU   186      30.425  49.744  28.260  1.00  0.00           C  
ATOM   2694  HA  GLU   186      29.477  49.750  28.792  1.00  0.00           H  
ATOM   2695  CB  GLU   186      31.298  48.617  28.950  1.00  0.00           C  
ATOM   2696  HB2 GLU   186      32.247  48.341  28.494  1.00  0.00           H  
ATOM   2697  HB3 GLU   186      31.662  48.964  29.915  1.00  0.00           H  
ATOM   2698  CG  GLU   186      30.549  47.289  29.118  1.00  0.00           C  
ATOM   2699  HG2 GLU   186      30.539  47.143  30.196  1.00  0.00           H  
ATOM   2700  HG3 GLU   186      29.526  47.387  28.761  1.00  0.00           H  
ATOM   2701  CD  GLU   186      31.265  46.161  28.413  1.00  0.00           C  
ATOM   2702  OE1 GLU   186      30.713  45.682  27.386  1.00  0.00           O  
ATOM   2703  OE2 GLU   186      32.420  45.799  28.751  1.00  0.00           O  
ATOM   2704  C   GLU   186      31.071  51.139  28.319  1.00  0.00           C  
ATOM   2705  O   GLU   186      32.201  51.404  28.718  1.00  0.00           O  
ATOM   2706  N   GLY   187      30.264  52.068  27.841  1.00  0.00           N  
ATOM   2707  H   GLY   187      29.289  51.864  27.666  1.00  0.00           H  
ATOM   2708  CA  GLY   187      30.799  53.417  27.589  1.00  0.00           C  
ATOM   2709  HA2 GLY   187      31.885  53.421  27.647  1.00  0.00           H  
ATOM   2710  HA3 GLY   187      30.495  53.730  26.593  1.00  0.00           H  
ATOM   2711  C   GLY   187      30.286  54.435  28.554  1.00  0.00           C  
ATOM   2712  O   GLY   187      30.872  55.499  28.705  1.00  0.00           O  
ATOM   2713  N   VAL   188      29.092  54.243  29.152  1.00  0.00           N  
ATOM   2714  H   VAL   188      28.597  53.386  28.949  1.00  0.00           H  
ATOM   2715  CA  VAL   188      28.370  55.207  29.991  1.00  0.00           C  
ATOM   2716  HA  VAL   188      28.983  56.104  30.040  1.00  0.00           H  
ATOM   2717  CB  VAL   188      27.016  55.756  29.422  1.00  0.00           C  
ATOM   2718  HB  VAL   188      26.199  55.037  29.428  1.00  0.00           H  
ATOM   2719  CG1 VAL   188      26.319  56.834  30.339  1.00  0.00           C  
ATOM   2720 HG11 VAL   188      26.931  57.677  30.651  1.00  0.00           H  
ATOM   2721 HG12 VAL   188      25.405  57.252  29.922  1.00  0.00           H  
ATOM   2722 HG13 VAL   188      26.091  56.362  31.293  1.00  0.00           H  
ATOM   2723  CG2 VAL   188      27.304  56.377  28.086  1.00  0.00           C  
ATOM   2724 HG21 VAL   188      26.716  57.287  27.980  1.00  0.00           H  
ATOM   2725 HG22 VAL   188      28.364  56.615  28.029  1.00  0.00           H  
ATOM   2726 HG23 VAL   188      27.077  55.646  27.312  1.00  0.00           H  
ATOM   2727  C   VAL   188      28.199  54.565  31.314  1.00  0.00           C  
ATOM   2728  O   VAL   188      27.693  53.421  31.515  1.00  0.00           O  
ATOM   2729  N   VAL   189      28.868  55.123  32.373  1.00  0.00           N  
ATOM   2730  H   VAL   189      29.214  56.058  32.203  1.00  0.00           H  
ATOM   2731  CA  VAL   189      28.465  54.709  33.734  1.00  0.00           C  
ATOM   2732  HA  VAL   189      27.730  53.935  33.529  1.00  0.00           H  
ATOM   2733  CB  VAL   189      29.673  54.229  34.433  1.00  0.00           C  
ATOM   2734  HB  VAL   189      29.521  53.851  35.442  1.00  0.00           H  
ATOM   2735  CG1 VAL   189      30.208  53.032  33.697  1.00  0.00           C  
ATOM   2736 HG11 VAL   189      30.954  52.522  34.304  1.00  0.00           H  
ATOM   2737 HG12 VAL   189      29.437  52.301  33.462  1.00  0.00           H  
ATOM   2738 HG13 VAL   189      30.663  53.310  32.749  1.00  0.00           H  
ATOM   2739  CG2 VAL   189      30.711  55.255  34.665  1.00  0.00           C  
ATOM   2740 HG21 VAL   189      31.648  54.806  34.990  1.00  0.00           H  
ATOM   2741 HG22 VAL   189      31.023  55.604  33.682  1.00  0.00           H  
ATOM   2742 HG23 VAL   189      30.446  56.097  35.300  1.00  0.00           H  
ATOM   2743  C   VAL   189      27.612  55.851  34.444  1.00  0.00           C  
ATOM   2744  O   VAL   189      27.316  56.829  33.777  1.00  0.00           O  
ATOM   2745  N   HIE   190      27.267  55.730  35.772  1.00  0.00           N  
ATOM   2746  H   HIE   190      27.710  55.058  36.384  1.00  0.00           H  
ATOM   2747  CA  HIE   190      26.504  56.766  36.366  1.00  0.00           C  
ATOM   2748  HA  HIE   190      26.429  57.613  35.686  1.00  0.00           H  
ATOM   2749  CB  HIE   190      25.175  56.166  36.705  1.00  0.00           C  
ATOM   2750  HB2 HIE   190      24.816  55.633  35.827  1.00  0.00           H  
ATOM   2751  HB3 HIE   190      25.277  55.428  37.498  1.00  0.00           H  
ATOM   2752  CG  HIE   190      24.063  57.047  37.220  1.00  0.00           C  
ATOM   2753  ND1 HIE   190      23.645  57.183  38.538  1.00  0.00           N  
ATOM   2754  CE1 HIE   190      22.698  58.033  38.585  1.00  0.00           C  
ATOM   2755  HE1 HIE   190      21.955  58.236  39.340  1.00  0.00           H  
ATOM   2756  NE2 HIE   190      22.429  58.368  37.334  1.00  0.00           N  
ATOM   2757  HE2 HIE   190      21.840  59.155  37.038  1.00  0.00           H  
ATOM   2758  CD2 HIE   190      23.230  57.749  36.413  1.00  0.00           C  
ATOM   2759  HD2 HIE   190      23.337  57.884  35.350  1.00  0.00           H  
ATOM   2760  C   HIE   190      27.163  57.394  37.619  1.00  0.00           C  
ATOM   2761  O   HIE   190      28.261  56.945  37.999  1.00  0.00           O  
ATOM   2762  N   GLY   191      26.517  58.407  38.256  1.00  0.00           N  
ATOM   2763  H   GLY   191      25.590  58.699  37.977  1.00  0.00           H  
ATOM   2764  CA  GLY   191      26.987  59.077  39.458  1.00  0.00           C  
ATOM   2765  HA2 GLY   191      28.057  59.192  39.299  1.00  0.00           H  
ATOM   2766  HA3 GLY   191      26.536  60.054  39.616  1.00  0.00           H  
ATOM   2767  C   GLY   191      26.762  58.335  40.757  1.00  0.00           C  
ATOM   2768  O   GLY   191      27.379  58.682  41.709  1.00  0.00           O  
ATOM   2769  N   VAL   192      25.851  57.369  40.786  1.00  0.00           N  
ATOM   2770  H   VAL   192      25.227  57.197  40.010  1.00  0.00           H  
ATOM   2771  CA  VAL   192      25.702  56.520  42.003  1.00  0.00           C  
ATOM   2772  HA  VAL   192      26.645  56.615  42.537  1.00  0.00           H  
ATOM   2773  CB  VAL   192      24.618  57.009  42.996  1.00  0.00           C  
ATOM   2774  HB  VAL   192      24.498  56.303  43.816  1.00  0.00           H  
ATOM   2775  CG1 VAL   192      24.910  58.439  43.529  1.00  0.00           C  
ATOM   2776 HG11 VAL   192      25.941  58.404  43.874  1.00  0.00           H  
ATOM   2777 HG12 VAL   192      24.836  59.111  42.676  1.00  0.00           H  
ATOM   2778 HG13 VAL   192      24.261  58.689  44.367  1.00  0.00           H  
ATOM   2779  CG2 VAL   192      23.210  56.930  42.378  1.00  0.00           C  
ATOM   2780 HG21 VAL   192      22.448  57.236  43.092  1.00  0.00           H  
ATOM   2781 HG22 VAL   192      23.171  57.549  41.484  1.00  0.00           H  
ATOM   2782 HG23 VAL   192      22.890  55.919  42.134  1.00  0.00           H  
ATOM   2783  C   VAL   192      25.549  55.071  41.703  1.00  0.00           C  
ATOM   2784  O   VAL   192      25.169  54.236  42.582  1.00  0.00           O  
ATOM   2785  N   ALA   193      25.793  54.632  40.454  1.00  0.00           N  
ATOM   2786  H   ALA   193      26.286  55.238  39.812  1.00  0.00           H  
ATOM   2787  CA  ALA   193      25.608  53.223  40.071  1.00  0.00           C  
ATOM   2788  HA  ALA   193      25.886  52.537  40.867  1.00  0.00           H  
ATOM   2789  CB  ALA   193      24.166  52.997  39.591  1.00  0.00           C  
ATOM   2790  HB1 ALA   193      23.429  53.128  40.381  1.00  0.00           H  
ATOM   2791  HB2 ALA   193      23.914  53.631  38.743  1.00  0.00           H  
ATOM   2792  HB3 ALA   193      23.917  51.995  39.248  1.00  0.00           H  
ATOM   2793  C   ALA   193      26.671  52.790  39.014  1.00  0.00           C  
ATOM   2794  O   ALA   193      26.998  53.521  38.105  1.00  0.00           O  
ATOM   2795  N   THR   194      26.953  51.472  39.037  1.00  0.00           N  
ATOM   2796  H   THR   194      26.770  51.084  39.952  1.00  0.00           H  
ATOM   2797  CA  THR   194      27.803  50.831  38.082  1.00  0.00           C  
ATOM   2798  HA  THR   194      27.997  49.778  38.274  1.00  0.00           H  
ATOM   2799  CB  THR   194      29.153  51.631  38.051  1.00  0.00           C  
ATOM   2800  HB  THR   194      29.100  52.621  37.605  1.00  0.00           H  
ATOM   2801  CG2 THR   194      29.784  51.759  39.411  1.00  0.00           C  
ATOM   2802 HG21 THR   194      29.975  50.811  39.909  1.00  0.00           H  
ATOM   2803 HG22 THR   194      30.791  52.103  39.183  1.00  0.00           H  
ATOM   2804 HG23 THR   194      29.152  52.348  40.073  1.00  0.00           H  
ATOM   2805  OG1 THR   194      30.110  50.881  37.261  1.00  0.00           O  
ATOM   2806  HG1 THR   194      29.617  50.779  36.432  1.00  0.00           H  
ATOM   2807  C   THR   194      27.130  50.829  36.647  1.00  0.00           C  
ATOM   2808  O   THR   194      27.731  51.500  35.785  1.00  0.00           O  
ATOM   2809  N   VAL   195      25.876  50.352  36.523  1.00  0.00           N  
ATOM   2810  H   VAL   195      25.420  49.975  37.343  1.00  0.00           H  
ATOM   2811  CA  VAL   195      25.281  50.136  35.213  1.00  0.00           C  
ATOM   2812  HA  VAL   195      24.402  49.517  35.378  1.00  0.00           H  
ATOM   2813  CB  VAL   195      24.838  51.398  34.490  1.00  0.00           C  
ATOM   2814  HB  VAL   195      25.658  52.056  34.211  1.00  0.00           H  
ATOM   2815  CG1 VAL   195      24.095  51.021  33.222  1.00  0.00           C  
ATOM   2816 HG11 VAL   195      23.235  50.485  33.618  1.00  0.00           H  
ATOM   2817 HG12 VAL   195      23.737  51.833  32.593  1.00  0.00           H  
ATOM   2818 HG13 VAL   195      24.633  50.365  32.541  1.00  0.00           H  
ATOM   2819  CG2 VAL   195      23.853  52.231  35.339  1.00  0.00           C  
ATOM   2820 HG21 VAL   195      24.474  52.677  36.114  1.00  0.00           H  
ATOM   2821 HG22 VAL   195      23.467  53.065  34.757  1.00  0.00           H  
ATOM   2822 HG23 VAL   195      23.039  51.692  35.819  1.00  0.00           H  
ATOM   2823  C   VAL   195      26.114  49.146  34.375  1.00  0.00           C  
ATOM   2824  O   VAL   195      25.874  47.953  34.284  1.00  0.00           O  
ATOM   2825  N   ALA   196      27.228  49.645  33.738  1.00  0.00           N  
ATOM   2826  H   ALA   196      27.327  50.651  33.716  1.00  0.00           H  
ATOM   2827  CA  ALA   196      28.244  48.752  33.216  1.00  0.00           C  
ATOM   2828  HA  ALA   196      27.728  48.094  32.521  1.00  0.00           H  
ATOM   2829  CB  ALA   196      29.289  49.580  32.453  1.00  0.00           C  
ATOM   2830  HB1 ALA   196      29.940  48.894  31.916  1.00  0.00           H  
ATOM   2831  HB2 ALA   196      28.708  50.148  31.729  1.00  0.00           H  
ATOM   2832  HB3 ALA   196      29.728  50.178  33.250  1.00  0.00           H  
ATOM   2833  C   ALA   196      28.872  47.999  34.379  1.00  0.00           C  
ATOM   2834  O   ALA   196      29.405  48.608  35.268  1.00  0.00           O  
ATOM   2835  N   GLU   197      28.739  46.646  34.409  1.00  0.00           N  
ATOM   2836  H   GLU   197      28.307  46.232  33.593  1.00  0.00           H  
ATOM   2837  CA  GLU   197      29.378  45.791  35.336  1.00  0.00           C  
ATOM   2838  HA  GLU   197      30.332  46.279  35.526  1.00  0.00           H  
ATOM   2839  CB  GLU   197      28.506  45.625  36.591  1.00  0.00           C  
ATOM   2840  HB2 GLU   197      28.122  46.537  37.042  1.00  0.00           H  
ATOM   2841  HB3 GLU   197      27.669  44.951  36.422  1.00  0.00           H  
ATOM   2842  CG  GLU   197      29.384  45.094  37.679  1.00  0.00           C  
ATOM   2843  HG2 GLU   197      28.847  44.855  38.594  1.00  0.00           H  
ATOM   2844  HG3 GLU   197      29.833  44.160  37.348  1.00  0.00           H  
ATOM   2845  CD  GLU   197      30.582  45.989  38.010  1.00  0.00           C  
ATOM   2846  OE1 GLU   197      30.416  47.106  38.571  1.00  0.00           O  
ATOM   2847  OE2 GLU   197      31.725  45.686  37.680  1.00  0.00           O  
ATOM   2848  C   GLU   197      29.704  44.432  34.762  1.00  0.00           C  
ATOM   2849  O   GLU   197      29.099  43.928  33.830  1.00  0.00           O  
ATOM   2850  N   LYS   198      30.854  43.838  35.146  1.00  0.00           N  
ATOM   2851  H   LYS   198      31.341  44.196  35.957  1.00  0.00           H  
ATOM   2852  CA  LYS   198      31.534  42.780  34.409  1.00  0.00           C  
ATOM   2853  HA  LYS   198      30.824  42.022  34.086  1.00  0.00           H  
ATOM   2854  CB  LYS   198      32.323  43.351  33.255  1.00  0.00           C  
ATOM   2855  HB2 LYS   198      31.873  44.297  32.961  1.00  0.00           H  
ATOM   2856  HB3 LYS   198      33.334  43.638  33.538  1.00  0.00           H  
ATOM   2857  CG  LYS   198      32.413  42.401  32.048  1.00  0.00           C  
ATOM   2858  HG2 LYS   198      33.207  41.687  32.254  1.00  0.00           H  
ATOM   2859  HG3 LYS   198      31.500  41.839  31.865  1.00  0.00           H  
ATOM   2860  CD  LYS   198      32.625  43.102  30.744  1.00  0.00           C  
ATOM   2861  HD2 LYS   198      32.062  44.032  30.801  1.00  0.00           H  
ATOM   2862  HD3 LYS   198      33.691  43.312  30.684  1.00  0.00           H  
ATOM   2863  CE  LYS   198      32.257  42.371  29.469  1.00  0.00           C  
ATOM   2864  HE2 LYS   198      32.677  41.372  29.375  1.00  0.00           H  
ATOM   2865  HE3 LYS   198      31.178  42.330  29.348  1.00  0.00           H  
ATOM   2866  NZ  LYS   198      32.789  43.079  28.331  1.00  0.00           N  
ATOM   2867  HZ1 LYS   198      33.822  43.021  28.356  1.00  0.00           H  
ATOM   2868  HZ2 LYS   198      32.367  42.866  27.409  1.00  0.00           H  
ATOM   2869  HZ3 LYS   198      32.616  44.082  28.525  1.00  0.00           H  
ATOM   2870  C   LYS   198      32.369  41.844  35.233  1.00  0.00           C  
ATOM   2871  O   LYS   198      32.320  40.648  35.059  1.00  0.00           O  
ATOM   2872  N   THR   199      33.136  42.425  36.291  1.00  0.00           N  
ATOM   2873  H   THR   199      33.211  43.431  36.354  1.00  0.00           H  
ATOM   2874  CA  THR   199      34.036  41.671  37.067  1.00  0.00           C  
ATOM   2875  HA  THR   199      34.377  42.418  37.780  1.00  0.00           H  
ATOM   2876  CB  THR   199      35.301  41.174  36.329  1.00  0.00           C  
ATOM   2877  HB  THR   199      35.119  40.405  35.582  1.00  0.00           H  
ATOM   2878  CG2 THR   199      36.137  42.329  35.726  1.00  0.00           C  
ATOM   2879 HG21 THR   199      36.030  43.168  36.410  1.00  0.00           H  
ATOM   2880 HG22 THR   199      37.155  42.002  35.527  1.00  0.00           H  
ATOM   2881 HG23 THR   199      35.663  42.618  34.790  1.00  0.00           H  
ATOM   2882  OG1 THR   199      36.181  40.546  37.316  1.00  0.00           O  
ATOM   2883  HG1 THR   199      36.918  40.222  36.776  1.00  0.00           H  
ATOM   2884  C   THR   199      33.272  40.565  37.824  1.00  0.00           C  
ATOM   2885  O   THR   199      32.183  40.830  38.353  1.00  0.00           O  
ATOM   2886  N   LYS   200      33.780  39.311  37.818  1.00  0.00           N  
ATOM   2887  H   LYS   200      34.753  39.174  37.581  1.00  0.00           H  
ATOM   2888  CA  LYS   200      32.907  38.137  37.867  1.00  0.00           C  
ATOM   2889  HA  LYS   200      32.154  38.148  37.082  1.00  0.00           H  
ATOM   2890  CB  LYS   200      33.833  36.955  37.653  1.00  0.00           C  
ATOM   2891  HB2 LYS   200      34.627  36.844  38.388  1.00  0.00           H  
ATOM   2892  HB3 LYS   200      33.227  36.052  37.691  1.00  0.00           H  
ATOM   2893  CG  LYS   200      34.409  36.805  36.284  1.00  0.00           C  
ATOM   2894  HG2 LYS   200      33.602  37.025  35.589  1.00  0.00           H  
ATOM   2895  HG3 LYS   200      35.204  37.543  36.197  1.00  0.00           H  
ATOM   2896  CD  LYS   200      34.891  35.449  35.922  1.00  0.00           C  
ATOM   2897  HD2 LYS   200      35.632  35.475  35.125  1.00  0.00           H  
ATOM   2898  HD3 LYS   200      35.462  34.975  36.717  1.00  0.00           H  
ATOM   2899  CE  LYS   200      33.745  34.497  35.460  1.00  0.00           C  
ATOM   2900  HE2 LYS   200      32.999  34.455  36.250  1.00  0.00           H  
ATOM   2901  HE3 LYS   200      33.319  35.028  34.612  1.00  0.00           H  
ATOM   2902  NZ  LYS   200      34.227  33.062  35.227  1.00  0.00           N  
ATOM   2903  HZ1 LYS   200      34.763  33.034  34.341  1.00  0.00           H  
ATOM   2904  HZ2 LYS   200      34.811  32.671  35.988  1.00  0.00           H  
ATOM   2905  HZ3 LYS   200      33.335  32.539  35.165  1.00  0.00           H  
ATOM   2906  C   LYS   200      32.192  38.000  39.247  1.00  0.00           C  
ATOM   2907  O   LYS   200      31.130  37.364  39.285  1.00  0.00           O  
ATOM   2908  N   GLU   201      32.904  38.494  40.320  1.00  0.00           N  
ATOM   2909  H   GLU   201      33.734  39.069  40.263  1.00  0.00           H  
ATOM   2910  CA  GLU   201      32.348  38.348  41.627  1.00  0.00           C  
ATOM   2911  HA  GLU   201      31.873  37.374  41.534  1.00  0.00           H  
ATOM   2912  CB  GLU   201      33.508  38.292  42.587  1.00  0.00           C  
ATOM   2913  HB2 GLU   201      34.108  37.493  42.155  1.00  0.00           H  
ATOM   2914  HB3 GLU   201      34.033  39.244  42.539  1.00  0.00           H  
ATOM   2915  CG  GLU   201      33.053  37.942  44.031  1.00  0.00           C  
ATOM   2916  HG2 GLU   201      31.980  37.764  44.005  1.00  0.00           H  
ATOM   2917  HG3 GLU   201      33.654  37.088  44.339  1.00  0.00           H  
ATOM   2918  CD  GLU   201      33.296  38.877  45.106  1.00  0.00           C  
ATOM   2919  OE1 GLU   201      34.230  39.733  45.055  1.00  0.00           O  
ATOM   2920  OE2 GLU   201      32.668  38.758  46.212  1.00  0.00           O  
ATOM   2921  C   GLU   201      31.483  39.627  41.920  1.00  0.00           C  
ATOM   2922  O   GLU   201      30.484  39.471  42.621  1.00  0.00           O  
ATOM   2923  N   GLN   202      31.801  40.882  41.382  1.00  0.00           N  
ATOM   2924  H   GLN   202      32.716  41.060  40.991  1.00  0.00           H  
ATOM   2925  CA  GLN   202      30.942  42.016  41.511  1.00  0.00           C  
ATOM   2926  HA  GLN   202      30.819  42.198  42.576  1.00  0.00           H  
ATOM   2927  CB  GLN   202      31.736  43.156  40.929  1.00  0.00           C  
ATOM   2928  HB2 GLN   202      32.781  43.100  41.228  1.00  0.00           H  
ATOM   2929  HB3 GLN   202      31.763  42.913  39.868  1.00  0.00           H  
ATOM   2930  CG  GLN   202      31.097  44.501  41.116  1.00  0.00           C  
ATOM   2931  HG2 GLN   202      31.706  45.398  41.025  1.00  0.00           H  
ATOM   2932  HG3 GLN   202      30.389  44.604  40.296  1.00  0.00           H  
ATOM   2933  CD  GLN   202      30.301  44.718  42.399  1.00  0.00           C  
ATOM   2934  OE1 GLN   202      30.828  44.532  43.541  1.00  0.00           O  
ATOM   2935  NE2 GLN   202      29.084  45.228  42.411  1.00  0.00           N  
ATOM   2936 HE21 GLN   202      28.537  44.929  43.207  1.00  0.00           H  
ATOM   2937 HE22 GLN   202      28.633  45.530  41.558  1.00  0.00           H  
ATOM   2938  C   GLN   202      29.601  41.779  40.875  1.00  0.00           C  
ATOM   2939  O   GLN   202      28.548  42.257  41.343  1.00  0.00           O  
ATOM   2940  N   VAL   203      29.597  41.009  39.755  1.00  0.00           N  
ATOM   2941  H   VAL   203      30.472  40.966  39.251  1.00  0.00           H  
ATOM   2942  CA  VAL   203      28.295  40.632  39.139  1.00  0.00           C  
ATOM   2943  HA  VAL   203      27.616  41.468  39.285  1.00  0.00           H  
ATOM   2944  CB  VAL   203      28.421  40.312  37.606  1.00  0.00           C  
ATOM   2945  HB  VAL   203      27.404  40.287  37.221  1.00  0.00           H  
ATOM   2946  CG1 VAL   203      29.128  41.465  36.908  1.00  0.00           C  
ATOM   2947 HG11 VAL   203      28.464  42.320  37.026  1.00  0.00           H  
ATOM   2948 HG12 VAL   203      30.118  41.651  37.319  1.00  0.00           H  
ATOM   2949 HG13 VAL   203      29.204  41.269  35.840  1.00  0.00           H  
ATOM   2950  CG2 VAL   203      29.145  39.010  37.207  1.00  0.00           C  
ATOM   2951 HG21 VAL   203      28.527  38.178  37.538  1.00  0.00           H  
ATOM   2952 HG22 VAL   203      29.427  39.045  36.157  1.00  0.00           H  
ATOM   2953 HG23 VAL   203      30.011  39.018  37.866  1.00  0.00           H  
ATOM   2954  C   VAL   203      27.624  39.507  39.866  1.00  0.00           C  
ATOM   2955  O   VAL   203      26.410  39.281  39.729  1.00  0.00           O  
ATOM   2956  N   THR   204      28.330  38.671  40.703  1.00  0.00           N  
ATOM   2957  H   THR   204      29.328  38.819  40.640  1.00  0.00           H  
ATOM   2958  CA  THR   204      27.884  37.848  41.788  1.00  0.00           C  
ATOM   2959  HA  THR   204      28.743  37.692  42.436  1.00  0.00           H  
ATOM   2960  CB  THR   204      27.215  36.481  41.479  1.00  0.00           C  
ATOM   2961  HB  THR   204      26.265  36.731  41.010  1.00  0.00           H  
ATOM   2962  CG2 THR   204      28.023  35.639  40.482  1.00  0.00           C  
ATOM   2963 HG21 THR   204      27.601  34.636  40.459  1.00  0.00           H  
ATOM   2964 HG22 THR   204      28.017  36.042  39.471  1.00  0.00           H  
ATOM   2965 HG23 THR   204      29.046  35.555  40.843  1.00  0.00           H  
ATOM   2966  OG1 THR   204      27.003  35.675  42.629  1.00  0.00           O  
ATOM   2967  HG1 THR   204      27.765  35.086  42.736  1.00  0.00           H  
ATOM   2968  C   THR   204      27.031  38.736  42.699  1.00  0.00           C  
ATOM   2969  O   THR   204      25.814  38.616  42.835  1.00  0.00           O  
ATOM   2970  N   ASN   205      27.698  39.765  43.220  1.00  0.00           N  
ATOM   2971  H   ASN   205      28.701  39.659  43.150  1.00  0.00           H  
ATOM   2972  CA  ASN   205      27.217  40.558  44.283  1.00  0.00           C  
ATOM   2973  HA  ASN   205      26.790  39.892  45.029  1.00  0.00           H  
ATOM   2974  CB  ASN   205      28.424  41.272  44.883  1.00  0.00           C  
ATOM   2975  HB2 ASN   205      28.924  41.781  44.061  1.00  0.00           H  
ATOM   2976  HB3 ASN   205      28.187  41.894  45.744  1.00  0.00           H  
ATOM   2977  CG  ASN   205      29.438  40.232  45.417  1.00  0.00           C  
ATOM   2978  OD1 ASN   205      29.217  39.031  45.533  1.00  0.00           O  
ATOM   2979  ND2 ASN   205      30.654  40.538  45.776  1.00  0.00           N  
ATOM   2980 HD21 ASN   205      31.349  39.815  45.905  1.00  0.00           H  
ATOM   2981 HD22 ASN   205      30.961  41.499  45.848  1.00  0.00           H  
ATOM   2982  C   ASN   205      26.136  41.611  43.937  1.00  0.00           C  
ATOM   2983  O   ASN   205      25.525  42.158  44.831  1.00  0.00           O  
ATOM   2984  N   VAL   206      25.847  41.926  42.612  1.00  0.00           N  
ATOM   2985  H   VAL   206      26.499  41.568  41.928  1.00  0.00           H  
ATOM   2986  CA  VAL   206      25.004  43.005  42.173  1.00  0.00           C  
ATOM   2987  HA  VAL   206      25.033  43.724  42.989  1.00  0.00           H  
ATOM   2988  CB  VAL   206      25.597  43.811  40.996  1.00  0.00           C  
ATOM   2989  HB  VAL   206      26.686  43.818  40.986  1.00  0.00           H  
ATOM   2990  CG1 VAL   206      25.218  43.361  39.604  1.00  0.00           C  
ATOM   2991 HG11 VAL   206      24.189  43.590  39.334  1.00  0.00           H  
ATOM   2992 HG12 VAL   206      25.801  43.831  38.814  1.00  0.00           H  
ATOM   2993 HG13 VAL   206      25.308  42.285  39.466  1.00  0.00           H  
ATOM   2994  CG2 VAL   206      25.185  45.310  41.081  1.00  0.00           C  
ATOM   2995 HG21 VAL   206      25.667  45.888  40.294  1.00  0.00           H  
ATOM   2996 HG22 VAL   206      24.115  45.496  41.021  1.00  0.00           H  
ATOM   2997 HG23 VAL   206      25.576  45.716  42.012  1.00  0.00           H  
ATOM   2998  C   VAL   206      23.566  42.677  41.822  1.00  0.00           C  
ATOM   2999  O   VAL   206      22.730  43.527  41.725  1.00  0.00           O  
ATOM   3000  N   GLY   207      23.236  41.346  41.831  1.00  0.00           N  
ATOM   3001  H   GLY   207      23.963  40.712  42.132  1.00  0.00           H  
ATOM   3002  CA  GLY   207      22.143  40.835  41.016  1.00  0.00           C  
ATOM   3003  HA2 GLY   207      22.029  41.535  40.192  1.00  0.00           H  
ATOM   3004  HA3 GLY   207      22.318  39.782  40.807  1.00  0.00           H  
ATOM   3005  C   GLY   207      20.801  40.763  41.643  1.00  0.00           C  
ATOM   3006  O   GLY   207      20.145  39.696  41.654  1.00  0.00           O  
ATOM   3007  N   GLY   208      20.374  41.943  42.129  1.00  0.00           N  
ATOM   3008  H   GLY   208      20.927  42.786  42.059  1.00  0.00           H  
ATOM   3009  CA  GLY   208      18.967  42.217  42.114  1.00  0.00           C  
ATOM   3010  HA2 GLY   208      18.787  43.115  41.527  1.00  0.00           H  
ATOM   3011  HA3 GLY   208      18.489  41.332  41.702  1.00  0.00           H  
ATOM   3012  C   GLY   208      18.340  42.448  43.551  1.00  0.00           C  
ATOM   3013  O   GLY   208      19.052  42.678  44.507  1.00  0.00           O  
ATOM   3014  N   ALA   209      17.002  42.324  43.631  1.00  0.00           N  
ATOM   3015  H   ALA   209      16.572  42.214  42.723  1.00  0.00           H  
ATOM   3016  CA  ALA   209      16.276  42.982  44.667  1.00  0.00           C  
ATOM   3017  HA  ALA   209      16.617  44.014  44.696  1.00  0.00           H  
ATOM   3018  CB  ALA   209      14.814  42.934  44.438  1.00  0.00           C  
ATOM   3019  HB1 ALA   209      14.680  43.446  43.487  1.00  0.00           H  
ATOM   3020  HB2 ALA   209      14.525  41.902  44.250  1.00  0.00           H  
ATOM   3021  HB3 ALA   209      14.184  43.360  45.216  1.00  0.00           H  
ATOM   3022  C   ALA   209      16.470  42.338  46.022  1.00  0.00           C  
ATOM   3023  O   ALA   209      16.339  42.995  47.049  1.00  0.00           O  
ATOM   3024  N   VAL   210      16.892  41.041  46.032  1.00  0.00           N  
ATOM   3025  H   VAL   210      16.951  40.501  45.179  1.00  0.00           H  
ATOM   3026  CA  VAL   210      16.979  40.243  47.213  1.00  0.00           C  
ATOM   3027  HA  VAL   210      16.299  40.689  47.935  1.00  0.00           H  
ATOM   3028  CB  VAL   210      16.456  38.895  46.752  1.00  0.00           C  
ATOM   3029  HB  VAL   210      16.417  38.301  47.663  1.00  0.00           H  
ATOM   3030  CG1 VAL   210      14.956  38.877  46.495  1.00  0.00           C  
ATOM   3031 HG11 VAL   210      14.357  39.316  47.291  1.00  0.00           H  
ATOM   3032 HG12 VAL   210      14.748  39.573  45.685  1.00  0.00           H  
ATOM   3033 HG13 VAL   210      14.553  37.900  46.237  1.00  0.00           H  
ATOM   3034  CG2 VAL   210      17.178  38.056  45.658  1.00  0.00           C  
ATOM   3035 HG21 VAL   210      16.768  37.050  45.721  1.00  0.00           H  
ATOM   3036 HG22 VAL   210      16.891  38.523  44.718  1.00  0.00           H  
ATOM   3037 HG23 VAL   210      18.222  38.043  45.964  1.00  0.00           H  
ATOM   3038  C   VAL   210      18.415  40.189  47.661  1.00  0.00           C  
ATOM   3039  O   VAL   210      18.797  39.375  48.522  1.00  0.00           O  
ATOM   3040  N   VAL   211      19.362  40.884  46.933  1.00  0.00           N  
ATOM   3041  H   VAL   211      19.110  41.519  46.187  1.00  0.00           H  
ATOM   3042  CA  VAL   211      20.842  40.600  46.977  1.00  0.00           C  
ATOM   3043  HA  VAL   211      20.925  39.727  47.620  1.00  0.00           H  
ATOM   3044  CB  VAL   211      21.376  40.453  45.579  1.00  0.00           C  
ATOM   3045  HB  VAL   211      21.251  41.381  45.024  1.00  0.00           H  
ATOM   3046  CG1 VAL   211      22.880  40.061  45.630  1.00  0.00           C  
ATOM   3047 HG11 VAL   211      23.594  40.846  45.870  1.00  0.00           H  
ATOM   3048 HG12 VAL   211      23.038  39.196  46.271  1.00  0.00           H  
ATOM   3049 HG13 VAL   211      23.038  39.664  44.629  1.00  0.00           H  
ATOM   3050  CG2 VAL   211      20.588  39.290  44.933  1.00  0.00           C  
ATOM   3051 HG21 VAL   211      19.780  39.645  44.297  1.00  0.00           H  
ATOM   3052 HG22 VAL   211      21.124  38.589  44.297  1.00  0.00           H  
ATOM   3053 HG23 VAL   211      20.172  38.616  45.680  1.00  0.00           H  
ATOM   3054  C   VAL   211      21.579  41.741  47.628  1.00  0.00           C  
ATOM   3055  O   VAL   211      22.384  41.470  48.490  1.00  0.00           O  
ATOM   3056  N   THR   212      21.294  42.968  47.189  1.00  0.00           N  
ATOM   3057  H   THR   212      20.615  43.132  46.458  1.00  0.00           H  
ATOM   3058  CA  THR   212      22.117  44.180  47.560  1.00  0.00           C  
ATOM   3059  HA  THR   212      22.729  43.984  48.438  1.00  0.00           H  
ATOM   3060  CB  THR   212      23.116  44.549  46.391  1.00  0.00           C  
ATOM   3061  HB  THR   212      23.655  43.649  46.103  1.00  0.00           H  
ATOM   3062  CG2 THR   212      22.420  45.006  45.202  1.00  0.00           C  
ATOM   3063 HG21 THR   212      21.961  44.226  44.598  1.00  0.00           H  
ATOM   3064 HG22 THR   212      21.649  45.713  45.501  1.00  0.00           H  
ATOM   3065 HG23 THR   212      23.097  45.536  44.534  1.00  0.00           H  
ATOM   3066  OG1 THR   212      23.943  45.618  46.836  1.00  0.00           O  
ATOM   3067  HG1 THR   212      24.558  45.295  47.512  1.00  0.00           H  
ATOM   3068  C   THR   212      21.160  45.294  47.938  1.00  0.00           C  
ATOM   3069  O   THR   212      19.994  45.093  47.757  1.00  0.00           O  
ATOM   3070  N   GLY   213      21.639  46.343  48.563  1.00  0.00           N  
ATOM   3071  H   GLY   213      22.627  46.426  48.763  1.00  0.00           H  
ATOM   3072  CA  GLY   213      20.844  47.491  48.988  1.00  0.00           C  
ATOM   3073  HA2 GLY   213      21.417  48.414  48.936  1.00  0.00           H  
ATOM   3074  HA3 GLY   213      19.973  47.528  48.338  1.00  0.00           H  
ATOM   3075  C   GLY   213      20.324  47.275  50.365  1.00  0.00           C  
ATOM   3076  O   GLY   213      20.671  47.954  51.310  1.00  0.00           O  
ATOM   3077  N   VAL   214      19.432  46.255  50.549  1.00  0.00           N  
ATOM   3078  H   VAL   214      19.270  45.762  49.681  1.00  0.00           H  
ATOM   3079  CA  VAL   214      18.906  45.906  51.795  1.00  0.00           C  
ATOM   3080  HA  VAL   214      19.384  46.441  52.612  1.00  0.00           H  
ATOM   3081  CB  VAL   214      17.377  46.184  51.905  1.00  0.00           C  
ATOM   3082  HB  VAL   214      16.789  45.814  51.067  1.00  0.00           H  
ATOM   3083  CG1 VAL   214      16.784  45.562  53.177  1.00  0.00           C  
ATOM   3084 HG11 VAL   214      15.781  45.971  53.280  1.00  0.00           H  
ATOM   3085 HG12 VAL   214      16.748  44.481  53.054  1.00  0.00           H  
ATOM   3086 HG13 VAL   214      17.263  45.878  54.102  1.00  0.00           H  
ATOM   3087  CG2 VAL   214      17.200  47.640  51.957  1.00  0.00           C  
ATOM   3088 HG21 VAL   214      16.170  47.945  52.131  1.00  0.00           H  
ATOM   3089 HG22 VAL   214      17.775  47.940  52.830  1.00  0.00           H  
ATOM   3090 HG23 VAL   214      17.461  48.073  50.993  1.00  0.00           H  
ATOM   3091  C   VAL   214      19.289  44.437  52.255  1.00  0.00           C  
ATOM   3092  O   VAL   214      19.703  44.168  53.405  1.00  0.00           O  
ATOM   3093  N   THR   215      19.314  43.514  51.247  1.00  0.00           N  
ATOM   3094  H   THR   215      18.724  43.619  50.433  1.00  0.00           H  
ATOM   3095  CA  THR   215      20.173  42.339  51.299  1.00  0.00           C  
ATOM   3096  HA  THR   215      20.184  41.938  50.288  1.00  0.00           H  
ATOM   3097  CB  THR   215      19.642  41.230  52.204  1.00  0.00           C  
ATOM   3098  HB  THR   215      18.560  41.264  52.303  1.00  0.00           H  
ATOM   3099  CG2 THR   215      19.977  39.757  51.807  1.00  0.00           C  
ATOM   3100 HG21 THR   215      19.807  39.708  50.733  1.00  0.00           H  
ATOM   3101 HG22 THR   215      21.012  39.488  52.007  1.00  0.00           H  
ATOM   3102 HG23 THR   215      19.376  39.042  52.365  1.00  0.00           H  
ATOM   3103  OG1 THR   215      20.184  41.542  53.474  1.00  0.00           O  
ATOM   3104  HG1 THR   215      20.088  42.506  53.517  1.00  0.00           H  
ATOM   3105  C   THR   215      21.652  42.709  51.370  1.00  0.00           C  
ATOM   3106  O   THR   215      22.007  43.797  50.961  1.00  0.00           O  
ATOM   3107  N   ALA   216      22.570  41.716  51.578  1.00  0.00           N  
ATOM   3108  H   ALA   216      22.207  40.886  52.028  1.00  0.00           H  
ATOM   3109  CA  ALA   216      23.994  41.815  51.625  1.00  0.00           C  
ATOM   3110  HA  ALA   216      24.228  42.633  50.947  1.00  0.00           H  
ATOM   3111  CB  ALA   216      24.431  42.329  53.034  1.00  0.00           C  
ATOM   3112  HB1 ALA   216      25.405  42.814  53.023  1.00  0.00           H  
ATOM   3113  HB2 ALA   216      23.746  43.074  53.434  1.00  0.00           H  
ATOM   3114  HB3 ALA   216      24.404  41.533  53.776  1.00  0.00           H  
ATOM   3115  C   ALA   216      24.680  40.504  51.114  1.00  0.00           C  
ATOM   3116  O   ALA   216      25.762  40.139  51.525  1.00  0.00           O  
ATOM   3117  N   VAL   217      23.907  39.697  50.252  1.00  0.00           N  
ATOM   3118  H   VAL   217      23.129  40.179  49.822  1.00  0.00           H  
ATOM   3119  CA  VAL   217      24.247  38.422  49.788  1.00  0.00           C  
ATOM   3120  HA  VAL   217      25.048  38.062  50.430  1.00  0.00           H  
ATOM   3121  CB  VAL   217      23.109  37.308  50.048  1.00  0.00           C  
ATOM   3122  HB  VAL   217      23.573  36.392  49.689  1.00  0.00           H  
ATOM   3123  CG1 VAL   217      22.791  37.199  51.533  1.00  0.00           C  
ATOM   3124 HG11 VAL   217      22.066  36.412  51.729  1.00  0.00           H  
ATOM   3125 HG12 VAL   217      23.730  36.937  52.016  1.00  0.00           H  
ATOM   3126 HG13 VAL   217      22.624  38.205  51.912  1.00  0.00           H  
ATOM   3127  CG2 VAL   217      21.942  37.757  49.131  1.00  0.00           C  
ATOM   3128 HG21 VAL   217      21.672  38.783  49.372  1.00  0.00           H  
ATOM   3129 HG22 VAL   217      22.164  37.630  48.073  1.00  0.00           H  
ATOM   3130 HG23 VAL   217      21.029  37.250  49.438  1.00  0.00           H  
ATOM   3131  C   VAL   217      24.787  38.479  48.355  1.00  0.00           C  
ATOM   3132  O   VAL   217      25.134  39.552  47.885  1.00  0.00           O  
ATOM   3133  N   ALA   218      24.921  37.331  47.696  1.00  0.00           N  
ATOM   3134  H   ALA   218      24.666  36.468  48.157  1.00  0.00           H  
ATOM   3135  CA  ALA   218      25.345  37.285  46.250  1.00  0.00           C  
ATOM   3136  HA  ALA   218      25.181  38.277  45.835  1.00  0.00           H  
ATOM   3137  CB  ALA   218      26.789  36.822  46.174  1.00  0.00           C  
ATOM   3138  HB1 ALA   218      26.879  35.814  46.573  1.00  0.00           H  
ATOM   3139  HB2 ALA   218      26.937  36.808  45.096  1.00  0.00           H  
ATOM   3140  HB3 ALA   218      27.405  37.547  46.703  1.00  0.00           H  
ATOM   3141  C   ALA   218      24.356  36.421  45.451  1.00  0.00           C  
ATOM   3142  O   ALA   218      23.700  35.532  46.012  1.00  0.00           O  
ATOM   3143  N   GLN   219      24.314  36.641  44.145  1.00  0.00           N  
ATOM   3144  H   GLN   219      24.946  37.254  43.648  1.00  0.00           H  
ATOM   3145  CA  GLN   219      23.195  36.060  43.385  1.00  0.00           C  
ATOM   3146  HA  GLN   219      22.276  36.154  43.960  1.00  0.00           H  
ATOM   3147  CB  GLN   219      23.090  36.751  41.967  1.00  0.00           C  
ATOM   3148  HB2 GLN   219      23.222  37.829  42.028  1.00  0.00           H  
ATOM   3149  HB3 GLN   219      23.945  36.428  41.377  1.00  0.00           H  
ATOM   3150  CG  GLN   219      21.765  36.354  41.106  1.00  0.00           C  
ATOM   3151  HG2 GLN   219      21.810  35.284  40.911  1.00  0.00           H  
ATOM   3152  HG3 GLN   219      20.925  36.591  41.756  1.00  0.00           H  
ATOM   3153  CD  GLN   219      21.507  37.044  39.815  1.00  0.00           C  
ATOM   3154  OE1 GLN   219      22.225  37.787  39.148  1.00  0.00           O  
ATOM   3155  NE2 GLN   219      20.456  36.575  39.181  1.00  0.00           N  
ATOM   3156 HE21 GLN   219      20.185  36.834  38.242  1.00  0.00           H  
ATOM   3157 HE22 GLN   219      19.871  35.897  39.650  1.00  0.00           H  
ATOM   3158  C   GLN   219      23.421  34.577  43.275  1.00  0.00           C  
ATOM   3159  O   GLN   219      22.429  33.839  43.181  1.00  0.00           O  
ATOM   3160  N   LYS   220      24.777  34.082  43.444  1.00  0.00           N  
ATOM   3161  H   LYS   220      25.543  34.742  43.430  1.00  0.00           H  
ATOM   3162  CA  LYS   220      25.028  32.598  43.587  1.00  0.00           C  
ATOM   3163  HA  LYS   220      24.748  32.197  42.616  1.00  0.00           H  
ATOM   3164  CB  LYS   220      26.513  32.425  43.801  1.00  0.00           C  
ATOM   3165  HB2 LYS   220      26.793  32.746  42.800  1.00  0.00           H  
ATOM   3166  HB3 LYS   220      27.070  33.100  44.448  1.00  0.00           H  
ATOM   3167  CG  LYS   220      26.817  30.877  43.993  1.00  0.00           C  
ATOM   3168  HG2 LYS   220      26.579  30.650  45.030  1.00  0.00           H  
ATOM   3169  HG3 LYS   220      26.050  30.337  43.441  1.00  0.00           H  
ATOM   3170  CD  LYS   220      28.240  30.490  43.635  1.00  0.00           C  
ATOM   3171  HD2 LYS   220      28.307  30.414  42.552  1.00  0.00           H  
ATOM   3172  HD3 LYS   220      28.920  31.310  43.857  1.00  0.00           H  
ATOM   3173  CE  LYS   220      28.621  29.178  44.291  1.00  0.00           C  
ATOM   3174  HE2 LYS   220      28.442  29.207  45.363  1.00  0.00           H  
ATOM   3175  HE3 LYS   220      28.025  28.378  43.858  1.00  0.00           H  
ATOM   3176  NZ  LYS   220      30.055  28.879  44.177  1.00  0.00           N  
ATOM   3177  HZ1 LYS   220      30.371  29.137  43.225  1.00  0.00           H  
ATOM   3178  HZ2 LYS   220      30.655  29.494  44.756  1.00  0.00           H  
ATOM   3179  HZ3 LYS   220      30.221  27.859  44.247  1.00  0.00           H  
ATOM   3180  C   LYS   220      24.133  32.050  44.733  1.00  0.00           C  
ATOM   3181  O   LYS   220      23.315  31.158  44.494  1.00  0.00           O  
ATOM   3182  N   THR   221      24.162  32.689  45.904  1.00  0.00           N  
ATOM   3183  H   THR   221      24.690  33.549  45.968  1.00  0.00           H  
ATOM   3184  CA  THR   221      23.455  32.334  47.121  1.00  0.00           C  
ATOM   3185  HA  THR   221      23.672  33.120  47.840  1.00  0.00           H  
ATOM   3186  CB  THR   221      24.109  31.058  47.881  1.00  0.00           C  
ATOM   3187  HB  THR   221      23.813  31.126  48.926  1.00  0.00           H  
ATOM   3188  CG2 THR   221      23.563  29.746  47.300  1.00  0.00           C  
ATOM   3189 HG21 THR   221      24.274  29.405  46.551  1.00  0.00           H  
ATOM   3190 HG22 THR   221      23.595  28.977  48.069  1.00  0.00           H  
ATOM   3191 HG23 THR   221      22.601  29.756  46.791  1.00  0.00           H  
ATOM   3192  OG1 THR   221      25.527  30.970  47.970  1.00  0.00           O  
ATOM   3193  HG1 THR   221      25.915  31.845  48.123  1.00  0.00           H  
ATOM   3194  C   THR   221      21.890  32.165  47.114  1.00  0.00           C  
ATOM   3195  O   THR   221      21.309  31.688  48.094  1.00  0.00           O  
ATOM   3196  N   VAL   222      21.232  32.767  46.103  1.00  0.00           N  
ATOM   3197  H   VAL   222      21.730  33.311  45.411  1.00  0.00           H  
ATOM   3198  CA  VAL   222      19.777  33.037  46.203  1.00  0.00           C  
ATOM   3199  HA  VAL   222      19.370  32.337  46.930  1.00  0.00           H  
ATOM   3200  CB  VAL   222      19.364  34.408  46.722  1.00  0.00           C  
ATOM   3201  HB  VAL   222      18.299  34.496  46.930  1.00  0.00           H  
ATOM   3202  CG1 VAL   222      19.831  34.803  48.111  1.00  0.00           C  
ATOM   3203 HG11 VAL   222      19.525  35.799  48.423  1.00  0.00           H  
ATOM   3204 HG12 VAL   222      19.398  34.048  48.765  1.00  0.00           H  
ATOM   3205 HG13 VAL   222      20.905  34.640  48.163  1.00  0.00           H  
ATOM   3206  CG2 VAL   222      19.654  35.591  45.788  1.00  0.00           C  
ATOM   3207 HG21 VAL   222      19.899  36.493  46.346  1.00  0.00           H  
ATOM   3208 HG22 VAL   222      20.517  35.346  45.173  1.00  0.00           H  
ATOM   3209 HG23 VAL   222      18.783  35.864  45.195  1.00  0.00           H  
ATOM   3210  C   VAL   222      19.066  32.890  44.873  1.00  0.00           C  
ATOM   3211  O   VAL   222      17.825  32.748  44.895  1.00  0.00           O  
ATOM   3212  N   GLU   223      19.722  32.894  43.718  1.00  0.00           N  
ATOM   3213  H   GLU   223      20.728  32.966  43.658  1.00  0.00           H  
ATOM   3214  CA  GLU   223      19.029  32.551  42.452  1.00  0.00           C  
ATOM   3215  HA  GLU   223      18.179  33.210  42.293  1.00  0.00           H  
ATOM   3216  CB  GLU   223      20.065  32.740  41.359  1.00  0.00           C  
ATOM   3217  HB2 GLU   223      20.415  33.769  41.417  1.00  0.00           H  
ATOM   3218  HB3 GLU   223      20.869  32.048  41.604  1.00  0.00           H  
ATOM   3219  CG  GLU   223      19.703  32.556  39.829  1.00  0.00           C  
ATOM   3220  HG2 GLU   223      20.498  32.893  39.167  1.00  0.00           H  
ATOM   3221  HG3 GLU   223      19.542  31.495  39.646  1.00  0.00           H  
ATOM   3222  CD  GLU   223      18.562  33.372  39.462  1.00  0.00           C  
ATOM   3223  OE1 GLU   223      18.465  34.566  39.812  1.00  0.00           O  
ATOM   3224  OE2 GLU   223      17.485  32.857  38.958  1.00  0.00           O  
ATOM   3225  C   GLU   223      18.525  31.125  42.528  1.00  0.00           C  
ATOM   3226  O   GLU   223      19.337  30.193  42.429  1.00  0.00           O  
ATOM   3227  N   GLY   224      17.186  30.981  42.631  1.00  0.00           N  
ATOM   3228  H   GLY   224      16.599  31.805  42.638  1.00  0.00           H  
ATOM   3229  CA  GLY   224      16.478  29.704  42.587  1.00  0.00           C  
ATOM   3230  HA2 GLY   224      15.595  29.722  41.952  1.00  0.00           H  
ATOM   3231  HA3 GLY   224      17.183  28.960  42.225  1.00  0.00           H  
ATOM   3232  C   GLY   224      16.113  29.293  43.997  1.00  0.00           C  
ATOM   3233  O   GLY   224      15.026  28.821  44.319  1.00  0.00           O  
ATOM   3234  N   ALA   225      17.145  29.343  44.915  1.00  0.00           N  
ATOM   3235  H   ALA   225      18.067  29.747  44.815  1.00  0.00           H  
ATOM   3236  CA  ALA   225      16.989  28.717  46.188  1.00  0.00           C  
ATOM   3237  HA  ALA   225      16.406  27.799  46.152  1.00  0.00           H  
ATOM   3238  CB  ALA   225      18.400  28.455  46.687  1.00  0.00           C  
ATOM   3239  HB1 ALA   225      19.085  29.296  46.767  1.00  0.00           H  
ATOM   3240  HB2 ALA   225      18.254  28.021  47.674  1.00  0.00           H  
ATOM   3241  HB3 ALA   225      18.876  27.859  45.911  1.00  0.00           H  
ATOM   3242  C   ALA   225      16.265  29.672  47.243  1.00  0.00           C  
ATOM   3243  O   ALA   225      15.585  29.229  48.173  1.00  0.00           O  
ATOM   3244  N   GLY   226      16.243  31.008  46.932  1.00  0.00           N  
ATOM   3245  H   GLY   226      16.846  31.299  46.174  1.00  0.00           H  
ATOM   3246  CA  GLY   226      15.547  32.037  47.596  1.00  0.00           C  
ATOM   3247  HA2 GLY   226      15.664  32.062  48.677  1.00  0.00           H  
ATOM   3248  HA3 GLY   226      15.995  32.963  47.242  1.00  0.00           H  
ATOM   3249  C   GLY   226      14.057  32.032  47.104  1.00  0.00           C  
ATOM   3250  O   GLY   226      13.283  32.940  47.500  1.00  0.00           O  
ATOM   3251  N   SER   227      13.616  31.094  46.155  1.00  0.00           N  
ATOM   3252  H   SER   227      14.305  30.442  45.803  1.00  0.00           H  
ATOM   3253  CA  SER   227      12.573  31.441  45.202  1.00  0.00           C  
ATOM   3254  HA  SER   227      11.929  32.119  45.758  1.00  0.00           H  
ATOM   3255  CB  SER   227      12.875  32.143  43.938  1.00  0.00           C  
ATOM   3256  HB2 SER   227      11.994  32.467  43.389  1.00  0.00           H  
ATOM   3257  HB3 SER   227      13.473  33.011  44.204  1.00  0.00           H  
ATOM   3258  OG  SER   227      13.667  31.319  43.197  1.00  0.00           O  
ATOM   3259  HG  SER   227      13.232  30.505  42.900  1.00  0.00           H  
ATOM   3260  C   SER   227      11.699  30.207  44.920  1.00  0.00           C  
ATOM   3261  O   SER   227      11.299  29.825  43.846  1.00  0.00           O  
ATOM   3262  N   ILE   228      11.121  29.586  46.044  1.00  0.00           N  
ATOM   3263  H   ILE   228      11.226  29.954  46.980  1.00  0.00           H  
ATOM   3264  CA  ILE   228      10.967  28.129  46.027  1.00  0.00           C  
ATOM   3265  HA  ILE   228      11.652  27.808  45.245  1.00  0.00           H  
ATOM   3266  CB  ILE   228      11.343  27.521  47.388  1.00  0.00           C  
ATOM   3267  HB  ILE   228      11.066  26.474  47.288  1.00  0.00           H  
ATOM   3268  CG2 ILE   228      12.868  27.724  47.581  1.00  0.00           C  
ATOM   3269 HG21 ILE   228      13.037  28.791  47.715  1.00  0.00           H  
ATOM   3270 HG22 ILE   228      13.315  27.220  48.435  1.00  0.00           H  
ATOM   3271 HG23 ILE   228      13.421  27.427  46.692  1.00  0.00           H  
ATOM   3272  CG1 ILE   228      10.434  28.171  48.516  1.00  0.00           C  
ATOM   3273 HG12 ILE   228      10.298  29.240  48.361  1.00  0.00           H  
ATOM   3274 HG13 ILE   228       9.475  27.662  48.446  1.00  0.00           H  
ATOM   3275  CD1 ILE   228      10.945  27.875  49.945  1.00  0.00           C  
ATOM   3276 HD11 ILE   228      11.082  26.815  50.148  1.00  0.00           H  
ATOM   3277 HD12 ILE   228      11.860  28.342  50.304  1.00  0.00           H  
ATOM   3278 HD13 ILE   228      10.274  28.348  50.660  1.00  0.00           H  
ATOM   3279  C   ILE   228       9.563  27.711  45.604  1.00  0.00           C  
ATOM   3280  O   ILE   228       9.520  26.626  45.018  1.00  0.00           O  
ATOM   3281  N   ALA   229       8.484  28.527  45.877  1.00  0.00           N  
ATOM   3282  H   ALA   229       8.663  29.465  46.211  1.00  0.00           H  
ATOM   3283  CA  ALA   229       7.117  28.091  45.592  1.00  0.00           C  
ATOM   3284  HA  ALA   229       6.887  27.054  45.825  1.00  0.00           H  
ATOM   3285  CB  ALA   229       6.083  28.943  46.403  1.00  0.00           C  
ATOM   3286  HB1 ALA   229       5.037  28.694  46.236  1.00  0.00           H  
ATOM   3287  HB2 ALA   229       6.290  28.684  47.440  1.00  0.00           H  
ATOM   3288  HB3 ALA   229       6.336  29.998  46.324  1.00  0.00           H  
ATOM   3289  C   ALA   229       6.936  28.252  44.068  1.00  0.00           C  
ATOM   3290  O   ALA   229       6.424  27.339  43.358  1.00  0.00           O  
ATOM   3291  N   ALA   230       7.558  29.326  43.465  1.00  0.00           N  
ATOM   3292  H   ALA   230       7.939  30.059  44.048  1.00  0.00           H  
ATOM   3293  CA  ALA   230       7.601  29.641  42.034  1.00  0.00           C  
ATOM   3294  HA  ALA   230       6.576  29.640  41.670  1.00  0.00           H  
ATOM   3295  CB  ALA   230       8.279  30.961  41.844  1.00  0.00           C  
ATOM   3296  HB1 ALA   230       9.255  31.166  42.277  1.00  0.00           H  
ATOM   3297  HB2 ALA   230       8.134  31.350  40.838  1.00  0.00           H  
ATOM   3298  HB3 ALA   230       7.795  31.663  42.520  1.00  0.00           H  
ATOM   3299  C   ALA   230       8.330  28.657  41.175  1.00  0.00           C  
ATOM   3300  O   ALA   230       7.728  27.998  40.292  1.00  0.00           O  
ATOM   3301  N   ALA   231       9.579  28.396  41.546  1.00  0.00           N  
ATOM   3302  H   ALA   231       9.998  28.663  42.426  1.00  0.00           H  
ATOM   3303  CA  ALA   231      10.373  27.425  40.783  1.00  0.00           C  
ATOM   3304  HA  ALA   231      10.323  27.671  39.725  1.00  0.00           H  
ATOM   3305  CB  ALA   231      11.778  27.469  41.270  1.00  0.00           C  
ATOM   3306  HB1 ALA   231      12.462  26.765  40.801  1.00  0.00           H  
ATOM   3307  HB2 ALA   231      12.242  28.449  41.171  1.00  0.00           H  
ATOM   3308  HB3 ALA   231      11.742  27.373  42.353  1.00  0.00           H  
ATOM   3309  C   ALA   231       9.783  26.023  40.920  1.00  0.00           C  
ATOM   3310  O   ALA   231       9.952  25.219  39.947  1.00  0.00           O  
ATOM   3311  N   THR   232       9.094  25.692  42.103  1.00  0.00           N  
ATOM   3312  H   THR   232       9.190  26.373  42.845  1.00  0.00           H  
ATOM   3313  CA  THR   232       8.333  24.390  42.149  1.00  0.00           C  
ATOM   3314  HA  THR   232       7.762  24.416  41.224  1.00  0.00           H  
ATOM   3315  CB  THR   232       7.418  24.276  43.379  1.00  0.00           C  
ATOM   3316  HB  THR   232       6.741  25.125  43.326  1.00  0.00           H  
ATOM   3317  CG2 THR   232       6.716  22.948  43.346  1.00  0.00           C  
ATOM   3318 HG21 THR   232       6.214  22.709  44.282  1.00  0.00           H  
ATOM   3319 HG22 THR   232       6.028  22.852  42.509  1.00  0.00           H  
ATOM   3320 HG23 THR   232       7.354  22.071  43.261  1.00  0.00           H  
ATOM   3321  OG1 THR   232       8.008  24.276  44.665  1.00  0.00           O  
ATOM   3322  HG1 THR   232       8.335  25.179  44.800  1.00  0.00           H  
ATOM   3323  C   THR   232       9.394  23.306  42.118  1.00  0.00           C  
ATOM   3324  O   THR   232      10.378  23.404  42.882  1.00  0.00           O  
ATOM   3325  N   GLY   233       9.187  22.265  41.281  1.00  0.00           N  
ATOM   3326  H   GLY   233       8.342  22.230  40.728  1.00  0.00           H  
ATOM   3327  CA  GLY   233      10.135  21.237  41.178  1.00  0.00           C  
ATOM   3328  HA2 GLY   233      10.279  20.835  42.178  1.00  0.00           H  
ATOM   3329  HA3 GLY   233       9.754  20.375  40.636  1.00  0.00           H  
ATOM   3330  C   GLY   233      11.484  21.552  40.548  1.00  0.00           C  
ATOM   3331  O   GLY   233      12.314  20.620  40.390  1.00  0.00           O  
ATOM   3332  N   PHE   234      11.817  22.865  40.249  1.00  0.00           N  
ATOM   3333  H   PHE   234      11.168  23.638  40.302  1.00  0.00           H  
ATOM   3334  CA  PHE   234      13.158  23.195  39.891  1.00  0.00           C  
ATOM   3335  HA  PHE   234      13.657  22.428  39.303  1.00  0.00           H  
ATOM   3336  CB  PHE   234      13.127  24.434  39.001  1.00  0.00           C  
ATOM   3337  HB2 PHE   234      12.653  24.267  38.036  1.00  0.00           H  
ATOM   3338  HB3 PHE   234      12.525  25.147  39.561  1.00  0.00           H  
ATOM   3339  CG  PHE   234      14.443  24.988  38.607  1.00  0.00           C  
ATOM   3340  CD1 PHE   234      15.114  24.507  37.531  1.00  0.00           C  
ATOM   3341  HD1 PHE   234      14.650  23.696  36.982  1.00  0.00           H  
ATOM   3342  CE1 PHE   234      16.374  24.985  37.228  1.00  0.00           C  
ATOM   3343  HE1 PHE   234      16.874  24.515  36.389  1.00  0.00           H  
ATOM   3344  CZ  PHE   234      16.962  26.040  37.981  1.00  0.00           C  
ATOM   3345  HZ  PHE   234      17.974  26.311  37.705  1.00  0.00           H  
ATOM   3346  CE2 PHE   234      16.236  26.600  39.036  1.00  0.00           C  
ATOM   3347  HE2 PHE   234      16.588  27.435  39.631  1.00  0.00           H  
ATOM   3348  CD2 PHE   234      15.022  25.998  39.449  1.00  0.00           C  
ATOM   3349  HD2 PHE   234      14.554  26.467  40.307  1.00  0.00           H  
ATOM   3350  C   PHE   234      14.041  23.438  41.132  1.00  0.00           C  
ATOM   3351  O   PHE   234      15.285  23.721  40.958  1.00  0.00           O  
ATOM   3352  N   VAL   235      13.478  23.154  42.338  1.00  0.00           N  
ATOM   3353  H   VAL   235      12.579  22.691  42.335  1.00  0.00           H  
ATOM   3354  CA  VAL   235      14.221  23.170  43.601  1.00  0.00           C  
ATOM   3355  HA  VAL   235      15.241  23.034  43.247  1.00  0.00           H  
ATOM   3356  CB  VAL   235      14.059  24.498  44.361  1.00  0.00           C  
ATOM   3357  HB  VAL   235      14.678  24.501  45.256  1.00  0.00           H  
ATOM   3358  CG1 VAL   235      14.562  25.603  43.498  1.00  0.00           C  
ATOM   3359 HG11 VAL   235      13.710  25.890  42.886  1.00  0.00           H  
ATOM   3360 HG12 VAL   235      14.805  26.415  44.181  1.00  0.00           H  
ATOM   3361 HG13 VAL   235      15.390  25.413  42.818  1.00  0.00           H  
ATOM   3362  CG2 VAL   235      12.587  24.854  44.763  1.00  0.00           C  
ATOM   3363 HG21 VAL   235      12.539  25.663  45.489  1.00  0.00           H  
ATOM   3364 HG22 VAL   235      11.941  24.984  43.898  1.00  0.00           H  
ATOM   3365 HG23 VAL   235      12.237  23.960  45.276  1.00  0.00           H  
ATOM   3366  C   VAL   235      13.947  21.916  44.444  1.00  0.00           C  
ATOM   3367  O   VAL   235      12.920  21.238  44.369  1.00  0.00           O  
ATOM   3368  N   LYS   236      14.957  21.606  45.313  1.00  0.00           N  
ATOM   3369  H   LYS   236      15.776  22.198  45.346  1.00  0.00           H  
ATOM   3370  CA  LYS   236      14.962  20.386  46.208  1.00  0.00           C  
ATOM   3371  HA  LYS   236      13.973  19.937  46.266  1.00  0.00           H  
ATOM   3372  CB  LYS   236      15.861  19.402  45.504  1.00  0.00           C  
ATOM   3373  HB2 LYS   236      15.587  19.268  44.460  1.00  0.00           H  
ATOM   3374  HB3 LYS   236      16.824  19.889  45.363  1.00  0.00           H  
ATOM   3375  CG  LYS   236      16.121  18.009  46.116  1.00  0.00           C  
ATOM   3376  HG2 LYS   236      16.173  18.118  47.197  1.00  0.00           H  
ATOM   3377  HG3 LYS   236      15.256  17.393  45.876  1.00  0.00           H  
ATOM   3378  CD  LYS   236      17.320  17.249  45.677  1.00  0.00           C  
ATOM   3379  HD2 LYS   236      18.163  17.843  46.022  1.00  0.00           H  
ATOM   3380  HD3 LYS   236      17.425  16.287  46.175  1.00  0.00           H  
ATOM   3381  CE  LYS   236      17.348  17.064  44.137  1.00  0.00           C  
ATOM   3382  HE2 LYS   236      16.363  16.753  43.797  1.00  0.00           H  
ATOM   3383  HE3 LYS   236      17.469  18.072  43.749  1.00  0.00           H  
ATOM   3384  NZ  LYS   236      18.350  16.075  43.662  1.00  0.00           N  
ATOM   3385  HZ1 LYS   236      19.293  16.497  43.588  1.00  0.00           H  
ATOM   3386  HZ2 LYS   236      18.495  15.245  44.263  1.00  0.00           H  
ATOM   3387  HZ3 LYS   236      18.132  15.624  42.755  1.00  0.00           H  
ATOM   3388  C   LYS   236      15.412  20.835  47.667  1.00  0.00           C  
ATOM   3389  O   LYS   236      15.961  21.932  47.840  1.00  0.00           O  
ATOM   3390  N   LYS   237      15.125  19.943  48.661  1.00  0.00           N  
ATOM   3391  H   LYS   237      14.500  19.160  48.522  1.00  0.00           H  
ATOM   3392  CA  LYS   237      15.313  20.171  50.127  1.00  0.00           C  
ATOM   3393  HA  LYS   237      15.913  21.078  50.135  1.00  0.00           H  
ATOM   3394  CB  LYS   237      13.996  20.601  50.802  1.00  0.00           C  
ATOM   3395  HB2 LYS   237      13.534  21.283  50.092  1.00  0.00           H  
ATOM   3396  HB3 LYS   237      13.416  19.680  50.779  1.00  0.00           H  
ATOM   3397  CG  LYS   237      14.050  21.289  52.157  1.00  0.00           C  
ATOM   3398  HG2 LYS   237      15.021  20.971  52.531  1.00  0.00           H  
ATOM   3399  HG3 LYS   237      13.961  22.357  51.964  1.00  0.00           H  
ATOM   3400  CD  LYS   237      13.045  20.948  53.265  1.00  0.00           C  
ATOM   3401  HD2 LYS   237      13.427  21.425  54.165  1.00  0.00           H  
ATOM   3402  HD3 LYS   237      12.080  21.441  53.164  1.00  0.00           H  
ATOM   3403  CE  LYS   237      12.926  19.490  53.594  1.00  0.00           C  
ATOM   3404  HE2 LYS   237      12.222  19.050  52.891  1.00  0.00           H  
ATOM   3405  HE3 LYS   237      13.893  18.996  53.547  1.00  0.00           H  
ATOM   3406  NZ  LYS   237      12.382  19.313  54.974  1.00  0.00           N  
ATOM   3407  HZ1 LYS   237      12.938  19.810  55.693  1.00  0.00           H  
ATOM   3408  HZ2 LYS   237      11.442  19.747  54.937  1.00  0.00           H  
ATOM   3409  HZ3 LYS   237      12.278  18.299  55.157  1.00  0.00           H  
ATOM   3410  C   LYS   237      16.063  19.010  50.762  1.00  0.00           C  
ATOM   3411  O   LYS   237      15.665  17.857  50.660  1.00  0.00           O  
ATOM   3412  N   ASP   238      17.172  19.335  51.438  1.00  0.00           N  
ATOM   3413  H   ASP   238      17.621  20.218  51.233  1.00  0.00           H  
ATOM   3414  CA  ASP   238      17.756  18.457  52.369  1.00  0.00           C  
ATOM   3415  HA  ASP   238      18.158  17.550  51.924  1.00  0.00           H  
ATOM   3416  CB  ASP   238      18.941  19.143  53.100  1.00  0.00           C  
ATOM   3417  HB2 ASP   238      18.504  19.805  53.845  1.00  0.00           H  
ATOM   3418  HB3 ASP   238      19.429  18.377  53.700  1.00  0.00           H  
ATOM   3419  CG  ASP   238      19.941  19.797  52.259  1.00  0.00           C  
ATOM   3420  OD1 ASP   238      20.616  20.791  52.724  1.00  0.00           O  
ATOM   3421  OD2 ASP   238      20.111  19.454  51.069  1.00  0.00           O  
ATOM   3422  C   ASP   238      16.666  18.127  53.430  1.00  0.00           C  
ATOM   3423  O   ASP   238      16.283  18.957  54.253  1.00  0.00           O  
ATOM   3424  N   GLN   239      16.158  16.905  53.406  1.00  0.00           N  
ATOM   3425  H   GLN   239      16.678  16.287  52.797  1.00  0.00           H  
ATOM   3426  CA  GLN   239      15.138  16.391  54.357  1.00  0.00           C  
ATOM   3427  HA  GLN   239      14.609  17.167  54.905  1.00  0.00           H  
ATOM   3428  CB  GLN   239      14.267  15.432  53.542  1.00  0.00           C  
ATOM   3429  HB2 GLN   239      13.787  15.983  52.736  1.00  0.00           H  
ATOM   3430  HB3 GLN   239      14.840  14.666  53.024  1.00  0.00           H  
ATOM   3431  CG  GLN   239      13.128  14.717  54.321  1.00  0.00           C  
ATOM   3432  HG2 GLN   239      12.619  13.955  53.735  1.00  0.00           H  
ATOM   3433  HG3 GLN   239      13.573  14.116  55.112  1.00  0.00           H  
ATOM   3434  CD  GLN   239      12.178  15.735  54.925  1.00  0.00           C  
ATOM   3435  OE1 GLN   239      11.796  16.764  54.435  1.00  0.00           O  
ATOM   3436  NE2 GLN   239      11.540  15.390  56.039  1.00  0.00           N  
ATOM   3437 HE21 GLN   239      11.430  16.279  56.508  1.00  0.00           H  
ATOM   3438 HE22 GLN   239      11.978  14.701  56.636  1.00  0.00           H  
ATOM   3439  C   GLN   239      16.044  15.584  55.383  1.00  0.00           C  
ATOM   3440  O   GLN   239      16.094  14.349  55.450  1.00  0.00           O  
ATOM   3441  N   LEU   240      16.709  16.341  56.250  1.00  0.00           N  
ATOM   3442  H   LEU   240      16.463  17.322  56.266  1.00  0.00           H  
ATOM   3443  CA  LEU   240      17.336  15.834  57.492  1.00  0.00           C  
ATOM   3444  HA  LEU   240      17.862  14.931  57.191  1.00  0.00           H  
ATOM   3445  CB  LEU   240      18.285  16.877  57.970  1.00  0.00           C  
ATOM   3446  HB2 LEU   240      18.744  17.271  57.066  1.00  0.00           H  
ATOM   3447  HB3 LEU   240      17.695  17.655  58.451  1.00  0.00           H  
ATOM   3448  CG  LEU   240      19.427  16.240  58.835  1.00  0.00           C  
ATOM   3449  HG  LEU   240      19.927  15.501  58.213  1.00  0.00           H  
ATOM   3450  CD1 LEU   240      20.416  17.364  58.980  1.00  0.00           C  
ATOM   3451 HD11 LEU   240      20.669  17.770  58.003  1.00  0.00           H  
ATOM   3452 HD12 LEU   240      20.081  18.239  59.533  1.00  0.00           H  
ATOM   3453 HD13 LEU   240      21.347  16.949  59.361  1.00  0.00           H  
ATOM   3454  CD2 LEU   240      18.912  15.892  60.235  1.00  0.00           C  
ATOM   3455 HD21 LEU   240      18.611  16.705  60.893  1.00  0.00           H  
ATOM   3456 HD22 LEU   240      18.076  15.205  60.120  1.00  0.00           H  
ATOM   3457 HD23 LEU   240      19.682  15.443  60.859  1.00  0.00           H  
ATOM   3458  C   LEU   240      16.244  15.473  58.443  1.00  0.00           C  
ATOM   3459  O   LEU   240      15.592  16.326  59.082  1.00  0.00           O  
ATOM   3460  N   GLY   241      15.925  14.135  58.534  1.00  0.00           N  
ATOM   3461  H   GLY   241      16.411  13.450  57.970  1.00  0.00           H  
ATOM   3462  CA  GLY   241      14.998  13.611  59.496  1.00  0.00           C  
ATOM   3463  HA2 GLY   241      15.315  12.619  59.810  1.00  0.00           H  
ATOM   3464  HA3 GLY   241      14.865  14.342  60.290  1.00  0.00           H  
ATOM   3465  C   GLY   241      13.618  13.511  58.818  1.00  0.00           C  
ATOM   3466  O   GLY   241      13.320  13.954  57.718  1.00  0.00           O  
ATOM   3467  N   LYS   242      12.666  13.110  59.741  1.00  0.00           N  
ATOM   3468  H   LYS   242      12.959  13.190  60.706  1.00  0.00           H  
ATOM   3469  CA  LYS   242      11.241  13.127  59.487  1.00  0.00           C  
ATOM   3470  HA  LYS   242      11.024  12.666  58.526  1.00  0.00           H  
ATOM   3471  CB  LYS   242      10.571  12.306  60.577  1.00  0.00           C  
ATOM   3472  HB2 LYS   242      10.956  11.295  60.686  1.00  0.00           H  
ATOM   3473  HB3 LYS   242      10.722  12.834  61.516  1.00  0.00           H  
ATOM   3474  CG  LYS   242       9.102  12.187  60.492  1.00  0.00           C  
ATOM   3475  HG2 LYS   242       8.541  13.077  60.772  1.00  0.00           H  
ATOM   3476  HG3 LYS   242       8.911  11.951  59.447  1.00  0.00           H  
ATOM   3477  CD  LYS   242       8.648  11.033  61.486  1.00  0.00           C  
ATOM   3478  HD2 LYS   242       9.208  10.113  61.330  1.00  0.00           H  
ATOM   3479  HD3 LYS   242       8.849  11.489  62.453  1.00  0.00           H  
ATOM   3480  CE  LYS   242       7.200  10.608  61.303  1.00  0.00           C  
ATOM   3481  HE2 LYS   242       6.988  10.574  60.237  1.00  0.00           H  
ATOM   3482  HE3 LYS   242       7.068   9.586  61.651  1.00  0.00           H  
ATOM   3483  NZ  LYS   242       6.271  11.496  62.068  1.00  0.00           N  
ATOM   3484  HZ1 LYS   242       6.609  11.589  63.042  1.00  0.00           H  
ATOM   3485  HZ2 LYS   242       6.211  12.440  61.646  1.00  0.00           H  
ATOM   3486  HZ3 LYS   242       5.317  11.095  62.011  1.00  0.00           H  
ATOM   3487  C   LYS   242      10.685  14.600  59.465  1.00  0.00           C  
ATOM   3488  O   LYS   242       9.632  14.831  58.876  1.00  0.00           O  
ATOM   3489  N   ASN   243      11.280  15.601  60.207  1.00  0.00           N  
ATOM   3490  H   ASN   243      12.235  15.463  60.510  1.00  0.00           H  
ATOM   3491  CA  ASN   243      10.595  16.822  60.613  1.00  0.00           C  
ATOM   3492  HA  ASN   243       9.964  17.154  59.792  1.00  0.00           H  
ATOM   3493  CB  ASN   243       9.585  16.510  61.707  1.00  0.00           C  
ATOM   3494  HB2 ASN   243       9.136  17.457  61.998  1.00  0.00           H  
ATOM   3495  HB3 ASN   243       8.833  15.809  61.349  1.00  0.00           H  
ATOM   3496  CG  ASN   243      10.258  15.659  62.829  1.00  0.00           C  
ATOM   3497  OD1 ASN   243      11.277  16.090  63.416  1.00  0.00           O  
ATOM   3498  ND2 ASN   243       9.743  14.489  63.131  1.00  0.00           N  
ATOM   3499 HD21 ASN   243      10.311  13.920  63.745  1.00  0.00           H  
ATOM   3500 HD22 ASN   243       9.008  13.960  62.682  1.00  0.00           H  
ATOM   3501  C   ASN   243      11.652  17.932  60.946  1.00  0.00           C  
ATOM   3502  O   ASN   243      12.799  17.683  61.234  1.00  0.00           O  
ATOM   3503  N   GLU   244      11.203  19.220  60.956  1.00  0.00           N  
ATOM   3504  H   GLU   244      10.255  19.422  60.669  1.00  0.00           H  
ATOM   3505  CA  GLU   244      12.013  20.315  61.457  1.00  0.00           C  
ATOM   3506  HA  GLU   244      13.062  20.072  61.300  1.00  0.00           H  
ATOM   3507  CB  GLU   244      11.681  21.653  60.769  1.00  0.00           C  
ATOM   3508  HB2 GLU   244      10.611  21.849  60.804  1.00  0.00           H  
ATOM   3509  HB3 GLU   244      12.048  22.480  61.374  1.00  0.00           H  
ATOM   3510  CG  GLU   244      12.317  21.871  59.428  1.00  0.00           C  
ATOM   3511  HG2 GLU   244      12.253  22.943  59.252  1.00  0.00           H  
ATOM   3512  HG3 GLU   244      13.347  21.550  59.573  1.00  0.00           H  
ATOM   3513  CD  GLU   244      11.711  20.962  58.383  1.00  0.00           C  
ATOM   3514  OE1 GLU   244      10.691  21.364  57.803  1.00  0.00           O  
ATOM   3515  OE2 GLU   244      12.207  19.860  58.060  1.00  0.00           O  
ATOM   3516  C   GLU   244      12.027  20.344  62.959  1.00  0.00           C  
ATOM   3517  O   GLU   244      12.761  21.147  63.520  1.00  0.00           O  
ATOM   3518  N   GLU   245      11.133  19.656  63.731  1.00  0.00           N  
ATOM   3519  H   GLU   245      10.328  19.268  63.257  1.00  0.00           H  
ATOM   3520  CA  GLU   245      11.150  19.720  65.229  1.00  0.00           C  
ATOM   3521  HA  GLU   245      11.310  20.784  65.383  1.00  0.00           H  
ATOM   3522  CB  GLU   245       9.831  19.220  65.860  1.00  0.00           C  
ATOM   3523  HB2 GLU   245       8.992  19.711  65.371  1.00  0.00           H  
ATOM   3524  HB3 GLU   245       9.705  18.158  65.657  1.00  0.00           H  
ATOM   3525  CG  GLU   245       9.669  19.523  67.364  1.00  0.00           C  
ATOM   3526  HG2 GLU   245       9.347  18.550  67.730  1.00  0.00           H  
ATOM   3527  HG3 GLU   245      10.588  19.933  67.776  1.00  0.00           H  
ATOM   3528  CD  GLU   245       8.538  20.505  67.735  1.00  0.00           C  
ATOM   3529  OE1 GLU   245       8.859  21.637  68.231  1.00  0.00           O  
ATOM   3530  OE2 GLU   245       7.355  20.187  67.518  1.00  0.00           O  
ATOM   3531  C   GLU   245      12.351  18.993  65.835  1.00  0.00           C  
ATOM   3532  O   GLU   245      12.922  19.364  66.891  1.00  0.00           O  
ATOM   3533  N   GLY   246      12.699  17.914  64.998  1.00  0.00           N  
ATOM   3534  H   GLY   246      12.226  17.707  64.129  1.00  0.00           H  
ATOM   3535  CA  GLY   246      13.720  16.953  65.508  1.00  0.00           C  
ATOM   3536  HA2 GLY   246      13.488  16.894  66.569  1.00  0.00           H  
ATOM   3537  HA3 GLY   246      13.507  15.967  65.101  1.00  0.00           H  
ATOM   3538  C   GLY   246      15.177  17.396  65.271  1.00  0.00           C  
ATOM   3539  O   GLY   246      16.107  16.756  65.608  1.00  0.00           O  
ATOM   3540  N   ALA   247      15.313  18.600  64.729  1.00  0.00           N  
ATOM   3541  H   ALA   247      14.508  19.208  64.665  1.00  0.00           H  
ATOM   3542  CA  ALA   247      16.477  18.916  63.985  1.00  0.00           C  
ATOM   3543  HA  ALA   247      16.736  18.076  63.345  1.00  0.00           H  
ATOM   3544  CB  ALA   247      16.196  20.162  63.144  1.00  0.00           C  
ATOM   3545  HB1 ALA   247      15.278  20.007  62.580  1.00  0.00           H  
ATOM   3546  HB2 ALA   247      15.901  21.053  63.695  1.00  0.00           H  
ATOM   3547  HB3 ALA   247      17.024  20.474  62.512  1.00  0.00           H  
ATOM   3548  C   ALA   247      17.619  19.228  64.963  1.00  0.00           C  
ATOM   3549  O   ALA   247      17.432  19.630  66.072  1.00  0.00           O  
ATOM   3550  N   PRO   248      18.881  18.925  64.495  1.00  0.00           N  
ATOM   3551  CD  PRO   248      19.180  18.276  63.201  1.00  0.00           C  
ATOM   3552  HD2 PRO   248      18.824  19.001  62.472  1.00  0.00           H  
ATOM   3553  HD3 PRO   248      18.539  17.399  63.240  1.00  0.00           H  
ATOM   3554  CG  PRO   248      20.661  18.125  63.142  1.00  0.00           C  
ATOM   3555  HG2 PRO   248      21.109  18.906  62.533  1.00  0.00           H  
ATOM   3556  HG3 PRO   248      20.967  17.229  62.606  1.00  0.00           H  
ATOM   3557  CB  PRO   248      21.140  18.140  64.594  1.00  0.00           C  
ATOM   3558  HB2 PRO   248      22.159  18.522  64.572  1.00  0.00           H  
ATOM   3559  HB3 PRO   248      21.152  17.162  65.070  1.00  0.00           H  
ATOM   3560  CA  PRO   248      20.085  19.004  65.336  1.00  0.00           C  
ATOM   3561  HA  PRO   248      19.737  18.703  66.322  1.00  0.00           H  
ATOM   3562  C   PRO   248      20.642  20.412  65.458  1.00  0.00           C  
ATOM   3563  O   PRO   248      19.999  21.362  65.117  1.00  0.00           O  
ATOM   3564  N   GLN   249      21.788  20.555  66.177  1.00  0.00           N  
ATOM   3565  H   GLN   249      22.421  19.783  66.341  1.00  0.00           H  
ATOM   3566  CA  GLN   249      22.264  21.848  66.522  1.00  0.00           C  
ATOM   3567  HA  GLN   249      21.480  22.380  67.056  1.00  0.00           H  
ATOM   3568  CB  GLN   249      23.371  21.815  67.582  1.00  0.00           C  
ATOM   3569  HB2 GLN   249      23.058  21.162  68.394  1.00  0.00           H  
ATOM   3570  HB3 GLN   249      24.219  21.362  67.072  1.00  0.00           H  
ATOM   3571  CG  GLN   249      23.820  23.205  68.240  1.00  0.00           C  
ATOM   3572  HG2 GLN   249      24.645  23.252  68.948  1.00  0.00           H  
ATOM   3573  HG3 GLN   249      24.154  23.733  67.349  1.00  0.00           H  
ATOM   3574  CD  GLN   249      22.598  23.838  68.904  1.00  0.00           C  
ATOM   3575  OE1 GLN   249      21.799  23.179  69.578  1.00  0.00           O  
ATOM   3576  NE2 GLN   249      22.373  25.089  68.584  1.00  0.00           N  
ATOM   3577 HE21 GLN   249      21.525  25.588  68.819  1.00  0.00           H  
ATOM   3578 HE22 GLN   249      23.100  25.698  68.235  1.00  0.00           H  
ATOM   3579  C   GLN   249      22.687  22.575  65.226  1.00  0.00           C  
ATOM   3580  O   GLN   249      22.620  23.759  65.186  1.00  0.00           O  
ATOM   3581  N   GLU   250      23.206  21.837  64.169  1.00  0.00           N  
ATOM   3582  H   GLU   250      23.172  20.845  64.362  1.00  0.00           H  
ATOM   3583  CA  GLU   250      23.867  22.520  63.070  1.00  0.00           C  
ATOM   3584  HA  GLU   250      23.272  23.426  62.980  1.00  0.00           H  
ATOM   3585  CB  GLU   250      25.318  22.749  63.368  1.00  0.00           C  
ATOM   3586  HB2 GLU   250      25.757  23.314  62.547  1.00  0.00           H  
ATOM   3587  HB3 GLU   250      25.356  23.285  64.314  1.00  0.00           H  
ATOM   3588  CG  GLU   250      26.215  21.576  63.473  1.00  0.00           C  
ATOM   3589  HG2 GLU   250      25.969  20.915  62.644  1.00  0.00           H  
ATOM   3590  HG3 GLU   250      27.258  21.879  63.533  1.00  0.00           H  
ATOM   3591  CD  GLU   250      26.149  20.813  64.794  1.00  0.00           C  
ATOM   3592  OE1 GLU   250      26.740  21.371  65.739  1.00  0.00           O  
ATOM   3593  OE2 GLU   250      25.659  19.650  64.924  1.00  0.00           O  
ATOM   3594  C   GLU   250      23.622  21.782  61.744  1.00  0.00           C  
ATOM   3595  O   GLU   250      24.447  21.901  60.829  1.00  0.00           O  
ATOM   3596  N   GLY   251      22.594  20.922  61.599  1.00  0.00           N  
ATOM   3597  H   GLY   251      21.746  21.016  62.141  1.00  0.00           H  
ATOM   3598  CA  GLY   251      22.458  20.094  60.438  1.00  0.00           C  
ATOM   3599  HA2 GLY   251      23.455  20.096  60.003  1.00  0.00           H  
ATOM   3600  HA3 GLY   251      22.166  19.095  60.753  1.00  0.00           H  
ATOM   3601  C   GLY   251      21.552  20.777  59.359  1.00  0.00           C  
ATOM   3602  O   GLY   251      21.739  20.601  58.185  1.00  0.00           O  
ATOM   3603  N   ILE   252      20.598  21.605  59.841  1.00  0.00           N  
ATOM   3604  H   ILE   252      20.344  21.732  60.812  1.00  0.00           H  
ATOM   3605  CA  ILE   252      19.790  22.415  58.858  1.00  0.00           C  
ATOM   3606  HA  ILE   252      20.485  22.614  58.045  1.00  0.00           H  
ATOM   3607  CB  ILE   252      18.430  21.795  58.439  1.00  0.00           C  
ATOM   3608  HB  ILE   252      17.978  22.549  57.797  1.00  0.00           H  
ATOM   3609  CG2 ILE   252      18.637  20.610  57.504  1.00  0.00           C  
ATOM   3610 HG21 ILE   252      19.008  19.785  58.108  1.00  0.00           H  
ATOM   3611 HG22 ILE   252      17.732  20.306  56.982  1.00  0.00           H  
ATOM   3612 HG23 ILE   252      19.344  20.834  56.707  1.00  0.00           H  
ATOM   3613  CG1 ILE   252      17.452  21.452  59.570  1.00  0.00           C  
ATOM   3614 HG12 ILE   252      18.090  20.880  60.241  1.00  0.00           H  
ATOM   3615 HG13 ILE   252      17.315  22.389  60.106  1.00  0.00           H  
ATOM   3616  CD1 ILE   252      16.112  20.865  59.214  1.00  0.00           C  
ATOM   3617 HD11 ILE   252      15.524  21.649  58.742  1.00  0.00           H  
ATOM   3618 HD12 ILE   252      16.225  19.960  58.621  1.00  0.00           H  
ATOM   3619 HD13 ILE   252      15.548  20.572  60.098  1.00  0.00           H  
ATOM   3620  C   ILE   252      19.611  23.874  59.408  1.00  0.00           C  
ATOM   3621  O   ILE   252      18.547  24.449  59.394  1.00  0.00           O  
ATOM   3622  N   LEU   253      20.769  24.398  59.924  1.00  0.00           N  
ATOM   3623  H   LEU   253      21.640  23.897  59.811  1.00  0.00           H  
ATOM   3624  CA  LEU   253      20.710  25.563  60.820  1.00  0.00           C  
ATOM   3625  HA  LEU   253      19.877  26.183  60.498  1.00  0.00           H  
ATOM   3626  CB  LEU   253      20.377  25.044  62.199  1.00  0.00           C  
ATOM   3627  HB2 LEU   253      19.386  24.619  62.053  1.00  0.00           H  
ATOM   3628  HB3 LEU   253      20.998  24.230  62.567  1.00  0.00           H  
ATOM   3629  CG  LEU   253      20.328  26.088  63.322  1.00  0.00           C  
ATOM   3630  HG  LEU   253      21.347  26.411  63.524  1.00  0.00           H  
ATOM   3631  CD1 LEU   253      19.503  27.330  62.987  1.00  0.00           C  
ATOM   3632 HD11 LEU   253      19.721  27.557  61.945  1.00  0.00           H  
ATOM   3633 HD12 LEU   253      18.440  27.227  63.196  1.00  0.00           H  
ATOM   3634 HD13 LEU   253      19.845  28.228  63.498  1.00  0.00           H  
ATOM   3635  CD2 LEU   253      19.777  25.603  64.620  1.00  0.00           C  
ATOM   3636 HD21 LEU   253      19.636  26.491  65.233  1.00  0.00           H  
ATOM   3637 HD22 LEU   253      18.792  25.160  64.485  1.00  0.00           H  
ATOM   3638 HD23 LEU   253      20.404  24.921  65.191  1.00  0.00           H  
ATOM   3639  C   LEU   253      21.991  26.454  60.838  1.00  0.00           C  
ATOM   3640  O   LEU   253      22.119  27.571  61.449  1.00  0.00           O  
ATOM   3641  N   GLU   254      22.999  25.977  60.051  1.00  0.00           N  
ATOM   3642  H   GLU   254      22.864  25.090  59.584  1.00  0.00           H  
ATOM   3643  CA  GLU   254      24.287  26.663  59.852  1.00  0.00           C  
ATOM   3644  HA  GLU   254      24.323  27.551  60.478  1.00  0.00           H  
ATOM   3645  CB  GLU   254      25.392  25.782  60.383  1.00  0.00           C  
ATOM   3646  HB2 GLU   254      24.983  25.113  61.137  1.00  0.00           H  
ATOM   3647  HB3 GLU   254      25.712  25.035  59.660  1.00  0.00           H  
ATOM   3648  CG  GLU   254      26.725  26.492  60.713  1.00  0.00           C  
ATOM   3649  HG2 GLU   254      27.585  25.899  60.405  1.00  0.00           H  
ATOM   3650  HG3 GLU   254      26.718  27.399  60.113  1.00  0.00           H  
ATOM   3651  CD  GLU   254      26.925  26.783  62.201  1.00  0.00           C  
ATOM   3652  OE1 GLU   254      27.980  27.382  62.539  1.00  0.00           O  
ATOM   3653  OE2 GLU   254      25.989  26.480  63.018  1.00  0.00           O  
ATOM   3654  C   GLU   254      24.468  26.976  58.293  1.00  0.00           C  
ATOM   3655  O   GLU   254      25.341  27.754  57.845  1.00  0.00           O  
ATOM   3656  N   ASP   255      23.553  26.401  57.488  1.00  0.00           N  
ATOM   3657  H   ASP   255      22.842  25.836  57.933  1.00  0.00           H  
ATOM   3658  CA  ASP   255      23.415  26.731  56.084  1.00  0.00           C  
ATOM   3659  HA  ASP   255      23.480  27.804  55.921  1.00  0.00           H  
ATOM   3660  CB  ASP   255      24.574  26.060  55.217  1.00  0.00           C  
ATOM   3661  HB2 ASP   255      24.311  26.093  54.161  1.00  0.00           H  
ATOM   3662  HB3 ASP   255      25.529  26.569  55.328  1.00  0.00           H  
ATOM   3663  CG  ASP   255      24.845  24.610  55.409  1.00  0.00           C  
ATOM   3664  OD1 ASP   255      24.241  23.878  56.279  1.00  0.00           O  
ATOM   3665  OD2 ASP   255      25.558  24.027  54.577  1.00  0.00           O  
ATOM   3666  C   ASP   255      22.071  26.278  55.606  1.00  0.00           C  
ATOM   3667  O   ASP   255      21.617  25.191  56.039  1.00  0.00           O  
ATOM   3668  N   MET   256      21.406  27.046  54.722  1.00  0.00           N  
ATOM   3669  H   MET   256      21.827  27.879  54.335  1.00  0.00           H  
ATOM   3670  CA  MET   256      19.978  26.713  54.497  1.00  0.00           C  
ATOM   3671  HA  MET   256      19.512  26.433  55.439  1.00  0.00           H  
ATOM   3672  CB  MET   256      19.315  27.962  53.852  1.00  0.00           C  
ATOM   3673  HB2 MET   256      19.698  28.774  54.468  1.00  0.00           H  
ATOM   3674  HB3 MET   256      19.738  28.285  52.903  1.00  0.00           H  
ATOM   3675  CG  MET   256      17.820  27.979  53.721  1.00  0.00           C  
ATOM   3676  HG2 MET   256      17.467  27.234  53.011  1.00  0.00           H  
ATOM   3677  HG3 MET   256      17.308  27.746  54.652  1.00  0.00           H  
ATOM   3678  SD  MET   256      17.089  29.610  53.273  1.00  0.00           S  
ATOM   3679  CE  MET   256      17.207  29.381  51.473  1.00  0.00           C  
ATOM   3680  HE1 MET   256      16.789  30.301  51.071  1.00  0.00           H  
ATOM   3681  HE2 MET   256      18.204  29.290  51.047  1.00  0.00           H  
ATOM   3682  HE3 MET   256      16.716  28.481  51.109  1.00  0.00           H  
ATOM   3683  C   MET   256      19.932  25.498  53.563  1.00  0.00           C  
ATOM   3684  O   MET   256      20.586  25.371  52.558  1.00  0.00           O  
ATOM   3685  N   PRO   257      18.866  24.610  53.705  1.00  0.00           N  
ATOM   3686  CD  PRO   257      17.982  24.747  54.801  1.00  0.00           C  
ATOM   3687  HD2 PRO   257      17.453  25.696  54.770  1.00  0.00           H  
ATOM   3688  HD3 PRO   257      18.443  24.671  55.783  1.00  0.00           H  
ATOM   3689  CG  PRO   257      16.990  23.606  54.547  1.00  0.00           C  
ATOM   3690  HG2 PRO   257      16.327  23.929  53.746  1.00  0.00           H  
ATOM   3691  HG3 PRO   257      16.561  23.353  55.515  1.00  0.00           H  
ATOM   3692  CB  PRO   257      17.879  22.519  54.030  1.00  0.00           C  
ATOM   3693  HB2 PRO   257      17.245  21.890  53.409  1.00  0.00           H  
ATOM   3694  HB3 PRO   257      18.401  21.980  54.818  1.00  0.00           H  
ATOM   3695  CA  PRO   257      18.790  23.309  53.112  1.00  0.00           C  
ATOM   3696  HA  PRO   257      19.795  22.894  53.154  1.00  0.00           H  
ATOM   3697  C   PRO   257      18.436  23.225  51.597  1.00  0.00           C  
ATOM   3698  O   PRO   257      18.617  22.224  50.913  1.00  0.00           O  
ATOM   3699  N   VAL   258      17.982  24.360  51.057  1.00  0.00           N  
ATOM   3700  H   VAL   258      18.022  25.193  51.630  1.00  0.00           H  
ATOM   3701  CA  VAL   258      17.401  24.306  49.732  1.00  0.00           C  
ATOM   3702  HA  VAL   258      16.690  23.482  49.732  1.00  0.00           H  
ATOM   3703  CB  VAL   258      16.479  25.482  49.379  1.00  0.00           C  
ATOM   3704  HB  VAL   258      17.154  26.332  49.447  1.00  0.00           H  
ATOM   3705  CG1 VAL   258      15.869  25.433  47.977  1.00  0.00           C  
ATOM   3706 HG11 VAL   258      16.527  25.326  47.117  1.00  0.00           H  
ATOM   3707 HG12 VAL   258      15.210  24.572  47.881  1.00  0.00           H  
ATOM   3708 HG13 VAL   258      15.280  26.305  47.702  1.00  0.00           H  
ATOM   3709  CG2 VAL   258      15.378  25.716  50.404  1.00  0.00           C  
ATOM   3710 HG21 VAL   258      14.531  25.034  50.391  1.00  0.00           H  
ATOM   3711 HG22 VAL   258      15.817  25.856  51.389  1.00  0.00           H  
ATOM   3712 HG23 VAL   258      14.937  26.675  50.136  1.00  0.00           H  
ATOM   3713  C   VAL   258      18.553  24.134  48.716  1.00  0.00           C  
ATOM   3714  O   VAL   258      19.618  24.726  48.931  1.00  0.00           O  
ATOM   3715  N   ASP   259      18.291  23.569  47.542  1.00  0.00           N  
ATOM   3716  H   ASP   259      17.470  22.979  47.533  1.00  0.00           H  
ATOM   3717  CA  ASP   259      19.065  23.745  46.318  1.00  0.00           C  
ATOM   3718  HA  ASP   259      19.662  24.651  46.241  1.00  0.00           H  
ATOM   3719  CB  ASP   259      20.083  22.522  46.207  1.00  0.00           C  
ATOM   3720  HB2 ASP   259      19.461  21.646  46.036  1.00  0.00           H  
ATOM   3721  HB3 ASP   259      20.693  22.753  45.336  1.00  0.00           H  
ATOM   3722  CG  ASP   259      20.943  22.298  47.454  1.00  0.00           C  
ATOM   3723  OD1 ASP   259      21.935  22.996  47.609  1.00  0.00           O  
ATOM   3724  OD2 ASP   259      20.634  21.425  48.328  1.00  0.00           O  
ATOM   3725  C   ASP   259      18.226  23.743  45.088  1.00  0.00           C  
ATOM   3726  O   ASP   259      17.175  23.102  44.986  1.00  0.00           O  
ATOM   3727  N   PRO   260      18.711  24.406  43.983  1.00  0.00           N  
ATOM   3728  CD  PRO   260      19.675  25.484  43.845  1.00  0.00           C  
ATOM   3729  HD2 PRO   260      20.607  25.250  44.356  1.00  0.00           H  
ATOM   3730  HD3 PRO   260      19.203  26.332  44.335  1.00  0.00           H  
ATOM   3731  CG  PRO   260      19.793  25.800  42.423  1.00  0.00           C  
ATOM   3732  HG2 PRO   260      20.528  25.184  41.909  1.00  0.00           H  
ATOM   3733  HG3 PRO   260      20.142  26.824  42.310  1.00  0.00           H  
ATOM   3734  CB  PRO   260      18.365  25.373  41.886  1.00  0.00           C  
ATOM   3735  HB2 PRO   260      18.319  25.226  40.809  1.00  0.00           H  
ATOM   3736  HB3 PRO   260      17.614  26.109  42.167  1.00  0.00           H  
ATOM   3737  CA  PRO   260      18.092  24.153  42.666  1.00  0.00           C  
ATOM   3738  HA  PRO   260      17.015  24.030  42.747  1.00  0.00           H  
ATOM   3739  C   PRO   260      18.556  22.840  42.071  1.00  0.00           C  
ATOM   3740  O   PRO   260      19.769  22.526  42.094  1.00  0.00           O  
ATOM   3741  N   ASP   261      17.669  22.130  41.298  1.00  0.00           N  
ATOM   3742  H   ASP   261      16.790  22.581  41.081  1.00  0.00           H  
ATOM   3743  CA  ASP   261      18.025  20.809  40.821  1.00  0.00           C  
ATOM   3744  HA  ASP   261      18.834  20.917  40.102  1.00  0.00           H  
ATOM   3745  CB  ASP   261      18.397  19.873  42.002  1.00  0.00           C  
ATOM   3746  HB2 ASP   261      18.982  20.121  42.885  1.00  0.00           H  
ATOM   3747  HB3 ASP   261      17.480  19.544  42.486  1.00  0.00           H  
ATOM   3748  CG  ASP   261      19.054  18.601  41.506  1.00  0.00           C  
ATOM   3749  OD1 ASP   261      18.337  17.657  41.138  1.00  0.00           O  
ATOM   3750  OD2 ASP   261      20.308  18.606  41.386  1.00  0.00           O  
ATOM   3751  C   ASP   261      16.852  20.279  40.024  1.00  0.00           C  
ATOM   3752  O   ASP   261      15.729  20.210  40.531  1.00  0.00           O  
ATOM   3753  N   ASN   262      17.026  19.988  38.693  1.00  0.00           N  
ATOM   3754  H   ASN   262      17.966  20.083  38.331  1.00  0.00           H  
ATOM   3755  CA  ASN   262      16.087  19.309  37.885  1.00  0.00           C  
ATOM   3756  HA  ASN   262      15.601  18.515  38.448  1.00  0.00           H  
ATOM   3757  CB  ASN   262      15.110  20.253  37.282  1.00  0.00           C  
ATOM   3758  HB2 ASN   262      14.945  21.120  37.919  1.00  0.00           H  
ATOM   3759  HB3 ASN   262      15.427  20.728  36.356  1.00  0.00           H  
ATOM   3760  CG  ASN   262      13.758  19.576  36.966  1.00  0.00           C  
ATOM   3761  OD1 ASN   262      13.642  18.700  36.106  1.00  0.00           O  
ATOM   3762  ND2 ASN   262      12.698  20.033  37.674  1.00  0.00           N  
ATOM   3763 HD21 ASN   262      12.077  19.263  37.881  1.00  0.00           H  
ATOM   3764 HD22 ASN   262      12.780  20.840  38.278  1.00  0.00           H  
ATOM   3765  C   ASN   262      16.840  18.476  36.829  1.00  0.00           C  
ATOM   3766  O   ASN   262      17.909  18.810  36.390  1.00  0.00           O  
ATOM   3767  N   GLU   263      16.199  17.357  36.456  1.00  0.00           N  
ATOM   3768  H   GLU   263      15.396  17.016  36.968  1.00  0.00           H  
ATOM   3769  CA  GLU   263      16.586  16.493  35.435  1.00  0.00           C  
ATOM   3770  HA  GLU   263      17.605  16.148  35.590  1.00  0.00           H  
ATOM   3771  CB  GLU   263      15.759  15.222  35.502  1.00  0.00           C  
ATOM   3772  HB2 GLU   263      14.726  15.473  35.266  1.00  0.00           H  
ATOM   3773  HB3 GLU   263      16.088  14.576  34.691  1.00  0.00           H  
ATOM   3774  CG  GLU   263      15.919  14.357  36.737  1.00  0.00           C  
ATOM   3775  HG2 GLU   263      15.349  13.478  36.441  1.00  0.00           H  
ATOM   3776  HG3 GLU   263      16.898  14.046  37.096  1.00  0.00           H  
ATOM   3777  CD  GLU   263      15.084  14.882  37.863  1.00  0.00           C  
ATOM   3778  OE1 GLU   263      13.876  14.548  37.943  1.00  0.00           O  
ATOM   3779  OE2 GLU   263      15.617  15.534  38.782  1.00  0.00           O  
ATOM   3780  C   GLU   263      16.374  17.125  34.104  1.00  0.00           C  
ATOM   3781  O   GLU   263      17.264  17.012  33.292  1.00  0.00           O  
ATOM   3782  N   ALA   264      15.238  17.697  33.803  1.00  0.00           N  
ATOM   3783  H   ALA   264      14.604  18.063  34.500  1.00  0.00           H  
ATOM   3784  CA  ALA   264      15.006  18.252  32.436  1.00  0.00           C  
ATOM   3785  HA  ALA   264      15.647  17.782  31.692  1.00  0.00           H  
ATOM   3786  CB  ALA   264      13.525  17.975  32.034  1.00  0.00           C  
ATOM   3787  HB1 ALA   264      13.465  16.909  32.247  1.00  0.00           H  
ATOM   3788  HB2 ALA   264      12.755  18.572  32.518  1.00  0.00           H  
ATOM   3789  HB3 ALA   264      13.342  18.002  30.962  1.00  0.00           H  
ATOM   3790  C   ALA   264      15.336  19.731  32.462  1.00  0.00           C  
ATOM   3791  O   ALA   264      14.578  20.576  32.861  1.00  0.00           O  
ATOM   3792  N   TYR   265      16.639  19.978  32.288  1.00  0.00           N  
ATOM   3793  H   TYR   265      17.290  19.248  32.033  1.00  0.00           H  
ATOM   3794  CA  TYR   265      17.219  21.268  32.266  1.00  0.00           C  
ATOM   3795  HA  TYR   265      16.522  22.034  31.933  1.00  0.00           H  
ATOM   3796  CB  TYR   265      17.454  21.704  33.721  1.00  0.00           C  
ATOM   3797  HB2 TYR   265      16.514  21.767  34.265  1.00  0.00           H  
ATOM   3798  HB3 TYR   265      18.083  20.929  34.153  1.00  0.00           H  
ATOM   3799  CG  TYR   265      18.244  22.981  33.893  1.00  0.00           C  
ATOM   3800  CD1 TYR   265      19.538  22.924  34.278  1.00  0.00           C  
ATOM   3801  HD1 TYR   265      19.937  21.950  34.536  1.00  0.00           H  
ATOM   3802  CE1 TYR   265      20.272  24.135  34.555  1.00  0.00           C  
ATOM   3803  HE1 TYR   265      21.280  24.081  34.949  1.00  0.00           H  
ATOM   3804  CZ  TYR   265      19.669  25.379  34.437  1.00  0.00           C  
ATOM   3805  OH  TYR   265      20.334  26.553  34.570  1.00  0.00           O  
ATOM   3806  HH  TYR   265      21.238  26.387  34.879  1.00  0.00           H  
ATOM   3807  CE2 TYR   265      18.366  25.395  33.929  1.00  0.00           C  
ATOM   3808  HE2 TYR   265      17.919  26.380  33.866  1.00  0.00           H  
ATOM   3809  CD2 TYR   265      17.667  24.236  33.741  1.00  0.00           C  
ATOM   3810  HD2 TYR   265      16.632  24.280  33.424  1.00  0.00           H  
ATOM   3811  C   TYR   265      18.510  21.283  31.546  1.00  0.00           C  
ATOM   3812  O   TYR   265      19.203  20.268  31.432  1.00  0.00           O  
ATOM   3813  N   GLU   266      18.895  22.505  30.996  1.00  0.00           N  
ATOM   3814  H   GLU   266      18.295  23.313  31.102  1.00  0.00           H  
ATOM   3815  CA  GLU   266      20.163  22.651  30.281  1.00  0.00           C  
ATOM   3816  HA  GLU   266      20.898  21.965  30.695  1.00  0.00           H  
ATOM   3817  CB  GLU   266      19.851  22.355  28.843  1.00  0.00           C  
ATOM   3818  HB2 GLU   266      19.622  21.292  28.795  1.00  0.00           H  
ATOM   3819  HB3 GLU   266      18.999  22.953  28.524  1.00  0.00           H  
ATOM   3820  CG  GLU   266      20.919  22.746  27.830  1.00  0.00           C  
ATOM   3821  HG2 GLU   266      20.654  22.449  26.817  1.00  0.00           H  
ATOM   3822  HG3 GLU   266      21.239  23.785  27.870  1.00  0.00           H  
ATOM   3823  CD  GLU   266      22.278  21.974  27.906  1.00  0.00           C  
ATOM   3824  OE1 GLU   266      23.221  22.402  28.609  1.00  0.00           O  
ATOM   3825  OE2 GLU   266      22.411  20.953  27.232  1.00  0.00           O  
ATOM   3826  C   GLU   266      20.501  24.114  30.475  1.00  0.00           C  
ATOM   3827  O   GLU   266      19.607  24.967  30.596  1.00  0.00           O  
ATOM   3828  N   MET   267      21.870  24.326  30.591  1.00  0.00           N  
ATOM   3829  H   MET   267      22.482  23.527  30.492  1.00  0.00           H  
ATOM   3830  CA  MET   267      22.363  25.644  30.716  1.00  0.00           C  
ATOM   3831  HA  MET   267      21.569  26.383  30.641  1.00  0.00           H  
ATOM   3832  CB  MET   267      22.987  25.718  32.113  1.00  0.00           C  
ATOM   3833  HB2 MET   267      22.338  25.375  32.916  1.00  0.00           H  
ATOM   3834  HB3 MET   267      23.872  25.091  32.203  1.00  0.00           H  
ATOM   3835  CG  MET   267      23.502  27.187  32.407  1.00  0.00           C  
ATOM   3836  HG2 MET   267      23.478  27.257  33.492  1.00  0.00           H  
ATOM   3837  HG3 MET   267      24.504  27.178  31.984  1.00  0.00           H  
ATOM   3838  SD  MET   267      22.476  28.497  31.860  1.00  0.00           S  
ATOM   3839  CE  MET   267      23.661  29.858  32.307  1.00  0.00           C  
ATOM   3840  HE1 MET   267      23.276  30.872  32.219  1.00  0.00           H  
ATOM   3841  HE2 MET   267      23.909  29.678  33.351  1.00  0.00           H  
ATOM   3842  HE3 MET   267      24.506  29.824  31.623  1.00  0.00           H  
ATOM   3843  C   MET   267      23.408  25.889  29.610  1.00  0.00           C  
ATOM   3844  O   MET   267      24.583  25.525  29.794  1.00  0.00           O  
ATOM   3845  N   PRO   268      23.044  26.548  28.503  1.00  0.00           N  
ATOM   3846  CD  PRO   268      21.712  27.131  28.340  1.00  0.00           C  
ATOM   3847  HD2 PRO   268      21.628  27.955  29.045  1.00  0.00           H  
ATOM   3848  HD3 PRO   268      20.954  26.351  28.340  1.00  0.00           H  
ATOM   3849  CG  PRO   268      21.722  27.652  26.902  1.00  0.00           C  
ATOM   3850  HG2 PRO   268      21.940  28.718  26.947  1.00  0.00           H  
ATOM   3851  HG3 PRO   268      20.757  27.507  26.421  1.00  0.00           H  
ATOM   3852  CB  PRO   268      22.797  26.736  26.189  1.00  0.00           C  
ATOM   3853  HB2 PRO   268      23.142  27.246  25.292  1.00  0.00           H  
ATOM   3854  HB3 PRO   268      22.418  25.741  25.967  1.00  0.00           H  
ATOM   3855  CA  PRO   268      23.798  26.539  27.271  1.00  0.00           C  
ATOM   3856  HA  PRO   268      24.281  25.592  27.043  1.00  0.00           H  
ATOM   3857  C   PRO   268      25.022  27.520  27.222  1.00  0.00           C  
ATOM   3858  O   PRO   268      25.156  28.210  26.206  1.00  0.00           O  
ATOM   3859  N   SER   269      25.779  27.596  28.326  1.00  0.00           N  
ATOM   3860  H   SER   269      25.527  27.073  29.153  1.00  0.00           H  
ATOM   3861  CA  SER   269      26.380  28.859  28.572  1.00  0.00           C  
ATOM   3862  HA  SER   269      27.054  29.068  27.744  1.00  0.00           H  
ATOM   3863  CB  SER   269      25.314  29.954  28.667  1.00  0.00           C  
ATOM   3864  HB2 SER   269      24.843  30.214  27.722  1.00  0.00           H  
ATOM   3865  HB3 SER   269      24.543  29.666  29.378  1.00  0.00           H  
ATOM   3866  OG  SER   269      25.974  31.148  29.269  1.00  0.00           O  
ATOM   3867  HG  SER   269      26.593  31.445  28.584  1.00  0.00           H  
ATOM   3868  C   SER   269      27.211  28.668  29.845  1.00  0.00           C  
ATOM   3869  O   SER   269      26.926  27.962  30.829  1.00  0.00           O  
ATOM   3870  N   GLU   270      28.315  29.369  29.880  1.00  0.00           N  
ATOM   3871  H   GLU   270      28.377  30.059  29.144  1.00  0.00           H  
ATOM   3872  CA  GLU   270      29.328  29.458  30.991  1.00  0.00           C  
ATOM   3873  HA  GLU   270      28.783  29.050  31.839  1.00  0.00           H  
ATOM   3874  CB  GLU   270      30.606  28.677  30.772  1.00  0.00           C  
ATOM   3875  HB2 GLU   270      31.323  29.215  30.157  1.00  0.00           H  
ATOM   3876  HB3 GLU   270      31.160  28.615  31.706  1.00  0.00           H  
ATOM   3877  CG  GLU   270      30.354  27.357  30.122  1.00  0.00           C  
ATOM   3878  HG2 GLU   270      31.274  26.777  30.174  1.00  0.00           H  
ATOM   3879  HG3 GLU   270      29.574  26.865  30.700  1.00  0.00           H  
ATOM   3880  CD  GLU   270      29.963  27.198  28.714  1.00  0.00           C  
ATOM   3881  OE1 GLU   270      29.151  26.316  28.400  1.00  0.00           O  
ATOM   3882  OE2 GLU   270      30.560  27.718  27.760  1.00  0.00           O  
ATOM   3883  C   GLU   270      29.589  30.909  31.359  1.00  0.00           C  
ATOM   3884  O   GLU   270      30.562  31.275  32.011  1.00  0.00           O  
ATOM   3885  N   GLU   271      28.644  31.803  30.968  1.00  0.00           N  
ATOM   3886  H   GLU   271      27.945  31.480  30.312  1.00  0.00           H  
ATOM   3887  CA  GLU   271      28.851  33.168  31.119  1.00  0.00           C  
ATOM   3888  HA  GLU   271      29.919  33.355  31.033  1.00  0.00           H  
ATOM   3889  CB  GLU   271      28.132  33.872  29.910  1.00  0.00           C  
ATOM   3890  HB2 GLU   271      27.055  33.726  29.879  1.00  0.00           H  
ATOM   3891  HB3 GLU   271      28.186  34.934  30.141  1.00  0.00           H  
ATOM   3892  CG  GLU   271      28.768  33.733  28.491  1.00  0.00           C  
ATOM   3893  HG2 GLU   271      28.160  34.402  27.884  1.00  0.00           H  
ATOM   3894  HG3 GLU   271      29.754  34.183  28.592  1.00  0.00           H  
ATOM   3895  CD  GLU   271      28.894  32.355  27.877  1.00  0.00           C  
ATOM   3896  OE1 GLU   271      30.060  32.009  27.504  1.00  0.00           O  
ATOM   3897  OE2 GLU   271      27.912  31.610  27.904  1.00  0.00           O  
ATOM   3898  C   GLU   271      28.294  33.461  32.582  1.00  0.00           C  
ATOM   3899  O   GLU   271      27.166  33.799  32.831  1.00  0.00           O  
ATOM   3900  N   GLY   272      29.266  33.240  33.562  1.00  0.00           N  
ATOM   3901  H   GLY   272      30.183  32.909  33.296  1.00  0.00           H  
ATOM   3902  CA  GLY   272      29.054  33.728  34.877  1.00  0.00           C  
ATOM   3903  HA2 GLY   272      29.988  33.839  35.424  1.00  0.00           H  
ATOM   3904  HA3 GLY   272      28.513  34.671  34.866  1.00  0.00           H  
ATOM   3905  C   GLY   272      28.139  32.857  35.670  1.00  0.00           C  
ATOM   3906  O   GLY   272      27.173  33.287  36.346  1.00  0.00           O  
ATOM   3907  N   TYR   273      28.311  31.515  35.604  1.00  0.00           N  
ATOM   3908  H   TYR   273      29.248  31.179  35.426  1.00  0.00           H  
ATOM   3909  CA  TYR   273      27.256  30.519  35.887  1.00  0.00           C  
ATOM   3910  HA  TYR   273      26.844  30.803  36.853  1.00  0.00           H  
ATOM   3911  CB  TYR   273      26.235  30.595  34.755  1.00  0.00           C  
ATOM   3912  HB2 TYR   273      26.314  31.469  34.112  1.00  0.00           H  
ATOM   3913  HB3 TYR   273      26.348  29.722  34.116  1.00  0.00           H  
ATOM   3914  CG  TYR   273      24.806  30.664  35.229  1.00  0.00           C  
ATOM   3915  CD1 TYR   273      24.111  31.891  35.340  1.00  0.00           C  
ATOM   3916  HD1 TYR   273      24.647  32.814  35.155  1.00  0.00           H  
ATOM   3917  CE1 TYR   273      22.746  31.901  35.731  1.00  0.00           C  
ATOM   3918  HE1 TYR   273      22.267  32.872  35.718  1.00  0.00           H  
ATOM   3919  CZ  TYR   273      22.085  30.712  36.119  1.00  0.00           C  
ATOM   3920  OH  TYR   273      20.797  30.805  36.599  1.00  0.00           O  
ATOM   3921  HH  TYR   273      20.330  31.633  36.409  1.00  0.00           H  
ATOM   3922  CE2 TYR   273      22.817  29.527  36.118  1.00  0.00           C  
ATOM   3923  HE2 TYR   273      22.315  28.593  36.339  1.00  0.00           H  
ATOM   3924  CD2 TYR   273      24.135  29.485  35.698  1.00  0.00           C  
ATOM   3925  HD2 TYR   273      24.575  28.499  35.601  1.00  0.00           H  
ATOM   3926  C   TYR   273      27.854  29.205  36.012  1.00  0.00           C  
ATOM   3927  O   TYR   273      28.837  28.971  35.326  1.00  0.00           O  
ATOM   3928  N   GLN   274      27.267  28.275  36.811  1.00  0.00           N  
ATOM   3929  H   GLN   274      26.515  28.547  37.431  1.00  0.00           H  
ATOM   3930  CA  GLN   274      27.676  26.861  36.651  1.00  0.00           C  
ATOM   3931  HA  GLN   274      27.872  26.651  35.602  1.00  0.00           H  
ATOM   3932  CB  GLN   274      28.889  26.490  37.603  1.00  0.00           C  
ATOM   3933  HB2 GLN   274      29.715  27.170  37.406  1.00  0.00           H  
ATOM   3934  HB3 GLN   274      28.594  26.508  38.650  1.00  0.00           H  
ATOM   3935  CG  GLN   274      29.464  25.084  37.274  1.00  0.00           C  
ATOM   3936  HG2 GLN   274      28.764  24.278  37.488  1.00  0.00           H  
ATOM   3937  HG3 GLN   274      29.962  25.089  36.307  1.00  0.00           H  
ATOM   3938  CD  GLN   274      30.656  24.746  38.122  1.00  0.00           C  
ATOM   3939  OE1 GLN   274      30.875  25.280  39.199  1.00  0.00           O  
ATOM   3940  NE2 GLN   274      31.544  23.892  37.586  1.00  0.00           N  
ATOM   3941 HE21 GLN   274      32.305  23.559  38.162  1.00  0.00           H  
ATOM   3942 HE22 GLN   274      31.283  23.408  36.737  1.00  0.00           H  
ATOM   3943  C   GLN   274      26.409  26.047  36.955  1.00  0.00           C  
ATOM   3944  O   GLN   274      25.734  26.350  37.917  1.00  0.00           O  
ATOM   3945  N   ASP   275      26.024  25.045  36.106  1.00  0.00           N  
ATOM   3946  H   ASP   275      26.609  24.867  35.301  1.00  0.00           H  
ATOM   3947  CA  ASP   275      24.864  24.217  36.320  1.00  0.00           C  
ATOM   3948  HA  ASP   275      24.648  23.833  35.326  1.00  0.00           H  
ATOM   3949  CB  ASP   275      25.114  23.112  37.343  1.00  0.00           C  
ATOM   3950  HB2 ASP   275      24.283  22.450  37.576  1.00  0.00           H  
ATOM   3951  HB3 ASP   275      25.791  22.368  36.928  1.00  0.00           H  
ATOM   3952  CG  ASP   275      25.617  23.445  38.690  1.00  0.00           C  
ATOM   3953  OD1 ASP   275      26.796  23.175  38.928  1.00  0.00           O  
ATOM   3954  OD2 ASP   275      24.918  24.163  39.458  1.00  0.00           O  
ATOM   3955  C   ASP   275      23.584  25.110  36.602  1.00  0.00           C  
ATOM   3956  O   ASP   275      23.131  25.974  35.842  1.00  0.00           O  
ATOM   3957  N   TYR   276      22.964  24.923  37.788  1.00  0.00           N  
ATOM   3958  H   TYR   276      23.406  24.394  38.528  1.00  0.00           H  
ATOM   3959  CA  TYR   276      21.601  25.372  38.188  1.00  0.00           C  
ATOM   3960  HA  TYR   276      20.883  25.497  37.381  1.00  0.00           H  
ATOM   3961  CB  TYR   276      20.945  24.336  39.151  1.00  0.00           C  
ATOM   3962  HB2 TYR   276      21.473  24.339  40.102  1.00  0.00           H  
ATOM   3963  HB3 TYR   276      19.942  24.639  39.445  1.00  0.00           H  
ATOM   3964  CG  TYR   276      20.942  22.928  38.631  1.00  0.00           C  
ATOM   3965  CD1 TYR   276      20.030  22.542  37.689  1.00  0.00           C  
ATOM   3966  HD1 TYR   276      19.357  23.255  37.227  1.00  0.00           H  
ATOM   3967  CE1 TYR   276      19.990  21.281  37.329  1.00  0.00           C  
ATOM   3968  HE1 TYR   276      19.264  20.972  36.587  1.00  0.00           H  
ATOM   3969  CZ  TYR   276      20.737  20.268  38.023  1.00  0.00           C  
ATOM   3970  OH  TYR   276      20.487  18.952  37.733  1.00  0.00           O  
ATOM   3971  HH  TYR   276      19.986  18.940  36.903  1.00  0.00           H  
ATOM   3972  CE2 TYR   276      21.705  20.690  38.986  1.00  0.00           C  
ATOM   3973  HE2 TYR   276      22.268  19.955  39.550  1.00  0.00           H  
ATOM   3974  CD2 TYR   276      21.825  22.021  39.244  1.00  0.00           C  
ATOM   3975  HD2 TYR   276      22.587  22.289  39.966  1.00  0.00           H  
ATOM   3976  C   TYR   276      21.645  26.787  38.813  1.00  0.00           C  
ATOM   3977  O   TYR   276      20.553  27.256  39.215  1.00  0.00           O  
ATOM   3978  N   GLU   277      22.863  27.436  38.946  1.00  0.00           N  
ATOM   3979  H   GLU   277      23.626  26.983  38.462  1.00  0.00           H  
ATOM   3980  CA  GLU   277      22.962  28.830  39.410  1.00  0.00           C  
ATOM   3981  HA  GLU   277      22.224  29.339  38.794  1.00  0.00           H  
ATOM   3982  CB  GLU   277      22.581  28.968  40.851  1.00  0.00           C  
ATOM   3983  HB2 GLU   277      22.329  30.004  41.071  1.00  0.00           H  
ATOM   3984  HB3 GLU   277      21.699  28.369  41.066  1.00  0.00           H  
ATOM   3985  CG  GLU   277      23.690  28.622  41.925  1.00  0.00           C  
ATOM   3986  HG2 GLU   277      24.690  28.905  41.602  1.00  0.00           H  
ATOM   3987  HG3 GLU   277      23.469  29.246  42.788  1.00  0.00           H  
ATOM   3988  CD  GLU   277      23.659  27.122  42.255  1.00  0.00           C  
ATOM   3989  OE1 GLU   277      22.865  26.751  43.167  1.00  0.00           O  
ATOM   3990  OE2 GLU   277      24.536  26.350  41.833  1.00  0.00           O  
ATOM   3991  C   GLU   277      24.239  29.679  39.006  1.00  0.00           C  
ATOM   3992  O   GLU   277      25.154  29.001  38.482  1.00  0.00           O  
ATOM   3993  N   PRO   278      24.218  31.052  39.198  1.00  0.00           N  
ATOM   3994  CD  PRO   278      23.150  31.932  39.591  1.00  0.00           C  
ATOM   3995  HD2 PRO   278      23.201  31.808  40.670  1.00  0.00           H  
ATOM   3996  HD3 PRO   278      22.250  31.549  39.116  1.00  0.00           H  
ATOM   3997  CG  PRO   278      23.559  33.298  39.170  1.00  0.00           C  
ATOM   3998  HG2 PRO   278      23.047  34.073  39.737  1.00  0.00           H  
ATOM   3999  HG3 PRO   278      23.473  33.386  38.089  1.00  0.00           H  
ATOM   4000  CB  PRO   278      25.063  33.282  39.326  1.00  0.00           C  
ATOM   4001  HB2 PRO   278      25.284  33.570  40.352  1.00  0.00           H  
ATOM   4002  HB3 PRO   278      25.530  33.955  38.610  1.00  0.00           H  
ATOM   4003  CA  PRO   278      25.388  31.810  38.852  1.00  0.00           C  
ATOM   4004  HA  PRO   278      25.497  31.847  37.771  1.00  0.00           H  
ATOM   4005  C   PRO   278      26.682  31.376  39.545  1.00  0.00           C  
ATOM   4006  O   PRO   278      26.605  30.763  40.585  1.00  0.00           O  
ATOM   4007  N   GLU   279      27.903  31.838  39.080  1.00  0.00           N  
ATOM   4008  H   GLU   279      27.927  32.458  38.282  1.00  0.00           H  
ATOM   4009  CA  GLU   279      29.189  31.371  39.575  1.00  0.00           C  
ATOM   4010  HA  GLU   279      29.023  31.191  40.634  1.00  0.00           H  
ATOM   4011  CB  GLU   279      29.498  30.069  38.829  1.00  0.00           C  
ATOM   4012  HB2 GLU   279      28.667  29.368  38.786  1.00  0.00           H  
ATOM   4013  HB3 GLU   279      29.706  30.353  37.799  1.00  0.00           H  
ATOM   4014  CG  GLU   279      30.741  29.303  39.439  1.00  0.00           C  
ATOM   4015  HG2 GLU   279      30.660  28.286  39.059  1.00  0.00           H  
ATOM   4016  HG3 GLU   279      31.721  29.761  39.323  1.00  0.00           H  
ATOM   4017  CD  GLU   279      30.591  29.102  41.014  1.00  0.00           C  
ATOM   4018  OE1 GLU   279      31.180  29.840  41.872  1.00  0.00           O  
ATOM   4019  OE2 GLU   279      29.663  28.349  41.438  1.00  0.00           O  
ATOM   4020  C   GLU   279      30.285  32.365  39.372  1.00  0.00           C  
ATOM   4021  O   GLU   279      30.243  33.036  38.344  1.00  0.00           O  
ATOM   4022  N   ALA   280      31.231  32.373  40.314  1.00  0.00           N  
ATOM   4023  H   ALA   280      31.215  31.600  40.966  1.00  0.00           H  
ATOM   4024  CA  ALA   280      32.440  33.109  40.094  1.00  0.00           C  
ATOM   4025  HA  ALA   280      32.717  33.203  39.047  1.00  0.00           H  
ATOM   4026  CB  ALA   280      32.313  34.557  40.544  1.00  0.00           C  
ATOM   4027  HB1 ALA   280      33.181  35.177  40.328  1.00  0.00           H  
ATOM   4028  HB2 ALA   280      31.450  35.046  40.095  1.00  0.00           H  
ATOM   4029  HB3 ALA   280      32.362  34.619  41.630  1.00  0.00           H  
ATOM   4030  C   ALA   280      33.572  32.373  40.763  1.00  0.00           C  
ATOM   4031  O   ALA   280      33.782  32.475  41.995  1.00  0.00           O  
ATOM   4032  OXT ALA   280      34.294  31.667  40.091  1.00  0.00           O  
TER    4033      ALA   280 
END   
