# Supplementary material for: Exploring Structural Insights of Aβ42 and α-Synuclein Monomers and Heterodimer: A Comparative Study Using Implicit and Explicit Solvent Simulations
Source: J Phys Chem B. 2024 May 3;128(19):4655–69. doi: 10.1021/acs.jpcb.4c00503 (PMC11103699; doi:10.1021/acs.jpcb.4c00503)
Supplement: Supplementary file 3 — jp4c00503_si_003.zip [file jp4c00503_si_003.zip › rep/8_asyn_dimerWT_2_FINAL5.pdb]

CRYST1   67.372  102.961   90.821  90.00  90.00  90.00               1
ATOM      1  N   MET     1      16.020   0.735  27.407  1.00  0.00           N  
ATOM      2  H1  MET     1      16.126   0.172  28.270  1.00  0.00           H  
ATOM      3  H2  MET     1      16.463   0.127  26.694  1.00  0.00           H  
ATOM      4  H3  MET     1      15.004   0.848  27.242  1.00  0.00           H  
ATOM      5  CA  MET     1      16.667   2.091  27.585  1.00  0.00           C  
ATOM      6  HA  MET     1      17.717   1.875  27.403  1.00  0.00           H  
ATOM      7  CB  MET     1      16.201   2.961  26.488  1.00  0.00           C  
ATOM      8  HB2 MET     1      16.311   2.379  25.575  1.00  0.00           H  
ATOM      9  HB3 MET     1      15.126   3.111  26.556  1.00  0.00           H  
ATOM     10  CG  MET     1      16.862   4.278  26.209  1.00  0.00           C  
ATOM     11  HG2 MET     1      16.787   4.579  25.166  1.00  0.00           H  
ATOM     12  HG3 MET     1      16.548   5.074  26.880  1.00  0.00           H  
ATOM     13  SD  MET     1      18.607   4.100  26.572  1.00  0.00           S  
ATOM     14  CE  MET     1      19.371   5.735  26.260  1.00  0.00           C  
ATOM     15  HE1 MET     1      19.183   5.955  25.212  1.00  0.00           H  
ATOM     16  HE2 MET     1      18.956   6.451  26.966  1.00  0.00           H  
ATOM     17  HE3 MET     1      20.450   5.677  26.387  1.00  0.00           H  
ATOM     18  C   MET     1      16.304   2.737  28.871  1.00  0.00           C  
ATOM     19  O   MET     1      15.124   3.084  29.166  1.00  0.00           O  
ATOM     20  N   ASP     2      17.349   2.730  29.712  1.00  0.00           N  
ATOM     21  H   ASP     2      18.269   2.468  29.386  1.00  0.00           H  
ATOM     22  CA  ASP     2      17.159   2.956  31.144  1.00  0.00           C  
ATOM     23  HA  ASP     2      16.395   3.727  31.219  1.00  0.00           H  
ATOM     24  CB  ASP     2      16.504   1.755  31.886  1.00  0.00           C  
ATOM     25  HB2 ASP     2      16.396   1.968  32.947  1.00  0.00           H  
ATOM     26  HB3 ASP     2      15.545   1.537  31.421  1.00  0.00           H  
ATOM     27  CG  ASP     2      17.230   0.359  31.699  1.00  0.00           C  
ATOM     28  OD1 ASP     2      18.464   0.165  31.803  1.00  0.00           O  
ATOM     29  OD2 ASP     2      16.545  -0.680  31.641  1.00  0.00           O  
ATOM     30  C   ASP     2      18.371   3.534  31.898  1.00  0.00           C  
ATOM     31  O   ASP     2      18.689   3.235  33.106  1.00  0.00           O  
ATOM     32  N   VAL     3      19.044   4.362  31.069  1.00  0.00           N  
ATOM     33  H   VAL     3      18.447   4.746  30.348  1.00  0.00           H  
ATOM     34  CA  VAL     3      20.306   5.055  31.459  1.00  0.00           C  
ATOM     35  HA  VAL     3      20.907   4.229  31.832  1.00  0.00           H  
ATOM     36  CB  VAL     3      20.939   5.669  30.255  1.00  0.00           C  
ATOM     37  HB  VAL     3      20.259   6.322  29.712  1.00  0.00           H  
ATOM     38  CG1 VAL     3      22.276   6.448  30.471  1.00  0.00           C  
ATOM     39 HG11 VAL     3      23.063   5.936  31.021  1.00  0.00           H  
ATOM     40 HG12 VAL     3      22.713   6.733  29.516  1.00  0.00           H  
ATOM     41 HG13 VAL     3      22.180   7.381  31.022  1.00  0.00           H  
ATOM     42  CG2 VAL     3      21.442   4.603  29.265  1.00  0.00           C  
ATOM     43 HG21 VAL     3      20.611   3.990  28.920  1.00  0.00           H  
ATOM     44 HG22 VAL     3      21.993   5.094  28.466  1.00  0.00           H  
ATOM     45 HG23 VAL     3      22.162   3.984  29.796  1.00  0.00           H  
ATOM     46  C   VAL     3      20.125   6.180  32.522  1.00  0.00           C  
ATOM     47  O   VAL     3      21.109   6.583  33.166  1.00  0.00           O  
ATOM     48  N   PHE     4      18.951   6.701  32.678  1.00  0.00           N  
ATOM     49  H   PHE     4      18.255   6.214  32.130  1.00  0.00           H  
ATOM     50  CA  PHE     4      18.576   7.957  33.291  1.00  0.00           C  
ATOM     51  HA  PHE     4      19.141   7.976  34.220  1.00  0.00           H  
ATOM     52  CB  PHE     4      19.014   9.182  32.484  1.00  0.00           C  
ATOM     53  HB2 PHE     4      18.688  10.103  32.964  1.00  0.00           H  
ATOM     54  HB3 PHE     4      20.079   9.285  32.680  1.00  0.00           H  
ATOM     55  CG  PHE     4      18.705   9.216  31.030  1.00  0.00           C  
ATOM     56  CD1 PHE     4      19.768   8.999  30.120  1.00  0.00           C  
ATOM     57  HD1 PHE     4      20.781   8.853  30.477  1.00  0.00           H  
ATOM     58  CE1 PHE     4      19.385   8.970  28.814  1.00  0.00           C  
ATOM     59  HE1 PHE     4      20.167   8.693  28.118  1.00  0.00           H  
ATOM     60  CZ  PHE     4      18.011   9.170  28.424  1.00  0.00           C  
ATOM     61  HZ  PHE     4      17.568   8.907  27.470  1.00  0.00           H  
ATOM     62  CE2 PHE     4      17.024   9.432  29.388  1.00  0.00           C  
ATOM     63  HE2 PHE     4      15.981   9.611  29.157  1.00  0.00           H  
ATOM     64  CD2 PHE     4      17.422   9.568  30.710  1.00  0.00           C  
ATOM     65  HD2 PHE     4      16.614   9.826  31.384  1.00  0.00           H  
ATOM     66  C   PHE     4      17.065   7.993  33.547  1.00  0.00           C  
ATOM     67  O   PHE     4      16.253   7.252  32.938  1.00  0.00           O  
ATOM     68  N   MET     5      16.599   8.858  34.479  1.00  0.00           N  
ATOM     69  H   MET     5      17.135   9.570  34.956  1.00  0.00           H  
ATOM     70  CA  MET     5      15.103   9.134  34.519  1.00  0.00           C  
ATOM     71  HA  MET     5      14.510   8.464  33.901  1.00  0.00           H  
ATOM     72  CB  MET     5      14.709   9.008  35.994  1.00  0.00           C  
ATOM     73  HB2 MET     5      14.843   7.951  36.214  1.00  0.00           H  
ATOM     74  HB3 MET     5      15.355   9.568  36.668  1.00  0.00           H  
ATOM     75  CG  MET     5      13.237   9.358  36.248  1.00  0.00           C  
ATOM     76  HG2 MET     5      12.694   9.528  35.321  1.00  0.00           H  
ATOM     77  HG3 MET     5      12.865   8.580  36.912  1.00  0.00           H  
ATOM     78  SD  MET     5      12.931  10.967  37.107  1.00  0.00           S  
ATOM     79  CE  MET     5      11.169  11.076  36.930  1.00  0.00           C  
ATOM     80  HE1 MET     5      10.688  10.265  37.472  1.00  0.00           H  
ATOM     81  HE2 MET     5      10.720  12.002  37.284  1.00  0.00           H  
ATOM     82  HE3 MET     5      10.830  10.962  35.902  1.00  0.00           H  
ATOM     83  C   MET     5      14.854  10.532  33.858  1.00  0.00           C  
ATOM     84  O   MET     5      15.802  11.368  33.926  1.00  0.00           O  
ATOM     85  N   LYS     6      13.654  10.784  33.370  1.00  0.00           N  
ATOM     86  H   LYS     6      12.921  10.091  33.320  1.00  0.00           H  
ATOM     87  CA  LYS     6      13.308  12.027  32.652  1.00  0.00           C  
ATOM     88  HA  LYS     6      14.277  12.516  32.727  1.00  0.00           H  
ATOM     89  CB  LYS     6      13.029  11.813  31.151  1.00  0.00           C  
ATOM     90  HB2 LYS     6      13.892  11.357  30.670  1.00  0.00           H  
ATOM     91  HB3 LYS     6      12.154  11.184  31.001  1.00  0.00           H  
ATOM     92  CG  LYS     6      12.936  13.190  30.461  1.00  0.00           C  
ATOM     93  HG2 LYS     6      11.934  13.584  30.620  1.00  0.00           H  
ATOM     94  HG3 LYS     6      13.651  13.894  30.883  1.00  0.00           H  
ATOM     95  CD  LYS     6      13.288  12.971  29.000  1.00  0.00           C  
ATOM     96  HD2 LYS     6      13.252  13.955  28.536  1.00  0.00           H  
ATOM     97  HD3 LYS     6      14.284  12.534  28.971  1.00  0.00           H  
ATOM     98  CE  LYS     6      12.290  12.073  28.289  1.00  0.00           C  
ATOM     99  HE2 LYS     6      12.347  11.084  28.735  1.00  0.00           H  
ATOM    100  HE3 LYS     6      11.262  12.424  28.260  1.00  0.00           H  
ATOM    101  NZ  LYS     6      12.672  11.826  26.879  1.00  0.00           N  
ATOM    102  HZ1 LYS     6      13.662  11.524  26.916  1.00  0.00           H  
ATOM    103  HZ2 LYS     6      12.136  11.049  26.453  1.00  0.00           H  
ATOM    104  HZ3 LYS     6      12.734  12.731  26.379  1.00  0.00           H  
ATOM    105  C   LYS     6      12.192  12.782  33.430  1.00  0.00           C  
ATOM    106  O   LYS     6      11.123  12.255  33.676  1.00  0.00           O  
ATOM    107  N   GLY     7      12.482  14.036  33.684  1.00  0.00           N  
ATOM    108  H   GLY     7      13.393  14.420  33.468  1.00  0.00           H  
ATOM    109  CA  GLY     7      11.588  14.989  34.290  1.00  0.00           C  
ATOM    110  HA2 GLY     7      11.427  15.870  33.673  1.00  0.00           H  
ATOM    111  HA3 GLY     7      10.554  14.660  34.213  1.00  0.00           H  
ATOM    112  C   GLY     7      11.918  15.301  35.745  1.00  0.00           C  
ATOM    113  O   GLY     7      12.086  14.422  36.573  1.00  0.00           O  
ATOM    114  N   LEU     8      11.963  16.623  36.100  1.00  0.00           N  
ATOM    115  H   LEU     8      11.639  17.324  35.446  1.00  0.00           H  
ATOM    116  CA  LEU     8      12.322  17.012  37.481  1.00  0.00           C  
ATOM    117  HA  LEU     8      12.865  16.281  38.075  1.00  0.00           H  
ATOM    118  CB  LEU     8      13.105  18.310  37.276  1.00  0.00           C  
ATOM    119  HB2 LEU     8      13.858  18.172  36.503  1.00  0.00           H  
ATOM    120  HB3 LEU     8      12.536  19.186  36.973  1.00  0.00           H  
ATOM    121  CG  LEU     8      13.951  18.703  38.504  1.00  0.00           C  
ATOM    122  HG  LEU     8      13.347  18.889  39.389  1.00  0.00           H  
ATOM    123  CD1 LEU     8      14.939  17.612  38.964  1.00  0.00           C  
ATOM    124 HD11 LEU     8      14.525  16.636  39.211  1.00  0.00           H  
ATOM    125 HD12 LEU     8      15.794  17.477  38.306  1.00  0.00           H  
ATOM    126 HD13 LEU     8      15.490  17.912  39.854  1.00  0.00           H  
ATOM    127  CD2 LEU     8      14.810  19.906  38.121  1.00  0.00           C  
ATOM    128 HD21 LEU     8      15.419  19.680  37.248  1.00  0.00           H  
ATOM    129 HD22 LEU     8      14.084  20.698  37.948  1.00  0.00           H  
ATOM    130 HD23 LEU     8      15.410  20.368  38.902  1.00  0.00           H  
ATOM    131  C   LEU     8      11.046  17.214  38.264  1.00  0.00           C  
ATOM    132  O   LEU     8      11.007  16.894  39.464  1.00  0.00           O  
ATOM    133  N   SER     9       9.882  17.684  37.732  1.00  0.00           N  
ATOM    134  H   SER     9       9.880  17.918  36.748  1.00  0.00           H  
ATOM    135  CA  SER     9       8.607  17.513  38.508  1.00  0.00           C  
ATOM    136  HA  SER     9       8.761  17.957  39.489  1.00  0.00           H  
ATOM    137  CB  SER     9       7.563  18.187  37.727  1.00  0.00           C  
ATOM    138  HB2 SER     9       7.896  19.144  37.333  1.00  0.00           H  
ATOM    139  HB3 SER     9       7.191  17.648  36.859  1.00  0.00           H  
ATOM    140  OG  SER     9       6.403  18.282  38.531  1.00  0.00           O  
ATOM    141  HG  SER     9       6.570  18.919  39.243  1.00  0.00           H  
ATOM    142  C   SER     9       8.207  16.102  38.721  1.00  0.00           C  
ATOM    143  O   SER     9       7.720  15.726  39.788  1.00  0.00           O  
ATOM    144  N   LYS    10       8.533  15.199  37.683  1.00  0.00           N  
ATOM    145  H   LYS    10       8.953  15.568  36.841  1.00  0.00           H  
ATOM    146  CA  LYS    10       8.171  13.772  37.723  1.00  0.00           C  
ATOM    147  HA  LYS    10       7.132  13.745  38.043  1.00  0.00           H  
ATOM    148  CB  LYS    10       8.387  13.199  36.328  1.00  0.00           C  
ATOM    149  HB2 LYS    10       9.344  13.515  35.918  1.00  0.00           H  
ATOM    150  HB3 LYS    10       8.517  12.143  36.559  1.00  0.00           H  
ATOM    151  CG  LYS    10       7.255  13.493  35.374  1.00  0.00           C  
ATOM    152  HG2 LYS    10       6.288  13.171  35.753  1.00  0.00           H  
ATOM    153  HG3 LYS    10       7.095  14.554  35.194  1.00  0.00           H  
ATOM    154  CD  LYS    10       7.472  12.771  34.121  1.00  0.00           C  
ATOM    155  HD2 LYS    10       8.372  13.226  33.711  1.00  0.00           H  
ATOM    156  HD3 LYS    10       7.621  11.723  34.374  1.00  0.00           H  
ATOM    157  CE  LYS    10       6.370  13.029  33.090  1.00  0.00           C  
ATOM    158  HE2 LYS    10       6.249  14.100  32.945  1.00  0.00           H  
ATOM    159  HE3 LYS    10       6.742  12.673  32.132  1.00  0.00           H  
ATOM    160  NZ  LYS    10       5.119  12.364  33.486  1.00  0.00           N  
ATOM    161  HZ1 LYS    10       4.553  12.333  32.619  1.00  0.00           H  
ATOM    162  HZ2 LYS    10       5.296  11.372  33.727  1.00  0.00           H  
ATOM    163  HZ3 LYS    10       4.589  13.022  34.084  1.00  0.00           H  
ATOM    164  C   LYS    10       9.028  13.062  38.753  1.00  0.00           C  
ATOM    165  O   LYS    10       8.577  12.076  39.424  1.00  0.00           O  
ATOM    166  N   ALA    11      10.273  13.554  38.982  1.00  0.00           N  
ATOM    167  H   ALA    11      10.694  14.085  38.232  1.00  0.00           H  
ATOM    168  CA  ALA    11      11.082  13.159  40.100  1.00  0.00           C  
ATOM    169  HA  ALA    11      11.145  12.074  40.056  1.00  0.00           H  
ATOM    170  CB  ALA    11      12.484  13.723  39.837  1.00  0.00           C  
ATOM    171  HB1 ALA    11      12.508  14.771  39.543  1.00  0.00           H  
ATOM    172  HB2 ALA    11      13.050  13.587  40.756  1.00  0.00           H  
ATOM    173  HB3 ALA    11      12.860  13.130  39.006  1.00  0.00           H  
ATOM    174  C   ALA    11      10.430  13.624  41.418  1.00  0.00           C  
ATOM    175  O   ALA    11      10.464  12.979  42.451  1.00  0.00           O  
ATOM    176  N   LYS    12       9.703  14.760  41.353  1.00  0.00           N  
ATOM    177  H   LYS    12       9.779  15.355  40.539  1.00  0.00           H  
ATOM    178  CA  LYS    12       9.114  15.435  42.540  1.00  0.00           C  
ATOM    179  HA  LYS    12       9.785  15.337  43.390  1.00  0.00           H  
ATOM    180  CB  LYS    12       8.727  16.879  42.343  1.00  0.00           C  
ATOM    181  HB2 LYS    12       9.617  17.372  41.958  1.00  0.00           H  
ATOM    182  HB3 LYS    12       7.919  16.961  41.619  1.00  0.00           H  
ATOM    183  CG  LYS    12       8.534  17.680  43.674  1.00  0.00           C  
ATOM    184  HG2 LYS    12       8.161  18.689  43.512  1.00  0.00           H  
ATOM    185  HG3 LYS    12       7.621  17.265  44.096  1.00  0.00           H  
ATOM    186  CD  LYS    12       9.693  17.817  44.700  1.00  0.00           C  
ATOM    187  HD2 LYS    12       9.818  16.903  45.276  1.00  0.00           H  
ATOM    188  HD3 LYS    12      10.626  18.087  44.210  1.00  0.00           H  
ATOM    189  CE  LYS    12       9.295  18.790  45.749  1.00  0.00           C  
ATOM    190  HE2 LYS    12       8.956  19.753  45.374  1.00  0.00           H  
ATOM    191  HE3 LYS    12       8.546  18.241  46.313  1.00  0.00           H  
ATOM    192  NZ  LYS    12      10.429  19.097  46.694  1.00  0.00           N  
ATOM    193  HZ1 LYS    12      11.194  19.554  46.166  1.00  0.00           H  
ATOM    194  HZ2 LYS    12      10.022  19.746  47.391  1.00  0.00           H  
ATOM    195  HZ3 LYS    12      10.734  18.244  47.196  1.00  0.00           H  
ATOM    196  C   LYS    12       7.927  14.571  43.033  1.00  0.00           C  
ATOM    197  O   LYS    12       7.840  14.337  44.222  1.00  0.00           O  
ATOM    198  N   GLU    13       7.063  14.111  42.123  1.00  0.00           N  
ATOM    199  H   GLU    13       7.044  14.523  41.200  1.00  0.00           H  
ATOM    200  CA  GLU    13       5.950  13.250  42.489  1.00  0.00           C  
ATOM    201  HA  GLU    13       5.358  13.623  43.322  1.00  0.00           H  
ATOM    202  CB  GLU    13       5.044  13.047  41.246  1.00  0.00           C  
ATOM    203  HB2 GLU    13       5.625  13.124  40.330  1.00  0.00           H  
ATOM    204  HB3 GLU    13       4.822  11.982  41.222  1.00  0.00           H  
ATOM    205  CG  GLU    13       3.743  13.738  41.326  1.00  0.00           C  
ATOM    206  HG2 GLU    13       3.018  13.355  40.610  1.00  0.00           H  
ATOM    207  HG3 GLU    13       3.341  13.715  42.337  1.00  0.00           H  
ATOM    208  CD  GLU    13       3.975  15.246  41.079  1.00  0.00           C  
ATOM    209  OE1 GLU    13       3.948  15.531  39.847  1.00  0.00           O  
ATOM    210  OE2 GLU    13       3.801  16.035  42.054  1.00  0.00           O  
ATOM    211  C   GLU    13       6.378  11.891  43.016  1.00  0.00           C  
ATOM    212  O   GLU    13       5.710  11.190  43.776  1.00  0.00           O  
ATOM    213  N   GLY    14       7.623  11.407  42.633  1.00  0.00           N  
ATOM    214  H   GLY    14       8.254  12.047  42.171  1.00  0.00           H  
ATOM    215  CA  GLY    14       8.007  10.044  42.995  1.00  0.00           C  
ATOM    216  HA2 GLY    14       7.115   9.428  43.081  1.00  0.00           H  
ATOM    217  HA3 GLY    14       8.602   9.628  42.185  1.00  0.00           H  
ATOM    218  C   GLY    14       8.707  10.018  44.379  1.00  0.00           C  
ATOM    219  O   GLY    14       8.474   9.169  45.287  1.00  0.00           O  
ATOM    220  N   VAL    15       9.668  10.920  44.548  1.00  0.00           N  
ATOM    221  H   VAL    15       9.741  11.637  43.839  1.00  0.00           H  
ATOM    222  CA  VAL    15      10.452  10.981  45.761  1.00  0.00           C  
ATOM    223  HA  VAL    15      10.915  10.034  46.028  1.00  0.00           H  
ATOM    224  CB  VAL    15      11.630  11.962  45.502  1.00  0.00           C  
ATOM    225  HB  VAL    15      11.258  12.971  45.339  1.00  0.00           H  
ATOM    226  CG1 VAL    15      12.456  12.015  46.739  1.00  0.00           C  
ATOM    227 HG11 VAL    15      13.359  12.528  46.414  1.00  0.00           H  
ATOM    228 HG12 VAL    15      11.934  12.439  47.595  1.00  0.00           H  
ATOM    229 HG13 VAL    15      12.824  11.020  46.983  1.00  0.00           H  
ATOM    230  CG2 VAL    15      12.531  11.481  44.344  1.00  0.00           C  
ATOM    231 HG21 VAL    15      11.928  11.276  43.461  1.00  0.00           H  
ATOM    232 HG22 VAL    15      13.358  12.161  44.148  1.00  0.00           H  
ATOM    233 HG23 VAL    15      12.887  10.471  44.537  1.00  0.00           H  
ATOM    234  C   VAL    15       9.554  11.339  46.921  1.00  0.00           C  
ATOM    235  O   VAL    15       9.793  10.786  47.993  1.00  0.00           O  
ATOM    236  N   VAL    16       8.596  12.327  46.758  1.00  0.00           N  
ATOM    237  H   VAL    16       8.447  12.858  45.911  1.00  0.00           H  
ATOM    238  CA  VAL    16       7.802  12.772  47.922  1.00  0.00           C  
ATOM    239  HA  VAL    16       8.433  12.851  48.804  1.00  0.00           H  
ATOM    240  CB  VAL    16       7.163  14.158  47.629  1.00  0.00           C  
ATOM    241  HB  VAL    16       6.426  14.123  46.829  1.00  0.00           H  
ATOM    242  CG1 VAL    16       6.370  14.732  48.792  1.00  0.00           C  
ATOM    243 HG11 VAL    16       6.998  14.969  49.649  1.00  0.00           H  
ATOM    244 HG12 VAL    16       5.789  15.605  48.502  1.00  0.00           H  
ATOM    245 HG13 VAL    16       5.711  13.943  49.150  1.00  0.00           H  
ATOM    246  CG2 VAL    16       8.160  15.223  47.223  1.00  0.00           C  
ATOM    247 HG21 VAL    16       8.670  14.962  46.297  1.00  0.00           H  
ATOM    248 HG22 VAL    16       7.626  16.154  47.042  1.00  0.00           H  
ATOM    249 HG23 VAL    16       8.972  15.278  47.945  1.00  0.00           H  
ATOM    250  C   VAL    16       6.847  11.625  48.315  1.00  0.00           C  
ATOM    251  O   VAL    16       6.369  11.606  49.466  1.00  0.00           O  
ATOM    252  N   ALA    17       6.586  10.703  47.338  1.00  0.00           N  
ATOM    253  H   ALA    17       7.016  10.761  46.425  1.00  0.00           H  
ATOM    254  CA  ALA    17       5.672   9.641  47.617  1.00  0.00           C  
ATOM    255  HA  ALA    17       5.146   9.922  48.527  1.00  0.00           H  
ATOM    256  CB  ALA    17       4.709   9.388  46.486  1.00  0.00           C  
ATOM    257  HB1 ALA    17       3.952   8.637  46.707  1.00  0.00           H  
ATOM    258  HB2 ALA    17       4.286  10.361  46.245  1.00  0.00           H  
ATOM    259  HB3 ALA    17       5.338   8.981  45.697  1.00  0.00           H  
ATOM    260  C   ALA    17       6.514   8.407  47.961  1.00  0.00           C  
ATOM    261  O   ALA    17       6.181   7.278  47.655  1.00  0.00           O  
ATOM    262  N   ALA    18       7.650   8.580  48.767  1.00  0.00           N  
ATOM    263  H   ALA    18       7.865   9.540  49.003  1.00  0.00           H  
ATOM    264  CA  ALA    18       8.555   7.515  49.199  1.00  0.00           C  
ATOM    265  HA  ALA    18       8.020   6.601  48.955  1.00  0.00           H  
ATOM    266  CB  ALA    18       9.826   7.560  48.399  1.00  0.00           C  
ATOM    267  HB1 ALA    18      10.589   8.260  48.737  1.00  0.00           H  
ATOM    268  HB2 ALA    18      10.238   6.561  48.530  1.00  0.00           H  
ATOM    269  HB3 ALA    18       9.643   7.791  47.352  1.00  0.00           H  
ATOM    270  C   ALA    18       8.602   7.589  50.751  1.00  0.00           C  
ATOM    271  O   ALA    18       7.616   7.909  51.393  1.00  0.00           O  
ATOM    272  N   ALA    19       9.829   7.259  51.292  1.00  0.00           N  
ATOM    273  H   ALA    19      10.492   6.844  50.650  1.00  0.00           H  
ATOM    274  CA  ALA    19      10.113   7.510  52.633  1.00  0.00           C  
ATOM    275  HA  ALA    19       9.235   7.237  53.214  1.00  0.00           H  
ATOM    276  CB  ALA    19      11.204   6.521  53.077  1.00  0.00           C  
ATOM    277  HB1 ALA    19      10.940   5.531  52.712  1.00  0.00           H  
ATOM    278  HB2 ALA    19      12.108   6.883  52.592  1.00  0.00           H  
ATOM    279  HB3 ALA    19      11.246   6.505  54.164  1.00  0.00           H  
ATOM    280  C   ALA    19      10.393   8.947  52.898  1.00  0.00           C  
ATOM    281  O   ALA    19      10.401   9.808  51.982  1.00  0.00           O  
ATOM    282  N   GLU    20      10.695   9.165  54.223  1.00  0.00           N  
ATOM    283  H   GLU    20      10.597   8.414  54.893  1.00  0.00           H  
ATOM    284  CA  GLU    20      11.191  10.484  54.723  1.00  0.00           C  
ATOM    285  HA  GLU    20      10.509  11.281  54.435  1.00  0.00           H  
ATOM    286  CB  GLU    20      11.111  10.484  56.236  1.00  0.00           C  
ATOM    287  HB2 GLU    20      11.436  11.482  56.522  1.00  0.00           H  
ATOM    288  HB3 GLU    20      10.085  10.323  56.560  1.00  0.00           H  
ATOM    289  CG  GLU    20      12.040   9.365  56.935  1.00  0.00           C  
ATOM    290  HG2 GLU    20      11.466   8.904  57.737  1.00  0.00           H  
ATOM    291  HG3 GLU    20      12.365   8.569  56.268  1.00  0.00           H  
ATOM    292  CD  GLU    20      13.366   9.954  57.531  1.00  0.00           C  
ATOM    293  OE1 GLU    20      13.747   9.695  58.678  1.00  0.00           O  
ATOM    294  OE2 GLU    20      14.095  10.582  56.763  1.00  0.00           O  
ATOM    295  C   GLU    20      12.586  10.762  54.096  1.00  0.00           C  
ATOM    296  O   GLU    20      13.402   9.958  53.650  1.00  0.00           O  
ATOM    297  N   LYS    21      12.864  12.057  54.040  1.00  0.00           N  
ATOM    298  H   LYS    21      12.319  12.680  54.621  1.00  0.00           H  
ATOM    299  CA  LYS    21      13.774  12.711  53.085  1.00  0.00           C  
ATOM    300  HA  LYS    21      13.688  12.254  52.101  1.00  0.00           H  
ATOM    301  CB  LYS    21      13.498  14.211  53.183  1.00  0.00           C  
ATOM    302  HB2 LYS    21      12.414  14.304  53.181  1.00  0.00           H  
ATOM    303  HB3 LYS    21      13.832  14.629  54.131  1.00  0.00           H  
ATOM    304  CG  LYS    21      14.124  14.827  52.026  1.00  0.00           C  
ATOM    305  HG2 LYS    21      15.123  14.410  51.910  1.00  0.00           H  
ATOM    306  HG3 LYS    21      13.513  14.515  51.181  1.00  0.00           H  
ATOM    307  CD  LYS    21      14.301  16.328  52.044  1.00  0.00           C  
ATOM    308  HD2 LYS    21      14.860  16.595  52.938  1.00  0.00           H  
ATOM    309  HD3 LYS    21      14.734  16.666  51.104  1.00  0.00           H  
ATOM    310  CE  LYS    21      12.943  16.946  52.101  1.00  0.00           C  
ATOM    311  HE2 LYS    21      12.320  16.554  51.301  1.00  0.00           H  
ATOM    312  HE3 LYS    21      12.453  16.645  53.024  1.00  0.00           H  
ATOM    313  NZ  LYS    21      12.927  18.400  51.960  1.00  0.00           N  
ATOM    314  HZ1 LYS    21      13.634  18.907  52.523  1.00  0.00           H  
ATOM    315  HZ2 LYS    21      12.937  18.731  50.979  1.00  0.00           H  
ATOM    316  HZ3 LYS    21      11.970  18.684  52.235  1.00  0.00           H  
ATOM    317  C   LYS    21      15.263  12.342  53.366  1.00  0.00           C  
ATOM    318  O   LYS    21      16.015  12.240  52.426  1.00  0.00           O  
ATOM    319  N   THR    22      15.584  12.015  54.629  1.00  0.00           N  
ATOM    320  H   THR    22      14.968  12.217  55.405  1.00  0.00           H  
ATOM    321  CA  THR    22      16.893  11.485  55.002  1.00  0.00           C  
ATOM    322  HA  THR    22      17.040  11.595  56.074  1.00  0.00           H  
ATOM    323  CB  THR    22      18.074  12.275  54.572  1.00  0.00           C  
ATOM    324  HB  THR    22      18.269  12.085  53.519  1.00  0.00           H  
ATOM    325  CG2 THR    22      17.934  13.781  54.777  1.00  0.00           C  
ATOM    326 HG21 THR    22      17.136  14.063  54.092  1.00  0.00           H  
ATOM    327 HG22 THR    22      17.609  13.941  55.803  1.00  0.00           H  
ATOM    328 HG23 THR    22      18.818  14.365  54.530  1.00  0.00           H  
ATOM    329  OG1 THR    22      19.221  11.995  55.364  1.00  0.00           O  
ATOM    330  HG1 THR    22      19.602  11.230  54.907  1.00  0.00           H  
ATOM    331  C   THR    22      17.010   9.987  54.666  1.00  0.00           C  
ATOM    332  O   THR    22      17.959   9.590  53.976  1.00  0.00           O  
ATOM    333  N   LYS    23      16.035   9.165  55.126  1.00  0.00           N  
ATOM    334  H   LYS    23      15.210   9.576  55.541  1.00  0.00           H  
ATOM    335  CA  LYS    23      16.083   7.778  54.671  1.00  0.00           C  
ATOM    336  HA  LYS    23      17.014   7.288  54.949  1.00  0.00           H  
ATOM    337  CB  LYS    23      14.855   7.013  55.212  1.00  0.00           C  
ATOM    338  HB2 LYS    23      13.958   7.569  54.948  1.00  0.00           H  
ATOM    339  HB3 LYS    23      14.691   6.019  54.800  1.00  0.00           H  
ATOM    340  CG  LYS    23      14.660   6.821  56.699  1.00  0.00           C  
ATOM    341  HG2 LYS    23      14.816   7.726  57.283  1.00  0.00           H  
ATOM    342  HG3 LYS    23      13.702   6.377  56.961  1.00  0.00           H  
ATOM    343  CD  LYS    23      15.628   5.704  57.121  1.00  0.00           C  
ATOM    344  HD2 LYS    23      15.121   4.796  56.803  1.00  0.00           H  
ATOM    345  HD3 LYS    23      16.619   5.869  56.702  1.00  0.00           H  
ATOM    346  CE  LYS    23      15.757   5.545  58.642  1.00  0.00           C  
ATOM    347  HE2 LYS    23      15.958   6.514  59.092  1.00  0.00           H  
ATOM    348  HE3 LYS    23      14.794   5.288  59.078  1.00  0.00           H  
ATOM    349  NZ  LYS    23      16.870   4.560  58.922  1.00  0.00           N  
ATOM    350  HZ1 LYS    23      17.104   4.475  59.927  1.00  0.00           H  
ATOM    351  HZ2 LYS    23      16.623   3.586  58.667  1.00  0.00           H  
ATOM    352  HZ3 LYS    23      17.725   4.842  58.409  1.00  0.00           H  
ATOM    353  C   LYS    23      16.163   7.647  53.209  1.00  0.00           C  
ATOM    354  O   LYS    23      16.993   6.896  52.779  1.00  0.00           O  
ATOM    355  N   GLN    24      15.364   8.398  52.422  1.00  0.00           N  
ATOM    356  H   GLN    24      14.624   8.908  52.886  1.00  0.00           H  
ATOM    357  CA  GLN    24      15.341   8.202  50.963  1.00  0.00           C  
ATOM    358  HA  GLN    24      15.190   7.162  50.683  1.00  0.00           H  
ATOM    359  CB  GLN    24      14.238   9.038  50.273  1.00  0.00           C  
ATOM    360  HB2 GLN    24      13.303   8.797  50.774  1.00  0.00           H  
ATOM    361  HB3 GLN    24      14.350  10.110  50.423  1.00  0.00           H  
ATOM    362  CG  GLN    24      13.884   8.663  48.844  1.00  0.00           C  
ATOM    363  HG2 GLN    24      13.048   9.331  48.644  1.00  0.00           H  
ATOM    364  HG3 GLN    24      14.678   8.973  48.168  1.00  0.00           H  
ATOM    365  CD  GLN    24      13.429   7.306  48.661  1.00  0.00           C  
ATOM    366  OE1 GLN    24      12.945   6.624  49.522  1.00  0.00           O  
ATOM    367  NE2 GLN    24      13.754   6.732  47.556  1.00  0.00           N  
ATOM    368 HE21 GLN    24      13.981   7.283  46.740  1.00  0.00           H  
ATOM    369 HE22 GLN    24      13.406   5.799  47.383  1.00  0.00           H  
ATOM    370  C   GLN    24      16.627   8.716  50.306  1.00  0.00           C  
ATOM    371  O   GLN    24      17.091   8.211  49.295  1.00  0.00           O  
ATOM    372  N   GLY    25      17.201   9.749  50.935  1.00  0.00           N  
ATOM    373  H   GLY    25      16.780  10.111  51.781  1.00  0.00           H  
ATOM    374  CA  GLY    25      18.478  10.314  50.596  1.00  0.00           C  
ATOM    375  HA2 GLY    25      18.823  10.924  51.428  1.00  0.00           H  
ATOM    376  HA3 GLY    25      19.299   9.619  50.431  1.00  0.00           H  
ATOM    377  C   GLY    25      18.274  11.281  49.466  1.00  0.00           C  
ATOM    378  O   GLY    25      18.761  11.133  48.371  1.00  0.00           O  
ATOM    379  N   VAL    26      17.414  12.287  49.739  1.00  0.00           N  
ATOM    380  H   VAL    26      17.010  12.411  50.658  1.00  0.00           H  
ATOM    381  CA  VAL    26      17.306  13.397  48.733  1.00  0.00           C  
ATOM    382  HA  VAL    26      17.177  12.915  47.766  1.00  0.00           H  
ATOM    383  CB  VAL    26      16.037  14.234  48.980  1.00  0.00           C  
ATOM    384  HB  VAL    26      15.998  14.566  50.015  1.00  0.00           H  
ATOM    385  CG1 VAL    26      15.907  15.364  48.025  1.00  0.00           C  
ATOM    386 HG11 VAL    26      15.843  14.979  47.009  1.00  0.00           H  
ATOM    387 HG12 VAL    26      15.021  15.979  48.169  1.00  0.00           H  
ATOM    388 HG13 VAL    26      16.706  16.097  48.122  1.00  0.00           H  
ATOM    389  CG2 VAL    26      14.775  13.364  48.887  1.00  0.00           C  
ATOM    390 HG21 VAL    26      14.793  12.577  49.639  1.00  0.00           H  
ATOM    391 HG22 VAL    26      13.890  13.995  48.944  1.00  0.00           H  
ATOM    392 HG23 VAL    26      14.579  12.875  47.935  1.00  0.00           H  
ATOM    393  C   VAL    26      18.578  14.245  48.763  1.00  0.00           C  
ATOM    394  O   VAL    26      18.774  14.807  49.862  1.00  0.00           O  
ATOM    395  N   ALA    27      19.440  14.271  47.714  1.00  0.00           N  
ATOM    396  H   ALA    27      19.030  13.909  46.864  1.00  0.00           H  
ATOM    397  CA  ALA    27      20.514  15.205  47.535  1.00  0.00           C  
ATOM    398  HA  ALA    27      21.189  15.144  48.386  1.00  0.00           H  
ATOM    399  CB  ALA    27      21.192  14.909  46.204  1.00  0.00           C  
ATOM    400  HB1 ALA    27      20.561  15.158  45.353  1.00  0.00           H  
ATOM    401  HB2 ALA    27      22.108  15.493  46.150  1.00  0.00           H  
ATOM    402  HB3 ALA    27      21.420  13.860  46.027  1.00  0.00           H  
ATOM    403  C   ALA    27      19.947  16.655  47.758  1.00  0.00           C  
ATOM    404  O   ALA    27      19.210  17.164  46.918  1.00  0.00           O  
ATOM    405  N   GLU    28      20.392  17.356  48.793  1.00  0.00           N  
ATOM    406  H   GLU    28      21.043  16.877  49.400  1.00  0.00           H  
ATOM    407  CA  GLU    28      20.215  18.787  48.806  1.00  0.00           C  
ATOM    408  HA  GLU    28      19.329  19.076  48.244  1.00  0.00           H  
ATOM    409  CB  GLU    28      20.050  19.158  50.240  1.00  0.00           C  
ATOM    410  HB2 GLU    28      19.176  18.651  50.646  1.00  0.00           H  
ATOM    411  HB3 GLU    28      20.884  18.867  50.875  1.00  0.00           H  
ATOM    412  CG  GLU    28      19.665  20.702  50.426  1.00  0.00           C  
ATOM    413  HG2 GLU    28      20.507  21.221  50.880  1.00  0.00           H  
ATOM    414  HG3 GLU    28      19.485  21.118  49.436  1.00  0.00           H  
ATOM    415  CD  GLU    28      18.503  21.104  51.375  1.00  0.00           C  
ATOM    416  OE1 GLU    28      17.397  20.511  51.379  1.00  0.00           O  
ATOM    417  OE2 GLU    28      18.704  22.039  52.203  1.00  0.00           O  
ATOM    418  C   GLU    28      21.512  19.416  48.174  1.00  0.00           C  
ATOM    419  O   GLU    28      22.264  20.114  48.801  1.00  0.00           O  
ATOM    420  N   ALA    29      21.761  19.058  46.888  1.00  0.00           N  
ATOM    421  H   ALA    29      20.983  18.651  46.388  1.00  0.00           H  
ATOM    422  CA  ALA    29      22.991  19.435  46.168  1.00  0.00           C  
ATOM    423  HA  ALA    29      23.824  19.066  46.762  1.00  0.00           H  
ATOM    424  CB  ALA    29      23.127  18.588  44.869  1.00  0.00           C  
ATOM    425  HB1 ALA    29      24.090  18.714  44.378  1.00  0.00           H  
ATOM    426  HB2 ALA    29      23.033  17.523  45.072  1.00  0.00           H  
ATOM    427  HB3 ALA    29      22.392  18.792  44.093  1.00  0.00           H  
ATOM    428  C   ALA    29      23.109  20.989  46.060  1.00  0.00           C  
ATOM    429  O   ALA    29      22.156  21.713  45.666  1.00  0.00           O  
ATOM    430  N   ALA    30      24.368  21.483  46.367  1.00  0.00           N  
ATOM    431  H   ALA    30      25.147  20.848  46.479  1.00  0.00           H  
ATOM    432  CA  ALA    30      24.722  22.806  45.964  1.00  0.00           C  
ATOM    433  HA  ALA    30      24.258  22.990  44.998  1.00  0.00           H  
ATOM    434  CB  ALA    30      24.345  23.951  46.886  1.00  0.00           C  
ATOM    435  HB1 ALA    30      24.897  23.808  47.813  1.00  0.00           H  
ATOM    436  HB2 ALA    30      24.627  24.876  46.387  1.00  0.00           H  
ATOM    437  HB3 ALA    30      23.277  23.888  47.082  1.00  0.00           H  
ATOM    438  C   ALA    30      26.300  22.784  45.738  1.00  0.00           C  
ATOM    439  O   ALA    30      26.768  21.958  44.967  1.00  0.00           O  
ATOM    440  N   GLY    31      27.045  23.778  46.283  1.00  0.00           N  
ATOM    441  H   GLY    31      26.560  24.384  46.931  1.00  0.00           H  
ATOM    442  CA  GLY    31      28.496  24.035  45.957  1.00  0.00           C  
ATOM    443  HA2 GLY    31      28.925  24.535  46.822  1.00  0.00           H  
ATOM    444  HA3 GLY    31      28.942  23.056  45.791  1.00  0.00           H  
ATOM    445  C   GLY    31      28.593  24.904  44.728  1.00  0.00           C  
ATOM    446  O   GLY    31      28.036  25.976  44.613  1.00  0.00           O  
ATOM    447  N   LYS    32      29.304  24.400  43.669  1.00  0.00           N  
ATOM    448  H   LYS    32      29.573  23.427  43.719  1.00  0.00           H  
ATOM    449  CA  LYS    32      29.648  25.073  42.443  1.00  0.00           C  
ATOM    450  HA  LYS    32      29.038  25.964  42.309  1.00  0.00           H  
ATOM    451  CB  LYS    32      31.093  25.502  42.370  1.00  0.00           C  
ATOM    452  HB2 LYS    32      31.742  24.633  42.463  1.00  0.00           H  
ATOM    453  HB3 LYS    32      31.288  25.972  41.408  1.00  0.00           H  
ATOM    454  CG  LYS    32      31.274  26.571  43.470  1.00  0.00           C  
ATOM    455  HG2 LYS    32      30.310  26.962  43.788  1.00  0.00           H  
ATOM    456  HG3 LYS    32      31.731  26.107  44.342  1.00  0.00           H  
ATOM    457  CD  LYS    32      32.136  27.737  43.027  1.00  0.00           C  
ATOM    458  HD2 LYS    32      32.369  28.310  43.923  1.00  0.00           H  
ATOM    459  HD3 LYS    32      33.111  27.384  42.697  1.00  0.00           H  
ATOM    460  CE  LYS    32      31.374  28.580  42.017  1.00  0.00           C  
ATOM    461  HE2 LYS    32      31.424  28.018  41.087  1.00  0.00           H  
ATOM    462  HE3 LYS    32      30.324  28.693  42.275  1.00  0.00           H  
ATOM    463  NZ  LYS    32      31.992  29.924  41.798  1.00  0.00           N  
ATOM    464  HZ1 LYS    32      32.906  29.783  41.331  1.00  0.00           H  
ATOM    465  HZ2 LYS    32      31.452  30.560  41.184  1.00  0.00           H  
ATOM    466  HZ3 LYS    32      32.145  30.428  42.690  1.00  0.00           H  
ATOM    467  C   LYS    32      29.116  24.111  41.356  1.00  0.00           C  
ATOM    468  O   LYS    32      29.279  22.914  41.330  1.00  0.00           O  
ATOM    469  N   THR    33      28.549  24.641  40.317  1.00  0.00           N  
ATOM    470  H   THR    33      28.526  25.645  40.197  1.00  0.00           H  
ATOM    471  CA  THR    33      27.674  23.904  39.398  1.00  0.00           C  
ATOM    472  HA  THR    33      27.132  23.237  40.065  1.00  0.00           H  
ATOM    473  CB  THR    33      26.727  24.771  38.518  1.00  0.00           C  
ATOM    474  HB  THR    33      26.454  24.220  37.621  1.00  0.00           H  
ATOM    475  CG2 THR    33      25.608  25.109  39.438  1.00  0.00           C  
ATOM    476 HG21 THR    33      25.291  24.213  39.967  1.00  0.00           H  
ATOM    477 HG22 THR    33      26.015  25.816  40.157  1.00  0.00           H  
ATOM    478 HG23 THR    33      24.791  25.535  38.858  1.00  0.00           H  
ATOM    479  OG1 THR    33      27.239  25.985  38.123  1.00  0.00           O  
ATOM    480  HG1 THR    33      27.962  25.899  37.483  1.00  0.00           H  
ATOM    481  C   THR    33      28.392  22.987  38.426  1.00  0.00           C  
ATOM    482  O   THR    33      27.698  22.084  37.936  1.00  0.00           O  
ATOM    483  N   LYS    34      29.723  23.136  38.192  1.00  0.00           N  
ATOM    484  H   LYS    34      30.240  23.889  38.626  1.00  0.00           H  
ATOM    485  CA  LYS    34      30.535  22.238  37.420  1.00  0.00           C  
ATOM    486  HA  LYS    34      30.049  21.265  37.431  1.00  0.00           H  
ATOM    487  CB  LYS    34      30.617  22.694  35.973  1.00  0.00           C  
ATOM    488  HB2 LYS    34      29.571  22.829  35.706  1.00  0.00           H  
ATOM    489  HB3 LYS    34      31.139  23.646  35.897  1.00  0.00           H  
ATOM    490  CG  LYS    34      31.235  21.690  34.952  1.00  0.00           C  
ATOM    491  HG2 LYS    34      32.269  21.921  34.705  1.00  0.00           H  
ATOM    492  HG3 LYS    34      31.208  20.717  35.438  1.00  0.00           H  
ATOM    493  CD  LYS    34      30.519  21.721  33.690  1.00  0.00           C  
ATOM    494  HD2 LYS    34      30.190  22.740  33.493  1.00  0.00           H  
ATOM    495  HD3 LYS    34      31.195  21.373  32.912  1.00  0.00           H  
ATOM    496  CE  LYS    34      29.328  20.740  33.730  1.00  0.00           C  
ATOM    497  HE2 LYS    34      29.672  19.763  34.061  1.00  0.00           H  
ATOM    498  HE3 LYS    34      28.625  21.151  34.451  1.00  0.00           H  
ATOM    499  NZ  LYS    34      28.693  20.506  32.396  1.00  0.00           N  
ATOM    500  HZ1 LYS    34      27.749  20.110  32.554  1.00  0.00           H  
ATOM    501  HZ2 LYS    34      28.600  21.386  31.858  1.00  0.00           H  
ATOM    502  HZ3 LYS    34      29.258  19.887  31.787  1.00  0.00           H  
ATOM    503  C   LYS    34      31.962  21.993  37.995  1.00  0.00           C  
ATOM    504  O   LYS    34      32.787  21.348  37.421  1.00  0.00           O  
ATOM    505  N   GLU    35      32.208  22.618  39.247  1.00  0.00           N  
ATOM    506  H   GLU    35      31.581  23.219  39.764  1.00  0.00           H  
ATOM    507  CA  GLU    35      33.599  22.720  39.713  1.00  0.00           C  
ATOM    508  HA  GLU    35      34.103  21.855  39.288  1.00  0.00           H  
ATOM    509  CB  GLU    35      34.307  23.873  39.030  1.00  0.00           C  
ATOM    510  HB2 GLU    35      35.361  23.692  39.230  1.00  0.00           H  
ATOM    511  HB3 GLU    35      34.183  23.907  37.949  1.00  0.00           H  
ATOM    512  CG  GLU    35      33.736  25.201  39.501  1.00  0.00           C  
ATOM    513  HG2 GLU    35      33.309  25.177  40.502  1.00  0.00           H  
ATOM    514  HG3 GLU    35      34.484  25.991  39.480  1.00  0.00           H  
ATOM    515  CD  GLU    35      32.529  25.602  38.597  1.00  0.00           C  
ATOM    516  OE1 GLU    35      31.315  25.350  38.872  1.00  0.00           O  
ATOM    517  OE2 GLU    35      32.715  26.469  37.718  1.00  0.00           O  
ATOM    518  C   GLU    35      33.597  22.575  41.234  1.00  0.00           C  
ATOM    519  O   GLU    35      34.491  23.124  41.935  1.00  0.00           O  
ATOM    520  N   GLY    36      32.659  21.809  41.696  1.00  0.00           N  
ATOM    521  H   GLY    36      32.261  21.152  41.039  1.00  0.00           H  
ATOM    522  CA  GLY    36      32.521  21.458  43.080  1.00  0.00           C  
ATOM    523  HA2 GLY    36      32.939  20.482  43.315  1.00  0.00           H  
ATOM    524  HA3 GLY    36      32.936  22.221  43.735  1.00  0.00           H  
ATOM    525  C   GLY    36      31.056  21.429  43.419  1.00  0.00           C  
ATOM    526  O   GLY    36      30.517  22.039  44.346  1.00  0.00           O  
ATOM    527  N   VAL    37      30.312  20.613  42.687  1.00  0.00           N  
ATOM    528  H   VAL    37      30.555  20.238  41.780  1.00  0.00           H  
ATOM    529  CA  VAL    37      28.991  20.208  43.182  1.00  0.00           C  
ATOM    530  HA  VAL    37      28.518  21.137  43.492  1.00  0.00           H  
ATOM    531  CB  VAL    37      28.057  19.422  42.245  1.00  0.00           C  
ATOM    532  HB  VAL    37      28.503  18.461  41.996  1.00  0.00           H  
ATOM    533  CG1 VAL    37      26.674  19.266  42.791  1.00  0.00           C  
ATOM    534 HG11 VAL    37      26.122  18.947  41.909  1.00  0.00           H  
ATOM    535 HG12 VAL    37      26.693  18.588  43.642  1.00  0.00           H  
ATOM    536 HG13 VAL    37      26.240  20.203  43.133  1.00  0.00           H  
ATOM    537  CG2 VAL    37      27.948  20.173  40.938  1.00  0.00           C  
ATOM    538 HG21 VAL    37      28.929  20.366  40.508  1.00  0.00           H  
ATOM    539 HG22 VAL    37      27.332  19.621  40.230  1.00  0.00           H  
ATOM    540 HG23 VAL    37      27.578  21.161  41.204  1.00  0.00           H  
ATOM    541  C   VAL    37      29.304  19.321  44.380  1.00  0.00           C  
ATOM    542  O   VAL    37      30.112  18.397  44.343  1.00  0.00           O  
ATOM    543  N   LEU    38      28.591  19.603  45.489  1.00  0.00           N  
ATOM    544  H   LEU    38      27.723  20.106  45.364  1.00  0.00           H  
ATOM    545  CA  LEU    38      28.720  19.078  46.853  1.00  0.00           C  
ATOM    546  HA  LEU    38      29.239  18.123  46.821  1.00  0.00           H  
ATOM    547  CB  LEU    38      29.312  20.145  47.789  1.00  0.00           C  
ATOM    548  HB2 LEU    38      28.603  20.967  47.869  1.00  0.00           H  
ATOM    549  HB3 LEU    38      29.421  19.636  48.744  1.00  0.00           H  
ATOM    550  CG  LEU    38      30.712  20.811  47.608  1.00  0.00           C  
ATOM    551  HG  LEU    38      30.674  21.187  46.587  1.00  0.00           H  
ATOM    552  CD1 LEU    38      30.872  21.871  48.645  1.00  0.00           C  
ATOM    553 HD11 LEU    38      31.869  22.308  48.626  1.00  0.00           H  
ATOM    554 HD12 LEU    38      30.226  22.712  48.402  1.00  0.00           H  
ATOM    555 HD13 LEU    38      30.637  21.515  49.646  1.00  0.00           H  
ATOM    556  CD2 LEU    38      31.925  19.911  47.876  1.00  0.00           C  
ATOM    557 HD21 LEU    38      32.772  20.473  47.488  1.00  0.00           H  
ATOM    558 HD22 LEU    38      32.180  19.656  48.903  1.00  0.00           H  
ATOM    559 HD23 LEU    38      31.790  19.007  47.285  1.00  0.00           H  
ATOM    560  C   LEU    38      27.284  18.780  47.274  1.00  0.00           C  
ATOM    561  O   LEU    38      26.401  19.604  47.264  1.00  0.00           O  
ATOM    562  N   TYR    39      27.043  17.462  47.663  1.00  0.00           N  
ATOM    563  H   TYR    39      27.831  16.889  47.935  1.00  0.00           H  
ATOM    564  CA  TYR    39      25.773  16.870  47.444  1.00  0.00           C  
ATOM    565  HA  TYR    39      25.394  17.418  46.584  1.00  0.00           H  
ATOM    566  CB  TYR    39      25.939  15.337  47.195  1.00  0.00           C  
ATOM    567  HB2 TYR    39      26.486  14.873  48.013  1.00  0.00           H  
ATOM    568  HB3 TYR    39      24.873  15.120  47.217  1.00  0.00           H  
ATOM    569  CG  TYR    39      26.485  15.127  45.800  1.00  0.00           C  
ATOM    570  CD1 TYR    39      25.800  15.543  44.671  1.00  0.00           C  
ATOM    571  HD1 TYR    39      24.807  15.912  44.901  1.00  0.00           H  
ATOM    572  CE1 TYR    39      26.463  15.658  43.433  1.00  0.00           C  
ATOM    573  HE1 TYR    39      26.052  16.202  42.591  1.00  0.00           H  
ATOM    574  CZ  TYR    39      27.794  15.251  43.343  1.00  0.00           C  
ATOM    575  OH  TYR    39      28.414  15.208  42.134  1.00  0.00           O  
ATOM    576  HH  TYR    39      27.802  15.425  41.414  1.00  0.00           H  
ATOM    577  CE2 TYR    39      28.466  14.806  44.428  1.00  0.00           C  
ATOM    578  HE2 TYR    39      29.502  14.505  44.326  1.00  0.00           H  
ATOM    579  CD2 TYR    39      27.837  14.747  45.627  1.00  0.00           C  
ATOM    580  HD2 TYR    39      28.337  14.396  46.522  1.00  0.00           H  
ATOM    581  C   TYR    39      24.802  17.064  48.709  1.00  0.00           C  
ATOM    582  O   TYR    39      23.618  16.682  48.591  1.00  0.00           O  
ATOM    583  N   VAL    40      25.212  17.733  49.772  1.00  0.00           N  
ATOM    584  H   VAL    40      26.193  17.954  49.879  1.00  0.00           H  
ATOM    585  CA  VAL    40      24.442  17.947  51.015  1.00  0.00           C  
ATOM    586  HA  VAL    40      23.404  17.779  50.739  1.00  0.00           H  
ATOM    587  CB  VAL    40      24.689  16.883  52.131  1.00  0.00           C  
ATOM    588  HB  VAL    40      25.707  16.929  52.511  1.00  0.00           H  
ATOM    589  CG1 VAL    40      23.701  17.165  53.294  1.00  0.00           C  
ATOM    590 HG11 VAL    40      22.716  17.336  52.863  1.00  0.00           H  
ATOM    591 HG12 VAL    40      23.703  16.347  54.012  1.00  0.00           H  
ATOM    592 HG13 VAL    40      23.970  18.041  53.881  1.00  0.00           H  
ATOM    593  CG2 VAL    40      24.354  15.531  51.587  1.00  0.00           C  
ATOM    594 HG21 VAL    40      23.340  15.467  51.198  1.00  0.00           H  
ATOM    595 HG22 VAL    40      25.142  15.129  50.954  1.00  0.00           H  
ATOM    596 HG23 VAL    40      24.322  14.850  52.435  1.00  0.00           H  
ATOM    597  C   VAL    40      24.652  19.352  51.465  1.00  0.00           C  
ATOM    598  O   VAL    40      25.551  19.548  52.272  1.00  0.00           O  
ATOM    599  N   GLY    41      23.845  20.393  51.046  1.00  0.00           N  
ATOM    600  H   GLY    41      23.022  20.099  50.536  1.00  0.00           H  
ATOM    601  CA  GLY    41      23.978  21.698  51.693  1.00  0.00           C  
ATOM    602  HA2 GLY    41      25.045  21.909  51.704  1.00  0.00           H  
ATOM    603  HA3 GLY    41      23.370  22.387  51.111  1.00  0.00           H  
ATOM    604  C   GLY    41      23.386  21.617  53.059  1.00  0.00           C  
ATOM    605  O   GLY    41      22.392  20.980  53.313  1.00  0.00           O  
ATOM    606  N   SER    42      24.056  22.363  53.932  1.00  0.00           N  
ATOM    607  H   SER    42      24.805  22.954  53.596  1.00  0.00           H  
ATOM    608  CA  SER    42      23.892  22.125  55.385  1.00  0.00           C  
ATOM    609  HA  SER    42      22.860  22.201  55.721  1.00  0.00           H  
ATOM    610  CB  SER    42      24.252  20.689  55.767  1.00  0.00           C  
ATOM    611  HB2 SER    42      23.543  19.978  55.351  1.00  0.00           H  
ATOM    612  HB3 SER    42      25.238  20.377  55.428  1.00  0.00           H  
ATOM    613  OG  SER    42      24.244  20.361  57.083  1.00  0.00           O  
ATOM    614  HG  SER    42      23.348  20.405  57.449  1.00  0.00           H  
ATOM    615  C   SER    42      24.645  23.159  56.283  1.00  0.00           C  
ATOM    616  O   SER    42      25.324  23.989  55.721  1.00  0.00           O  
ATOM    617  N   LYS    43      24.506  23.209  57.659  1.00  0.00           N  
ATOM    618  H   LYS    43      23.995  22.428  58.047  1.00  0.00           H  
ATOM    619  CA  LYS    43      25.175  24.167  58.504  1.00  0.00           C  
ATOM    620  HA  LYS    43      25.898  24.734  57.923  1.00  0.00           H  
ATOM    621  CB  LYS    43      24.277  25.238  59.272  1.00  0.00           C  
ATOM    622  HB2 LYS    43      23.601  24.664  59.902  1.00  0.00           H  
ATOM    623  HB3 LYS    43      24.959  25.882  59.824  1.00  0.00           H  
ATOM    624  CG  LYS    43      23.553  26.023  58.170  1.00  0.00           C  
ATOM    625  HG2 LYS    43      23.218  25.348  57.385  1.00  0.00           H  
ATOM    626  HG3 LYS    43      22.679  26.491  58.620  1.00  0.00           H  
ATOM    627  CD  LYS    43      24.336  27.150  57.531  1.00  0.00           C  
ATOM    628  HD2 LYS    43      24.738  27.820  58.288  1.00  0.00           H  
ATOM    629  HD3 LYS    43      25.131  26.675  56.959  1.00  0.00           H  
ATOM    630  CE  LYS    43      23.538  28.127  56.641  1.00  0.00           C  
ATOM    631  HE2 LYS    43      22.952  28.734  57.326  1.00  0.00           H  
ATOM    632  HE3 LYS    43      24.125  28.817  56.039  1.00  0.00           H  
ATOM    633  NZ  LYS    43      22.488  27.469  55.822  1.00  0.00           N  
ATOM    634  HZ1 LYS    43      22.933  26.875  55.100  1.00  0.00           H  
ATOM    635  HZ2 LYS    43      21.886  26.826  56.367  1.00  0.00           H  
ATOM    636  HZ3 LYS    43      21.921  28.166  55.307  1.00  0.00           H  
ATOM    637  C   LYS    43      26.033  23.479  59.518  1.00  0.00           C  
ATOM    638  O   LYS    43      25.593  22.962  60.597  1.00  0.00           O  
ATOM    639  N   THR    44      27.329  23.365  59.106  1.00  0.00           N  
ATOM    640  H   THR    44      27.641  23.984  58.370  1.00  0.00           H  
ATOM    641  CA  THR    44      28.068  22.142  59.363  1.00  0.00           C  
ATOM    642  HA  THR    44      27.870  21.784  60.371  1.00  0.00           H  
ATOM    643  CB  THR    44      27.686  20.903  58.449  1.00  0.00           C  
ATOM    644  HB  THR    44      26.644  20.714  58.694  1.00  0.00           H  
ATOM    645  CG2 THR    44      27.827  21.036  56.973  1.00  0.00           C  
ATOM    646 HG21 THR    44      27.586  20.070  56.533  1.00  0.00           H  
ATOM    647 HG22 THR    44      27.165  21.797  56.564  1.00  0.00           H  
ATOM    648 HG23 THR    44      28.854  21.215  56.662  1.00  0.00           H  
ATOM    649  OG1 THR    44      28.509  19.781  58.676  1.00  0.00           O  
ATOM    650  HG1 THR    44      28.019  19.003  58.372  1.00  0.00           H  
ATOM    651  C   THR    44      29.499  22.465  59.250  1.00  0.00           C  
ATOM    652  O   THR    44      29.981  23.225  58.411  1.00  0.00           O  
ATOM    653  N   LYS    45      30.330  21.928  60.193  1.00  0.00           N  
ATOM    654  H   LYS    45      29.836  21.416  60.912  1.00  0.00           H  
ATOM    655  CA  LYS    45      31.733  22.338  60.466  1.00  0.00           C  
ATOM    656  HA  LYS    45      31.878  23.416  60.467  1.00  0.00           H  
ATOM    657  CB  LYS    45      32.265  21.837  61.863  1.00  0.00           C  
ATOM    658  HB2 LYS    45      31.702  20.954  62.157  1.00  0.00           H  
ATOM    659  HB3 LYS    45      33.275  21.458  61.723  1.00  0.00           H  
ATOM    660  CG  LYS    45      32.359  22.855  63.014  1.00  0.00           C  
ATOM    661  HG2 LYS    45      32.869  23.740  62.641  1.00  0.00           H  
ATOM    662  HG3 LYS    45      31.349  23.137  63.304  1.00  0.00           H  
ATOM    663  CD  LYS    45      33.245  22.218  64.056  1.00  0.00           C  
ATOM    664  HD2 LYS    45      32.901  21.290  64.510  1.00  0.00           H  
ATOM    665  HD3 LYS    45      34.202  21.993  63.590  1.00  0.00           H  
ATOM    666  CE  LYS    45      33.172  23.164  65.278  1.00  0.00           C  
ATOM    667  HE2 LYS    45      33.336  24.224  65.101  1.00  0.00           H  
ATOM    668  HE3 LYS    45      32.164  23.115  65.683  1.00  0.00           H  
ATOM    669  NZ  LYS    45      34.110  22.762  66.341  1.00  0.00           N  
ATOM    670  HZ1 LYS    45      34.279  21.740  66.346  1.00  0.00           H  
ATOM    671  HZ2 LYS    45      35.041  23.206  66.247  1.00  0.00           H  
ATOM    672  HZ3 LYS    45      33.757  23.066  67.265  1.00  0.00           H  
ATOM    673  C   LYS    45      32.612  21.775  59.346  1.00  0.00           C  
ATOM    674  O   LYS    45      33.507  22.428  58.851  1.00  0.00           O  
ATOM    675  N   GLU    46      32.335  20.505  58.978  1.00  0.00           N  
ATOM    676  H   GLU    46      31.694  19.908  59.484  1.00  0.00           H  
ATOM    677  CA  GLU    46      32.995  19.755  57.905  1.00  0.00           C  
ATOM    678  HA  GLU    46      34.080  19.760  57.988  1.00  0.00           H  
ATOM    679  CB  GLU    46      32.432  18.360  57.771  1.00  0.00           C  
ATOM    680  HB2 GLU    46      31.358  18.235  57.645  1.00  0.00           H  
ATOM    681  HB3 GLU    46      32.689  17.901  56.819  1.00  0.00           H  
ATOM    682  CG  GLU    46      32.960  17.397  58.833  1.00  0.00           C  
ATOM    683  HG2 GLU    46      32.971  16.412  58.370  1.00  0.00           H  
ATOM    684  HG3 GLU    46      33.967  17.667  59.144  1.00  0.00           H  
ATOM    685  CD  GLU    46      32.186  17.203  60.178  1.00  0.00           C  
ATOM    686  OE1 GLU    46      32.036  18.227  60.849  1.00  0.00           O  
ATOM    687  OE2 GLU    46      31.548  16.164  60.474  1.00  0.00           O  
ATOM    688  C   GLU    46      32.691  20.441  56.554  1.00  0.00           C  
ATOM    689  O   GLU    46      33.336  20.230  55.560  1.00  0.00           O  
ATOM    690  N   GLY    47      31.571  21.234  56.391  1.00  0.00           N  
ATOM    691  H   GLY    47      30.945  21.331  57.179  1.00  0.00           H  
ATOM    692  CA  GLY    47      31.148  21.785  55.170  1.00  0.00           C  
ATOM    693  HA2 GLY    47      31.038  20.990  54.436  1.00  0.00           H  
ATOM    694  HA3 GLY    47      30.205  22.313  55.284  1.00  0.00           H  
ATOM    695  C   GLY    47      32.188  22.769  54.632  1.00  0.00           C  
ATOM    696  O   GLY    47      32.651  23.703  55.308  1.00  0.00           O  
ATOM    697  N   VAL    48      32.373  22.680  53.302  1.00  0.00           N  
ATOM    698  H   VAL    48      31.796  22.192  52.630  1.00  0.00           H  
ATOM    699  CA  VAL    48      33.210  23.694  52.588  1.00  0.00           C  
ATOM    700  HA  VAL    48      34.117  23.844  53.171  1.00  0.00           H  
ATOM    701  CB  VAL    48      33.590  23.164  51.249  1.00  0.00           C  
ATOM    702  HB  VAL    48      32.720  22.897  50.652  1.00  0.00           H  
ATOM    703  CG1 VAL    48      34.200  24.271  50.369  1.00  0.00           C  
ATOM    704 HG11 VAL    48      34.362  23.960  49.339  1.00  0.00           H  
ATOM    705 HG12 VAL    48      33.571  25.122  50.115  1.00  0.00           H  
ATOM    706 HG13 VAL    48      35.164  24.593  50.757  1.00  0.00           H  
ATOM    707  CG2 VAL    48      34.466  21.963  51.363  1.00  0.00           C  
ATOM    708 HG21 VAL    48      34.653  21.576  50.363  1.00  0.00           H  
ATOM    709 HG22 VAL    48      35.367  22.225  51.914  1.00  0.00           H  
ATOM    710 HG23 VAL    48      33.992  21.177  51.948  1.00  0.00           H  
ATOM    711  C   VAL    48      32.513  24.985  52.669  1.00  0.00           C  
ATOM    712  O   VAL    48      31.315  25.105  52.442  1.00  0.00           O  
ATOM    713  N   VAL    49      33.241  26.058  53.041  1.00  0.00           N  
ATOM    714  H   VAL    49      34.232  25.993  53.233  1.00  0.00           H  
ATOM    715  CA  VAL    49      32.621  27.337  53.157  1.00  0.00           C  
ATOM    716  HA  VAL    49      31.556  27.238  53.353  1.00  0.00           H  
ATOM    717  CB  VAL    49      33.186  28.125  54.350  1.00  0.00           C  
ATOM    718  HB  VAL    49      34.252  28.215  54.152  1.00  0.00           H  
ATOM    719  CG1 VAL    49      32.510  29.475  54.380  1.00  0.00           C  
ATOM    720 HG11 VAL    49      32.895  30.128  53.599  1.00  0.00           H  
ATOM    721 HG12 VAL    49      31.425  29.441  54.316  1.00  0.00           H  
ATOM    722 HG13 VAL    49      32.550  30.030  55.315  1.00  0.00           H  
ATOM    723  CG2 VAL    49      33.105  27.444  55.665  1.00  0.00           C  
ATOM    724 HG21 VAL    49      33.576  26.464  55.713  1.00  0.00           H  
ATOM    725 HG22 VAL    49      33.594  27.944  56.499  1.00  0.00           H  
ATOM    726 HG23 VAL    49      32.075  27.141  55.842  1.00  0.00           H  
ATOM    727  C   VAL    49      32.799  28.096  51.940  1.00  0.00           C  
ATOM    728  O   VAL    49      33.820  28.760  51.680  1.00  0.00           O  
ATOM    729  N   HIE    50      31.765  28.058  51.043  1.00  0.00           N  
ATOM    730  H   HIE    50      30.998  27.405  51.133  1.00  0.00           H  
ATOM    731  CA  HIE    50      31.768  28.913  49.867  1.00  0.00           C  
ATOM    732  HA  HIE    50      32.780  29.233  49.629  1.00  0.00           H  
ATOM    733  CB  HIE    50      31.108  28.173  48.689  1.00  0.00           C  
ATOM    734  HB2 HIE    50      30.172  27.754  49.054  1.00  0.00           H  
ATOM    735  HB3 HIE    50      30.901  28.883  47.891  1.00  0.00           H  
ATOM    736  CG  HIE    50      31.853  27.072  48.112  1.00  0.00           C  
ATOM    737  ND1 HIE    50      33.140  27.164  47.625  1.00  0.00           N  
ATOM    738  CE1 HIE    50      33.421  25.942  47.196  1.00  0.00           C  
ATOM    739  HE1 HIE    50      34.376  25.655  46.787  1.00  0.00           H  
ATOM    740  NE2 HIE    50      32.440  25.150  47.398  1.00  0.00           N  
ATOM    741  HE2 HIE    50      32.489  24.133  47.269  1.00  0.00           H  
ATOM    742  CD2 HIE    50      31.406  25.785  47.987  1.00  0.00           C  
ATOM    743  HD2 HIE    50      30.510  25.334  48.381  1.00  0.00           H  
ATOM    744  C   HIE    50      30.997  30.221  50.115  1.00  0.00           C  
ATOM    745  O   HIE    50      30.865  31.071  49.285  1.00  0.00           O  
ATOM    746  N   GLY    51      30.405  30.398  51.342  1.00  0.00           N  
ATOM    747  H   GLY    51      30.460  29.683  52.055  1.00  0.00           H  
ATOM    748  CA  GLY    51      29.869  31.630  51.776  1.00  0.00           C  
ATOM    749  HA2 GLY    51      30.577  32.437  51.948  1.00  0.00           H  
ATOM    750  HA3 GLY    51      29.206  32.007  51.001  1.00  0.00           H  
ATOM    751  C   GLY    51      28.892  31.477  52.984  1.00  0.00           C  
ATOM    752  O   GLY    51      29.198  30.777  53.968  1.00  0.00           O  
ATOM    753  N   VAL    52      27.794  32.219  53.062  1.00  0.00           N  
ATOM    754  H   VAL    52      27.729  32.977  52.397  1.00  0.00           H  
ATOM    755  CA  VAL    52      26.868  32.177  54.166  1.00  0.00           C  
ATOM    756  HA  VAL    52      27.361  31.979  55.114  1.00  0.00           H  
ATOM    757  CB  VAL    52      26.076  33.508  54.257  1.00  0.00           C  
ATOM    758  HB  VAL    52      25.630  33.713  53.286  1.00  0.00           H  
ATOM    759  CG1 VAL    52      24.912  33.388  55.248  1.00  0.00           C  
ATOM    760 HG11 VAL    52      24.428  34.360  55.326  1.00  0.00           H  
ATOM    761 HG12 VAL    52      24.145  32.710  54.879  1.00  0.00           H  
ATOM    762 HG13 VAL    52      25.329  33.056  56.197  1.00  0.00           H  
ATOM    763  CG2 VAL    52      27.096  34.581  54.785  1.00  0.00           C  
ATOM    764 HG21 VAL    52      27.632  34.187  55.646  1.00  0.00           H  
ATOM    765 HG22 VAL    52      27.816  34.911  54.038  1.00  0.00           H  
ATOM    766 HG23 VAL    52      26.558  35.500  55.007  1.00  0.00           H  
ATOM    767  C   VAL    52      25.825  31.055  53.850  1.00  0.00           C  
ATOM    768  O   VAL    52      25.630  30.125  54.667  1.00  0.00           O  
ATOM    769  N   ALA    53      25.127  31.232  52.721  1.00  0.00           N  
ATOM    770  H   ALA    53      25.407  31.930  52.044  1.00  0.00           H  
ATOM    771  CA  ALA    53      24.289  30.103  52.343  1.00  0.00           C  
ATOM    772  HA  ALA    53      23.764  29.849  53.261  1.00  0.00           H  
ATOM    773  CB  ALA    53      23.281  30.405  51.244  1.00  0.00           C  
ATOM    774  HB1 ALA    53      22.867  31.387  51.465  1.00  0.00           H  
ATOM    775  HB2 ALA    53      23.716  30.599  50.266  1.00  0.00           H  
ATOM    776  HB3 ALA    53      22.536  29.613  51.212  1.00  0.00           H  
ATOM    777  C   ALA    53      25.083  28.860  51.840  1.00  0.00           C  
ATOM    778  O   ALA    53      24.586  27.707  52.095  1.00  0.00           O  
ATOM    779  N   THR    54      26.157  29.094  51.018  1.00  0.00           N  
ATOM    780  H   THR    54      26.365  30.050  50.761  1.00  0.00           H  
ATOM    781  CA  THR    54      26.969  28.049  50.405  1.00  0.00           C  
ATOM    782  HA  THR    54      27.641  28.546  49.710  1.00  0.00           H  
ATOM    783  CB  THR    54      26.175  26.963  49.659  1.00  0.00           C  
ATOM    784  HB  THR    54      25.565  26.391  50.355  1.00  0.00           H  
ATOM    785  CG2 THR    54      25.293  27.442  48.519  1.00  0.00           C  
ATOM    786 HG21 THR    54      24.483  28.051  48.915  1.00  0.00           H  
ATOM    787 HG22 THR    54      25.948  28.045  47.894  1.00  0.00           H  
ATOM    788 HG23 THR    54      24.865  26.677  47.874  1.00  0.00           H  
ATOM    789  OG1 THR    54      27.132  26.168  48.973  1.00  0.00           O  
ATOM    790  HG1 THR    54      27.524  26.664  48.238  1.00  0.00           H  
ATOM    791  C   THR    54      27.877  27.410  51.492  1.00  0.00           C  
ATOM    792  O   THR    54      29.044  27.619  51.340  1.00  0.00           O  
ATOM    793  N   VAL    55      27.251  26.627  52.410  1.00  0.00           N  
ATOM    794  H   VAL    55      26.242  26.564  52.419  1.00  0.00           H  
ATOM    795  CA  VAL    55      28.038  25.661  53.236  1.00  0.00           C  
ATOM    796  HA  VAL    55      29.088  25.724  52.960  1.00  0.00           H  
ATOM    797  CB  VAL    55      27.806  26.009  54.690  1.00  0.00           C  
ATOM    798  HB  VAL    55      26.745  26.247  54.739  1.00  0.00           H  
ATOM    799  CG1 VAL    55      28.379  24.855  55.575  1.00  0.00           C  
ATOM    800 HG11 VAL    55      27.986  23.876  55.305  1.00  0.00           H  
ATOM    801 HG12 VAL    55      29.459  24.845  55.441  1.00  0.00           H  
ATOM    802 HG13 VAL    55      28.219  25.061  56.631  1.00  0.00           H  
ATOM    803  CG2 VAL    55      28.579  27.292  54.870  1.00  0.00           C  
ATOM    804 HG21 VAL    55      28.756  27.602  55.897  1.00  0.00           H  
ATOM    805 HG22 VAL    55      29.564  27.246  54.410  1.00  0.00           H  
ATOM    806 HG23 VAL    55      28.029  28.137  54.460  1.00  0.00           H  
ATOM    807  C   VAL    55      27.378  24.325  52.814  1.00  0.00           C  
ATOM    808  O   VAL    55      26.179  24.153  52.873  1.00  0.00           O  
ATOM    809  N   ALA    56      28.280  23.384  52.405  1.00  0.00           N  
ATOM    810  H   ALA    56      29.272  23.574  52.362  1.00  0.00           H  
ATOM    811  CA  ALA    56      27.815  22.051  52.068  1.00  0.00           C  
ATOM    812  HA  ALA    56      26.925  21.870  52.666  1.00  0.00           H  
ATOM    813  CB  ALA    56      27.393  22.088  50.609  1.00  0.00           C  
ATOM    814  HB1 ALA    56      26.617  21.330  50.529  1.00  0.00           H  
ATOM    815  HB2 ALA    56      27.030  23.061  50.283  1.00  0.00           H  
ATOM    816  HB3 ALA    56      28.247  21.800  49.999  1.00  0.00           H  
ATOM    817  C   ALA    56      28.854  21.013  52.292  1.00  0.00           C  
ATOM    818  O   ALA    56      30.038  21.255  52.086  1.00  0.00           O  
ATOM    819  N   GLU    57      28.466  19.783  52.639  1.00  0.00           N  
ATOM    820  H   GLU    57      27.464  19.671  52.572  1.00  0.00           H  
ATOM    821  CA  GLU    57      29.413  18.650  52.670  1.00  0.00           C  
ATOM    822  HA  GLU    57      30.385  19.039  52.963  1.00  0.00           H  
ATOM    823  CB  GLU    57      28.995  17.517  53.645  1.00  0.00           C  
ATOM    824  HB2 GLU    57      27.910  17.507  53.726  1.00  0.00           H  
ATOM    825  HB3 GLU    57      29.198  16.551  53.187  1.00  0.00           H  
ATOM    826  CG  GLU    57      29.601  17.565  55.005  1.00  0.00           C  
ATOM    827  HG2 GLU    57      30.057  18.542  55.156  1.00  0.00           H  
ATOM    828  HG3 GLU    57      28.748  17.479  55.674  1.00  0.00           H  
ATOM    829  CD  GLU    57      30.553  16.387  55.246  1.00  0.00           C  
ATOM    830  OE1 GLU    57      30.428  15.727  56.311  1.00  0.00           O  
ATOM    831  OE2 GLU    57      31.548  16.214  54.489  1.00  0.00           O  
ATOM    832  C   GLU    57      29.478  17.963  51.303  1.00  0.00           C  
ATOM    833  O   GLU    57      28.438  17.886  50.654  1.00  0.00           O  
ATOM    834  N   LYS    58      30.650  17.309  50.968  1.00  0.00           N  
ATOM    835  H   LYS    58      31.326  17.025  51.664  1.00  0.00           H  
ATOM    836  CA  LYS    58      30.726  16.655  49.684  1.00  0.00           C  
ATOM    837  HA  LYS    58      30.328  17.313  48.916  1.00  0.00           H  
ATOM    838  CB  LYS    58      32.140  16.255  49.186  1.00  0.00           C  
ATOM    839  HB2 LYS    58      32.670  17.206  49.184  1.00  0.00           H  
ATOM    840  HB3 LYS    58      32.600  15.561  49.887  1.00  0.00           H  
ATOM    841  CG  LYS    58      32.243  15.556  47.741  1.00  0.00           C  
ATOM    842  HG2 LYS    58      33.259  15.197  47.584  1.00  0.00           H  
ATOM    843  HG3 LYS    58      31.560  14.713  47.661  1.00  0.00           H  
ATOM    844  CD  LYS    58      32.029  16.454  46.519  1.00  0.00           C  
ATOM    845  HD2 LYS    58      31.032  16.879  46.425  1.00  0.00           H  
ATOM    846  HD3 LYS    58      32.739  17.267  46.662  1.00  0.00           H  
ATOM    847  CE  LYS    58      32.276  15.778  45.225  1.00  0.00           C  
ATOM    848  HE2 LYS    58      33.216  15.234  45.272  1.00  0.00           H  
ATOM    849  HE3 LYS    58      31.418  15.133  45.053  1.00  0.00           H  
ATOM    850  NZ  LYS    58      32.325  16.684  44.067  1.00  0.00           N  
ATOM    851  HZ1 LYS    58      31.495  17.284  43.916  1.00  0.00           H  
ATOM    852  HZ2 LYS    58      33.195  17.242  44.142  1.00  0.00           H  
ATOM    853  HZ3 LYS    58      32.533  16.152  43.203  1.00  0.00           H  
ATOM    854  C   LYS    58      29.772  15.420  49.590  1.00  0.00           C  
ATOM    855  O   LYS    58      29.102  15.304  48.594  1.00  0.00           O  
ATOM    856  N   THR    59      29.659  14.741  50.739  1.00  0.00           N  
ATOM    857  H   THR    59      30.140  14.997  51.591  1.00  0.00           H  
ATOM    858  CA  THR    59      28.891  13.513  50.967  1.00  0.00           C  
ATOM    859  HA  THR    59      27.981  13.691  50.398  1.00  0.00           H  
ATOM    860  CB  THR    59      29.554  12.167  50.480  1.00  0.00           C  
ATOM    861  HB  THR    59      29.081  11.283  50.902  1.00  0.00           H  
ATOM    862  CG2 THR    59      29.610  11.903  48.996  1.00  0.00           C  
ATOM    863 HG21 THR    59      28.674  12.111  48.481  1.00  0.00           H  
ATOM    864 HG22 THR    59      30.281  12.521  48.405  1.00  0.00           H  
ATOM    865 HG23 THR    59      29.963  10.879  48.888  1.00  0.00           H  
ATOM    866  OG1 THR    59      30.927  12.319  50.852  1.00  0.00           O  
ATOM    867  HG1 THR    59      31.447  11.790  50.227  1.00  0.00           H  
ATOM    868  C   THR    59      28.546  13.478  52.469  1.00  0.00           C  
ATOM    869  O   THR    59      29.064  14.162  53.335  1.00  0.00           O  
ATOM    870  N   LYS    60      27.538  12.586  52.788  1.00  0.00           N  
ATOM    871  H   LYS    60      26.962  12.250  52.027  1.00  0.00           H  
ATOM    872  CA  LYS    60      27.286  12.113  54.126  1.00  0.00           C  
ATOM    873  HA  LYS    60      28.222  11.956  54.658  1.00  0.00           H  
ATOM    874  CB  LYS    60      26.466  13.024  55.053  1.00  0.00           C  
ATOM    875  HB2 LYS    60      25.492  13.191  54.598  1.00  0.00           H  
ATOM    876  HB3 LYS    60      26.205  12.395  55.901  1.00  0.00           H  
ATOM    877  CG  LYS    60      27.073  14.414  55.467  1.00  0.00           C  
ATOM    878  HG2 LYS    60      28.149  14.256  55.474  1.00  0.00           H  
ATOM    879  HG3 LYS    60      26.882  15.230  54.772  1.00  0.00           H  
ATOM    880  CD  LYS    60      26.568  15.011  56.812  1.00  0.00           C  
ATOM    881  HD2 LYS    60      27.079  15.963  56.949  1.00  0.00           H  
ATOM    882  HD3 LYS    60      25.486  15.115  56.782  1.00  0.00           H  
ATOM    883  CE  LYS    60      27.009  14.163  58.004  1.00  0.00           C  
ATOM    884  HE2 LYS    60      26.472  13.218  57.956  1.00  0.00           H  
ATOM    885  HE3 LYS    60      28.037  13.866  57.812  1.00  0.00           H  
ATOM    886  NZ  LYS    60      26.713  14.829  59.368  1.00  0.00           N  
ATOM    887  HZ1 LYS    60      27.233  15.700  59.575  1.00  0.00           H  
ATOM    888  HZ2 LYS    60      25.687  14.942  59.453  1.00  0.00           H  
ATOM    889  HZ3 LYS    60      26.926  14.277  60.218  1.00  0.00           H  
ATOM    890  C   LYS    60      26.600  10.752  53.950  1.00  0.00           C  
ATOM    891  O   LYS    60      25.651  10.614  53.166  1.00  0.00           O  
ATOM    892  N   GLU    61      26.914   9.889  54.880  1.00  0.00           N  
ATOM    893  H   GLU    61      27.512  10.055  55.679  1.00  0.00           H  
ATOM    894  CA  GLU    61      26.338   8.548  54.818  1.00  0.00           C  
ATOM    895  HA  GLU    61      26.533   8.259  53.788  1.00  0.00           H  
ATOM    896  CB  GLU    61      27.111   7.514  55.542  1.00  0.00           C  
ATOM    897  HB2 GLU    61      26.815   7.612  56.584  1.00  0.00           H  
ATOM    898  HB3 GLU    61      26.716   6.586  55.133  1.00  0.00           H  
ATOM    899  CG  GLU    61      28.624   7.519  55.487  1.00  0.00           C  
ATOM    900  HG2 GLU    61      28.946   6.479  55.501  1.00  0.00           H  
ATOM    901  HG3 GLU    61      28.966   7.835  54.504  1.00  0.00           H  
ATOM    902  CD  GLU    61      29.233   8.278  56.642  1.00  0.00           C  
ATOM    903  OE1 GLU    61      30.054   9.183  56.422  1.00  0.00           O  
ATOM    904  OE2 GLU    61      28.972   7.904  57.813  1.00  0.00           O  
ATOM    905  C   GLU    61      24.819   8.527  55.167  1.00  0.00           C  
ATOM    906  O   GLU    61      24.159   7.558  54.822  1.00  0.00           O  
ATOM    907  N   GLN    62      24.270   9.593  55.736  1.00  0.00           N  
ATOM    908  H   GLN    62      24.752  10.475  55.631  1.00  0.00           H  
ATOM    909  CA  GLN    62      22.817   9.616  55.951  1.00  0.00           C  
ATOM    910  HA  GLN    62      22.479   8.638  56.286  1.00  0.00           H  
ATOM    911  CB  GLN    62      22.476  10.622  57.053  1.00  0.00           C  
ATOM    912  HB2 GLN    62      23.338  10.723  57.710  1.00  0.00           H  
ATOM    913  HB3 GLN    62      22.332  11.631  56.672  1.00  0.00           H  
ATOM    914  CG  GLN    62      21.204  10.347  57.898  1.00  0.00           C  
ATOM    915  HG2 GLN    62      20.366   9.985  57.307  1.00  0.00           H  
ATOM    916  HG3 GLN    62      21.290   9.430  58.478  1.00  0.00           H  
ATOM    917  CD  GLN    62      20.781  11.496  58.753  1.00  0.00           C  
ATOM    918  OE1 GLN    62      20.980  12.712  58.596  1.00  0.00           O  
ATOM    919  NE2 GLN    62      20.158  11.153  59.911  1.00  0.00           N  
ATOM    920 HE21 GLN    62      19.881  11.815  60.624  1.00  0.00           H  
ATOM    921 HE22 GLN    62      19.943  10.207  60.195  1.00  0.00           H  
ATOM    922  C   GLN    62      22.028  10.054  54.685  1.00  0.00           C  
ATOM    923  O   GLN    62      20.813   9.965  54.756  1.00  0.00           O  
ATOM    924  N   VAL    63      22.680  10.290  53.509  1.00  0.00           N  
ATOM    925  H   VAL    63      23.676  10.439  53.605  1.00  0.00           H  
ATOM    926  CA  VAL    63      21.991  10.839  52.331  1.00  0.00           C  
ATOM    927  HA  VAL    63      20.936  10.590  52.417  1.00  0.00           H  
ATOM    928  CB  VAL    63      22.179  12.387  52.286  1.00  0.00           C  
ATOM    929  HB  VAL    63      23.247  12.534  52.134  1.00  0.00           H  
ATOM    930  CG1 VAL    63      21.352  13.014  51.214  1.00  0.00           C  
ATOM    931 HG11 VAL    63      21.517  14.082  51.346  1.00  0.00           H  
ATOM    932 HG12 VAL    63      21.709  12.731  50.225  1.00  0.00           H  
ATOM    933 HG13 VAL    63      20.283  12.958  51.407  1.00  0.00           H  
ATOM    934  CG2 VAL    63      21.744  13.091  53.574  1.00  0.00           C  
ATOM    935 HG21 VAL    63      20.681  12.988  53.781  1.00  0.00           H  
ATOM    936 HG22 VAL    63      22.310  12.682  54.408  1.00  0.00           H  
ATOM    937 HG23 VAL    63      21.988  14.152  53.568  1.00  0.00           H  
ATOM    938  C   VAL    63      22.529  10.183  50.976  1.00  0.00           C  
ATOM    939  O   VAL    63      21.789   9.847  50.062  1.00  0.00           O  
ATOM    940  N   THR    64      23.895  10.064  50.899  1.00  0.00           N  
ATOM    941  H   THR    64      24.529  10.350  51.633  1.00  0.00           H  
ATOM    942  CA  THR    64      24.582  10.001  49.606  1.00  0.00           C  
ATOM    943  HA  THR    64      23.830  10.201  48.847  1.00  0.00           H  
ATOM    944  CB  THR    64      25.777  10.937  49.446  1.00  0.00           C  
ATOM    945  HB  THR    64      26.283  10.767  48.498  1.00  0.00           H  
ATOM    946  CG2 THR    64      25.341  12.375  49.529  1.00  0.00           C  
ATOM    947 HG21 THR    64      24.640  12.592  48.726  1.00  0.00           H  
ATOM    948 HG22 THR    64      24.932  12.631  50.504  1.00  0.00           H  
ATOM    949 HG23 THR    64      26.162  13.024  49.233  1.00  0.00           H  
ATOM    950  OG1 THR    64      26.717  10.712  50.477  1.00  0.00           O  
ATOM    951  HG1 THR    64      27.072   9.810  50.482  1.00  0.00           H  
ATOM    952  C   THR    64      25.007   8.598  49.398  1.00  0.00           C  
ATOM    953  O   THR    64      25.314   8.120  48.298  1.00  0.00           O  
ATOM    954  N   ASN    65      24.991   7.675  50.452  1.00  0.00           N  
ATOM    955  H   ASN    65      24.568   7.910  51.340  1.00  0.00           H  
ATOM    956  CA  ASN    65      25.597   6.348  50.393  1.00  0.00           C  
ATOM    957  HA  ASN    65      26.243   6.405  49.519  1.00  0.00           H  
ATOM    958  CB  ASN    65      26.441   6.053  51.649  1.00  0.00           C  
ATOM    959  HB2 ASN    65      25.952   6.140  52.617  1.00  0.00           H  
ATOM    960  HB3 ASN    65      26.782   5.031  51.496  1.00  0.00           H  
ATOM    961  CG  ASN    65      27.628   6.952  51.776  1.00  0.00           C  
ATOM    962  OD1 ASN    65      27.697   8.101  51.413  1.00  0.00           O  
ATOM    963  ND2 ASN    65      28.695   6.407  52.246  1.00  0.00           N  
ATOM    964 HD21 ASN    65      29.472   7.038  52.390  1.00  0.00           H  
ATOM    965 HD22 ASN    65      28.654   5.491  52.672  1.00  0.00           H  
ATOM    966  C   ASN    65      24.626   5.235  49.949  1.00  0.00           C  
ATOM    967  O   ASN    65      25.118   4.327  49.374  1.00  0.00           O  
ATOM    968  N   VAL    66      23.304   5.254  50.343  1.00  0.00           N  
ATOM    969  H   VAL    66      23.040   6.025  50.941  1.00  0.00           H  
ATOM    970  CA  VAL    66      22.308   4.299  49.819  1.00  0.00           C  
ATOM    971  HA  VAL    66      22.800   3.788  48.996  1.00  0.00           H  
ATOM    972  CB  VAL    66      21.848   3.235  50.791  1.00  0.00           C  
ATOM    973  HB  VAL    66      21.112   2.738  50.163  1.00  0.00           H  
ATOM    974  CG1 VAL    66      23.079   2.315  51.125  1.00  0.00           C  
ATOM    975 HG11 VAL    66      22.629   1.481  51.659  1.00  0.00           H  
ATOM    976 HG12 VAL    66      23.650   1.913  50.290  1.00  0.00           H  
ATOM    977 HG13 VAL    66      23.548   2.940  51.882  1.00  0.00           H  
ATOM    978  CG2 VAL    66      21.072   3.728  52.005  1.00  0.00           C  
ATOM    979 HG21 VAL    66      20.380   4.531  51.758  1.00  0.00           H  
ATOM    980 HG22 VAL    66      20.540   2.878  52.430  1.00  0.00           H  
ATOM    981 HG23 VAL    66      21.747   4.009  52.810  1.00  0.00           H  
ATOM    982  C   VAL    66      21.118   4.994  49.168  1.00  0.00           C  
ATOM    983  O   VAL    66      20.247   4.406  48.558  1.00  0.00           O  
ATOM    984  N   GLY    67      21.139   6.368  49.225  1.00  0.00           N  
ATOM    985  H   GLY    67      21.957   6.828  49.602  1.00  0.00           H  
ATOM    986  CA  GLY    67      20.148   7.283  48.590  1.00  0.00           C  
ATOM    987  HA2 GLY    67      19.233   6.703  48.690  1.00  0.00           H  
ATOM    988  HA3 GLY    67      20.009   8.072  49.325  1.00  0.00           H  
ATOM    989  C   GLY    67      20.579   7.752  47.248  1.00  0.00           C  
ATOM    990  O   GLY    67      21.185   7.039  46.447  1.00  0.00           O  
ATOM    991  N   GLY    68      20.266   9.056  46.946  1.00  0.00           N  
ATOM    992  H   GLY    68      19.876   9.637  47.676  1.00  0.00           H  
ATOM    993  CA  GLY    68      20.732   9.782  45.780  1.00  0.00           C  
ATOM    994  HA2 GLY    68      21.163  10.714  46.139  1.00  0.00           H  
ATOM    995  HA3 GLY    68      21.497   9.212  45.258  1.00  0.00           H  
ATOM    996  C   GLY    68      19.662  10.359  44.797  1.00  0.00           C  
ATOM    997  O   GLY    68      20.003  10.695  43.659  1.00  0.00           O  
ATOM    998  N   ALA    69      18.415  10.471  45.391  1.00  0.00           N  
ATOM    999  H   ALA    69      18.408  10.317  46.391  1.00  0.00           H  
ATOM   1000  CA  ALA    69      17.300  11.150  44.759  1.00  0.00           C  
ATOM   1001  HA  ALA    69      17.134  10.637  43.815  1.00  0.00           H  
ATOM   1002  CB  ALA    69      16.112  10.970  45.652  1.00  0.00           C  
ATOM   1003  HB1 ALA    69      15.923   9.899  45.615  1.00  0.00           H  
ATOM   1004  HB2 ALA    69      16.272  11.194  46.705  1.00  0.00           H  
ATOM   1005  HB3 ALA    69      15.314  11.560  45.205  1.00  0.00           H  
ATOM   1006  C   ALA    69      17.657  12.625  44.533  1.00  0.00           C  
ATOM   1007  O   ALA    69      18.303  13.298  45.370  1.00  0.00           O  
ATOM   1008  N   VAL    70      17.118  13.173  43.418  1.00  0.00           N  
ATOM   1009  H   VAL    70      16.267  12.794  43.026  1.00  0.00           H  
ATOM   1010  CA  VAL    70      17.341  14.613  43.216  1.00  0.00           C  
ATOM   1011  HA  VAL    70      17.553  15.106  44.161  1.00  0.00           H  
ATOM   1012  CB  VAL    70      18.542  14.903  42.272  1.00  0.00           C  
ATOM   1013  HB  VAL    70      18.232  14.517  41.304  1.00  0.00           H  
ATOM   1014  CG1 VAL    70      18.786  16.391  42.172  1.00  0.00           C  
ATOM   1015 HG11 VAL    70      18.957  16.754  43.184  1.00  0.00           H  
ATOM   1016 HG12 VAL    70      19.615  16.564  41.488  1.00  0.00           H  
ATOM   1017 HG13 VAL    70      17.896  16.831  41.729  1.00  0.00           H  
ATOM   1018  CG2 VAL    70      19.864  14.219  42.519  1.00  0.00           C  
ATOM   1019 HG21 VAL    70      19.900  13.481  43.317  1.00  0.00           H  
ATOM   1020 HG22 VAL    70      20.239  13.817  41.580  1.00  0.00           H  
ATOM   1021 HG23 VAL    70      20.568  14.989  42.828  1.00  0.00           H  
ATOM   1022  C   VAL    70      15.947  15.147  42.719  1.00  0.00           C  
ATOM   1023  O   VAL    70      15.068  14.449  42.117  1.00  0.00           O  
ATOM   1024  N   VAL    71      15.713  16.448  43.069  1.00  0.00           N  
ATOM   1025  H   VAL    71      16.248  16.821  43.842  1.00  0.00           H  
ATOM   1026  CA  VAL    71      14.516  17.117  42.685  1.00  0.00           C  
ATOM   1027  HA  VAL    71      14.157  16.803  41.707  1.00  0.00           H  
ATOM   1028  CB  VAL    71      13.462  16.933  43.811  1.00  0.00           C  
ATOM   1029  HB  VAL    71      12.594  17.487  43.460  1.00  0.00           H  
ATOM   1030  CG1 VAL    71      12.987  15.486  44.127  1.00  0.00           C  
ATOM   1031 HG11 VAL    71      12.274  15.392  44.943  1.00  0.00           H  
ATOM   1032 HG12 VAL    71      12.533  15.219  43.174  1.00  0.00           H  
ATOM   1033 HG13 VAL    71      13.742  14.726  44.318  1.00  0.00           H  
ATOM   1034  CG2 VAL    71      13.886  17.426  45.181  1.00  0.00           C  
ATOM   1035 HG21 VAL    71      12.991  17.476  45.797  1.00  0.00           H  
ATOM   1036 HG22 VAL    71      14.546  16.852  45.828  1.00  0.00           H  
ATOM   1037 HG23 VAL    71      14.124  18.485  45.104  1.00  0.00           H  
ATOM   1038  C   VAL    71      14.727  18.615  42.453  1.00  0.00           C  
ATOM   1039  O   VAL    71      13.889  19.238  41.796  1.00  0.00           O  
ATOM   1040  N   THR    72      15.925  19.155  42.845  1.00  0.00           N  
ATOM   1041  H   THR    72      16.560  18.603  43.405  1.00  0.00           H  
ATOM   1042  CA  THR    72      16.364  20.426  42.398  1.00  0.00           C  
ATOM   1043  HA  THR    72      16.124  20.406  41.337  1.00  0.00           H  
ATOM   1044  CB  THR    72      15.596  21.566  43.128  1.00  0.00           C  
ATOM   1045  HB  THR    72      14.534  21.382  42.980  1.00  0.00           H  
ATOM   1046  CG2 THR    72      15.988  21.648  44.557  1.00  0.00           C  
ATOM   1047 HG21 THR    72      17.038  21.880  44.719  1.00  0.00           H  
ATOM   1048 HG22 THR    72      15.504  22.515  45.002  1.00  0.00           H  
ATOM   1049 HG23 THR    72      15.710  20.729  45.070  1.00  0.00           H  
ATOM   1050  OG1 THR    72      15.865  22.844  42.603  1.00  0.00           O  
ATOM   1051  HG1 THR    72      15.567  22.965  41.689  1.00  0.00           H  
ATOM   1052  C   THR    72      17.855  20.487  42.644  1.00  0.00           C  
ATOM   1053  O   THR    72      18.385  19.773  43.463  1.00  0.00           O  
ATOM   1054  N   GLY    73      18.632  21.337  41.879  1.00  0.00           N  
ATOM   1055  H   GLY    73      18.172  21.933  41.204  1.00  0.00           H  
ATOM   1056  CA  GLY    73      19.939  21.694  42.281  1.00  0.00           C  
ATOM   1057  HA2 GLY    73      20.369  21.070  43.062  1.00  0.00           H  
ATOM   1058  HA3 GLY    73      20.569  21.629  41.396  1.00  0.00           H  
ATOM   1059  C   GLY    73      19.921  23.172  42.572  1.00  0.00           C  
ATOM   1060  O   GLY    73      19.198  23.980  41.966  1.00  0.00           O  
ATOM   1061  N   VAL    74      20.684  23.482  43.682  1.00  0.00           N  
ATOM   1062  H   VAL    74      21.150  22.750  44.202  1.00  0.00           H  
ATOM   1063  CA  VAL    74      21.070  24.904  43.988  1.00  0.00           C  
ATOM   1064  HA  VAL    74      21.840  24.650  44.712  1.00  0.00           H  
ATOM   1065  CB  VAL    74      21.721  25.730  42.922  1.00  0.00           C  
ATOM   1066  HB  VAL    74      21.019  26.054  42.156  1.00  0.00           H  
ATOM   1067  CG1 VAL    74      22.253  26.985  43.533  1.00  0.00           C  
ATOM   1068 HG11 VAL    74      22.945  27.405  42.805  1.00  0.00           H  
ATOM   1069 HG12 VAL    74      21.439  27.698  43.648  1.00  0.00           H  
ATOM   1070 HG13 VAL    74      22.784  26.720  44.445  1.00  0.00           H  
ATOM   1071  CG2 VAL    74      22.852  24.933  42.377  1.00  0.00           C  
ATOM   1072 HG21 VAL    74      23.393  25.515  41.634  1.00  0.00           H  
ATOM   1073 HG22 VAL    74      23.624  24.758  43.124  1.00  0.00           H  
ATOM   1074 HG23 VAL    74      22.627  24.022  41.826  1.00  0.00           H  
ATOM   1075  C   VAL    74      20.012  25.594  44.768  1.00  0.00           C  
ATOM   1076  O   VAL    74      20.262  26.233  45.822  1.00  0.00           O  
ATOM   1077  N   THR    75      18.865  25.643  44.068  1.00  0.00           N  
ATOM   1078  H   THR    75      18.667  25.149  43.208  1.00  0.00           H  
ATOM   1079  CA  THR    75      17.861  26.641  44.456  1.00  0.00           C  
ATOM   1080  HA  THR    75      18.510  27.452  44.779  1.00  0.00           H  
ATOM   1081  CB  THR    75      16.947  27.120  43.315  1.00  0.00           C  
ATOM   1082  HB  THR    75      16.054  27.612  43.691  1.00  0.00           H  
ATOM   1083  CG2 THR    75      17.783  27.994  42.342  1.00  0.00           C  
ATOM   1084 HG21 THR    75      17.043  28.426  41.671  1.00  0.00           H  
ATOM   1085 HG22 THR    75      18.244  28.838  42.850  1.00  0.00           H  
ATOM   1086 HG23 THR    75      18.559  27.411  41.849  1.00  0.00           H  
ATOM   1087  OG1 THR    75      16.486  25.888  42.759  1.00  0.00           O  
ATOM   1088  HG1 THR    75      15.836  26.235  42.129  1.00  0.00           H  
ATOM   1089  C   THR    75      17.057  26.248  45.669  1.00  0.00           C  
ATOM   1090  O   THR    75      16.313  27.097  46.214  1.00  0.00           O  
ATOM   1091  N   ALA    76      17.250  25.031  46.191  1.00  0.00           N  
ATOM   1092  H   ALA    76      18.098  24.549  45.925  1.00  0.00           H  
ATOM   1093  CA  ALA    76      16.616  24.758  47.514  1.00  0.00           C  
ATOM   1094  HA  ALA    76      15.650  25.256  47.545  1.00  0.00           H  
ATOM   1095  CB  ALA    76      16.447  23.290  47.668  1.00  0.00           C  
ATOM   1096  HB1 ALA    76      16.059  22.960  48.630  1.00  0.00           H  
ATOM   1097  HB2 ALA    76      15.609  22.987  47.044  1.00  0.00           H  
ATOM   1098  HB3 ALA    76      17.375  22.779  47.417  1.00  0.00           H  
ATOM   1099  C   ALA    76      17.440  25.473  48.525  1.00  0.00           C  
ATOM   1100  O   ALA    76      16.997  26.338  49.256  1.00  0.00           O  
ATOM   1101  N   VAL    77      18.776  25.245  48.534  1.00  0.00           N  
ATOM   1102  H   VAL    77      19.146  24.572  47.876  1.00  0.00           H  
ATOM   1103  CA  VAL    77      19.691  25.838  49.494  1.00  0.00           C  
ATOM   1104  HA  VAL    77      19.425  25.632  50.529  1.00  0.00           H  
ATOM   1105  CB  VAL    77      21.138  25.298  49.393  1.00  0.00           C  
ATOM   1106  HB  VAL    77      21.522  25.494  48.394  1.00  0.00           H  
ATOM   1107  CG1 VAL    77      22.027  25.915  50.415  1.00  0.00           C  
ATOM   1108 HG11 VAL    77      22.081  26.985  50.225  1.00  0.00           H  
ATOM   1109 HG12 VAL    77      21.791  25.663  51.447  1.00  0.00           H  
ATOM   1110 HG13 VAL    77      23.017  25.475  50.319  1.00  0.00           H  
ATOM   1111  CG2 VAL    77      21.456  23.794  49.555  1.00  0.00           C  
ATOM   1112 HG21 VAL    77      22.477  23.555  49.264  1.00  0.00           H  
ATOM   1113 HG22 VAL    77      21.212  23.372  50.528  1.00  0.00           H  
ATOM   1114 HG23 VAL    77      20.875  23.228  48.829  1.00  0.00           H  
ATOM   1115  C   VAL    77      19.768  27.367  49.351  1.00  0.00           C  
ATOM   1116  O   VAL    77      19.802  28.168  50.304  1.00  0.00           O  
ATOM   1117  N   ALA    78      19.615  27.822  48.146  1.00  0.00           N  
ATOM   1118  H   ALA    78      19.449  27.251  47.329  1.00  0.00           H  
ATOM   1119  CA  ALA    78      19.546  29.253  47.915  1.00  0.00           C  
ATOM   1120  HA  ALA    78      20.440  29.721  48.320  1.00  0.00           H  
ATOM   1121  CB  ALA    78      19.511  29.524  46.430  1.00  0.00           C  
ATOM   1122  HB1 ALA    78      20.223  28.887  45.910  1.00  0.00           H  
ATOM   1123  HB2 ALA    78      18.484  29.455  46.078  1.00  0.00           H  
ATOM   1124  HB3 ALA    78      19.815  30.551  46.238  1.00  0.00           H  
ATOM   1125  C   ALA    78      18.307  29.832  48.596  1.00  0.00           C  
ATOM   1126  O   ALA    78      18.472  30.736  49.382  1.00  0.00           O  
ATOM   1127  N   GLN    79      17.053  29.358  48.240  1.00  0.00           N  
ATOM   1128  H   GLN    79      16.976  28.611  47.563  1.00  0.00           H  
ATOM   1129  CA  GLN    79      15.828  30.121  48.512  1.00  0.00           C  
ATOM   1130  HA  GLN    79      15.955  31.188  48.338  1.00  0.00           H  
ATOM   1131  CB  GLN    79      14.648  29.602  47.579  1.00  0.00           C  
ATOM   1132  HB2 GLN    79      14.713  28.529  47.409  1.00  0.00           H  
ATOM   1133  HB3 GLN    79      13.729  29.784  48.133  1.00  0.00           H  
ATOM   1134  CG  GLN    79      14.547  30.558  46.355  1.00  0.00           C  
ATOM   1135  HG2 GLN    79      15.454  30.512  45.755  1.00  0.00           H  
ATOM   1136  HG3 GLN    79      13.799  30.217  45.642  1.00  0.00           H  
ATOM   1137  CD  GLN    79      14.088  31.989  46.612  1.00  0.00           C  
ATOM   1138  OE1 GLN    79      13.498  32.262  47.665  1.00  0.00           O  
ATOM   1139  NE2 GLN    79      14.319  32.830  45.631  1.00  0.00           N  
ATOM   1140 HE21 GLN    79      14.117  33.807  45.798  1.00  0.00           H  
ATOM   1141 HE22 GLN    79      14.733  32.678  44.721  1.00  0.00           H  
ATOM   1142  C   GLN    79      15.426  30.047  49.946  1.00  0.00           C  
ATOM   1143  O   GLN    79      14.904  30.950  50.533  1.00  0.00           O  
ATOM   1144  N   LYS    80      15.859  28.951  50.633  1.00  0.00           N  
ATOM   1145  H   LYS    80      16.178  28.157  50.095  1.00  0.00           H  
ATOM   1146  CA  LYS    80      15.706  28.865  52.127  1.00  0.00           C  
ATOM   1147  HA  LYS    80      14.702  29.201  52.375  1.00  0.00           H  
ATOM   1148  CB  LYS    80      15.901  27.444  52.449  1.00  0.00           C  
ATOM   1149  HB2 LYS    80      16.907  27.156  52.152  1.00  0.00           H  
ATOM   1150  HB3 LYS    80      15.819  27.217  53.510  1.00  0.00           H  
ATOM   1151  CG  LYS    80      14.802  26.528  51.837  1.00  0.00           C  
ATOM   1152  HG2 LYS    80      13.844  26.959  52.122  1.00  0.00           H  
ATOM   1153  HG3 LYS    80      14.903  26.543  50.754  1.00  0.00           H  
ATOM   1154  CD  LYS    80      14.793  25.088  52.431  1.00  0.00           C  
ATOM   1155  HD2 LYS    80      14.608  25.051  53.503  1.00  0.00           H  
ATOM   1156  HD3 LYS    80      13.995  24.509  51.971  1.00  0.00           H  
ATOM   1157  CE  LYS    80      16.150  24.406  52.157  1.00  0.00           C  
ATOM   1158  HE2 LYS    80      16.326  24.465  51.086  1.00  0.00           H  
ATOM   1159  HE3 LYS    80      16.866  25.080  52.620  1.00  0.00           H  
ATOM   1160  NZ  LYS    80      16.160  22.959  52.579  1.00  0.00           N  
ATOM   1161  HZ1 LYS    80      15.257  22.472  52.440  1.00  0.00           H  
ATOM   1162  HZ2 LYS    80      16.888  22.454  52.042  1.00  0.00           H  
ATOM   1163  HZ3 LYS    80      16.338  22.864  53.595  1.00  0.00           H  
ATOM   1164  C   LYS    80      16.843  29.613  52.770  1.00  0.00           C  
ATOM   1165  O   LYS    80      16.649  30.056  53.893  1.00  0.00           O  
ATOM   1166  N   THR    81      18.005  29.698  52.170  1.00  0.00           N  
ATOM   1167  H   THR    81      18.182  29.188  51.315  1.00  0.00           H  
ATOM   1168  CA  THR    81      19.210  30.097  52.845  1.00  0.00           C  
ATOM   1169  HA  THR    81      20.028  30.096  52.128  1.00  0.00           H  
ATOM   1170  CB  THR    81      19.664  29.205  54.018  1.00  0.00           C  
ATOM   1171  HB  THR    81      19.012  29.420  54.861  1.00  0.00           H  
ATOM   1172  CG2 THR    81      19.597  27.697  53.755  1.00  0.00           C  
ATOM   1173 HG21 THR    81      18.542  27.438  53.698  1.00  0.00           H  
ATOM   1174 HG22 THR    81      20.092  27.533  52.800  1.00  0.00           H  
ATOM   1175 HG23 THR    81      20.018  26.997  54.474  1.00  0.00           H  
ATOM   1176  OG1 THR    81      20.982  29.456  54.430  1.00  0.00           O  
ATOM   1177  HG1 THR    81      21.046  30.411  54.585  1.00  0.00           H  
ATOM   1178  C   THR    81      19.117  31.575  53.288  1.00  0.00           C  
ATOM   1179  O   THR    81      19.684  31.953  54.353  1.00  0.00           O  
ATOM   1180  N   VAL    82      18.402  32.431  52.494  1.00  0.00           N  
ATOM   1181  H   VAL    82      18.224  32.111  51.551  1.00  0.00           H  
ATOM   1182  CA  VAL    82      18.258  33.841  52.742  1.00  0.00           C  
ATOM   1183  HA  VAL    82      19.255  34.278  52.732  1.00  0.00           H  
ATOM   1184  CB  VAL    82      17.456  34.499  51.543  1.00  0.00           C  
ATOM   1185  HB  VAL    82      17.439  35.566  51.756  1.00  0.00           H  
ATOM   1186  CG1 VAL    82      18.097  34.138  50.229  1.00  0.00           C  
ATOM   1187 HG11 VAL    82      17.628  34.738  49.452  1.00  0.00           H  
ATOM   1188 HG12 VAL    82      19.164  34.342  50.176  1.00  0.00           H  
ATOM   1189 HG13 VAL    82      17.857  33.155  49.831  1.00  0.00           H  
ATOM   1190  CG2 VAL    82      16.012  33.949  51.531  1.00  0.00           C  
ATOM   1191 HG21 VAL    82      15.540  33.966  50.550  1.00  0.00           H  
ATOM   1192 HG22 VAL    82      15.902  32.887  51.741  1.00  0.00           H  
ATOM   1193 HG23 VAL    82      15.311  34.506  52.149  1.00  0.00           H  
ATOM   1194  C   VAL    82      17.742  34.136  54.108  1.00  0.00           C  
ATOM   1195  O   VAL    82      18.376  34.874  54.902  1.00  0.00           O  
ATOM   1196  N   GLU    83      16.711  33.391  54.517  1.00  0.00           N  
ATOM   1197  H   GLU    83      16.400  32.642  53.914  1.00  0.00           H  
ATOM   1198  CA  GLU    83      16.041  33.582  55.828  1.00  0.00           C  
ATOM   1199  HA  GLU    83      16.317  34.557  56.221  1.00  0.00           H  
ATOM   1200  CB  GLU    83      14.567  33.453  55.647  1.00  0.00           C  
ATOM   1201  HB2 GLU    83      14.113  33.713  56.601  1.00  0.00           H  
ATOM   1202  HB3 GLU    83      14.362  34.211  54.893  1.00  0.00           H  
ATOM   1203  CG  GLU    83      14.079  32.098  55.184  1.00  0.00           C  
ATOM   1204  HG2 GLU    83      13.874  32.042  54.117  1.00  0.00           H  
ATOM   1205  HG3 GLU    83      14.872  31.413  55.476  1.00  0.00           H  
ATOM   1206  CD  GLU    83      12.852  31.673  55.968  1.00  0.00           C  
ATOM   1207  OE1 GLU    83      12.963  31.149  57.092  1.00  0.00           O  
ATOM   1208  OE2 GLU    83      11.668  31.913  55.521  1.00  0.00           O  
ATOM   1209  C   GLU    83      16.614  32.662  56.850  1.00  0.00           C  
ATOM   1210  O   GLU    83      16.265  32.606  58.054  1.00  0.00           O  
ATOM   1211  N   GLY    84      17.644  31.886  56.504  1.00  0.00           N  
ATOM   1212  H   GLY    84      17.920  31.919  55.532  1.00  0.00           H  
ATOM   1213  CA  GLY    84      18.605  31.260  57.389  1.00  0.00           C  
ATOM   1214  HA2 GLY    84      18.099  30.742  58.200  1.00  0.00           H  
ATOM   1215  HA3 GLY    84      19.166  30.514  56.830  1.00  0.00           H  
ATOM   1216  C   GLY    84      19.671  32.175  58.040  1.00  0.00           C  
ATOM   1217  O   GLY    84      19.811  32.305  59.275  1.00  0.00           O  
ATOM   1218  N   ALA    85      20.443  32.863  57.162  1.00  0.00           N  
ATOM   1219  H   ALA    85      20.374  32.749  56.159  1.00  0.00           H  
ATOM   1220  CA  ALA    85      21.375  33.876  57.669  1.00  0.00           C  
ATOM   1221  HA  ALA    85      20.812  34.335  58.477  1.00  0.00           H  
ATOM   1222  CB  ALA    85      22.640  33.110  58.015  1.00  0.00           C  
ATOM   1223  HB1 ALA    85      22.458  32.667  58.992  1.00  0.00           H  
ATOM   1224  HB2 ALA    85      22.966  32.499  57.175  1.00  0.00           H  
ATOM   1225  HB3 ALA    85      23.410  33.850  58.224  1.00  0.00           H  
ATOM   1226  C   ALA    85      21.674  34.863  56.483  1.00  0.00           C  
ATOM   1227  O   ALA    85      21.719  34.444  55.330  1.00  0.00           O  
ATOM   1228  N   GLY    86      22.158  36.045  56.861  1.00  0.00           N  
ATOM   1229  H   GLY    86      22.236  36.196  57.858  1.00  0.00           H  
ATOM   1230  CA  GLY    86      22.913  36.928  55.944  1.00  0.00           C  
ATOM   1231  HA2 GLY    86      23.186  37.780  56.563  1.00  0.00           H  
ATOM   1232  HA3 GLY    86      23.811  36.443  55.567  1.00  0.00           H  
ATOM   1233  C   GLY    86      22.170  37.590  54.721  1.00  0.00           C  
ATOM   1234  O   GLY    86      22.685  38.482  54.029  1.00  0.00           O  
ATOM   1235  N   SER    87      20.924  37.114  54.562  1.00  0.00           N  
ATOM   1236  H   SER    87      20.681  36.259  55.044  1.00  0.00           H  
ATOM   1237  CA  SER    87      19.960  37.736  53.593  1.00  0.00           C  
ATOM   1238  HA  SER    87      19.028  37.183  53.687  1.00  0.00           H  
ATOM   1239  CB  SER    87      19.651  39.174  54.017  1.00  0.00           C  
ATOM   1240  HB2 SER    87      19.300  39.052  55.040  1.00  0.00           H  
ATOM   1241  HB3 SER    87      20.570  39.756  54.017  1.00  0.00           H  
ATOM   1242  OG  SER    87      18.580  39.767  53.243  1.00  0.00           O  
ATOM   1243  HG  SER    87      19.032  40.590  53.000  1.00  0.00           H  
ATOM   1244  C   SER    87      20.433  37.501  52.128  1.00  0.00           C  
ATOM   1245  O   SER    87      21.087  36.483  51.860  1.00  0.00           O  
ATOM   1246  N   ILE    88      20.194  38.443  51.156  1.00  0.00           N  
ATOM   1247  H   ILE    88      19.879  39.337  51.508  1.00  0.00           H  
ATOM   1248  CA  ILE    88      20.997  38.457  49.970  1.00  0.00           C  
ATOM   1249  HA  ILE    88      20.884  37.487  49.493  1.00  0.00           H  
ATOM   1250  CB  ILE    88      20.517  39.574  48.964  1.00  0.00           C  
ATOM   1251  HB  ILE    88      20.609  40.518  49.497  1.00  0.00           H  
ATOM   1252  CG2 ILE    88      21.491  39.554  47.748  1.00  0.00           C  
ATOM   1253 HG21 ILE    88      21.301  40.324  47.004  1.00  0.00           H  
ATOM   1254 HG22 ILE    88      22.508  39.722  48.099  1.00  0.00           H  
ATOM   1255 HG23 ILE    88      21.491  38.638  47.160  1.00  0.00           H  
ATOM   1256  CG1 ILE    88      19.038  39.446  48.516  1.00  0.00           C  
ATOM   1257 HG12 ILE    88      18.444  39.484  49.427  1.00  0.00           H  
ATOM   1258 HG13 ILE    88      18.730  40.276  47.882  1.00  0.00           H  
ATOM   1259  CD1 ILE    88      18.700  38.164  47.734  1.00  0.00           C  
ATOM   1260 HD11 ILE    88      19.154  37.251  48.112  1.00  0.00           H  
ATOM   1261 HD12 ILE    88      17.640  37.966  47.881  1.00  0.00           H  
ATOM   1262 HD13 ILE    88      18.968  38.251  46.683  1.00  0.00           H  
ATOM   1263  C   ILE    88      22.496  38.675  50.342  1.00  0.00           C  
ATOM   1264  O   ILE    88      23.346  37.831  50.010  1.00  0.00           O  
ATOM   1265  N   ALA    89      22.741  39.803  50.993  1.00  0.00           N  
ATOM   1266  H   ALA    89      22.048  40.500  51.231  1.00  0.00           H  
ATOM   1267  CA  ALA    89      24.053  40.216  51.391  1.00  0.00           C  
ATOM   1268  HA  ALA    89      24.674  39.352  51.619  1.00  0.00           H  
ATOM   1269  CB  ALA    89      24.767  40.956  50.277  1.00  0.00           C  
ATOM   1270  HB1 ALA    89      25.655  41.475  50.633  1.00  0.00           H  
ATOM   1271  HB2 ALA    89      25.148  40.343  49.463  1.00  0.00           H  
ATOM   1272  HB3 ALA    89      24.185  41.779  49.868  1.00  0.00           H  
ATOM   1273  C   ALA    89      23.920  41.012  52.671  1.00  0.00           C  
ATOM   1274  O   ALA    89      22.924  41.665  52.859  1.00  0.00           O  
ATOM   1275  N   ALA    90      24.954  41.107  53.564  1.00  0.00           N  
ATOM   1276  H   ALA    90      25.848  40.764  53.238  1.00  0.00           H  
ATOM   1277  CA  ALA    90      24.921  41.717  54.878  1.00  0.00           C  
ATOM   1278  HA  ALA    90      23.996  41.330  55.301  1.00  0.00           H  
ATOM   1279  CB  ALA    90      26.203  41.435  55.639  1.00  0.00           C  
ATOM   1280  HB1 ALA    90      26.279  40.361  55.797  1.00  0.00           H  
ATOM   1281  HB2 ALA    90      27.021  41.752  54.995  1.00  0.00           H  
ATOM   1282  HB3 ALA    90      26.297  42.166  56.440  1.00  0.00           H  
ATOM   1283  C   ALA    90      24.859  43.221  54.738  1.00  0.00           C  
ATOM   1284  O   ALA    90      25.437  43.805  53.833  1.00  0.00           O  
ATOM   1285  N   ALA    91      24.445  43.882  55.842  1.00  0.00           N  
ATOM   1286  H   ALA    91      24.109  43.377  56.651  1.00  0.00           H  
ATOM   1287  CA  ALA    91      24.800  45.248  56.022  1.00  0.00           C  
ATOM   1288  HA  ALA    91      25.181  45.736  55.128  1.00  0.00           H  
ATOM   1289  CB  ALA    91      23.621  46.142  56.484  1.00  0.00           C  
ATOM   1290  HB1 ALA    91      23.026  45.616  57.228  1.00  0.00           H  
ATOM   1291  HB2 ALA    91      24.107  47.006  56.933  1.00  0.00           H  
ATOM   1292  HB3 ALA    91      22.909  46.415  55.707  1.00  0.00           H  
ATOM   1293  C   ALA    91      25.905  45.302  57.107  1.00  0.00           C  
ATOM   1294  O   ALA    91      25.651  45.487  58.277  1.00  0.00           O  
ATOM   1295  N   THR    92      27.174  44.919  56.804  1.00  0.00           N  
ATOM   1296  H   THR    92      27.539  44.856  55.863  1.00  0.00           H  
ATOM   1297  CA  THR    92      28.320  44.703  57.734  1.00  0.00           C  
ATOM   1298  HA  THR    92      27.859  44.229  58.598  1.00  0.00           H  
ATOM   1299  CB  THR    92      29.296  43.634  57.187  1.00  0.00           C  
ATOM   1300  HB  THR    92      28.749  42.774  56.805  1.00  0.00           H  
ATOM   1301  CG2 THR    92      30.129  44.113  56.023  1.00  0.00           C  
ATOM   1302 HG21 THR    92      30.767  44.914  56.391  1.00  0.00           H  
ATOM   1303 HG22 THR    92      30.621  43.356  55.417  1.00  0.00           H  
ATOM   1304 HG23 THR    92      29.448  44.573  55.310  1.00  0.00           H  
ATOM   1305  OG1 THR    92      30.147  43.229  58.312  1.00  0.00           O  
ATOM   1306  HG1 THR    92      29.555  42.755  58.916  1.00  0.00           H  
ATOM   1307  C   THR    92      28.947  46.069  58.174  1.00  0.00           C  
ATOM   1308  O   THR    92      28.673  47.109  57.547  1.00  0.00           O  
ATOM   1309  N   GLY    93      29.724  46.023  59.274  1.00  0.00           N  
ATOM   1310  H   GLY    93      29.918  45.073  59.561  1.00  0.00           H  
ATOM   1311  CA  GLY    93      30.366  47.247  59.712  1.00  0.00           C  
ATOM   1312  HA2 GLY    93      31.059  47.003  60.514  1.00  0.00           H  
ATOM   1313  HA3 GLY    93      30.951  47.637  58.882  1.00  0.00           H  
ATOM   1314  C   GLY    93      29.291  48.194  60.272  1.00  0.00           C  
ATOM   1315  O   GLY    93      28.286  47.737  60.870  1.00  0.00           O  
ATOM   1316  N   PHE    94      29.524  49.480  59.971  1.00  0.00           N  
ATOM   1317  H   PHE    94      30.257  49.711  59.313  1.00  0.00           H  
ATOM   1318  CA  PHE    94      28.801  50.539  60.666  1.00  0.00           C  
ATOM   1319  HA  PHE    94      28.687  50.319  61.725  1.00  0.00           H  
ATOM   1320  CB  PHE    94      29.641  51.873  60.458  1.00  0.00           C  
ATOM   1321  HB2 PHE    94      30.659  51.773  60.830  1.00  0.00           H  
ATOM   1322  HB3 PHE    94      29.865  52.027  59.404  1.00  0.00           H  
ATOM   1323  CG  PHE    94      29.004  53.065  61.017  1.00  0.00           C  
ATOM   1324  CD1 PHE    94      28.392  53.871  60.057  1.00  0.00           C  
ATOM   1325  HD1 PHE    94      28.376  53.645  58.998  1.00  0.00           H  
ATOM   1326  CE1 PHE    94      27.710  54.932  60.551  1.00  0.00           C  
ATOM   1327  HE1 PHE    94      27.210  55.635  59.896  1.00  0.00           H  
ATOM   1328  CZ  PHE    94      27.632  55.263  61.920  1.00  0.00           C  
ATOM   1329  HZ  PHE    94      27.199  56.211  62.217  1.00  0.00           H  
ATOM   1330  CE2 PHE    94      28.292  54.509  62.810  1.00  0.00           C  
ATOM   1331  HE2 PHE    94      28.325  54.886  63.826  1.00  0.00           H  
ATOM   1332  CD2 PHE    94      28.983  53.395  62.365  1.00  0.00           C  
ATOM   1333  HD2 PHE    94      29.521  52.746  63.045  1.00  0.00           H  
ATOM   1334  C   PHE    94      27.441  50.671  60.017  1.00  0.00           C  
ATOM   1335  O   PHE    94      27.357  50.935  58.874  1.00  0.00           O  
ATOM   1336  N   VAL    95      26.354  50.753  60.788  1.00  0.00           N  
ATOM   1337  H   VAL    95      26.352  50.642  61.793  1.00  0.00           H  
ATOM   1338  CA  VAL    95      25.008  50.886  60.213  1.00  0.00           C  
ATOM   1339  HA  VAL    95      25.073  51.516  59.329  1.00  0.00           H  
ATOM   1340  CB  VAL    95      24.387  49.537  60.001  1.00  0.00           C  
ATOM   1341  HB  VAL    95      24.429  49.036  60.966  1.00  0.00           H  
ATOM   1342  CG1 VAL    95      22.972  49.660  59.507  1.00  0.00           C  
ATOM   1343 HG11 VAL    95      22.298  50.245  60.130  1.00  0.00           H  
ATOM   1344 HG12 VAL    95      22.909  50.099  58.514  1.00  0.00           H  
ATOM   1345 HG13 VAL    95      22.533  48.665  59.534  1.00  0.00           H  
ATOM   1346  CG2 VAL    95      24.993  48.634  59.023  1.00  0.00           C  
ATOM   1347 HG21 VAL    95      24.727  49.033  58.046  1.00  0.00           H  
ATOM   1348 HG22 VAL    95      26.073  48.554  59.131  1.00  0.00           H  
ATOM   1349 HG23 VAL    95      24.495  47.669  59.083  1.00  0.00           H  
ATOM   1350  C   VAL    95      24.167  51.707  61.160  1.00  0.00           C  
ATOM   1351  O   VAL    95      23.894  51.294  62.298  1.00  0.00           O  
ATOM   1352  N   LYS    96      23.681  52.864  60.664  1.00  0.00           N  
ATOM   1353  H   LYS    96      24.130  53.222  59.832  1.00  0.00           H  
ATOM   1354  CA  LYS    96      22.523  53.725  60.987  1.00  0.00           C  
ATOM   1355  HA  LYS    96      22.651  54.711  60.548  1.00  0.00           H  
ATOM   1356  CB  LYS    96      21.264  53.158  60.274  1.00  0.00           C  
ATOM   1357  HB2 LYS    96      21.568  52.950  59.250  1.00  0.00           H  
ATOM   1358  HB3 LYS    96      20.992  52.184  60.675  1.00  0.00           H  
ATOM   1359  CG  LYS    96      20.113  54.141  60.325  1.00  0.00           C  
ATOM   1360  HG2 LYS    96      19.798  54.240  61.362  1.00  0.00           H  
ATOM   1361  HG3 LYS    96      20.505  55.110  60.024  1.00  0.00           H  
ATOM   1362  CD  LYS    96      18.951  53.574  59.497  1.00  0.00           C  
ATOM   1363  HD2 LYS    96      19.252  53.824  58.482  1.00  0.00           H  
ATOM   1364  HD3 LYS    96      18.751  52.507  59.420  1.00  0.00           H  
ATOM   1365  CE  LYS    96      17.615  54.301  59.854  1.00  0.00           C  
ATOM   1366  HE2 LYS    96      16.839  53.894  59.209  1.00  0.00           H  
ATOM   1367  HE3 LYS    96      17.347  54.221  60.904  1.00  0.00           H  
ATOM   1368  NZ  LYS    96      17.597  55.766  59.511  1.00  0.00           N  
ATOM   1369  HZ1 LYS    96      18.003  55.918  58.570  1.00  0.00           H  
ATOM   1370  HZ2 LYS    96      16.639  56.129  59.667  1.00  0.00           H  
ATOM   1371  HZ3 LYS    96      18.140  56.189  60.285  1.00  0.00           H  
ATOM   1372  C   LYS    96      22.401  53.874  62.485  1.00  0.00           C  
ATOM   1373  O   LYS    96      21.448  53.445  63.131  1.00  0.00           O  
ATOM   1374  N   LYS    97      23.499  54.420  63.138  1.00  0.00           N  
ATOM   1375  H   LYS    97      24.306  54.546  62.543  1.00  0.00           H  
ATOM   1376  CA  LYS    97      23.501  54.784  64.515  1.00  0.00           C  
ATOM   1377  HA  LYS    97      23.474  53.882  65.123  1.00  0.00           H  
ATOM   1378  CB  LYS    97      24.792  55.617  64.739  1.00  0.00           C  
ATOM   1379  HB2 LYS    97      25.627  55.115  64.255  1.00  0.00           H  
ATOM   1380  HB3 LYS    97      24.616  56.584  64.271  1.00  0.00           H  
ATOM   1381  CG  LYS    97      25.110  55.826  66.260  1.00  0.00           C  
ATOM   1382  HG2 LYS    97      24.214  56.203  66.750  1.00  0.00           H  
ATOM   1383  HG3 LYS    97      25.401  54.932  66.809  1.00  0.00           H  
ATOM   1384  CD  LYS    97      26.326  56.699  66.503  1.00  0.00           C  
ATOM   1385  HD2 LYS    97      27.208  56.111  66.256  1.00  0.00           H  
ATOM   1386  HD3 LYS    97      26.341  57.555  65.832  1.00  0.00           H  
ATOM   1387  CE  LYS    97      26.470  57.071  67.941  1.00  0.00           C  
ATOM   1388  HE2 LYS    97      25.745  57.865  68.107  1.00  0.00           H  
ATOM   1389  HE3 LYS    97      26.252  56.233  68.597  1.00  0.00           H  
ATOM   1390  NZ  LYS    97      27.850  57.621  68.302  1.00  0.00           N  
ATOM   1391  HZ1 LYS    97      28.007  58.531  67.833  1.00  0.00           H  
ATOM   1392  HZ2 LYS    97      27.911  57.890  69.300  1.00  0.00           H  
ATOM   1393  HZ3 LYS    97      28.631  56.972  68.097  1.00  0.00           H  
ATOM   1394  C   LYS    97      22.262  55.548  65.088  1.00  0.00           C  
ATOM   1395  O   LYS    97      21.870  55.345  66.211  1.00  0.00           O  
ATOM   1396  N   ASP    98      21.510  56.257  64.293  1.00  0.00           N  
ATOM   1397  H   ASP    98      21.835  56.462  63.357  1.00  0.00           H  
ATOM   1398  CA  ASP    98      20.310  56.973  64.659  1.00  0.00           C  
ATOM   1399  HA  ASP    98      20.549  57.559  65.544  1.00  0.00           H  
ATOM   1400  CB  ASP    98      19.915  57.995  63.589  1.00  0.00           C  
ATOM   1401  HB2 ASP    98      18.998  58.420  63.993  1.00  0.00           H  
ATOM   1402  HB3 ASP    98      20.710  58.737  63.624  1.00  0.00           H  
ATOM   1403  CG  ASP    98      19.769  57.428  62.140  1.00  0.00           C  
ATOM   1404  OD1 ASP    98      20.702  57.413  61.332  1.00  0.00           O  
ATOM   1405  OD2 ASP    98      18.664  56.952  61.906  1.00  0.00           O  
ATOM   1406  C   ASP    98      19.137  55.995  64.951  1.00  0.00           C  
ATOM   1407  O   ASP    98      18.182  56.447  65.566  1.00  0.00           O  
ATOM   1408  N   GLN    99      19.344  54.676  64.680  1.00  0.00           N  
ATOM   1409  H   GLN    99      20.127  54.390  64.109  1.00  0.00           H  
ATOM   1410  CA  GLN    99      18.334  53.645  65.013  1.00  0.00           C  
ATOM   1411  HA  GLN    99      17.634  54.027  65.752  1.00  0.00           H  
ATOM   1412  CB  GLN    99      17.486  53.404  63.823  1.00  0.00           C  
ATOM   1413  HB2 GLN    99      17.119  54.366  63.469  1.00  0.00           H  
ATOM   1414  HB3 GLN    99      18.102  53.021  63.013  1.00  0.00           H  
ATOM   1415  CG  GLN    99      16.301  52.427  64.021  1.00  0.00           C  
ATOM   1416  HG2 GLN    99      16.610  51.397  64.186  1.00  0.00           H  
ATOM   1417  HG3 GLN    99      15.873  52.780  64.957  1.00  0.00           H  
ATOM   1418  CD  GLN    99      15.210  52.370  62.972  1.00  0.00           C  
ATOM   1419  OE1 GLN    99      15.190  53.003  61.928  1.00  0.00           O  
ATOM   1420  NE2 GLN    99      14.134  51.538  63.230  1.00  0.00           N  
ATOM   1421 HE21 GLN    99      13.425  51.519  62.510  1.00  0.00           H  
ATOM   1422 HE22 GLN    99      14.058  51.198  64.179  1.00  0.00           H  
ATOM   1423  C   GLN    99      18.991  52.306  65.581  1.00  0.00           C  
ATOM   1424  O   GLN    99      18.323  51.671  66.328  1.00  0.00           O  
ATOM   1425  N   LEU   100      20.268  52.026  65.239  1.00  0.00           N  
ATOM   1426  H   LEU   100      20.766  52.669  64.638  1.00  0.00           H  
ATOM   1427  CA  LEU   100      20.991  50.842  65.700  1.00  0.00           C  
ATOM   1428  HA  LEU   100      20.230  50.114  65.972  1.00  0.00           H  
ATOM   1429  CB  LEU   100      21.921  50.339  64.570  1.00  0.00           C  
ATOM   1430  HB2 LEU   100      21.444  50.486  63.603  1.00  0.00           H  
ATOM   1431  HB3 LEU   100      22.775  51.011  64.621  1.00  0.00           H  
ATOM   1432  CG  LEU   100      22.397  48.890  64.850  1.00  0.00           C  
ATOM   1433  HG  LEU   100      22.944  48.830  65.789  1.00  0.00           H  
ATOM   1434  CD1 LEU   100      21.247  47.921  64.934  1.00  0.00           C  
ATOM   1435 HD11 LEU   100      21.716  46.944  65.031  1.00  0.00           H  
ATOM   1436 HD12 LEU   100      20.578  47.973  65.791  1.00  0.00           H  
ATOM   1437 HD13 LEU   100      20.521  47.919  64.124  1.00  0.00           H  
ATOM   1438  CD2 LEU   100      23.497  48.474  63.879  1.00  0.00           C  
ATOM   1439 HD21 LEU   100      23.696  47.405  63.909  1.00  0.00           H  
ATOM   1440 HD22 LEU   100      23.124  48.604  62.865  1.00  0.00           H  
ATOM   1441 HD23 LEU   100      24.435  49.011  64.006  1.00  0.00           H  
ATOM   1442  C   LEU   100      21.675  51.129  67.029  1.00  0.00           C  
ATOM   1443  O   LEU   100      22.114  50.199  67.674  1.00  0.00           O  
ATOM   1444  N   GLY   101      21.911  52.415  67.353  1.00  0.00           N  
ATOM   1445  H   GLY   101      21.551  53.192  66.816  1.00  0.00           H  
ATOM   1446  CA  GLY   101      22.560  52.850  68.609  1.00  0.00           C  
ATOM   1447  HA2 GLY   101      23.089  52.041  69.109  1.00  0.00           H  
ATOM   1448  HA3 GLY   101      23.275  53.655  68.454  1.00  0.00           H  
ATOM   1449  C   GLY   101      21.448  53.403  69.479  1.00  0.00           C  
ATOM   1450  O   GLY   101      20.247  53.297  69.197  1.00  0.00           O  
ATOM   1451  N   LYS   102      21.837  53.927  70.656  1.00  0.00           N  
ATOM   1452  H   LYS   102      22.811  54.094  70.870  1.00  0.00           H  
ATOM   1453  CA  LYS   102      20.951  54.250  71.785  1.00  0.00           C  
ATOM   1454  HA  LYS   102      19.936  54.432  71.439  1.00  0.00           H  
ATOM   1455  CB  LYS   102      20.920  53.081  72.771  1.00  0.00           C  
ATOM   1456  HB2 LYS   102      20.849  52.118  72.269  1.00  0.00           H  
ATOM   1457  HB3 LYS   102      21.844  53.109  73.345  1.00  0.00           H  
ATOM   1458  CG  LYS   102      19.953  53.200  73.935  1.00  0.00           C  
ATOM   1459  HG2 LYS   102      20.103  52.386  74.641  1.00  0.00           H  
ATOM   1460  HG3 LYS   102      20.241  54.135  74.411  1.00  0.00           H  
ATOM   1461  CD  LYS   102      18.500  53.280  73.605  1.00  0.00           C  
ATOM   1462  HD2 LYS   102      18.359  54.267  73.168  1.00  0.00           H  
ATOM   1463  HD3 LYS   102      18.204  52.432  72.991  1.00  0.00           H  
ATOM   1464  CE  LYS   102      17.652  53.311  74.888  1.00  0.00           C  
ATOM   1465  HE2 LYS   102      17.660  52.311  75.316  1.00  0.00           H  
ATOM   1466  HE3 LYS   102      18.076  54.028  75.588  1.00  0.00           H  
ATOM   1467  NZ  LYS   102      16.246  53.654  74.719  1.00  0.00           N  
ATOM   1468  HZ1 LYS   102      15.787  53.192  73.913  1.00  0.00           H  
ATOM   1469  HZ2 LYS   102      15.723  53.466  75.593  1.00  0.00           H  
ATOM   1470  HZ3 LYS   102      16.103  54.655  74.494  1.00  0.00           H  
ATOM   1471  C   LYS   102      21.420  55.566  72.290  1.00  0.00           C  
ATOM   1472  O   LYS   102      21.993  55.616  73.361  1.00  0.00           O  
ATOM   1473  N   ASN   103      21.104  56.682  71.527  1.00  0.00           N  
ATOM   1474  H   ASN   103      20.569  56.668  70.669  1.00  0.00           H  
ATOM   1475  CA  ASN   103      21.291  58.020  72.008  1.00  0.00           C  
ATOM   1476  HA  ASN   103      20.873  58.078  73.010  1.00  0.00           H  
ATOM   1477  CB  ASN   103      22.779  58.385  72.072  1.00  0.00           C  
ATOM   1478  HB2 ASN   103      22.824  59.396  72.471  1.00  0.00           H  
ATOM   1479  HB3 ASN   103      23.298  57.866  72.875  1.00  0.00           H  
ATOM   1480  CG  ASN   103      23.625  58.368  70.781  1.00  0.00           C  
ATOM   1481  OD1 ASN   103      24.296  57.422  70.370  1.00  0.00           O  
ATOM   1482  ND2 ASN   103      23.751  59.523  70.171  1.00  0.00           N  
ATOM   1483 HD21 ASN   103      24.274  59.610  69.310  1.00  0.00           H  
ATOM   1484 HD22 ASN   103      23.158  60.292  70.454  1.00  0.00           H  
ATOM   1485  C   ASN   103      20.394  58.964  71.169  1.00  0.00           C  
ATOM   1486  O   ASN   103      20.778  60.112  70.848  1.00  0.00           O  
ATOM   1487  N   GLU   104      19.157  58.467  70.879  1.00  0.00           N  
ATOM   1488  H   GLU   104      18.823  57.549  71.142  1.00  0.00           H  
ATOM   1489  CA  GLU   104      18.235  59.134  69.967  1.00  0.00           C  
ATOM   1490  HA  GLU   104      18.362  60.193  70.180  1.00  0.00           H  
ATOM   1491  CB  GLU   104      18.426  58.773  68.468  1.00  0.00           C  
ATOM   1492  HB2 GLU   104      19.397  59.102  68.102  1.00  0.00           H  
ATOM   1493  HB3 GLU   104      18.401  57.688  68.388  1.00  0.00           H  
ATOM   1494  CG  GLU   104      17.339  59.197  67.367  1.00  0.00           C  
ATOM   1495  HG2 GLU   104      17.593  58.755  66.406  1.00  0.00           H  
ATOM   1496  HG3 GLU   104      16.381  58.789  67.683  1.00  0.00           H  
ATOM   1497  CD  GLU   104      17.077  60.691  67.271  1.00  0.00           C  
ATOM   1498  OE1 GLU   104      16.528  61.281  68.218  1.00  0.00           O  
ATOM   1499  OE2 GLU   104      17.725  61.348  66.396  1.00  0.00           O  
ATOM   1500  C   GLU   104      16.869  58.703  70.549  1.00  0.00           C  
ATOM   1501  O   GLU   104      16.675  57.595  71.113  1.00  0.00           O  
ATOM   1502  N   GLU   105      15.889  59.565  70.459  1.00  0.00           N  
ATOM   1503  H   GLU   105      16.119  60.443  70.013  1.00  0.00           H  
ATOM   1504  CA  GLU   105      14.498  59.206  70.699  1.00  0.00           C  
ATOM   1505  HA  GLU   105      14.446  58.178  71.052  1.00  0.00           H  
ATOM   1506  CB  GLU   105      13.855  60.065  71.712  1.00  0.00           C  
ATOM   1507  HB2 GLU   105      13.925  61.077  71.317  1.00  0.00           H  
ATOM   1508  HB3 GLU   105      12.780  59.918  71.781  1.00  0.00           H  
ATOM   1509  CG  GLU   105      14.369  59.948  73.126  1.00  0.00           C  
ATOM   1510  HG2 GLU   105      15.410  59.646  73.219  1.00  0.00           H  
ATOM   1511  HG3 GLU   105      14.077  60.876  73.614  1.00  0.00           H  
ATOM   1512  CD  GLU   105      13.642  58.832  73.978  1.00  0.00           C  
ATOM   1513  OE1 GLU   105      12.910  59.107  74.904  1.00  0.00           O  
ATOM   1514  OE2 GLU   105      13.811  57.643  73.600  1.00  0.00           O  
ATOM   1515  C   GLU   105      13.736  59.219  69.353  1.00  0.00           C  
ATOM   1516  O   GLU   105      13.480  60.252  68.802  1.00  0.00           O  
ATOM   1517  N   GLY   106      13.491  58.022  68.785  1.00  0.00           N  
ATOM   1518  H   GLY   106      13.843  57.161  69.181  1.00  0.00           H  
ATOM   1519  CA  GLY   106      13.269  57.770  67.327  1.00  0.00           C  
ATOM   1520  HA2 GLY   106      12.803  58.650  66.890  1.00  0.00           H  
ATOM   1521  HA3 GLY   106      14.257  57.794  66.872  1.00  0.00           H  
ATOM   1522  C   GLY   106      12.529  56.514  66.994  1.00  0.00           C  
ATOM   1523  O   GLY   106      11.920  55.883  67.823  1.00  0.00           O  
ATOM   1524  N   ALA   107      12.574  56.108  65.668  1.00  0.00           N  
ATOM   1525  H   ALA   107      13.082  56.590  64.938  1.00  0.00           H  
ATOM   1526  CA  ALA   107      12.113  54.750  65.312  1.00  0.00           C  
ATOM   1527  HA  ALA   107      11.066  54.871  65.582  1.00  0.00           H  
ATOM   1528  CB  ALA   107      12.381  54.568  63.855  1.00  0.00           C  
ATOM   1529  HB1 ALA   107      13.433  54.753  63.646  1.00  0.00           H  
ATOM   1530  HB2 ALA   107      12.101  53.590  63.468  1.00  0.00           H  
ATOM   1531  HB3 ALA   107      11.827  55.312  63.287  1.00  0.00           H  
ATOM   1532  C   ALA   107      12.819  53.682  66.183  1.00  0.00           C  
ATOM   1533  O   ALA   107      13.914  53.926  66.712  1.00  0.00           O  
ATOM   1534  N   PRO   108      12.190  52.475  66.264  1.00  0.00           N  
ATOM   1535  CD  PRO   108      10.929  52.056  65.672  1.00  0.00           C  
ATOM   1536  HD2 PRO   108      10.992  52.110  64.588  1.00  0.00           H  
ATOM   1537  HD3 PRO   108      10.193  52.748  66.074  1.00  0.00           H  
ATOM   1538  CG  PRO   108      10.728  50.670  66.119  1.00  0.00           C  
ATOM   1539  HG2 PRO   108      11.276  50.023  65.436  1.00  0.00           H  
ATOM   1540  HG3 PRO   108       9.691  50.342  66.122  1.00  0.00           H  
ATOM   1541  CB  PRO   108      11.293  50.640  67.568  1.00  0.00           C  
ATOM   1542  HB2 PRO   108      11.515  49.625  67.892  1.00  0.00           H  
ATOM   1543  HB3 PRO   108      10.525  50.998  68.250  1.00  0.00           H  
ATOM   1544  CA  PRO   108      12.481  51.568  67.459  1.00  0.00           C  
ATOM   1545  HA  PRO   108      12.562  52.118  68.394  1.00  0.00           H  
ATOM   1546  C   PRO   108      13.799  50.869  67.180  1.00  0.00           C  
ATOM   1547  O   PRO   108      14.112  50.486  66.027  1.00  0.00           O  
ATOM   1548  N   GLN   109      14.617  50.710  68.253  1.00  0.00           N  
ATOM   1549  H   GLN   109      14.524  51.214  69.125  1.00  0.00           H  
ATOM   1550  CA  GLN   109      16.016  50.194  68.117  1.00  0.00           C  
ATOM   1551  HA  GLN   109      16.455  50.806  67.332  1.00  0.00           H  
ATOM   1552  CB  GLN   109      16.854  50.253  69.409  1.00  0.00           C  
ATOM   1553  HB2 GLN   109      16.600  51.180  69.920  1.00  0.00           H  
ATOM   1554  HB3 GLN   109      16.535  49.355  69.934  1.00  0.00           H  
ATOM   1555  CG  GLN   109      18.345  50.323  69.187  1.00  0.00           C  
ATOM   1556  HG2 GLN   109      18.552  49.608  68.393  1.00  0.00           H  
ATOM   1557  HG3 GLN   109      18.522  51.309  68.764  1.00  0.00           H  
ATOM   1558  CD  GLN   109      19.245  50.186  70.369  1.00  0.00           C  
ATOM   1559  OE1 GLN   109      18.964  50.379  71.568  1.00  0.00           O  
ATOM   1560  NE2 GLN   109      20.517  49.961  70.142  1.00  0.00           N  
ATOM   1561 HE21 GLN   109      21.162  49.890  70.917  1.00  0.00           H  
ATOM   1562 HE22 GLN   109      21.045  50.047  69.284  1.00  0.00           H  
ATOM   1563  C   GLN   109      15.965  48.700  67.726  1.00  0.00           C  
ATOM   1564  O   GLN   109      16.627  48.182  66.814  1.00  0.00           O  
ATOM   1565  N   GLU   110      14.945  48.037  68.292  1.00  0.00           N  
ATOM   1566  H   GLU   110      14.439  48.581  68.978  1.00  0.00           H  
ATOM   1567  CA  GLU   110      14.740  46.593  68.153  1.00  0.00           C  
ATOM   1568  HA  GLU   110      15.686  46.072  68.023  1.00  0.00           H  
ATOM   1569  CB  GLU   110      13.945  46.037  69.357  1.00  0.00           C  
ATOM   1570  HB2 GLU   110      13.795  44.971  69.201  1.00  0.00           H  
ATOM   1571  HB3 GLU   110      14.402  46.228  70.326  1.00  0.00           H  
ATOM   1572  CG  GLU   110      12.498  46.537  69.398  1.00  0.00           C  
ATOM   1573  HG2 GLU   110      12.174  46.954  68.447  1.00  0.00           H  
ATOM   1574  HG3 GLU   110      11.806  45.706  69.523  1.00  0.00           H  
ATOM   1575  CD  GLU   110      12.250  47.599  70.509  1.00  0.00           C  
ATOM   1576  OE1 GLU   110      11.343  47.323  71.379  1.00  0.00           O  
ATOM   1577  OE2 GLU   110      12.837  48.680  70.384  1.00  0.00           O  
ATOM   1578  C   GLU   110      13.957  46.239  66.810  1.00  0.00           C  
ATOM   1579  O   GLU   110      14.020  45.064  66.414  1.00  0.00           O  
ATOM   1580  N   GLY   111      13.312  47.229  66.211  1.00  0.00           N  
ATOM   1581  H   GLY   111      13.568  48.185  66.417  1.00  0.00           H  
ATOM   1582  CA  GLY   111      12.585  47.039  64.966  1.00  0.00           C  
ATOM   1583  HA2 GLY   111      12.132  46.051  64.994  1.00  0.00           H  
ATOM   1584  HA3 GLY   111      11.784  47.774  65.008  1.00  0.00           H  
ATOM   1585  C   GLY   111      13.376  47.099  63.677  1.00  0.00           C  
ATOM   1586  O   GLY   111      12.954  46.492  62.669  1.00  0.00           O  
ATOM   1587  N   ILE   112      14.640  47.589  63.636  1.00  0.00           N  
ATOM   1588  H   ILE   112      15.068  47.909  64.495  1.00  0.00           H  
ATOM   1589  CA  ILE   112      15.471  47.557  62.430  1.00  0.00           C  
ATOM   1590  HA  ILE   112      14.783  47.816  61.628  1.00  0.00           H  
ATOM   1591  CB  ILE   112      16.670  48.616  62.520  1.00  0.00           C  
ATOM   1592  HB  ILE   112      16.220  49.590  62.703  1.00  0.00           H  
ATOM   1593  CG2 ILE   112      17.672  48.273  63.594  1.00  0.00           C  
ATOM   1594 HG21 ILE   112      17.275  48.147  64.600  1.00  0.00           H  
ATOM   1595 HG22 ILE   112      18.070  47.298  63.320  1.00  0.00           H  
ATOM   1596 HG23 ILE   112      18.487  48.991  63.664  1.00  0.00           H  
ATOM   1597  CG1 ILE   112      17.463  48.659  61.144  1.00  0.00           C  
ATOM   1598 HG12 ILE   112      18.298  47.963  61.200  1.00  0.00           H  
ATOM   1599 HG13 ILE   112      16.890  48.415  60.251  1.00  0.00           H  
ATOM   1600  CD1 ILE   112      18.172  49.960  60.876  1.00  0.00           C  
ATOM   1601 HD11 ILE   112      18.622  50.308  61.804  1.00  0.00           H  
ATOM   1602 HD12 ILE   112      18.852  49.927  60.027  1.00  0.00           H  
ATOM   1603 HD13 ILE   112      17.405  50.682  60.601  1.00  0.00           H  
ATOM   1604  C   ILE   112      15.934  46.166  62.154  1.00  0.00           C  
ATOM   1605  O   ILE   112      16.256  45.830  61.037  1.00  0.00           O  
ATOM   1606  N   LEU   113      15.976  45.264  63.193  1.00  0.00           N  
ATOM   1607  H   LEU   113      15.662  45.540  64.114  1.00  0.00           H  
ATOM   1608  CA  LEU   113      16.424  43.843  63.036  1.00  0.00           C  
ATOM   1609  HA  LEU   113      17.305  43.912  62.402  1.00  0.00           H  
ATOM   1610  CB  LEU   113      16.642  43.235  64.391  1.00  0.00           C  
ATOM   1611  HB2 LEU   113      15.641  43.100  64.795  1.00  0.00           H  
ATOM   1612  HB3 LEU   113      17.049  42.252  64.161  1.00  0.00           H  
ATOM   1613  CG  LEU   113      17.487  44.089  65.364  1.00  0.00           C  
ATOM   1614  HG  LEU   113      17.017  45.065  65.475  1.00  0.00           H  
ATOM   1615  CD1 LEU   113      17.537  43.295  66.605  1.00  0.00           C  
ATOM   1616 HD11 LEU   113      17.572  42.209  66.544  1.00  0.00           H  
ATOM   1617 HD12 LEU   113      18.249  43.809  67.247  1.00  0.00           H  
ATOM   1618 HD13 LEU   113      16.556  43.437  67.055  1.00  0.00           H  
ATOM   1619  CD2 LEU   113      18.860  44.293  64.792  1.00  0.00           C  
ATOM   1620 HD21 LEU   113      18.797  45.060  64.022  1.00  0.00           H  
ATOM   1621 HD22 LEU   113      19.528  44.585  65.600  1.00  0.00           H  
ATOM   1622 HD23 LEU   113      19.152  43.395  64.252  1.00  0.00           H  
ATOM   1623  C   LEU   113      15.469  42.964  62.221  1.00  0.00           C  
ATOM   1624  O   LEU   113      15.853  41.925  61.668  1.00  0.00           O  
ATOM   1625  N   GLU   114      14.204  43.359  62.251  1.00  0.00           N  
ATOM   1626  H   GLU   114      13.931  44.252  62.638  1.00  0.00           H  
ATOM   1627  CA  GLU   114      13.213  42.776  61.351  1.00  0.00           C  
ATOM   1628  HA  GLU   114      13.357  41.702  61.262  1.00  0.00           H  
ATOM   1629  CB  GLU   114      11.724  42.853  61.895  1.00  0.00           C  
ATOM   1630  HB2 GLU   114      11.316  43.854  61.766  1.00  0.00           H  
ATOM   1631  HB3 GLU   114      11.137  42.089  61.390  1.00  0.00           H  
ATOM   1632  CG  GLU   114      11.615  42.750  63.356  1.00  0.00           C  
ATOM   1633  HG2 GLU   114      12.046  43.558  63.944  1.00  0.00           H  
ATOM   1634  HG3 GLU   114      10.548  42.924  63.487  1.00  0.00           H  
ATOM   1635  CD  GLU   114      11.992  41.376  64.011  1.00  0.00           C  
ATOM   1636  OE1 GLU   114      11.206  40.401  63.721  1.00  0.00           O  
ATOM   1637  OE2 GLU   114      13.059  41.224  64.669  1.00  0.00           O  
ATOM   1638  C   GLU   114      13.220  43.350  59.940  1.00  0.00           C  
ATOM   1639  O   GLU   114      12.370  43.062  59.075  1.00  0.00           O  
ATOM   1640  N   ASP   115      14.193  44.285  59.721  1.00  0.00           N  
ATOM   1641  H   ASP   115      14.634  44.699  60.531  1.00  0.00           H  
ATOM   1642  CA  ASP   115      14.239  45.139  58.552  1.00  0.00           C  
ATOM   1643  HA  ASP   115      13.371  44.941  57.927  1.00  0.00           H  
ATOM   1644  CB  ASP   115      14.198  46.614  58.928  1.00  0.00           C  
ATOM   1645  HB2 ASP   115      13.827  46.642  59.951  1.00  0.00           H  
ATOM   1646  HB3 ASP   115      15.106  47.208  58.838  1.00  0.00           H  
ATOM   1647  CG  ASP   115      13.241  47.407  58.116  1.00  0.00           C  
ATOM   1648  OD1 ASP   115      12.014  47.437  58.363  1.00  0.00           O  
ATOM   1649  OD2 ASP   115      13.711  48.089  57.146  1.00  0.00           O  
ATOM   1650  C   ASP   115      15.466  44.950  57.635  1.00  0.00           C  
ATOM   1651  O   ASP   115      15.355  44.985  56.406  1.00  0.00           O  
ATOM   1652  N   MET   116      16.683  44.652  58.238  1.00  0.00           N  
ATOM   1653  H   MET   116      16.722  44.601  59.247  1.00  0.00           H  
ATOM   1654  CA  MET   116      17.970  44.935  57.657  1.00  0.00           C  
ATOM   1655  HA  MET   116      17.834  44.785  56.589  1.00  0.00           H  
ATOM   1656  CB  MET   116      18.441  46.354  57.974  1.00  0.00           C  
ATOM   1657  HB2 MET   116      17.571  46.972  57.762  1.00  0.00           H  
ATOM   1658  HB3 MET   116      18.622  46.315  59.046  1.00  0.00           H  
ATOM   1659  CG  MET   116      19.568  47.020  57.261  1.00  0.00           C  
ATOM   1660  HG2 MET   116      20.408  46.371  57.499  1.00  0.00           H  
ATOM   1661  HG3 MET   116      19.641  47.071  56.177  1.00  0.00           H  
ATOM   1662  SD  MET   116      19.897  48.689  57.789  1.00  0.00           S  
ATOM   1663  CE  MET   116      21.172  49.227  56.589  1.00  0.00           C  
ATOM   1664  HE1 MET   116      20.823  49.077  55.570  1.00  0.00           H  
ATOM   1665  HE2 MET   116      21.441  50.273  56.717  1.00  0.00           H  
ATOM   1666  HE3 MET   116      22.038  48.575  56.672  1.00  0.00           H  
ATOM   1667  C   MET   116      18.906  43.917  58.223  1.00  0.00           C  
ATOM   1668  O   MET   116      18.854  43.663  59.415  1.00  0.00           O  
ATOM   1669  N   PRO   117      19.880  43.284  57.444  1.00  0.00           N  
ATOM   1670  CD  PRO   117      20.177  43.649  56.068  1.00  0.00           C  
ATOM   1671  HD2 PRO   117      20.760  44.560  55.959  1.00  0.00           H  
ATOM   1672  HD3 PRO   117      19.309  43.844  55.442  1.00  0.00           H  
ATOM   1673  CG  PRO   117      20.921  42.525  55.517  1.00  0.00           C  
ATOM   1674  HG2 PRO   117      21.892  42.891  55.193  1.00  0.00           H  
ATOM   1675  HG3 PRO   117      20.425  42.167  54.617  1.00  0.00           H  
ATOM   1676  CB  PRO   117      20.963  41.448  56.629  1.00  0.00           C  
ATOM   1677  HB2 PRO   117      21.874  40.868  56.499  1.00  0.00           H  
ATOM   1678  HB3 PRO   117      20.241  40.662  56.416  1.00  0.00           H  
ATOM   1679  CA  PRO   117      20.695  42.193  57.913  1.00  0.00           C  
ATOM   1680  HA  PRO   117      20.061  41.647  58.607  1.00  0.00           H  
ATOM   1681  C   PRO   117      21.947  42.718  58.669  1.00  0.00           C  
ATOM   1682  O   PRO   117      23.057  42.737  58.144  1.00  0.00           O  
ATOM   1683  N   VAL   118      21.764  43.404  59.836  1.00  0.00           N  
ATOM   1684  H   VAL   118      20.832  43.275  60.207  1.00  0.00           H  
ATOM   1685  CA  VAL   118      22.796  44.054  60.643  1.00  0.00           C  
ATOM   1686  HA  VAL   118      23.661  44.333  60.046  1.00  0.00           H  
ATOM   1687  CB  VAL   118      22.233  45.285  61.308  1.00  0.00           C  
ATOM   1688  HB  VAL   118      23.044  45.914  61.670  1.00  0.00           H  
ATOM   1689  CG1 VAL   118      21.514  46.230  60.386  1.00  0.00           C  
ATOM   1690 HG11 VAL   118      21.248  47.145  60.911  1.00  0.00           H  
ATOM   1691 HG12 VAL   118      22.042  46.516  59.479  1.00  0.00           H  
ATOM   1692 HG13 VAL   118      20.620  45.681  60.097  1.00  0.00           H  
ATOM   1693  CG2 VAL   118      21.325  44.983  62.422  1.00  0.00           C  
ATOM   1694 HG21 VAL   118      21.769  44.574  63.327  1.00  0.00           H  
ATOM   1695 HG22 VAL   118      20.692  45.822  62.704  1.00  0.00           H  
ATOM   1696 HG23 VAL   118      20.567  44.297  62.050  1.00  0.00           H  
ATOM   1697  C   VAL   118      23.415  43.034  61.668  1.00  0.00           C  
ATOM   1698  O   VAL   118      22.955  41.911  61.891  1.00  0.00           O  
ATOM   1699  N   ASP   119      24.551  43.459  62.292  1.00  0.00           N  
ATOM   1700  H   ASP   119      24.908  44.391  62.129  1.00  0.00           H  
ATOM   1701  CA  ASP   119      25.462  42.632  63.089  1.00  0.00           C  
ATOM   1702  HA  ASP   119      24.815  42.222  63.861  1.00  0.00           H  
ATOM   1703  CB  ASP   119      25.974  41.427  62.235  1.00  0.00           C  
ATOM   1704  HB2 ASP   119      25.174  40.722  62.017  1.00  0.00           H  
ATOM   1705  HB3 ASP   119      26.421  41.709  61.284  1.00  0.00           H  
ATOM   1706  CG  ASP   119      27.136  40.652  62.836  1.00  0.00           C  
ATOM   1707  OD1 ASP   119      27.059  40.509  64.033  1.00  0.00           O  
ATOM   1708  OD2 ASP   119      28.116  40.327  62.129  1.00  0.00           O  
ATOM   1709  C   ASP   119      26.572  43.548  63.742  1.00  0.00           C  
ATOM   1710  O   ASP   119      27.722  43.583  63.294  1.00  0.00           O  
ATOM   1711  N   PRO   120      26.230  44.330  64.807  1.00  0.00           N  
ATOM   1712  CD  PRO   120      24.910  44.282  65.438  1.00  0.00           C  
ATOM   1713  HD2 PRO   120      24.671  43.285  65.801  1.00  0.00           H  
ATOM   1714  HD3 PRO   120      24.119  44.513  64.728  1.00  0.00           H  
ATOM   1715  CG  PRO   120      24.931  45.389  66.457  1.00  0.00           C  
ATOM   1716  HG2 PRO   120      25.203  45.067  67.460  1.00  0.00           H  
ATOM   1717  HG3 PRO   120      23.977  45.904  66.556  1.00  0.00           H  
ATOM   1718  CB  PRO   120      26.099  46.323  65.990  1.00  0.00           C  
ATOM   1719  HB2 PRO   120      26.534  46.779  66.877  1.00  0.00           H  
ATOM   1720  HB3 PRO   120      25.653  47.087  65.356  1.00  0.00           H  
ATOM   1721  CA  PRO   120      27.064  45.472  65.181  1.00  0.00           C  
ATOM   1722  HA  PRO   120      27.306  45.967  64.244  1.00  0.00           H  
ATOM   1723  C   PRO   120      28.282  45.094  66.019  1.00  0.00           C  
ATOM   1724  O   PRO   120      28.210  44.156  66.793  1.00  0.00           O  
ATOM   1725  N   ASP   121      29.450  45.872  65.834  1.00  0.00           N  
ATOM   1726  H   ASP   121      29.408  46.393  64.969  1.00  0.00           H  
ATOM   1727  CA  ASP   121      30.693  45.256  66.263  1.00  0.00           C  
ATOM   1728  HA  ASP   121      30.388  44.525  67.008  1.00  0.00           H  
ATOM   1729  CB  ASP   121      31.323  44.582  65.016  1.00  0.00           C  
ATOM   1730  HB2 ASP   121      30.517  43.981  64.599  1.00  0.00           H  
ATOM   1731  HB3 ASP   121      31.543  45.392  64.323  1.00  0.00           H  
ATOM   1732  CG  ASP   121      32.561  43.702  65.195  1.00  0.00           C  
ATOM   1733  OD1 ASP   121      33.018  43.501  66.354  1.00  0.00           O  
ATOM   1734  OD2 ASP   121      33.039  43.141  64.233  1.00  0.00           O  
ATOM   1735  C   ASP   121      31.589  46.284  66.849  1.00  0.00           C  
ATOM   1736  O   ASP   121      31.517  47.489  66.580  1.00  0.00           O  
ATOM   1737  N   ASN   122      32.467  45.835  67.756  1.00  0.00           N  
ATOM   1738  H   ASN   122      32.749  44.865  67.759  1.00  0.00           H  
ATOM   1739  CA  ASN   122      32.985  46.694  68.805  1.00  0.00           C  
ATOM   1740  HA  ASN   122      32.157  47.193  69.303  1.00  0.00           H  
ATOM   1741  CB  ASN   122      33.816  45.829  69.840  1.00  0.00           C  
ATOM   1742  HB2 ASN   122      34.052  46.453  70.700  1.00  0.00           H  
ATOM   1743  HB3 ASN   122      33.329  44.940  70.234  1.00  0.00           H  
ATOM   1744  CG  ASN   122      35.101  45.269  69.323  1.00  0.00           C  
ATOM   1745  OD1 ASN   122      35.127  44.465  68.376  1.00  0.00           O  
ATOM   1746  ND2 ASN   122      36.238  45.480  69.989  1.00  0.00           N  
ATOM   1747 HD21 ASN   122      37.110  45.279  69.518  1.00  0.00           H  
ATOM   1748 HD22 ASN   122      36.340  46.126  70.759  1.00  0.00           H  
ATOM   1749  C   ASN   122      33.748  47.846  68.269  1.00  0.00           C  
ATOM   1750  O   ASN   122      33.848  48.879  68.908  1.00  0.00           O  
ATOM   1751  N   GLU   123      34.225  47.849  67.004  1.00  0.00           N  
ATOM   1752  H   GLU   123      34.043  47.118  66.329  1.00  0.00           H  
ATOM   1753  CA  GLU   123      35.098  48.886  66.522  1.00  0.00           C  
ATOM   1754  HA  GLU   123      35.843  49.126  67.277  1.00  0.00           H  
ATOM   1755  CB  GLU   123      35.947  48.434  65.234  1.00  0.00           C  
ATOM   1756  HB2 GLU   123      35.399  48.090  64.359  1.00  0.00           H  
ATOM   1757  HB3 GLU   123      36.554  49.256  64.861  1.00  0.00           H  
ATOM   1758  CG  GLU   123      36.964  47.373  65.691  1.00  0.00           C  
ATOM   1759  HG2 GLU   123      37.836  47.362  65.039  1.00  0.00           H  
ATOM   1760  HG3 GLU   123      37.273  47.668  66.692  1.00  0.00           H  
ATOM   1761  CD  GLU   123      36.389  45.967  65.665  1.00  0.00           C  
ATOM   1762  OE1 GLU   123      37.089  45.085  66.169  1.00  0.00           O  
ATOM   1763  OE2 GLU   123      35.306  45.604  65.086  1.00  0.00           O  
ATOM   1764  C   GLU   123      34.359  50.242  66.272  1.00  0.00           C  
ATOM   1765  O   GLU   123      35.040  51.252  66.177  1.00  0.00           O  
ATOM   1766  N   ALA   124      32.972  50.227  66.305  1.00  0.00           N  
ATOM   1767  H   ALA   124      32.451  49.363  66.363  1.00  0.00           H  
ATOM   1768  CA  ALA   124      32.228  51.475  65.951  1.00  0.00           C  
ATOM   1769  HA  ALA   124      32.880  52.198  66.436  1.00  0.00           H  
ATOM   1770  CB  ALA   124      32.234  51.645  64.455  1.00  0.00           C  
ATOM   1771  HB1 ALA   124      33.236  51.737  64.040  1.00  0.00           H  
ATOM   1772  HB2 ALA   124      31.923  50.696  64.024  1.00  0.00           H  
ATOM   1773  HB3 ALA   124      31.610  52.470  64.116  1.00  0.00           H  
ATOM   1774  C   ALA   124      30.829  51.502  66.683  1.00  0.00           C  
ATOM   1775  O   ALA   124      29.731  51.828  66.209  1.00  0.00           O  
ATOM   1776  N   TYR   125      30.861  50.875  67.946  1.00  0.00           N  
ATOM   1777  H   TYR   125      31.793  50.765  68.323  1.00  0.00           H  
ATOM   1778  CA  TYR   125      29.685  50.403  68.628  1.00  0.00           C  
ATOM   1779  HA  TYR   125      28.915  51.170  68.638  1.00  0.00           H  
ATOM   1780  CB  TYR   125      29.192  49.096  67.949  1.00  0.00           C  
ATOM   1781  HB2 TYR   125      29.296  49.167  66.868  1.00  0.00           H  
ATOM   1782  HB3 TYR   125      29.770  48.248  68.309  1.00  0.00           H  
ATOM   1783  CG  TYR   125      27.735  48.930  68.317  1.00  0.00           C  
ATOM   1784  CD1 TYR   125      26.758  49.463  67.492  1.00  0.00           C  
ATOM   1785  HD1 TYR   125      27.126  49.883  66.563  1.00  0.00           H  
ATOM   1786  CE1 TYR   125      25.464  49.437  67.841  1.00  0.00           C  
ATOM   1787  HE1 TYR   125      24.677  49.834  67.212  1.00  0.00           H  
ATOM   1788  CZ  TYR   125      25.074  48.779  68.969  1.00  0.00           C  
ATOM   1789  OH  TYR   125      23.731  48.824  69.345  1.00  0.00           O  
ATOM   1790  HH  TYR   125      23.153  49.196  68.662  1.00  0.00           H  
ATOM   1791  CE2 TYR   125      26.029  48.106  69.757  1.00  0.00           C  
ATOM   1792  HE2 TYR   125      25.707  47.611  70.666  1.00  0.00           H  
ATOM   1793  CD2 TYR   125      27.405  48.124  69.352  1.00  0.00           C  
ATOM   1794  HD2 TYR   125      28.178  47.643  69.939  1.00  0.00           H  
ATOM   1795  C   TYR   125      30.019  50.145  70.137  1.00  0.00           C  
ATOM   1796  O   TYR   125      29.124  50.388  70.941  1.00  0.00           O  
ATOM   1797  N   GLU   126      31.294  49.763  70.422  1.00  0.00           N  
ATOM   1798  H   GLU   126      31.993  49.712  69.693  1.00  0.00           H  
ATOM   1799  CA  GLU   126      31.769  49.662  71.800  1.00  0.00           C  
ATOM   1800  HA  GLU   126      30.961  49.952  72.468  1.00  0.00           H  
ATOM   1801  CB  GLU   126      32.436  48.322  71.888  1.00  0.00           C  
ATOM   1802  HB2 GLU   126      31.896  47.485  71.449  1.00  0.00           H  
ATOM   1803  HB3 GLU   126      33.348  48.400  71.299  1.00  0.00           H  
ATOM   1804  CG  GLU   126      32.672  47.813  73.265  1.00  0.00           C  
ATOM   1805  HG2 GLU   126      31.762  47.492  73.769  1.00  0.00           H  
ATOM   1806  HG3 GLU   126      33.274  46.908  73.297  1.00  0.00           H  
ATOM   1807  CD  GLU   126      33.256  48.715  74.335  1.00  0.00           C  
ATOM   1808  OE1 GLU   126      34.467  49.078  74.220  1.00  0.00           O  
ATOM   1809  OE2 GLU   126      32.511  49.210  75.212  1.00  0.00           O  
ATOM   1810  C   GLU   126      32.883  50.755  72.032  1.00  0.00           C  
ATOM   1811  O   GLU   126      32.882  51.409  73.052  1.00  0.00           O  
ATOM   1812  N   MET   127      33.849  50.830  71.118  1.00  0.00           N  
ATOM   1813  H   MET   127      33.857  50.193  70.333  1.00  0.00           H  
ATOM   1814  CA  MET   127      34.452  52.137  70.876  1.00  0.00           C  
ATOM   1815  HA  MET   127      34.789  52.674  71.759  1.00  0.00           H  
ATOM   1816  CB  MET   127      35.671  51.871  70.035  1.00  0.00           C  
ATOM   1817  HB2 MET   127      36.366  51.325  70.670  1.00  0.00           H  
ATOM   1818  HB3 MET   127      35.408  51.199  69.220  1.00  0.00           H  
ATOM   1819  CG  MET   127      36.362  53.069  69.435  1.00  0.00           C  
ATOM   1820  HG2 MET   127      35.679  53.483  68.696  1.00  0.00           H  
ATOM   1821  HG3 MET   127      36.419  53.855  70.185  1.00  0.00           H  
ATOM   1822  SD  MET   127      37.997  52.642  68.785  1.00  0.00           S  
ATOM   1823  CE  MET   127      38.417  54.390  68.363  1.00  0.00           C  
ATOM   1824  HE1 MET   127      37.701  54.668  67.592  1.00  0.00           H  
ATOM   1825  HE2 MET   127      38.315  55.061  69.213  1.00  0.00           H  
ATOM   1826  HE3 MET   127      39.393  54.328  67.888  1.00  0.00           H  
ATOM   1827  C   MET   127      33.438  52.969  70.055  1.00  0.00           C  
ATOM   1828  O   MET   127      32.816  52.395  69.144  1.00  0.00           O  
ATOM   1829  N   PRO   128      33.297  54.304  70.328  1.00  0.00           N  
ATOM   1830  CD  PRO   128      33.914  55.024  71.404  1.00  0.00           C  
ATOM   1831  HD2 PRO   128      34.965  55.177  71.169  1.00  0.00           H  
ATOM   1832  HD3 PRO   128      33.731  54.547  72.363  1.00  0.00           H  
ATOM   1833  CG  PRO   128      33.242  56.377  71.251  1.00  0.00           C  
ATOM   1834  HG2 PRO   128      33.752  57.098  70.615  1.00  0.00           H  
ATOM   1835  HG3 PRO   128      33.082  56.748  72.262  1.00  0.00           H  
ATOM   1836  CB  PRO   128      31.873  56.047  70.664  1.00  0.00           C  
ATOM   1837  HB2 PRO   128      31.411  56.870  70.123  1.00  0.00           H  
ATOM   1838  HB3 PRO   128      31.098  55.672  71.330  1.00  0.00           H  
ATOM   1839  CA  PRO   128      32.181  54.950  69.717  1.00  0.00           C  
ATOM   1840  HA  PRO   128      31.347  54.278  69.529  1.00  0.00           H  
ATOM   1841  C   PRO   128      32.600  55.482  68.304  1.00  0.00           C  
ATOM   1842  O   PRO   128      33.749  55.392  67.917  1.00  0.00           O  
ATOM   1843  N   SER   129      31.596  55.881  67.561  1.00  0.00           N  
ATOM   1844  H   SER   129      30.661  55.868  67.946  1.00  0.00           H  
ATOM   1845  CA  SER   129      31.816  56.468  66.215  1.00  0.00           C  
ATOM   1846  HA  SER   129      32.631  57.182  66.304  1.00  0.00           H  
ATOM   1847  CB  SER   129      32.047  55.300  65.240  1.00  0.00           C  
ATOM   1848  HB2 SER   129      32.882  54.694  65.582  1.00  0.00           H  
ATOM   1849  HB3 SER   129      31.114  54.751  65.341  1.00  0.00           H  
ATOM   1850  OG  SER   129      32.216  55.759  63.877  1.00  0.00           O  
ATOM   1851  HG  SER   129      32.643  55.033  63.396  1.00  0.00           H  
ATOM   1852  C   SER   129      30.615  57.219  65.782  1.00  0.00           C  
ATOM   1853  O   SER   129      29.535  56.985  66.370  1.00  0.00           O  
ATOM   1854  N   GLU   130      30.750  58.143  64.843  1.00  0.00           N  
ATOM   1855  H   GLU   130      31.691  58.274  64.498  1.00  0.00           H  
ATOM   1856  CA  GLU   130      29.578  58.877  64.359  1.00  0.00           C  
ATOM   1857  HA  GLU   130      28.688  58.715  64.964  1.00  0.00           H  
ATOM   1858  CB  GLU   130      29.919  60.356  64.497  1.00  0.00           C  
ATOM   1859  HB2 GLU   130      30.872  60.476  63.985  1.00  0.00           H  
ATOM   1860  HB3 GLU   130      29.121  60.872  63.967  1.00  0.00           H  
ATOM   1861  CG  GLU   130      30.065  60.774  65.959  1.00  0.00           C  
ATOM   1862  HG2 GLU   130      30.755  60.214  66.587  1.00  0.00           H  
ATOM   1863  HG3 GLU   130      30.277  61.840  66.018  1.00  0.00           H  
ATOM   1864  CD  GLU   130      28.707  60.739  66.647  1.00  0.00           C  
ATOM   1865  OE1 GLU   130      28.733  60.374  67.821  1.00  0.00           O  
ATOM   1866  OE2 GLU   130      27.681  61.046  65.995  1.00  0.00           O  
ATOM   1867  C   GLU   130      29.365  58.470  62.895  1.00  0.00           C  
ATOM   1868  O   GLU   130      28.280  58.715  62.338  1.00  0.00           O  
ATOM   1869  N   GLU   131      30.401  57.867  62.212  1.00  0.00           N  
ATOM   1870  H   GLU   131      31.311  57.884  62.653  1.00  0.00           H  
ATOM   1871  CA  GLU   131      30.227  57.431  60.883  1.00  0.00           C  
ATOM   1872  HA  GLU   131      29.352  56.788  60.829  1.00  0.00           H  
ATOM   1873  CB  GLU   131      30.047  58.599  59.902  1.00  0.00           C  
ATOM   1874  HB2 GLU   131      29.368  59.420  60.125  1.00  0.00           H  
ATOM   1875  HB3 GLU   131      30.981  59.155  59.846  1.00  0.00           H  
ATOM   1876  CG  GLU   131      29.846  58.180  58.453  1.00  0.00           C  
ATOM   1877  HG2 GLU   131      30.332  58.910  57.808  1.00  0.00           H  
ATOM   1878  HG3 GLU   131      30.507  57.330  58.298  1.00  0.00           H  
ATOM   1879  CD  GLU   131      28.427  57.935  57.886  1.00  0.00           C  
ATOM   1880  OE1 GLU   131      27.351  58.252  58.455  1.00  0.00           O  
ATOM   1881  OE2 GLU   131      28.320  57.208  56.854  1.00  0.00           O  
ATOM   1882  C   GLU   131      31.517  56.664  60.591  1.00  0.00           C  
ATOM   1883  O   GLU   131      32.643  57.181  60.432  1.00  0.00           O  
ATOM   1884  N   GLY   132      31.381  55.304  60.521  1.00  0.00           N  
ATOM   1885  H   GLY   132      30.506  54.830  60.697  1.00  0.00           H  
ATOM   1886  CA  GLY   132      32.429  54.375  60.006  1.00  0.00           C  
ATOM   1887  HA2 GLY   132      31.906  53.471  59.702  1.00  0.00           H  
ATOM   1888  HA3 GLY   132      32.941  54.712  59.107  1.00  0.00           H  
ATOM   1889  C   GLY   132      33.426  53.939  61.051  1.00  0.00           C  
ATOM   1890  O   GLY   132      33.132  53.829  62.267  1.00  0.00           O  
ATOM   1891  N   TYR   133      34.679  53.652  60.682  1.00  0.00           N  
ATOM   1892  H   TYR   133      34.942  53.452  59.726  1.00  0.00           H  
ATOM   1893  CA  TYR   133      35.727  53.359  61.688  1.00  0.00           C  
ATOM   1894  HA  TYR   133      35.200  52.974  62.558  1.00  0.00           H  
ATOM   1895  CB  TYR   133      36.666  52.316  61.109  1.00  0.00           C  
ATOM   1896  HB2 TYR   133      36.131  51.420  60.798  1.00  0.00           H  
ATOM   1897  HB3 TYR   133      37.089  52.781  60.221  1.00  0.00           H  
ATOM   1898  CG  TYR   133      37.809  52.009  62.062  1.00  0.00           C  
ATOM   1899  CD1 TYR   133      39.090  52.525  61.844  1.00  0.00           C  
ATOM   1900  HD1 TYR   133      39.356  52.931  60.875  1.00  0.00           H  
ATOM   1901  CE1 TYR   133      40.082  52.367  62.824  1.00  0.00           C  
ATOM   1902  HE1 TYR   133      40.991  52.947  62.715  1.00  0.00           H  
ATOM   1903  CZ  TYR   133      39.819  51.683  64.003  1.00  0.00           C  
ATOM   1904  OH  TYR   133      40.868  51.477  64.860  1.00  0.00           O  
ATOM   1905  HH  TYR   133      41.621  51.978  64.511  1.00  0.00           H  
ATOM   1906  CE2 TYR   133      38.547  51.064  64.149  1.00  0.00           C  
ATOM   1907  HE2 TYR   133      38.346  50.460  65.026  1.00  0.00           H  
ATOM   1908  CD2 TYR   133      37.515  51.318  63.247  1.00  0.00           C  
ATOM   1909  HD2 TYR   133      36.571  50.805  63.388  1.00  0.00           H  
ATOM   1910  C   TYR   133      36.583  54.560  62.017  1.00  0.00           C  
ATOM   1911  O   TYR   133      37.210  55.188  61.150  1.00  0.00           O  
ATOM   1912  N   GLN   134      36.486  55.030  63.312  1.00  0.00           N  
ATOM   1913  H   GLN   134      35.957  54.480  63.975  1.00  0.00           H  
ATOM   1914  CA  GLN   134      36.827  56.423  63.606  1.00  0.00           C  
ATOM   1915  HA  GLN   134      37.270  56.803  62.688  1.00  0.00           H  
ATOM   1916  CB  GLN   134      35.437  57.074  64.060  1.00  0.00           C  
ATOM   1917  HB2 GLN   134      34.586  56.749  63.464  1.00  0.00           H  
ATOM   1918  HB3 GLN   134      35.194  56.646  65.031  1.00  0.00           H  
ATOM   1919  CG  GLN   134      35.648  58.555  63.883  1.00  0.00           C  
ATOM   1920  HG2 GLN   134      36.558  58.881  64.382  1.00  0.00           H  
ATOM   1921  HG3 GLN   134      35.740  58.830  62.835  1.00  0.00           H  
ATOM   1922  CD  GLN   134      34.406  59.245  64.403  1.00  0.00           C  
ATOM   1923  OE1 GLN   134      33.336  59.169  63.931  1.00  0.00           O  
ATOM   1924  NE2 GLN   134      34.446  59.748  65.659  1.00  0.00           N  
ATOM   1925 HE21 GLN   134      33.591  60.040  66.114  1.00  0.00           H  
ATOM   1926 HE22 GLN   134      35.279  59.719  66.232  1.00  0.00           H  
ATOM   1927  C   GLN   134      37.944  56.485  64.704  1.00  0.00           C  
ATOM   1928  O   GLN   134      37.806  57.192  65.744  1.00  0.00           O  
ATOM   1929  N   ASP   135      39.075  55.753  64.390  1.00  0.00           N  
ATOM   1930  H   ASP   135      39.050  55.170  63.564  1.00  0.00           H  
ATOM   1931  CA  ASP   135      40.283  56.028  65.239  1.00  0.00           C  
ATOM   1932  HA  ASP   135      39.839  55.862  66.218  1.00  0.00           H  
ATOM   1933  CB  ASP   135      41.395  55.007  65.075  1.00  0.00           C  
ATOM   1934  HB2 ASP   135      42.167  55.163  65.826  1.00  0.00           H  
ATOM   1935  HB3 ASP   135      40.976  54.048  65.372  1.00  0.00           H  
ATOM   1936  CG  ASP   135      42.124  54.877  63.780  1.00  0.00           C  
ATOM   1937  OD1 ASP   135      41.782  55.568  62.787  1.00  0.00           O  
ATOM   1938  OD2 ASP   135      43.064  54.089  63.790  1.00  0.00           O  
ATOM   1939  C   ASP   135      40.890  57.445  65.162  1.00  0.00           C  
ATOM   1940  O   ASP   135      41.621  57.809  66.056  1.00  0.00           O  
ATOM   1941  N   TYR   136      40.534  58.287  64.209  1.00  0.00           N  
ATOM   1942  H   TYR   136      39.870  58.029  63.491  1.00  0.00           H  
ATOM   1943  CA  TYR   136      41.035  59.689  64.110  1.00  0.00           C  
ATOM   1944  HA  TYR   136      42.074  59.735  64.430  1.00  0.00           H  
ATOM   1945  CB  TYR   136      41.115  60.112  62.630  1.00  0.00           C  
ATOM   1946  HB2 TYR   136      41.509  61.124  62.568  1.00  0.00           H  
ATOM   1947  HB3 TYR   136      41.798  59.395  62.178  1.00  0.00           H  
ATOM   1948  CG  TYR   136      39.797  60.038  61.804  1.00  0.00           C  
ATOM   1949  CD1 TYR   136      38.932  61.128  61.763  1.00  0.00           C  
ATOM   1950  HD1 TYR   136      39.259  62.053  62.221  1.00  0.00           H  
ATOM   1951  CE1 TYR   136      37.712  61.006  61.133  1.00  0.00           C  
ATOM   1952  HE1 TYR   136      37.066  61.869  61.020  1.00  0.00           H  
ATOM   1953  CZ  TYR   136      37.275  59.783  60.544  1.00  0.00           C  
ATOM   1954  OH  TYR   136      36.138  59.748  59.828  1.00  0.00           O  
ATOM   1955  HH  TYR   136      36.146  58.986  59.228  1.00  0.00           H  
ATOM   1956  CE2 TYR   136      38.119  58.729  60.580  1.00  0.00           C  
ATOM   1957  HE2 TYR   136      37.884  57.763  60.149  1.00  0.00           H  
ATOM   1958  CD2 TYR   136      39.349  58.894  61.181  1.00  0.00           C  
ATOM   1959  HD2 TYR   136      39.983  58.038  61.379  1.00  0.00           H  
ATOM   1960  C   TYR   136      40.096  60.528  65.047  1.00  0.00           C  
ATOM   1961  O   TYR   136      39.802  61.664  64.757  1.00  0.00           O  
ATOM   1962  N   GLU   137      39.748  59.946  66.222  1.00  0.00           N  
ATOM   1963  H   GLU   137      40.122  59.020  66.379  1.00  0.00           H  
ATOM   1964  CA  GLU   137      39.011  60.483  67.297  1.00  0.00           C  
ATOM   1965  HA  GLU   137      39.357  61.475  67.579  1.00  0.00           H  
ATOM   1966  CB  GLU   137      37.547  60.669  66.950  1.00  0.00           C  
ATOM   1967  HB2 GLU   137      37.464  61.028  65.926  1.00  0.00           H  
ATOM   1968  HB3 GLU   137      37.095  59.679  66.950  1.00  0.00           H  
ATOM   1969  CG  GLU   137      36.704  61.467  67.943  1.00  0.00           C  
ATOM   1970  HG2 GLU   137      35.668  61.428  67.612  1.00  0.00           H  
ATOM   1971  HG3 GLU   137      36.655  61.148  68.982  1.00  0.00           H  
ATOM   1972  CD  GLU   137      37.134  62.958  67.993  1.00  0.00           C  
ATOM   1973  OE1 GLU   137      37.372  63.514  69.097  1.00  0.00           O  
ATOM   1974  OE2 GLU   137      37.249  63.650  66.941  1.00  0.00           O  
ATOM   1975  C   GLU   137      39.299  59.612  68.482  1.00  0.00           C  
ATOM   1976  O   GLU   137      38.489  58.820  68.955  1.00  0.00           O  
ATOM   1977  N   PRO   138      40.592  59.798  69.051  1.00  0.00           N  
ATOM   1978  CD  PRO   138      41.604  60.747  68.629  1.00  0.00           C  
ATOM   1979  HD2 PRO   138      41.120  61.695  68.853  1.00  0.00           H  
ATOM   1980  HD3 PRO   138      41.862  60.720  67.573  1.00  0.00           H  
ATOM   1981  CG  PRO   138      42.838  60.365  69.449  1.00  0.00           C  
ATOM   1982  HG2 PRO   138      42.874  60.778  70.455  1.00  0.00           H  
ATOM   1983  HG3 PRO   138      43.748  60.651  68.926  1.00  0.00           H  
ATOM   1984  CB  PRO   138      42.667  58.862  69.673  1.00  0.00           C  
ATOM   1985  HB2 PRO   138      43.167  58.515  70.575  1.00  0.00           H  
ATOM   1986  HB3 PRO   138      42.905  58.408  68.713  1.00  0.00           H  
ATOM   1987  CA  PRO   138      41.150  58.805  69.867  1.00  0.00           C  
ATOM   1988  HA  PRO   138      40.733  57.893  69.447  1.00  0.00           H  
ATOM   1989  C   PRO   138      40.747  58.932  71.297  1.00  0.00           C  
ATOM   1990  O   PRO   138      40.893  57.932  71.989  1.00  0.00           O  
ATOM   1991  N   GLU   139      40.246  60.049  71.840  1.00  0.00           N  
ATOM   1992  H   GLU   139      40.027  60.868  71.290  1.00  0.00           H  
ATOM   1993  CA  GLU   139      40.336  60.306  73.273  1.00  0.00           C  
ATOM   1994  HA  GLU   139      40.388  59.355  73.798  1.00  0.00           H  
ATOM   1995  CB  GLU   139      41.574  61.155  73.548  1.00  0.00           C  
ATOM   1996  HB2 GLU   139      42.372  60.697  72.966  1.00  0.00           H  
ATOM   1997  HB3 GLU   139      41.380  62.174  73.219  1.00  0.00           H  
ATOM   1998  CG  GLU   139      41.950  61.148  74.998  1.00  0.00           C  
ATOM   1999  HG2 GLU   139      42.772  61.859  75.047  1.00  0.00           H  
ATOM   2000  HG3 GLU   139      41.130  61.636  75.522  1.00  0.00           H  
ATOM   2001  CD  GLU   139      42.339  59.809  75.608  1.00  0.00           C  
ATOM   2002  OE1 GLU   139      41.519  58.885  75.639  1.00  0.00           O  
ATOM   2003  OE2 GLU   139      43.506  59.683  76.032  1.00  0.00           O  
ATOM   2004  C   GLU   139      39.136  60.992  73.805  1.00  0.00           C  
ATOM   2005  O   GLU   139      38.420  61.895  73.187  1.00  0.00           O  
ATOM   2006  N   ALA   140      38.706  60.475  74.953  1.00  0.00           N  
ATOM   2007  H   ALA   140      39.294  59.720  75.279  1.00  0.00           H  
ATOM   2008  CA  ALA   140      37.687  61.140  75.780  1.00  0.00           C  
ATOM   2009  HA  ALA   140      37.484  62.165  75.481  1.00  0.00           H  
ATOM   2010  CB  ALA   140      36.379  60.349  75.680  1.00  0.00           C  
ATOM   2011  HB1 ALA   140      35.534  60.798  76.197  1.00  0.00           H  
ATOM   2012  HB2 ALA   140      36.197  60.114  74.633  1.00  0.00           H  
ATOM   2013  HB3 ALA   140      36.545  59.405  76.195  1.00  0.00           H  
ATOM   2014  C   ALA   140      38.136  61.250  77.169  1.00  0.00           C  
ATOM   2015  O   ALA   140      38.209  62.400  77.706  1.00  0.00           O  
ATOM   2016  OXT ALA   140      38.441  60.237  77.790  1.00  0.00           O  
TER    2017      ALA   140 
ATOM   2017  N   MET   141      17.902  41.840  80.527  1.00  0.00           N  
ATOM   2018  H1  MET   141      18.291  42.797  80.605  1.00  0.00           H  
ATOM   2019  H2  MET   141      18.508  41.264  81.138  1.00  0.00           H  
ATOM   2020  H3  MET   141      16.963  41.898  80.959  1.00  0.00           H  
ATOM   2021  CA  MET   141      17.726  41.426  79.106  1.00  0.00           C  
ATOM   2022  HA  MET   141      18.740  41.220  78.773  1.00  0.00           H  
ATOM   2023  CB  MET   141      16.881  40.171  78.941  1.00  0.00           C  
ATOM   2024  HB2 MET   141      17.312  39.416  79.595  1.00  0.00           H  
ATOM   2025  HB3 MET   141      15.893  40.453  79.301  1.00  0.00           H  
ATOM   2026  CG  MET   141      16.836  39.607  77.505  1.00  0.00           C  
ATOM   2027  HG2 MET   141      16.308  38.657  77.461  1.00  0.00           H  
ATOM   2028  HG3 MET   141      16.261  40.338  76.942  1.00  0.00           H  
ATOM   2029  SD  MET   141      18.474  39.527  76.645  1.00  0.00           S  
ATOM   2030  CE  MET   141      18.401  37.989  75.650  1.00  0.00           C  
ATOM   2031  HE1 MET   141      17.620  37.996  74.893  1.00  0.00           H  
ATOM   2032  HE2 MET   141      19.394  37.832  75.236  1.00  0.00           H  
ATOM   2033  HE3 MET   141      18.382  37.130  76.318  1.00  0.00           H  
ATOM   2034  C   MET   141      17.181  42.685  78.382  1.00  0.00           C  
ATOM   2035  O   MET   141      15.979  42.959  78.482  1.00  0.00           O  
ATOM   2036  N   ASP   142      18.061  43.289  77.544  1.00  0.00           N  
ATOM   2037  H   ASP   142      19.018  42.964  77.528  1.00  0.00           H  
ATOM   2038  CA  ASP   142      17.700  44.544  76.824  1.00  0.00           C  
ATOM   2039  HA  ASP   142      17.297  45.208  77.584  1.00  0.00           H  
ATOM   2040  CB  ASP   142      18.892  45.194  76.092  1.00  0.00           C  
ATOM   2041  HB2 ASP   142      19.118  44.668  75.167  1.00  0.00           H  
ATOM   2042  HB3 ASP   142      18.603  46.218  75.865  1.00  0.00           H  
ATOM   2043  CG  ASP   142      20.163  45.336  76.888  1.00  0.00           C  
ATOM   2044  OD1 ASP   142      21.318  45.335  76.355  1.00  0.00           O  
ATOM   2045  OD2 ASP   142      20.074  45.526  78.149  1.00  0.00           O  
ATOM   2046  C   ASP   142      16.567  44.293  75.832  1.00  0.00           C  
ATOM   2047  O   ASP   142      16.514  43.262  75.179  1.00  0.00           O  
ATOM   2048  N   VAL   143      15.550  45.248  75.707  1.00  0.00           N  
ATOM   2049  H   VAL   143      15.583  46.073  76.290  1.00  0.00           H  
ATOM   2050  CA  VAL   143      14.472  45.160  74.697  1.00  0.00           C  
ATOM   2051  HA  VAL   143      13.873  44.306  75.004  1.00  0.00           H  
ATOM   2052  CB  VAL   143      13.511  46.345  74.653  1.00  0.00           C  
ATOM   2053  HB  VAL   143      12.843  46.104  73.828  1.00  0.00           H  
ATOM   2054  CG1 VAL   143      12.562  46.424  75.860  1.00  0.00           C  
ATOM   2055 HG11 VAL   143      13.081  46.732  76.766  1.00  0.00           H  
ATOM   2056 HG12 VAL   143      11.732  47.115  75.731  1.00  0.00           H  
ATOM   2057 HG13 VAL   143      12.160  45.414  75.868  1.00  0.00           H  
ATOM   2058  CG2 VAL   143      14.142  47.756  74.451  1.00  0.00           C  
ATOM   2059 HG21 VAL   143      14.181  47.961  73.383  1.00  0.00           H  
ATOM   2060 HG22 VAL   143      13.505  48.498  74.928  1.00  0.00           H  
ATOM   2061 HG23 VAL   143      15.126  47.882  74.899  1.00  0.00           H  
ATOM   2062  C   VAL   143      15.111  44.936  73.260  1.00  0.00           C  
ATOM   2063  O   VAL   143      14.645  44.106  72.576  1.00  0.00           O  
ATOM   2064  N   PHE   144      16.230  45.676  72.968  1.00  0.00           N  
ATOM   2065  H   PHE   144      16.612  46.350  73.617  1.00  0.00           H  
ATOM   2066  CA  PHE   144      17.132  45.391  71.833  1.00  0.00           C  
ATOM   2067  HA  PHE   144      16.501  45.390  70.947  1.00  0.00           H  
ATOM   2068  CB  PHE   144      18.261  46.531  71.790  1.00  0.00           C  
ATOM   2069  HB2 PHE   144      17.892  47.553  71.848  1.00  0.00           H  
ATOM   2070  HB3 PHE   144      18.909  46.434  72.659  1.00  0.00           H  
ATOM   2071  CG  PHE   144      19.108  46.409  70.503  1.00  0.00           C  
ATOM   2072  CD1 PHE   144      20.507  46.290  70.606  1.00  0.00           C  
ATOM   2073  HD1 PHE   144      21.073  46.317  71.529  1.00  0.00           H  
ATOM   2074  CE1 PHE   144      21.287  46.248  69.478  1.00  0.00           C  
ATOM   2075  HE1 PHE   144      22.357  46.087  69.538  1.00  0.00           H  
ATOM   2076  CZ  PHE   144      20.675  46.287  68.231  1.00  0.00           C  
ATOM   2077  HZ  PHE   144      21.159  46.267  67.262  1.00  0.00           H  
ATOM   2078  CE2 PHE   144      19.342  46.609  68.170  1.00  0.00           C  
ATOM   2079  HE2 PHE   144      18.924  47.100  67.300  1.00  0.00           H  
ATOM   2080  CD2 PHE   144      18.554  46.613  69.275  1.00  0.00           C  
ATOM   2081  HD2 PHE   144      17.523  46.940  69.326  1.00  0.00           H  
ATOM   2082  C   PHE   144      17.697  43.942  71.860  1.00  0.00           C  
ATOM   2083  O   PHE   144      17.587  43.201  70.928  1.00  0.00           O  
ATOM   2084  N   MET   145      18.270  43.475  73.023  1.00  0.00           N  
ATOM   2085  H   MET   145      18.259  44.056  73.850  1.00  0.00           H  
ATOM   2086  CA  MET   145      19.014  42.198  73.055  1.00  0.00           C  
ATOM   2087  HA  MET   145      19.648  42.102  72.177  1.00  0.00           H  
ATOM   2088  CB  MET   145      19.867  42.111  74.324  1.00  0.00           C  
ATOM   2089  HB2 MET   145      20.319  43.099  74.397  1.00  0.00           H  
ATOM   2090  HB3 MET   145      19.142  42.004  75.129  1.00  0.00           H  
ATOM   2091  CG  MET   145      20.869  40.916  74.397  1.00  0.00           C  
ATOM   2092  HG2 MET   145      21.489  41.017  75.284  1.00  0.00           H  
ATOM   2093  HG3 MET   145      20.410  39.949  74.592  1.00  0.00           H  
ATOM   2094  SD  MET   145      22.049  40.809  72.966  1.00  0.00           S  
ATOM   2095  CE  MET   145      22.640  39.150  73.213  1.00  0.00           C  
ATOM   2096  HE1 MET   145      21.794  38.499  73.419  1.00  0.00           H  
ATOM   2097  HE2 MET   145      23.181  38.866  72.313  1.00  0.00           H  
ATOM   2098  HE3 MET   145      23.390  39.099  74.000  1.00  0.00           H  
ATOM   2099  C   MET   145      17.989  40.996  73.012  1.00  0.00           C  
ATOM   2100  O   MET   145      18.429  39.959  72.600  1.00  0.00           O  
ATOM   2101  N   LYS   146      16.647  41.106  73.335  1.00  0.00           N  
ATOM   2102  H   LYS   146      16.218  41.972  73.632  1.00  0.00           H  
ATOM   2103  CA  LYS   146      15.781  39.973  73.119  1.00  0.00           C  
ATOM   2104  HA  LYS   146      16.253  39.091  73.545  1.00  0.00           H  
ATOM   2105  CB  LYS   146      14.458  40.034  74.008  1.00  0.00           C  
ATOM   2106  HB2 LYS   146      14.816  40.208  75.020  1.00  0.00           H  
ATOM   2107  HB3 LYS   146      13.908  40.962  73.865  1.00  0.00           H  
ATOM   2108  CG  LYS   146      13.641  38.810  73.957  1.00  0.00           C  
ATOM   2109  HG2 LYS   146      13.112  38.708  73.012  1.00  0.00           H  
ATOM   2110  HG3 LYS   146      14.346  37.990  74.076  1.00  0.00           H  
ATOM   2111  CD  LYS   146      12.702  38.570  75.146  1.00  0.00           C  
ATOM   2112  HD2 LYS   146      13.106  38.659  76.153  1.00  0.00           H  
ATOM   2113  HD3 LYS   146      11.922  39.325  75.214  1.00  0.00           H  
ATOM   2114  CE  LYS   146      12.243  37.154  74.872  1.00  0.00           C  
ATOM   2115  HE2 LYS   146      11.766  37.125  73.895  1.00  0.00           H  
ATOM   2116  HE3 LYS   146      13.074  36.454  74.847  1.00  0.00           H  
ATOM   2117  NZ  LYS   146      11.273  36.744  75.869  1.00  0.00           N  
ATOM   2118  HZ1 LYS   146      10.967  35.797  75.582  1.00  0.00           H  
ATOM   2119  HZ2 LYS   146      11.771  36.700  76.776  1.00  0.00           H  
ATOM   2120  HZ3 LYS   146      10.506  37.433  75.964  1.00  0.00           H  
ATOM   2121  C   LYS   146      15.452  39.804  71.619  1.00  0.00           C  
ATOM   2122  O   LYS   146      15.541  38.718  71.090  1.00  0.00           O  
ATOM   2123  N   GLY   147      15.172  40.946  70.931  1.00  0.00           N  
ATOM   2124  H   GLY   147      15.071  41.852  71.369  1.00  0.00           H  
ATOM   2125  CA  GLY   147      15.216  40.952  69.455  1.00  0.00           C  
ATOM   2126  HA2 GLY   147      14.327  40.484  69.036  1.00  0.00           H  
ATOM   2127  HA3 GLY   147      15.187  42.003  69.177  1.00  0.00           H  
ATOM   2128  C   GLY   147      16.482  40.277  68.812  1.00  0.00           C  
ATOM   2129  O   GLY   147      16.344  39.489  67.882  1.00  0.00           O  
ATOM   2130  N   LEU   148      17.672  40.735  69.289  1.00  0.00           N  
ATOM   2131  H   LEU   148      17.670  41.441  70.013  1.00  0.00           H  
ATOM   2132  CA  LEU   148      18.947  40.316  68.628  1.00  0.00           C  
ATOM   2133  HA  LEU   148      18.836  40.403  67.550  1.00  0.00           H  
ATOM   2134  CB  LEU   148      19.995  41.252  69.227  1.00  0.00           C  
ATOM   2135  HB2 LEU   148      19.668  42.271  69.030  1.00  0.00           H  
ATOM   2136  HB3 LEU   148      20.115  41.125  70.301  1.00  0.00           H  
ATOM   2137  CG  LEU   148      21.345  41.247  68.588  1.00  0.00           C  
ATOM   2138  HG  LEU   148      21.685  40.215  68.646  1.00  0.00           H  
ATOM   2139  CD1 LEU   148      21.439  41.824  67.127  1.00  0.00           C  
ATOM   2140 HD11 LEU   148      22.442  41.711  66.719  1.00  0.00           H  
ATOM   2141 HD12 LEU   148      20.717  41.315  66.491  1.00  0.00           H  
ATOM   2142 HD13 LEU   148      21.144  42.863  67.000  1.00  0.00           H  
ATOM   2143  CD2 LEU   148      22.297  42.076  69.362  1.00  0.00           C  
ATOM   2144 HD21 LEU   148      22.399  41.844  70.420  1.00  0.00           H  
ATOM   2145 HD22 LEU   148      23.298  42.191  68.950  1.00  0.00           H  
ATOM   2146 HD23 LEU   148      21.835  43.061  69.347  1.00  0.00           H  
ATOM   2147  C   LEU   148      19.322  38.844  68.856  1.00  0.00           C  
ATOM   2148  O   LEU   148      19.847  38.215  67.935  1.00  0.00           O  
ATOM   2149  N   SER   149      19.003  38.321  70.044  1.00  0.00           N  
ATOM   2150  H   SER   149      18.971  39.021  70.773  1.00  0.00           H  
ATOM   2151  CA  SER   149      19.102  36.857  70.303  1.00  0.00           C  
ATOM   2152  HA  SER   149      20.147  36.710  70.039  1.00  0.00           H  
ATOM   2153  CB  SER   149      18.956  36.587  71.831  1.00  0.00           C  
ATOM   2154  HB2 SER   149      19.079  35.517  71.979  1.00  0.00           H  
ATOM   2155  HB3 SER   149      19.668  37.168  72.413  1.00  0.00           H  
ATOM   2156  OG  SER   149      17.738  37.053  72.300  1.00  0.00           O  
ATOM   2157  HG  SER   149      17.795  38.003  72.485  1.00  0.00           H  
ATOM   2158  C   SER   149      18.124  36.047  69.415  1.00  0.00           C  
ATOM   2159  O   SER   149      18.480  35.038  68.778  1.00  0.00           O  
ATOM   2160  N   LYS   150      16.822  36.500  69.178  1.00  0.00           N  
ATOM   2161  H   LYS   150      16.487  37.313  69.678  1.00  0.00           H  
ATOM   2162  CA  LYS   150      15.968  35.903  68.137  1.00  0.00           C  
ATOM   2163  HA  LYS   150      15.914  34.825  68.271  1.00  0.00           H  
ATOM   2164  CB  LYS   150      14.558  36.539  68.166  1.00  0.00           C  
ATOM   2165  HB2 LYS   150      14.238  36.431  69.201  1.00  0.00           H  
ATOM   2166  HB3 LYS   150      14.734  37.592  67.959  1.00  0.00           H  
ATOM   2167  CG  LYS   150      13.508  35.825  67.304  1.00  0.00           C  
ATOM   2168  HG2 LYS   150      13.975  35.698  66.330  1.00  0.00           H  
ATOM   2169  HG3 LYS   150      13.271  34.822  67.652  1.00  0.00           H  
ATOM   2170  CD  LYS   150      12.196  36.601  67.027  1.00  0.00           C  
ATOM   2171  HD2 LYS   150      11.549  35.940  66.454  1.00  0.00           H  
ATOM   2172  HD3 LYS   150      11.824  36.850  68.019  1.00  0.00           H  
ATOM   2173  CE  LYS   150      12.537  37.880  66.246  1.00  0.00           C  
ATOM   2174  HE2 LYS   150      13.439  38.351  66.630  1.00  0.00           H  
ATOM   2175  HE3 LYS   150      12.747  37.569  65.225  1.00  0.00           H  
ATOM   2176  NZ  LYS   150      11.355  38.799  66.045  1.00  0.00           N  
ATOM   2177  HZ1 LYS   150      11.207  39.196  66.990  1.00  0.00           H  
ATOM   2178  HZ2 LYS   150      11.552  39.528  65.336  1.00  0.00           H  
ATOM   2179  HZ3 LYS   150      10.538  38.246  65.729  1.00  0.00           H  
ATOM   2180  C   LYS   150      16.513  35.943  66.750  1.00  0.00           C  
ATOM   2181  O   LYS   150      16.463  34.962  66.035  1.00  0.00           O  
ATOM   2182  N   ALA   151      17.372  37.003  66.448  1.00  0.00           N  
ATOM   2183  H   ALA   151      17.623  37.712  67.124  1.00  0.00           H  
ATOM   2184  CA  ALA   151      17.955  37.123  65.155  1.00  0.00           C  
ATOM   2185  HA  ALA   151      17.100  37.041  64.488  1.00  0.00           H  
ATOM   2186  CB  ALA   151      18.467  38.471  64.776  1.00  0.00           C  
ATOM   2187  HB1 ALA   151      17.820  39.225  65.220  1.00  0.00           H  
ATOM   2188  HB2 ALA   151      19.488  38.629  65.118  1.00  0.00           H  
ATOM   2189  HB3 ALA   151      18.500  38.563  63.692  1.00  0.00           H  
ATOM   2190  C   ALA   151      18.987  35.997  64.817  1.00  0.00           C  
ATOM   2191  O   ALA   151      19.240  35.662  63.621  1.00  0.00           O  
ATOM   2192  N   LYS   152      19.453  35.235  65.806  1.00  0.00           N  
ATOM   2193  H   LYS   152      19.133  35.447  66.741  1.00  0.00           H  
ATOM   2194  CA  LYS   152      20.285  34.007  65.622  1.00  0.00           C  
ATOM   2195  HA  LYS   152      21.124  34.376  65.037  1.00  0.00           H  
ATOM   2196  CB  LYS   152      20.785  33.575  66.911  1.00  0.00           C  
ATOM   2197  HB2 LYS   152      19.970  33.497  67.627  1.00  0.00           H  
ATOM   2198  HB3 LYS   152      21.134  32.548  66.825  1.00  0.00           H  
ATOM   2199  CG  LYS   152      21.891  34.466  67.504  1.00  0.00           C  
ATOM   2200  HG2 LYS   152      22.527  34.685  66.648  1.00  0.00           H  
ATOM   2201  HG3 LYS   152      21.561  35.342  68.059  1.00  0.00           H  
ATOM   2202  CD  LYS   152      22.872  33.708  68.358  1.00  0.00           C  
ATOM   2203  HD2 LYS   152      23.651  34.421  68.619  1.00  0.00           H  
ATOM   2204  HD3 LYS   152      22.360  33.356  69.252  1.00  0.00           H  
ATOM   2205  CE  LYS   152      23.627  32.515  67.628  1.00  0.00           C  
ATOM   2206  HE2 LYS   152      22.949  31.749  67.261  1.00  0.00           H  
ATOM   2207  HE3 LYS   152      24.017  32.909  66.693  1.00  0.00           H  
ATOM   2208  NZ  LYS   152      24.693  31.903  68.508  1.00  0.00           N  
ATOM   2209  HZ1 LYS   152      25.196  32.647  69.023  1.00  0.00           H  
ATOM   2210  HZ2 LYS   152      24.145  31.368  69.205  1.00  0.00           H  
ATOM   2211  HZ3 LYS   152      25.294  31.287  67.932  1.00  0.00           H  
ATOM   2212  C   LYS   152      19.571  32.874  64.961  1.00  0.00           C  
ATOM   2213  O   LYS   152      20.164  31.951  64.361  1.00  0.00           O  
ATOM   2214  N   GLU   153      18.224  32.811  65.243  1.00  0.00           N  
ATOM   2215  H   GLU   153      17.732  33.551  65.725  1.00  0.00           H  
ATOM   2216  CA  GLU   153      17.403  31.675  64.892  1.00  0.00           C  
ATOM   2217  HA  GLU   153      17.930  30.724  64.911  1.00  0.00           H  
ATOM   2218  CB  GLU   153      16.187  31.579  65.902  1.00  0.00           C  
ATOM   2219  HB2 GLU   153      15.475  32.370  65.674  1.00  0.00           H  
ATOM   2220  HB3 GLU   153      15.676  30.652  65.650  1.00  0.00           H  
ATOM   2221  CG  GLU   153      16.541  31.570  67.419  1.00  0.00           C  
ATOM   2222  HG2 GLU   153      17.202  32.416  67.599  1.00  0.00           H  
ATOM   2223  HG3 GLU   153      15.642  31.745  68.006  1.00  0.00           H  
ATOM   2224  CD  GLU   153      17.192  30.229  67.817  1.00  0.00           C  
ATOM   2225  OE1 GLU   153      16.713  29.068  67.498  1.00  0.00           O  
ATOM   2226  OE2 GLU   153      18.250  30.250  68.405  1.00  0.00           O  
ATOM   2227  C   GLU   153      16.939  31.790  63.395  1.00  0.00           C  
ATOM   2228  O   GLU   153      16.321  30.867  62.901  1.00  0.00           O  
ATOM   2229  N   GLY   154      17.170  32.922  62.747  1.00  0.00           N  
ATOM   2230  H   GLY   154      17.487  33.746  63.240  1.00  0.00           H  
ATOM   2231  CA  GLY   154      16.728  33.234  61.427  1.00  0.00           C  
ATOM   2232  HA2 GLY   154      17.630  33.134  60.827  1.00  0.00           H  
ATOM   2233  HA3 GLY   154      16.009  32.524  61.027  1.00  0.00           H  
ATOM   2234  C   GLY   154      16.261  34.699  61.318  1.00  0.00           C  
ATOM   2235  O   GLY   154      15.996  35.281  62.338  1.00  0.00           O  
ATOM   2236  N   VAL   155      16.151  35.184  60.028  1.00  0.00           N  
ATOM   2237  H   VAL   155      16.419  34.607  59.242  1.00  0.00           H  
ATOM   2238  CA  VAL   155      16.093  36.646  59.786  1.00  0.00           C  
ATOM   2239  HA  VAL   155      15.629  37.038  60.688  1.00  0.00           H  
ATOM   2240  CB  VAL   155      17.469  37.277  59.607  1.00  0.00           C  
ATOM   2241  HB  VAL   155      17.361  38.301  59.257  1.00  0.00           H  
ATOM   2242  CG1 VAL   155      18.152  37.483  60.936  1.00  0.00           C  
ATOM   2243 HG11 VAL   155      18.734  38.402  60.957  1.00  0.00           H  
ATOM   2244 HG12 VAL   155      17.353  37.565  61.671  1.00  0.00           H  
ATOM   2245 HG13 VAL   155      18.802  36.661  61.229  1.00  0.00           H  
ATOM   2246  CG2 VAL   155      18.454  36.675  58.600  1.00  0.00           C  
ATOM   2247 HG21 VAL   155      19.359  37.278  58.622  1.00  0.00           H  
ATOM   2248 HG22 VAL   155      18.727  35.666  58.906  1.00  0.00           H  
ATOM   2249 HG23 VAL   155      17.959  36.693  57.631  1.00  0.00           H  
ATOM   2250  C   VAL   155      15.103  36.959  58.594  1.00  0.00           C  
ATOM   2251  O   VAL   155      15.318  37.551  57.566  1.00  0.00           O  
ATOM   2252  N   VAL   156      13.859  36.540  58.919  1.00  0.00           N  
ATOM   2253  H   VAL   156      13.585  36.339  59.871  1.00  0.00           H  
ATOM   2254  CA  VAL   156      12.842  36.122  57.965  1.00  0.00           C  
ATOM   2255  HA  VAL   156      13.495  35.672  57.221  1.00  0.00           H  
ATOM   2256  CB  VAL   156      11.960  35.004  58.418  1.00  0.00           C  
ATOM   2257  HB  VAL   156      11.538  34.488  57.559  1.00  0.00           H  
ATOM   2258  CG1 VAL   156      12.476  33.974  59.349  1.00  0.00           C  
ATOM   2259 HG11 VAL   156      13.470  33.715  58.990  1.00  0.00           H  
ATOM   2260 HG12 VAL   156      12.511  34.303  60.386  1.00  0.00           H  
ATOM   2261 HG13 VAL   156      11.822  33.105  59.310  1.00  0.00           H  
ATOM   2262  CG2 VAL   156      10.625  35.456  59.148  1.00  0.00           C  
ATOM   2263 HG21 VAL   156       9.991  34.576  59.231  1.00  0.00           H  
ATOM   2264 HG22 VAL   156      10.912  35.810  60.136  1.00  0.00           H  
ATOM   2265 HG23 VAL   156      10.126  36.242  58.585  1.00  0.00           H  
ATOM   2266  C   VAL   156      12.088  37.292  57.303  1.00  0.00           C  
ATOM   2267  O   VAL   156      12.269  37.426  56.061  1.00  0.00           O  
ATOM   2268  N   ALA   157      11.583  38.231  58.135  1.00  0.00           N  
ATOM   2269  H   ALA   157      11.807  38.091  59.111  1.00  0.00           H  
ATOM   2270  CA  ALA   157      11.246  39.538  57.745  1.00  0.00           C  
ATOM   2271  HA  ALA   157      10.517  39.447  56.943  1.00  0.00           H  
ATOM   2272  CB  ALA   157      10.658  40.325  58.908  1.00  0.00           C  
ATOM   2273  HB1 ALA   157      10.291  41.323  58.675  1.00  0.00           H  
ATOM   2274  HB2 ALA   157       9.924  39.645  59.335  1.00  0.00           H  
ATOM   2275  HB3 ALA   157      11.389  40.550  59.682  1.00  0.00           H  
ATOM   2276  C   ALA   157      12.389  40.388  57.182  1.00  0.00           C  
ATOM   2277  O   ALA   157      12.229  40.978  56.066  1.00  0.00           O  
ATOM   2278  N   ALA   158      13.592  40.439  57.827  1.00  0.00           N  
ATOM   2279  H   ALA   158      13.629  39.990  58.733  1.00  0.00           H  
ATOM   2280  CA  ALA   158      14.733  41.120  57.265  1.00  0.00           C  
ATOM   2281  HA  ALA   158      14.357  42.137  57.178  1.00  0.00           H  
ATOM   2282  CB  ALA   158      15.836  40.871  58.332  1.00  0.00           C  
ATOM   2283  HB1 ALA   158      16.248  39.865  58.290  1.00  0.00           H  
ATOM   2284  HB2 ALA   158      16.684  41.458  57.985  1.00  0.00           H  
ATOM   2285  HB3 ALA   158      15.579  41.212  59.333  1.00  0.00           H  
ATOM   2286  C   ALA   158      15.109  40.697  55.889  1.00  0.00           C  
ATOM   2287  O   ALA   158      15.394  41.598  55.029  1.00  0.00           O  
ATOM   2288  N   ALA   159      14.982  39.398  55.567  1.00  0.00           N  
ATOM   2289  H   ALA   159      14.891  38.640  56.231  1.00  0.00           H  
ATOM   2290  CA  ALA   159      15.321  38.894  54.254  1.00  0.00           C  
ATOM   2291  HA  ALA   159      16.140  39.504  53.880  1.00  0.00           H  
ATOM   2292  CB  ALA   159      15.887  37.467  54.430  1.00  0.00           C  
ATOM   2293  HB1 ALA   159      16.453  37.245  53.527  1.00  0.00           H  
ATOM   2294  HB2 ALA   159      16.532  37.178  55.257  1.00  0.00           H  
ATOM   2295  HB3 ALA   159      15.131  36.685  54.420  1.00  0.00           H  
ATOM   2296  C   ALA   159      14.153  38.919  53.309  1.00  0.00           C  
ATOM   2297  O   ALA   159      14.352  39.032  52.050  1.00  0.00           O  
ATOM   2298  N   GLU   160      12.890  38.978  53.728  1.00  0.00           N  
ATOM   2299  H   GLU   160      12.749  38.808  54.715  1.00  0.00           H  
ATOM   2300  CA  GLU   160      11.727  39.344  52.923  1.00  0.00           C  
ATOM   2301  HA  GLU   160      11.686  38.675  52.066  1.00  0.00           H  
ATOM   2302  CB  GLU   160      10.435  39.096  53.754  1.00  0.00           C  
ATOM   2303  HB2 GLU   160      10.446  38.103  54.199  1.00  0.00           H  
ATOM   2304  HB3 GLU   160      10.103  39.740  54.566  1.00  0.00           H  
ATOM   2305  CG  GLU   160       9.189  39.085  52.810  1.00  0.00           C  
ATOM   2306  HG2 GLU   160       8.255  38.958  53.353  1.00  0.00           H  
ATOM   2307  HG3 GLU   160       9.074  40.043  52.307  1.00  0.00           H  
ATOM   2308  CD  GLU   160       9.170  38.016  51.707  1.00  0.00           C  
ATOM   2309  OE1 GLU   160       8.694  36.877  52.000  1.00  0.00           O  
ATOM   2310  OE2 GLU   160       9.621  38.315  50.575  1.00  0.00           O  
ATOM   2311  C   GLU   160      11.777  40.715  52.456  1.00  0.00           C  
ATOM   2312  O   GLU   160      11.552  41.048  51.312  1.00  0.00           O  
ATOM   2313  N   LYS   161      12.158  41.658  53.315  1.00  0.00           N  
ATOM   2314  H   LYS   161      11.939  41.450  54.280  1.00  0.00           H  
ATOM   2315  CA  LYS   161      12.420  42.991  52.886  1.00  0.00           C  
ATOM   2316  HA  LYS   161      11.565  43.244  52.262  1.00  0.00           H  
ATOM   2317  CB  LYS   161      12.535  43.942  54.061  1.00  0.00           C  
ATOM   2318  HB2 LYS   161      11.707  43.699  54.724  1.00  0.00           H  
ATOM   2319  HB3 LYS   161      13.490  43.740  54.542  1.00  0.00           H  
ATOM   2320  CG  LYS   161      12.529  45.410  53.728  1.00  0.00           C  
ATOM   2321  HG2 LYS   161      13.572  45.701  53.618  1.00  0.00           H  
ATOM   2322  HG3 LYS   161      12.046  45.474  52.755  1.00  0.00           H  
ATOM   2323  CD  LYS   161      11.871  46.221  54.796  1.00  0.00           C  
ATOM   2324  HD2 LYS   161      10.834  45.897  54.862  1.00  0.00           H  
ATOM   2325  HD3 LYS   161      12.391  46.276  55.751  1.00  0.00           H  
ATOM   2326  CE  LYS   161      11.776  47.669  54.371  1.00  0.00           C  
ATOM   2327  HE2 LYS   161      12.677  48.096  53.937  1.00  0.00           H  
ATOM   2328  HE3 LYS   161      10.981  47.870  53.657  1.00  0.00           H  
ATOM   2329  NZ  LYS   161      11.490  48.450  55.548  1.00  0.00           N  
ATOM   2330  HZ1 LYS   161      12.236  48.338  56.258  1.00  0.00           H  
ATOM   2331  HZ2 LYS   161      11.340  49.458  55.362  1.00  0.00           H  
ATOM   2332  HZ3 LYS   161      10.631  48.095  56.006  1.00  0.00           H  
ATOM   2333  C   LYS   161      13.690  43.120  52.039  1.00  0.00           C  
ATOM   2334  O   LYS   161      13.808  43.950  51.112  1.00  0.00           O  
ATOM   2335  N   THR   162      14.607  42.096  52.160  1.00  0.00           N  
ATOM   2336  H   THR   162      14.369  41.429  52.881  1.00  0.00           H  
ATOM   2337  CA  THR   162      15.907  42.067  51.425  1.00  0.00           C  
ATOM   2338  HA  THR   162      16.483  41.237  51.827  1.00  0.00           H  
ATOM   2339  CB  THR   162      16.809  43.273  51.677  1.00  0.00           C  
ATOM   2340  HB  THR   162      16.297  44.135  51.256  1.00  0.00           H  
ATOM   2341  CG2 THR   162      17.140  43.565  53.139  1.00  0.00           C  
ATOM   2342 HG21 THR   162      16.242  43.791  53.710  1.00  0.00           H  
ATOM   2343 HG22 THR   162      17.880  42.827  53.439  1.00  0.00           H  
ATOM   2344 HG23 THR   162      17.684  44.506  53.081  1.00  0.00           H  
ATOM   2345  OG1 THR   162      18.043  43.119  51.109  1.00  0.00           O  
ATOM   2346  HG1 THR   162      18.325  43.978  50.758  1.00  0.00           H  
ATOM   2347  C   THR   162      15.677  41.737  49.964  1.00  0.00           C  
ATOM   2348  O   THR   162      16.061  42.400  48.997  1.00  0.00           O  
ATOM   2349  N   LYS   163      14.838  40.662  49.805  1.00  0.00           N  
ATOM   2350  H   LYS   163      14.558  40.156  50.634  1.00  0.00           H  
ATOM   2351  CA  LYS   163      14.415  40.308  48.452  1.00  0.00           C  
ATOM   2352  HA  LYS   163      15.276  40.197  47.797  1.00  0.00           H  
ATOM   2353  CB  LYS   163      13.562  38.979  48.618  1.00  0.00           C  
ATOM   2354  HB2 LYS   163      12.880  39.233  49.426  1.00  0.00           H  
ATOM   2355  HB3 LYS   163      12.939  38.754  47.755  1.00  0.00           H  
ATOM   2356  CG  LYS   163      14.311  37.764  49.014  1.00  0.00           C  
ATOM   2357  HG2 LYS   163      14.957  37.507  48.177  1.00  0.00           H  
ATOM   2358  HG3 LYS   163      15.034  38.045  49.777  1.00  0.00           H  
ATOM   2359  CD  LYS   163      13.436  36.664  49.659  1.00  0.00           C  
ATOM   2360  HD2 LYS   163      14.007  35.755  49.837  1.00  0.00           H  
ATOM   2361  HD3 LYS   163      13.000  36.949  50.614  1.00  0.00           H  
ATOM   2362  CE  LYS   163      12.263  36.322  48.810  1.00  0.00           C  
ATOM   2363  HE2 LYS   163      11.729  37.201  48.455  1.00  0.00           H  
ATOM   2364  HE3 LYS   163      12.683  35.789  47.961  1.00  0.00           H  
ATOM   2365  NZ  LYS   163      11.270  35.519  49.507  1.00  0.00           N  
ATOM   2366  HZ1 LYS   163      10.757  36.017  50.257  1.00  0.00           H  
ATOM   2367  HZ2 LYS   163      10.589  35.089  48.855  1.00  0.00           H  
ATOM   2368  HZ3 LYS   163      11.696  34.686  49.951  1.00  0.00           H  
ATOM   2369  C   LYS   163      13.435  41.317  47.820  1.00  0.00           C  
ATOM   2370  O   LYS   163      13.293  41.373  46.596  1.00  0.00           O  
ATOM   2371  N   GLN   164      12.686  42.093  48.676  1.00  0.00           N  
ATOM   2372  H   GLN   164      12.604  41.771  49.631  1.00  0.00           H  
ATOM   2373  CA  GLN   164      11.905  43.158  48.166  1.00  0.00           C  
ATOM   2374  HA  GLN   164      11.224  42.923  47.350  1.00  0.00           H  
ATOM   2375  CB  GLN   164      10.995  43.812  49.218  1.00  0.00           C  
ATOM   2376  HB2 GLN   164      10.297  43.043  49.546  1.00  0.00           H  
ATOM   2377  HB3 GLN   164      11.561  44.096  50.103  1.00  0.00           H  
ATOM   2378  CG  GLN   164      10.112  44.946  48.764  1.00  0.00           C  
ATOM   2379  HG2 GLN   164       9.659  44.674  47.812  1.00  0.00           H  
ATOM   2380  HG3 GLN   164       9.243  44.988  49.418  1.00  0.00           H  
ATOM   2381  CD  GLN   164      10.701  46.306  48.724  1.00  0.00           C  
ATOM   2382  OE1 GLN   164      11.760  46.724  49.241  1.00  0.00           O  
ATOM   2383  NE2 GLN   164       9.819  47.227  48.501  1.00  0.00           N  
ATOM   2384 HE21 GLN   164      10.182  48.061  48.058  1.00  0.00           H  
ATOM   2385 HE22 GLN   164       8.900  47.010  48.137  1.00  0.00           H  
ATOM   2386  C   GLN   164      12.882  44.206  47.647  1.00  0.00           C  
ATOM   2387  O   GLN   164      12.611  44.936  46.636  1.00  0.00           O  
ATOM   2388  N   GLY   165      14.080  44.280  48.242  1.00  0.00           N  
ATOM   2389  H   GLY   165      14.225  43.875  49.157  1.00  0.00           H  
ATOM   2390  CA  GLY   165      14.934  45.330  47.632  1.00  0.00           C  
ATOM   2391  HA2 GLY   165      14.480  46.314  47.546  1.00  0.00           H  
ATOM   2392  HA3 GLY   165      15.687  45.325  48.417  1.00  0.00           H  
ATOM   2393  C   GLY   165      15.603  44.969  46.278  1.00  0.00           C  
ATOM   2394  O   GLY   165      16.016  45.806  45.472  1.00  0.00           O  
ATOM   2395  N   VAL   166      15.700  43.641  46.010  1.00  0.00           N  
ATOM   2396  H   VAL   166      15.465  42.929  46.689  1.00  0.00           H  
ATOM   2397  CA  VAL   166      15.981  43.074  44.695  1.00  0.00           C  
ATOM   2398  HA  VAL   166      16.881  43.588  44.364  1.00  0.00           H  
ATOM   2399  CB  VAL   166      16.170  41.534  44.665  1.00  0.00           C  
ATOM   2400  HB  VAL   166      15.231  41.094  44.995  1.00  0.00           H  
ATOM   2401  CG1 VAL   166      16.309  40.952  43.225  1.00  0.00           C  
ATOM   2402 HG11 VAL   166      16.886  41.660  42.633  1.00  0.00           H  
ATOM   2403 HG12 VAL   166      16.723  39.946  43.255  1.00  0.00           H  
ATOM   2404 HG13 VAL   166      15.320  40.906  42.773  1.00  0.00           H  
ATOM   2405  CG2 VAL   166      17.321  41.076  45.531  1.00  0.00           C  
ATOM   2406 HG21 VAL   166      18.167  41.542  45.030  1.00  0.00           H  
ATOM   2407 HG22 VAL   166      17.209  41.393  46.566  1.00  0.00           H  
ATOM   2408 HG23 VAL   166      17.426  39.994  45.588  1.00  0.00           H  
ATOM   2409  C   VAL   166      14.863  43.489  43.719  1.00  0.00           C  
ATOM   2410  O   VAL   166      15.143  43.861  42.649  1.00  0.00           O  
ATOM   2411  N   ALA   167      13.579  43.516  44.199  1.00  0.00           N  
ATOM   2412  H   ALA   167      13.422  43.274  45.168  1.00  0.00           H  
ATOM   2413  CA  ALA   167      12.422  44.014  43.405  1.00  0.00           C  
ATOM   2414  HA  ALA   167      12.450  43.576  42.410  1.00  0.00           H  
ATOM   2415  CB  ALA   167      11.150  43.641  44.095  1.00  0.00           C  
ATOM   2416  HB1 ALA   167      10.257  44.038  43.617  1.00  0.00           H  
ATOM   2417  HB2 ALA   167      10.995  42.579  44.274  1.00  0.00           H  
ATOM   2418  HB3 ALA   167      11.057  44.055  45.098  1.00  0.00           H  
ATOM   2419  C   ALA   167      12.385  45.514  43.212  1.00  0.00           C  
ATOM   2420  O   ALA   167      11.871  45.914  42.235  1.00  0.00           O  
ATOM   2421  N   GLU   168      12.942  46.359  44.058  1.00  0.00           N  
ATOM   2422  H   GLU   168      13.301  45.877  44.872  1.00  0.00           H  
ATOM   2423  CA  GLU   168      13.068  47.770  43.827  1.00  0.00           C  
ATOM   2424  HA  GLU   168      12.074  48.050  43.487  1.00  0.00           H  
ATOM   2425  CB  GLU   168      13.364  48.453  45.177  1.00  0.00           C  
ATOM   2426  HB2 GLU   168      12.649  48.160  45.943  1.00  0.00           H  
ATOM   2427  HB3 GLU   168      14.372  48.172  45.475  1.00  0.00           H  
ATOM   2428  CG  GLU   168      13.293  49.993  45.091  1.00  0.00           C  
ATOM   2429  HG2 GLU   168      13.339  50.506  46.050  1.00  0.00           H  
ATOM   2430  HG3 GLU   168      14.063  50.367  44.418  1.00  0.00           H  
ATOM   2431  CD  GLU   168      11.798  50.379  44.552  1.00  0.00           C  
ATOM   2432  OE1 GLU   168      11.706  50.985  43.448  1.00  0.00           O  
ATOM   2433  OE2 GLU   168      10.821  50.066  45.267  1.00  0.00           O  
ATOM   2434  C   GLU   168      14.114  48.085  42.792  1.00  0.00           C  
ATOM   2435  O   GLU   168      13.894  48.879  41.915  1.00  0.00           O  
ATOM   2436  N   ALA   169      15.375  47.578  43.002  1.00  0.00           N  
ATOM   2437  H   ALA   169      15.622  47.051  43.829  1.00  0.00           H  
ATOM   2438  CA  ALA   169      16.390  47.901  42.038  1.00  0.00           C  
ATOM   2439  HA  ALA   169      16.453  48.969  41.841  1.00  0.00           H  
ATOM   2440  CB  ALA   169      17.753  47.319  42.535  1.00  0.00           C  
ATOM   2441  HB1 ALA   169      17.848  47.377  43.617  1.00  0.00           H  
ATOM   2442  HB2 ALA   169      17.735  46.241  42.383  1.00  0.00           H  
ATOM   2443  HB3 ALA   169      18.602  47.766  42.023  1.00  0.00           H  
ATOM   2444  C   ALA   169      16.073  47.219  40.630  1.00  0.00           C  
ATOM   2445  O   ALA   169      16.450  47.811  39.615  1.00  0.00           O  
ATOM   2446  N   ALA   170      15.314  46.087  40.502  1.00  0.00           N  
ATOM   2447  H   ALA   170      14.829  45.677  41.289  1.00  0.00           H  
ATOM   2448  CA  ALA   170      14.815  45.550  39.227  1.00  0.00           C  
ATOM   2449  HA  ALA   170      15.741  45.452  38.665  1.00  0.00           H  
ATOM   2450  CB  ALA   170      14.323  44.090  39.417  1.00  0.00           C  
ATOM   2451  HB1 ALA   170      14.114  43.600  38.468  1.00  0.00           H  
ATOM   2452  HB2 ALA   170      15.012  43.509  40.026  1.00  0.00           H  
ATOM   2453  HB3 ALA   170      13.356  44.160  39.912  1.00  0.00           H  
ATOM   2454  C   ALA   170      13.721  46.449  38.553  1.00  0.00           C  
ATOM   2455  O   ALA   170      13.430  46.303  37.393  1.00  0.00           O  
ATOM   2456  N   GLY   171      13.237  47.436  39.454  1.00  0.00           N  
ATOM   2457  H   GLY   171      13.557  47.524  40.409  1.00  0.00           H  
ATOM   2458  CA  GLY   171      12.635  48.548  38.823  1.00  0.00           C  
ATOM   2459  HA2 GLY   171      12.071  48.166  37.975  1.00  0.00           H  
ATOM   2460  HA3 GLY   171      12.015  49.025  39.578  1.00  0.00           H  
ATOM   2461  C   GLY   171      13.673  49.607  38.442  1.00  0.00           C  
ATOM   2462  O   GLY   171      13.791  49.878  37.239  1.00  0.00           O  
ATOM   2463  N   LYS   172      14.377  50.237  39.383  1.00  0.00           N  
ATOM   2464  H   LYS   172      14.240  49.938  40.339  1.00  0.00           H  
ATOM   2465  CA  LYS   172      15.104  51.493  39.164  1.00  0.00           C  
ATOM   2466  HA  LYS   172      14.405  52.168  38.675  1.00  0.00           H  
ATOM   2467  CB  LYS   172      15.575  52.075  40.533  1.00  0.00           C  
ATOM   2468  HB2 LYS   172      16.217  51.272  40.890  1.00  0.00           H  
ATOM   2469  HB3 LYS   172      16.276  52.905  40.468  1.00  0.00           H  
ATOM   2470  CG  LYS   172      14.382  52.470  41.392  1.00  0.00           C  
ATOM   2471  HG2 LYS   172      13.698  51.635  41.530  1.00  0.00           H  
ATOM   2472  HG3 LYS   172      14.785  52.695  42.377  1.00  0.00           H  
ATOM   2473  CD  LYS   172      13.578  53.683  40.965  1.00  0.00           C  
ATOM   2474  HD2 LYS   172      14.143  54.356  40.324  1.00  0.00           H  
ATOM   2475  HD3 LYS   172      12.796  53.291  40.318  1.00  0.00           H  
ATOM   2476  CE  LYS   172      12.921  54.451  42.088  1.00  0.00           C  
ATOM   2477  HE2 LYS   172      13.763  54.590  42.762  1.00  0.00           H  
ATOM   2478  HE3 LYS   172      12.602  55.430  41.738  1.00  0.00           H  
ATOM   2479  NZ  LYS   172      11.747  53.726  42.792  1.00  0.00           N  
ATOM   2480  HZ1 LYS   172      10.994  53.711  42.081  1.00  0.00           H  
ATOM   2481  HZ2 LYS   172      12.010  52.751  43.022  1.00  0.00           H  
ATOM   2482  HZ3 LYS   172      11.511  54.128  43.717  1.00  0.00           H  
ATOM   2483  C   LYS   172      16.338  51.256  38.301  1.00  0.00           C  
ATOM   2484  O   LYS   172      17.056  52.204  38.068  1.00  0.00           O  
ATOM   2485  N   THR   173      16.601  50.002  37.924  1.00  0.00           N  
ATOM   2486  H   THR   173      16.163  49.306  38.513  1.00  0.00           H  
ATOM   2487  CA  THR   173      17.687  49.636  37.019  1.00  0.00           C  
ATOM   2488  HA  THR   173      17.673  48.559  36.865  1.00  0.00           H  
ATOM   2489  CB  THR   173      19.043  50.115  37.534  1.00  0.00           C  
ATOM   2490  HB  THR   173      19.044  51.203  37.534  1.00  0.00           H  
ATOM   2491  CG2 THR   173      19.300  49.526  38.927  1.00  0.00           C  
ATOM   2492 HG21 THR   173      20.362  49.411  39.133  1.00  0.00           H  
ATOM   2493 HG22 THR   173      18.856  50.165  39.688  1.00  0.00           H  
ATOM   2494 HG23 THR   173      18.887  48.524  39.027  1.00  0.00           H  
ATOM   2495  OG1 THR   173      20.179  49.599  36.823  1.00  0.00           O  
ATOM   2496  HG1 THR   173      20.341  49.990  35.951  1.00  0.00           H  
ATOM   2497  C   THR   173      17.337  50.196  35.613  1.00  0.00           C  
ATOM   2498  O   THR   173      18.205  50.620  34.846  1.00  0.00           O  
ATOM   2499  N   LYS   174      16.013  50.337  35.262  1.00  0.00           N  
ATOM   2500  H   LYS   174      15.390  49.906  35.932  1.00  0.00           H  
ATOM   2501  CA  LYS   174      15.513  50.893  33.963  1.00  0.00           C  
ATOM   2502  HA  LYS   174      16.223  50.538  33.219  1.00  0.00           H  
ATOM   2503  CB  LYS   174      14.065  50.447  33.622  1.00  0.00           C  
ATOM   2504  HB2 LYS   174      13.561  50.703  34.552  1.00  0.00           H  
ATOM   2505  HB3 LYS   174      13.743  50.993  32.738  1.00  0.00           H  
ATOM   2506  CG  LYS   174      13.783  48.979  33.481  1.00  0.00           C  
ATOM   2507  HG2 LYS   174      14.225  48.689  32.530  1.00  0.00           H  
ATOM   2508  HG3 LYS   174      14.496  48.417  34.081  1.00  0.00           H  
ATOM   2509  CD  LYS   174      12.387  48.479  33.623  1.00  0.00           C  
ATOM   2510  HD2 LYS   174      11.674  49.084  33.066  1.00  0.00           H  
ATOM   2511  HD3 LYS   174      12.368  47.442  33.292  1.00  0.00           H  
ATOM   2512  CE  LYS   174      11.873  48.500  35.032  1.00  0.00           C  
ATOM   2513  HE2 LYS   174      12.628  47.983  35.619  1.00  0.00           H  
ATOM   2514  HE3 LYS   174      11.720  49.538  35.319  1.00  0.00           H  
ATOM   2515  NZ  LYS   174      10.621  47.790  35.319  1.00  0.00           N  
ATOM   2516  HZ1 LYS   174      10.093  48.156  34.506  1.00  0.00           H  
ATOM   2517  HZ2 LYS   174      10.753  46.763  35.302  1.00  0.00           H  
ATOM   2518  HZ3 LYS   174      10.240  48.149  36.213  1.00  0.00           H  
ATOM   2519  C   LYS   174      15.619  52.405  33.829  1.00  0.00           C  
ATOM   2520  O   LYS   174      15.216  53.023  32.857  1.00  0.00           O  
ATOM   2521  N   GLU   175      16.307  53.024  34.832  1.00  0.00           N  
ATOM   2522  H   GLU   175      16.772  52.462  35.533  1.00  0.00           H  
ATOM   2523  CA  GLU   175      16.730  54.395  34.699  1.00  0.00           C  
ATOM   2524  HA  GLU   175      17.016  54.607  33.671  1.00  0.00           H  
ATOM   2525  CB  GLU   175      15.622  55.431  35.121  1.00  0.00           C  
ATOM   2526  HB2 GLU   175      14.610  55.177  34.810  1.00  0.00           H  
ATOM   2527  HB3 GLU   175      15.452  55.572  36.186  1.00  0.00           H  
ATOM   2528  CG  GLU   175      15.883  56.807  34.493  1.00  0.00           C  
ATOM   2529  HG2 GLU   175      15.129  57.500  34.860  1.00  0.00           H  
ATOM   2530  HG3 GLU   175      16.764  57.361  34.810  1.00  0.00           H  
ATOM   2531  CD  GLU   175      15.838  56.817  33.019  1.00  0.00           C  
ATOM   2532  OE1 GLU   175      16.930  56.800  32.407  1.00  0.00           O  
ATOM   2533  OE2 GLU   175      14.768  56.822  32.406  1.00  0.00           O  
ATOM   2534  C   GLU   175      18.011  54.586  35.491  1.00  0.00           C  
ATOM   2535  O   GLU   175      18.125  55.434  36.404  1.00  0.00           O  
ATOM   2536  N   GLY   176      19.004  53.744  35.260  1.00  0.00           N  
ATOM   2537  H   GLY   176      18.897  53.053  34.529  1.00  0.00           H  
ATOM   2538  CA  GLY   176      20.234  53.660  36.016  1.00  0.00           C  
ATOM   2539  HA2 GLY   176      19.928  53.295  36.994  1.00  0.00           H  
ATOM   2540  HA3 GLY   176      20.980  52.978  35.614  1.00  0.00           H  
ATOM   2541  C   GLY   176      21.043  54.916  36.194  1.00  0.00           C  
ATOM   2542  O   GLY   176      21.711  55.012  37.235  1.00  0.00           O  
ATOM   2543  N   VAL   177      20.946  55.828  35.175  1.00  0.00           N  
ATOM   2544  H   VAL   177      20.291  55.718  34.413  1.00  0.00           H  
ATOM   2545  CA  VAL   177      21.666  57.128  35.324  1.00  0.00           C  
ATOM   2546  HA  VAL   177      22.716  56.872  35.441  1.00  0.00           H  
ATOM   2547  CB  VAL   177      21.492  57.923  34.036  1.00  0.00           C  
ATOM   2548  HB  VAL   177      21.545  57.272  33.166  1.00  0.00           H  
ATOM   2549  CG1 VAL   177      20.276  58.872  33.915  1.00  0.00           C  
ATOM   2550 HG11 VAL   177      20.254  59.374  32.949  1.00  0.00           H  
ATOM   2551 HG12 VAL   177      19.370  58.304  34.118  1.00  0.00           H  
ATOM   2552 HG13 VAL   177      20.550  59.673  34.599  1.00  0.00           H  
ATOM   2553  CG2 VAL   177      22.716  58.839  33.868  1.00  0.00           C  
ATOM   2554 HG21 VAL   177      22.637  59.625  34.616  1.00  0.00           H  
ATOM   2555 HG22 VAL   177      23.636  58.299  34.085  1.00  0.00           H  
ATOM   2556 HG23 VAL   177      22.699  59.333  32.899  1.00  0.00           H  
ATOM   2557  C   VAL   177      21.274  57.855  36.639  1.00  0.00           C  
ATOM   2558  O   VAL   177      22.043  58.659  37.192  1.00  0.00           O  
ATOM   2559  N   LEU   178      20.041  57.612  37.173  1.00  0.00           N  
ATOM   2560  H   LEU   178      19.343  57.067  36.685  1.00  0.00           H  
ATOM   2561  CA  LEU   178      19.523  57.982  38.477  1.00  0.00           C  
ATOM   2562  HA  LEU   178      20.199  58.703  38.932  1.00  0.00           H  
ATOM   2563  CB  LEU   178      18.160  58.644  38.179  1.00  0.00           C  
ATOM   2564  HB2 LEU   178      17.531  57.803  37.895  1.00  0.00           H  
ATOM   2565  HB3 LEU   178      17.754  59.060  39.099  1.00  0.00           H  
ATOM   2566  CG  LEU   178      17.975  59.725  37.117  1.00  0.00           C  
ATOM   2567  HG  LEU   178      18.350  59.359  36.163  1.00  0.00           H  
ATOM   2568  CD1 LEU   178      16.496  60.072  36.845  1.00  0.00           C  
ATOM   2569 HD11 LEU   178      16.023  60.258  37.807  1.00  0.00           H  
ATOM   2570 HD12 LEU   178      16.384  60.931  36.187  1.00  0.00           H  
ATOM   2571 HD13 LEU   178      16.082  59.260  36.250  1.00  0.00           H  
ATOM   2572  CD2 LEU   178      18.752  60.947  37.466  1.00  0.00           C  
ATOM   2573 HD21 LEU   178      19.825  60.769  37.453  1.00  0.00           H  
ATOM   2574 HD22 LEU   178      18.534  61.853  36.903  1.00  0.00           H  
ATOM   2575 HD23 LEU   178      18.457  61.222  38.477  1.00  0.00           H  
ATOM   2576  C   LEU   178      19.351  56.830  39.455  1.00  0.00           C  
ATOM   2577  O   LEU   178      18.414  56.874  40.292  1.00  0.00           O  
ATOM   2578  N   TYR   179      20.313  55.880  39.588  1.00  0.00           N  
ATOM   2579  H   TYR   179      21.090  55.967  38.946  1.00  0.00           H  
ATOM   2580  CA  TYR   179      20.494  55.066  40.801  1.00  0.00           C  
ATOM   2581  HA  TYR   179      20.214  55.688  41.648  1.00  0.00           H  
ATOM   2582  CB  TYR   179      19.546  53.845  40.768  1.00  0.00           C  
ATOM   2583  HB2 TYR   179      18.664  54.239  40.267  1.00  0.00           H  
ATOM   2584  HB3 TYR   179      19.871  53.067  40.079  1.00  0.00           H  
ATOM   2585  CG  TYR   179      19.140  53.340  42.132  1.00  0.00           C  
ATOM   2586  CD1 TYR   179      19.830  52.344  42.884  1.00  0.00           C  
ATOM   2587  HD1 TYR   179      20.725  51.827  42.557  1.00  0.00           H  
ATOM   2588  CE1 TYR   179      19.338  51.930  44.083  1.00  0.00           C  
ATOM   2589  HE1 TYR   179      19.729  51.085  44.637  1.00  0.00           H  
ATOM   2590  CZ  TYR   179      18.241  52.540  44.602  1.00  0.00           C  
ATOM   2591  OH  TYR   179      17.738  52.097  45.784  1.00  0.00           O  
ATOM   2592  HH  TYR   179      16.901  52.551  45.966  1.00  0.00           H  
ATOM   2593  CE2 TYR   179      17.592  53.608  43.958  1.00  0.00           C  
ATOM   2594  HE2 TYR   179      16.659  54.051  44.285  1.00  0.00           H  
ATOM   2595  CD2 TYR   179      18.064  54.000  42.757  1.00  0.00           C  
ATOM   2596  HD2 TYR   179      17.643  54.829  42.201  1.00  0.00           H  
ATOM   2597  C   TYR   179      21.968  54.572  40.973  1.00  0.00           C  
ATOM   2598  O   TYR   179      22.397  54.240  42.098  1.00  0.00           O  
ATOM   2599  N   VAL   180      22.771  54.412  39.886  1.00  0.00           N  
ATOM   2600  H   VAL   180      22.336  54.595  38.992  1.00  0.00           H  
ATOM   2601  CA  VAL   180      24.026  53.598  39.788  1.00  0.00           C  
ATOM   2602  HA  VAL   180      24.617  53.595  40.700  1.00  0.00           H  
ATOM   2603  CB  VAL   180      23.614  52.195  39.217  1.00  0.00           C  
ATOM   2604  HB  VAL   180      24.482  51.557  39.062  1.00  0.00           H  
ATOM   2605  CG1 VAL   180      22.862  51.335  40.216  1.00  0.00           C  
ATOM   2606 HG11 VAL   180      23.222  51.279  41.242  1.00  0.00           H  
ATOM   2607 HG12 VAL   180      21.810  51.598  40.305  1.00  0.00           H  
ATOM   2608 HG13 VAL   180      22.834  50.303  39.873  1.00  0.00           H  
ATOM   2609  CG2 VAL   180      22.813  52.224  37.865  1.00  0.00           C  
ATOM   2610 HG21 VAL   180      23.254  52.771  37.034  1.00  0.00           H  
ATOM   2611 HG22 VAL   180      22.647  51.170  37.651  1.00  0.00           H  
ATOM   2612 HG23 VAL   180      21.824  52.662  37.982  1.00  0.00           H  
ATOM   2613  C   VAL   180      25.025  54.228  38.822  1.00  0.00           C  
ATOM   2614  O   VAL   180      26.126  53.697  38.698  1.00  0.00           O  
ATOM   2615  N   GLY   181      24.715  55.437  38.209  1.00  0.00           N  
ATOM   2616  H   GLY   181      23.866  55.916  38.479  1.00  0.00           H  
ATOM   2617  CA  GLY   181      25.622  56.048  37.337  1.00  0.00           C  
ATOM   2618  HA2 GLY   181      25.353  57.098  37.250  1.00  0.00           H  
ATOM   2619  HA3 GLY   181      26.604  55.929  37.790  1.00  0.00           H  
ATOM   2620  C   GLY   181      25.572  55.449  35.910  1.00  0.00           C  
ATOM   2621  O   GLY   181      25.282  56.151  34.952  1.00  0.00           O  
ATOM   2622  N   SER   182      25.800  54.147  35.812  1.00  0.00           N  
ATOM   2623  H   SER   182      26.157  53.628  36.603  1.00  0.00           H  
ATOM   2624  CA  SER   182      25.698  53.527  34.540  1.00  0.00           C  
ATOM   2625  HA  SER   182      26.417  54.060  33.922  1.00  0.00           H  
ATOM   2626  CB  SER   182      26.061  52.047  34.551  1.00  0.00           C  
ATOM   2627  HB2 SER   182      25.668  51.569  33.656  1.00  0.00           H  
ATOM   2628  HB3 SER   182      27.145  51.958  34.563  1.00  0.00           H  
ATOM   2629  OG  SER   182      25.603  51.462  35.766  1.00  0.00           O  
ATOM   2630  HG  SER   182      24.637  51.543  35.788  1.00  0.00           H  
ATOM   2631  C   SER   182      24.311  53.758  33.883  1.00  0.00           C  
ATOM   2632  O   SER   182      23.325  53.672  34.606  1.00  0.00           O  
ATOM   2633  N   LYS   183      24.386  54.025  32.576  1.00  0.00           N  
ATOM   2634  H   LYS   183      25.309  53.993  32.165  1.00  0.00           H  
ATOM   2635  CA  LYS   183      23.243  54.759  31.980  1.00  0.00           C  
ATOM   2636  HA  LYS   183      22.659  55.332  32.697  1.00  0.00           H  
ATOM   2637  CB  LYS   183      23.701  55.724  30.827  1.00  0.00           C  
ATOM   2638  HB2 LYS   183      24.203  55.101  30.089  1.00  0.00           H  
ATOM   2639  HB3 LYS   183      22.876  56.196  30.296  1.00  0.00           H  
ATOM   2640  CG  LYS   183      24.612  56.809  31.383  1.00  0.00           C  
ATOM   2641  HG2 LYS   183      24.271  57.222  32.331  1.00  0.00           H  
ATOM   2642  HG3 LYS   183      25.596  56.355  31.480  1.00  0.00           H  
ATOM   2643  CD  LYS   183      24.841  57.931  30.394  1.00  0.00           C  
ATOM   2644  HD2 LYS   183      25.063  57.525  29.409  1.00  0.00           H  
ATOM   2645  HD3 LYS   183      23.923  58.499  30.257  1.00  0.00           H  
ATOM   2646  CE  LYS   183      25.851  58.915  30.952  1.00  0.00           C  
ATOM   2647  HE2 LYS   183      25.503  59.256  31.924  1.00  0.00           H  
ATOM   2648  HE3 LYS   183      26.705  58.281  31.181  1.00  0.00           H  
ATOM   2649  NZ  LYS   183      26.271  59.953  29.948  1.00  0.00           N  
ATOM   2650  HZ1 LYS   183      27.107  60.478  30.263  1.00  0.00           H  
ATOM   2651  HZ2 LYS   183      26.539  59.526  29.043  1.00  0.00           H  
ATOM   2652  HZ3 LYS   183      25.529  60.651  29.760  1.00  0.00           H  
ATOM   2653  C   LYS   183      22.293  53.670  31.431  1.00  0.00           C  
ATOM   2654  O   LYS   183      21.916  53.719  30.250  1.00  0.00           O  
ATOM   2655  N   THR   184      21.792  52.736  32.303  1.00  0.00           N  
ATOM   2656  H   THR   184      22.066  52.770  33.276  1.00  0.00           H  
ATOM   2657  CA  THR   184      20.996  51.617  31.829  1.00  0.00           C  
ATOM   2658  HA  THR   184      21.381  51.263  30.875  1.00  0.00           H  
ATOM   2659  CB  THR   184      21.151  50.410  32.773  1.00  0.00           C  
ATOM   2660  HB  THR   184      20.545  49.581  32.413  1.00  0.00           H  
ATOM   2661  CG2 THR   184      22.600  50.087  32.887  1.00  0.00           C  
ATOM   2662 HG21 THR   184      23.207  50.843  33.381  1.00  0.00           H  
ATOM   2663 HG22 THR   184      22.658  49.128  33.398  1.00  0.00           H  
ATOM   2664 HG23 THR   184      22.936  49.962  31.859  1.00  0.00           H  
ATOM   2665  OG1 THR   184      20.828  50.682  34.116  1.00  0.00           O  
ATOM   2666  HG1 THR   184      19.862  50.765  34.135  1.00  0.00           H  
ATOM   2667  C   THR   184      19.538  51.944  31.689  1.00  0.00           C  
ATOM   2668  O   THR   184      19.018  52.628  32.512  1.00  0.00           O  
ATOM   2669  N   LYS   185      18.815  51.344  30.690  1.00  0.00           N  
ATOM   2670  H   LYS   185      19.344  50.799  30.022  1.00  0.00           H  
ATOM   2671  CA  LYS   185      17.436  51.570  30.381  1.00  0.00           C  
ATOM   2672  HA  LYS   185      16.920  52.080  31.192  1.00  0.00           H  
ATOM   2673  CB  LYS   185      17.238  52.295  28.990  1.00  0.00           C  
ATOM   2674  HB2 LYS   185      17.797  51.757  28.227  1.00  0.00           H  
ATOM   2675  HB3 LYS   185      16.186  52.139  28.759  1.00  0.00           H  
ATOM   2676  CG  LYS   185      17.639  53.733  28.950  1.00  0.00           C  
ATOM   2677  HG2 LYS   185      18.525  53.902  29.559  1.00  0.00           H  
ATOM   2678  HG3 LYS   185      17.959  53.986  27.941  1.00  0.00           H  
ATOM   2679  CD  LYS   185      16.553  54.706  29.345  1.00  0.00           C  
ATOM   2680  HD2 LYS   185      15.707  54.601  28.668  1.00  0.00           H  
ATOM   2681  HD3 LYS   185      16.211  54.447  30.345  1.00  0.00           H  
ATOM   2682  CE  LYS   185      17.171  56.166  29.294  1.00  0.00           C  
ATOM   2683  HE2 LYS   185      17.975  56.232  30.023  1.00  0.00           H  
ATOM   2684  HE3 LYS   185      17.592  56.390  28.317  1.00  0.00           H  
ATOM   2685  NZ  LYS   185      16.091  57.204  29.669  1.00  0.00           N  
ATOM   2686  HZ1 LYS   185      16.015  57.159  30.701  1.00  0.00           H  
ATOM   2687  HZ2 LYS   185      16.247  58.128  29.226  1.00  0.00           H  
ATOM   2688  HZ3 LYS   185      15.198  56.856  29.277  1.00  0.00           H  
ATOM   2689  C   LYS   185      16.732  50.241  30.365  1.00  0.00           C  
ATOM   2690  O   LYS   185      15.519  50.161  30.604  1.00  0.00           O  
ATOM   2691  N   GLU   186      17.503  49.116  30.225  1.00  0.00           N  
ATOM   2692  H   GLU   186      18.504  49.203  30.106  1.00  0.00           H  
ATOM   2693  CA  GLU   186      16.996  47.899  29.546  1.00  0.00           C  
ATOM   2694  HA  GLU   186      15.931  47.880  29.765  1.00  0.00           H  
ATOM   2695  CB  GLU   186      17.263  48.109  28.022  1.00  0.00           C  
ATOM   2696  HB2 GLU   186      16.939  49.080  27.652  1.00  0.00           H  
ATOM   2697  HB3 GLU   186      18.328  48.007  27.826  1.00  0.00           H  
ATOM   2698  CG  GLU   186      16.503  47.034  27.260  1.00  0.00           C  
ATOM   2699  HG2 GLU   186      16.980  46.182  26.780  1.00  0.00           H  
ATOM   2700  HG3 GLU   186      15.836  46.463  27.903  1.00  0.00           H  
ATOM   2701  CD  GLU   186      15.789  47.760  26.145  1.00  0.00           C  
ATOM   2702  OE1 GLU   186      14.547  47.769  26.104  1.00  0.00           O  
ATOM   2703  OE2 GLU   186      16.457  48.424  25.263  1.00  0.00           O  
ATOM   2704  C   GLU   186      17.614  46.782  30.300  1.00  0.00           C  
ATOM   2705  O   GLU   186      17.847  45.686  29.733  1.00  0.00           O  
ATOM   2706  N   GLY   187      17.755  46.831  31.617  1.00  0.00           N  
ATOM   2707  H   GLY   187      17.132  47.465  32.099  1.00  0.00           H  
ATOM   2708  CA  GLY   187      18.572  45.997  32.498  1.00  0.00           C  
ATOM   2709  HA2 GLY   187      18.187  44.981  32.455  1.00  0.00           H  
ATOM   2710  HA3 GLY   187      19.606  45.943  32.163  1.00  0.00           H  
ATOM   2711  C   GLY   187      18.585  46.503  33.897  1.00  0.00           C  
ATOM   2712  O   GLY   187      17.879  47.461  34.266  1.00  0.00           O  
ATOM   2713  N   VAL   188      19.423  45.770  34.724  1.00  0.00           N  
ATOM   2714  H   VAL   188      20.021  45.085  34.281  1.00  0.00           H  
ATOM   2715  CA  VAL   188      19.445  45.870  36.194  1.00  0.00           C  
ATOM   2716  HA  VAL   188      19.012  46.833  36.453  1.00  0.00           H  
ATOM   2717  CB  VAL   188      18.460  44.872  36.766  1.00  0.00           C  
ATOM   2718  HB  VAL   188      18.800  43.883  36.465  1.00  0.00           H  
ATOM   2719  CG1 VAL   188      18.447  44.892  38.282  1.00  0.00           C  
ATOM   2720 HG11 VAL   188      18.141  45.879  38.624  1.00  0.00           H  
ATOM   2721 HG12 VAL   188      17.734  44.158  38.651  1.00  0.00           H  
ATOM   2722 HG13 VAL   188      19.366  44.604  38.788  1.00  0.00           H  
ATOM   2723  CG2 VAL   188      17.036  44.923  36.245  1.00  0.00           C  
ATOM   2724 HG21 VAL   188      16.508  44.202  36.866  1.00  0.00           H  
ATOM   2725 HG22 VAL   188      16.528  45.886  36.229  1.00  0.00           H  
ATOM   2726 HG23 VAL   188      17.026  44.522  35.233  1.00  0.00           H  
ATOM   2727  C   VAL   188      20.813  45.554  36.678  1.00  0.00           C  
ATOM   2728  O   VAL   188      21.472  44.654  36.137  1.00  0.00           O  
ATOM   2729  N   VAL   189      21.391  46.363  37.601  1.00  0.00           N  
ATOM   2730  H   VAL   189      20.713  47.023  37.959  1.00  0.00           H  
ATOM   2731  CA  VAL   189      22.750  46.197  38.136  1.00  0.00           C  
ATOM   2732  HA  VAL   189      23.230  45.248  37.910  1.00  0.00           H  
ATOM   2733  CB  VAL   189      23.719  47.282  37.667  1.00  0.00           C  
ATOM   2734  HB  VAL   189      23.183  48.197  37.910  1.00  0.00           H  
ATOM   2735  CG1 VAL   189      25.120  47.121  38.298  1.00  0.00           C  
ATOM   2736 HG11 VAL   189      25.628  46.231  37.933  1.00  0.00           H  
ATOM   2737 HG12 VAL   189      25.668  48.043  38.115  1.00  0.00           H  
ATOM   2738 HG13 VAL   189      25.034  46.993  39.375  1.00  0.00           H  
ATOM   2739  CG2 VAL   189      23.969  47.213  36.133  1.00  0.00           C  
ATOM   2740 HG21 VAL   189      23.036  47.378  35.598  1.00  0.00           H  
ATOM   2741 HG22 VAL   189      24.657  47.990  35.805  1.00  0.00           H  
ATOM   2742 HG23 VAL   189      24.305  46.228  35.814  1.00  0.00           H  
ATOM   2743  C   VAL   189      22.530  46.082  39.565  1.00  0.00           C  
ATOM   2744  O   VAL   189      22.007  46.996  40.231  1.00  0.00           O  
ATOM   2745  N   HIE   190      22.819  44.930  40.266  1.00  0.00           N  
ATOM   2746  H   HIE   190      23.218  44.099  39.849  1.00  0.00           H  
ATOM   2747  CA  HIE   190      22.751  44.867  41.726  1.00  0.00           C  
ATOM   2748  HA  HIE   190      22.675  45.881  42.114  1.00  0.00           H  
ATOM   2749  CB  HIE   190      21.574  43.973  42.147  1.00  0.00           C  
ATOM   2750  HB2 HIE   190      20.672  44.313  41.641  1.00  0.00           H  
ATOM   2751  HB3 HIE   190      21.777  42.923  41.944  1.00  0.00           H  
ATOM   2752  CG  HIE   190      21.099  44.109  43.549  1.00  0.00           C  
ATOM   2753  ND1 HIE   190      19.926  44.689  43.928  1.00  0.00           N  
ATOM   2754  CE1 HIE   190      19.756  44.488  45.208  1.00  0.00           C  
ATOM   2755  HE1 HIE   190      19.001  44.878  45.872  1.00  0.00           H  
ATOM   2756  NE2 HIE   190      20.666  43.648  45.697  1.00  0.00           N  
ATOM   2757  HE2 HIE   190      20.456  43.047  46.502  1.00  0.00           H  
ATOM   2758  CD2 HIE   190      21.547  43.408  44.671  1.00  0.00           C  
ATOM   2759  HD2 HIE   190      22.233  42.578  44.629  1.00  0.00           H  
ATOM   2760  C   HIE   190      24.002  44.329  42.295  1.00  0.00           C  
ATOM   2761  O   HIE   190      24.060  43.330  42.974  1.00  0.00           O  
ATOM   2762  N   GLY   191      25.132  44.953  41.820  1.00  0.00           N  
ATOM   2763  H   GLY   191      25.159  45.559  41.011  1.00  0.00           H  
ATOM   2764  CA  GLY   191      26.451  44.460  42.229  1.00  0.00           C  
ATOM   2765  HA2 GLY   191      27.041  45.373  42.269  1.00  0.00           H  
ATOM   2766  HA3 GLY   191      26.378  43.820  43.105  1.00  0.00           H  
ATOM   2767  C   GLY   191      26.952  43.665  41.026  1.00  0.00           C  
ATOM   2768  O   GLY   191      26.771  44.086  39.848  1.00  0.00           O  
ATOM   2769  N   VAL   192      27.630  42.522  41.287  1.00  0.00           N  
ATOM   2770  H   VAL   192      27.716  42.177  42.234  1.00  0.00           H  
ATOM   2771  CA  VAL   192      28.043  41.545  40.263  1.00  0.00           C  
ATOM   2772  HA  VAL   192      28.571  42.091  39.485  1.00  0.00           H  
ATOM   2773  CB  VAL   192      28.972  40.489  40.861  1.00  0.00           C  
ATOM   2774  HB  VAL   192      28.396  40.044  41.670  1.00  0.00           H  
ATOM   2775  CG1 VAL   192      29.616  39.500  39.890  1.00  0.00           C  
ATOM   2776 HG11 VAL   192      30.451  39.907  39.324  1.00  0.00           H  
ATOM   2777 HG12 VAL   192      29.962  38.661  40.491  1.00  0.00           H  
ATOM   2778 HG13 VAL   192      28.797  39.119  39.283  1.00  0.00           H  
ATOM   2779  CG2 VAL   192      30.125  41.169  41.565  1.00  0.00           C  
ATOM   2780 HG21 VAL   192      30.596  41.635  40.702  1.00  0.00           H  
ATOM   2781 HG22 VAL   192      29.836  41.869  42.347  1.00  0.00           H  
ATOM   2782 HG23 VAL   192      30.908  40.508  41.933  1.00  0.00           H  
ATOM   2783  C   VAL   192      26.841  40.919  39.546  1.00  0.00           C  
ATOM   2784  O   VAL   192      26.846  40.647  38.333  1.00  0.00           O  
ATOM   2785  N   ALA   193      25.756  40.804  40.398  1.00  0.00           N  
ATOM   2786  H   ALA   193      25.719  41.121  41.357  1.00  0.00           H  
ATOM   2787  CA  ALA   193      24.549  40.269  39.890  1.00  0.00           C  
ATOM   2788  HA  ALA   193      24.715  39.272  39.488  1.00  0.00           H  
ATOM   2789  CB  ALA   193      23.558  40.150  41.034  1.00  0.00           C  
ATOM   2790  HB1 ALA   193      22.544  40.259  40.653  1.00  0.00           H  
ATOM   2791  HB2 ALA   193      23.598  39.126  41.398  1.00  0.00           H  
ATOM   2792  HB3 ALA   193      23.646  40.909  41.808  1.00  0.00           H  
ATOM   2793  C   ALA   193      23.975  41.231  38.704  1.00  0.00           C  
ATOM   2794  O   ALA   193      24.130  42.422  38.777  1.00  0.00           O  
ATOM   2795  N   THR   194      23.389  40.591  37.676  1.00  0.00           N  
ATOM   2796  H   THR   194      23.322  39.590  37.798  1.00  0.00           H  
ATOM   2797  CA  THR   194      22.770  41.209  36.455  1.00  0.00           C  
ATOM   2798  HA  THR   194      22.647  40.365  35.781  1.00  0.00           H  
ATOM   2799  CB  THR   194      23.579  42.404  35.794  1.00  0.00           C  
ATOM   2800  HB  THR   194      23.428  43.144  36.577  1.00  0.00           H  
ATOM   2801  CG2 THR   194      25.039  42.190  35.416  1.00  0.00           C  
ATOM   2802 HG21 THR   194      25.184  41.238  34.908  1.00  0.00           H  
ATOM   2803 HG22 THR   194      25.447  42.948  34.750  1.00  0.00           H  
ATOM   2804 HG23 THR   194      25.578  42.249  36.360  1.00  0.00           H  
ATOM   2805  OG1 THR   194      22.835  42.852  34.660  1.00  0.00           O  
ATOM   2806  HG1 THR   194      22.163  43.413  35.076  1.00  0.00           H  
ATOM   2807  C   THR   194      21.321  41.680  36.861  1.00  0.00           C  
ATOM   2808  O   THR   194      21.002  41.997  38.051  1.00  0.00           O  
ATOM   2809  N   VAL   195      20.305  41.698  36.012  1.00  0.00           N  
ATOM   2810  H   VAL   195      19.565  42.355  36.222  1.00  0.00           H  
ATOM   2811  CA  VAL   195      20.138  40.973  34.700  1.00  0.00           C  
ATOM   2812  HA  VAL   195      21.102  40.589  34.375  1.00  0.00           H  
ATOM   2813  CB  VAL   195      19.166  39.827  34.830  1.00  0.00           C  
ATOM   2814  HB  VAL   195      18.229  40.115  35.301  1.00  0.00           H  
ATOM   2815  CG1 VAL   195      18.779  39.235  33.516  1.00  0.00           C  
ATOM   2816 HG11 VAL   195      19.528  38.697  32.938  1.00  0.00           H  
ATOM   2817 HG12 VAL   195      18.064  38.438  33.708  1.00  0.00           H  
ATOM   2818 HG13 VAL   195      18.339  39.949  32.822  1.00  0.00           H  
ATOM   2819  CG2 VAL   195      19.808  38.707  35.702  1.00  0.00           C  
ATOM   2820 HG21 VAL   195      19.038  38.124  36.205  1.00  0.00           H  
ATOM   2821 HG22 VAL   195      20.556  38.056  35.254  1.00  0.00           H  
ATOM   2822 HG23 VAL   195      20.346  39.199  36.510  1.00  0.00           H  
ATOM   2823  C   VAL   195      19.662  42.068  33.770  1.00  0.00           C  
ATOM   2824  O   VAL   195      18.644  42.795  34.055  1.00  0.00           O  
ATOM   2825  N   ALA   196      20.443  42.165  32.638  1.00  0.00           N  
ATOM   2826  H   ALA   196      21.261  41.595  32.472  1.00  0.00           H  
ATOM   2827  CA  ALA   196      20.028  42.901  31.445  1.00  0.00           C  
ATOM   2828  HA  ALA   196      19.352  43.699  31.744  1.00  0.00           H  
ATOM   2829  CB  ALA   196      21.262  43.536  30.810  1.00  0.00           C  
ATOM   2830  HB1 ALA   196      21.860  42.834  30.233  1.00  0.00           H  
ATOM   2831  HB2 ALA   196      20.873  44.317  30.159  1.00  0.00           H  
ATOM   2832  HB3 ALA   196      21.884  44.072  31.525  1.00  0.00           H  
ATOM   2833  C   ALA   196      19.239  42.108  30.395  1.00  0.00           C  
ATOM   2834  O   ALA   196      19.463  40.937  30.174  1.00  0.00           O  
ATOM   2835  N   GLU   197      18.302  42.839  29.709  1.00  0.00           N  
ATOM   2836  H   GLU   197      18.427  43.842  29.696  1.00  0.00           H  
ATOM   2837  CA  GLU   197      17.099  42.172  29.251  1.00  0.00           C  
ATOM   2838  HA  GLU   197      16.814  41.345  29.897  1.00  0.00           H  
ATOM   2839  CB  GLU   197      15.985  43.237  28.958  1.00  0.00           C  
ATOM   2840  HB2 GLU   197      15.736  43.841  29.829  1.00  0.00           H  
ATOM   2841  HB3 GLU   197      16.206  43.884  28.111  1.00  0.00           H  
ATOM   2842  CG  GLU   197      14.749  42.627  28.409  1.00  0.00           C  
ATOM   2843  HG2 GLU   197      14.136  43.355  27.881  1.00  0.00           H  
ATOM   2844  HG3 GLU   197      14.931  41.847  27.673  1.00  0.00           H  
ATOM   2845  CD  GLU   197      13.717  42.158  29.385  1.00  0.00           C  
ATOM   2846  OE1 GLU   197      13.499  40.957  29.527  1.00  0.00           O  
ATOM   2847  OE2 GLU   197      12.966  42.991  30.008  1.00  0.00           O  
ATOM   2848  C   GLU   197      17.499  41.452  27.913  1.00  0.00           C  
ATOM   2849  O   GLU   197      16.899  40.464  27.566  1.00  0.00           O  
ATOM   2850  N   LYS   198      18.631  41.916  27.305  1.00  0.00           N  
ATOM   2851  H   LYS   198      18.926  42.851  27.550  1.00  0.00           H  
ATOM   2852  CA  LYS   198      19.204  41.397  26.037  1.00  0.00           C  
ATOM   2853  HA  LYS   198      18.815  40.466  25.632  1.00  0.00           H  
ATOM   2854  CB  LYS   198      18.953  42.449  24.955  1.00  0.00           C  
ATOM   2855  HB2 LYS   198      19.489  43.364  25.202  1.00  0.00           H  
ATOM   2856  HB3 LYS   198      19.194  42.150  23.937  1.00  0.00           H  
ATOM   2857  CG  LYS   198      17.510  43.007  24.885  1.00  0.00           C  
ATOM   2858  HG2 LYS   198      17.035  43.207  25.844  1.00  0.00           H  
ATOM   2859  HG3 LYS   198      17.527  43.998  24.436  1.00  0.00           H  
ATOM   2860  CD  LYS   198      16.652  42.014  24.107  1.00  0.00           C  
ATOM   2861  HD2 LYS   198      17.132  41.951  23.133  1.00  0.00           H  
ATOM   2862  HD3 LYS   198      16.648  41.070  24.648  1.00  0.00           H  
ATOM   2863  CE  LYS   198      15.242  42.611  23.792  1.00  0.00           C  
ATOM   2864  HE2 LYS   198      14.808  42.853  24.759  1.00  0.00           H  
ATOM   2865  HE3 LYS   198      15.318  43.541  23.234  1.00  0.00           H  
ATOM   2866  NZ  LYS   198      14.366  41.706  23.023  1.00  0.00           N  
ATOM   2867  HZ1 LYS   198      14.113  40.801  23.461  1.00  0.00           H  
ATOM   2868  HZ2 LYS   198      13.433  42.123  22.857  1.00  0.00           H  
ATOM   2869  HZ3 LYS   198      14.801  41.400  22.134  1.00  0.00           H  
ATOM   2870  C   LYS   198      20.656  40.913  26.231  1.00  0.00           C  
ATOM   2871  O   LYS   198      21.268  40.460  25.258  1.00  0.00           O  
ATOM   2872  N   THR   199      21.194  41.001  27.480  1.00  0.00           N  
ATOM   2873  H   THR   199      20.576  41.267  28.235  1.00  0.00           H  
ATOM   2874  CA  THR   199      22.582  40.620  27.797  1.00  0.00           C  
ATOM   2875  HA  THR   199      22.646  40.835  28.861  1.00  0.00           H  
ATOM   2876  CB  THR   199      23.647  41.386  27.028  1.00  0.00           C  
ATOM   2877  HB  THR   199      23.305  41.173  26.018  1.00  0.00           H  
ATOM   2878  CG2 THR   199      23.504  42.859  27.310  1.00  0.00           C  
ATOM   2879 HG21 THR   199      23.682  43.156  28.341  1.00  0.00           H  
ATOM   2880 HG22 THR   199      24.138  43.434  26.638  1.00  0.00           H  
ATOM   2881 HG23 THR   199      22.593  43.328  26.943  1.00  0.00           H  
ATOM   2882  OG1 THR   199      24.889  40.807  27.320  1.00  0.00           O  
ATOM   2883  HG1 THR   199      25.327  40.712  26.461  1.00  0.00           H  
ATOM   2884  C   THR   199      22.770  39.080  27.600  1.00  0.00           C  
ATOM   2885  O   THR   199      23.008  38.320  28.574  1.00  0.00           O  
ATOM   2886  N   LYS   200      22.934  38.682  26.286  1.00  0.00           N  
ATOM   2887  H   LYS   200      22.952  39.413  25.588  1.00  0.00           H  
ATOM   2888  CA  LYS   200      23.205  37.257  25.921  1.00  0.00           C  
ATOM   2889  HA  LYS   200      22.541  36.596  26.473  1.00  0.00           H  
ATOM   2890  CB  LYS   200      22.940  36.953  24.443  1.00  0.00           C  
ATOM   2891  HB2 LYS   200      23.598  37.544  23.809  1.00  0.00           H  
ATOM   2892  HB3 LYS   200      23.183  35.908  24.265  1.00  0.00           H  
ATOM   2893  CG  LYS   200      21.441  37.234  24.111  1.00  0.00           C  
ATOM   2894  HG2 LYS   200      20.829  36.481  24.603  1.00  0.00           H  
ATOM   2895  HG3 LYS   200      21.082  38.215  24.416  1.00  0.00           H  
ATOM   2896  CD  LYS   200      21.030  37.052  22.640  1.00  0.00           C  
ATOM   2897  HD2 LYS   200      21.244  36.009  22.417  1.00  0.00           H  
ATOM   2898  HD3 LYS   200      19.974  37.313  22.641  1.00  0.00           H  
ATOM   2899  CE  LYS   200      21.888  37.887  21.696  1.00  0.00           C  
ATOM   2900  HE2 LYS   200      21.979  38.906  22.066  1.00  0.00           H  
ATOM   2901  HE3 LYS   200      22.863  37.422  21.574  1.00  0.00           H  
ATOM   2902  NZ  LYS   200      21.093  37.982  20.393  1.00  0.00           N  
ATOM   2903  HZ1 LYS   200      20.967  37.072  19.916  1.00  0.00           H  
ATOM   2904  HZ2 LYS   200      20.160  38.385  20.593  1.00  0.00           H  
ATOM   2905  HZ3 LYS   200      21.580  38.582  19.703  1.00  0.00           H  
ATOM   2906  C   LYS   200      24.562  36.800  26.356  1.00  0.00           C  
ATOM   2907  O   LYS   200      24.744  35.582  26.539  1.00  0.00           O  
ATOM   2908  N   GLU   201      25.539  37.708  26.505  1.00  0.00           N  
ATOM   2909  H   GLU   201      25.402  38.691  26.311  1.00  0.00           H  
ATOM   2910  CA  GLU   201      26.828  37.297  27.122  1.00  0.00           C  
ATOM   2911  HA  GLU   201      27.179  36.341  26.739  1.00  0.00           H  
ATOM   2912  CB  GLU   201      27.836  38.432  26.943  1.00  0.00           C  
ATOM   2913  HB2 GLU   201      27.515  39.280  27.544  1.00  0.00           H  
ATOM   2914  HB3 GLU   201      28.746  38.043  27.395  1.00  0.00           H  
ATOM   2915  CG  GLU   201      28.084  38.793  25.481  1.00  0.00           C  
ATOM   2916  HG2 GLU   201      29.162  38.826  25.342  1.00  0.00           H  
ATOM   2917  HG3 GLU   201      27.638  38.012  24.869  1.00  0.00           H  
ATOM   2918  CD  GLU   201      27.429  40.104  25.065  1.00  0.00           C  
ATOM   2919  OE1 GLU   201      26.184  40.199  25.150  1.00  0.00           O  
ATOM   2920  OE2 GLU   201      28.125  41.007  24.483  1.00  0.00           O  
ATOM   2921  C   GLU   201      26.683  37.025  28.585  1.00  0.00           C  
ATOM   2922  O   GLU   201      27.537  36.333  29.187  1.00  0.00           O  
ATOM   2923  N   GLN   202      25.607  37.519  29.276  1.00  0.00           N  
ATOM   2924  H   GLN   202      24.817  37.843  28.734  1.00  0.00           H  
ATOM   2925  CA  GLN   202      25.459  37.283  30.629  1.00  0.00           C  
ATOM   2926  HA  GLN   202      26.381  37.511  31.159  1.00  0.00           H  
ATOM   2927  CB  GLN   202      24.418  38.161  31.308  1.00  0.00           C  
ATOM   2928  HB2 GLN   202      23.424  38.011  30.892  1.00  0.00           H  
ATOM   2929  HB3 GLN   202      24.382  37.881  32.359  1.00  0.00           H  
ATOM   2930  CG  GLN   202      24.925  39.628  31.404  1.00  0.00           C  
ATOM   2931  HG2 GLN   202      25.872  39.609  31.940  1.00  0.00           H  
ATOM   2932  HG3 GLN   202      25.043  40.013  30.393  1.00  0.00           H  
ATOM   2933  CD  GLN   202      24.001  40.538  32.212  1.00  0.00           C  
ATOM   2934  OE1 GLN   202      22.969  40.047  32.806  1.00  0.00           O  
ATOM   2935  NE2 GLN   202      24.372  41.775  32.375  1.00  0.00           N  
ATOM   2936 HE21 GLN   202      23.979  42.181  33.213  1.00  0.00           H  
ATOM   2937 HE22 GLN   202      25.304  42.081  32.131  1.00  0.00           H  
ATOM   2938  C   GLN   202      25.084  35.783  30.905  1.00  0.00           C  
ATOM   2939  O   GLN   202      25.481  35.214  31.877  1.00  0.00           O  
ATOM   2940  N   VAL   203      24.471  35.067  29.955  1.00  0.00           N  
ATOM   2941  H   VAL   203      24.342  35.580  29.093  1.00  0.00           H  
ATOM   2942  CA  VAL   203      23.560  33.964  30.293  1.00  0.00           C  
ATOM   2943  HA  VAL   203      23.012  34.161  31.212  1.00  0.00           H  
ATOM   2944  CB  VAL   203      22.484  33.730  29.194  1.00  0.00           C  
ATOM   2945  HB  VAL   203      21.765  33.081  29.690  1.00  0.00           H  
ATOM   2946  CG1 VAL   203      21.553  34.897  28.896  1.00  0.00           C  
ATOM   2947 HG11 VAL   203      20.957  34.632  28.026  1.00  0.00           H  
ATOM   2948 HG12 VAL   203      20.978  35.339  29.707  1.00  0.00           H  
ATOM   2949 HG13 VAL   203      22.253  35.631  28.501  1.00  0.00           H  
ATOM   2950  CG2 VAL   203      22.860  32.965  27.927  1.00  0.00           C  
ATOM   2951 HG21 VAL   203      21.950  32.523  27.525  1.00  0.00           H  
ATOM   2952 HG22 VAL   203      23.234  33.576  27.108  1.00  0.00           H  
ATOM   2953 HG23 VAL   203      23.500  32.162  28.287  1.00  0.00           H  
ATOM   2954  C   VAL   203      24.423  32.657  30.512  1.00  0.00           C  
ATOM   2955  O   VAL   203      23.929  31.634  30.993  1.00  0.00           O  
ATOM   2956  N   THR   204      25.814  32.735  30.287  1.00  0.00           N  
ATOM   2957  H   THR   204      26.216  33.654  30.161  1.00  0.00           H  
ATOM   2958  CA  THR   204      26.799  31.693  30.556  1.00  0.00           C  
ATOM   2959  HA  THR   204      27.728  32.082  30.146  1.00  0.00           H  
ATOM   2960  CB  THR   204      26.545  30.316  29.938  1.00  0.00           C  
ATOM   2961  HB  THR   204      25.608  29.891  30.291  1.00  0.00           H  
ATOM   2962  CG2 THR   204      26.467  30.417  28.434  1.00  0.00           C  
ATOM   2963 HG21 THR   204      26.176  29.418  28.113  1.00  0.00           H  
ATOM   2964 HG22 THR   204      25.712  31.152  28.163  1.00  0.00           H  
ATOM   2965 HG23 THR   204      27.369  30.756  27.929  1.00  0.00           H  
ATOM   2966  OG1 THR   204      27.688  29.436  30.175  1.00  0.00           O  
ATOM   2967  HG1 THR   204      27.655  29.318  31.137  1.00  0.00           H  
ATOM   2968  C   THR   204      27.025  31.552  32.048  1.00  0.00           C  
ATOM   2969  O   THR   204      27.010  30.428  32.629  1.00  0.00           O  
ATOM   2970  N   ASN   205      27.098  32.700  32.738  1.00  0.00           N  
ATOM   2971  H   ASN   205      26.955  33.576  32.253  1.00  0.00           H  
ATOM   2972  CA  ASN   205      27.590  32.669  34.102  1.00  0.00           C  
ATOM   2973  HA  ASN   205      27.322  31.766  34.646  1.00  0.00           H  
ATOM   2974  CB  ASN   205      29.138  32.655  34.060  1.00  0.00           C  
ATOM   2975  HB2 ASN   205      29.475  32.086  33.197  1.00  0.00           H  
ATOM   2976  HB3 ASN   205      29.668  33.581  33.845  1.00  0.00           H  
ATOM   2977  CG  ASN   205      29.727  31.948  35.271  1.00  0.00           C  
ATOM   2978  OD1 ASN   205      29.644  30.744  35.527  1.00  0.00           O  
ATOM   2979  ND2 ASN   205      30.467  32.677  36.144  1.00  0.00           N  
ATOM   2980 HD21 ASN   205      30.966  32.171  36.863  1.00  0.00           H  
ATOM   2981 HD22 ASN   205      30.716  33.650  36.022  1.00  0.00           H  
ATOM   2982  C   ASN   205      27.092  33.748  35.010  1.00  0.00           C  
ATOM   2983  O   ASN   205      27.564  33.778  36.132  1.00  0.00           O  
ATOM   2984  N   VAL   206      26.162  34.630  34.562  1.00  0.00           N  
ATOM   2985  H   VAL   206      25.781  34.576  33.627  1.00  0.00           H  
ATOM   2986  CA  VAL   206      25.713  35.794  35.277  1.00  0.00           C  
ATOM   2987  HA  VAL   206      26.188  35.678  36.249  1.00  0.00           H  
ATOM   2988  CB  VAL   206      26.193  37.127  34.635  1.00  0.00           C  
ATOM   2989  HB  VAL   206      26.083  37.222  33.556  1.00  0.00           H  
ATOM   2990  CG1 VAL   206      25.461  38.266  35.100  1.00  0.00           C  
ATOM   2991 HG11 VAL   206      24.421  38.378  34.797  1.00  0.00           H  
ATOM   2992 HG12 VAL   206      25.286  38.251  36.174  1.00  0.00           H  
ATOM   2993 HG13 VAL   206      26.072  39.138  34.877  1.00  0.00           H  
ATOM   2994  CG2 VAL   206      27.720  37.318  35.060  1.00  0.00           C  
ATOM   2995 HG21 VAL   206      28.377  36.562  34.635  1.00  0.00           H  
ATOM   2996 HG22 VAL   206      28.178  38.270  34.797  1.00  0.00           H  
ATOM   2997 HG23 VAL   206      27.932  37.131  36.110  1.00  0.00           H  
ATOM   2998  C   VAL   206      24.240  35.729  35.262  1.00  0.00           C  
ATOM   2999  O   VAL   206      23.556  35.578  34.233  1.00  0.00           O  
ATOM   3000  N   GLY   207      23.740  35.697  36.496  1.00  0.00           N  
ATOM   3001  H   GLY   207      24.429  35.577  37.226  1.00  0.00           H  
ATOM   3002  CA  GLY   207      22.344  35.696  36.732  1.00  0.00           C  
ATOM   3003  HA2 GLY   207      21.806  35.852  35.800  1.00  0.00           H  
ATOM   3004  HA3 GLY   207      22.095  34.707  37.111  1.00  0.00           H  
ATOM   3005  C   GLY   207      21.925  36.871  37.699  1.00  0.00           C  
ATOM   3006  O   GLY   207      22.685  37.808  37.867  1.00  0.00           O  
ATOM   3007  N   GLY   208      20.753  36.756  38.317  1.00  0.00           N  
ATOM   3008  H   GLY   208      20.069  36.029  38.150  1.00  0.00           H  
ATOM   3009  CA  GLY   208      20.271  37.849  39.223  1.00  0.00           C  
ATOM   3010  HA2 GLY   208      20.551  38.789  38.754  1.00  0.00           H  
ATOM   3011  HA3 GLY   208      19.183  37.856  39.204  1.00  0.00           H  
ATOM   3012  C   GLY   208      20.834  37.779  40.675  1.00  0.00           C  
ATOM   3013  O   GLY   208      21.868  37.147  40.854  1.00  0.00           O  
ATOM   3014  N   ALA   209      20.177  38.438  41.664  1.00  0.00           N  
ATOM   3015  H   ALA   209      19.307  38.875  41.390  1.00  0.00           H  
ATOM   3016  CA  ALA   209      20.829  38.678  42.947  1.00  0.00           C  
ATOM   3017  HA  ALA   209      21.800  39.146  42.800  1.00  0.00           H  
ATOM   3018  CB  ALA   209      19.911  39.689  43.645  1.00  0.00           C  
ATOM   3019  HB1 ALA   209      18.944  39.214  43.799  1.00  0.00           H  
ATOM   3020  HB2 ALA   209      20.304  39.942  44.627  1.00  0.00           H  
ATOM   3021  HB3 ALA   209      19.953  40.661  43.157  1.00  0.00           H  
ATOM   3022  C   ALA   209      20.876  37.369  43.758  1.00  0.00           C  
ATOM   3023  O   ALA   209      21.796  37.208  44.554  1.00  0.00           O  
ATOM   3024  N   VAL   210      20.004  36.340  43.460  1.00  0.00           N  
ATOM   3025  H   VAL   210      19.404  36.394  42.648  1.00  0.00           H  
ATOM   3026  CA  VAL   210      20.091  35.051  44.210  1.00  0.00           C  
ATOM   3027  HA  VAL   210      20.268  35.145  45.279  1.00  0.00           H  
ATOM   3028  CB  VAL   210      18.723  34.360  44.080  1.00  0.00           C  
ATOM   3029  HB  VAL   210      18.601  34.401  42.999  1.00  0.00           H  
ATOM   3030  CG1 VAL   210      18.729  32.890  44.522  1.00  0.00           C  
ATOM   3031 HG11 VAL   210      19.375  32.240  43.936  1.00  0.00           H  
ATOM   3032 HG12 VAL   210      19.015  32.807  45.569  1.00  0.00           H  
ATOM   3033 HG13 VAL   210      17.695  32.552  44.498  1.00  0.00           H  
ATOM   3034  CG2 VAL   210      17.567  35.132  44.687  1.00  0.00           C  
ATOM   3035 HG21 VAL   210      16.618  34.613  44.574  1.00  0.00           H  
ATOM   3036 HG22 VAL   210      17.690  35.206  45.766  1.00  0.00           H  
ATOM   3037 HG23 VAL   210      17.451  36.113  44.232  1.00  0.00           H  
ATOM   3038  C   VAL   210      21.208  34.175  43.404  1.00  0.00           C  
ATOM   3039  O   VAL   210      21.992  33.544  44.078  1.00  0.00           O  
ATOM   3040  N   VAL   211      21.366  34.334  42.040  1.00  0.00           N  
ATOM   3041  H   VAL   211      20.703  34.751  41.401  1.00  0.00           H  
ATOM   3042  CA  VAL   211      22.230  33.419  41.271  1.00  0.00           C  
ATOM   3043  HA  VAL   211      22.195  32.366  41.541  1.00  0.00           H  
ATOM   3044  CB  VAL   211      21.912  33.444  39.794  1.00  0.00           C  
ATOM   3045  HB  VAL   211      21.849  34.477  39.460  1.00  0.00           H  
ATOM   3046  CG1 VAL   211      23.015  32.748  38.989  1.00  0.00           C  
ATOM   3047 HG11 VAL   211      22.774  32.621  37.935  1.00  0.00           H  
ATOM   3048 HG12 VAL   211      23.889  33.396  39.011  1.00  0.00           H  
ATOM   3049 HG13 VAL   211      23.208  31.749  39.375  1.00  0.00           H  
ATOM   3050  CG2 VAL   211      20.486  32.992  39.550  1.00  0.00           C  
ATOM   3051 HG21 VAL   211      20.303  31.991  39.936  1.00  0.00           H  
ATOM   3052 HG22 VAL   211      19.758  33.732  39.872  1.00  0.00           H  
ATOM   3053 HG23 VAL   211      20.445  33.005  38.462  1.00  0.00           H  
ATOM   3054  C   VAL   211      23.622  33.861  41.454  1.00  0.00           C  
ATOM   3055  O   VAL   211      24.538  33.058  41.707  1.00  0.00           O  
ATOM   3056  N   THR   212      23.879  35.161  41.639  1.00  0.00           N  
ATOM   3057  H   THR   212      23.067  35.683  41.341  1.00  0.00           H  
ATOM   3058  CA  THR   212      25.119  35.840  41.428  1.00  0.00           C  
ATOM   3059  HA  THR   212      25.892  35.098  41.239  1.00  0.00           H  
ATOM   3060  CB  THR   212      25.107  36.634  40.060  1.00  0.00           C  
ATOM   3061  HB  THR   212      24.299  37.361  40.068  1.00  0.00           H  
ATOM   3062  CG2 THR   212      26.486  37.122  39.676  1.00  0.00           C  
ATOM   3063 HG21 THR   212      27.372  36.501  39.789  1.00  0.00           H  
ATOM   3064 HG22 THR   212      26.534  37.457  38.642  1.00  0.00           H  
ATOM   3065 HG23 THR   212      26.750  38.019  40.232  1.00  0.00           H  
ATOM   3066  OG1 THR   212      24.738  35.683  39.083  1.00  0.00           O  
ATOM   3067  HG1 THR   212      25.394  34.972  39.145  1.00  0.00           H  
ATOM   3068  C   THR   212      25.576  36.637  42.651  1.00  0.00           C  
ATOM   3069  O   THR   212      26.789  36.719  42.931  1.00  0.00           O  
ATOM   3070  N   GLY   213      24.571  37.091  43.435  1.00  0.00           N  
ATOM   3071  H   GLY   213      23.601  36.832  43.313  1.00  0.00           H  
ATOM   3072  CA  GLY   213      24.949  37.515  44.753  1.00  0.00           C  
ATOM   3073  HA2 GLY   213      25.924  37.993  44.682  1.00  0.00           H  
ATOM   3074  HA3 GLY   213      24.238  38.163  45.262  1.00  0.00           H  
ATOM   3075  C   GLY   213      25.109  36.304  45.679  1.00  0.00           C  
ATOM   3076  O   GLY   213      26.187  36.090  46.183  1.00  0.00           O  
ATOM   3077  N   VAL   214      24.054  35.460  45.836  1.00  0.00           N  
ATOM   3078  H   VAL   214      23.154  35.579  45.391  1.00  0.00           H  
ATOM   3079  CA  VAL   214      24.087  34.621  47.023  1.00  0.00           C  
ATOM   3080  HA  VAL   214      24.574  35.039  47.901  1.00  0.00           H  
ATOM   3081  CB  VAL   214      22.633  34.332  47.461  1.00  0.00           C  
ATOM   3082  HB  VAL   214      21.953  33.807  46.794  1.00  0.00           H  
ATOM   3083  CG1 VAL   214      22.667  33.492  48.795  1.00  0.00           C  
ATOM   3084 HG11 VAL   214      23.490  33.822  49.426  1.00  0.00           H  
ATOM   3085 HG12 VAL   214      21.728  33.540  49.345  1.00  0.00           H  
ATOM   3086 HG13 VAL   214      22.796  32.428  48.612  1.00  0.00           H  
ATOM   3087  CG2 VAL   214      21.869  35.617  47.673  1.00  0.00           C  
ATOM   3088 HG21 VAL   214      21.859  36.263  46.797  1.00  0.00           H  
ATOM   3089 HG22 VAL   214      20.851  35.445  48.015  1.00  0.00           H  
ATOM   3090 HG23 VAL   214      22.392  36.127  48.480  1.00  0.00           H  
ATOM   3091  C   VAL   214      24.684  33.303  46.590  1.00  0.00           C  
ATOM   3092  O   VAL   214      25.606  32.753  47.247  1.00  0.00           O  
ATOM   3093  N   THR   215      24.296  32.725  45.419  1.00  0.00           N  
ATOM   3094  H   THR   215      23.529  33.123  44.895  1.00  0.00           H  
ATOM   3095  CA  THR   215      24.728  31.417  44.922  1.00  0.00           C  
ATOM   3096  HA  THR   215      24.360  31.316  43.904  1.00  0.00           H  
ATOM   3097  CB  THR   215      24.322  30.306  45.865  1.00  0.00           C  
ATOM   3098  HB  THR   215      24.743  30.402  46.864  1.00  0.00           H  
ATOM   3099  CG2 THR   215      22.827  30.146  46.045  1.00  0.00           C  
ATOM   3100 HG21 THR   215      22.635  29.182  46.511  1.00  0.00           H  
ATOM   3101 HG22 THR   215      22.466  31.027  46.572  1.00  0.00           H  
ATOM   3102 HG23 THR   215      22.392  30.195  45.049  1.00  0.00           H  
ATOM   3103  OG1 THR   215      24.711  29.013  45.380  1.00  0.00           O  
ATOM   3104  HG1 THR   215      25.680  29.044  45.395  1.00  0.00           H  
ATOM   3105  C   THR   215      26.227  31.547  44.646  1.00  0.00           C  
ATOM   3106  O   THR   215      27.045  30.912  45.285  1.00  0.00           O  
ATOM   3107  N   ALA   216      26.537  32.409  43.738  1.00  0.00           N  
ATOM   3108  H   ALA   216      25.810  32.946  43.286  1.00  0.00           H  
ATOM   3109  CA  ALA   216      27.903  32.670  43.228  1.00  0.00           C  
ATOM   3110  HA  ALA   216      27.772  33.454  42.486  1.00  0.00           H  
ATOM   3111  CB  ALA   216      28.836  33.221  44.209  1.00  0.00           C  
ATOM   3112  HB1 ALA   216      29.760  33.442  43.678  1.00  0.00           H  
ATOM   3113  HB2 ALA   216      28.389  34.098  44.674  1.00  0.00           H  
ATOM   3114  HB3 ALA   216      29.026  32.537  45.033  1.00  0.00           H  
ATOM   3115  C   ALA   216      28.289  31.454  42.317  1.00  0.00           C  
ATOM   3116  O   ALA   216      29.268  30.726  42.550  1.00  0.00           O  
ATOM   3117  N   VAL   217      27.331  31.087  41.340  1.00  0.00           N  
ATOM   3118  H   VAL   217      26.629  31.761  41.064  1.00  0.00           H  
ATOM   3119  CA  VAL   217      27.369  29.938  40.473  1.00  0.00           C  
ATOM   3120  HA  VAL   217      28.371  29.623  40.189  1.00  0.00           H  
ATOM   3121  CB  VAL   217      26.624  28.795  41.043  1.00  0.00           C  
ATOM   3122  HB  VAL   217      26.566  27.978  40.326  1.00  0.00           H  
ATOM   3123  CG1 VAL   217      27.314  28.166  42.168  1.00  0.00           C  
ATOM   3124 HG11 VAL   217      26.761  27.283  42.483  1.00  0.00           H  
ATOM   3125 HG12 VAL   217      28.252  27.757  41.797  1.00  0.00           H  
ATOM   3126 HG13 VAL   217      27.447  28.811  43.035  1.00  0.00           H  
ATOM   3127  CG2 VAL   217      25.159  29.062  41.366  1.00  0.00           C  
ATOM   3128 HG21 VAL   217      25.015  28.986  42.442  1.00  0.00           H  
ATOM   3129 HG22 VAL   217      24.894  30.083  41.100  1.00  0.00           H  
ATOM   3130 HG23 VAL   217      24.479  28.393  40.842  1.00  0.00           H  
ATOM   3131  C   VAL   217      26.770  30.301  39.123  1.00  0.00           C  
ATOM   3132  O   VAL   217      26.246  31.425  38.932  1.00  0.00           O  
ATOM   3133  N   ALA   218      26.890  29.352  38.104  1.00  0.00           N  
ATOM   3134  H   ALA   218      27.161  28.402  38.318  1.00  0.00           H  
ATOM   3135  CA  ALA   218      26.628  29.720  36.710  1.00  0.00           C  
ATOM   3136  HA  ALA   218      26.989  30.744  36.654  1.00  0.00           H  
ATOM   3137  CB  ALA   218      27.334  28.667  35.867  1.00  0.00           C  
ATOM   3138  HB1 ALA   218      27.164  28.947  34.830  1.00  0.00           H  
ATOM   3139  HB2 ALA   218      28.386  28.682  36.144  1.00  0.00           H  
ATOM   3140  HB3 ALA   218      26.881  27.716  36.141  1.00  0.00           H  
ATOM   3141  C   ALA   218      25.115  29.791  36.318  1.00  0.00           C  
ATOM   3142  O   ALA   218      24.302  28.873  36.561  1.00  0.00           O  
ATOM   3143  N   GLN   219      24.740  30.899  35.670  1.00  0.00           N  
ATOM   3144  H   GLN   219      25.259  31.764  35.606  1.00  0.00           H  
ATOM   3145  CA  GLN   219      23.312  31.012  35.143  1.00  0.00           C  
ATOM   3146  HA  GLN   219      22.691  31.052  36.035  1.00  0.00           H  
ATOM   3147  CB  GLN   219      23.270  32.277  34.282  1.00  0.00           C  
ATOM   3148  HB2 GLN   219      23.623  33.068  34.940  1.00  0.00           H  
ATOM   3149  HB3 GLN   219      24.086  32.374  33.568  1.00  0.00           H  
ATOM   3150  CG  GLN   219      21.895  32.641  33.676  1.00  0.00           C  
ATOM   3151  HG2 GLN   219      22.107  33.509  33.055  1.00  0.00           H  
ATOM   3152  HG3 GLN   219      21.621  31.843  32.989  1.00  0.00           H  
ATOM   3153  CD  GLN   219      20.704  32.831  34.614  1.00  0.00           C  
ATOM   3154  OE1 GLN   219      20.707  32.617  35.816  1.00  0.00           O  
ATOM   3155  NE2 GLN   219      19.531  33.151  34.048  1.00  0.00           N  
ATOM   3156 HE21 GLN   219      18.779  33.483  34.638  1.00  0.00           H  
ATOM   3157 HE22 GLN   219      19.257  33.103  33.076  1.00  0.00           H  
ATOM   3158  C   GLN   219      22.969  29.824  34.222  1.00  0.00           C  
ATOM   3159  O   GLN   219      21.804  29.400  34.283  1.00  0.00           O  
ATOM   3160  N   LYS   220      23.926  29.265  33.494  1.00  0.00           N  
ATOM   3161  H   LYS   220      24.903  29.469  33.657  1.00  0.00           H  
ATOM   3162  CA  LYS   220      23.829  27.975  32.782  1.00  0.00           C  
ATOM   3163  HA  LYS   220      23.013  28.153  32.085  1.00  0.00           H  
ATOM   3164  CB  LYS   220      25.089  27.527  32.106  1.00  0.00           C  
ATOM   3165  HB2 LYS   220      25.601  28.396  31.696  1.00  0.00           H  
ATOM   3166  HB3 LYS   220      25.855  27.171  32.791  1.00  0.00           H  
ATOM   3167  CG  LYS   220      24.887  26.559  30.930  1.00  0.00           C  
ATOM   3168  HG2 LYS   220      24.792  25.592  31.419  1.00  0.00           H  
ATOM   3169  HG3 LYS   220      23.948  26.764  30.419  1.00  0.00           H  
ATOM   3170  CD  LYS   220      25.893  26.599  29.807  1.00  0.00           C  
ATOM   3171  HD2 LYS   220      26.018  27.595  29.386  1.00  0.00           H  
ATOM   3172  HD3 LYS   220      26.874  26.309  30.180  1.00  0.00           H  
ATOM   3173  CE  LYS   220      25.414  25.573  28.740  1.00  0.00           C  
ATOM   3174  HE2 LYS   220      25.368  24.607  29.238  1.00  0.00           H  
ATOM   3175  HE3 LYS   220      24.469  25.930  28.337  1.00  0.00           H  
ATOM   3176  NZ  LYS   220      26.321  25.521  27.557  1.00  0.00           N  
ATOM   3177  HZ1 LYS   220      26.396  26.421  27.050  1.00  0.00           H  
ATOM   3178  HZ2 LYS   220      27.302  25.284  27.791  1.00  0.00           H  
ATOM   3179  HZ3 LYS   220      26.061  24.786  26.875  1.00  0.00           H  
ATOM   3180  C   LYS   220      23.247  26.845  33.642  1.00  0.00           C  
ATOM   3181  O   LYS   220      22.241  26.174  33.318  1.00  0.00           O  
ATOM   3182  N   THR   221      23.936  26.643  34.751  1.00  0.00           N  
ATOM   3183  H   THR   221      24.782  27.171  34.920  1.00  0.00           H  
ATOM   3184  CA  THR   221      23.684  25.510  35.623  1.00  0.00           C  
ATOM   3185  HA  THR   221      24.427  25.593  36.414  1.00  0.00           H  
ATOM   3186  CB  THR   221      23.968  24.146  35.052  1.00  0.00           C  
ATOM   3187  HB  THR   221      23.943  23.444  35.883  1.00  0.00           H  
ATOM   3188  CG2 THR   221      23.211  23.485  33.880  1.00  0.00           C  
ATOM   3189 HG21 THR   221      23.556  23.784  32.892  1.00  0.00           H  
ATOM   3190 HG22 THR   221      23.270  22.402  33.797  1.00  0.00           H  
ATOM   3191 HG23 THR   221      22.151  23.665  34.051  1.00  0.00           H  
ATOM   3192  OG1 THR   221      25.331  24.165  34.596  1.00  0.00           O  
ATOM   3193  HG1 THR   221      25.222  23.631  33.794  1.00  0.00           H  
ATOM   3194  C   THR   221      22.317  25.728  36.284  1.00  0.00           C  
ATOM   3195  O   THR   221      21.482  24.763  36.389  1.00  0.00           O  
ATOM   3196  N   VAL   222      21.942  26.910  36.823  1.00  0.00           N  
ATOM   3197  H   VAL   222      22.483  27.762  36.759  1.00  0.00           H  
ATOM   3198  CA  VAL   222      20.642  27.072  37.489  1.00  0.00           C  
ATOM   3199  HA  VAL   222      20.436  26.228  38.144  1.00  0.00           H  
ATOM   3200  CB  VAL   222      20.626  28.342  38.328  1.00  0.00           C  
ATOM   3201  HB  VAL   222      19.638  28.335  38.784  1.00  0.00           H  
ATOM   3202  CG1 VAL   222      21.628  28.276  39.469  1.00  0.00           C  
ATOM   3203 HG11 VAL   222      21.489  29.045  40.226  1.00  0.00           H  
ATOM   3204 HG12 VAL   222      21.616  27.291  39.932  1.00  0.00           H  
ATOM   3205 HG13 VAL   222      22.603  28.487  39.035  1.00  0.00           H  
ATOM   3206  CG2 VAL   222      20.824  29.635  37.544  1.00  0.00           C  
ATOM   3207 HG21 VAL   222      20.432  29.620  36.529  1.00  0.00           H  
ATOM   3208 HG22 VAL   222      20.242  30.459  37.951  1.00  0.00           H  
ATOM   3209 HG23 VAL   222      21.880  29.888  37.468  1.00  0.00           H  
ATOM   3210  C   VAL   222      19.455  27.026  36.596  1.00  0.00           C  
ATOM   3211  O   VAL   222      18.398  26.592  37.016  1.00  0.00           O  
ATOM   3212  N   GLU   223      19.614  27.463  35.305  1.00  0.00           N  
ATOM   3213  H   GLU   223      20.393  28.036  35.010  1.00  0.00           H  
ATOM   3214  CA  GLU   223      18.491  27.409  34.436  1.00  0.00           C  
ATOM   3215  HA  GLU   223      17.535  27.777  34.802  1.00  0.00           H  
ATOM   3216  CB  GLU   223      18.849  28.157  33.173  1.00  0.00           C  
ATOM   3217  HB2 GLU   223      19.857  27.847  32.906  1.00  0.00           H  
ATOM   3218  HB3 GLU   223      18.067  27.810  32.500  1.00  0.00           H  
ATOM   3219  CG  GLU   223      18.795  29.560  33.409  1.00  0.00           C  
ATOM   3220  HG2 GLU   223      19.470  29.899  34.192  1.00  0.00           H  
ATOM   3221  HG3 GLU   223      19.268  30.086  32.582  1.00  0.00           H  
ATOM   3222  CD  GLU   223      17.367  30.161  33.658  1.00  0.00           C  
ATOM   3223  OE1 GLU   223      16.866  30.339  34.821  1.00  0.00           O  
ATOM   3224  OE2 GLU   223      16.808  30.837  32.767  1.00  0.00           O  
ATOM   3225  C   GLU   223      18.116  25.982  34.010  1.00  0.00           C  
ATOM   3226  O   GLU   223      17.007  25.786  33.631  1.00  0.00           O  
ATOM   3227  N   GLY   224      19.064  24.968  34.177  1.00  0.00           N  
ATOM   3228  H   GLY   224      19.947  25.281  34.558  1.00  0.00           H  
ATOM   3229  CA  GLY   224      18.689  23.597  33.921  1.00  0.00           C  
ATOM   3230  HA2 GLY   224      17.787  23.548  33.315  1.00  0.00           H  
ATOM   3231  HA3 GLY   224      19.420  22.961  33.425  1.00  0.00           H  
ATOM   3232  C   GLY   224      18.383  22.790  35.166  1.00  0.00           C  
ATOM   3233  O   GLY   224      17.385  22.118  35.239  1.00  0.00           O  
ATOM   3234  N   ALA   225      19.174  22.959  36.264  1.00  0.00           N  
ATOM   3235  H   ALA   225      19.944  23.613  36.293  1.00  0.00           H  
ATOM   3236  CA  ALA   225      19.012  22.187  37.481  1.00  0.00           C  
ATOM   3237  HA  ALA   225      18.550  21.235  37.229  1.00  0.00           H  
ATOM   3238  CB  ALA   225      20.430  22.090  38.162  1.00  0.00           C  
ATOM   3239  HB1 ALA   225      20.873  23.025  38.499  1.00  0.00           H  
ATOM   3240  HB2 ALA   225      20.410  21.486  39.067  1.00  0.00           H  
ATOM   3241  HB3 ALA   225      21.145  21.653  37.467  1.00  0.00           H  
ATOM   3242  C   ALA   225      18.051  22.804  38.461  1.00  0.00           C  
ATOM   3243  O   ALA   225      17.432  22.123  39.318  1.00  0.00           O  
ATOM   3244  N   GLY   226      17.976  24.080  38.420  1.00  0.00           N  
ATOM   3245  H   GLY   226      18.396  24.647  37.696  1.00  0.00           H  
ATOM   3246  CA  GLY   226      16.889  24.757  39.196  1.00  0.00           C  
ATOM   3247  HA2 GLY   226      16.817  24.400  40.221  1.00  0.00           H  
ATOM   3248  HA3 GLY   226      17.026  25.836  39.187  1.00  0.00           H  
ATOM   3249  C   GLY   226      15.456  24.549  38.722  1.00  0.00           C  
ATOM   3250  O   GLY   226      14.470  24.966  39.317  1.00  0.00           O  
ATOM   3251  N   SER   227      15.403  24.065  37.400  1.00  0.00           N  
ATOM   3252  H   SER   227      16.104  23.434  37.036  1.00  0.00           H  
ATOM   3253  CA  SER   227      14.418  24.644  36.524  1.00  0.00           C  
ATOM   3254  HA  SER   227      14.518  25.727  36.523  1.00  0.00           H  
ATOM   3255  CB  SER   227      14.488  24.038  35.078  1.00  0.00           C  
ATOM   3256  HB2 SER   227      15.531  24.180  34.802  1.00  0.00           H  
ATOM   3257  HB3 SER   227      14.367  22.957  35.096  1.00  0.00           H  
ATOM   3258  OG  SER   227      13.585  24.686  34.194  1.00  0.00           O  
ATOM   3259  HG  SER   227      13.774  25.636  34.149  1.00  0.00           H  
ATOM   3260  C   SER   227      13.025  24.274  36.937  1.00  0.00           C  
ATOM   3261  O   SER   227      12.772  23.182  37.470  1.00  0.00           O  
ATOM   3262  N   ILE   228      12.066  25.192  36.754  1.00  0.00           N  
ATOM   3263  H   ILE   228      12.268  26.100  36.359  1.00  0.00           H  
ATOM   3264  CA  ILE   228      10.784  25.106  37.481  1.00  0.00           C  
ATOM   3265  HA  ILE   228      10.927  24.427  38.318  1.00  0.00           H  
ATOM   3266  CB  ILE   228      10.385  26.537  38.042  1.00  0.00           C  
ATOM   3267  HB  ILE   228      10.492  27.243  37.221  1.00  0.00           H  
ATOM   3268  CG2 ILE   228       8.967  26.701  38.637  1.00  0.00           C  
ATOM   3269 HG21 ILE   228       8.981  26.489  39.705  1.00  0.00           H  
ATOM   3270 HG22 ILE   228       8.651  27.742  38.643  1.00  0.00           H  
ATOM   3271 HG23 ILE   228       8.283  26.266  37.912  1.00  0.00           H  
ATOM   3272  CG1 ILE   228      11.343  27.037  39.209  1.00  0.00           C  
ATOM   3273 HG12 ILE   228      11.163  26.465  40.118  1.00  0.00           H  
ATOM   3274 HG13 ILE   228      12.378  26.757  39.020  1.00  0.00           H  
ATOM   3275  CD1 ILE   228      11.363  28.611  39.341  1.00  0.00           C  
ATOM   3276 HD11 ILE   228      11.925  28.940  38.469  1.00  0.00           H  
ATOM   3277 HD12 ILE   228      10.370  29.052  39.386  1.00  0.00           H  
ATOM   3278 HD13 ILE   228      11.811  28.929  40.280  1.00  0.00           H  
ATOM   3279  C   ILE   228       9.731  24.568  36.487  1.00  0.00           C  
ATOM   3280  O   ILE   228       8.945  23.643  36.834  1.00  0.00           O  
ATOM   3281  N   ALA   229       9.682  25.174  35.295  1.00  0.00           N  
ATOM   3282  H   ALA   229      10.215  26.020  35.145  1.00  0.00           H  
ATOM   3283  CA  ALA   229       8.793  24.794  34.292  1.00  0.00           C  
ATOM   3284  HA  ALA   229       8.297  23.841  34.462  1.00  0.00           H  
ATOM   3285  CB  ALA   229       7.616  25.809  34.228  1.00  0.00           C  
ATOM   3286  HB1 ALA   229       7.138  25.877  35.204  1.00  0.00           H  
ATOM   3287  HB2 ALA   229       8.008  26.817  34.105  1.00  0.00           H  
ATOM   3288  HB3 ALA   229       6.912  25.495  33.460  1.00  0.00           H  
ATOM   3289  C   ALA   229       9.521  24.502  32.998  1.00  0.00           C  
ATOM   3290  O   ALA   229       9.110  23.620  32.278  1.00  0.00           O  
ATOM   3291  N   ALA   230      10.555  25.323  32.671  1.00  0.00           N  
ATOM   3292  H   ALA   230      10.724  26.159  33.215  1.00  0.00           H  
ATOM   3293  CA  ALA   230      10.959  25.508  31.293  1.00  0.00           C  
ATOM   3294  HA  ALA   230      10.059  25.730  30.724  1.00  0.00           H  
ATOM   3295  CB  ALA   230      11.823  26.736  31.260  1.00  0.00           C  
ATOM   3296  HB1 ALA   230      12.802  26.577  31.707  1.00  0.00           H  
ATOM   3297  HB2 ALA   230      12.043  27.012  30.230  1.00  0.00           H  
ATOM   3298  HB3 ALA   230      11.366  27.661  31.605  1.00  0.00           H  
ATOM   3299  C   ALA   230      11.752  24.311  30.701  1.00  0.00           C  
ATOM   3300  O   ALA   230      11.403  23.875  29.598  1.00  0.00           O  
ATOM   3301  N   ALA   231      12.545  23.588  31.545  1.00  0.00           N  
ATOM   3302  H   ALA   231      12.819  24.043  32.406  1.00  0.00           H  
ATOM   3303  CA  ALA   231      13.195  22.371  31.160  1.00  0.00           C  
ATOM   3304  HA  ALA   231      13.246  22.353  30.073  1.00  0.00           H  
ATOM   3305  CB  ALA   231      14.606  22.414  31.716  1.00  0.00           C  
ATOM   3306  HB1 ALA   231      15.176  21.508  31.525  1.00  0.00           H  
ATOM   3307  HB2 ALA   231      15.112  23.250  31.236  1.00  0.00           H  
ATOM   3308  HB3 ALA   231      14.607  22.512  32.800  1.00  0.00           H  
ATOM   3309  C   ALA   231      12.444  21.082  31.572  1.00  0.00           C  
ATOM   3310  O   ALA   231      13.024  19.963  31.570  1.00  0.00           O  
ATOM   3311  N   THR   232      11.149  21.209  32.105  1.00  0.00           N  
ATOM   3312  H   THR   232      10.626  22.055  31.924  1.00  0.00           H  
ATOM   3313  CA  THR   232      10.519  20.095  32.854  1.00  0.00           C  
ATOM   3314  HA  THR   232       9.452  20.294  32.927  1.00  0.00           H  
ATOM   3315  CB  THR   232      11.229  19.870  34.264  1.00  0.00           C  
ATOM   3316  HB  THR   232      12.101  19.223  34.188  1.00  0.00           H  
ATOM   3317  CG2 THR   232      11.687  21.164  34.832  1.00  0.00           C  
ATOM   3318 HG21 THR   232      10.950  21.925  34.585  1.00  0.00           H  
ATOM   3319 HG22 THR   232      11.562  21.177  35.913  1.00  0.00           H  
ATOM   3320 HG23 THR   232      12.735  21.337  34.594  1.00  0.00           H  
ATOM   3321  OG1 THR   232      10.382  19.209  35.212  1.00  0.00           O  
ATOM   3322  HG1 THR   232       9.685  19.820  35.495  1.00  0.00           H  
ATOM   3323  C   THR   232      10.491  18.757  32.059  1.00  0.00           C  
ATOM   3324  O   THR   232      10.541  17.663  32.595  1.00  0.00           O  
ATOM   3325  N   GLY   233      10.275  18.851  30.650  1.00  0.00           N  
ATOM   3326  H   GLY   233      10.131  19.745  30.200  1.00  0.00           H  
ATOM   3327  CA  GLY   233      10.126  17.681  29.768  1.00  0.00           C  
ATOM   3328  HA2 GLY   233       9.469  16.932  30.204  1.00  0.00           H  
ATOM   3329  HA3 GLY   233       9.523  17.904  28.891  1.00  0.00           H  
ATOM   3330  C   GLY   233      11.487  17.196  29.250  1.00  0.00           C  
ATOM   3331  O   GLY   233      11.557  16.180  28.561  1.00  0.00           O  
ATOM   3332  N   PHE   234      12.641  17.856  29.544  1.00  0.00           N  
ATOM   3333  H   PHE   234      12.620  18.694  30.109  1.00  0.00           H  
ATOM   3334  CA  PHE   234      13.916  17.308  29.145  1.00  0.00           C  
ATOM   3335  HA  PHE   234      13.834  16.227  29.051  1.00  0.00           H  
ATOM   3336  CB  PHE   234      14.398  17.818  27.856  1.00  0.00           C  
ATOM   3337  HB2 PHE   234      15.363  17.413  27.557  1.00  0.00           H  
ATOM   3338  HB3 PHE   234      13.819  17.405  27.032  1.00  0.00           H  
ATOM   3339  CG  PHE   234      14.316  19.317  27.678  1.00  0.00           C  
ATOM   3340  CD1 PHE   234      15.312  20.142  28.232  1.00  0.00           C  
ATOM   3341  HD1 PHE   234      16.178  19.678  28.689  1.00  0.00           H  
ATOM   3342  CE1 PHE   234      15.079  21.507  28.165  1.00  0.00           C  
ATOM   3343  HE1 PHE   234      15.720  22.230  28.654  1.00  0.00           H  
ATOM   3344  CZ  PHE   234      14.019  22.068  27.385  1.00  0.00           C  
ATOM   3345  HZ  PHE   234      13.992  23.129  27.164  1.00  0.00           H  
ATOM   3346  CE2 PHE   234      13.018  21.233  26.989  1.00  0.00           C  
ATOM   3347  HE2 PHE   234      12.153  21.674  26.507  1.00  0.00           H  
ATOM   3348  CD2 PHE   234      13.167  19.898  27.160  1.00  0.00           C  
ATOM   3349  HD2 PHE   234      12.379  19.227  26.840  1.00  0.00           H  
ATOM   3350  C   PHE   234      15.033  17.343  30.258  1.00  0.00           C  
ATOM   3351  O   PHE   234      16.102  16.856  29.993  1.00  0.00           O  
ATOM   3352  N   VAL   235      14.774  17.828  31.504  1.00  0.00           N  
ATOM   3353  H   VAL   235      14.196  18.656  31.555  1.00  0.00           H  
ATOM   3354  CA  VAL   235      15.808  17.529  32.511  1.00  0.00           C  
ATOM   3355  HA  VAL   235      16.705  17.957  32.069  1.00  0.00           H  
ATOM   3356  CB  VAL   235      15.606  18.163  33.895  1.00  0.00           C  
ATOM   3357  HB  VAL   235      14.725  17.721  34.358  1.00  0.00           H  
ATOM   3358  CG1 VAL   235      16.871  17.849  34.740  1.00  0.00           C  
ATOM   3359 HG11 VAL   235      16.953  16.773  34.886  1.00  0.00           H  
ATOM   3360 HG12 VAL   235      17.776  18.223  34.267  1.00  0.00           H  
ATOM   3361 HG13 VAL   235      16.731  18.346  35.697  1.00  0.00           H  
ATOM   3362  CG2 VAL   235      15.416  19.710  33.960  1.00  0.00           C  
ATOM   3363 HG21 VAL   235      15.388  20.065  34.988  1.00  0.00           H  
ATOM   3364 HG22 VAL   235      16.189  20.197  33.369  1.00  0.00           H  
ATOM   3365 HG23 VAL   235      14.411  19.968  33.632  1.00  0.00           H  
ATOM   3366  C   VAL   235      15.929  15.998  32.589  1.00  0.00           C  
ATOM   3367  O   VAL   235      14.945  15.352  32.852  1.00  0.00           O  
ATOM   3368  N   LYS   236      17.266  15.573  32.641  1.00  0.00           N  
ATOM   3369  H   LYS   236      18.024  16.224  32.483  1.00  0.00           H  
ATOM   3370  CA  LYS   236      17.632  14.156  32.858  1.00  0.00           C  
ATOM   3371  HA  LYS   236      16.710  13.594  32.991  1.00  0.00           H  
ATOM   3372  CB  LYS   236      18.526  13.707  31.718  1.00  0.00           C  
ATOM   3373  HB2 LYS   236      19.442  14.281  31.847  1.00  0.00           H  
ATOM   3374  HB3 LYS   236      18.754  12.673  31.972  1.00  0.00           H  
ATOM   3375  CG  LYS   236      17.949  13.726  30.330  1.00  0.00           C  
ATOM   3376  HG2 LYS   236      17.012  13.174  30.345  1.00  0.00           H  
ATOM   3377  HG3 LYS   236      17.663  14.748  30.086  1.00  0.00           H  
ATOM   3378  CD  LYS   236      18.997  13.190  29.395  1.00  0.00           C  
ATOM   3379  HD2 LYS   236      19.599  14.052  29.114  1.00  0.00           H  
ATOM   3380  HD3 LYS   236      19.565  12.336  29.758  1.00  0.00           H  
ATOM   3381  CE  LYS   236      18.460  12.724  27.999  1.00  0.00           C  
ATOM   3382  HE2 LYS   236      17.685  11.968  28.100  1.00  0.00           H  
ATOM   3383  HE3 LYS   236      17.936  13.597  27.617  1.00  0.00           H  
ATOM   3384  NZ  LYS   236      19.577  12.287  27.019  1.00  0.00           N  
ATOM   3385  HZ1 LYS   236      20.073  13.158  26.759  1.00  0.00           H  
ATOM   3386  HZ2 LYS   236      20.282  11.623  27.384  1.00  0.00           H  
ATOM   3387  HZ3 LYS   236      19.229  11.763  26.196  1.00  0.00           H  
ATOM   3388  C   LYS   236      18.338  14.061  34.187  1.00  0.00           C  
ATOM   3389  O   LYS   236      19.091  14.962  34.495  1.00  0.00           O  
ATOM   3390  N   LYS   237      18.162  12.948  34.902  1.00  0.00           N  
ATOM   3391  H   LYS   237      17.439  12.370  34.495  1.00  0.00           H  
ATOM   3392  CA  LYS   237      18.596  12.666  36.217  1.00  0.00           C  
ATOM   3393  HA  LYS   237      19.111  13.546  36.596  1.00  0.00           H  
ATOM   3394  CB  LYS   237      17.285  12.423  37.145  1.00  0.00           C  
ATOM   3395  HB2 LYS   237      16.515  13.165  36.944  1.00  0.00           H  
ATOM   3396  HB3 LYS   237      17.054  11.378  36.948  1.00  0.00           H  
ATOM   3397  CG  LYS   237      17.637  12.506  38.629  1.00  0.00           C  
ATOM   3398  HG2 LYS   237      18.323  13.339  38.763  1.00  0.00           H  
ATOM   3399  HG3 LYS   237      16.788  12.862  39.209  1.00  0.00           H  
ATOM   3400  CD  LYS   237      18.159  11.177  39.258  1.00  0.00           C  
ATOM   3401  HD2 LYS   237      17.314  10.656  39.703  1.00  0.00           H  
ATOM   3402  HD3 LYS   237      18.584  10.480  38.538  1.00  0.00           H  
ATOM   3403  CE  LYS   237      19.197  11.374  40.383  1.00  0.00           C  
ATOM   3404  HE2 LYS   237      20.075  11.937  40.073  1.00  0.00           H  
ATOM   3405  HE3 LYS   237      18.686  11.873  41.203  1.00  0.00           H  
ATOM   3406  NZ  LYS   237      19.565  10.082  40.961  1.00  0.00           N  
ATOM   3407  HZ1 LYS   237      20.269   9.697  40.305  1.00  0.00           H  
ATOM   3408  HZ2 LYS   237      19.936  10.297  41.903  1.00  0.00           H  
ATOM   3409  HZ3 LYS   237      18.744   9.454  41.031  1.00  0.00           H  
ATOM   3410  C   LYS   237      19.557  11.514  36.166  1.00  0.00           C  
ATOM   3411  O   LYS   237      19.147  10.424  35.830  1.00  0.00           O  
ATOM   3412  N   ASP   238      20.869  11.705  36.428  1.00  0.00           N  
ATOM   3413  H   ASP   238      21.117  12.475  37.035  1.00  0.00           H  
ATOM   3414  CA  ASP   238      21.837  10.597  36.476  1.00  0.00           C  
ATOM   3415  HA  ASP   238      21.744  10.099  35.514  1.00  0.00           H  
ATOM   3416  CB  ASP   238      23.284  11.153  36.736  1.00  0.00           C  
ATOM   3417  HB2 ASP   238      23.270  11.708  37.672  1.00  0.00           H  
ATOM   3418  HB3 ASP   238      23.929  10.284  36.851  1.00  0.00           H  
ATOM   3419  CG  ASP   238      23.953  12.046  35.672  1.00  0.00           C  
ATOM   3420  OD1 ASP   238      23.567  13.197  35.531  1.00  0.00           O  
ATOM   3421  OD2 ASP   238      24.793  11.578  34.804  1.00  0.00           O  
ATOM   3422  C   ASP   238      21.518   9.560  37.540  1.00  0.00           C  
ATOM   3423  O   ASP   238      21.203   9.899  38.686  1.00  0.00           O  
ATOM   3424  N   GLN   239      21.617   8.283  37.145  1.00  0.00           N  
ATOM   3425  H   GLN   239      22.158   8.083  36.315  1.00  0.00           H  
ATOM   3426  CA  GLN   239      21.167   7.212  38.026  1.00  0.00           C  
ATOM   3427  HA  GLN   239      21.146   7.513  39.071  1.00  0.00           H  
ATOM   3428  CB  GLN   239      19.789   6.818  37.544  1.00  0.00           C  
ATOM   3429  HB2 GLN   239      19.116   7.664  37.419  1.00  0.00           H  
ATOM   3430  HB3 GLN   239      20.010   6.306  36.609  1.00  0.00           H  
ATOM   3431  CG  GLN   239      19.001   5.786  38.412  1.00  0.00           C  
ATOM   3432  HG2 GLN   239      17.977   5.698  38.055  1.00  0.00           H  
ATOM   3433  HG3 GLN   239      19.438   4.804  38.244  1.00  0.00           H  
ATOM   3434  CD  GLN   239      18.962   6.178  39.885  1.00  0.00           C  
ATOM   3435  OE1 GLN   239      18.975   7.400  40.247  1.00  0.00           O  
ATOM   3436  NE2 GLN   239      18.547   5.234  40.718  1.00  0.00           N  
ATOM   3437 HE21 GLN   239      18.346   4.298  40.392  1.00  0.00           H  
ATOM   3438 HE22 GLN   239      18.364   5.576  41.652  1.00  0.00           H  
ATOM   3439  C   GLN   239      22.135   6.045  37.850  1.00  0.00           C  
ATOM   3440  O   GLN   239      21.930   5.154  38.579  1.00  0.00           O  
ATOM   3441  N   LEU   240      23.104   6.073  36.946  1.00  0.00           N  
ATOM   3442  H   LEU   240      23.435   6.952  36.571  1.00  0.00           H  
ATOM   3443  CA  LEU   240      23.876   4.824  36.484  1.00  0.00           C  
ATOM   3444  HA  LEU   240      23.108   4.057  36.541  1.00  0.00           H  
ATOM   3445  CB  LEU   240      24.470   4.981  35.147  1.00  0.00           C  
ATOM   3446  HB2 LEU   240      23.742   5.245  34.383  1.00  0.00           H  
ATOM   3447  HB3 LEU   240      25.067   5.884  35.248  1.00  0.00           H  
ATOM   3448  CG  LEU   240      25.312   3.784  34.582  1.00  0.00           C  
ATOM   3449  HG  LEU   240      26.050   3.450  35.308  1.00  0.00           H  
ATOM   3450  CD1 LEU   240      24.395   2.612  34.267  1.00  0.00           C  
ATOM   3451 HD11 LEU   240      23.581   2.961  33.635  1.00  0.00           H  
ATOM   3452 HD12 LEU   240      25.089   1.925  33.787  1.00  0.00           H  
ATOM   3453 HD13 LEU   240      23.872   2.205  35.130  1.00  0.00           H  
ATOM   3454  CD2 LEU   240      26.029   4.279  33.333  1.00  0.00           C  
ATOM   3455 HD21 LEU   240      26.486   3.410  32.863  1.00  0.00           H  
ATOM   3456 HD22 LEU   240      25.299   4.811  32.728  1.00  0.00           H  
ATOM   3457 HD23 LEU   240      26.901   4.897  33.542  1.00  0.00           H  
ATOM   3458  C   LEU   240      24.895   4.359  37.516  1.00  0.00           C  
ATOM   3459  O   LEU   240      25.028   3.145  37.632  1.00  0.00           O  
ATOM   3460  N   GLY   241      25.441   5.304  38.295  1.00  0.00           N  
ATOM   3461  H   GLY   241      25.174   6.261  38.107  1.00  0.00           H  
ATOM   3462  CA  GLY   241      26.327   4.959  39.377  1.00  0.00           C  
ATOM   3463  HA2 GLY   241      27.190   4.475  38.925  1.00  0.00           H  
ATOM   3464  HA3 GLY   241      26.742   5.868  39.807  1.00  0.00           H  
ATOM   3465  C   GLY   241      25.838   3.941  40.457  1.00  0.00           C  
ATOM   3466  O   GLY   241      24.641   3.844  40.747  1.00  0.00           O  
ATOM   3467  N   LYS   242      26.808   3.157  40.940  1.00  0.00           N  
ATOM   3468  H   LYS   242      27.809   3.284  40.888  1.00  0.00           H  
ATOM   3469  CA  LYS   242      26.583   2.076  41.937  1.00  0.00           C  
ATOM   3470  HA  LYS   242      25.735   2.363  42.555  1.00  0.00           H  
ATOM   3471  CB  LYS   242      26.341   0.747  41.191  1.00  0.00           C  
ATOM   3472  HB2 LYS   242      27.121   0.448  40.494  1.00  0.00           H  
ATOM   3473  HB3 LYS   242      26.271  -0.050  41.929  1.00  0.00           H  
ATOM   3474  CG  LYS   242      24.960   0.648  40.521  1.00  0.00           C  
ATOM   3475  HG2 LYS   242      24.306   1.132  41.243  1.00  0.00           H  
ATOM   3476  HG3 LYS   242      24.865   1.237  39.611  1.00  0.00           H  
ATOM   3477  CD  LYS   242      24.576  -0.850  40.141  1.00  0.00           C  
ATOM   3478  HD2 LYS   242      25.274  -1.136  39.356  1.00  0.00           H  
ATOM   3479  HD3 LYS   242      24.834  -1.546  40.937  1.00  0.00           H  
ATOM   3480  CE  LYS   242      23.196  -0.994  39.549  1.00  0.00           C  
ATOM   3481  HE2 LYS   242      22.997  -0.241  38.790  1.00  0.00           H  
ATOM   3482  HE3 LYS   242      23.103  -1.940  39.021  1.00  0.00           H  
ATOM   3483  NZ  LYS   242      22.264  -0.997  40.643  1.00  0.00           N  
ATOM   3484  HZ1 LYS   242      22.275  -0.079  41.123  1.00  0.00           H  
ATOM   3485  HZ2 LYS   242      21.306  -1.112  40.267  1.00  0.00           H  
ATOM   3486  HZ3 LYS   242      22.573  -1.614  41.415  1.00  0.00           H  
ATOM   3487  C   LYS   242      27.788   1.951  42.813  1.00  0.00           C  
ATOM   3488  O   LYS   242      28.954   2.228  42.402  1.00  0.00           O  
ATOM   3489  N   ASN   243      27.471   1.502  44.049  1.00  0.00           N  
ATOM   3490  H   ASN   243      26.512   1.400  44.354  1.00  0.00           H  
ATOM   3491  CA  ASN   243      28.491   1.170  45.063  1.00  0.00           C  
ATOM   3492  HA  ASN   243      29.280   0.615  44.561  1.00  0.00           H  
ATOM   3493  CB  ASN   243      29.270   2.308  45.587  1.00  0.00           C  
ATOM   3494  HB2 ASN   243      29.317   3.128  44.873  1.00  0.00           H  
ATOM   3495  HB3 ASN   243      28.920   2.571  46.583  1.00  0.00           H  
ATOM   3496  CG  ASN   243      30.713   2.000  45.867  1.00  0.00           C  
ATOM   3497  OD1 ASN   243      31.097   0.878  46.167  1.00  0.00           O  
ATOM   3498  ND2 ASN   243      31.551   3.022  45.948  1.00  0.00           N  
ATOM   3499 HD21 ASN   243      32.537   2.803  45.899  1.00  0.00           H  
ATOM   3500 HD22 ASN   243      31.190   3.936  45.707  1.00  0.00           H  
ATOM   3501  C   ASN   243      27.878   0.316  46.155  1.00  0.00           C  
ATOM   3502  O   ASN   243      26.666   0.373  46.295  1.00  0.00           O  
ATOM   3503  N   GLU   244      28.716  -0.480  46.970  1.00  0.00           N  
ATOM   3504  H   GLU   244      29.677  -0.603  46.681  1.00  0.00           H  
ATOM   3505  CA  GLU   244      28.185  -0.886  48.271  1.00  0.00           C  
ATOM   3506  HA  GLU   244      27.402  -0.185  48.549  1.00  0.00           H  
ATOM   3507  CB  GLU   244      27.651  -2.292  48.138  1.00  0.00           C  
ATOM   3508  HB2 GLU   244      26.979  -2.494  48.970  1.00  0.00           H  
ATOM   3509  HB3 GLU   244      27.071  -2.432  47.228  1.00  0.00           H  
ATOM   3510  CG  GLU   244      28.770  -3.377  47.936  1.00  0.00           C  
ATOM   3511  HG2 GLU   244      29.324  -3.627  48.839  1.00  0.00           H  
ATOM   3512  HG3 GLU   244      28.362  -4.356  47.690  1.00  0.00           H  
ATOM   3513  CD  GLU   244      29.789  -3.092  46.873  1.00  0.00           C  
ATOM   3514  OE1 GLU   244      29.596  -3.466  45.713  1.00  0.00           O  
ATOM   3515  OE2 GLU   244      30.913  -2.518  47.190  1.00  0.00           O  
ATOM   3516  C   GLU   244      29.221  -0.680  49.374  1.00  0.00           C  
ATOM   3517  O   GLU   244      28.924  -1.131  50.480  1.00  0.00           O  
ATOM   3518  N   GLU   245      30.369   0.032  49.125  1.00  0.00           N  
ATOM   3519  H   GLU   245      30.527   0.409  48.200  1.00  0.00           H  
ATOM   3520  CA  GLU   245      31.427   0.057  50.093  1.00  0.00           C  
ATOM   3521  HA  GLU   245      31.164  -0.270  51.097  1.00  0.00           H  
ATOM   3522  CB  GLU   245      32.424  -1.028  49.695  1.00  0.00           C  
ATOM   3523  HB2 GLU   245      31.794  -1.915  49.687  1.00  0.00           H  
ATOM   3524  HB3 GLU   245      32.962  -0.770  48.785  1.00  0.00           H  
ATOM   3525  CG  GLU   245      33.404  -1.221  50.820  1.00  0.00           C  
ATOM   3526  HG2 GLU   245      34.366  -0.854  50.467  1.00  0.00           H  
ATOM   3527  HG3 GLU   245      33.207  -0.640  51.720  1.00  0.00           H  
ATOM   3528  CD  GLU   245      33.428  -2.677  51.145  1.00  0.00           C  
ATOM   3529  OE1 GLU   245      34.366  -3.424  50.692  1.00  0.00           O  
ATOM   3530  OE2 GLU   245      32.533  -3.131  51.916  1.00  0.00           O  
ATOM   3531  C   GLU   245      31.964   1.436  50.332  1.00  0.00           C  
ATOM   3532  O   GLU   245      33.096   1.678  50.713  1.00  0.00           O  
ATOM   3533  N   GLY   246      31.094   2.533  50.422  1.00  0.00           N  
ATOM   3534  H   GLY   246      30.105   2.333  50.348  1.00  0.00           H  
ATOM   3535  CA  GLY   246      31.461   3.801  49.828  1.00  0.00           C  
ATOM   3536  HA2 GLY   246      31.569   4.492  50.661  1.00  0.00           H  
ATOM   3537  HA3 GLY   246      32.343   3.747  49.195  1.00  0.00           H  
ATOM   3538  C   GLY   246      30.205   4.274  49.260  1.00  0.00           C  
ATOM   3539  O   GLY   246      29.371   3.563  48.730  1.00  0.00           O  
ATOM   3540  N   ALA   247      30.200   5.649  49.090  1.00  0.00           N  
ATOM   3541  H   ALA   247      30.881   6.272  49.503  1.00  0.00           H  
ATOM   3542  CA  ALA   247      29.205   6.253  48.221  1.00  0.00           C  
ATOM   3543  HA  ALA   247      28.300   5.875  48.692  1.00  0.00           H  
ATOM   3544  CB  ALA   247      29.490   7.809  48.399  1.00  0.00           C  
ATOM   3545  HB1 ALA   247      28.695   8.423  47.981  1.00  0.00           H  
ATOM   3546  HB2 ALA   247      29.608   8.081  49.446  1.00  0.00           H  
ATOM   3547  HB3 ALA   247      30.452   8.060  47.956  1.00  0.00           H  
ATOM   3548  C   ALA   247      29.254   5.938  46.706  1.00  0.00           C  
ATOM   3549  O   ALA   247      30.321   5.979  46.147  1.00  0.00           O  
ATOM   3550  N   PRO   248      28.070   5.639  46.007  1.00  0.00           N  
ATOM   3551  CD  PRO   248      26.840   5.199  46.573  1.00  0.00           C  
ATOM   3552  HD2 PRO   248      26.364   6.114  46.920  1.00  0.00           H  
ATOM   3553  HD3 PRO   248      26.960   4.468  47.369  1.00  0.00           H  
ATOM   3554  CG  PRO   248      26.042   4.744  45.404  1.00  0.00           C  
ATOM   3555  HG2 PRO   248      25.001   4.930  45.660  1.00  0.00           H  
ATOM   3556  HG3 PRO   248      26.168   3.664  45.346  1.00  0.00           H  
ATOM   3557  CB  PRO   248      26.503   5.540  44.249  1.00  0.00           C  
ATOM   3558  HB2 PRO   248      25.888   6.436  44.302  1.00  0.00           H  
ATOM   3559  HB3 PRO   248      26.396   5.012  43.303  1.00  0.00           H  
ATOM   3560  CA  PRO   248      27.998   5.742  44.560  1.00  0.00           C  
ATOM   3561  HA  PRO   248      28.635   4.962  44.149  1.00  0.00           H  
ATOM   3562  C   PRO   248      28.484   7.168  44.162  1.00  0.00           C  
ATOM   3563  O   PRO   248      28.303   8.157  44.909  1.00  0.00           O  
ATOM   3564  N   GLN   249      29.168   7.196  42.973  1.00  0.00           N  
ATOM   3565  H   GLN   249      29.008   6.377  42.402  1.00  0.00           H  
ATOM   3566  CA  GLN   249      29.992   8.243  42.546  1.00  0.00           C  
ATOM   3567  HA  GLN   249      29.434   9.077  42.965  1.00  0.00           H  
ATOM   3568  CB  GLN   249      31.361   8.086  43.182  1.00  0.00           C  
ATOM   3569  HB2 GLN   249      31.227   7.813  44.227  1.00  0.00           H  
ATOM   3570  HB3 GLN   249      31.847   7.254  42.677  1.00  0.00           H  
ATOM   3571  CG  GLN   249      32.259   9.357  43.072  1.00  0.00           C  
ATOM   3572  HG2 GLN   249      32.463   9.434  42.006  1.00  0.00           H  
ATOM   3573  HG3 GLN   249      31.763  10.232  43.486  1.00  0.00           H  
ATOM   3574  CD  GLN   249      33.575   9.130  43.819  1.00  0.00           C  
ATOM   3575  OE1 GLN   249      33.817   8.113  44.501  1.00  0.00           O  
ATOM   3576  NE2 GLN   249      34.414  10.100  43.692  1.00  0.00           N  
ATOM   3577 HE21 GLN   249      35.395  10.090  43.936  1.00  0.00           H  
ATOM   3578 HE22 GLN   249      34.188  10.593  42.839  1.00  0.00           H  
ATOM   3579  C   GLN   249      29.782   8.532  41.116  1.00  0.00           C  
ATOM   3580  O   GLN   249      28.752   9.009  40.646  1.00  0.00           O  
ATOM   3581  N   GLU   250      30.833   8.228  40.292  1.00  0.00           N  
ATOM   3582  H   GLU   250      31.668   7.783  40.647  1.00  0.00           H  
ATOM   3583  CA  GLU   250      30.833   8.285  38.846  1.00  0.00           C  
ATOM   3584  HA  GLU   250      30.930   9.299  38.466  1.00  0.00           H  
ATOM   3585  CB  GLU   250      32.082   7.537  38.240  1.00  0.00           C  
ATOM   3586  HB2 GLU   250      32.992   7.971  38.651  1.00  0.00           H  
ATOM   3587  HB3 GLU   250      31.976   6.506  38.574  1.00  0.00           H  
ATOM   3588  CG  GLU   250      32.177   7.700  36.679  1.00  0.00           C  
ATOM   3589  HG2 GLU   250      32.897   7.004  36.254  1.00  0.00           H  
ATOM   3590  HG3 GLU   250      31.271   7.360  36.182  1.00  0.00           H  
ATOM   3591  CD  GLU   250      32.514   9.132  36.327  1.00  0.00           C  
ATOM   3592  OE1 GLU   250      31.597   9.901  35.974  1.00  0.00           O  
ATOM   3593  OE2 GLU   250      33.710   9.512  36.508  1.00  0.00           O  
ATOM   3594  C   GLU   250      29.546   7.669  38.249  1.00  0.00           C  
ATOM   3595  O   GLU   250      29.335   6.435  38.328  1.00  0.00           O  
ATOM   3596  N   GLY   251      28.706   8.527  37.699  1.00  0.00           N  
ATOM   3597  H   GLY   251      28.862   9.525  37.660  1.00  0.00           H  
ATOM   3598  CA  GLY   251      27.453   8.133  37.146  1.00  0.00           C  
ATOM   3599  HA2 GLY   251      27.328   8.840  36.329  1.00  0.00           H  
ATOM   3600  HA3 GLY   251      27.468   7.097  36.816  1.00  0.00           H  
ATOM   3601  C   GLY   251      26.213   8.413  37.965  1.00  0.00           C  
ATOM   3602  O   GLY   251      25.070   8.160  37.539  1.00  0.00           O  
ATOM   3603  N   ILE   252      26.387   8.953  39.186  1.00  0.00           N  
ATOM   3604  H   ILE   252      27.284   9.290  39.509  1.00  0.00           H  
ATOM   3605  CA  ILE   252      25.220   9.351  40.046  1.00  0.00           C  
ATOM   3606  HA  ILE   252      24.485   9.745  39.348  1.00  0.00           H  
ATOM   3607  CB  ILE   252      24.541   8.193  40.730  1.00  0.00           C  
ATOM   3608  HB  ILE   252      24.385   7.355  40.053  1.00  0.00           H  
ATOM   3609  CG2 ILE   252      25.451   7.628  41.797  1.00  0.00           C  
ATOM   3610 HG21 ILE   252      26.473   7.547  41.432  1.00  0.00           H  
ATOM   3611 HG22 ILE   252      25.467   8.162  42.745  1.00  0.00           H  
ATOM   3612 HG23 ILE   252      25.168   6.595  41.988  1.00  0.00           H  
ATOM   3613  CG1 ILE   252      23.151   8.605  41.350  1.00  0.00           C  
ATOM   3614 HG12 ILE   252      23.276   9.241  42.224  1.00  0.00           H  
ATOM   3615 HG13 ILE   252      22.585   9.193  40.631  1.00  0.00           H  
ATOM   3616  CD1 ILE   252      22.389   7.394  41.859  1.00  0.00           C  
ATOM   3617 HD11 ILE   252      22.979   6.916  42.638  1.00  0.00           H  
ATOM   3618 HD12 ILE   252      21.495   7.741  42.373  1.00  0.00           H  
ATOM   3619 HD13 ILE   252      22.130   6.716  41.049  1.00  0.00           H  
ATOM   3620  C   ILE   252      25.522  10.555  40.906  1.00  0.00           C  
ATOM   3621  O   ILE   252      24.800  11.561  40.901  1.00  0.00           O  
ATOM   3622  N   LEU   253      26.706  10.554  41.571  1.00  0.00           N  
ATOM   3623  H   LEU   253      27.471   9.978  41.248  1.00  0.00           H  
ATOM   3624  CA  LEU   253      27.033  11.666  42.441  1.00  0.00           C  
ATOM   3625  HA  LEU   253      26.537  12.601  42.190  1.00  0.00           H  
ATOM   3626  CB  LEU   253      26.662  11.388  43.916  1.00  0.00           C  
ATOM   3627  HB2 LEU   253      27.099  10.420  44.150  1.00  0.00           H  
ATOM   3628  HB3 LEU   253      27.127  12.220  44.441  1.00  0.00           H  
ATOM   3629  CG  LEU   253      25.182  11.357  44.262  1.00  0.00           C  
ATOM   3630  HG  LEU   253      24.717  10.540  43.715  1.00  0.00           H  
ATOM   3631  CD1 LEU   253      25.044  11.199  45.742  1.00  0.00           C  
ATOM   3632 HD11 LEU   253      24.044  10.975  46.107  1.00  0.00           H  
ATOM   3633 HD12 LEU   253      25.520  10.269  46.044  1.00  0.00           H  
ATOM   3634 HD13 LEU   253      25.515  11.944  46.381  1.00  0.00           H  
ATOM   3635  CD2 LEU   253      24.288  12.550  43.974  1.00  0.00           C  
ATOM   3636 HD21 LEU   253      24.498  13.021  43.016  1.00  0.00           H  
ATOM   3637 HD22 LEU   253      23.275  12.158  43.902  1.00  0.00           H  
ATOM   3638 HD23 LEU   253      24.363  13.325  44.735  1.00  0.00           H  
ATOM   3639  C   LEU   253      28.512  12.008  42.347  1.00  0.00           C  
ATOM   3640  O   LEU   253      29.303  11.953  43.270  1.00  0.00           O  
ATOM   3641  N   GLU   254      28.890  12.361  41.050  1.00  0.00           N  
ATOM   3642  H   GLU   254      28.158  12.209  40.369  1.00  0.00           H  
ATOM   3643  CA  GLU   254      30.235  12.815  40.622  1.00  0.00           C  
ATOM   3644  HA  GLU   254      30.641  13.255  41.530  1.00  0.00           H  
ATOM   3645  CB  GLU   254      31.013  11.621  40.097  1.00  0.00           C  
ATOM   3646  HB2 GLU   254      31.111  10.839  40.847  1.00  0.00           H  
ATOM   3647  HB3 GLU   254      30.495  11.226  39.226  1.00  0.00           H  
ATOM   3648  CG  GLU   254      32.447  11.782  39.795  1.00  0.00           C  
ATOM   3649  HG2 GLU   254      32.791  11.015  39.105  1.00  0.00           H  
ATOM   3650  HG3 GLU   254      32.611  12.736  39.299  1.00  0.00           H  
ATOM   3651  CD  GLU   254      33.398  11.791  41.002  1.00  0.00           C  
ATOM   3652  OE1 GLU   254      33.127  12.413  42.069  1.00  0.00           O  
ATOM   3653  OE2 GLU   254      34.370  11.031  40.950  1.00  0.00           O  
ATOM   3654  C   GLU   254      30.151  14.001  39.577  1.00  0.00           C  
ATOM   3655  O   GLU   254      31.157  14.578  39.178  1.00  0.00           O  
ATOM   3656  N   ASP   255      28.941  14.531  39.184  1.00  0.00           N  
ATOM   3657  H   ASP   255      28.094  14.065  39.480  1.00  0.00           H  
ATOM   3658  CA  ASP   255      28.739  15.840  38.554  1.00  0.00           C  
ATOM   3659  HA  ASP   255      29.478  16.595  38.815  1.00  0.00           H  
ATOM   3660  CB  ASP   255      28.937  15.646  36.998  1.00  0.00           C  
ATOM   3661  HB2 ASP   255      28.949  16.614  36.501  1.00  0.00           H  
ATOM   3662  HB3 ASP   255      29.822  15.100  36.676  1.00  0.00           H  
ATOM   3663  CG  ASP   255      27.747  14.976  36.243  1.00  0.00           C  
ATOM   3664  OD1 ASP   255      27.687  15.236  35.033  1.00  0.00           O  
ATOM   3665  OD2 ASP   255      26.821  14.369  36.807  1.00  0.00           O  
ATOM   3666  C   ASP   255      27.437  16.503  38.991  1.00  0.00           C  
ATOM   3667  O   ASP   255      26.945  16.032  40.044  1.00  0.00           O  
ATOM   3668  N   MET   256      26.892  17.543  38.378  1.00  0.00           N  
ATOM   3669  H   MET   256      27.211  18.077  37.581  1.00  0.00           H  
ATOM   3670  CA  MET   256      25.476  17.915  38.680  1.00  0.00           C  
ATOM   3671  HA  MET   256      25.262  18.138  39.723  1.00  0.00           H  
ATOM   3672  CB  MET   256      25.264  19.271  37.980  1.00  0.00           C  
ATOM   3673  HB2 MET   256      26.007  19.995  38.308  1.00  0.00           H  
ATOM   3674  HB3 MET   256      25.453  19.112  36.920  1.00  0.00           H  
ATOM   3675  CG  MET   256      24.044  20.093  38.173  1.00  0.00           C  
ATOM   3676  HG2 MET   256      24.166  21.126  37.853  1.00  0.00           H  
ATOM   3677  HG3 MET   256      23.206  19.616  37.671  1.00  0.00           H  
ATOM   3678  SD  MET   256      23.418  20.064  39.848  1.00  0.00           S  
ATOM   3679  CE  MET   256      24.353  21.422  40.642  1.00  0.00           C  
ATOM   3680  HE1 MET   256      24.304  21.411  41.729  1.00  0.00           H  
ATOM   3681  HE2 MET   256      25.381  21.314  40.304  1.00  0.00           H  
ATOM   3682  HE3 MET   256      23.976  22.403  40.360  1.00  0.00           H  
ATOM   3683  C   MET   256      24.481  16.902  38.209  1.00  0.00           C  
ATOM   3684  O   MET   256      24.294  16.738  37.005  1.00  0.00           O  
ATOM   3685  N   PRO   257      23.734  16.247  39.127  1.00  0.00           N  
ATOM   3686  CD  PRO   257      23.619  16.571  40.491  1.00  0.00           C  
ATOM   3687  HD2 PRO   257      23.238  17.580  40.631  1.00  0.00           H  
ATOM   3688  HD3 PRO   257      24.596  16.526  40.967  1.00  0.00           H  
ATOM   3689  CG  PRO   257      22.698  15.504  41.141  1.00  0.00           C  
ATOM   3690  HG2 PRO   257      21.636  15.742  41.140  1.00  0.00           H  
ATOM   3691  HG3 PRO   257      23.067  15.375  42.157  1.00  0.00           H  
ATOM   3692  CB  PRO   257      22.926  14.419  40.191  1.00  0.00           C  
ATOM   3693  HB2 PRO   257      22.166  13.641  40.214  1.00  0.00           H  
ATOM   3694  HB3 PRO   257      23.877  13.990  40.502  1.00  0.00           H  
ATOM   3695  CA  PRO   257      22.969  15.095  38.813  1.00  0.00           C  
ATOM   3696  HA  PRO   257      23.643  14.550  38.156  1.00  0.00           H  
ATOM   3697  C   PRO   257      21.642  15.407  38.058  1.00  0.00           C  
ATOM   3698  O   PRO   257      20.922  14.429  37.809  1.00  0.00           O  
ATOM   3699  N   VAL   258      21.355  16.692  37.756  1.00  0.00           N  
ATOM   3700  H   VAL   258      21.974  17.433  38.058  1.00  0.00           H  
ATOM   3701  CA  VAL   258      20.067  17.111  37.108  1.00  0.00           C  
ATOM   3702  HA  VAL   258      19.614  16.259  36.607  1.00  0.00           H  
ATOM   3703  CB  VAL   258      19.067  17.571  38.203  1.00  0.00           C  
ATOM   3704  HB  VAL   258      18.245  18.141  37.773  1.00  0.00           H  
ATOM   3705  CG1 VAL   258      18.391  16.422  38.855  1.00  0.00           C  
ATOM   3706 HG11 VAL   258      17.525  16.783  39.406  1.00  0.00           H  
ATOM   3707 HG12 VAL   258      17.958  15.747  38.119  1.00  0.00           H  
ATOM   3708 HG13 VAL   258      19.114  15.862  39.445  1.00  0.00           H  
ATOM   3709  CG2 VAL   258      19.594  18.504  39.182  1.00  0.00           C  
ATOM   3710 HG21 VAL   258      20.104  19.350  38.725  1.00  0.00           H  
ATOM   3711 HG22 VAL   258      18.872  18.913  39.886  1.00  0.00           H  
ATOM   3712 HG23 VAL   258      20.304  18.007  39.839  1.00  0.00           H  
ATOM   3713  C   VAL   258      20.331  18.130  35.950  1.00  0.00           C  
ATOM   3714  O   VAL   258      19.565  19.060  35.648  1.00  0.00           O  
ATOM   3715  N   ASP   259      21.403  17.771  35.210  1.00  0.00           N  
ATOM   3716  H   ASP   259      21.831  16.860  35.302  1.00  0.00           H  
ATOM   3717  CA  ASP   259      21.739  18.517  33.980  1.00  0.00           C  
ATOM   3718  HA  ASP   259      21.353  19.504  34.229  1.00  0.00           H  
ATOM   3719  CB  ASP   259      23.249  18.718  33.847  1.00  0.00           C  
ATOM   3720  HB2 ASP   259      23.450  19.161  32.874  1.00  0.00           H  
ATOM   3721  HB3 ASP   259      23.626  19.488  34.518  1.00  0.00           H  
ATOM   3722  CG  ASP   259      24.150  17.491  33.952  1.00  0.00           C  
ATOM   3723  OD1 ASP   259      23.679  16.361  34.150  1.00  0.00           O  
ATOM   3724  OD2 ASP   259      25.357  17.683  33.980  1.00  0.00           O  
ATOM   3725  C   ASP   259      21.018  17.897  32.702  1.00  0.00           C  
ATOM   3726  O   ASP   259      20.998  16.655  32.509  1.00  0.00           O  
ATOM   3727  N   PRO   260      20.570  18.782  31.817  1.00  0.00           N  
ATOM   3728  CD  PRO   260      20.386  20.185  32.148  1.00  0.00           C  
ATOM   3729  HD2 PRO   260      21.308  20.746  32.278  1.00  0.00           H  
ATOM   3730  HD3 PRO   260      19.895  20.128  33.117  1.00  0.00           H  
ATOM   3731  CG  PRO   260      19.551  20.809  31.022  1.00  0.00           C  
ATOM   3732  HG2 PRO   260      20.208  21.194  30.245  1.00  0.00           H  
ATOM   3733  HG3 PRO   260      18.825  21.474  31.485  1.00  0.00           H  
ATOM   3734  CB  PRO   260      18.838  19.596  30.444  1.00  0.00           C  
ATOM   3735  HB2 PRO   260      18.674  19.882  29.407  1.00  0.00           H  
ATOM   3736  HB3 PRO   260      17.915  19.317  30.949  1.00  0.00           H  
ATOM   3737  CA  PRO   260      19.716  18.391  30.665  1.00  0.00           C  
ATOM   3738  HA  PRO   260      19.131  17.488  30.828  1.00  0.00           H  
ATOM   3739  C   PRO   260      20.565  18.032  29.466  1.00  0.00           C  
ATOM   3740  O   PRO   260      21.686  18.499  29.267  1.00  0.00           O  
ATOM   3741  N   ASP   261      19.987  17.240  28.582  1.00  0.00           N  
ATOM   3742  H   ASP   261      19.149  16.749  28.864  1.00  0.00           H  
ATOM   3743  CA  ASP   261      20.251  17.287  27.178  1.00  0.00           C  
ATOM   3744  HA  ASP   261      20.222  18.350  26.951  1.00  0.00           H  
ATOM   3745  CB  ASP   261      21.525  16.610  26.766  1.00  0.00           C  
ATOM   3746  HB2 ASP   261      21.496  16.484  25.686  1.00  0.00           H  
ATOM   3747  HB3 ASP   261      22.358  17.282  26.963  1.00  0.00           H  
ATOM   3748  CG  ASP   261      21.723  15.296  27.336  1.00  0.00           C  
ATOM   3749  OD1 ASP   261      22.225  15.111  28.434  1.00  0.00           O  
ATOM   3750  OD2 ASP   261      21.461  14.311  26.606  1.00  0.00           O  
ATOM   3751  C   ASP   261      19.083  16.708  26.366  1.00  0.00           C  
ATOM   3752  O   ASP   261      18.174  16.112  26.977  1.00  0.00           O  
ATOM   3753  N   ASN   262      19.049  16.870  25.017  1.00  0.00           N  
ATOM   3754  H   ASN   262      19.921  17.088  24.553  1.00  0.00           H  
ATOM   3755  CA  ASN   262      17.877  16.446  24.292  1.00  0.00           C  
ATOM   3756  HA  ASN   262      17.380  15.591  24.743  1.00  0.00           H  
ATOM   3757  CB  ASN   262      16.861  17.605  24.168  1.00  0.00           C  
ATOM   3758  HB2 ASN   262      16.653  17.943  25.181  1.00  0.00           H  
ATOM   3759  HB3 ASN   262      17.157  18.577  23.780  1.00  0.00           H  
ATOM   3760  CG  ASN   262      15.556  17.178  23.516  1.00  0.00           C  
ATOM   3761  OD1 ASN   262      15.326  16.108  22.987  1.00  0.00           O  
ATOM   3762  ND2 ASN   262      14.521  17.979  23.677  1.00  0.00           N  
ATOM   3763 HD21 ASN   262      13.625  17.720  23.286  1.00  0.00           H  
ATOM   3764 HD22 ASN   262      14.724  18.931  23.949  1.00  0.00           H  
ATOM   3765  C   ASN   262      18.439  16.175  22.885  1.00  0.00           C  
ATOM   3766  O   ASN   262      19.419  16.702  22.376  1.00  0.00           O  
ATOM   3767  N   GLU   263      17.898  15.148  22.243  1.00  0.00           N  
ATOM   3768  H   GLU   263      17.690  14.338  22.810  1.00  0.00           H  
ATOM   3769  CA  GLU   263      18.037  14.967  20.790  1.00  0.00           C  
ATOM   3770  HA  GLU   263      18.134  15.921  20.276  1.00  0.00           H  
ATOM   3771  CB  GLU   263      19.307  14.078  20.459  1.00  0.00           C  
ATOM   3772  HB2 GLU   263      19.521  14.087  19.392  1.00  0.00           H  
ATOM   3773  HB3 GLU   263      20.188  14.505  20.934  1.00  0.00           H  
ATOM   3774  CG  GLU   263      19.316  12.610  20.861  1.00  0.00           C  
ATOM   3775  HG2 GLU   263      18.370  12.165  20.559  1.00  0.00           H  
ATOM   3776  HG3 GLU   263      20.063  12.164  20.208  1.00  0.00           H  
ATOM   3777  CD  GLU   263      19.542  12.170  22.284  1.00  0.00           C  
ATOM   3778  OE1 GLU   263      20.552  11.523  22.465  1.00  0.00           O  
ATOM   3779  OE2 GLU   263      18.794  12.479  23.285  1.00  0.00           O  
ATOM   3780  C   GLU   263      16.803  14.342  20.184  1.00  0.00           C  
ATOM   3781  O   GLU   263      16.861  13.943  18.976  1.00  0.00           O  
ATOM   3782  N   ALA   264      15.681  14.276  20.898  1.00  0.00           N  
ATOM   3783  H   ALA   264      15.647  14.729  21.802  1.00  0.00           H  
ATOM   3784  CA  ALA   264      14.416  13.939  20.310  1.00  0.00           C  
ATOM   3785  HA  ALA   264      14.513  13.228  19.493  1.00  0.00           H  
ATOM   3786  CB  ALA   264      13.491  13.307  21.388  1.00  0.00           C  
ATOM   3787  HB1 ALA   264      13.933  12.408  21.811  1.00  0.00           H  
ATOM   3788  HB2 ALA   264      13.311  13.963  22.237  1.00  0.00           H  
ATOM   3789  HB3 ALA   264      12.546  13.106  20.887  1.00  0.00           H  
ATOM   3790  C   ALA   264      13.721  15.223  19.786  1.00  0.00           C  
ATOM   3791  O   ALA   264      13.268  15.253  18.632  1.00  0.00           O  
ATOM   3792  N   TYR   265      13.825  16.429  20.352  1.00  0.00           N  
ATOM   3793  H   TYR   265      14.238  16.484  21.273  1.00  0.00           H  
ATOM   3794  CA  TYR   265      13.238  17.634  19.847  1.00  0.00           C  
ATOM   3795  HA  TYR   265      13.345  17.603  18.765  1.00  0.00           H  
ATOM   3796  CB  TYR   265      11.796  17.802  20.355  1.00  0.00           C  
ATOM   3797  HB2 TYR   265      11.326  18.725  20.021  1.00  0.00           H  
ATOM   3798  HB3 TYR   265      11.191  16.994  19.948  1.00  0.00           H  
ATOM   3799  CG  TYR   265      11.659  17.697  21.873  1.00  0.00           C  
ATOM   3800  CD1 TYR   265      11.331  16.393  22.456  1.00  0.00           C  
ATOM   3801  HD1 TYR   265      11.096  15.571  21.791  1.00  0.00           H  
ATOM   3802  CE1 TYR   265      11.083  16.358  23.879  1.00  0.00           C  
ATOM   3803  HE1 TYR   265      10.890  15.371  24.282  1.00  0.00           H  
ATOM   3804  CZ  TYR   265      11.058  17.516  24.638  1.00  0.00           C  
ATOM   3805  OH  TYR   265      10.767  17.469  25.920  1.00  0.00           O  
ATOM   3806  HH  TYR   265      10.587  16.602  26.314  1.00  0.00           H  
ATOM   3807  CE2 TYR   265      11.380  18.783  24.033  1.00  0.00           C  
ATOM   3808  HE2 TYR   265      11.392  19.656  24.674  1.00  0.00           H  
ATOM   3809  CD2 TYR   265      11.780  18.828  22.681  1.00  0.00           C  
ATOM   3810  HD2 TYR   265      11.982  19.813  22.278  1.00  0.00           H  
ATOM   3811  C   TYR   265      14.144  18.786  20.310  1.00  0.00           C  
ATOM   3812  O   TYR   265      15.333  18.663  20.573  1.00  0.00           O  
ATOM   3813  N   GLU   266      13.571  20.012  20.325  1.00  0.00           N  
ATOM   3814  H   GLU   266      12.609  20.191  20.068  1.00  0.00           H  
ATOM   3815  CA  GLU   266      14.256  21.130  20.896  1.00  0.00           C  
ATOM   3816  HA  GLU   266      14.766  20.718  21.764  1.00  0.00           H  
ATOM   3817  CB  GLU   266      15.216  21.839  19.993  1.00  0.00           C  
ATOM   3818  HB2 GLU   266      15.756  22.586  20.572  1.00  0.00           H  
ATOM   3819  HB3 GLU   266      15.850  21.154  19.434  1.00  0.00           H  
ATOM   3820  CG  GLU   266      14.570  22.649  18.826  1.00  0.00           C  
ATOM   3821  HG2 GLU   266      13.997  23.497  19.196  1.00  0.00           H  
ATOM   3822  HG3 GLU   266      15.372  23.146  18.285  1.00  0.00           H  
ATOM   3823  CD  GLU   266      13.730  21.878  17.832  1.00  0.00           C  
ATOM   3824  OE1 GLU   266      12.507  21.636  18.106  1.00  0.00           O  
ATOM   3825  OE2 GLU   266      14.349  21.452  16.822  1.00  0.00           O  
ATOM   3826  C   GLU   266      13.340  22.189  21.548  1.00  0.00           C  
ATOM   3827  O   GLU   266      12.190  22.241  21.111  1.00  0.00           O  
ATOM   3828  N   MET   267      13.800  22.993  22.549  1.00  0.00           N  
ATOM   3829  H   MET   267      14.769  22.925  22.829  1.00  0.00           H  
ATOM   3830  CA  MET   267      13.194  24.323  22.904  1.00  0.00           C  
ATOM   3831  HA  MET   267      12.126  24.181  23.051  1.00  0.00           H  
ATOM   3832  CB  MET   267      13.873  24.791  24.107  1.00  0.00           C  
ATOM   3833  HB2 MET   267      13.795  23.975  24.824  1.00  0.00           H  
ATOM   3834  HB3 MET   267      14.933  24.815  23.862  1.00  0.00           H  
ATOM   3835  CG  MET   267      13.515  26.155  24.842  1.00  0.00           C  
ATOM   3836  HG2 MET   267      14.243  26.254  25.644  1.00  0.00           H  
ATOM   3837  HG3 MET   267      13.657  27.004  24.178  1.00  0.00           H  
ATOM   3838  SD  MET   267      11.813  26.071  25.567  1.00  0.00           S  
ATOM   3839  CE  MET   267      12.304  26.372  27.317  1.00  0.00           C  
ATOM   3840  HE1 MET   267      13.066  25.674  27.657  1.00  0.00           H  
ATOM   3841  HE2 MET   267      12.797  27.338  27.396  1.00  0.00           H  
ATOM   3842  HE3 MET   267      11.428  26.447  27.957  1.00  0.00           H  
ATOM   3843  C   MET   267      13.437  25.340  21.675  1.00  0.00           C  
ATOM   3844  O   MET   267      14.634  25.436  21.436  1.00  0.00           O  
ATOM   3845  N   PRO   268      12.493  26.164  21.163  1.00  0.00           N  
ATOM   3846  CD  PRO   268      11.113  26.073  21.581  1.00  0.00           C  
ATOM   3847  HD2 PRO   268      10.990  26.232  22.650  1.00  0.00           H  
ATOM   3848  HD3 PRO   268      10.887  25.041  21.322  1.00  0.00           H  
ATOM   3849  CG  PRO   268      10.350  27.024  20.683  1.00  0.00           C  
ATOM   3850  HG2 PRO   268      10.096  27.871  21.316  1.00  0.00           H  
ATOM   3851  HG3 PRO   268       9.391  26.588  20.408  1.00  0.00           H  
ATOM   3852  CB  PRO   268      11.314  27.369  19.543  1.00  0.00           C  
ATOM   3853  HB2 PRO   268      11.155  28.325  19.049  1.00  0.00           H  
ATOM   3854  HB3 PRO   268      11.111  26.564  18.840  1.00  0.00           H  
ATOM   3855  CA  PRO   268      12.720  27.098  20.084  1.00  0.00           C  
ATOM   3856  HA  PRO   268      13.337  26.574  19.357  1.00  0.00           H  
ATOM   3857  C   PRO   268      13.429  28.396  20.399  1.00  0.00           C  
ATOM   3858  O   PRO   268      13.773  29.056  19.444  1.00  0.00           O  
ATOM   3859  N   SER   269      13.684  28.773  21.683  1.00  0.00           N  
ATOM   3860  H   SER   269      13.360  28.212  22.460  1.00  0.00           H  
ATOM   3861  CA  SER   269      14.200  30.104  21.969  1.00  0.00           C  
ATOM   3862  HA  SER   269      13.438  30.761  21.556  1.00  0.00           H  
ATOM   3863  CB  SER   269      14.494  30.226  23.474  1.00  0.00           C  
ATOM   3864  HB2 SER   269      15.191  29.555  23.970  1.00  0.00           H  
ATOM   3865  HB3 SER   269      14.768  31.240  23.758  1.00  0.00           H  
ATOM   3866  OG  SER   269      13.233  30.042  24.148  1.00  0.00           O  
ATOM   3867  HG  SER   269      13.397  29.797  25.072  1.00  0.00           H  
ATOM   3868  C   SER   269      15.553  30.257  21.298  1.00  0.00           C  
ATOM   3869  O   SER   269      16.250  29.306  20.872  1.00  0.00           O  
ATOM   3870  N   GLU   270      16.017  31.502  21.216  1.00  0.00           N  
ATOM   3871  H   GLU   270      15.307  32.150  21.528  1.00  0.00           H  
ATOM   3872  CA  GLU   270      16.939  32.006  20.221  1.00  0.00           C  
ATOM   3873  HA  GLU   270      17.707  31.248  20.086  1.00  0.00           H  
ATOM   3874  CB  GLU   270      16.222  32.483  18.871  1.00  0.00           C  
ATOM   3875  HB2 GLU   270      15.578  31.705  18.466  1.00  0.00           H  
ATOM   3876  HB3 GLU   270      15.600  33.349  19.090  1.00  0.00           H  
ATOM   3877  CG  GLU   270      17.146  33.073  17.834  1.00  0.00           C  
ATOM   3878  HG2 GLU   270      16.521  33.683  17.185  1.00  0.00           H  
ATOM   3879  HG3 GLU   270      17.813  33.811  18.276  1.00  0.00           H  
ATOM   3880  CD  GLU   270      17.832  32.061  16.979  1.00  0.00           C  
ATOM   3881  OE1 GLU   270      17.753  32.104  15.746  1.00  0.00           O  
ATOM   3882  OE2 GLU   270      18.498  31.170  17.516  1.00  0.00           O  
ATOM   3883  C   GLU   270      17.798  33.156  20.757  1.00  0.00           C  
ATOM   3884  O   GLU   270      18.968  33.151  20.512  1.00  0.00           O  
ATOM   3885  N   GLU   271      17.182  34.031  21.635  1.00  0.00           N  
ATOM   3886  H   GLU   271      16.235  33.971  21.984  1.00  0.00           H  
ATOM   3887  CA  GLU   271      17.978  35.061  22.275  1.00  0.00           C  
ATOM   3888  HA  GLU   271      18.870  35.446  21.786  1.00  0.00           H  
ATOM   3889  CB  GLU   271      17.113  36.248  22.628  1.00  0.00           C  
ATOM   3890  HB2 GLU   271      16.233  36.040  23.234  1.00  0.00           H  
ATOM   3891  HB3 GLU   271      17.673  36.893  23.303  1.00  0.00           H  
ATOM   3892  CG  GLU   271      16.847  37.209  21.437  1.00  0.00           C  
ATOM   3893  HG2 GLU   271      16.652  38.207  21.822  1.00  0.00           H  
ATOM   3894  HG3 GLU   271      17.733  37.361  20.824  1.00  0.00           H  
ATOM   3895  CD  GLU   271      15.667  36.824  20.513  1.00  0.00           C  
ATOM   3896  OE1 GLU   271      14.597  36.481  20.992  1.00  0.00           O  
ATOM   3897  OE2 GLU   271      15.751  36.949  19.297  1.00  0.00           O  
ATOM   3898  C   GLU   271      18.609  34.376  23.482  1.00  0.00           C  
ATOM   3899  O   GLU   271      17.971  34.216  24.583  1.00  0.00           O  
ATOM   3900  N   GLY   272      19.783  33.785  23.250  1.00  0.00           N  
ATOM   3901  H   GLY   272      20.334  33.716  22.405  1.00  0.00           H  
ATOM   3902  CA  GLY   272      20.591  33.326  24.427  1.00  0.00           C  
ATOM   3903  HA2 GLY   272      21.638  33.530  24.215  1.00  0.00           H  
ATOM   3904  HA3 GLY   272      20.498  33.949  25.313  1.00  0.00           H  
ATOM   3905  C   GLY   272      20.409  31.799  24.697  1.00  0.00           C  
ATOM   3906  O   GLY   272      20.503  31.450  25.860  1.00  0.00           O  
ATOM   3907  N   TYR   273      19.914  30.987  23.709  1.00  0.00           N  
ATOM   3908  H   TYR   273      19.976  31.205  22.724  1.00  0.00           H  
ATOM   3909  CA  TYR   273      19.575  29.549  23.994  1.00  0.00           C  
ATOM   3910  HA  TYR   273      20.180  29.269  24.853  1.00  0.00           H  
ATOM   3911  CB  TYR   273      18.083  29.601  24.256  1.00  0.00           C  
ATOM   3912  HB2 TYR   273      17.834  30.581  24.658  1.00  0.00           H  
ATOM   3913  HB3 TYR   273      17.452  29.494  23.375  1.00  0.00           H  
ATOM   3914  CG  TYR   273      17.731  28.562  25.261  1.00  0.00           C  
ATOM   3915  CD1 TYR   273      17.745  28.868  26.600  1.00  0.00           C  
ATOM   3916  HD1 TYR   273      18.221  29.781  26.935  1.00  0.00           H  
ATOM   3917  CE1 TYR   273      17.414  27.890  27.549  1.00  0.00           C  
ATOM   3918  HE1 TYR   273      17.481  28.148  28.599  1.00  0.00           H  
ATOM   3919  CZ  TYR   273      16.910  26.618  27.125  1.00  0.00           C  
ATOM   3920  OH  TYR   273      16.328  25.778  27.987  1.00  0.00           O  
ATOM   3921  HH  TYR   273      16.217  25.995  28.926  1.00  0.00           H  
ATOM   3922  CE2 TYR   273      16.852  26.276  25.752  1.00  0.00           C  
ATOM   3923  HE2 TYR   273      16.442  25.296  25.538  1.00  0.00           H  
ATOM   3924  CD2 TYR   273      17.348  27.219  24.804  1.00  0.00           C  
ATOM   3925  HD2 TYR   273      17.346  26.886  23.773  1.00  0.00           H  
ATOM   3926  C   TYR   273      19.907  28.542  22.845  1.00  0.00           C  
ATOM   3927  O   TYR   273      19.903  28.853  21.656  1.00  0.00           O  
ATOM   3928  N   GLN   274      20.040  27.299  23.368  1.00  0.00           N  
ATOM   3929  H   GLN   274      20.277  27.112  24.333  1.00  0.00           H  
ATOM   3930  CA  GLN   274      20.489  26.253  22.455  1.00  0.00           C  
ATOM   3931  HA  GLN   274      20.011  26.427  21.494  1.00  0.00           H  
ATOM   3932  CB  GLN   274      21.963  26.236  22.262  1.00  0.00           C  
ATOM   3933  HB2 GLN   274      22.302  27.268  22.200  1.00  0.00           H  
ATOM   3934  HB3 GLN   274      22.353  25.900  23.220  1.00  0.00           H  
ATOM   3935  CG  GLN   274      22.513  25.315  21.108  1.00  0.00           C  
ATOM   3936  HG2 GLN   274      22.315  24.273  21.352  1.00  0.00           H  
ATOM   3937  HG3 GLN   274      22.021  25.413  20.143  1.00  0.00           H  
ATOM   3938  CD  GLN   274      24.061  25.320  20.901  1.00  0.00           C  
ATOM   3939  OE1 GLN   274      24.753  26.000  21.642  1.00  0.00           O  
ATOM   3940  NE2 GLN   274      24.505  24.481  19.965  1.00  0.00           N  
ATOM   3941 HE21 GLN   274      25.490  24.444  19.740  1.00  0.00           H  
ATOM   3942 HE22 GLN   274      23.824  23.823  19.612  1.00  0.00           H  
ATOM   3943  C   GLN   274      19.971  24.952  22.900  1.00  0.00           C  
ATOM   3944  O   GLN   274      20.617  24.161  23.569  1.00  0.00           O  
ATOM   3945  N   ASP   275      18.722  24.673  22.419  1.00  0.00           N  
ATOM   3946  H   ASP   275      18.345  25.343  21.762  1.00  0.00           H  
ATOM   3947  CA  ASP   275      18.036  23.432  22.351  1.00  0.00           C  
ATOM   3948  HA  ASP   275      17.147  23.505  21.729  1.00  0.00           H  
ATOM   3949  CB  ASP   275      18.934  22.337  21.776  1.00  0.00           C  
ATOM   3950  HB2 ASP   275      19.758  22.115  22.452  1.00  0.00           H  
ATOM   3951  HB3 ASP   275      18.312  21.445  21.731  1.00  0.00           H  
ATOM   3952  CG  ASP   275      19.547  22.373  20.398  1.00  0.00           C  
ATOM   3953  OD1 ASP   275      19.367  23.346  19.694  1.00  0.00           O  
ATOM   3954  OD2 ASP   275      20.114  21.346  19.982  1.00  0.00           O  
ATOM   3955  C   ASP   275      17.548  23.011  23.722  1.00  0.00           C  
ATOM   3956  O   ASP   275      16.380  22.657  23.874  1.00  0.00           O  
ATOM   3957  N   TYR   276      18.408  23.084  24.722  1.00  0.00           N  
ATOM   3958  H   TYR   276      19.359  23.331  24.486  1.00  0.00           H  
ATOM   3959  CA  TYR   276      18.134  22.533  26.055  1.00  0.00           C  
ATOM   3960  HA  TYR   276      17.120  22.822  26.323  1.00  0.00           H  
ATOM   3961  CB  TYR   276      18.284  21.033  26.202  1.00  0.00           C  
ATOM   3962  HB2 TYR   276      17.971  20.632  27.164  1.00  0.00           H  
ATOM   3963  HB3 TYR   276      17.550  20.548  25.561  1.00  0.00           H  
ATOM   3964  CG  TYR   276      19.694  20.615  25.900  1.00  0.00           C  
ATOM   3965  CD1 TYR   276      19.995  20.041  24.695  1.00  0.00           C  
ATOM   3966  HD1 TYR   276      19.318  20.166  23.858  1.00  0.00           H  
ATOM   3967  CE1 TYR   276      21.228  19.465  24.459  1.00  0.00           C  
ATOM   3968  HE1 TYR   276      21.440  19.039  23.486  1.00  0.00           H  
ATOM   3969  CZ  TYR   276      22.242  19.730  25.386  1.00  0.00           C  
ATOM   3970  OH  TYR   276      23.541  19.353  25.105  1.00  0.00           O  
ATOM   3971  HH  TYR   276      24.091  19.430  25.899  1.00  0.00           H  
ATOM   3972  CE2 TYR   276      21.919  20.227  26.646  1.00  0.00           C  
ATOM   3973  HE2 TYR   276      22.686  20.317  27.405  1.00  0.00           H  
ATOM   3974  CD2 TYR   276      20.643  20.692  26.936  1.00  0.00           C  
ATOM   3975  HD2 TYR   276      20.481  21.114  27.921  1.00  0.00           H  
ATOM   3976  C   TYR   276      18.862  23.306  27.117  1.00  0.00           C  
ATOM   3977  O   TYR   276      18.643  23.061  28.314  1.00  0.00           O  
ATOM   3978  N   GLU   277      19.696  24.289  26.782  1.00  0.00           N  
ATOM   3979  H   GLU   277      19.706  24.622  25.828  1.00  0.00           H  
ATOM   3980  CA  GLU   277      20.519  25.069  27.681  1.00  0.00           C  
ATOM   3981  HA  GLU   277      19.946  25.036  28.605  1.00  0.00           H  
ATOM   3982  CB  GLU   277      21.810  24.316  27.937  1.00  0.00           C  
ATOM   3983  HB2 GLU   277      22.447  24.867  28.627  1.00  0.00           H  
ATOM   3984  HB3 GLU   277      21.553  23.423  28.502  1.00  0.00           H  
ATOM   3985  CG  GLU   277      22.637  23.977  26.667  1.00  0.00           C  
ATOM   3986  HG2 GLU   277      22.007  23.319  26.071  1.00  0.00           H  
ATOM   3987  HG3 GLU   277      22.771  24.892  26.095  1.00  0.00           H  
ATOM   3988  CD  GLU   277      23.990  23.343  26.810  1.00  0.00           C  
ATOM   3989  OE1 GLU   277      24.825  23.796  26.025  1.00  0.00           O  
ATOM   3990  OE2 GLU   277      24.385  22.609  27.760  1.00  0.00           O  
ATOM   3991  C   GLU   277      20.708  26.464  27.244  1.00  0.00           C  
ATOM   3992  O   GLU   277      20.651  26.643  26.016  1.00  0.00           O  
ATOM   3993  N   PRO   278      20.991  27.462  28.135  1.00  0.00           N  
ATOM   3994  CD  PRO   278      20.602  27.467  29.547  1.00  0.00           C  
ATOM   3995  HD2 PRO   278      21.315  26.925  30.164  1.00  0.00           H  
ATOM   3996  HD3 PRO   278      19.588  27.082  29.633  1.00  0.00           H  
ATOM   3997  CG  PRO   278      20.704  28.916  29.988  1.00  0.00           C  
ATOM   3998  HG2 PRO   278      21.115  29.079  30.982  1.00  0.00           H  
ATOM   3999  HG3 PRO   278      19.753  29.422  29.840  1.00  0.00           H  
ATOM   4000  CB  PRO   278      21.853  29.491  29.115  1.00  0.00           C  
ATOM   4001  HB2 PRO   278      22.794  29.172  29.558  1.00  0.00           H  
ATOM   4002  HB3 PRO   278      21.747  30.574  29.093  1.00  0.00           H  
ATOM   4003  CA  PRO   278      21.614  28.738  27.857  1.00  0.00           C  
ATOM   4004  HA  PRO   278      20.895  29.375  27.346  1.00  0.00           H  
ATOM   4005  C   PRO   278      22.831  28.562  26.994  1.00  0.00           C  
ATOM   4006  O   PRO   278      23.739  27.826  27.308  1.00  0.00           O  
ATOM   4007  N   GLU   279      22.872  29.368  25.910  1.00  0.00           N  
ATOM   4008  H   GLU   279      22.165  30.076  25.764  1.00  0.00           H  
ATOM   4009  CA  GLU   279      24.068  29.556  25.120  1.00  0.00           C  
ATOM   4010  HA  GLU   279      24.845  29.983  25.750  1.00  0.00           H  
ATOM   4011  CB  GLU   279      24.627  28.192  24.441  1.00  0.00           C  
ATOM   4012  HB2 GLU   279      24.484  27.302  25.050  1.00  0.00           H  
ATOM   4013  HB3 GLU   279      24.001  27.907  23.597  1.00  0.00           H  
ATOM   4014  CG  GLU   279      26.093  28.162  23.959  1.00  0.00           C  
ATOM   4015  HG2 GLU   279      26.301  27.120  23.723  1.00  0.00           H  
ATOM   4016  HG3 GLU   279      26.110  28.834  23.103  1.00  0.00           H  
ATOM   4017  CD  GLU   279      27.123  28.531  25.045  1.00  0.00           C  
ATOM   4018  OE1 GLU   279      27.474  27.666  25.925  1.00  0.00           O  
ATOM   4019  OE2 GLU   279      27.624  29.710  25.181  1.00  0.00           O  
ATOM   4020  C   GLU   279      23.916  30.571  24.002  1.00  0.00           C  
ATOM   4021  O   GLU   279      22.878  30.619  23.345  1.00  0.00           O  
ATOM   4022  N   ALA   280      25.021  31.316  23.712  1.00  0.00           N  
ATOM   4023  H   ALA   280      25.861  31.083  24.225  1.00  0.00           H  
ATOM   4024  CA  ALA   280      25.054  32.481  22.874  1.00  0.00           C  
ATOM   4025  HA  ALA   280      24.221  32.369  22.183  1.00  0.00           H  
ATOM   4026  CB  ALA   280      24.813  33.756  23.602  1.00  0.00           C  
ATOM   4027  HB1 ALA   280      23.904  33.624  24.187  1.00  0.00           H  
ATOM   4028  HB2 ALA   280      25.581  33.993  24.335  1.00  0.00           H  
ATOM   4029  HB3 ALA   280      24.778  34.567  22.878  1.00  0.00           H  
ATOM   4030  C   ALA   280      26.328  32.508  22.023  1.00  0.00           C  
ATOM   4031  O   ALA   280      26.303  32.965  20.827  1.00  0.00           O  
ATOM   4032  OXT ALA   280      27.434  32.348  22.680  1.00  0.00           O  
TER    4033      ALA   280 
END   
