# Supplementary material for: Exploring Structural Insights of Aβ42 and α-Synuclein Monomers and Heterodimer: A Comparative Study Using Implicit and Explicit Solvent Simulations
Source: J Phys Chem B. 2024 May 3;128(19):4655–69. doi: 10.1021/acs.jpcb.4c00503 (PMC11103699; doi:10.1021/acs.jpcb.4c00503)
Supplement: Supplementary file 3 — jp4c00503_si_003.zip [file jp4c00503_si_003.zip › rep/8_asyn_dimerWT_2_STARTING.pdb]

ATOM      1  N   MET A   1       0.415 -32.875  12.926  1.00  0.00           N  
ATOM      2  CA  MET A   1      -0.719 -32.573  12.067  1.00  0.00           C  
ATOM      3  C   MET A   1      -0.342 -31.435  11.105  1.00  0.00           C  
ATOM      4  O   MET A   1      -0.229 -30.274  11.543  1.00  0.00           O  
ATOM      5  CB  MET A   1      -1.936 -32.131  12.889  1.00  0.00           C  
ATOM      6  CG  MET A   1      -3.288 -32.480  12.329  1.00  0.00           C  
ATOM      7  SD  MET A   1      -4.651 -32.013  13.443  1.00  0.00           S  
ATOM      8  CE  MET A   1      -4.869 -30.301  12.986  1.00  0.00           C  
ATOM      9  HN  MET A   1       0.595 -32.397  13.765  1.00  0.00           H  
ATOM     10  N   ASP A   2       0.268 -31.800   9.974  1.00  0.00           N  
ATOM     11  CA  ASP A   2       0.523 -30.762   8.949  1.00  0.00           C  
ATOM     12  C   ASP A   2      -0.794 -30.177   8.422  1.00  0.00           C  
ATOM     13  O   ASP A   2      -1.469 -30.717   7.578  1.00  0.00           O  
ATOM     14  CB  ASP A   2       1.336 -31.391   7.812  1.00  0.00           C  
ATOM     15  CG  ASP A   2       2.804 -31.521   8.193  1.00  0.00           C  
ATOM     16  OD1 ASP A   2       3.159 -31.174   9.332  1.00  0.00           O  
ATOM     17  OD2 ASP A   2       3.538 -32.115   7.384  1.00  0.00           O1-
ATOM     18  HN  ASP A   2       0.082 -32.727   9.599  1.00  0.00           H  
ATOM     19  N   VAL A   3      -1.210 -29.039   9.033  1.00  0.00           N  
ATOM     20  CA  VAL A   3      -2.442 -28.395   8.676  1.00  0.00           C  
ATOM     21  C   VAL A   3      -2.317 -27.494   7.465  1.00  0.00           C  
ATOM     22  O   VAL A   3      -1.598 -26.491   7.493  1.00  0.00           O  
ATOM     23  CB  VAL A   3      -3.065 -27.644   9.866  1.00  0.00           C  
ATOM     24  CG1 VAL A   3      -4.550 -27.460   9.734  1.00  0.00           C  
ATOM     25  CG2 VAL A   3      -2.752 -28.369  11.166  1.00  0.00           C  
ATOM     26  HN  VAL A   3      -0.543 -28.564   9.629  1.00  0.00           H  
ATOM     27  N   PHE A   4      -3.146 -27.706   6.467  1.00  0.00           N  
ATOM     28  CA  PHE A   4      -3.185 -26.749   5.351  1.00  0.00           C  
ATOM     29  C   PHE A   4      -4.388 -25.868   5.456  1.00  0.00           C  
ATOM     30  O   PHE A   4      -5.509 -26.302   5.162  1.00  0.00           O  
ATOM     31  CB  PHE A   4      -3.155 -27.473   4.008  1.00  0.00           C  
ATOM     32  CG  PHE A   4      -1.908 -27.168   3.209  1.00  0.00           C  
ATOM     33  CD1 PHE A   4      -1.481 -28.033   2.197  1.00  0.00           C  
ATOM     34  CD2 PHE A   4      -1.070 -26.114   3.569  1.00  0.00           C  
ATOM     35  CE1 PHE A   4      -0.394 -27.665   1.394  1.00  0.00           C  
ATOM     36  CE2 PHE A   4      -0.007 -25.718   2.748  1.00  0.00           C  
ATOM     37  CZ  PHE A   4       0.388 -26.559   1.716  1.00  0.00           C  
ATOM     38  HN  PHE A   4      -3.933 -28.341   6.578  1.00  0.00           H  
ATOM     39  N   MET A   5      -4.214 -24.533   5.614  1.00  0.00           N  
ATOM     40  CA  MET A   5      -5.418 -23.684   5.436  1.00  0.00           C  
ATOM     41  C   MET A   5      -5.454 -23.082   4.047  1.00  0.00           C  
ATOM     42  O   MET A   5      -4.554 -22.299   3.703  1.00  0.00           O  
ATOM     43  CB  MET A   5      -5.341 -22.540   6.454  1.00  0.00           C  
ATOM     44  CG  MET A   5      -5.587 -23.051   7.874  1.00  0.00           C  
ATOM     45  SD  MET A   5      -4.924 -21.990   9.176  1.00  0.00           S  
ATOM     46  CE  MET A   5      -3.191 -21.999   8.593  1.00  0.00           C  
ATOM     47  HN  MET A   5      -3.317 -24.122   5.657  1.00  0.00           H  
ATOM     48  N   LYS A   6      -6.452 -23.420   3.243  1.00  0.00           N  
ATOM     49  CA  LYS A   6      -6.386 -23.074   1.830  1.00  0.00           C  
ATOM     50  C   LYS A   6      -7.218 -21.822   1.577  1.00  0.00           C  
ATOM     51  O   LYS A   6      -8.430 -21.730   1.800  1.00  0.00           O  
ATOM     52  CB  LYS A   6      -6.895 -24.237   0.991  1.00  0.00           C  
ATOM     53  CG  LYS A   6      -6.222 -24.431  -0.363  1.00  0.00           C  
ATOM     54  CD  LYS A   6      -6.997 -25.407  -1.252  1.00  0.00           C  
ATOM     55  CE  LYS A   6      -6.896 -24.990  -2.703  1.00  0.00           C  
ATOM     56  NZ  LYS A   6      -7.892 -25.638  -3.590  1.00  0.00           N1+
ATOM     57  HN  LYS A   6      -7.344 -23.695   3.614  1.00  0.00           H  
ATOM     58  HZ1 LYS A   6      -8.791 -25.390  -3.266  1.00  0.00           H  
ATOM     59  HZ2 LYS A   6      -7.743 -25.315  -4.542  1.00  0.00           H  
ATOM     60  HZ3 LYS A   6      -7.701 -26.614  -3.540  1.00  0.00           H  
ATOM     61  N   GLY A   7      -6.501 -20.757   1.236  1.00  0.00           N  
ATOM     62  CA  GLY A   7      -7.100 -19.427   1.095  1.00  0.00           C  
ATOM     63  C   GLY A   7      -6.623 -18.484   2.194  1.00  0.00           C  
ATOM     64  O   GLY A   7      -6.881 -18.738   3.360  1.00  0.00           O  
ATOM     65  HN  GLY A   7      -5.566 -20.891   0.897  1.00  0.00           H  
ATOM     66  N   LEU A   8      -5.845 -17.462   1.828  1.00  0.00           N  
ATOM     67  CA  LEU A   8      -5.216 -16.640   2.877  1.00  0.00           C  
ATOM     68  C   LEU A   8      -6.235 -15.855   3.661  1.00  0.00           C  
ATOM     69  O   LEU A   8      -6.010 -15.420   4.799  1.00  0.00           O  
ATOM     70  CB  LEU A   8      -4.204 -15.680   2.230  1.00  0.00           C  
ATOM     71  CG  LEU A   8      -3.022 -16.400   1.641  1.00  0.00           C  
ATOM     72  CD1 LEU A   8      -2.229 -15.464   0.745  1.00  0.00           C  
ATOM     73  CD2 LEU A   8      -2.045 -16.809   2.716  1.00  0.00           C  
ATOM     74  HN  LEU A   8      -5.837 -17.188   0.861  1.00  0.00           H  
ATOM     75  N   SER A   9      -7.441 -15.697   3.102  1.00  0.00           N  
ATOM     76  CA  SER A   9      -8.452 -14.930   3.871  1.00  0.00           C  
ATOM     77  C   SER A   9      -9.034 -15.881   4.926  1.00  0.00           C  
ATOM     78  O   SER A   9      -9.210 -15.521   6.108  1.00  0.00           O  
ATOM     79  CB  SER A   9      -9.551 -14.498   2.887  1.00  0.00           C  
ATOM     80  OG  SER A   9     -10.438 -13.578   3.476  1.00  0.00           O  
ATOM     81  HN  SER A   9      -7.686 -16.201   2.262  1.00  0.00           H  
ATOM     82  HO  SER A   9     -11.005 -13.985   4.181  1.00  0.00           H  
ATOM     83  N   LYS A  10      -9.466 -17.074   4.498  1.00  0.00           N  
ATOM     84  CA  LYS A  10      -9.844 -18.119   5.423  1.00  0.00           C  
ATOM     85  C   LYS A  10      -8.778 -18.316   6.518  1.00  0.00           C  
ATOM     86  O   LYS A  10      -9.100 -18.707   7.664  1.00  0.00           O  
ATOM     87  CB  LYS A  10     -10.066 -19.433   4.657  1.00  0.00           C  
ATOM     88  CG  LYS A  10     -11.191 -19.331   3.647  1.00  0.00           C  
ATOM     89  CD  LYS A  10     -11.661 -20.713   3.235  1.00  0.00           C  
ATOM     90  CE  LYS A  10     -12.730 -20.632   2.141  1.00  0.00           C  
ATOM     91  NZ  LYS A  10     -14.048 -20.126   2.642  1.00  0.00           N1+
ATOM     92  HN  LYS A  10      -9.652 -17.233   3.508  1.00  0.00           H  
ATOM     93  HZ1 LYS A  10     -14.594 -19.904   1.849  1.00  0.00           H  
ATOM     94  HZ2 LYS A  10     -14.435 -20.825   3.223  1.00  0.00           H  
ATOM     95  HZ3 LYS A  10     -13.859 -19.314   3.179  1.00  0.00           H  
ATOM     96  N   ALA A  11      -7.502 -18.432   6.079  1.00  0.00           N  
ATOM     97  CA  ALA A  11      -6.426 -18.620   7.017  1.00  0.00           C  
ATOM     98  C   ALA A  11      -6.427 -17.532   8.102  1.00  0.00           C  
ATOM     99  O   ALA A  11      -6.013 -17.758   9.246  1.00  0.00           O  
ATOM    100  CB  ALA A  11      -5.076 -18.591   6.261  1.00  0.00           C  
ATOM    101  HN  ALA A  11      -7.278 -18.110   5.147  1.00  0.00           H  
ATOM    102  N   LYS A  12      -6.479 -16.270   7.621  1.00  0.00           N  
ATOM    103  CA  LYS A  12      -6.392 -15.175   8.606  1.00  0.00           C  
ATOM    104  C   LYS A  12      -7.664 -15.048   9.418  1.00  0.00           C  
ATOM    105  O   LYS A  12      -7.683 -14.393  10.488  1.00  0.00           O  
ATOM    106  CB  LYS A  12      -6.168 -13.859   7.819  1.00  0.00           C  
ATOM    107  CG  LYS A  12      -5.078 -13.029   8.496  1.00  0.00           C  
ATOM    108  CD  LYS A  12      -4.840 -11.718   7.780  1.00  0.00           C  
ATOM    109  CE  LYS A  12      -5.833 -10.667   8.233  1.00  0.00           C  
ATOM    110  NZ  LYS A  12      -5.542  -9.285   7.803  1.00  0.00           N1+
ATOM    111  HN  LYS A  12      -6.444 -16.107   6.634  1.00  0.00           H  
ATOM    112  HZ1 LYS A  12      -5.762  -9.203   6.837  1.00  0.00           H  
ATOM    113  HZ2 LYS A  12      -6.063  -8.638   8.377  1.00  0.00           H  
ATOM    114  HZ3 LYS A  12      -4.575  -9.136   8.005  1.00  0.00           H  
ATOM    115  N   GLU A  13      -8.771 -15.561   8.925  1.00  0.00           N  
ATOM    116  CA  GLU A  13      -9.883 -15.871   9.856  1.00  0.00           C  
ATOM    117  C   GLU A  13      -9.444 -16.883  10.878  1.00  0.00           C  
ATOM    118  O   GLU A  13      -9.865 -16.798  12.031  1.00  0.00           O  
ATOM    119  CB  GLU A  13     -11.071 -16.371   9.009  1.00  0.00           C  
ATOM    120  CG  GLU A  13     -11.823 -15.249   8.319  1.00  0.00           C  
ATOM    121  CD  GLU A  13     -12.734 -15.791   7.248  1.00  0.00           C  
ATOM    122  OE1 GLU A  13     -12.664 -15.393   6.077  1.00  0.00           O  
ATOM    123  OE2 GLU A  13     -13.671 -16.576   7.602  1.00  0.00           O1-
ATOM    124  HN  GLU A  13      -8.776 -15.940   7.988  1.00  0.00           H  
ATOM    125  N   GLY A  14      -8.642 -17.869  10.498  1.00  0.00           N  
ATOM    126  CA  GLY A  14      -8.082 -18.787  11.448  1.00  0.00           C  
ATOM    127  C   GLY A  14      -7.218 -18.091  12.501  1.00  0.00           C  
ATOM    128  O   GLY A  14      -7.210 -18.462  13.675  1.00  0.00           O  
ATOM    129  HN  GLY A  14      -8.411 -17.970   9.517  1.00  0.00           H  
ATOM    130  N   VAL A  15      -6.240 -17.295  12.005  1.00  0.00           N  
ATOM    131  CA  VAL A  15      -5.120 -16.866  12.813  1.00  0.00           C  
ATOM    132  C   VAL A  15      -5.450 -15.644  13.627  1.00  0.00           C  
ATOM    133  O   VAL A  15      -5.069 -15.507  14.810  1.00  0.00           O  
ATOM    134  CB  VAL A  15      -3.829 -16.714  12.015  1.00  0.00           C  
ATOM    135  CG1 VAL A  15      -3.446 -17.902  11.181  1.00  0.00           C  
ATOM    136  CG2 VAL A  15      -3.915 -15.475  11.134  1.00  0.00           C  
ATOM    137  HN  VAL A  15      -6.319 -16.914  11.076  1.00  0.00           H  
ATOM    138  N   VAL A  16      -6.417 -14.857  13.135  1.00  0.00           N  
ATOM    139  CA  VAL A  16      -6.673 -13.575  13.840  1.00  0.00           C  
ATOM    140  C   VAL A  16      -7.942 -13.734  14.670  1.00  0.00           C  
ATOM    141  O   VAL A  16      -7.993 -13.257  15.827  1.00  0.00           O  
ATOM    142  CB  VAL A  16      -6.894 -12.490  12.795  1.00  0.00           C  
ATOM    143  CG1 VAL A  16      -7.451 -11.170  13.329  1.00  0.00           C  
ATOM    144  CG2 VAL A  16      -5.678 -12.290  11.925  1.00  0.00           C  
ATOM    145  HN  VAL A  16      -6.801 -15.061  12.232  1.00  0.00           H  
ATOM    146  N   ALA A  17      -8.965 -14.357  14.098  1.00  0.00           N  
ATOM    147  CA  ALA A  17     -10.237 -14.481  14.738  1.00  0.00           C  
ATOM    148  C   ALA A  17     -10.426 -15.778  15.481  1.00  0.00           C  
ATOM    149  O   ALA A  17     -10.876 -15.746  16.650  1.00  0.00           O  
ATOM    150  CB  ALA A  17     -11.431 -14.202  13.813  1.00  0.00           C  
ATOM    151  HN  ALA A  17      -8.830 -14.674  13.142  1.00  0.00           H  
ATOM    152  N   ALA A  18     -10.445 -16.884  14.779  1.00  0.00           N  
ATOM    153  CA  ALA A  18     -10.768 -18.197  15.366  1.00  0.00           C  
ATOM    154  C   ALA A  18      -9.853 -18.482  16.572  1.00  0.00           C  
ATOM    155  O   ALA A  18     -10.318 -18.381  17.730  1.00  0.00           O  
ATOM    156  CB  ALA A  18     -10.615 -19.306  14.310  1.00  0.00           C  
ATOM    157  HN  ALA A  18     -10.196 -16.880  13.810  1.00  0.00           H  
ATOM    158  N   ALA A  19      -8.537 -18.358  16.385  1.00  0.00           N  
ATOM    159  CA  ALA A  19      -7.648 -18.116  17.531  1.00  0.00           C  
ATOM    160  C   ALA A  19      -7.290 -16.606  17.517  1.00  0.00           C  
ATOM    161  O   ALA A  19      -7.275 -15.991  16.427  1.00  0.00           O  
ATOM    162  CB  ALA A  19      -6.389 -18.962  17.366  1.00  0.00           C  
ATOM    163  HN  ALA A  19      -8.127 -18.617  15.517  1.00  0.00           H  
ATOM    164  N   GLU A  20      -7.352 -15.980  18.689  1.00  0.00           N  
ATOM    165  CA  GLU A  20      -7.050 -14.553  18.769  1.00  0.00           C  
ATOM    166  C   GLU A  20      -5.837 -14.164  17.965  1.00  0.00           C  
ATOM    167  O   GLU A  20      -4.828 -14.894  17.904  1.00  0.00           O  
ATOM    168  CB  GLU A  20      -6.889 -14.153  20.247  1.00  0.00           C  
ATOM    169  CG  GLU A  20      -8.156 -14.334  21.087  1.00  0.00           C  
ATOM    170  CD  GLU A  20      -7.880 -14.392  22.585  1.00  0.00           C  
ATOM    171  OE1 GLU A  20      -8.603 -15.112  23.300  1.00  0.00           O  
ATOM    172  OE2 GLU A  20      -6.874 -13.796  23.035  1.00  0.00           O1-
ATOM    173  HN  GLU A  20      -7.711 -16.452  19.493  1.00  0.00           H  
ATOM    174  N   LYS A  21      -5.823 -12.899  17.548  1.00  0.00           N  
ATOM    175  CA  LYS A  21      -4.667 -12.356  16.844  1.00  0.00           C  
ATOM    176  C   LYS A  21      -3.478 -12.199  17.820  1.00  0.00           C  
ATOM    177  O   LYS A  21      -2.349 -12.580  17.441  1.00  0.00           O  
ATOM    178  CB  LYS A  21      -5.001 -11.029  16.166  1.00  0.00           C  
ATOM    179  CG  LYS A  21      -3.922 -10.464  15.260  1.00  0.00           C  
ATOM    180  CD  LYS A  21      -3.852  -8.944  15.242  1.00  0.00           C  
ATOM    181  CE  LYS A  21      -3.606  -8.344  16.620  1.00  0.00           C  
ATOM    182  NZ  LYS A  21      -3.182  -6.922  16.494  1.00  0.00           N1+
ATOM    183  HN  LYS A  21      -6.704 -12.443  17.403  1.00  0.00           H  
ATOM    184  HZ1 LYS A  21      -2.365  -6.894  15.948  1.00  0.00           H  
ATOM    185  HZ2 LYS A  21      -3.921  -6.421  16.041  1.00  0.00           H  
ATOM    186  HZ3 LYS A  21      -3.056  -6.537  17.421  1.00  0.00           H  
ATOM    187  N   THR A  22      -3.764 -12.079  19.106  1.00  0.00           N  
ATOM    188  CA  THR A  22      -2.687 -11.893  20.101  1.00  0.00           C  
ATOM    189  C   THR A  22      -2.052 -13.204  20.481  1.00  0.00           C  
ATOM    190  O   THR A  22      -0.824 -13.379  20.417  1.00  0.00           O  
ATOM    191  CB  THR A  22      -3.184 -11.090  21.300  1.00  0.00           C  
ATOM    192  CG2 THR A  22      -2.340 -11.353  22.415  1.00  0.00           C  
ATOM    193  OG1 THR A  22      -4.629 -11.425  21.606  1.00  0.00           O  
ATOM    194  HN  THR A  22      -4.660 -11.682  19.357  1.00  0.00           H  
ATOM    195  HO  THR A  22      -1.439 -10.932  22.192  1.00  0.00           H  
ATOM    196  N   LYS A  23      -2.923 -14.200  20.749  1.00  0.00           N  
ATOM    197  CA  LYS A  23      -2.429 -15.593  20.894  1.00  0.00           C  
ATOM    198  C   LYS A  23      -1.478 -15.970  19.760  1.00  0.00           C  
ATOM    199  O   LYS A  23      -0.272 -16.196  19.969  1.00  0.00           O  
ATOM    200  CB  LYS A  23      -3.624 -16.572  20.936  1.00  0.00           C  
ATOM    201  CG  LYS A  23      -4.342 -16.499  22.269  1.00  0.00           C  
ATOM    202  CD  LYS A  23      -5.559 -17.391  22.357  1.00  0.00           C  
ATOM    203  CE  LYS A  23      -5.819 -17.807  23.814  1.00  0.00           C  
ATOM    204  NZ  LYS A  23      -6.320 -16.691  24.648  1.00  0.00           N1+
ATOM    205  HN  LYS A  23      -3.869 -13.976  20.845  1.00  0.00           H  
ATOM    206  HZ1 LYS A  23      -6.331 -16.964  25.599  1.00  0.00           H  
ATOM    207  HZ2 LYS A  23      -5.713 -15.921  24.512  1.00  0.00           H  
ATOM    208  HZ3 LYS A  23      -7.239 -16.434  24.344  1.00  0.00           H  
ATOM    209  N   GLN A  24      -1.942 -15.718  18.509  1.00  0.00           N  
ATOM    210  CA  GLN A  24      -1.213 -16.286  17.381  1.00  0.00           C  
ATOM    211  C   GLN A  24       0.096 -15.609  17.103  1.00  0.00           C  
ATOM    212  O   GLN A  24       1.059 -16.189  16.561  1.00  0.00           O  
ATOM    213  CB  GLN A  24      -2.097 -16.454  16.148  1.00  0.00           C  
ATOM    214  CG  GLN A  24      -1.626 -17.498  15.158  1.00  0.00           C  
ATOM    215  CD  GLN A  24      -1.697 -18.926  15.658  1.00  0.00           C  
ATOM    216  NE2 GLN A  24      -2.749 -19.563  15.445  1.00  0.00           N  
ATOM    217  OE1 GLN A  24      -0.821 -19.298  16.576  1.00  0.00           O  
ATOM    218  HN  GLN A  24      -2.936 -15.526  18.456  1.00  0.00           H  
ATOM    219 1HNE GLN A  24      -0.973 -20.186  17.044  1.00  0.00           H  
ATOM    220 2HNE GLN A  24      -0.321 -18.588  17.059  1.00  0.00           H  
ATOM    221  N   GLY A  25       0.188 -14.295  17.328  1.00  0.00           N  
ATOM    222  CA  GLY A  25       1.255 -13.483  16.702  1.00  0.00           C  
ATOM    223  C   GLY A  25       1.112 -13.413  15.202  1.00  0.00           C  
ATOM    224  O   GLY A  25       1.669 -14.267  14.486  1.00  0.00           O  
ATOM    225  HN  GLY A  25      -0.569 -13.822  17.785  1.00  0.00           H  
ATOM    226  N   VAL A  26       0.335 -12.463  14.683  1.00  0.00           N  
ATOM    227  CA  VAL A  26       0.214 -12.365  13.230  1.00  0.00           C  
ATOM    228  C   VAL A  26       0.987 -11.191  12.693  1.00  0.00           C  
ATOM    229  O   VAL A  26       0.510 -10.044  12.795  1.00  0.00           O  
ATOM    230  CB  VAL A  26      -1.262 -12.290  12.839  1.00  0.00           C  
ATOM    231  CG1 VAL A  26      -1.484 -12.353  11.333  1.00  0.00           C  
ATOM    232  CG2 VAL A  26      -2.078 -13.352  13.581  1.00  0.00           C  
ATOM    233  HN  VAL A  26      -0.147 -11.849  15.294  1.00  0.00           H  
ATOM    234  N   ALA A  27       2.001 -11.404  11.860  1.00  0.00           N  
ATOM    235  CA  ALA A  27       2.598 -10.308  11.064  1.00  0.00           C  
ATOM    236  C   ALA A  27       1.746 -10.031   9.813  1.00  0.00           C  
ATOM    237  O   ALA A  27       1.038 -10.970   9.386  1.00  0.00           O  
ATOM    238  CB  ALA A  27       4.007 -10.739  10.611  1.00  0.00           C  
ATOM    239  HN  ALA A  27       2.322 -12.344  11.719  1.00  0.00           H  
ATOM    240  N   GLU A  28       1.588  -8.761   9.464  1.00  0.00           N  
ATOM    241  CA  GLU A  28       0.997  -8.480   8.139  1.00  0.00           C  
ATOM    242  C   GLU A  28       2.037  -7.899   7.169  1.00  0.00           C  
ATOM    243  O   GLU A  28       2.419  -6.734   7.227  1.00  0.00           O  
ATOM    244  CB  GLU A  28      -0.144  -7.469   8.278  1.00  0.00           C  
ATOM    245  CG  GLU A  28      -1.360  -8.042   8.943  1.00  0.00           C  
ATOM    246  CD  GLU A  28      -2.566  -7.118   8.818  1.00  0.00           C  
ATOM    247  OE1 GLU A  28      -3.414  -7.365   7.957  1.00  0.00           O  
ATOM    248  OE2 GLU A  28      -2.722  -6.253   9.720  1.00  0.00           O1-
ATOM    249  HN  GLU A  28       2.191  -8.086   9.901  1.00  0.00           H  
ATOM    250  N   ALA A  29       2.547  -8.792   6.293  1.00  0.00           N  
ATOM    251  CA  ALA A  29       3.765  -8.433   5.524  1.00  0.00           C  
ATOM    252  C   ALA A  29       3.549  -7.223   4.637  1.00  0.00           C  
ATOM    253  O   ALA A  29       2.690  -7.261   3.725  1.00  0.00           O  
ATOM    254  CB  ALA A  29       4.229  -9.599   4.668  1.00  0.00           C  
ATOM    255  HN  ALA A  29       2.369  -9.763   6.476  1.00  0.00           H  
ATOM    256  N   ALA A  30       4.127  -6.068   5.018  1.00  0.00           N  
ATOM    257  CA  ALA A  30       4.131  -4.964   4.040  1.00  0.00           C  
ATOM    258  C   ALA A  30       5.486  -4.287   3.978  1.00  0.00           C  
ATOM    259  O   ALA A  30       6.130  -4.186   5.025  1.00  0.00           O  
ATOM    260  CB  ALA A  30       3.051  -3.967   4.436  1.00  0.00           C  
ATOM    261  HN  ALA A  30       4.601  -6.037   5.885  1.00  0.00           H  
ATOM    262  N   GLY A  31       5.760  -3.545   2.888  1.00  0.00           N  
ATOM    263  CA  GLY A  31       6.895  -2.652   2.837  1.00  0.00           C  
ATOM    264  C   GLY A  31       7.586  -2.551   1.513  1.00  0.00           C  
ATOM    265  O   GLY A  31       7.076  -2.023   0.502  1.00  0.00           O  
ATOM    266  HN  GLY A  31       5.105  -3.544   2.114  1.00  0.00           H  
ATOM    267  N   LYS A  32       8.880  -2.865   1.483  1.00  0.00           N  
ATOM    268  CA  LYS A  32       9.736  -2.625   0.344  1.00  0.00           C  
ATOM    269  C   LYS A  32      10.382  -3.892  -0.177  1.00  0.00           C  
ATOM    270  O   LYS A  32      11.231  -4.520   0.499  1.00  0.00           O  
ATOM    271  CB  LYS A  32      10.790  -1.564   0.701  1.00  0.00           C  
ATOM    272  CG  LYS A  32      11.749  -1.302  -0.463  1.00  0.00           C  
ATOM    273  CD  LYS A  32      13.030  -0.627   0.019  1.00  0.00           C  
ATOM    274  CE  LYS A  32      12.718   0.774   0.558  1.00  0.00           C  
ATOM    275  NZ  LYS A  32      13.904   1.646   0.713  1.00  0.00           N1+
ATOM    276  HN  LYS A  32       9.258  -3.306   2.319  1.00  0.00           H  
ATOM    277  HZ1 LYS A  32      14.476   1.301   1.440  1.00  0.00           H  
ATOM    278  HZ2 LYS A  32      14.361   1.598  -0.166  1.00  0.00           H  
ATOM    279  HZ3 LYS A  32      13.587   2.548   0.949  1.00  0.00           H  
ATOM    280  N   THR A  33      10.094  -4.245  -1.451  1.00  0.00           N  
ATOM    281  CA  THR A  33      10.647  -5.481  -1.965  1.00  0.00           C  
ATOM    282  C   THR A  33      12.119  -5.365  -2.393  1.00  0.00           C  
ATOM    283  O   THR A  33      12.817  -6.353  -2.311  1.00  0.00           O  
ATOM    284  CB  THR A  33       9.847  -6.008  -3.160  1.00  0.00           C  
ATOM    285  CG2 THR A  33       9.582  -4.961  -4.072  1.00  0.00           C  
ATOM    286  OG1 THR A  33       8.597  -6.776  -2.789  1.00  0.00           O  
ATOM    287  HN  THR A  33       9.469  -3.716  -2.001  1.00  0.00           H  
ATOM    288  HO  THR A  33      10.468  -4.716  -4.493  1.00  0.00           H  
ATOM    289  N   LYS A  34      12.581  -4.104  -2.499  1.00  0.00           N  
ATOM    290  CA  LYS A  34      13.995  -3.910  -2.749  1.00  0.00           C  
ATOM    291  C   LYS A  34      14.858  -4.420  -1.625  1.00  0.00           C  
ATOM    292  O   LYS A  34      15.868  -5.131  -1.807  1.00  0.00           O  
ATOM    293  CB  LYS A  34      14.318  -2.460  -3.089  1.00  0.00           C  
ATOM    294  CG  LYS A  34      13.547  -1.968  -4.286  1.00  0.00           C  
ATOM    295  CD  LYS A  34      13.853  -2.678  -5.584  1.00  0.00           C  
ATOM    296  CE  LYS A  34      15.307  -2.501  -5.975  1.00  0.00           C  
ATOM    297  NZ  LYS A  34      15.624  -3.084  -7.309  1.00  0.00           N1+
ATOM    298  HN  LYS A  34      11.955  -3.328  -2.514  1.00  0.00           H  
ATOM    299  HZ1 LYS A  34      16.625  -3.068  -7.438  1.00  0.00           H  
ATOM    300  HZ2 LYS A  34      15.256  -4.003  -7.300  1.00  0.00           H  
ATOM    301  HZ3 LYS A  34      15.136  -2.557  -8.005  1.00  0.00           H  
ATOM    302  N   GLU A  35      14.537  -3.973  -0.395  1.00  0.00           N  
ATOM    303  CA  GLU A  35      15.506  -4.082   0.708  1.00  0.00           C  
ATOM    304  C   GLU A  35      14.891  -4.924   1.846  1.00  0.00           C  
ATOM    305  O   GLU A  35      15.613  -5.710   2.435  1.00  0.00           O  
ATOM    306  CB  GLU A  35      15.894  -2.687   1.192  1.00  0.00           C  
ATOM    307  CG  GLU A  35      16.581  -1.778   0.205  1.00  0.00           C  
ATOM    308  CD  GLU A  35      16.509  -0.313   0.597  1.00  0.00           C  
ATOM    309  OE1 GLU A  35      16.248  -0.041   1.787  1.00  0.00           O  
ATOM    310  OE2 GLU A  35      16.441   0.555  -0.308  1.00  0.00           O1-
ATOM    311  HN  GLU A  35      13.695  -3.466  -0.224  1.00  0.00           H  
ATOM    312  N   GLY A  36      13.625  -4.629   2.191  1.00  0.00           N  
ATOM    313  CA  GLY A  36      13.083  -5.188   3.426  1.00  0.00           C  
ATOM    314  C   GLY A  36      11.571  -5.350   3.392  1.00  0.00           C  
ATOM    315  O   GLY A  36      10.827  -4.407   3.160  1.00  0.00           O  
ATOM    316  HN  GLY A  36      12.964  -4.366   1.466  1.00  0.00           H  
ATOM    317  N   VAL A  37      11.094  -6.550   3.708  1.00  0.00           N  
ATOM    318  CA  VAL A  37       9.649  -6.680   4.034  1.00  0.00           C  
ATOM    319  C   VAL A  37       9.387  -6.548   5.522  1.00  0.00           C  
ATOM    320  O   VAL A  37      10.223  -7.100   6.279  1.00  0.00           O  
ATOM    321  CB  VAL A  37       9.076  -7.971   3.464  1.00  0.00           C  
ATOM    322  CG1 VAL A  37       7.953  -8.597   4.250  1.00  0.00           C  
ATOM    323  CG2 VAL A  37       8.629  -7.727   2.017  1.00  0.00           C  
ATOM    324  HN  VAL A  37      11.709  -7.346   3.684  1.00  0.00           H  
ATOM    325  N   LEU A  38       8.661  -5.491   5.881  1.00  0.00           N  
ATOM    326  CA  LEU A  38       8.538  -5.177   7.320  1.00  0.00           C  
ATOM    327  C   LEU A  38       7.307  -5.936   7.868  1.00  0.00           C  
ATOM    328  O   LEU A  38       6.375  -6.101   7.069  1.00  0.00           O  
ATOM    329  CB  LEU A  38       8.278  -3.667   7.519  1.00  0.00           C  
ATOM    330  CG  LEU A  38       9.493  -2.818   7.203  1.00  0.00           C  
ATOM    331  CD1 LEU A  38       9.490  -2.187   5.835  1.00  0.00           C  
ATOM    332  CD2 LEU A  38       9.623  -1.625   8.136  1.00  0.00           C  
ATOM    333  HN  LEU A  38       8.319  -4.819   5.243  1.00  0.00           H  
ATOM    334  N   TYR A  39       7.542  -6.793   8.852  1.00  0.00           N  
ATOM    335  CA  TYR A  39       6.669  -7.983   9.035  1.00  0.00           C  
ATOM    336  C   TYR A  39       5.301  -7.463   9.545  1.00  0.00           C  
ATOM    337  O   TYR A  39       4.231  -7.868   9.090  1.00  0.00           O  
ATOM    338  CB  TYR A  39       7.300  -8.938  10.036  1.00  0.00           C  
ATOM    339  CG  TYR A  39       8.527  -9.679   9.499  1.00  0.00           C  
ATOM    340  CD1 TYR A  39       8.337 -10.896   8.838  1.00  0.00           C  
ATOM    341  CD2 TYR A  39       9.786  -9.423  10.050  1.00  0.00           C  
ATOM    342  CE1 TYR A  39       9.389 -11.758   8.569  1.00  0.00           C  
ATOM    343  CE2 TYR A  39      10.839 -10.335   9.839  1.00  0.00           C  
ATOM    344  CZ  TYR A  39      10.662 -11.485   9.078  1.00  0.00           C  
ATOM    345  OH  TYR A  39      11.735 -12.273   8.757  1.00  0.00           O  
ATOM    346  HN  TYR A  39       8.128  -6.518   9.633  1.00  0.00           H  
ATOM    347  HO  TYR A  39      11.364 -13.163   8.444  1.00  0.00           H  
ATOM    348  N   VAL A  40       5.388  -6.552  10.504  1.00  0.00           N  
ATOM    349  CA  VAL A  40       4.178  -6.190  11.247  1.00  0.00           C  
ATOM    350  C   VAL A  40       3.680  -4.817  10.801  1.00  0.00           C  
ATOM    351  O   VAL A  40       4.047  -3.845  11.424  1.00  0.00           O  
ATOM    352  CB  VAL A  40       4.429  -6.220  12.764  1.00  0.00           C  
ATOM    353  CG1 VAL A  40       3.192  -6.424  13.597  1.00  0.00           C  
ATOM    354  CG2 VAL A  40       5.441  -7.313  13.089  1.00  0.00           C  
ATOM    355  HN  VAL A  40       6.261  -6.108  10.692  1.00  0.00           H  
ATOM    356  N   GLY A  41       2.774  -4.810   9.812  1.00  0.00           N  
ATOM    357  CA  GLY A  41       2.297  -3.517   9.318  1.00  0.00           C  
ATOM    358  C   GLY A  41       1.484  -2.777  10.362  1.00  0.00           C  
ATOM    359  O   GLY A  41       1.088  -3.390  11.352  1.00  0.00           O  
ATOM    360  HN  GLY A  41       2.689  -5.646   9.261  1.00  0.00           H  
ATOM    361  N   SER A  42       1.470  -1.452  10.278  1.00  0.00           N  
ATOM    362  CA  SER A  42       0.727  -0.682  11.288  1.00  0.00           C  
ATOM    363  C   SER A  42      -0.450   0.081  10.659  1.00  0.00           C  
ATOM    364  O   SER A  42      -0.298   0.964   9.820  1.00  0.00           O  
ATOM    365  CB  SER A  42       1.685   0.304  11.991  1.00  0.00           C  
ATOM    366  OG  SER A  42       1.119   0.713  13.228  1.00  0.00           O  
ATOM    367  HN  SER A  42       1.718  -0.969   9.446  1.00  0.00           H  
ATOM    368  HO  SER A  42       1.035  -0.066  13.837  1.00  0.00           H  
ATOM    369  N   LYS A  43      -1.581   0.012  11.396  1.00  0.00           N  
ATOM    370  CA  LYS A  43      -2.662   1.003  11.169  1.00  0.00           C  
ATOM    371  C   LYS A  43      -2.406   2.320  11.851  1.00  0.00           C  
ATOM    372  O   LYS A  43      -2.885   3.378  11.421  1.00  0.00           O  
ATOM    373  CB  LYS A  43      -3.966   0.392  11.684  1.00  0.00           C  
ATOM    374  CG  LYS A  43      -3.959  -0.039  13.141  1.00  0.00           C  
ATOM    375  CD  LYS A  43      -4.985  -1.086  13.495  1.00  0.00           C  
ATOM    376  CE  LYS A  43      -6.398  -0.565  13.339  1.00  0.00           C  
ATOM    377  NZ  LYS A  43      -7.374  -1.222  14.251  1.00  0.00           N1+
ATOM    378  HN  LYS A  43      -1.720  -0.729  12.027  1.00  0.00           H  
ATOM    379  HZ1 LYS A  43      -6.978  -1.119  15.151  1.00  0.00           H  
ATOM    380  HZ2 LYS A  43      -8.251  -0.721  14.196  1.00  0.00           H  
ATOM    381  HZ3 LYS A  43      -7.506  -2.165  13.967  1.00  0.00           H  
ATOM    382  N   THR A  44      -1.534   2.352  12.859  1.00  0.00           N  
ATOM    383  CA  THR A  44      -1.265   3.612  13.584  1.00  0.00           C  
ATOM    384  C   THR A  44       0.046   4.227  13.105  1.00  0.00           C  
ATOM    385  O   THR A  44       0.699   3.608  12.270  1.00  0.00           O  
ATOM    386  CB  THR A  44      -1.147   3.328  15.077  1.00  0.00           C  
ATOM    387  CG2 THR A  44       0.049   3.821  15.634  1.00  0.00           C  
ATOM    388  OG1 THR A  44      -1.372   1.864  15.398  1.00  0.00           O  
ATOM    389  HN  THR A  44      -1.041   1.532  13.136  1.00  0.00           H  
ATOM    390  HO  THR A  44      -0.010   3.827  16.641  1.00  0.00           H  
ATOM    391  N   LYS A  45       0.335   5.461  13.520  1.00  0.00           N  
ATOM    392  CA  LYS A  45       1.372   6.232  12.831  1.00  0.00           C  
ATOM    393  C   LYS A  45       2.749   5.879  13.432  1.00  0.00           C  
ATOM    394  O   LYS A  45       3.774   6.445  12.999  1.00  0.00           O  
ATOM    395  CB  LYS A  45       1.125   7.745  12.946  1.00  0.00           C  
ATOM    396  CG  LYS A  45      -0.180   8.233  12.320  1.00  0.00           C  
ATOM    397  CD  LYS A  45      -0.650   9.494  12.997  1.00  0.00           C  
ATOM    398  CE  LYS A  45      -1.793  10.135  12.213  1.00  0.00           C  
ATOM    399  NZ  LYS A  45      -1.310  11.015  11.122  1.00  0.00           N1+
ATOM    400  HN  LYS A  45      -0.358   5.957  14.071  1.00  0.00           H  
ATOM    401  HZ1 LYS A  45      -0.647  11.623  11.554  1.00  0.00           H  
ATOM    402  HZ2 LYS A  45      -0.859  10.451  10.452  1.00  0.00           H  
ATOM    403  HZ3 LYS A  45      -2.069  11.534  10.779  1.00  0.00           H  
ATOM    404  N   GLU A  46       2.715   5.219  14.602  1.00  0.00           N  
ATOM    405  CA  GLU A  46       4.009   4.966  15.283  1.00  0.00           C  
ATOM    406  C   GLU A  46       4.620   3.709  14.607  1.00  0.00           C  
ATOM    407  O   GLU A  46       4.091   2.602  14.650  1.00  0.00           O  
ATOM    408  CB  GLU A  46       3.736   4.587  16.754  1.00  0.00           C  
ATOM    409  CG  GLU A  46       3.039   5.641  17.581  1.00  0.00           C  
ATOM    410  CD  GLU A  46       3.056   5.366  19.076  1.00  0.00           C  
ATOM    411  OE1 GLU A  46       3.521   4.284  19.494  1.00  0.00           O  
ATOM    412  OE2 GLU A  46       2.481   6.192  19.810  1.00  0.00           O1-
ATOM    413  HN  GLU A  46       1.836   5.031  15.052  1.00  0.00           H  
ATOM    414  N   GLY A  47       5.551   4.014  13.686  1.00  0.00           N  
ATOM    415  CA  GLY A  47       6.038   2.955  12.779  1.00  0.00           C  
ATOM    416  C   GLY A  47       7.171   3.487  11.936  1.00  0.00           C  
ATOM    417  O   GLY A  47       7.163   4.638  11.500  1.00  0.00           O  
ATOM    418  HN  GLY A  47       6.013   4.893  13.678  1.00  0.00           H  
ATOM    419  N   VAL A  48       8.078   2.589  11.518  1.00  0.00           N  
ATOM    420  CA  VAL A  48       9.028   2.911  10.424  1.00  0.00           C  
ATOM    421  C   VAL A  48       8.349   3.013   9.088  1.00  0.00           C  
ATOM    422  O   VAL A  48       7.369   2.294   8.813  1.00  0.00           O  
ATOM    423  CB  VAL A  48      10.158   1.860  10.420  1.00  0.00           C  
ATOM    424  CG1 VAL A  48      11.302   2.174   9.490  1.00  0.00           C  
ATOM    425  CG2 VAL A  48      10.595   1.477  11.818  1.00  0.00           C  
ATOM    426  HN  VAL A  48       8.041   1.651  11.799  1.00  0.00           H  
ATOM    427  N   VAL A  49       8.685   4.025   8.306  1.00  0.00           N  
ATOM    428  CA  VAL A  49       7.886   4.295   7.098  1.00  0.00           C  
ATOM    429  C   VAL A  49       8.568   3.876   5.822  1.00  0.00           C  
ATOM    430  O   VAL A  49       9.680   4.347   5.575  1.00  0.00           O  
ATOM    431  CB  VAL A  49       7.461   5.769   7.031  1.00  0.00           C  
ATOM    432  CG1 VAL A  49       6.317   6.012   6.090  1.00  0.00           C  
ATOM    433  CG2 VAL A  49       7.200   6.295   8.438  1.00  0.00           C  
ATOM    434  HN  VAL A  49       9.388   4.676   8.638  1.00  0.00           H  
ATOM    435  N   HIS A  50       7.877   3.149   4.941  1.00  0.00           N  
ATOM    436  CA  HIS A  50       8.570   2.686   3.730  1.00  0.00           C  
ATOM    437  C   HIS A  50       7.726   2.853   2.477  1.00  0.00           C  
ATOM    438  O   HIS A  50       6.527   3.055   2.602  1.00  0.00           O  
ATOM    439  CB  HIS A  50       9.047   1.245   3.872  1.00  0.00           C  
ATOM    440  CG  HIS A  50      10.550   1.087   3.899  1.00  0.00           C  
ATOM    441  CD2 HIS A  50      11.182  -0.081   3.573  1.00  0.00           C  
ATOM    442  ND1 HIS A  50      11.510   1.949   4.301  1.00  0.00           N  
ATOM    443  CE1 HIS A  50      12.418  -0.048   4.065  1.00  0.00           C  
ATOM    444  NE2 HIS A  50      12.640   1.185   4.523  1.00  0.00           N  
ATOM    445  HN  HIS A  50       6.909   2.965   5.084  1.00  0.00           H  
ATOM    446  HD1 HIS A  50      10.821  -0.879   3.087  1.00  0.00           H  
ATOM    447  N   GLY A  51       8.359   3.111   1.328  1.00  0.00           N  
ATOM    448  CA  GLY A  51       7.629   3.686   0.204  1.00  0.00           C  
ATOM    449  C   GLY A  51       7.302   5.149   0.424  1.00  0.00           C  
ATOM    450  O   GLY A  51       8.101   5.945   0.965  1.00  0.00           O  
ATOM    451  HN  GLY A  51       9.366   3.046   1.291  1.00  0.00           H  
ATOM    452  N   VAL A  52       6.184   5.574  -0.116  1.00  0.00           N  
ATOM    453  CA  VAL A  52       5.658   6.910   0.233  1.00  0.00           C  
ATOM    454  C   VAL A  52       5.024   6.900   1.644  1.00  0.00           C  
ATOM    455  O   VAL A  52       5.529   7.596   2.492  1.00  0.00           O  
ATOM    456  CB  VAL A  52       4.676   7.430  -0.800  1.00  0.00           C  
ATOM    457  CG1 VAL A  52       3.741   8.504  -0.309  1.00  0.00           C  
ATOM    458  CG2 VAL A  52       5.339   7.779  -2.120  1.00  0.00           C  
ATOM    459  HN  VAL A  52       5.647   5.023  -0.735  1.00  0.00           H  
ATOM    460  N   ALA A  53       4.106   5.938   1.870  1.00  0.00           N  
ATOM    461  CA  ALA A  53       3.486   5.836   3.159  1.00  0.00           C  
ATOM    462  C   ALA A  53       3.101   4.391   3.523  1.00  0.00           C  
ATOM    463  O   ALA A  53       1.875   4.162   3.624  1.00  0.00           O  
ATOM    464  CB  ALA A  53       2.251   6.721   3.312  1.00  0.00           C  
ATOM    465  HN  ALA A  53       3.983   5.227   1.175  1.00  0.00           H  
ATOM    466  N   THR A  54       4.038   3.651   4.118  1.00  0.00           N  
ATOM    467  CA  THR A  54       3.678   2.344   4.691  1.00  0.00           C  
ATOM    468  C   THR A  54       4.261   2.287   6.121  1.00  0.00           C  
ATOM    469  O   THR A  54       5.462   2.557   6.260  1.00  0.00           O  
ATOM    470  CB  THR A  54       4.265   1.238   3.821  1.00  0.00           C  
ATOM    471  CG2 THR A  54       3.606   1.188   2.577  1.00  0.00           C  
ATOM    472  OG1 THR A  54       4.187  -0.129   4.475  1.00  0.00           O  
ATOM    473  HN  THR A  54       4.998   3.783   3.900  1.00  0.00           H  
ATOM    474  HO  THR A  54       2.748   1.715   2.688  1.00  0.00           H  
ATOM    475  N   VAL A  55       3.395   2.491   7.099  1.00  0.00           N  
ATOM    476  CA  VAL A  55       3.883   2.654   8.488  1.00  0.00           C  
ATOM    477  C   VAL A  55       3.848   1.266   9.172  1.00  0.00           C  
ATOM    478  O   VAL A  55       2.881   0.560   8.880  1.00  0.00           O  
ATOM    479  CB  VAL A  55       2.940   3.572   9.267  1.00  0.00           C  
ATOM    480  CG1 VAL A  55       3.575   4.325  10.401  1.00  0.00           C  
ATOM    481  CG2 VAL A  55       2.169   4.538   8.377  1.00  0.00           C  
ATOM    482  HN  VAL A  55       2.419   2.643   6.952  1.00  0.00           H  
ATOM    483  N   ALA A  56       5.087   0.746   9.324  1.00  0.00           N  
ATOM    484  CA  ALA A  56       5.202  -0.680   9.673  1.00  0.00           C  
ATOM    485  C   ALA A  56       6.293  -0.900  10.746  1.00  0.00           C  
ATOM    486  O   ALA A  56       7.184  -0.067  10.953  1.00  0.00           O  
ATOM    487  CB  ALA A  56       5.555  -1.468   8.404  1.00  0.00           C  
ATOM    488  HN  ALA A  56       5.843   1.365   9.496  1.00  0.00           H  
ATOM    489  N   GLU A  57       6.493  -2.174  11.039  1.00  0.00           N  
ATOM    490  CA  GLU A  57       7.479  -2.532  12.081  1.00  0.00           C  
ATOM    491  C   GLU A  57       8.183  -3.859  11.763  1.00  0.00           C  
ATOM    492  O   GLU A  57       7.467  -4.734  11.243  1.00  0.00           O  
ATOM    493  CB  GLU A  57       6.739  -2.703  13.411  1.00  0.00           C  
ATOM    494  CG  GLU A  57       7.657  -2.922  14.578  1.00  0.00           C  
ATOM    495  CD  GLU A  57       7.415  -1.958  15.728  1.00  0.00           C  
ATOM    496  OE1 GLU A  57       7.849  -2.212  16.869  1.00  0.00           O  
ATOM    497  OE2 GLU A  57       6.702  -0.956  15.497  1.00  0.00           O1-
ATOM    498  HN  GLU A  57       5.846  -2.886  10.704  1.00  0.00           H  
ATOM    499  N   LYS A  58       9.476  -3.771  11.568  1.00  0.00           N  
ATOM    500  CA  LYS A  58      10.224  -4.961  11.091  1.00  0.00           C  
ATOM    501  C   LYS A  58      10.493  -5.908  12.271  1.00  0.00           C  
ATOM    502  O   LYS A  58      10.172  -7.098  12.081  1.00  0.00           O  
ATOM    503  CB  LYS A  58      11.527  -4.564  10.399  1.00  0.00           C  
ATOM    504  CG  LYS A  58      12.257  -5.707   9.723  1.00  0.00           C  
ATOM    505  CD  LYS A  58      12.989  -5.333   8.453  1.00  0.00           C  
ATOM    506  CE  LYS A  58      14.044  -6.372   8.084  1.00  0.00           C  
ATOM    507  NZ  LYS A  58      15.208  -5.770   7.376  1.00  0.00           N1+
ATOM    508  HN  LYS A  58      10.006  -2.972  11.810  1.00  0.00           H  
ATOM    509  HZ1 LYS A  58      15.560  -5.090   8.029  1.00  0.00           H  
ATOM    510  HZ2 LYS A  58      15.867  -6.480   7.186  1.00  0.00           H  
ATOM    511  HZ3 LYS A  58      14.827  -5.318   6.590  1.00  0.00           H  
ATOM    512  N   THR A  59      11.056  -5.436  13.355  1.00  0.00           N  
ATOM    513  CA  THR A  59      11.352  -6.335  14.484  1.00  0.00           C  
ATOM    514  C   THR A  59      10.251  -6.152  15.555  1.00  0.00           C  
ATOM    515  O   THR A  59      10.036  -5.087  16.105  1.00  0.00           O  
ATOM    516  CB  THR A  59      12.692  -6.002  15.136  1.00  0.00           C  
ATOM    517  CG2 THR A  59      13.713  -6.107  14.160  1.00  0.00           C  
ATOM    518  OG1 THR A  59      13.032  -6.911  16.323  1.00  0.00           O  
ATOM    519  HN  THR A  59      11.214  -4.446  13.507  1.00  0.00           H  
ATOM    520  HO  THR A  59      13.541  -5.508  13.397  1.00  0.00           H  
ATOM    521  N   LYS A  60       9.551  -7.239  15.799  1.00  0.00           N  
ATOM    522  CA  LYS A  60       8.621  -7.228  16.958  1.00  0.00           C  
ATOM    523  C   LYS A  60       8.858  -8.427  17.874  1.00  0.00           C  
ATOM    524  O   LYS A  60       9.195  -9.542  17.486  1.00  0.00           O  
ATOM    525  CB  LYS A  60       7.163  -7.252  16.470  1.00  0.00           C  
ATOM    526  CG  LYS A  60       6.140  -6.680  17.422  1.00  0.00           C  
ATOM    527  CD  LYS A  60       6.254  -5.179  17.540  1.00  0.00           C  
ATOM    528  CE  LYS A  60       5.713  -4.581  18.816  1.00  0.00           C  
ATOM    529  NZ  LYS A  60       6.567  -3.517  19.385  1.00  0.00           N1+
ATOM    530  HN  LYS A  60       9.762  -8.129  15.410  1.00  0.00           H  
ATOM    531  HZ1 LYS A  60       7.388  -3.936  19.734  1.00  0.00           H  
ATOM    532  HZ2 LYS A  60       6.740  -2.880  18.619  1.00  0.00           H  
ATOM    533  HZ3 LYS A  60       6.039  -3.043  20.108  1.00  0.00           H  
ATOM    534  N   GLU A  61       8.612  -8.179  19.176  1.00  0.00           N  
ATOM    535  CA  GLU A  61       8.733  -9.228  20.177  1.00  0.00           C  
ATOM    536  C   GLU A  61       8.064 -10.523  19.772  1.00  0.00           C  
ATOM    537  O   GLU A  61       8.761 -11.472  19.441  1.00  0.00           O  
ATOM    538  CB  GLU A  61       8.342  -8.774  21.576  1.00  0.00           C  
ATOM    539  CG  GLU A  61       9.090  -9.537  22.654  1.00  0.00           C  
ATOM    540  CD  GLU A  61       8.662  -9.079  24.055  1.00  0.00           C  
ATOM    541  OE1 GLU A  61       9.169  -9.554  25.072  1.00  0.00           O  
ATOM    542  OE2 GLU A  61       8.006  -8.013  24.075  1.00  0.00           O1-
ATOM    543  HN  GLU A  61       8.087  -7.332  19.379  1.00  0.00           H  
ATOM    544  N   GLN A  62       6.718 -10.556  19.848  1.00  0.00           N  
ATOM    545  CA  GLN A  62       6.015 -11.825  19.549  1.00  0.00           C  
ATOM    546  C   GLN A  62       6.354 -12.365  18.196  1.00  0.00           C  
ATOM    547  O   GLN A  62       6.747 -13.547  18.104  1.00  0.00           O  
ATOM    548  CB  GLN A  62       4.516 -11.583  19.671  1.00  0.00           C  
ATOM    549  CG  GLN A  62       3.635 -12.809  19.607  1.00  0.00           C  
ATOM    550  CD  GLN A  62       2.234 -12.509  20.079  1.00  0.00           C  
ATOM    551  NE2 GLN A  62       1.757 -11.382  19.846  1.00  0.00           N  
ATOM    552  OE1 GLN A  62       1.768 -13.201  21.124  1.00  0.00           O  
ATOM    553  HN  GLN A  62       6.218  -9.917  20.450  1.00  0.00           H  
ATOM    554 1HNE GLN A  62       2.314 -13.935  21.480  1.00  0.00           H  
ATOM    555 2HNE GLN A  62       0.879 -13.000  21.534  1.00  0.00           H  
ATOM    556  N   VAL A  63       6.180 -11.578  17.117  1.00  0.00           N  
ATOM    557  CA  VAL A  63       6.284 -12.096  15.770  1.00  0.00           C  
ATOM    558  C   VAL A  63       7.666 -12.505  15.369  1.00  0.00           C  
ATOM    559  O   VAL A  63       7.919 -13.695  15.174  1.00  0.00           O  
ATOM    560  CB  VAL A  63       5.738 -11.046  14.772  1.00  0.00           C  
ATOM    561  CG1 VAL A  63       5.617 -11.627  13.383  1.00  0.00           C  
ATOM    562  CG2 VAL A  63       4.367 -10.539  15.226  1.00  0.00           C  
ATOM    563  HN  VAL A  63       5.852 -10.618  17.247  1.00  0.00           H  
ATOM    564  N   THR A  64       8.606 -11.576  15.265  1.00  0.00           N  
ATOM    565  CA  THR A  64       9.861 -11.864  14.587  1.00  0.00           C  
ATOM    566  C   THR A  64      10.820 -12.589  15.574  1.00  0.00           C  
ATOM    567  O   THR A  64      11.657 -13.412  15.190  1.00  0.00           O  
ATOM    568  CB  THR A  64      10.579 -10.580  14.147  1.00  0.00           C  
ATOM    569  CG2 THR A  64       9.687  -9.620  13.597  1.00  0.00           C  
ATOM    570  OG1 THR A  64      11.686 -10.872  13.162  1.00  0.00           O  
ATOM    571  HN  THR A  64       8.357 -10.623  15.419  1.00  0.00           H  
ATOM    572  HO  THR A  64      10.208  -8.862  13.157  1.00  0.00           H  
ATOM    573  N   ASN A  65      10.991 -11.972  16.752  1.00  0.00           N  
ATOM    574  CA  ASN A  65      12.003 -12.472  17.675  1.00  0.00           C  
ATOM    575  C   ASN A  65      11.631 -13.868  18.201  1.00  0.00           C  
ATOM    576  O   ASN A  65      12.504 -14.738  18.371  1.00  0.00           O  
ATOM    577  CB  ASN A  65      12.125 -11.514  18.873  1.00  0.00           C  
ATOM    578  CG  ASN A  65      13.353 -11.757  19.725  1.00  0.00           C  
ATOM    579  ND2 ASN A  65      14.344 -12.298  19.187  1.00  0.00           N  
ATOM    580  OD1 ASN A  65      13.543 -10.905  20.732  1.00  0.00           O  
ATOM    581  HN  ASN A  65      10.432 -11.144  16.958  1.00  0.00           H  
ATOM    582 1HND ASN A  65      12.777 -10.327  21.062  1.00  0.00           H  
ATOM    583 2HND ASN A  65      14.370 -10.960  21.294  1.00  0.00           H  
ATOM    584  N   VAL A  66      10.389 -13.998  18.665  1.00  0.00           N  
ATOM    585  CA  VAL A  66      10.034 -15.099  19.564  1.00  0.00           C  
ATOM    586  C   VAL A  66       9.300 -16.215  18.796  1.00  0.00           C  
ATOM    587  O   VAL A  66       9.622 -17.412  18.920  1.00  0.00           O  
ATOM    588  CB  VAL A  66       9.166 -14.611  20.727  1.00  0.00           C  
ATOM    589  CG1 VAL A  66       8.523 -15.738  21.498  1.00  0.00           C  
ATOM    590  CG2 VAL A  66       9.922 -13.666  21.665  1.00  0.00           C  
ATOM    591  HN  VAL A  66       9.823 -13.164  18.691  1.00  0.00           H  
ATOM    592  N   GLY A  67       8.361 -15.845  17.936  1.00  0.00           N  
ATOM    593  CA  GLY A  67       7.635 -16.795  17.079  1.00  0.00           C  
ATOM    594  C   GLY A  67       6.174 -16.360  16.850  1.00  0.00           C  
ATOM    595  O   GLY A  67       5.267 -16.879  17.529  1.00  0.00           O  
ATOM    596  HN  GLY A  67       8.162 -14.882  17.808  1.00  0.00           H  
ATOM    597  N   GLY A  68       5.886 -15.862  15.644  1.00  0.00           N  
ATOM    598  CA  GLY A  68       4.495 -15.897  15.148  1.00  0.00           C  
ATOM    599  C   GLY A  68       4.520 -16.040  13.615  1.00  0.00           C  
ATOM    600  O   GLY A  68       5.527 -16.533  13.130  1.00  0.00           O  
ATOM    601  HN  GLY A  68       6.585 -15.322  15.164  1.00  0.00           H  
ATOM    602  N   ALA A  69       3.346 -15.999  13.039  1.00  0.00           N  
ATOM    603  CA  ALA A  69       3.178 -16.471  11.643  1.00  0.00           C  
ATOM    604  C   ALA A  69       3.265 -15.216  10.745  1.00  0.00           C  
ATOM    605  O   ALA A  69       2.853 -14.136  11.166  1.00  0.00           O  
ATOM    606  CB  ALA A  69       1.802 -17.126  11.486  1.00  0.00           C  
ATOM    607  HN  ALA A  69       2.548 -15.695  13.542  1.00  0.00           H  
ATOM    608  N   VAL A  70       3.851 -15.409   9.559  1.00  0.00           N  
ATOM    609  CA  VAL A  70       3.640 -14.363   8.522  1.00  0.00           C  
ATOM    610  C   VAL A  70       2.272 -14.597   7.862  1.00  0.00           C  
ATOM    611  O   VAL A  70       2.121 -15.606   7.172  1.00  0.00           O  
ATOM    612  CB  VAL A  70       4.764 -14.436   7.475  1.00  0.00           C  
ATOM    613  CG1 VAL A  70       4.536 -13.468   6.328  1.00  0.00           C  
ATOM    614  CG2 VAL A  70       6.138 -14.303   8.093  1.00  0.00           C  
ATOM    615  HN  VAL A  70       4.007 -16.350   9.196  1.00  0.00           H  
ATOM    616  N   VAL A  71       1.477 -13.540   7.690  1.00  0.00           N  
ATOM    617  CA  VAL A  71       0.532 -13.425   6.575  1.00  0.00           C  
ATOM    618  C   VAL A  71       0.827 -12.239   5.671  1.00  0.00           C  
ATOM    619  O   VAL A  71       0.812 -11.078   6.123  1.00  0.00           O  
ATOM    620  CB  VAL A  71      -0.886 -13.280   7.119  1.00  0.00           C  
ATOM    621  CG1 VAL A  71      -1.881 -12.932   6.026  1.00  0.00           C  
ATOM    622  CG2 VAL A  71      -1.322 -14.575   7.818  1.00  0.00           C  
ATOM    623  HN  VAL A  71       1.681 -12.708   8.241  1.00  0.00           H  
ATOM    624  N   THR A  72       1.234 -12.485   4.440  1.00  0.00           N  
ATOM    625  CA  THR A  72       1.435 -11.383   3.505  1.00  0.00           C  
ATOM    626  C   THR A  72       0.175 -10.537   3.367  1.00  0.00           C  
ATOM    627  O   THR A  72      -0.888 -10.985   2.948  1.00  0.00           O  
ATOM    628  CB  THR A  72       1.849 -11.871   2.112  1.00  0.00           C  
ATOM    629  CG2 THR A  72       0.801 -12.700   1.599  1.00  0.00           C  
ATOM    630  OG1 THR A  72       3.169 -12.595   2.093  1.00  0.00           O  
ATOM    631  HN  THR A  72       1.149 -13.413   4.047  1.00  0.00           H  
ATOM    632  HO  THR A  72       0.945 -13.598   2.013  1.00  0.00           H  
ATOM    633  N   GLY A  73       0.274  -9.262   3.804  1.00  0.00           N  
ATOM    634  CA  GLY A  73      -0.858  -8.388   3.631  1.00  0.00           C  
ATOM    635  C   GLY A  73      -0.511  -7.082   2.987  1.00  0.00           C  
ATOM    636  O   GLY A  73      -0.696  -6.033   3.612  1.00  0.00           O  
ATOM    637  HN  GLY A  73       1.192  -8.861   3.951  1.00  0.00           H  
ATOM    638  N   VAL A  74       0.020  -7.110   1.744  1.00  0.00           N  
ATOM    639  CA  VAL A  74       0.706  -5.892   1.262  1.00  0.00           C  
ATOM    640  C   VAL A  74      -0.296  -4.816   0.952  1.00  0.00           C  
ATOM    641  O   VAL A  74      -0.283  -3.719   1.529  1.00  0.00           O  
ATOM    642  CB  VAL A  74       1.474  -6.244  -0.023  1.00  0.00           C  
ATOM    643  CG1 VAL A  74       1.638  -5.096  -0.981  1.00  0.00           C  
ATOM    644  CG2 VAL A  74       2.806  -6.891   0.306  1.00  0.00           C  
ATOM    645  HN  VAL A  74       0.197  -8.009   1.368  1.00  0.00           H  
ATOM    646  N   THR A  75      -1.386  -5.183   0.258  1.00  0.00           N  
ATOM    647  CA  THR A  75      -2.453  -4.212  -0.034  1.00  0.00           C  
ATOM    648  C   THR A  75      -3.475  -4.199   1.100  1.00  0.00           C  
ATOM    649  O   THR A  75      -4.312  -3.284   1.100  1.00  0.00           O  
ATOM    650  CB  THR A  75      -3.211  -4.597  -1.323  1.00  0.00           C  
ATOM    651  CG2 THR A  75      -3.875  -5.834  -1.167  1.00  0.00           C  
ATOM    652  OG1 THR A  75      -2.318  -4.612  -2.554  1.00  0.00           O  
ATOM    653  HN  THR A  75      -1.384  -6.096  -0.188  1.00  0.00           H  
ATOM    654  HO  THR A  75      -4.802  -5.696  -0.862  1.00  0.00           H  
ATOM    655  N   ALA A  76      -3.332  -5.043   2.083  1.00  0.00           N  
ATOM    656  CA  ALA A  76      -4.131  -4.851   3.317  1.00  0.00           C  
ATOM    657  C   ALA A  76      -3.576  -3.700   4.139  1.00  0.00           C  
ATOM    658  O   ALA A  76      -4.194  -2.635   4.208  1.00  0.00           O  
ATOM    659  CB  ALA A  76      -4.044  -6.125   4.145  1.00  0.00           C  
ATOM    660  HN  ALA A  76      -2.512  -5.627   2.161  1.00  0.00           H  
ATOM    661  N   VAL A  77      -2.285  -3.773   4.528  1.00  0.00           N  
ATOM    662  CA  VAL A  77      -1.659  -2.633   5.177  1.00  0.00           C  
ATOM    663  C   VAL A  77      -1.650  -1.379   4.325  1.00  0.00           C  
ATOM    664  O   VAL A  77      -1.969  -0.303   4.859  1.00  0.00           O  
ATOM    665  CB  VAL A  77      -0.240  -2.968   5.646  1.00  0.00           C  
ATOM    666  CG1 VAL A  77       0.493  -1.776   6.256  1.00  0.00           C  
ATOM    667  CG2 VAL A  77      -0.195  -4.188   6.541  1.00  0.00           C  
ATOM    668  HN  VAL A  77      -1.779  -4.609   4.232  1.00  0.00           H  
ATOM    669  N   ALA A  78      -1.562  -1.520   3.012  1.00  0.00           N  
ATOM    670  CA  ALA A  78      -1.680  -0.329   2.134  1.00  0.00           C  
ATOM    671  C   ALA A  78      -3.028   0.347   2.256  1.00  0.00           C  
ATOM    672  O   ALA A  78      -3.056   1.544   2.534  1.00  0.00           O  
ATOM    673  CB  ALA A  78      -1.423  -0.741   0.676  1.00  0.00           C  
ATOM    674  HN  ALA A  78      -1.473  -2.438   2.641  1.00  0.00           H  
ATOM    675  N   GLN A  79      -4.091  -0.398   2.163  1.00  0.00           N  
ATOM    676  CA  GLN A  79      -5.441   0.167   2.373  1.00  0.00           C  
ATOM    677  C   GLN A  79      -5.529   0.903   3.678  1.00  0.00           C  
ATOM    678  O   GLN A  79      -5.946   2.066   3.727  1.00  0.00           O  
ATOM    679  CB  GLN A  79      -6.474  -0.946   2.221  1.00  0.00           C  
ATOM    680  CG  GLN A  79      -7.908  -0.488   2.435  1.00  0.00           C  
ATOM    681  CD  GLN A  79      -8.807  -1.683   2.654  1.00  0.00           C  
ATOM    682  NE2 GLN A  79      -8.345  -2.825   2.446  1.00  0.00           N  
ATOM    683  OE1 GLN A  79      -9.780  -1.536   3.549  1.00  0.00           O  
ATOM    684  HN  GLN A  79      -4.044  -1.400   2.187  1.00  0.00           H  
ATOM    685 1HNE GLN A  79     -10.418  -2.265   3.698  1.00  0.00           H  
ATOM    686 2HNE GLN A  79     -10.010  -0.604   3.876  1.00  0.00           H  
ATOM    687  N   LYS A  80      -5.075   0.294   4.769  1.00  0.00           N  
ATOM    688  CA  LYS A  80      -5.134   0.877   6.082  1.00  0.00           C  
ATOM    689  C   LYS A  80      -4.317   2.119   6.271  1.00  0.00           C  
ATOM    690  O   LYS A  80      -4.750   3.021   7.000  1.00  0.00           O  
ATOM    691  CB  LYS A  80      -4.835  -0.189   7.146  1.00  0.00           C  
ATOM    692  CG  LYS A  80      -5.979  -1.133   7.448  1.00  0.00           C  
ATOM    693  CD  LYS A  80      -7.167  -0.469   8.108  1.00  0.00           C  
ATOM    694  CE  LYS A  80      -8.377  -1.377   8.257  1.00  0.00           C  
ATOM    695  NZ  LYS A  80      -9.672  -0.664   7.998  1.00  0.00           N1+
ATOM    696  HN  LYS A  80      -4.824  -0.682   4.688  1.00  0.00           H  
ATOM    697  HZ1 LYS A  80     -10.418  -1.309   8.084  1.00  0.00           H  
ATOM    698  HZ2 LYS A  80      -9.740   0.036   8.688  1.00  0.00           H  
ATOM    699  HZ3 LYS A  80      -9.623  -0.256   7.102  1.00  0.00           H  
ATOM    700  N   THR A  81      -3.192   2.280   5.566  1.00  0.00           N  
ATOM    701  CA  THR A  81      -2.391   3.487   5.728  1.00  0.00           C  
ATOM    702  C   THR A  81      -2.768   4.585   4.709  1.00  0.00           C  
ATOM    703  O   THR A  81      -2.552   5.759   4.922  1.00  0.00           O  
ATOM    704  CB  THR A  81      -0.902   3.188   5.617  1.00  0.00           C  
ATOM    705  CG2 THR A  81      -0.586   2.468   4.435  1.00  0.00           C  
ATOM    706  OG1 THR A  81      -0.348   2.429   6.833  1.00  0.00           O  
ATOM    707  HN  THR A  81      -2.768   1.523   5.053  1.00  0.00           H  
ATOM    708  HO  THR A  81       0.346   2.656   4.144  1.00  0.00           H  
ATOM    709  N   VAL A  82      -3.607   4.110   3.763  1.00  0.00           N  
ATOM    710  CA  VAL A  82      -4.380   5.078   2.937  1.00  0.00           C  
ATOM    711  C   VAL A  82      -5.554   5.663   3.689  1.00  0.00           C  
ATOM    712  O   VAL A  82      -5.688   6.908   3.660  1.00  0.00           O  
ATOM    713  CB  VAL A  82      -4.849   4.396   1.646  1.00  0.00           C  
ATOM    714  CG1 VAL A  82      -6.161   4.941   1.086  1.00  0.00           C  
ATOM    715  CG2 VAL A  82      -3.777   4.522   0.550  1.00  0.00           C  
ATOM    716  HN  VAL A  82      -3.548   3.176   3.454  1.00  0.00           H  
ATOM    717  N   GLU A  83      -6.225   4.881   4.508  1.00  0.00           N  
ATOM    718  CA  GLU A  83      -7.419   5.442   5.182  1.00  0.00           C  
ATOM    719  C   GLU A  83      -6.898   6.231   6.404  1.00  0.00           C  
ATOM    720  O   GLU A  83      -7.525   7.228   6.834  1.00  0.00           O  
ATOM    721  CB  GLU A  83      -8.250   4.277   5.713  1.00  0.00           C  
ATOM    722  CG  GLU A  83      -8.939   3.443   4.652  1.00  0.00           C  
ATOM    723  CD  GLU A  83      -9.617   2.221   5.273  1.00  0.00           C  
ATOM    724  OE1 GLU A  83      -9.761   2.127   6.498  1.00  0.00           O  
ATOM    725  OE2 GLU A  83     -10.062   1.330   4.502  1.00  0.00           O1-
ATOM    726  HN  GLU A  83      -5.972   3.944   4.700  1.00  0.00           H  
ATOM    727  N   GLY A  84      -6.003   5.578   7.178  1.00  0.00           N  
ATOM    728  CA  GLY A  84      -5.815   5.965   8.591  1.00  0.00           C  
ATOM    729  C   GLY A  84      -4.560   6.840   8.751  1.00  0.00           C  
ATOM    730  O   GLY A  84      -4.729   8.047   8.997  1.00  0.00           O  
ATOM    731  HN  GLY A  84      -5.335   4.952   6.774  1.00  0.00           H  
ATOM    732  N   ALA A  85      -3.384   6.258   8.748  1.00  0.00           N  
ATOM    733  CA  ALA A  85      -2.202   6.988   9.223  1.00  0.00           C  
ATOM    734  C   ALA A  85      -1.904   8.142   8.254  1.00  0.00           C  
ATOM    735  O   ALA A  85      -1.447   9.241   8.658  1.00  0.00           O  
ATOM    736  CB  ALA A  85      -1.005   6.050   9.305  1.00  0.00           C  
ATOM    737  HN  ALA A  85      -3.318   5.288   8.577  1.00  0.00           H  
ATOM    738  N   GLY A  86      -1.836   7.827   6.966  1.00  0.00           N  
ATOM    739  CA  GLY A  86      -1.460   8.873   5.987  1.00  0.00           C  
ATOM    740  C   GLY A  86      -2.507   8.966   4.863  1.00  0.00           C  
ATOM    741  O   GLY A  86      -3.655   8.521   5.022  1.00  0.00           O  
ATOM    742  HN  GLY A  86      -2.203   6.945   6.668  1.00  0.00           H  
ATOM    743  N   SER A  87      -2.051   9.398   3.672  1.00  0.00           N  
ATOM    744  CA  SER A  87      -2.891   9.231   2.461  1.00  0.00           C  
ATOM    745  C   SER A  87      -2.023   8.891   1.247  1.00  0.00           C  
ATOM    746  O   SER A  87      -0.785   8.985   1.354  1.00  0.00           O  
ATOM    747  CB  SER A  87      -3.611  10.566   2.185  1.00  0.00           C  
ATOM    748  OG  SER A  87      -3.748  10.807   0.797  1.00  0.00           O  
ATOM    749  HN  SER A  87      -1.225   9.941   3.675  1.00  0.00           H  
ATOM    750  HO  SER A  87      -4.220  11.704   0.714  1.00  0.00           H  
ATOM    751  N   ILE A  88      -2.660   8.548   0.138  1.00  0.00           N  
ATOM    752  CA  ILE A  88      -1.873   8.355  -1.099  1.00  0.00           C  
ATOM    753  C   ILE A  88      -1.175   9.626  -1.473  1.00  0.00           C  
ATOM    754  O   ILE A  88      -0.053   9.592  -1.971  1.00  0.00           O  
ATOM    755  CB  ILE A  88      -2.794   7.926  -2.248  1.00  0.00           C  
ATOM    756  CG1 ILE A  88      -4.111   7.280  -1.829  1.00  0.00           C  
ATOM    757  CG2 ILE A  88      -2.079   7.172  -3.357  1.00  0.00           C  
ATOM    758  CD1 ILE A  88      -4.483   6.082  -2.660  1.00  0.00           C  
ATOM    759  HN  ILE A  88      -3.602   8.179   0.226  1.00  0.00           H  
ATOM    760  N   ALA A  89      -1.904  10.751  -1.363  1.00  0.00           N  
ATOM    761  CA  ALA A  89      -1.234  12.063  -1.507  1.00  0.00           C  
ATOM    762  C   ALA A  89      -1.338  12.848  -0.188  1.00  0.00           C  
ATOM    763  O   ALA A  89      -2.444  13.241   0.207  1.00  0.00           O  
ATOM    764  CB  ALA A  89      -1.893  12.883  -2.618  1.00  0.00           C  
ATOM    765  HN  ALA A  89      -2.816  10.710  -0.959  1.00  0.00           H  
ATOM    766  N   ALA A  90      -0.203  13.171   0.407  1.00  0.00           N  
ATOM    767  CA  ALA A  90      -0.237  13.970   1.641  1.00  0.00           C  
ATOM    768  C   ALA A  90       0.483  15.317   1.486  1.00  0.00           C  
ATOM    769  O   ALA A  90       1.455  15.469   0.739  1.00  0.00           O  
ATOM    770  CB  ALA A  90       0.385  13.179   2.809  1.00  0.00           C  
ATOM    771  HN  ALA A  90       0.682  12.911   0.028  1.00  0.00           H  
ATOM    772  N   ALA A  91      -0.296  16.358   1.848  1.00  0.00           N  
ATOM    773  CA  ALA A  91       0.173  17.741   1.678  1.00  0.00           C  
ATOM    774  C   ALA A  91       0.907  18.181   2.945  1.00  0.00           C  
ATOM    775  O   ALA A  91       0.310  18.629   3.919  1.00  0.00           O  
ATOM    776  CB  ALA A  91      -1.024  18.661   1.462  1.00  0.00           C  
ATOM    777  HN  ALA A  91      -1.157  16.203   2.361  1.00  0.00           H  
ATOM    778  N   THR A  92       2.215  17.878   3.031  1.00  0.00           N  
ATOM    779  CA  THR A  92       2.949  18.354   4.193  1.00  0.00           C  
ATOM    780  C   THR A  92       3.398  19.808   3.984  1.00  0.00           C  
ATOM    781  O   THR A  92       4.214  20.130   3.102  1.00  0.00           O  
ATOM    782  CB  THR A  92       4.177  17.502   4.488  1.00  0.00           C  
ATOM    783  CG2 THR A  92       5.089  17.419   3.423  1.00  0.00           C  
ATOM    784  OG1 THR A  92       3.820  16.097   4.991  1.00  0.00           O  
ATOM    785  HN  THR A  92       2.631  17.281   2.331  1.00  0.00           H  
ATOM    786  HO  THR A  92       5.208  18.276   2.938  1.00  0.00           H  
ATOM    787  N   GLY A  93       2.967  20.703   4.871  1.00  0.00           N  
ATOM    788  CA  GLY A  93       3.349  22.099   4.697  1.00  0.00           C  
ATOM    789  C   GLY A  93       2.745  22.746   3.480  1.00  0.00           C  
ATOM    790  O   GLY A  93       1.635  23.320   3.600  1.00  0.00           O  
ATOM    791  HN  GLY A  93       2.209  20.499   5.499  1.00  0.00           H  
ATOM    792  N   PHE A  94       3.482  22.942   2.392  1.00  0.00           N  
ATOM    793  CA  PHE A  94       3.098  23.868   1.311  1.00  0.00           C  
ATOM    794  C   PHE A  94       2.656  23.053   0.107  1.00  0.00           C  
ATOM    795  O   PHE A  94       3.484  22.473  -0.620  1.00  0.00           O  
ATOM    796  CB  PHE A  94       4.320  24.695   0.932  1.00  0.00           C  
ATOM    797  CG  PHE A  94       4.080  25.950   0.124  1.00  0.00           C  
ATOM    798  CD1 PHE A  94       5.043  26.405  -0.760  1.00  0.00           C  
ATOM    799  CD2 PHE A  94       2.979  26.762   0.374  1.00  0.00           C  
ATOM    800  CE1 PHE A  94       4.910  27.603  -1.461  1.00  0.00           C  
ATOM    801  CE2 PHE A  94       2.882  28.014  -0.248  1.00  0.00           C  
ATOM    802  CZ  PHE A  94       3.802  28.421  -1.206  1.00  0.00           C  
ATOM    803  HN  PHE A  94       4.385  22.469   2.358  1.00  0.00           H  
ATOM    804  N   VAL A  95       1.439  23.392  -0.370  1.00  0.00           N  
ATOM    805  CA  VAL A  95       0.853  22.612  -1.478  1.00  0.00           C  
ATOM    806  C   VAL A  95       1.233  23.189  -2.815  1.00  0.00           C  
ATOM    807  O   VAL A  95       1.717  22.450  -3.704  1.00  0.00           O  
ATOM    808  CB  VAL A  95      -0.663  22.466  -1.310  1.00  0.00           C  
ATOM    809  CG1 VAL A  95      -1.276  21.321  -2.072  1.00  0.00           C  
ATOM    810  CG2 VAL A  95      -1.064  22.360   0.168  1.00  0.00           C  
ATOM    811  HN  VAL A  95       0.806  23.791   0.304  1.00  0.00           H  
ATOM    812  N   LYS A  96       0.690  24.365  -3.148  1.00  0.00           N  
ATOM    813  CA  LYS A  96       1.166  25.087  -4.355  1.00  0.00           C  
ATOM    814  C   LYS A  96       1.454  26.531  -3.938  1.00  0.00           C  
ATOM    815  O   LYS A  96       0.692  27.057  -3.137  1.00  0.00           O  
ATOM    816  CB  LYS A  96       0.094  25.094  -5.449  1.00  0.00           C  
ATOM    817  CG  LYS A  96       0.670  25.348  -6.836  1.00  0.00           C  
ATOM    818  CD  LYS A  96      -0.207  26.169  -7.748  1.00  0.00           C  
ATOM    819  CE  LYS A  96       0.193  26.006  -9.221  1.00  0.00           C  
ATOM    820  NZ  LYS A  96      -0.850  26.433 -10.178  1.00  0.00           N1+
ATOM    821  HN  LYS A  96       0.090  24.813  -2.467  1.00  0.00           H  
ATOM    822  HZ1 LYS A  96      -0.988  27.402 -10.010  1.00  0.00           H  
ATOM    823  HZ2 LYS A  96      -0.450  26.274 -11.096  1.00  0.00           H  
ATOM    824  HZ3 LYS A  96      -1.647  25.869 -10.081  1.00  0.00           H  
ATOM    825  N   LYS A  97       2.340  27.211  -4.704  1.00  0.00           N  
ATOM    826  CA  LYS A  97       2.676  28.580  -4.311  1.00  0.00           C  
ATOM    827  C   LYS A  97       1.481  29.481  -4.251  1.00  0.00           C  
ATOM    828  O   LYS A  97       1.086  29.937  -3.152  1.00  0.00           O  
ATOM    829  CB  LYS A  97       3.726  29.137  -5.258  1.00  0.00           C  
ATOM    830  CG  LYS A  97       5.057  28.457  -5.121  1.00  0.00           C  
ATOM    831  CD  LYS A  97       6.157  28.988  -6.050  1.00  0.00           C  
ATOM    832  CE  LYS A  97       5.960  28.408  -7.452  1.00  0.00           C  
ATOM    833  NZ  LYS A  97       6.882  29.012  -8.446  1.00  0.00           N1+
ATOM    834  HN  LYS A  97       3.086  26.649  -5.102  1.00  0.00           H  
ATOM    835  HZ1 LYS A  97       7.803  28.646  -8.298  1.00  0.00           H  
ATOM    836  HZ2 LYS A  97       6.581  28.774  -9.365  1.00  0.00           H  
ATOM    837  HZ3 LYS A  97       6.854  29.989  -8.310  1.00  0.00           H  
ATOM    838  N   ASP A  98       0.837  29.825  -5.363  1.00  0.00           N  
ATOM    839  CA  ASP A  98      -0.272  30.763  -5.334  1.00  0.00           C  
ATOM    840  C   ASP A  98      -1.497  30.156  -4.620  1.00  0.00           C  
ATOM    841  O   ASP A  98      -2.506  30.900  -4.548  1.00  0.00           O  
ATOM    842  CB  ASP A  98      -0.703  31.169  -6.744  1.00  0.00           C  
ATOM    843  CG  ASP A  98       0.270  32.151  -7.393  1.00  0.00           C  
ATOM    844  OD1 ASP A  98       0.790  33.008  -6.670  1.00  0.00           O  
ATOM    845  OD2 ASP A  98       0.478  32.033  -8.627  1.00  0.00           O1-
ATOM    846  HN  ASP A  98       1.232  29.485  -6.232  1.00  0.00           H  
ATOM    847  N   GLN A  99      -1.651  28.833  -4.684  1.00  0.00           N  
ATOM    848  CA  GLN A  99      -2.921  28.251  -4.289  1.00  0.00           C  
ATOM    849  C   GLN A  99      -3.093  28.328  -2.768  1.00  0.00           C  
ATOM    850  O   GLN A  99      -4.083  28.819  -2.228  1.00  0.00           O  
ATOM    851  CB  GLN A  99      -3.041  26.788  -4.714  1.00  0.00           C  
ATOM    852  CG  GLN A  99      -4.297  26.074  -4.291  1.00  0.00           C  
ATOM    853  CD  GLN A  99      -4.576  24.806  -5.078  1.00  0.00           C  
ATOM    854  NE2 GLN A  99      -3.901  23.778  -4.850  1.00  0.00           N  
ATOM    855  OE1 GLN A  99      -5.811  24.680  -5.561  1.00  0.00           O  
ATOM    856  HN  GLN A  99      -0.831  28.248  -4.607  1.00  0.00           H  
ATOM    857 1HNE GLN A  99      -6.191  23.762  -5.781  1.00  0.00           H  
ATOM    858 2HNE GLN A  99      -6.503  25.401  -5.444  1.00  0.00           H  
ATOM    859  N   LEU A 100      -1.983  28.018  -2.067  1.00  0.00           N  
ATOM    860  CA  LEU A 100      -2.096  27.940  -0.602  1.00  0.00           C  
ATOM    861  C   LEU A 100      -1.458  29.202   0.018  1.00  0.00           C  
ATOM    862  O   LEU A 100      -2.009  29.705   1.000  1.00  0.00           O  
ATOM    863  CB  LEU A 100      -1.406  26.665  -0.067  1.00  0.00           C  
ATOM    864  CG  LEU A 100      -1.449  26.528   1.433  1.00  0.00           C  
ATOM    865  CD1 LEU A 100      -2.867  26.302   1.949  1.00  0.00           C  
ATOM    866  CD2 LEU A 100      -0.688  25.305   1.933  1.00  0.00           C  
ATOM    867  HN  LEU A 100      -1.176  27.740  -2.566  1.00  0.00           H  
ATOM    868  N   GLY A 101      -0.597  29.876  -0.755  1.00  0.00           N  
ATOM    869  CA  GLY A 101       0.180  30.959  -0.170  1.00  0.00           C  
ATOM    870  C   GLY A 101      -0.711  32.129   0.284  1.00  0.00           C  
ATOM    871  O   GLY A 101      -1.118  32.930  -0.571  1.00  0.00           O  
ATOM    872  HN  GLY A 101      -0.360  29.508  -1.670  1.00  0.00           H  
ATOM    873  N   LYS A 102      -1.111  32.127   1.530  1.00  0.00           N  
ATOM    874  CA  LYS A 102      -2.285  32.933   1.912  1.00  0.00           C  
ATOM    875  C   LYS A 102      -2.071  34.414   1.741  1.00  0.00           C  
ATOM    876  O   LYS A 102      -2.863  35.075   1.028  1.00  0.00           O  
ATOM    877  CB  LYS A 102      -2.740  32.561   3.327  1.00  0.00           C  
ATOM    878  CG  LYS A 102      -3.915  33.346   3.861  1.00  0.00           C  
ATOM    879  CD  LYS A 102      -4.097  33.175   5.371  1.00  0.00           C  
ATOM    880  CE  LYS A 102      -4.793  34.419   5.938  1.00  0.00           C  
ATOM    881  NZ  LYS A 102      -6.225  34.541   5.551  1.00  0.00           N1+
ATOM    882  HN  LYS A 102      -0.727  31.541   2.229  1.00  0.00           H  
ATOM    883  HZ1 LYS A 102      -6.327  34.358   4.594  1.00  0.00           H  
ATOM    884  HZ2 LYS A 102      -6.733  33.851   6.082  1.00  0.00           H  
ATOM    885  HZ3 LYS A 102      -6.575  35.426   5.792  1.00  0.00           H  
ATOM    886  N   ASN A 103      -0.834  34.871   1.986  1.00  0.00           N  
ATOM    887  CA  ASN A 103      -0.524  36.315   1.813  1.00  0.00           C  
ATOM    888  C   ASN A 103      -0.582  36.674   0.364  1.00  0.00           C  
ATOM    889  O   ASN A 103      -0.876  37.821   0.014  1.00  0.00           O  
ATOM    890  CB  ASN A 103       0.864  36.595   2.378  1.00  0.00           C  
ATOM    891  CG  ASN A 103       0.885  37.561   3.540  1.00  0.00           C  
ATOM    892  ND2 ASN A 103       1.880  37.681   4.267  1.00  0.00           N  
ATOM    893  OD1 ASN A 103      -0.264  38.182   3.823  1.00  0.00           O  
ATOM    894  HN  ASN A 103      -0.240  34.330   2.587  1.00  0.00           H  
ATOM    895 1HND ASN A 103      -0.324  38.717   4.664  1.00  0.00           H  
ATOM    896 2HND ASN A 103      -1.106  37.920   3.360  1.00  0.00           H  
ATOM    897  N   GLU A 104      -0.279  35.723  -0.523  1.00  0.00           N  
ATOM    898  CA  GLU A 104      -0.584  35.893  -1.947  1.00  0.00           C  
ATOM    899  C   GLU A 104      -1.625  34.936  -2.457  1.00  0.00           C  
ATOM    900  O   GLU A 104      -1.302  34.053  -3.280  1.00  0.00           O  
ATOM    901  CB  GLU A 104       0.686  35.808  -2.794  1.00  0.00           C  
ATOM    902  CG  GLU A 104       0.750  36.700  -4.005  1.00  0.00           C  
ATOM    903  CD  GLU A 104       2.155  36.749  -4.594  1.00  0.00           C  
ATOM    904  OE1 GLU A 104       2.964  35.859  -4.354  1.00  0.00           O  
ATOM    905  OE2 GLU A 104       2.402  37.745  -5.317  1.00  0.00           O1-
ATOM    906  HN  GLU A 104       0.192  34.881  -0.220  1.00  0.00           H  
ATOM    907  N   GLU A 105      -2.813  34.869  -1.826  1.00  0.00           N  
ATOM    908  CA  GLU A 105      -3.834  33.951  -2.308  1.00  0.00           C  
ATOM    909  C   GLU A 105      -4.188  34.348  -3.762  1.00  0.00           C  
ATOM    910  O   GLU A 105      -4.612  35.474  -4.026  1.00  0.00           O  
ATOM    911  CB  GLU A 105      -5.106  34.045  -1.455  1.00  0.00           C  
ATOM    912  CG  GLU A 105      -5.832  32.715  -1.261  1.00  0.00           C  
ATOM    913  CD  GLU A 105      -6.570  32.632   0.062  1.00  0.00           C  
ATOM    914  OE1 GLU A 105      -6.324  33.417   0.985  1.00  0.00           O  
ATOM    915  OE2 GLU A 105      -7.327  31.628   0.228  1.00  0.00           O1-
ATOM    916  HN  GLU A 105      -2.927  35.468  -1.036  1.00  0.00           H  
ATOM    917  N   GLY A 106      -4.233  33.352  -4.622  1.00  0.00           N  
ATOM    918  CA  GLY A 106      -4.625  33.598  -6.031  1.00  0.00           C  
ATOM    919  C   GLY A 106      -5.136  32.284  -6.658  1.00  0.00           C  
ATOM    920  O   GLY A 106      -4.961  32.033  -7.852  1.00  0.00           O  
ATOM    921  HN  GLY A 106      -3.840  32.471  -4.333  1.00  0.00           H  
ATOM    922  N   ALA A 107      -5.708  31.414  -5.794  1.00  0.00           N  
ATOM    923  CA  ALA A 107      -6.360  30.234  -6.359  1.00  0.00           C  
ATOM    924  C   ALA A 107      -7.505  29.752  -5.447  1.00  0.00           C  
ATOM    925  O   ALA A 107      -7.597  30.070  -4.266  1.00  0.00           O  
ATOM    926  CB  ALA A 107      -5.312  29.108  -6.509  1.00  0.00           C  
ATOM    927  HN  ALA A 107      -5.593  31.521  -4.820  1.00  0.00           H  
ATOM    928  N   PRO A 108      -8.321  28.854  -6.022  1.00  0.00           N  
ATOM    929  CA  PRO A 108      -9.310  28.109  -5.219  1.00  0.00           C  
ATOM    930  C   PRO A 108      -8.649  27.188  -4.216  1.00  0.00           C  
ATOM    931  O   PRO A 108      -7.959  26.204  -4.531  1.00  0.00           O  
ATOM    932  CB  PRO A 108     -10.150  27.413  -6.255  1.00  0.00           C  
ATOM    933  CG  PRO A 108      -9.445  27.517  -7.574  1.00  0.00           C  
ATOM    934  CD  PRO A 108      -8.758  28.865  -7.458  1.00  0.00           C  
ATOM    935  N   GLN A 109      -8.656  27.595  -2.934  1.00  0.00           N  
ATOM    936  CA  GLN A 109      -7.820  26.845  -1.973  1.00  0.00           C  
ATOM    937  C   GLN A 109      -8.688  25.737  -1.309  1.00  0.00           C  
ATOM    938  O   GLN A 109      -8.114  24.690  -0.944  1.00  0.00           O  
ATOM    939  CB  GLN A 109      -7.300  27.821  -0.920  1.00  0.00           C  
ATOM    940  CG  GLN A 109      -6.166  27.300  -0.072  1.00  0.00           C  
ATOM    941  CD  GLN A 109      -5.801  28.270   1.059  1.00  0.00           C  
ATOM    942  NE2 GLN A 109      -6.468  28.286   2.109  1.00  0.00           N  
ATOM    943  OE1 GLN A 109      -5.029  29.301   0.721  1.00  0.00           O  
ATOM    944  HN  GLN A 109      -8.895  28.546  -2.705  1.00  0.00           H  
ATOM    945 1HNE GLN A 109      -4.461  29.791   1.392  1.00  0.00           H  
ATOM    946 2HNE GLN A 109      -4.890  29.522  -0.244  1.00  0.00           H  
ATOM    947  N   GLU A 110      -9.987  25.778  -1.568  1.00  0.00           N  
ATOM    948  CA  GLU A 110     -10.875  24.680  -1.194  1.00  0.00           C  
ATOM    949  C   GLU A 110     -10.467  23.345  -1.738  1.00  0.00           C  
ATOM    950  O   GLU A 110     -10.657  22.285  -1.140  1.00  0.00           O  
ATOM    951  CB  GLU A 110     -12.321  25.010  -1.617  1.00  0.00           C  
ATOM    952  CG  GLU A 110     -13.371  24.061  -1.102  1.00  0.00           C  
ATOM    953  CD  GLU A 110     -14.772  24.685  -1.172  1.00  0.00           C  
ATOM    954  OE1 GLU A 110     -15.225  25.269  -0.181  1.00  0.00           O  
ATOM    955  OE2 GLU A 110     -15.502  24.302  -2.128  1.00  0.00           O1-
ATOM    956  HN  GLU A 110     -10.332  26.518  -2.155  1.00  0.00           H  
ATOM    957  N   GLY A 111      -9.966  23.343  -2.980  1.00  0.00           N  
ATOM    958  CA  GLY A 111      -9.663  22.119  -3.699  1.00  0.00           C  
ATOM    959  C   GLY A 111      -8.690  21.284  -2.878  1.00  0.00           C  
ATOM    960  O   GLY A 111      -8.708  20.053  -2.839  1.00  0.00           O  
ATOM    961  HN  GLY A 111      -9.934  24.202  -3.506  1.00  0.00           H  
ATOM    962  N   ILE A 112      -7.778  21.986  -2.213  1.00  0.00           N  
ATOM    963  CA  ILE A 112      -6.764  21.330  -1.401  1.00  0.00           C  
ATOM    964  C   ILE A 112      -7.334  20.584  -0.229  1.00  0.00           C  
ATOM    965  O   ILE A 112      -6.916  19.464   0.071  1.00  0.00           O  
ATOM    966  CB  ILE A 112      -5.717  22.342  -0.911  1.00  0.00           C  
ATOM    967  CG1 ILE A 112      -5.425  23.481  -1.871  1.00  0.00           C  
ATOM    968  CG2 ILE A 112      -4.425  21.641  -0.530  1.00  0.00           C  
ATOM    969  CD1 ILE A 112      -4.159  24.209  -1.416  1.00  0.00           C  
ATOM    970  HN  ILE A 112      -7.869  22.995  -2.129  1.00  0.00           H  
ATOM    971  N   LEU A 113      -8.266  21.218   0.529  1.00  0.00           N  
ATOM    972  CA  LEU A 113      -8.965  20.475   1.577  1.00  0.00           C  
ATOM    973  C   LEU A 113      -9.646  19.207   1.018  1.00  0.00           C  
ATOM    974  O   LEU A 113      -9.989  18.347   1.860  1.00  0.00           O  
ATOM    975  CB  LEU A 113      -9.997  21.328   2.298  1.00  0.00           C  
ATOM    976  CG  LEU A 113     -10.299  20.981   3.736  1.00  0.00           C  
ATOM    977  CD1 LEU A 113      -9.016  20.719   4.531  1.00  0.00           C  
ATOM    978  CD2 LEU A 113     -10.920  22.172   4.439  1.00  0.00           C  
ATOM    979  HN  LEU A 113      -8.547  22.159   0.298  1.00  0.00           H  
ATOM    980  N   GLU A 114     -10.364  19.423  -0.079  1.00  0.00           N  
ATOM    981  CA  GLU A 114     -11.232  18.309  -0.548  1.00  0.00           C  
ATOM    982  C   GLU A 114     -10.351  17.114  -0.835  1.00  0.00           C  
ATOM    983  O   GLU A 114     -10.679  15.948  -0.524  1.00  0.00           O  
ATOM    984  CB  GLU A 114     -12.043  18.721  -1.771  1.00  0.00           C  
ATOM    985  CG  GLU A 114     -12.873  17.611  -2.388  1.00  0.00           C  
ATOM    986  CD  GLU A 114     -13.547  17.998  -3.710  1.00  0.00           C  
ATOM    987  OE1 GLU A 114     -13.409  19.146  -4.127  1.00  0.00           O  
ATOM    988  OE2 GLU A 114     -14.266  17.109  -4.236  1.00  0.00           O1-
ATOM    989  HN  GLU A 114     -10.424  20.335  -0.498  1.00  0.00           H  
ATOM    990  N   ASP A 115      -9.238  17.327  -1.531  1.00  0.00           N  
ATOM    991  CA  ASP A 115      -8.571  16.157  -2.155  1.00  0.00           C  
ATOM    992  C   ASP A 115      -7.328  15.772  -1.360  1.00  0.00           C  
ATOM    993  O   ASP A 115      -7.057  14.589  -1.257  1.00  0.00           O  
ATOM    994  CB  ASP A 115      -8.141  16.547  -3.559  1.00  0.00           C  
ATOM    995  CG  ASP A 115      -9.296  16.755  -4.499  1.00  0.00           C  
ATOM    996  OD1 ASP A 115      -9.790  17.891  -4.658  1.00  0.00           O  
ATOM    997  OD2 ASP A 115      -9.747  15.757  -5.101  1.00  0.00           O1-
ATOM    998  HN  ASP A 115      -9.055  18.269  -1.852  1.00  0.00           H  
ATOM    999  N   MET A 116      -6.463  16.730  -1.049  1.00  0.00           N  
ATOM   1000  CA  MET A 116      -5.165  16.418  -0.426  1.00  0.00           C  
ATOM   1001  C   MET A 116      -5.169  16.648   1.065  1.00  0.00           C  
ATOM   1002  O   MET A 116      -5.467  17.758   1.507  1.00  0.00           O  
ATOM   1003  CB  MET A 116      -4.046  17.247  -1.098  1.00  0.00           C  
ATOM   1004  CG  MET A 116      -3.895  16.931  -2.574  1.00  0.00           C  
ATOM   1005  SD  MET A 116      -2.275  17.508  -3.161  1.00  0.00           S  
ATOM   1006  CE  MET A 116      -1.128  16.522  -2.281  1.00  0.00           C  
ATOM   1007  HN  MET A 116      -6.734  17.694  -1.081  1.00  0.00           H  
ATOM   1008  N   PRO A 117      -4.783  15.612   1.840  1.00  0.00           N  
ATOM   1009  CA  PRO A 117      -4.807  15.831   3.295  1.00  0.00           C  
ATOM   1010  C   PRO A 117      -3.795  16.885   3.730  1.00  0.00           C  
ATOM   1011  O   PRO A 117      -2.579  16.620   3.734  1.00  0.00           O  
ATOM   1012  CB  PRO A 117      -4.427  14.458   3.798  1.00  0.00           C  
ATOM   1013  CG  PRO A 117      -4.855  13.455   2.796  1.00  0.00           C  
ATOM   1014  CD  PRO A 117      -5.222  14.218   1.528  1.00  0.00           C  
ATOM   1015  N   VAL A 118      -4.262  18.088   4.036  1.00  0.00           N  
ATOM   1016  CA  VAL A 118      -3.343  19.156   4.407  1.00  0.00           C  
ATOM   1017  C   VAL A 118      -2.859  18.877   5.853  1.00  0.00           C  
ATOM   1018  O   VAL A 118      -3.623  18.425   6.725  1.00  0.00           O  
ATOM   1019  CB  VAL A 118      -4.061  20.522   4.366  1.00  0.00           C  
ATOM   1020  CG1 VAL A 118      -3.157  21.708   4.066  1.00  0.00           C  
ATOM   1021  CG2 VAL A 118      -5.216  20.456   3.372  1.00  0.00           C  
ATOM   1022  HN  VAL A 118      -5.242  18.291   3.859  1.00  0.00           H  
ATOM   1023  N   ASP A 119      -1.575  19.014   6.052  1.00  0.00           N  
ATOM   1024  CA  ASP A 119      -1.076  19.259   7.422  1.00  0.00           C  
ATOM   1025  C   ASP A 119      -0.357  20.585   7.482  1.00  0.00           C  
ATOM   1026  O   ASP A 119       0.461  20.853   6.592  1.00  0.00           O  
ATOM   1027  CB  ASP A 119      -0.105  18.113   7.766  1.00  0.00           C  
ATOM   1028  CG  ASP A 119       0.315  18.099   9.220  1.00  0.00           C  
ATOM   1029  OD1 ASP A 119      -0.246  18.866  10.032  1.00  0.00           O  
ATOM   1030  OD2 ASP A 119       1.317  17.423   9.522  1.00  0.00           O1-
ATOM   1031  HN  ASP A 119      -0.893  19.082   5.309  1.00  0.00           H  
ATOM   1032  N   PRO A 120      -0.980  21.602   8.113  1.00  0.00           N  
ATOM   1033  CA  PRO A 120      -0.475  22.961   7.899  1.00  0.00           C  
ATOM   1034  C   PRO A 120       0.717  23.214   8.865  1.00  0.00           C  
ATOM   1035  O   PRO A 120       0.489  23.216  10.079  1.00  0.00           O  
ATOM   1036  CB  PRO A 120      -1.650  23.874   8.202  1.00  0.00           C  
ATOM   1037  CG  PRO A 120      -2.779  23.045   7.699  1.00  0.00           C  
ATOM   1038  CD  PRO A 120      -2.470  21.626   8.166  1.00  0.00           C  
ATOM   1039  N   ASP A 121       1.856  23.623   8.307  1.00  0.00           N  
ATOM   1040  CA  ASP A 121       2.772  24.423   9.146  1.00  0.00           C  
ATOM   1041  C   ASP A 121       2.578  25.886   8.801  1.00  0.00           C  
ATOM   1042  O   ASP A 121       2.098  26.254   7.718  1.00  0.00           O  
ATOM   1043  CB  ASP A 121       4.228  23.995   8.877  1.00  0.00           C  
ATOM   1044  CG  ASP A 121       5.290  24.850   9.529  1.00  0.00           C  
ATOM   1045  OD1 ASP A 121       5.736  24.491  10.641  1.00  0.00           O  
ATOM   1046  OD2 ASP A 121       5.975  25.613   8.805  1.00  0.00           O1-
ATOM   1047  HN  ASP A 121       1.973  23.700   7.332  1.00  0.00           H  
ATOM   1048  N   ASN A 122       2.625  26.749   9.841  1.00  0.00           N  
ATOM   1049  CA  ASN A 122       1.999  28.082   9.757  1.00  0.00           C  
ATOM   1050  C   ASN A 122       2.728  29.015   8.833  1.00  0.00           C  
ATOM   1051  O   ASN A 122       2.095  29.666   8.003  1.00  0.00           O  
ATOM   1052  CB  ASN A 122       1.886  28.705  11.142  1.00  0.00           C  
ATOM   1053  CG  ASN A 122       0.861  29.824  11.182  1.00  0.00           C  
ATOM   1054  ND2 ASN A 122      -0.364  29.583  11.180  1.00  0.00           N  
ATOM   1055  OD1 ASN A 122       1.297  31.075  11.072  1.00  0.00           O  
ATOM   1056  HN  ASN A 122       2.927  26.459  10.744  1.00  0.00           H  
ATOM   1057 1HND ASN A 122       0.674  31.851  11.060  1.00  0.00           H  
ATOM   1058 2HND ASN A 122       2.199  31.189  10.609  1.00  0.00           H  
ATOM   1059  N   GLU A 123       4.064  28.960   8.853  1.00  0.00           N  
ATOM   1060  CA  GLU A 123       4.798  29.829   7.896  1.00  0.00           C  
ATOM   1061  C   GLU A 123       4.456  29.411   6.444  1.00  0.00           C  
ATOM   1062  O   GLU A 123       4.548  30.236   5.541  1.00  0.00           O  
ATOM   1063  CB  GLU A 123       6.299  29.644   8.073  1.00  0.00           C  
ATOM   1064  CG  GLU A 123       6.808  30.040   9.449  1.00  0.00           C  
ATOM   1065  CD  GLU A 123       6.860  31.532   9.707  1.00  0.00           C  
ATOM   1066  OE1 GLU A 123       7.877  32.205   9.494  1.00  0.00           O  
ATOM   1067  OE2 GLU A 123       5.825  32.041  10.200  1.00  0.00           O1-
ATOM   1068  HN  GLU A 123       4.519  28.587   9.656  1.00  0.00           H  
ATOM   1069  N   ALA A 124       4.485  28.074   6.227  1.00  0.00           N  
ATOM   1070  CA  ALA A 124       4.421  27.543   4.879  1.00  0.00           C  
ATOM   1071  C   ALA A 124       2.998  27.737   4.313  1.00  0.00           C  
ATOM   1072  O   ALA A 124       2.792  28.259   3.197  1.00  0.00           O  
ATOM   1073  CB  ALA A 124       4.768  26.042   4.846  1.00  0.00           C  
ATOM   1074  HN  ALA A 124       4.349  27.508   7.048  1.00  0.00           H  
ATOM   1075  N   TYR A 125       2.001  27.754   5.207  1.00  0.00           N  
ATOM   1076  CA  TYR A 125       0.651  28.171   4.895  1.00  0.00           C  
ATOM   1077  C   TYR A 125       0.610  29.614   4.371  1.00  0.00           C  
ATOM   1078  O   TYR A 125       0.255  29.901   3.215  1.00  0.00           O  
ATOM   1079  CB  TYR A 125      -0.307  28.007   6.068  1.00  0.00           C  
ATOM   1080  CG  TYR A 125      -1.757  28.118   5.669  1.00  0.00           C  
ATOM   1081  CD1 TYR A 125      -2.494  26.966   5.402  1.00  0.00           C  
ATOM   1082  CD2 TYR A 125      -2.419  29.346   5.666  1.00  0.00           C  
ATOM   1083  CE1 TYR A 125      -3.831  27.040   4.985  1.00  0.00           C  
ATOM   1084  CE2 TYR A 125      -3.816  29.380   5.511  1.00  0.00           C  
ATOM   1085  CZ  TYR A 125      -4.504  28.237   5.114  1.00  0.00           C  
ATOM   1086  OH  TYR A 125      -5.847  28.311   4.779  1.00  0.00           O  
ATOM   1087  HN  TYR A 125       2.162  27.319   6.108  1.00  0.00           H  
ATOM   1088  HO  TYR A 125      -5.949  28.575   3.832  1.00  0.00           H  
ATOM   1089  N   GLU A 126       1.131  30.528   5.173  1.00  0.00           N  
ATOM   1090  CA  GLU A 126       0.885  31.954   4.970  1.00  0.00           C  
ATOM   1091  C   GLU A 126       1.727  32.501   3.811  1.00  0.00           C  
ATOM   1092  O   GLU A 126       1.198  33.138   2.903  1.00  0.00           O  
ATOM   1093  CB  GLU A 126       1.262  32.704   6.269  1.00  0.00           C  
ATOM   1094  CG  GLU A 126       0.239  32.574   7.380  1.00  0.00           C  
ATOM   1095  CD  GLU A 126       0.474  33.597   8.477  1.00  0.00           C  
ATOM   1096  OE1 GLU A 126       0.001  33.455   9.612  1.00  0.00           O  
ATOM   1097  OE2 GLU A 126       0.910  34.713   8.086  1.00  0.00           O1-
ATOM   1098  HN  GLU A 126       1.743  30.279   5.939  1.00  0.00           H  
ATOM   1099  N   MET A 127       3.057  32.352   3.952  1.00  0.00           N  
ATOM   1100  CA  MET A 127       3.970  33.028   3.072  1.00  0.00           C  
ATOM   1101  C   MET A 127       4.336  32.249   1.841  1.00  0.00           C  
ATOM   1102  O   MET A 127       4.504  31.017   1.893  1.00  0.00           O  
ATOM   1103  CB  MET A 127       5.254  33.477   3.776  1.00  0.00           C  
ATOM   1104  CG  MET A 127       4.988  34.299   5.031  1.00  0.00           C  
ATOM   1105  SD  MET A 127       6.514  34.534   5.981  1.00  0.00           S  
ATOM   1106  CE  MET A 127       7.441  33.078   5.565  1.00  0.00           C  
ATOM   1107  HN  MET A 127       3.358  31.563   4.515  1.00  0.00           H  
ATOM   1108  N   PRO A 128       4.176  32.887   0.665  1.00  0.00           N  
ATOM   1109  CA  PRO A 128       4.516  32.225  -0.614  1.00  0.00           C  
ATOM   1110  C   PRO A 128       5.976  32.400  -0.996  1.00  0.00           C  
ATOM   1111  O   PRO A 128       6.318  33.441  -1.596  1.00  0.00           O  
ATOM   1112  CB  PRO A 128       3.539  32.807  -1.610  1.00  0.00           C  
ATOM   1113  CG  PRO A 128       2.596  33.694  -0.872  1.00  0.00           C  
ATOM   1114  CD  PRO A 128       3.221  33.989   0.470  1.00  0.00           C  
ATOM   1115  N   SER A 129       6.721  31.325  -1.053  1.00  0.00           N  
ATOM   1116  CA  SER A 129       8.041  31.284  -1.674  1.00  0.00           C  
ATOM   1117  C   SER A 129       8.330  29.919  -2.343  1.00  0.00           C  
ATOM   1118  O   SER A 129       7.879  28.856  -1.865  1.00  0.00           O  
ATOM   1119  CB  SER A 129       9.103  31.564  -0.602  1.00  0.00           C  
ATOM   1120  OG  SER A 129       9.279  30.453   0.270  1.00  0.00           O  
ATOM   1121  HN  SER A 129       6.408  30.529  -0.501  1.00  0.00           H  
ATOM   1122  HO  SER A 129      10.181  30.487   0.670  1.00  0.00           H  
ATOM   1123  N   GLU A 130       9.202  29.938  -3.359  1.00  0.00           N  
ATOM   1124  CA  GLU A 130       9.752  28.670  -3.906  1.00  0.00           C  
ATOM   1125  C   GLU A 130      10.714  28.021  -2.942  1.00  0.00           C  
ATOM   1126  O   GLU A 130      10.838  26.788  -2.849  1.00  0.00           O  
ATOM   1127  CB  GLU A 130      10.421  28.914  -5.256  1.00  0.00           C  
ATOM   1128  CG  GLU A 130      10.716  27.687  -6.092  1.00  0.00           C  
ATOM   1129  CD  GLU A 130      10.616  27.979  -7.580  1.00  0.00           C  
ATOM   1130  OE1 GLU A 130       9.547  27.755  -8.166  1.00  0.00           O  
ATOM   1131  OE2 GLU A 130      11.485  28.740  -8.092  1.00  0.00           O1-
ATOM   1132  HN  GLU A 130       9.624  30.778  -3.656  1.00  0.00           H  
ATOM   1133  N   GLU A 131      11.254  28.819  -2.032  1.00  0.00           N  
ATOM   1134  CA  GLU A 131      12.027  28.179  -0.934  1.00  0.00           C  
ATOM   1135  C   GLU A 131      11.160  27.263  -0.090  1.00  0.00           C  
ATOM   1136  O   GLU A 131      11.556  26.101   0.126  1.00  0.00           O  
ATOM   1137  CB  GLU A 131      12.686  29.254  -0.082  1.00  0.00           C  
ATOM   1138  CG  GLU A 131      13.601  30.189  -0.847  1.00  0.00           C  
ATOM   1139  CD  GLU A 131      14.996  30.260  -0.251  1.00  0.00           C  
ATOM   1140  OE1 GLU A 131      15.584  31.343  -0.106  1.00  0.00           O  
ATOM   1141  OE2 GLU A 131      15.423  29.171   0.240  1.00  0.00           O1-
ATOM   1142  HN  GLU A 131      11.218  29.799  -2.142  1.00  0.00           H  
ATOM   1143  N   GLY A 132       9.936  27.700   0.235  1.00  0.00           N  
ATOM   1144  CA  GLY A 132       9.093  26.869   1.116  1.00  0.00           C  
ATOM   1145  C   GLY A 132       8.128  26.001   0.322  1.00  0.00           C  
ATOM   1146  O   GLY A 132       7.765  24.925   0.837  1.00  0.00           O  
ATOM   1147  HN  GLY A 132       9.523  28.492  -0.177  1.00  0.00           H  
ATOM   1148  N   TYR A 133       8.137  26.153  -1.017  1.00  0.00           N  
ATOM   1149  CA  TYR A 133       7.579  25.126  -1.900  1.00  0.00           C  
ATOM   1150  C   TYR A 133       8.377  23.853  -1.951  1.00  0.00           C  
ATOM   1151  O   TYR A 133       7.869  22.710  -1.994  1.00  0.00           O  
ATOM   1152  CB  TYR A 133       7.354  25.677  -3.303  1.00  0.00           C  
ATOM   1153  CG  TYR A 133       6.328  24.910  -4.133  1.00  0.00           C  
ATOM   1154  CD1 TYR A 133       4.962  25.115  -3.918  1.00  0.00           C  
ATOM   1155  CD2 TYR A 133       6.722  23.751  -4.800  1.00  0.00           C  
ATOM   1156  CE1 TYR A 133       4.006  24.255  -4.438  1.00  0.00           C  
ATOM   1157  CE2 TYR A 133       5.743  22.961  -5.443  1.00  0.00           C  
ATOM   1158  CZ  TYR A 133       4.395  23.246  -5.305  1.00  0.00           C  
ATOM   1159  OH  TYR A 133       3.456  22.491  -5.963  1.00  0.00           O  
ATOM   1160  HN  TYR A 133       8.449  27.045  -1.334  1.00  0.00           H  
ATOM   1161  HO  TYR A 133       2.811  22.096  -5.298  1.00  0.00           H  
ATOM   1162  N   GLN A 134       9.713  23.999  -1.897  1.00  0.00           N  
ATOM   1163  CA  GLN A 134      10.578  22.820  -1.877  1.00  0.00           C  
ATOM   1164  C   GLN A 134      10.800  22.267  -0.495  1.00  0.00           C  
ATOM   1165  O   GLN A 134      10.657  21.073  -0.170  1.00  0.00           O  
ATOM   1166  CB  GLN A 134      11.886  23.153  -2.600  1.00  0.00           C  
ATOM   1167  CG  GLN A 134      12.547  21.926  -3.209  1.00  0.00           C  
ATOM   1168  CD  GLN A 134      14.020  22.166  -3.401  1.00  0.00           C  
ATOM   1169  NE2 GLN A 134      14.586  23.147  -2.868  1.00  0.00           N  
ATOM   1170  OE1 GLN A 134      14.763  21.116  -3.766  1.00  0.00           O  
ATOM   1171  HN  GLN A 134      10.103  24.873  -2.224  1.00  0.00           H  
ATOM   1172 1HNE GLN A 134      15.730  21.245  -3.869  1.00  0.00           H  
ATOM   1173 2HNE GLN A 134      14.323  20.278  -4.036  1.00  0.00           H  
ATOM   1174  N   ASP A 135      11.056  23.176   0.474  1.00  0.00           N  
ATOM   1175  CA  ASP A 135      11.338  22.774   1.849  1.00  0.00           C  
ATOM   1176  C   ASP A 135      10.170  22.059   2.522  1.00  0.00           C  
ATOM   1177  O   ASP A 135      10.344  20.994   3.143  1.00  0.00           O  
ATOM   1178  CB  ASP A 135      11.740  24.003   2.656  1.00  0.00           C  
ATOM   1179  CG  ASP A 135      12.775  23.772   3.738  1.00  0.00           C  
ATOM   1180  OD1 ASP A 135      12.807  24.477   4.758  1.00  0.00           O  
ATOM   1181  OD2 ASP A 135      13.461  22.719   3.635  1.00  0.00           O1-
ATOM   1182  HN  ASP A 135      11.236  24.122   0.174  1.00  0.00           H  
ATOM   1183  N   TYR A 136       8.948  22.492   2.169  1.00  0.00           N  
ATOM   1184  CA  TYR A 136       7.759  21.729   2.463  1.00  0.00           C  
ATOM   1185  C   TYR A 136       7.131  21.181   1.168  1.00  0.00           C  
ATOM   1186  O   TYR A 136       5.904  21.273   1.000  1.00  0.00           O  
ATOM   1187  CB  TYR A 136       6.741  22.608   3.221  1.00  0.00           C  
ATOM   1188  CG  TYR A 136       7.274  23.214   4.492  1.00  0.00           C  
ATOM   1189  CD1 TYR A 136       7.122  22.578   5.727  1.00  0.00           C  
ATOM   1190  CD2 TYR A 136       7.796  24.509   4.502  1.00  0.00           C  
ATOM   1191  CE1 TYR A 136       7.748  23.043   6.875  1.00  0.00           C  
ATOM   1192  CE2 TYR A 136       8.487  24.982   5.644  1.00  0.00           C  
ATOM   1193  CZ  TYR A 136       8.356  24.287   6.845  1.00  0.00           C  
ATOM   1194  OH  TYR A 136       8.758  24.898   8.020  1.00  0.00           O  
ATOM   1195  HN  TYR A 136       8.929  23.382   1.718  1.00  0.00           H  
ATOM   1196  HO  TYR A 136       8.189  24.644   8.798  1.00  0.00           H  
ATOM   1197  N   GLU A 137       7.892  20.420   0.424  1.00  0.00           N  
ATOM   1198  CA  GLU A 137       7.323  19.558  -0.646  1.00  0.00           C  
ATOM   1199  C   GLU A 137       6.312  18.614  -0.010  1.00  0.00           C  
ATOM   1200  O   GLU A 137       6.622  17.769   0.839  1.00  0.00           O  
ATOM   1201  CB  GLU A 137       8.441  18.731  -1.274  1.00  0.00           C  
ATOM   1202  CG  GLU A 137       8.746  18.998  -2.726  1.00  0.00           C  
ATOM   1203  CD  GLU A 137       9.614  17.920  -3.381  1.00  0.00           C  
ATOM   1204  OE1 GLU A 137       9.648  17.826  -4.620  1.00  0.00           O  
ATOM   1205  OE2 GLU A 137      10.192  17.083  -2.648  1.00  0.00           O1-
ATOM   1206  HN  GLU A 137       8.876  20.365   0.626  1.00  0.00           H  
ATOM   1207  N   PRO A 138       5.162  18.463  -0.707  1.00  0.00           N  
ATOM   1208  CA  PRO A 138       4.255  17.348  -0.450  1.00  0.00           C  
ATOM   1209  C   PRO A 138       4.866  15.993  -0.790  1.00  0.00           C  
ATOM   1210  O   PRO A 138       5.585  15.948  -1.796  1.00  0.00           O  
ATOM   1211  CB  PRO A 138       3.014  17.674  -1.237  1.00  0.00           C  
ATOM   1212  CG  PRO A 138       3.052  19.133  -1.507  1.00  0.00           C  
ATOM   1213  CD  PRO A 138       4.522  19.525  -1.496  1.00  0.00           C  
ATOM   1214  N   GLU A 139       4.321  14.903  -0.244  1.00  0.00           N  
ATOM   1215  CA  GLU A 139       4.641  13.576  -0.798  1.00  0.00           C  
ATOM   1216  C   GLU A 139       3.357  12.838  -1.253  1.00  0.00           C  
ATOM   1217  O   GLU A 139       2.506  12.554  -0.391  1.00  0.00           O  
ATOM   1218  CB  GLU A 139       5.445  12.727   0.174  1.00  0.00           C  
ATOM   1219  CG  GLU A 139       5.893  11.382  -0.359  1.00  0.00           C  
ATOM   1220  CD  GLU A 139       7.153  10.901   0.352  1.00  0.00           C  
ATOM   1221  OE1 GLU A 139       7.308  11.142   1.573  1.00  0.00           O  
ATOM   1222  OE2 GLU A 139       8.048  10.393  -0.338  1.00  0.00           O1-
ATOM   1223  HN  GLU A 139       3.564  14.988   0.375  1.00  0.00           H  
ATOM   1224  N   ALA A 140       3.263  12.570  -2.531  1.00  0.00           N  
ATOM   1225  CA  ALA A 140       2.017  12.031  -3.074  1.00  0.00           C  
ATOM   1226  C   ALA A 140       2.164  10.570  -3.440  1.00  0.00           C  
ATOM   1227  O   ALA A 140       3.293  10.062  -3.508  1.00  0.00           O  
ATOM   1228  CB  ALA A 140       1.586  12.860  -4.282  1.00  0.00           C  
ATOM   1229  HN  ALA A 140       4.027  12.860  -3.138  1.00  0.00           H  
ATOM   1230  N   MET B 141      -8.591  30.013   9.846  1.00  0.00           N  
ATOM   1231  CA  MET B 141      -8.540  29.671   8.407  1.00  0.00           C  
ATOM   1232  C   MET B 141      -9.017  28.206   8.219  1.00  0.00           C  
ATOM   1233  O   MET B 141      -8.718  27.344   9.025  1.00  0.00           O  
ATOM   1234  CB  MET B 141      -7.082  29.737   7.902  1.00  0.00           C  
ATOM   1235  CG  MET B 141      -6.303  30.971   8.287  1.00  0.00           C  
ATOM   1236  SD  MET B 141      -5.079  30.687   9.596  1.00  0.00           S  
ATOM   1237  CE  MET B 141      -3.691  31.677   9.033  1.00  0.00           C  
ATOM   1238  HN  MET B 141      -8.145  30.825  10.168  1.00  0.00           H  
ATOM   1239  N   ASP B 142      -9.953  28.049   7.314  1.00  0.00           N  
ATOM   1240  CA  ASP B 142     -10.635  26.762   7.179  1.00  0.00           C  
ATOM   1241  C   ASP B 142      -9.678  25.648   6.863  1.00  0.00           C  
ATOM   1242  O   ASP B 142      -9.700  24.571   7.489  1.00  0.00           O  
ATOM   1243  CB  ASP B 142     -11.762  26.876   6.142  1.00  0.00           C  
ATOM   1244  CG  ASP B 142     -13.008  26.137   6.551  1.00  0.00           C  
ATOM   1245  OD1 ASP B 142     -12.965  25.198   7.359  1.00  0.00           O  
ATOM   1246  OD2 ASP B 142     -14.125  26.549   6.126  1.00  0.00           O1-
ATOM   1247  HN  ASP B 142     -10.133  28.746   6.634  1.00  0.00           H  
ATOM   1248  N   VAL B 143      -8.797  25.860   5.873  1.00  0.00           N  
ATOM   1249  CA  VAL B 143      -7.881  24.844   5.442  1.00  0.00           C  
ATOM   1250  C   VAL B 143      -6.819  24.473   6.462  1.00  0.00           C  
ATOM   1251  O   VAL B 143      -6.622  23.285   6.722  1.00  0.00           O  
ATOM   1252  CB  VAL B 143      -7.233  25.154   4.089  1.00  0.00           C  
ATOM   1253  CG1 VAL B 143      -6.308  24.101   3.526  1.00  0.00           C  
ATOM   1254  CG2 VAL B 143      -8.304  25.532   3.057  1.00  0.00           C  
ATOM   1255  HN  VAL B 143      -8.895  26.726   5.388  1.00  0.00           H  
ATOM   1256  N   PHE B 144      -6.356  25.459   7.228  1.00  0.00           N  
ATOM   1257  CA  PHE B 144      -5.503  25.156   8.376  1.00  0.00           C  
ATOM   1258  C   PHE B 144      -6.264  24.284   9.408  1.00  0.00           C  
ATOM   1259  O   PHE B 144      -5.946  23.087   9.547  1.00  0.00           O  
ATOM   1260  CB  PHE B 144      -5.040  26.445   9.086  1.00  0.00           C  
ATOM   1261  CG  PHE B 144      -3.663  26.300   9.712  1.00  0.00           C  
ATOM   1262  CD1 PHE B 144      -2.523  26.727   9.041  1.00  0.00           C  
ATOM   1263  CD2 PHE B 144      -3.514  25.722  10.964  1.00  0.00           C  
ATOM   1264  CE1 PHE B 144      -1.262  26.712   9.644  1.00  0.00           C  
ATOM   1265  CE2 PHE B 144      -2.268  25.771  11.601  1.00  0.00           C  
ATOM   1266  CZ  PHE B 144      -1.159  26.341  10.985  1.00  0.00           C  
ATOM   1267  HN  PHE B 144      -6.651  26.402   7.097  1.00  0.00           H  
ATOM   1268  N   MET B 145      -7.426  24.795   9.834  1.00  0.00           N  
ATOM   1269  CA  MET B 145      -8.202  24.028  10.839  1.00  0.00           C  
ATOM   1270  C   MET B 145      -8.502  22.614  10.356  1.00  0.00           C  
ATOM   1271  O   MET B 145      -8.325  21.684  11.159  1.00  0.00           O  
ATOM   1272  CB  MET B 145      -9.506  24.782  11.145  1.00  0.00           C  
ATOM   1273  CG  MET B 145     -10.163  24.333  12.430  1.00  0.00           C  
ATOM   1274  SD  MET B 145     -11.807  25.015  12.681  1.00  0.00           S  
ATOM   1275  CE  MET B 145     -12.509  23.947  13.877  1.00  0.00           C  
ATOM   1276  HN  MET B 145      -7.827  25.616   9.449  1.00  0.00           H  
ATOM   1277  N   LYS B 146      -9.254  22.490   9.249  1.00  0.00           N  
ATOM   1278  CA  LYS B 146      -9.881  21.179   9.005  1.00  0.00           C  
ATOM   1279  C   LYS B 146      -8.809  20.138   8.705  1.00  0.00           C  
ATOM   1280  O   LYS B 146      -8.832  18.978   9.115  1.00  0.00           O  
ATOM   1281  CB  LYS B 146     -10.854  21.325   7.833  1.00  0.00           C  
ATOM   1282  CG  LYS B 146     -11.970  20.289   7.791  1.00  0.00           C  
ATOM   1283  CD  LYS B 146     -13.015  20.440   8.884  1.00  0.00           C  
ATOM   1284  CE  LYS B 146     -13.873  21.677   8.741  1.00  0.00           C  
ATOM   1285  NZ  LYS B 146     -14.570  22.016  10.008  1.00  0.00           N1+
ATOM   1286  HN  LYS B 146      -9.549  23.276   8.718  1.00  0.00           H  
ATOM   1287  HZ1 LYS B 146     -15.146  21.260  10.263  1.00  0.00           H  
ATOM   1288  HZ2 LYS B 146     -13.884  22.261  10.674  1.00  0.00           H  
ATOM   1289  HZ3 LYS B 146     -15.147  22.817   9.833  1.00  0.00           H  
ATOM   1290  N   GLY B 147      -7.821  20.574   7.898  1.00  0.00           N  
ATOM   1291  CA  GLY B 147      -6.858  19.548   7.427  1.00  0.00           C  
ATOM   1292  C   GLY B 147      -5.893  19.127   8.529  1.00  0.00           C  
ATOM   1293  O   GLY B 147      -5.645  17.910   8.681  1.00  0.00           O  
ATOM   1294  HN  GLY B 147      -7.867  21.482   7.518  1.00  0.00           H  
ATOM   1295  N   LEU B 148      -5.641  20.008   9.479  1.00  0.00           N  
ATOM   1296  CA  LEU B 148      -4.907  19.591  10.697  1.00  0.00           C  
ATOM   1297  C   LEU B 148      -5.679  18.591  11.515  1.00  0.00           C  
ATOM   1298  O   LEU B 148      -5.185  17.466  11.771  1.00  0.00           O  
ATOM   1299  CB  LEU B 148      -4.539  20.851  11.495  1.00  0.00           C  
ATOM   1300  CG  LEU B 148      -3.681  20.629  12.706  1.00  0.00           C  
ATOM   1301  CD1 LEU B 148      -2.430  19.784  12.459  1.00  0.00           C  
ATOM   1302  CD2 LEU B 148      -3.116  21.936  13.234  1.00  0.00           C  
ATOM   1303  HN  LEU B 148      -5.865  20.960   9.301  1.00  0.00           H  
ATOM   1304  N   SER B 149      -6.958  18.876  11.715  1.00  0.00           N  
ATOM   1305  CA  SER B 149      -7.826  17.892  12.402  1.00  0.00           C  
ATOM   1306  C   SER B 149      -7.837  16.556  11.665  1.00  0.00           C  
ATOM   1307  O   SER B 149      -8.071  15.526  12.271  1.00  0.00           O  
ATOM   1308  CB  SER B 149      -9.251  18.451  12.428  1.00  0.00           C  
ATOM   1309  OG  SER B 149     -10.189  17.526  12.929  1.00  0.00           O  
ATOM   1310  HN  SER B 149      -7.348  19.728  11.349  1.00  0.00           H  
ATOM   1311  HO  SER B 149     -11.091  17.947  12.850  1.00  0.00           H  
ATOM   1312  N   LYS B 150      -7.839  16.609  10.344  1.00  0.00           N  
ATOM   1313  CA  LYS B 150      -8.047  15.379   9.544  1.00  0.00           C  
ATOM   1314  C   LYS B 150      -6.764  14.530   9.497  1.00  0.00           C  
ATOM   1315  O   LYS B 150      -6.878  13.321   9.667  1.00  0.00           O  
ATOM   1316  CB  LYS B 150      -8.396  15.816   8.107  1.00  0.00           C  
ATOM   1317  CG  LYS B 150      -9.847  15.626   7.727  1.00  0.00           C  
ATOM   1318  CD  LYS B 150     -10.066  15.454   6.234  1.00  0.00           C  
ATOM   1319  CE  LYS B 150     -11.543  15.543   5.872  1.00  0.00           C  
ATOM   1320  NZ  LYS B 150     -12.280  14.271   6.148  1.00  0.00           N1+
ATOM   1321  HN  LYS B 150      -7.758  17.522   9.904  1.00  0.00           H  
ATOM   1322  HZ1 LYS B 150     -12.283  14.166   7.148  1.00  0.00           H  
ATOM   1323  HZ2 LYS B 150     -13.211  14.424   5.846  1.00  0.00           H  
ATOM   1324  HZ3 LYS B 150     -11.825  13.519   5.683  1.00  0.00           H  
ATOM   1325  N   ALA B 151      -5.655  15.184   9.773  1.00  0.00           N  
ATOM   1326  CA  ALA B 151      -4.369  14.465   9.766  1.00  0.00           C  
ATOM   1327  C   ALA B 151      -4.104  13.886  11.179  1.00  0.00           C  
ATOM   1328  O   ALA B 151      -3.540  12.799  11.341  1.00  0.00           O  
ATOM   1329  CB  ALA B 151      -3.251  15.495   9.496  1.00  0.00           C  
ATOM   1330  HN  ALA B 151      -5.639  16.190   9.848  1.00  0.00           H  
ATOM   1331  N   LYS B 152      -4.908  14.386  12.145  1.00  0.00           N  
ATOM   1332  CA  LYS B 152      -4.959  13.697  13.435  1.00  0.00           C  
ATOM   1333  C   LYS B 152      -5.853  12.483  13.327  1.00  0.00           C  
ATOM   1334  O   LYS B 152      -5.652  11.484  14.020  1.00  0.00           O  
ATOM   1335  CB  LYS B 152      -5.499  14.648  14.514  1.00  0.00           C  
ATOM   1336  CG  LYS B 152      -5.310  14.144  15.912  1.00  0.00           C  
ATOM   1337  CD  LYS B 152      -6.165  14.839  16.974  1.00  0.00           C  
ATOM   1338  CE  LYS B 152      -5.994  14.090  18.298  1.00  0.00           C  
ATOM   1339  NZ  LYS B 152      -6.276  14.922  19.495  1.00  0.00           N1+
ATOM   1340  HN  LYS B 152      -5.252  15.317  12.026  1.00  0.00           H  
ATOM   1341  HZ1 LYS B 152      -7.261  15.096  19.527  1.00  0.00           H  
ATOM   1342  HZ2 LYS B 152      -5.934  14.464  20.299  1.00  0.00           H  
ATOM   1343  HZ3 LYS B 152      -5.799  15.806  19.389  1.00  0.00           H  
ATOM   1344  N   GLU B 153      -7.005  12.616  12.656  1.00  0.00           N  
ATOM   1345  CA  GLU B 153      -8.081  11.654  12.861  1.00  0.00           C  
ATOM   1346  C   GLU B 153      -8.059  10.560  11.833  1.00  0.00           C  
ATOM   1347  O   GLU B 153      -8.540   9.451  12.168  1.00  0.00           O  
ATOM   1348  CB  GLU B 153      -9.452  12.338  12.989  1.00  0.00           C  
ATOM   1349  CG  GLU B 153     -10.422  11.487  13.796  1.00  0.00           C  
ATOM   1350  CD  GLU B 153     -11.790  11.334  13.153  1.00  0.00           C  
ATOM   1351  OE1 GLU B 153     -12.062  12.090  12.192  1.00  0.00           O  
ATOM   1352  OE2 GLU B 153     -12.587  10.534  13.660  1.00  0.00           O1-
ATOM   1353  HN  GLU B 153      -7.294  13.551  12.364  1.00  0.00           H  
ATOM   1354  N   GLY B 154      -7.796  10.849  10.572  1.00  0.00           N  
ATOM   1355  CA  GLY B 154      -7.662   9.802   9.581  1.00  0.00           C  
ATOM   1356  C   GLY B 154      -8.393  10.180   8.307  1.00  0.00           C  
ATOM   1357  O   GLY B 154      -9.393  10.936   8.367  1.00  0.00           O  
ATOM   1358  HN  GLY B 154      -7.635  11.831  10.369  1.00  0.00           H  
ATOM   1359  N   VAL B 155      -7.798   9.988   7.145  1.00  0.00           N  
ATOM   1360  CA  VAL B 155      -8.171  10.748   5.959  1.00  0.00           C  
ATOM   1361  C   VAL B 155      -8.816   9.836   4.903  1.00  0.00           C  
ATOM   1362  O   VAL B 155      -8.663  10.032   3.679  1.00  0.00           O  
ATOM   1363  CB  VAL B 155      -7.005  11.541   5.375  1.00  0.00           C  
ATOM   1364  CG1 VAL B 155      -7.177  13.029   5.580  1.00  0.00           C  
ATOM   1365  CG2 VAL B 155      -5.671  11.042   5.958  1.00  0.00           C  
ATOM   1366  HN  VAL B 155      -7.110   9.269   7.038  1.00  0.00           H  
ATOM   1367  N   VAL B 156      -9.969   9.264   5.308  1.00  0.00           N  
ATOM   1368  CA  VAL B 156     -10.644   8.288   4.437  1.00  0.00           C  
ATOM   1369  C   VAL B 156     -11.220   8.887   3.183  1.00  0.00           C  
ATOM   1370  O   VAL B 156     -10.929   8.440   2.057  1.00  0.00           O  
ATOM   1371  CB  VAL B 156     -11.646   7.442   5.202  1.00  0.00           C  
ATOM   1372  CG1 VAL B 156     -12.164   6.193   4.539  1.00  0.00           C  
ATOM   1373  CG2 VAL B 156     -11.287   7.227   6.665  1.00  0.00           C  
ATOM   1374  HN  VAL B 156     -10.186   9.229   6.275  1.00  0.00           H  
ATOM   1375  N   ALA B 157     -12.127   9.859   3.385  1.00  0.00           N  
ATOM   1376  CA  ALA B 157     -12.696  10.586   2.235  1.00  0.00           C  
ATOM   1377  C   ALA B 157     -11.642  11.081   1.282  1.00  0.00           C  
ATOM   1378  O   ALA B 157     -11.950  11.199   0.079  1.00  0.00           O  
ATOM   1379  CB  ALA B 157     -13.559  11.741   2.789  1.00  0.00           C  
ATOM   1380  HN  ALA B 157     -12.535   9.916   4.292  1.00  0.00           H  
ATOM   1381  N   ALA B 158     -10.592  11.719   1.782  1.00  0.00           N  
ATOM   1382  CA  ALA B 158      -9.716  12.554   0.927  1.00  0.00           C  
ATOM   1383  C   ALA B 158      -8.723  11.643   0.181  1.00  0.00           C  
ATOM   1384  O   ALA B 158      -8.417  11.845  -1.006  1.00  0.00           O  
ATOM   1385  CB  ALA B 158      -9.005  13.616   1.749  1.00  0.00           C  
ATOM   1386  HN  ALA B 158     -10.379  11.630   2.776  1.00  0.00           H  
ATOM   1387  N   ALA B 159      -8.380  10.558   0.836  1.00  0.00           N  
ATOM   1388  CA  ALA B 159      -7.640   9.493   0.125  1.00  0.00           C  
ATOM   1389  C   ALA B 159      -8.525   8.727  -0.859  1.00  0.00           C  
ATOM   1390  O   ALA B 159      -8.033   8.247  -1.906  1.00  0.00           O  
ATOM   1391  CB  ALA B 159      -7.112   8.483   1.166  1.00  0.00           C  
ATOM   1392  HN  ALA B 159      -8.684  10.433   1.788  1.00  0.00           H  
ATOM   1393  N   GLU B 160      -9.827   8.711  -0.630  1.00  0.00           N  
ATOM   1394  CA  GLU B 160     -10.726   8.142  -1.635  1.00  0.00           C  
ATOM   1395  C   GLU B 160     -10.777   9.031  -2.852  1.00  0.00           C  
ATOM   1396  O   GLU B 160     -10.768   8.549  -3.964  1.00  0.00           O  
ATOM   1397  CB  GLU B 160     -12.123   7.860  -1.058  1.00  0.00           C  
ATOM   1398  CG  GLU B 160     -12.180   6.557  -0.314  1.00  0.00           C  
ATOM   1399  CD  GLU B 160     -13.582   5.954  -0.248  1.00  0.00           C  
ATOM   1400  OE1 GLU B 160     -13.801   5.054   0.567  1.00  0.00           O  
ATOM   1401  OE2 GLU B 160     -14.298   6.120  -1.270  1.00  0.00           O1-
ATOM   1402  HN  GLU B 160     -10.210   9.178   0.164  1.00  0.00           H  
ATOM   1403  N   LYS B 161     -10.789  10.352  -2.571  1.00  0.00           N  
ATOM   1404  CA  LYS B 161     -10.916  11.314  -3.689  1.00  0.00           C  
ATOM   1405  C   LYS B 161      -9.634  11.285  -4.549  1.00  0.00           C  
ATOM   1406  O   LYS B 161      -9.733  11.139  -5.768  1.00  0.00           O  
ATOM   1407  CB  LYS B 161     -11.167  12.733  -3.171  1.00  0.00           C  
ATOM   1408  CG  LYS B 161     -12.378  13.431  -3.725  1.00  0.00           C  
ATOM   1409  CD  LYS B 161     -13.625  12.558  -3.797  1.00  0.00           C  
ATOM   1410  CE  LYS B 161     -14.878  13.391  -3.515  1.00  0.00           C  
ATOM   1411  NZ  LYS B 161     -15.171  14.401  -4.570  1.00  0.00           N1+
ATOM   1412  HN  LYS B 161     -10.561  10.661  -1.667  1.00  0.00           H  
ATOM   1413  HZ1 LYS B 161     -15.875  15.011  -4.241  1.00  0.00           H  
ATOM   1414  HZ2 LYS B 161     -14.339  14.906  -4.701  1.00  0.00           H  
ATOM   1415  HZ3 LYS B 161     -15.471  13.866  -5.340  1.00  0.00           H  
ATOM   1416  N   THR B 162      -8.480  11.115  -3.909  1.00  0.00           N  
ATOM   1417  CA  THR B 162      -7.228  10.966  -4.653  1.00  0.00           C  
ATOM   1418  C   THR B 162      -7.045   9.610  -5.278  1.00  0.00           C  
ATOM   1419  O   THR B 162      -6.444   9.468  -6.314  1.00  0.00           O  
ATOM   1420  CB  THR B 162      -6.026  11.374  -3.807  1.00  0.00           C  
ATOM   1421  CG2 THR B 162      -6.483  11.819  -2.542  1.00  0.00           C  
ATOM   1422  OG1 THR B 162      -5.195  12.442  -4.494  1.00  0.00           O  
ATOM   1423  HN  THR B 162      -8.433  11.362  -2.944  1.00  0.00           H  
ATOM   1424  HO  THR B 162      -6.729  12.778  -2.644  1.00  0.00           H  
ATOM   1425  N   LYS B 163      -7.654   8.581  -4.645  1.00  0.00           N  
ATOM   1426  CA  LYS B 163      -7.639   7.252  -5.294  1.00  0.00           C  
ATOM   1427  C   LYS B 163      -8.493   7.242  -6.522  1.00  0.00           C  
ATOM   1428  O   LYS B 163      -8.267   6.405  -7.426  1.00  0.00           O  
ATOM   1429  CB  LYS B 163      -8.169   6.215  -4.283  1.00  0.00           C  
ATOM   1430  CG  LYS B 163      -7.627   4.826  -4.499  1.00  0.00           C  
ATOM   1431  CD  LYS B 163      -7.819   3.915  -3.312  1.00  0.00           C  
ATOM   1432  CE  LYS B 163      -7.017   2.614  -3.411  1.00  0.00           C  
ATOM   1433  NZ  LYS B 163      -7.435   1.609  -2.396  1.00  0.00           N1+
ATOM   1434  HN  LYS B 163      -8.031   8.707  -3.728  1.00  0.00           H  
ATOM   1435  HZ1 LYS B 163      -7.073   1.936  -1.513  1.00  0.00           H  
ATOM   1436  HZ2 LYS B 163      -8.414   1.524  -2.395  1.00  0.00           H  
ATOM   1437  HZ3 LYS B 163      -6.985   0.729  -2.647  1.00  0.00           H  
ATOM   1438  N   GLN B 164      -9.574   7.972  -6.527  1.00  0.00           N  
ATOM   1439  CA  GLN B 164     -10.410   8.155  -7.697  1.00  0.00           C  
ATOM   1440  C   GLN B 164      -9.781   9.106  -8.666  1.00  0.00           C  
ATOM   1441  O   GLN B 164      -9.820   8.876  -9.878  1.00  0.00           O  
ATOM   1442  CB  GLN B 164     -11.804   8.619  -7.254  1.00  0.00           C  
ATOM   1443  CG  GLN B 164     -12.874   8.312  -8.287  1.00  0.00           C  
ATOM   1444  CD  GLN B 164     -14.255   8.496  -7.687  1.00  0.00           C  
ATOM   1445  NE2 GLN B 164     -14.915   7.550  -7.263  1.00  0.00           N  
ATOM   1446  OE1 GLN B 164     -14.711   9.745  -7.695  1.00  0.00           O  
ATOM   1447  HN  GLN B 164      -9.674   8.637  -5.761  1.00  0.00           H  
ATOM   1448 1HNE GLN B 164     -15.590   9.892  -7.202  1.00  0.00           H  
ATOM   1449 2HNE GLN B 164     -14.024  10.469  -7.538  1.00  0.00           H  
ATOM   1450  N   GLY B 165      -8.845   9.950  -8.194  1.00  0.00           N  
ATOM   1451  CA  GLY B 165      -8.051  10.749  -9.155  1.00  0.00           C  
ATOM   1452  C   GLY B 165      -7.095   9.843  -9.970  1.00  0.00           C  
ATOM   1453  O   GLY B 165      -7.243   9.849 -11.183  1.00  0.00           O  
ATOM   1454  HN  GLY B 165      -8.784  10.097  -7.202  1.00  0.00           H  
ATOM   1455  N   VAL B 166      -6.530   8.878  -9.301  1.00  0.00           N  
ATOM   1456  CA  VAL B 166      -5.759   7.838 -10.006  1.00  0.00           C  
ATOM   1457  C   VAL B 166      -6.619   7.072 -10.966  1.00  0.00           C  
ATOM   1458  O   VAL B 166      -6.276   6.838 -12.115  1.00  0.00           O  
ATOM   1459  CB  VAL B 166      -5.084   6.924  -8.965  1.00  0.00           C  
ATOM   1460  CG1 VAL B 166      -4.515   5.639  -9.545  1.00  0.00           C  
ATOM   1461  CG2 VAL B 166      -4.000   7.699  -8.218  1.00  0.00           C  
ATOM   1462  HN  VAL B 166      -6.563   8.859  -8.306  1.00  0.00           H  
ATOM   1463  N   ALA B 167      -7.728   6.549 -10.439  1.00  0.00           N  
ATOM   1464  CA  ALA B 167      -8.658   5.745 -11.211  1.00  0.00           C  
ATOM   1465  C   ALA B 167      -9.058   6.434 -12.516  1.00  0.00           C  
ATOM   1466  O   ALA B 167      -8.535   6.058 -13.590  1.00  0.00           O  
ATOM   1467  CB  ALA B 167      -9.961   5.465 -10.430  1.00  0.00           C  
ATOM   1468  HN  ALA B 167      -7.890   6.639  -9.441  1.00  0.00           H  
ATOM   1469  N   GLU B 168      -9.546   7.679 -12.425  1.00  0.00           N  
ATOM   1470  CA  GLU B 168     -10.045   8.347 -13.648  1.00  0.00           C  
ATOM   1471  C   GLU B 168      -8.929   8.738 -14.585  1.00  0.00           C  
ATOM   1472  O   GLU B 168      -9.026   8.567 -15.822  1.00  0.00           O  
ATOM   1473  CB  GLU B 168     -10.911   9.560 -13.272  1.00  0.00           C  
ATOM   1474  CG  GLU B 168     -11.300  10.485 -14.387  1.00  0.00           C  
ATOM   1475  CD  GLU B 168     -12.045  11.711 -13.851  1.00  0.00           C  
ATOM   1476  OE1 GLU B 168     -12.413  11.691 -12.675  1.00  0.00           O  
ATOM   1477  OE2 GLU B 168     -12.337  12.636 -14.656  1.00  0.00           O1-
ATOM   1478  HN  GLU B 168      -9.892   8.021 -11.568  1.00  0.00           H  
ATOM   1479  N   ALA B 169      -7.722   8.985 -14.016  1.00  0.00           N  
ATOM   1480  CA  ALA B 169      -6.597   9.322 -14.896  1.00  0.00           C  
ATOM   1481  C   ALA B 169      -6.164   8.130 -15.704  1.00  0.00           C  
ATOM   1482  O   ALA B 169      -6.271   8.171 -16.933  1.00  0.00           O  
ATOM   1483  CB  ALA B 169      -5.406   9.867 -14.088  1.00  0.00           C  
ATOM   1484  HN  ALA B 169      -7.624   9.014 -13.032  1.00  0.00           H  
ATOM   1485  N   ALA B 170      -6.196   6.945 -15.063  1.00  0.00           N  
ATOM   1486  CA  ALA B 170      -5.907   5.694 -15.788  1.00  0.00           C  
ATOM   1487  C   ALA B 170      -7.014   5.393 -16.782  1.00  0.00           C  
ATOM   1488  O   ALA B 170      -6.732   4.916 -17.879  1.00  0.00           O  
ATOM   1489  CB  ALA B 170      -5.668   4.557 -14.802  1.00  0.00           C  
ATOM   1490  HN  ALA B 170      -6.130   6.941 -14.061  1.00  0.00           H  
ATOM   1491  N   GLY B 171      -8.262   5.718 -16.405  1.00  0.00           N  
ATOM   1492  CA  GLY B 171      -9.369   5.499 -17.363  1.00  0.00           C  
ATOM   1493  C   GLY B 171      -9.131   6.333 -18.604  1.00  0.00           C  
ATOM   1494  O   GLY B 171      -9.473   5.911 -19.708  1.00  0.00           O  
ATOM   1495  HN  GLY B 171      -8.429   6.269 -15.572  1.00  0.00           H  
ATOM   1496  N   LYS B 172      -8.692   7.571 -18.414  1.00  0.00           N  
ATOM   1497  CA  LYS B 172      -8.706   8.543 -19.499  1.00  0.00           C  
ATOM   1498  C   LYS B 172      -7.496   8.372 -20.427  1.00  0.00           C  
ATOM   1499  O   LYS B 172      -7.704   8.309 -21.661  1.00  0.00           O  
ATOM   1500  CB  LYS B 172      -8.687   9.979 -18.967  1.00  0.00           C  
ATOM   1501  CG  LYS B 172      -9.971  10.444 -18.355  1.00  0.00           C  
ATOM   1502  CD  LYS B 172      -9.828  11.755 -17.580  1.00  0.00           C  
ATOM   1503  CE  LYS B 172     -11.099  12.583 -17.691  1.00  0.00           C  
ATOM   1504  NZ  LYS B 172     -10.998  13.843 -16.915  1.00  0.00           N1+
ATOM   1505  HN  LYS B 172      -8.479   7.880 -17.504  1.00  0.00           H  
ATOM   1506  HZ1 LYS B 172     -10.335  14.448 -17.380  1.00  0.00           H  
ATOM   1507  HZ2 LYS B 172     -11.882  14.301 -16.925  1.00  0.00           H  
ATOM   1508  HZ3 LYS B 172     -10.718  13.632 -15.975  1.00  0.00           H  
ATOM   1509  N   THR B 173      -6.449   7.713 -19.911  1.00  0.00           N  
ATOM   1510  CA  THR B 173      -5.332   7.282 -20.702  1.00  0.00           C  
ATOM   1511  C   THR B 173      -5.581   5.967 -21.455  1.00  0.00           C  
ATOM   1512  O   THR B 173      -5.129   5.787 -22.584  1.00  0.00           O  
ATOM   1513  CB  THR B 173      -4.035   7.182 -19.862  1.00  0.00           C  
ATOM   1514  CG2 THR B 173      -4.156   6.075 -18.992  1.00  0.00           C  
ATOM   1515  OG1 THR B 173      -3.753   8.472 -19.109  1.00  0.00           O  
ATOM   1516  HN  THR B 173      -6.430   7.590 -18.908  1.00  0.00           H  
ATOM   1517  HO  THR B 173      -4.012   5.230 -19.516  1.00  0.00           H  
ATOM   1518  N   LYS B 174      -6.502   5.179 -20.867  1.00  0.00           N  
ATOM   1519  CA  LYS B 174      -6.989   3.987 -21.556  1.00  0.00           C  
ATOM   1520  C   LYS B 174      -8.079   4.333 -22.607  1.00  0.00           C  
ATOM   1521  O   LYS B 174      -8.145   3.667 -23.657  1.00  0.00           O  
ATOM   1522  CB  LYS B 174      -7.604   3.003 -20.558  1.00  0.00           C  
ATOM   1523  CG  LYS B 174      -6.964   1.647 -20.474  1.00  0.00           C  
ATOM   1524  CD  LYS B 174      -6.967   0.892 -21.798  1.00  0.00           C  
ATOM   1525  CE  LYS B 174      -8.343   0.299 -22.073  1.00  0.00           C  
ATOM   1526  NZ  LYS B 174      -8.720  -0.772 -21.125  1.00  0.00           N1+
ATOM   1527  HN  LYS B 174      -6.633   5.246 -19.874  1.00  0.00           H  
ATOM   1528  HZ1 LYS B 174      -9.609  -1.126 -21.360  1.00  0.00           H  
ATOM   1529  HZ2 LYS B 174      -7.989  -1.450 -21.231  1.00  0.00           H  
ATOM   1530  HZ3 LYS B 174      -8.740  -0.387 -20.185  1.00  0.00           H  
ATOM   1531  N   GLU B 175      -8.660   5.526 -22.485  1.00  0.00           N  
ATOM   1532  CA  GLU B 175      -9.406   6.114 -23.599  1.00  0.00           C  
ATOM   1533  C   GLU B 175      -8.543   6.888 -24.565  1.00  0.00           C  
ATOM   1534  O   GLU B 175      -8.891   6.954 -25.770  1.00  0.00           O  
ATOM   1535  CB  GLU B 175     -10.550   7.005 -23.072  1.00  0.00           C  
ATOM   1536  CG  GLU B 175     -11.634   6.261 -22.335  1.00  0.00           C  
ATOM   1537  CD  GLU B 175     -13.015   6.872 -22.590  1.00  0.00           C  
ATOM   1538  OE1 GLU B 175     -13.190   8.089 -22.676  1.00  0.00           O  
ATOM   1539  OE2 GLU B 175     -13.923   6.032 -22.887  1.00  0.00           O1-
ATOM   1540  HN  GLU B 175      -8.728   5.922 -21.587  1.00  0.00           H  
ATOM   1541  N   GLY B 176      -7.357   7.316 -24.160  1.00  0.00           N  
ATOM   1542  CA  GLY B 176      -6.316   7.713 -25.136  1.00  0.00           C  
ATOM   1543  C   GLY B 176      -5.996   6.517 -26.004  1.00  0.00           C  
ATOM   1544  O   GLY B 176      -5.644   6.692 -27.159  1.00  0.00           O  
ATOM   1545  HN  GLY B 176      -7.206   7.459 -23.179  1.00  0.00           H  
ATOM   1546  N   VAL B 177      -5.789   5.336 -25.389  1.00  0.00           N  
ATOM   1547  CA  VAL B 177      -5.563   4.139 -26.196  1.00  0.00           C  
ATOM   1548  C   VAL B 177      -6.697   3.899 -27.194  1.00  0.00           C  
ATOM   1549  O   VAL B 177      -6.441   4.025 -28.380  1.00  0.00           O  
ATOM   1550  CB  VAL B 177      -5.358   2.883 -25.368  1.00  0.00           C  
ATOM   1551  CG1 VAL B 177      -5.847   1.603 -26.018  1.00  0.00           C  
ATOM   1552  CG2 VAL B 177      -3.956   2.765 -24.810  1.00  0.00           C  
ATOM   1553  HN  VAL B 177      -5.958   5.235 -24.429  1.00  0.00           H  
ATOM   1554  N   LEU B 178      -7.935   4.132 -26.739  1.00  0.00           N  
ATOM   1555  CA  LEU B 178      -9.056   3.934 -27.672  1.00  0.00           C  
ATOM   1556  C   LEU B 178      -8.975   4.952 -28.778  1.00  0.00           C  
ATOM   1557  O   LEU B 178      -9.218   4.604 -29.962  1.00  0.00           O  
ATOM   1558  CB  LEU B 178     -10.381   4.013 -26.898  1.00  0.00           C  
ATOM   1559  CG  LEU B 178     -10.954   2.641 -26.605  1.00  0.00           C  
ATOM   1560  CD1 LEU B 178     -10.144   1.837 -25.604  1.00  0.00           C  
ATOM   1561  CD2 LEU B 178     -12.322   2.758 -25.941  1.00  0.00           C  
ATOM   1562  HN  LEU B 178      -8.134   4.108 -25.741  1.00  0.00           H  
ATOM   1563  N   TYR B 179      -8.851   6.256 -28.434  1.00  0.00           N  
ATOM   1564  CA  TYR B 179      -9.239   7.310 -29.394  1.00  0.00           C  
ATOM   1565  C   TYR B 179      -8.101   7.641 -30.354  1.00  0.00           C  
ATOM   1566  O   TYR B 179      -8.322   8.318 -31.359  1.00  0.00           O  
ATOM   1567  CB  TYR B 179      -9.563   8.596 -28.603  1.00  0.00           C  
ATOM   1568  CG  TYR B 179     -10.917   8.483 -27.910  1.00  0.00           C  
ATOM   1569  CD1 TYR B 179     -11.832   7.513 -28.330  1.00  0.00           C  
ATOM   1570  CD2 TYR B 179     -11.118   9.058 -26.654  1.00  0.00           C  
ATOM   1571  CE1 TYR B 179     -12.860   7.060 -27.513  1.00  0.00           C  
ATOM   1572  CE2 TYR B 179     -12.285   8.766 -25.918  1.00  0.00           C  
ATOM   1573  CZ  TYR B 179     -13.141   7.771 -26.367  1.00  0.00           C  
ATOM   1574  OH  TYR B 179     -14.260   7.448 -25.611  1.00  0.00           O  
ATOM   1575  HN  TYR B 179      -8.350   6.463 -27.582  1.00  0.00           H  
ATOM   1576  HO  TYR B 179     -14.176   6.571 -25.153  1.00  0.00           H  
ATOM   1577  N   VAL B 180      -6.851   7.426 -29.915  1.00  0.00           N  
ATOM   1578  CA  VAL B 180      -5.743   7.706 -30.795  1.00  0.00           C  
ATOM   1579  C   VAL B 180      -5.076   6.440 -31.336  1.00  0.00           C  
ATOM   1580  O   VAL B 180      -4.413   6.468 -32.349  1.00  0.00           O  
ATOM   1581  CB  VAL B 180      -4.718   8.661 -30.193  1.00  0.00           C  
ATOM   1582  CG1 VAL B 180      -3.751   9.272 -31.173  1.00  0.00           C  
ATOM   1583  CG2 VAL B 180      -5.433   9.765 -29.427  1.00  0.00           C  
ATOM   1584  HN  VAL B 180      -6.692   7.148 -28.961  1.00  0.00           H  
ATOM   1585  N   GLY B 181      -4.954   5.430 -30.453  1.00  0.00           N  
ATOM   1586  CA  GLY B 181      -3.968   4.352 -30.686  1.00  0.00           C  
ATOM   1587  C   GLY B 181      -2.667   4.567 -29.929  1.00  0.00           C  
ATOM   1588  O   GLY B 181      -1.603   4.437 -30.481  1.00  0.00           O  
ATOM   1589  HN  GLY B 181      -5.434   5.536 -29.563  1.00  0.00           H  
ATOM   1590  N   SER B 182      -2.772   5.210 -28.740  1.00  0.00           N  
ATOM   1591  CA  SER B 182      -1.633   5.182 -27.802  1.00  0.00           C  
ATOM   1592  C   SER B 182      -1.201   3.739 -27.523  1.00  0.00           C  
ATOM   1593  O   SER B 182      -1.985   2.807 -27.529  1.00  0.00           O  
ATOM   1594  CB  SER B 182      -2.048   5.794 -26.449  1.00  0.00           C  
ATOM   1595  OG  SER B 182      -1.182   5.409 -25.410  1.00  0.00           O  
ATOM   1596  HN  SER B 182      -3.676   5.605 -28.470  1.00  0.00           H  
ATOM   1597  HO  SER B 182      -1.663   5.532 -24.522  1.00  0.00           H  
ATOM   1598  N   LYS B 183       0.123   3.602 -27.395  1.00  0.00           N  
ATOM   1599  CA  LYS B 183       0.689   2.322 -26.967  1.00  0.00           C  
ATOM   1600  C   LYS B 183       1.090   2.355 -25.489  1.00  0.00           C  
ATOM   1601  O   LYS B 183       2.251   2.121 -25.109  1.00  0.00           O  
ATOM   1602  CB  LYS B 183       1.907   1.973 -27.835  1.00  0.00           C  
ATOM   1603  CG  LYS B 183       1.564   1.718 -29.305  1.00  0.00           C  
ATOM   1604  CD  LYS B 183       2.848   1.469 -30.083  1.00  0.00           C  
ATOM   1605  CE  LYS B 183       2.675   1.764 -31.561  1.00  0.00           C  
ATOM   1606  NZ  LYS B 183       1.573   0.990 -32.184  1.00  0.00           N1+
ATOM   1607  HN  LYS B 183       0.725   4.408 -27.346  1.00  0.00           H  
ATOM   1608  HZ1 LYS B 183       1.797   0.022 -32.155  1.00  0.00           H  
ATOM   1609  HZ2 LYS B 183       0.732   1.150 -31.674  1.00  0.00           H  
ATOM   1610  HZ3 LYS B 183       1.512   1.275 -33.136  1.00  0.00           H  
ATOM   1611  N   THR B 184       0.267   3.049 -24.701  1.00  0.00           N  
ATOM   1612  CA  THR B 184       0.470   3.105 -23.233  1.00  0.00           C  
ATOM   1613  C   THR B 184      -0.881   3.040 -22.554  1.00  0.00           C  
ATOM   1614  O   THR B 184      -1.730   3.890 -22.722  1.00  0.00           O  
ATOM   1615  CB  THR B 184       1.149   4.437 -22.871  1.00  0.00           C  
ATOM   1616  CG2 THR B 184       2.489   4.482 -23.350  1.00  0.00           C  
ATOM   1617  OG1 THR B 184       1.087   4.723 -21.374  1.00  0.00           O  
ATOM   1618  HN  THR B 184      -0.679   3.272 -25.003  1.00  0.00           H  
ATOM   1619  HO  THR B 184       2.979   3.731 -22.906  1.00  0.00           H  
ATOM   1620  N   LYS B 185      -1.142   1.870 -21.930  1.00  0.00           N  
ATOM   1621  CA  LYS B 185      -2.473   1.627 -21.376  1.00  0.00           C  
ATOM   1622  C   LYS B 185      -2.812   2.475 -20.181  1.00  0.00           C  
ATOM   1623  O   LYS B 185      -3.886   3.111 -20.096  1.00  0.00           O  
ATOM   1624  CB  LYS B 185      -2.641   0.131 -21.109  1.00  0.00           C  
ATOM   1625  CG  LYS B 185      -3.662  -0.515 -22.037  1.00  0.00           C  
ATOM   1626  CD  LYS B 185      -4.177  -1.847 -21.531  1.00  0.00           C  
ATOM   1627  CE  LYS B 185      -4.816  -2.644 -22.673  1.00  0.00           C  
ATOM   1628  NZ  LYS B 185      -3.778  -3.404 -23.443  1.00  0.00           N1+
ATOM   1629  HN  LYS B 185      -0.358   1.239 -21.788  1.00  0.00           H  
ATOM   1630  HZ1 LYS B 185      -4.199  -3.703 -24.312  1.00  0.00           H  
ATOM   1631  HZ2 LYS B 185      -3.026  -2.809 -23.646  1.00  0.00           H  
ATOM   1632  HZ3 LYS B 185      -3.552  -4.185 -22.877  1.00  0.00           H  
ATOM   1633  N   GLU B 186      -1.869   2.683 -19.240  1.00  0.00           N  
ATOM   1634  CA  GLU B 186      -2.229   3.605 -18.133  1.00  0.00           C  
ATOM   1635  C   GLU B 186      -1.003   4.538 -17.938  1.00  0.00           C  
ATOM   1636  O   GLU B 186       0.132   4.021 -17.875  1.00  0.00           O  
ATOM   1637  CB  GLU B 186      -2.461   2.764 -16.872  1.00  0.00           C  
ATOM   1638  CG  GLU B 186      -3.726   1.947 -16.861  1.00  0.00           C  
ATOM   1639  CD  GLU B 186      -3.610   0.594 -16.141  1.00  0.00           C  
ATOM   1640  OE1 GLU B 186      -2.861   0.474 -15.169  1.00  0.00           O  
ATOM   1641  OE2 GLU B 186      -4.488  -0.250 -16.445  1.00  0.00           O1-
ATOM   1642  HN  GLU B 186      -0.908   2.446 -19.428  1.00  0.00           H  
ATOM   1643  N   GLY B 187      -1.243   5.827 -17.781  1.00  0.00           N  
ATOM   1644  CA  GLY B 187      -0.173   6.733 -17.392  1.00  0.00           C  
ATOM   1645  C   GLY B 187      -0.593   7.664 -16.233  1.00  0.00           C  
ATOM   1646  O   GLY B 187      -0.936   8.815 -16.509  1.00  0.00           O  
ATOM   1647  HN  GLY B 187      -2.200   6.100 -17.713  1.00  0.00           H  
ATOM   1648  N   VAL B 188      -0.776   7.131 -15.043  1.00  0.00           N  
ATOM   1649  CA  VAL B 188      -0.879   8.046 -13.880  1.00  0.00           C  
ATOM   1650  C   VAL B 188       0.502   8.200 -13.217  1.00  0.00           C  
ATOM   1651  O   VAL B 188       1.122   7.181 -12.871  1.00  0.00           O  
ATOM   1652  CB  VAL B 188      -1.853   7.438 -12.876  1.00  0.00           C  
ATOM   1653  CG1 VAL B 188      -2.262   8.343 -11.746  1.00  0.00           C  
ATOM   1654  CG2 VAL B 188      -3.083   6.880 -13.561  1.00  0.00           C  
ATOM   1655  HN  VAL B 188      -0.800   6.124 -14.889  1.00  0.00           H  
ATOM   1656  N   VAL B 189       0.855   9.404 -12.790  1.00  0.00           N  
ATOM   1657  CA  VAL B 189       2.104   9.628 -12.020  1.00  0.00           C  
ATOM   1658  C   VAL B 189       1.762  10.587 -10.852  1.00  0.00           C  
ATOM   1659  O   VAL B 189       1.494  11.776 -11.078  1.00  0.00           O  
ATOM   1660  CB  VAL B 189       3.173  10.289 -12.891  1.00  0.00           C  
ATOM   1661  CG1 VAL B 189       4.468  10.598 -12.154  1.00  0.00           C  
ATOM   1662  CG2 VAL B 189       3.448   9.430 -14.106  1.00  0.00           C  
ATOM   1663  HN  VAL B 189       0.289  10.200 -12.992  1.00  0.00           H  
ATOM   1664  N   HIS B 190       1.410   9.974  -9.719  1.00  0.00           N  
ATOM   1665  CA  HIS B 190       1.003  10.761  -8.547  1.00  0.00           C  
ATOM   1666  C   HIS B 190       2.128  11.067  -7.597  1.00  0.00           C  
ATOM   1667  O   HIS B 190       2.396  10.345  -6.623  1.00  0.00           O  
ATOM   1668  CB  HIS B 190      -0.152  10.106  -7.801  1.00  0.00           C  
ATOM   1669  CG  HIS B 190      -1.211  11.065  -7.325  1.00  0.00           C  
ATOM   1670  CD2 HIS B 190      -1.015  11.904  -6.264  1.00  0.00           C  
ATOM   1671  ND1 HIS B 190      -2.292  11.547  -7.984  1.00  0.00           N  
ATOM   1672  CE1 HIS B 190      -1.892  12.895  -6.322  1.00  0.00           C  
ATOM   1673  NE2 HIS B 190      -2.824  12.560  -7.195  1.00  0.00           N  
ATOM   1674  HN  HIS B 190       1.666   8.999  -9.583  1.00  0.00           H  
ATOM   1675  HD1 HIS B 190      -0.298  11.852  -5.545  1.00  0.00           H  
ATOM   1676  N   GLY B 191       2.882  12.148  -7.844  1.00  0.00           N  
ATOM   1677  CA  GLY B 191       4.009  12.444  -6.924  1.00  0.00           C  
ATOM   1678  C   GLY B 191       5.025  11.300  -7.070  1.00  0.00           C  
ATOM   1679  O   GLY B 191       5.993  11.452  -7.821  1.00  0.00           O  
ATOM   1680  HN  GLY B 191       2.800  12.600  -8.738  1.00  0.00           H  
ATOM   1681  N   VAL B 192       5.093  10.478  -6.014  1.00  0.00           N  
ATOM   1682  CA  VAL B 192       6.076   9.370  -6.013  1.00  0.00           C  
ATOM   1683  C   VAL B 192       5.363   8.094  -6.356  1.00  0.00           C  
ATOM   1684  O   VAL B 192       5.943   7.278  -7.116  1.00  0.00           O  
ATOM   1685  CB  VAL B 192       6.769   9.268  -4.633  1.00  0.00           C  
ATOM   1686  CG1 VAL B 192       7.925   8.308  -4.648  1.00  0.00           C  
ATOM   1687  CG2 VAL B 192       7.120  10.620  -4.060  1.00  0.00           C  
ATOM   1688  HN  VAL B 192       4.477  10.589  -5.239  1.00  0.00           H  
ATOM   1689  N   ALA B 193       4.045   8.020  -6.208  1.00  0.00           N  
ATOM   1690  CA  ALA B 193       3.292   6.836  -6.596  1.00  0.00           C  
ATOM   1691  C   ALA B 193       3.253   6.662  -8.102  1.00  0.00           C  
ATOM   1692  O   ALA B 193       3.106   7.666  -8.815  1.00  0.00           O  
ATOM   1693  CB  ALA B 193       1.855   6.911  -6.031  1.00  0.00           C  
ATOM   1694  HN  ALA B 193       3.539   8.796  -5.826  1.00  0.00           H  
ATOM   1695  N   THR B 194       3.083   5.444  -8.592  1.00  0.00           N  
ATOM   1696  CA  THR B 194       3.297   5.166 -10.016  1.00  0.00           C  
ATOM   1697  C   THR B 194       2.272   4.201 -10.533  1.00  0.00           C  
ATOM   1698  O   THR B 194       2.066   3.137  -9.963  1.00  0.00           O  
ATOM   1699  CB  THR B 194       4.707   4.593 -10.278  1.00  0.00           C  
ATOM   1700  CG2 THR B 194       5.710   5.559  -9.983  1.00  0.00           C  
ATOM   1701  OG1 THR B 194       4.841   4.135 -11.707  1.00  0.00           O  
ATOM   1702  HN  THR B 194       2.935   4.642  -8.000  1.00  0.00           H  
ATOM   1703  HO  THR B 194       5.744   5.710  -8.985  1.00  0.00           H  
ATOM   1704  N   VAL B 195       1.504   4.564 -11.573  1.00  0.00           N  
ATOM   1705  CA  VAL B 195       0.634   3.625 -12.256  1.00  0.00           C  
ATOM   1706  C   VAL B 195       0.925   3.626 -13.750  1.00  0.00           C  
ATOM   1707  O   VAL B 195       0.574   4.615 -14.442  1.00  0.00           O  
ATOM   1708  CB  VAL B 195      -0.849   3.981 -12.053  1.00  0.00           C  
ATOM   1709  CG1 VAL B 195      -1.834   2.908 -12.456  1.00  0.00           C  
ATOM   1710  CG2 VAL B 195      -1.066   4.494 -10.646  1.00  0.00           C  
ATOM   1711  HN  VAL B 195       1.543   5.517 -11.916  1.00  0.00           H  
ATOM   1712  N   ALA B 196       2.026   2.954 -14.159  1.00  0.00           N  
ATOM   1713  CA  ALA B 196       2.516   3.081 -15.520  1.00  0.00           C  
ATOM   1714  C   ALA B 196       2.606   1.697 -16.178  1.00  0.00           C  
ATOM   1715  O   ALA B 196       3.429   0.843 -15.803  1.00  0.00           O  
ATOM   1716  CB  ALA B 196       3.914   3.727 -15.488  1.00  0.00           C  
ATOM   1717  HN  ALA B 196       2.348   2.166 -13.615  1.00  0.00           H  
ATOM   1718  N   GLU B 197       1.653   1.455 -17.089  1.00  0.00           N  
ATOM   1719  CA  GLU B 197       1.486   0.071 -17.575  1.00  0.00           C  
ATOM   1720  C   GLU B 197       1.548   0.123 -19.120  1.00  0.00           C  
ATOM   1721  O   GLU B 197       0.645   0.692 -19.718  1.00  0.00           O  
ATOM   1722  CB  GLU B 197       0.116  -0.443 -17.113  1.00  0.00           C  
ATOM   1723  CG  GLU B 197      -0.133  -1.919 -17.322  1.00  0.00           C  
ATOM   1724  CD  GLU B 197      -0.919  -2.582 -16.191  1.00  0.00           C  
ATOM   1725  OE1 GLU B 197      -0.578  -2.380 -15.007  1.00  0.00           O  
ATOM   1726  OE2 GLU B 197      -1.940  -3.227 -16.531  1.00  0.00           O1-
ATOM   1727  HN  GLU B 197       1.050   2.207 -17.410  1.00  0.00           H  
ATOM   1728  N   LYS B 198       2.762  -0.043 -19.666  1.00  0.00           N  
ATOM   1729  CA  LYS B 198       2.985   0.111 -21.114  1.00  0.00           C  
ATOM   1730  C   LYS B 198       3.715  -1.053 -21.733  1.00  0.00           C  
ATOM   1731  O   LYS B 198       3.190  -1.651 -22.692  1.00  0.00           O  
ATOM   1732  CB  LYS B 198       3.703   1.422 -21.397  1.00  0.00           C  
ATOM   1733  CG  LYS B 198       4.968   1.636 -20.612  1.00  0.00           C  
ATOM   1734  CD  LYS B 198       5.431   3.068 -20.562  1.00  0.00           C  
ATOM   1735  CE  LYS B 198       6.938   3.262 -20.538  1.00  0.00           C  
ATOM   1736  NZ  LYS B 198       7.359   4.578 -20.013  1.00  0.00           N1+
ATOM   1737  HN  LYS B 198       3.461  -0.578 -19.150  1.00  0.00           H  
ATOM   1738  HZ1 LYS B 198       7.180   4.521 -19.036  1.00  0.00           H  
ATOM   1739  HZ2 LYS B 198       8.334   4.699 -20.166  1.00  0.00           H  
ATOM   1740  HZ3 LYS B 198       6.848   5.300 -20.442  1.00  0.00           H  
ATOM   1741  N   THR B 199       4.697  -1.605 -20.990  1.00  0.00           N  
ATOM   1742  CA  THR B 199       5.429  -2.785 -21.506  1.00  0.00           C  
ATOM   1743  C   THR B 199       4.928  -4.081 -20.831  1.00  0.00           C  
ATOM   1744  O   THR B 199       4.451  -4.021 -19.689  1.00  0.00           O  
ATOM   1745  CB  THR B 199       6.935  -2.617 -21.317  1.00  0.00           C  
ATOM   1746  CG2 THR B 199       7.284  -2.416 -19.970  1.00  0.00           C  
ATOM   1747  OG1 THR B 199       7.484  -1.485 -22.161  1.00  0.00           O  
ATOM   1748  HN  THR B 199       5.212  -1.032 -20.332  1.00  0.00           H  
ATOM   1749  HO  THR B 199       7.390  -1.442 -19.753  1.00  0.00           H  
ATOM   1750  N   LYS B 200       5.475  -5.191 -21.317  1.00  0.00           N  
ATOM   1751  CA  LYS B 200       5.275  -6.457 -20.571  1.00  0.00           C  
ATOM   1752  C   LYS B 200       6.109  -6.443 -19.294  1.00  0.00           C  
ATOM   1753  O   LYS B 200       5.747  -7.023 -18.269  1.00  0.00           O  
ATOM   1754  CB  LYS B 200       5.645  -7.639 -21.465  1.00  0.00           C  
ATOM   1755  CG  LYS B 200       7.011  -7.556 -22.136  1.00  0.00           C  
ATOM   1756  CD  LYS B 200       7.326  -8.862 -22.830  1.00  0.00           C  
ATOM   1757  CE  LYS B 200       8.814  -9.177 -22.816  1.00  0.00           C  
ATOM   1758  NZ  LYS B 200       9.152 -10.615 -22.953  1.00  0.00           N1+
ATOM   1759  HN  LYS B 200       5.759  -5.192 -22.260  1.00  0.00           H  
ATOM   1760  HZ1 LYS B 200       8.760 -11.123 -22.210  1.00  0.00           H  
ATOM   1761  HZ2 LYS B 200       8.813 -10.908 -23.848  1.00  0.00           H  
ATOM   1762  HZ3 LYS B 200      10.169 -10.680 -22.967  1.00  0.00           H  
ATOM   1763  N   GLU B 201       7.368  -6.012 -19.405  1.00  0.00           N  
ATOM   1764  CA  GLU B 201       8.202  -5.987 -18.201  1.00  0.00           C  
ATOM   1765  C   GLU B 201       7.525  -5.154 -17.105  1.00  0.00           C  
ATOM   1766  O   GLU B 201       7.468  -5.577 -15.971  1.00  0.00           O  
ATOM   1767  CB  GLU B 201       9.578  -5.366 -18.503  1.00  0.00           C  
ATOM   1768  CG  GLU B 201      10.624  -5.825 -17.494  1.00  0.00           C  
ATOM   1769  CD  GLU B 201      12.039  -5.584 -17.981  1.00  0.00           C  
ATOM   1770  OE1 GLU B 201      12.220  -4.871 -18.972  1.00  0.00           O  
ATOM   1771  OE2 GLU B 201      12.996  -5.932 -17.224  1.00  0.00           O1-
ATOM   1772  HN  GLU B 201       7.689  -5.667 -20.292  1.00  0.00           H  
ATOM   1773  N   GLN B 202       6.858  -4.067 -17.496  1.00  0.00           N  
ATOM   1774  CA  GLN B 202       6.191  -3.232 -16.497  1.00  0.00           C  
ATOM   1775  C   GLN B 202       4.758  -3.745 -16.180  1.00  0.00           C  
ATOM   1776  O   GLN B 202       4.390  -3.671 -14.992  1.00  0.00           O  
ATOM   1777  CB  GLN B 202       6.152  -1.769 -16.945  1.00  0.00           C  
ATOM   1778  CG  GLN B 202       7.533  -1.143 -16.953  1.00  0.00           C  
ATOM   1779  CD  GLN B 202       7.498   0.378 -16.920  1.00  0.00           C  
ATOM   1780  NE2 GLN B 202       8.374   1.078 -17.423  1.00  0.00           N  
ATOM   1781  OE1 GLN B 202       6.291   0.895 -16.639  1.00  0.00           O  
ATOM   1782  HN  GLN B 202       6.918  -3.733 -18.444  1.00  0.00           H  
ATOM   1783 1HNE GLN B 202       5.470   0.320 -16.751  1.00  0.00           H  
ATOM   1784 2HNE GLN B 202       6.174   1.896 -16.593  1.00  0.00           H  
ATOM   1785  N   VAL B 203       4.260  -4.676 -16.985  1.00  0.00           N  
ATOM   1786  CA  VAL B 203       3.073  -5.420 -16.572  1.00  0.00           C  
ATOM   1787  C   VAL B 203       3.405  -6.377 -15.410  1.00  0.00           C  
ATOM   1788  O   VAL B 203       2.694  -6.322 -14.382  1.00  0.00           O  
ATOM   1789  CB  VAL B 203       2.502  -6.243 -17.725  1.00  0.00           C  
ATOM   1790  CG1 VAL B 203       1.715  -7.474 -17.294  1.00  0.00           C  
ATOM   1791  CG2 VAL B 203       1.678  -5.390 -18.708  1.00  0.00           C  
ATOM   1792  HN  VAL B 203       4.463  -4.648 -17.963  1.00  0.00           H  
ATOM   1793  N   THR B 204       4.617  -6.859 -15.376  1.00  0.00           N  
ATOM   1794  CA  THR B 204       5.097  -7.674 -14.255  1.00  0.00           C  
ATOM   1795  C   THR B 204       5.536  -6.787 -13.099  1.00  0.00           C  
ATOM   1796  O   THR B 204       5.134  -6.981 -11.933  1.00  0.00           O  
ATOM   1797  CB  THR B 204       6.270  -8.527 -14.718  1.00  0.00           C  
ATOM   1798  CG2 THR B 204       5.788  -9.606 -15.525  1.00  0.00           C  
ATOM   1799  OG1 THR B 204       7.028  -9.086 -13.515  1.00  0.00           O  
ATOM   1800  HN  THR B 204       5.248  -6.706 -16.154  1.00  0.00           H  
ATOM   1801  HO  THR B 204       5.111 -10.139 -15.019  1.00  0.00           H  
ATOM   1802  N   ASN B 205       6.214  -5.664 -13.402  1.00  0.00           N  
ATOM   1803  CA  ASN B 205       6.929  -4.904 -12.408  1.00  0.00           C  
ATOM   1804  C   ASN B 205       6.143  -3.812 -11.731  1.00  0.00           C  
ATOM   1805  O   ASN B 205       5.645  -4.034 -10.601  1.00  0.00           O  
ATOM   1806  CB  ASN B 205       8.230  -4.332 -12.986  1.00  0.00           C  
ATOM   1807  CG  ASN B 205       9.235  -3.976 -11.902  1.00  0.00           C  
ATOM   1808  ND2 ASN B 205       9.238  -2.855 -11.384  1.00  0.00           N  
ATOM   1809  OD1 ASN B 205      10.349  -4.716 -11.918  1.00  0.00           O  
ATOM   1810  HN  ASN B 205       6.220  -5.337 -14.349  1.00  0.00           H  
ATOM   1811 1HND ASN B 205      11.117  -4.476 -11.313  1.00  0.00           H  
ATOM   1812 2HND ASN B 205      10.309  -5.629 -12.274  1.00  0.00           H  
ATOM   1813  N   VAL B 206       5.716  -2.830 -12.527  1.00  0.00           N  
ATOM   1814  CA  VAL B 206       5.030  -1.677 -11.889  1.00  0.00           C  
ATOM   1815  C   VAL B 206       3.537  -1.930 -11.878  1.00  0.00           C  
ATOM   1816  O   VAL B 206       2.887  -2.422 -12.808  1.00  0.00           O  
ATOM   1817  CB  VAL B 206       5.331  -0.421 -12.736  1.00  0.00           C  
ATOM   1818  CG1 VAL B 206       5.304   0.882 -11.931  1.00  0.00           C  
ATOM   1819  CG2 VAL B 206       6.627  -0.583 -13.505  1.00  0.00           C  
ATOM   1820  HN  VAL B 206       5.793  -2.903 -13.520  1.00  0.00           H  
ATOM   1821  N   GLY B 207       2.907  -1.508 -10.770  1.00  0.00           N  
ATOM   1822  CA  GLY B 207       1.544  -1.971 -10.473  1.00  0.00           C  
ATOM   1823  C   GLY B 207       0.602  -0.783 -10.337  1.00  0.00           C  
ATOM   1824  O   GLY B 207       0.714   0.149 -11.108  1.00  0.00           O  
ATOM   1825  HN  GLY B 207       3.440  -1.085 -10.037  1.00  0.00           H  
ATOM   1826  N   GLY B 208      -0.125  -0.698  -9.202  1.00  0.00           N  
ATOM   1827  CA  GLY B 208      -1.068   0.418  -9.006  1.00  0.00           C  
ATOM   1828  C   GLY B 208      -0.412   1.469  -8.069  1.00  0.00           C  
ATOM   1829  O   GLY B 208       0.701   1.313  -7.608  1.00  0.00           O  
ATOM   1830  HN  GLY B 208      -0.262  -1.526  -8.632  1.00  0.00           H  
ATOM   1831  N   ALA B 209      -1.287   2.368  -7.567  1.00  0.00           N  
ATOM   1832  CA  ALA B 209      -0.740   3.426  -6.688  1.00  0.00           C  
ATOM   1833  C   ALA B 209      -0.386   2.794  -5.318  1.00  0.00           C  
ATOM   1834  O   ALA B 209       0.787   2.829  -4.909  1.00  0.00           O  
ATOM   1835  CB  ALA B 209      -1.759   4.559  -6.525  1.00  0.00           C  
ATOM   1836  HN  ALA B 209      -2.105   2.616  -8.112  1.00  0.00           H  
ATOM   1837  N   VAL B 210      -1.234   1.852  -4.883  1.00  0.00           N  
ATOM   1838  CA  VAL B 210      -0.910   1.175  -3.625  1.00  0.00           C  
ATOM   1839  C   VAL B 210       0.346   0.301  -3.792  1.00  0.00           C  
ATOM   1840  O   VAL B 210       1.333   0.507  -3.125  1.00  0.00           O  
ATOM   1841  CB  VAL B 210      -2.073   0.305  -3.168  1.00  0.00           C  
ATOM   1842  CG1 VAL B 210      -2.819   0.886  -1.971  1.00  0.00           C  
ATOM   1843  CG2 VAL B 210      -3.041   0.075  -4.346  1.00  0.00           C  
ATOM   1844  HN  VAL B 210      -2.192   1.887  -5.206  1.00  0.00           H  
ATOM   1845  N   VAL B 211       0.329  -0.448  -4.902  1.00  0.00           N  
ATOM   1846  CA  VAL B 211       1.372  -1.494  -5.043  1.00  0.00           C  
ATOM   1847  C   VAL B 211       2.757  -0.894  -5.282  1.00  0.00           C  
ATOM   1848  O   VAL B 211       3.622  -0.904  -4.370  1.00  0.00           O  
ATOM   1849  CB  VAL B 211       1.011  -2.408  -6.219  1.00  0.00           C  
ATOM   1850  CG1 VAL B 211       2.102  -3.304  -6.728  1.00  0.00           C  
ATOM   1851  CG2 VAL B 211      -0.303  -3.144  -5.982  1.00  0.00           C  
ATOM   1852  HN  VAL B 211      -0.506  -0.584  -5.417  1.00  0.00           H  
ATOM   1853  N   THR B 212       2.844   0.065  -6.234  1.00  0.00           N  
ATOM   1854  CA  THR B 212       4.156   0.726  -6.410  1.00  0.00           C  
ATOM   1855  C   THR B 212       3.955   2.237  -6.116  1.00  0.00           C  
ATOM   1856  O   THR B 212       3.747   3.012  -7.026  1.00  0.00           O  
ATOM   1857  CB  THR B 212       4.635   0.537  -7.855  1.00  0.00           C  
ATOM   1858  CG2 THR B 212       3.670   1.025  -8.792  1.00  0.00           C  
ATOM   1859  OG1 THR B 212       5.038  -0.892  -8.166  1.00  0.00           O  
ATOM   1860  HN  THR B 212       2.221  -0.070  -7.026  1.00  0.00           H  
ATOM   1861  HO  THR B 212       3.391   1.939  -8.574  1.00  0.00           H  
ATOM   1862  N   GLY B 213       3.880   2.558  -4.842  1.00  0.00           N  
ATOM   1863  CA  GLY B 213       3.758   3.953  -4.418  1.00  0.00           C  
ATOM   1864  C   GLY B 213       3.517   4.015  -2.937  1.00  0.00           C  
ATOM   1865  O   GLY B 213       4.230   4.758  -2.246  1.00  0.00           O  
ATOM   1866  HN  GLY B 213       4.010   1.859  -4.135  1.00  0.00           H  
ATOM   1867  N   VAL B 214       2.349   3.518  -2.461  1.00  0.00           N  
ATOM   1868  CA  VAL B 214       2.105   3.538  -1.036  1.00  0.00           C  
ATOM   1869  C   VAL B 214       3.010   2.502  -0.319  1.00  0.00           C  
ATOM   1870  O   VAL B 214       3.759   2.880   0.589  1.00  0.00           O  
ATOM   1871  CB  VAL B 214       0.629   3.272  -0.753  1.00  0.00           C  
ATOM   1872  CG1 VAL B 214       0.304   3.147   0.717  1.00  0.00           C  
ATOM   1873  CG2 VAL B 214      -0.305   4.284  -1.411  1.00  0.00           C  
ATOM   1874  HN  VAL B 214       1.618   3.231  -3.070  1.00  0.00           H  
ATOM   1875  N   THR B 215       3.201   1.350  -0.955  1.00  0.00           N  
ATOM   1876  CA  THR B 215       4.336   0.464  -0.641  1.00  0.00           C  
ATOM   1877  C   THR B 215       5.403   0.648  -1.730  1.00  0.00           C  
ATOM   1878  O   THR B 215       5.101   1.175  -2.811  1.00  0.00           O  
ATOM   1879  CB  THR B 215       3.868  -0.994  -0.554  1.00  0.00           C  
ATOM   1880  CG2 THR B 215       3.835  -1.594  -1.829  1.00  0.00           C  
ATOM   1881  OG1 THR B 215       2.501  -1.098   0.091  1.00  0.00           O  
ATOM   1882  HN  THR B 215       2.682   1.195  -1.811  1.00  0.00           H  
ATOM   1883  HO  THR B 215       3.368  -1.010  -2.477  1.00  0.00           H  
ATOM   1884  N   ALA B 216       6.557  -0.009  -1.559  1.00  0.00           N  
ATOM   1885  CA  ALA B 216       7.397  -0.327  -2.710  1.00  0.00           C  
ATOM   1886  C   ALA B 216       7.360  -1.787  -3.060  1.00  0.00           C  
ATOM   1887  O   ALA B 216       8.430  -2.412  -3.105  1.00  0.00           O  
ATOM   1888  CB  ALA B 216       8.818   0.187  -2.509  1.00  0.00           C  
ATOM   1889  HN  ALA B 216       6.843  -0.212  -0.620  1.00  0.00           H  
ATOM   1890  N   VAL B 217       6.207  -2.426  -3.041  1.00  0.00           N  
ATOM   1891  CA  VAL B 217       6.123  -3.856  -3.364  1.00  0.00           C  
ATOM   1892  C   VAL B 217       5.891  -4.096  -4.820  1.00  0.00           C  
ATOM   1893  O   VAL B 217       5.161  -3.327  -5.479  1.00  0.00           O  
ATOM   1894  CB  VAL B 217       5.110  -4.583  -2.487  1.00  0.00           C  
ATOM   1895  CG1 VAL B 217       4.628  -5.872  -3.135  1.00  0.00           C  
ATOM   1896  CG2 VAL B 217       5.718  -4.828  -1.105  1.00  0.00           C  
ATOM   1897  HN  VAL B 217       5.350  -1.905  -2.891  1.00  0.00           H  
ATOM   1898  N   ALA B 218       6.793  -4.861  -5.463  1.00  0.00           N  
ATOM   1899  CA  ALA B 218       6.640  -5.169  -6.866  1.00  0.00           C  
ATOM   1900  C   ALA B 218       5.363  -5.884  -7.200  1.00  0.00           C  
ATOM   1901  O   ALA B 218       5.067  -6.896  -6.518  1.00  0.00           O  
ATOM   1902  CB  ALA B 218       7.818  -5.949  -7.442  1.00  0.00           C  
ATOM   1903  HN  ALA B 218       7.452  -5.398  -4.903  1.00  0.00           H  
ATOM   1904  N   GLN B 219       4.796  -5.652  -8.408  1.00  0.00           N  
ATOM   1905  CA  GLN B 219       3.435  -6.129  -8.629  1.00  0.00           C  
ATOM   1906  C   GLN B 219       3.341  -7.630  -8.820  1.00  0.00           C  
ATOM   1907  O   GLN B 219       2.351  -8.258  -8.423  1.00  0.00           O  
ATOM   1908  CB  GLN B 219       2.874  -5.428  -9.885  1.00  0.00           C  
ATOM   1909  CG  GLN B 219       1.386  -5.733 -10.042  1.00  0.00           C  
ATOM   1910  CD  GLN B 219       0.836  -5.374 -11.414  1.00  0.00           C  
ATOM   1911  NE2 GLN B 219      -0.352  -5.633 -11.680  1.00  0.00           N  
ATOM   1912  OE1 GLN B 219       1.716  -5.025 -12.338  1.00  0.00           O  
ATOM   1913  HN  GLN B 219       5.059  -4.763  -8.812  1.00  0.00           H  
ATOM   1914 1HNE GLN B 219       1.429  -5.061 -13.293  1.00  0.00           H  
ATOM   1915 2HNE GLN B 219       2.673  -4.969 -12.115  1.00  0.00           H  
ATOM   1916  N   LYS B 220       4.499  -8.219  -9.190  1.00  0.00           N  
ATOM   1917  CA  LYS B 220       4.565  -9.685  -9.260  1.00  0.00           C  
ATOM   1918  C   LYS B 220       4.329 -10.281  -7.878  1.00  0.00           C  
ATOM   1919  O   LYS B 220       3.435 -11.083  -7.691  1.00  0.00           O  
ATOM   1920  CB  LYS B 220       5.880 -10.178  -9.842  1.00  0.00           C  
ATOM   1921  CG  LYS B 220       6.093 -11.662  -9.732  1.00  0.00           C  
ATOM   1922  CD  LYS B 220       7.185 -12.217 -10.613  1.00  0.00           C  
ATOM   1923  CE  LYS B 220       8.552 -11.978  -9.981  1.00  0.00           C  
ATOM   1924  NZ  LYS B 220       9.582 -12.968 -10.390  1.00  0.00           N1+
ATOM   1925  HN  LYS B 220       5.132  -7.672  -9.746  1.00  0.00           H  
ATOM   1926  HZ1 LYS B 220       9.273 -13.881 -10.202  1.00  0.00           H  
ATOM   1927  HZ2 LYS B 220       9.700 -12.804 -11.365  1.00  0.00           H  
ATOM   1928  HZ3 LYS B 220      10.412 -12.757  -9.859  1.00  0.00           H  
ATOM   1929  N   THR B 221       4.912  -9.655  -6.828  1.00  0.00           N  
ATOM   1930  CA  THR B 221       4.710 -10.161  -5.481  1.00  0.00           C  
ATOM   1931  C   THR B 221       3.297  -9.949  -4.975  1.00  0.00           C  
ATOM   1932  O   THR B 221       2.583 -10.875  -4.526  1.00  0.00           O  
ATOM   1933  CB  THR B 221       5.759  -9.549  -4.519  1.00  0.00           C  
ATOM   1934  CG2 THR B 221       7.059  -9.816  -5.041  1.00  0.00           C  
ATOM   1935  OG1 THR B 221       5.607 -10.065  -3.108  1.00  0.00           O  
ATOM   1936  HN  THR B 221       5.496  -8.858  -6.963  1.00  0.00           H  
ATOM   1937  HO  THR B 221       7.700  -9.755  -4.259  1.00  0.00           H  
ATOM   1938  N   VAL B 222       2.664  -8.876  -5.507  1.00  0.00           N  
ATOM   1939  CA  VAL B 222       1.306  -8.576  -5.123  1.00  0.00           C  
ATOM   1940  C   VAL B 222       0.304  -9.577  -5.620  1.00  0.00           C  
ATOM   1941  O   VAL B 222      -0.591 -10.008  -4.887  1.00  0.00           O  
ATOM   1942  CB  VAL B 222       0.906  -7.138  -5.449  1.00  0.00           C  
ATOM   1943  CG1 VAL B 222      -0.534  -6.944  -5.910  1.00  0.00           C  
ATOM   1944  CG2 VAL B 222       1.180  -6.221  -4.245  1.00  0.00           C  
ATOM   1945  HN  VAL B 222       3.162  -8.217  -6.076  1.00  0.00           H  
ATOM   1946  N   GLU B 223       0.554 -10.100  -6.819  1.00  0.00           N  
ATOM   1947  CA  GLU B 223      -0.295 -11.204  -7.340  1.00  0.00           C  
ATOM   1948  C   GLU B 223       0.028 -12.515  -6.681  1.00  0.00           C  
ATOM   1949  O   GLU B 223      -0.882 -13.365  -6.607  1.00  0.00           O  
ATOM   1950  CB  GLU B 223      -0.124 -11.304  -8.854  1.00  0.00           C  
ATOM   1951  CG  GLU B 223      -0.758 -10.214  -9.670  1.00  0.00           C  
ATOM   1952  CD  GLU B 223      -2.221 -10.438 -10.023  1.00  0.00           C  
ATOM   1953  OE1 GLU B 223      -3.075 -10.143  -9.162  1.00  0.00           O  
ATOM   1954  OE2 GLU B 223      -2.519 -11.103 -11.044  1.00  0.00           O1-
ATOM   1955  HN  GLU B 223       1.340  -9.784  -7.347  1.00  0.00           H  
ATOM   1956  N   GLY B 224       1.300 -12.809  -6.419  1.00  0.00           N  
ATOM   1957  CA  GLY B 224       1.594 -14.208  -6.019  1.00  0.00           C  
ATOM   1958  C   GLY B 224       1.546 -14.359  -4.517  1.00  0.00           C  
ATOM   1959  O   GLY B 224       0.731 -15.125  -4.022  1.00  0.00           O  
ATOM   1960  HN  GLY B 224       2.038 -12.157  -6.516  1.00  0.00           H  
ATOM   1961  N   ALA B 225       2.342 -13.560  -3.785  1.00  0.00           N  
ATOM   1962  CA  ALA B 225       2.175 -13.532  -2.336  1.00  0.00           C  
ATOM   1963  C   ALA B 225       2.267 -12.141  -1.771  1.00  0.00           C  
ATOM   1964  O   ALA B 225       3.278 -11.628  -1.278  1.00  0.00           O  
ATOM   1965  CB  ALA B 225       3.124 -14.506  -1.626  1.00  0.00           C  
ATOM   1966  HN  ALA B 225       2.798 -12.789  -4.246  1.00  0.00           H  
ATOM   1967  N   GLY B 226       1.123 -11.424  -1.810  1.00  0.00           N  
ATOM   1968  CA  GLY B 226       1.098 -10.076  -1.202  1.00  0.00           C  
ATOM   1969  C   GLY B 226      -0.369  -9.701  -0.942  1.00  0.00           C  
ATOM   1970  O   GLY B 226      -0.695  -9.284   0.149  1.00  0.00           O  
ATOM   1971  HN  GLY B 226       0.322 -11.745  -2.319  1.00  0.00           H  
ATOM   1972  N   SER B 227      -1.129  -9.659  -2.041  1.00  0.00           N  
ATOM   1973  CA  SER B 227      -2.537  -9.258  -1.898  1.00  0.00           C  
ATOM   1974  C   SER B 227      -3.386 -10.473  -1.490  1.00  0.00           C  
ATOM   1975  O   SER B 227      -3.698 -11.344  -2.330  1.00  0.00           O  
ATOM   1976  CB  SER B 227      -3.055  -8.655  -3.206  1.00  0.00           C  
ATOM   1977  OG  SER B 227      -4.390  -8.209  -3.073  1.00  0.00           O  
ATOM   1978  HN  SER B 227      -0.811  -9.992  -2.912  1.00  0.00           H  
ATOM   1979  HO  SER B 227      -4.463  -7.712  -2.192  1.00  0.00           H  
ATOM   1980  N   ILE B 228      -4.014 -10.331  -0.321  1.00  0.00           N  
ATOM   1981  CA  ILE B 228      -4.832 -11.453   0.185  1.00  0.00           C  
ATOM   1982  C   ILE B 228      -6.029 -11.634  -0.764  1.00  0.00           C  
ATOM   1983  O   ILE B 228      -6.373 -12.746  -1.124  1.00  0.00           O  
ATOM   1984  CB  ILE B 228      -5.332 -11.120   1.597  1.00  0.00           C  
ATOM   1985  CG1 ILE B 228      -4.171 -10.789   2.520  1.00  0.00           C  
ATOM   1986  CG2 ILE B 228      -6.130 -12.280   2.190  1.00  0.00           C  
ATOM   1987  CD1 ILE B 228      -4.533  -9.846   3.659  1.00  0.00           C  
ATOM   1988  HN  ILE B 228      -4.122  -9.439   0.094  1.00  0.00           H  
ATOM   1989  N   ALA B 229      -6.541 -10.493  -1.237  1.00  0.00           N  
ATOM   1990  CA  ALA B 229      -7.810 -10.542  -1.967  1.00  0.00           C  
ATOM   1991  C   ALA B 229      -7.627 -11.146  -3.349  1.00  0.00           C  
ATOM   1992  O   ALA B 229      -8.414 -12.037  -3.711  1.00  0.00           O  
ATOM   1993  CB  ALA B 229      -8.396  -9.141  -2.118  1.00  0.00           C  
ATOM   1994  HN  ALA B 229      -6.116  -9.630  -1.009  1.00  0.00           H  
ATOM   1995  N   ALA B 230      -6.449 -10.957  -3.960  1.00  0.00           N  
ATOM   1996  CA  ALA B 230      -6.249 -11.414  -5.335  1.00  0.00           C  
ATOM   1997  C   ALA B 230      -5.715 -12.869  -5.311  1.00  0.00           C  
ATOM   1998  O   ALA B 230      -6.069 -13.652  -6.206  1.00  0.00           O  
ATOM   1999  CB  ALA B 230      -5.236 -10.516  -6.061  1.00  0.00           C  
ATOM   2000  HN  ALA B 230      -5.690 -10.485  -3.478  1.00  0.00           H  
ATOM   2001  N   ALA B 231      -5.247 -13.294  -4.164  1.00  0.00           N  
ATOM   2002  CA  ALA B 231      -4.641 -14.624  -4.043  1.00  0.00           C  
ATOM   2003  C   ALA B 231      -5.700 -15.662  -3.597  1.00  0.00           C  
ATOM   2004  O   ALA B 231      -5.546 -16.870  -3.856  1.00  0.00           O  
ATOM   2005  CB  ALA B 231      -3.516 -14.585  -3.021  1.00  0.00           C  
ATOM   2006  HN  ALA B 231      -5.094 -12.676  -3.376  1.00  0.00           H  
ATOM   2007  N   THR B 232      -6.530 -15.230  -2.645  1.00  0.00           N  
ATOM   2008  CA  THR B 232      -7.360 -16.199  -1.922  1.00  0.00           C  
ATOM   2009  C   THR B 232      -8.168 -17.078  -2.881  1.00  0.00           C  
ATOM   2010  O   THR B 232      -8.787 -16.479  -3.780  1.00  0.00           O  
ATOM   2011  CB  THR B 232      -8.329 -15.496  -0.948  1.00  0.00           C  
ATOM   2012  CG2 THR B 232      -7.620 -14.881   0.111  1.00  0.00           C  
ATOM   2013  OG1 THR B 232      -9.377 -16.434  -0.386  1.00  0.00           O  
ATOM   2014  HN  THR B 232      -6.604 -14.252  -2.449  1.00  0.00           H  
ATOM   2015  HO  THR B 232      -7.995 -14.004   0.325  1.00  0.00           H  
ATOM   2016  N   GLY B 233      -7.844 -18.366  -2.957  1.00  0.00           N  
ATOM   2017  CA  GLY B 233      -8.279 -19.100  -4.171  1.00  0.00           C  
ATOM   2018  C   GLY B 233      -7.235 -20.185  -4.441  1.00  0.00           C  
ATOM   2019  O   GLY B 233      -7.590 -21.371  -4.612  1.00  0.00           O  
ATOM   2020  HN  GLY B 233      -7.406 -18.832  -2.201  1.00  0.00           H  
ATOM   2021  N   PHE B 234      -5.987 -19.809  -4.545  1.00  0.00           N  
ATOM   2022  CA  PHE B 234      -4.987 -20.744  -5.119  1.00  0.00           C  
ATOM   2023  C   PHE B 234      -3.790 -20.942  -4.200  1.00  0.00           C  
ATOM   2024  O   PHE B 234      -2.898 -21.745  -4.508  1.00  0.00           O  
ATOM   2025  CB  PHE B 234      -4.549 -20.312  -6.516  1.00  0.00           C  
ATOM   2026  CG  PHE B 234      -3.638 -19.093  -6.577  1.00  0.00           C  
ATOM   2027  CD1 PHE B 234      -2.267 -19.246  -6.709  1.00  0.00           C  
ATOM   2028  CD2 PHE B 234      -4.165 -17.813  -6.510  1.00  0.00           C  
ATOM   2029  CE1 PHE B 234      -1.430 -18.143  -6.905  1.00  0.00           C  
ATOM   2030  CE2 PHE B 234      -3.325 -16.702  -6.628  1.00  0.00           C  
ATOM   2031  CZ  PHE B 234      -1.964 -16.859  -6.863  1.00  0.00           C  
ATOM   2032  HN  PHE B 234      -5.758 -18.856  -4.411  1.00  0.00           H  
ATOM   2033  N   VAL B 235      -3.822 -20.254  -3.071  1.00  0.00           N  
ATOM   2034  CA  VAL B 235      -2.675 -20.239  -2.178  1.00  0.00           C  
ATOM   2035  C   VAL B 235      -2.895 -21.078  -0.933  1.00  0.00           C  
ATOM   2036  O   VAL B 235      -3.799 -20.854  -0.135  1.00  0.00           O  
ATOM   2037  CB  VAL B 235      -2.344 -18.797  -1.755  1.00  0.00           C  
ATOM   2038  CG1 VAL B 235      -1.368 -18.730  -0.618  1.00  0.00           C  
ATOM   2039  CG2 VAL B 235      -1.818 -18.017  -2.965  1.00  0.00           C  
ATOM   2040  HN  VAL B 235      -4.718 -20.012  -2.665  1.00  0.00           H  
ATOM   2041  N   LYS B 236      -2.056 -22.109  -0.772  1.00  0.00           N  
ATOM   2042  CA  LYS B 236      -2.191 -22.906   0.465  1.00  0.00           C  
ATOM   2043  C   LYS B 236      -1.203 -22.372   1.517  1.00  0.00           C  
ATOM   2044  O   LYS B 236      -0.005 -22.521   1.404  1.00  0.00           O  
ATOM   2045  CB  LYS B 236      -1.909 -24.386   0.202  1.00  0.00           C  
ATOM   2046  CG  LYS B 236      -2.776 -24.987  -0.868  1.00  0.00           C  
ATOM   2047  CD  LYS B 236      -2.557 -26.445  -1.182  1.00  0.00           C  
ATOM   2048  CE  LYS B 236      -3.861 -27.131  -1.606  1.00  0.00           C  
ATOM   2049  NZ  LYS B 236      -3.626 -28.213  -2.612  1.00  0.00           N1+
ATOM   2050  HN  LYS B 236      -1.366 -22.317  -1.454  1.00  0.00           H  
ATOM   2051  HZ1 LYS B 236      -4.472 -28.722  -2.719  1.00  0.00           H  
ATOM   2052  HZ2 LYS B 236      -3.320 -27.762  -3.437  1.00  0.00           H  
ATOM   2053  HZ3 LYS B 236      -2.867 -28.785  -2.272  1.00  0.00           H  
ATOM   2054  N   LYS B 237      -1.783 -21.895   2.628  1.00  0.00           N  
ATOM   2055  CA  LYS B 237      -0.905 -21.400   3.709  1.00  0.00           C  
ATOM   2056  C   LYS B 237      -0.677 -22.448   4.744  1.00  0.00           C  
ATOM   2057  O   LYS B 237      -1.658 -22.992   5.276  1.00  0.00           O  
ATOM   2058  CB  LYS B 237      -1.554 -20.134   4.296  1.00  0.00           C  
ATOM   2059  CG  LYS B 237      -0.847 -19.692   5.560  1.00  0.00           C  
ATOM   2060  CD  LYS B 237      -1.286 -18.285   5.956  1.00  0.00           C  
ATOM   2061  CE  LYS B 237      -1.290 -18.108   7.475  1.00  0.00           C  
ATOM   2062  NZ  LYS B 237       0.086 -18.149   8.067  1.00  0.00           N1+
ATOM   2063  HN  LYS B 237      -2.737 -21.566   2.570  1.00  0.00           H  
ATOM   2064  HZ1 LYS B 237      -0.001 -17.898   9.041  1.00  0.00           H  
ATOM   2065  HZ2 LYS B 237       0.385 -19.108   8.015  1.00  0.00           H  
ATOM   2066  HZ3 LYS B 237       0.655 -17.531   7.558  1.00  0.00           H  
ATOM   2067  N   ASP B 238       0.591 -22.744   5.062  1.00  0.00           N  
ATOM   2068  CA  ASP B 238       0.885 -23.834   5.998  1.00  0.00           C  
ATOM   2069  C   ASP B 238       0.572 -23.392   7.429  1.00  0.00           C  
ATOM   2070  O   ASP B 238       0.937 -22.320   7.901  1.00  0.00           O  
ATOM   2071  CB  ASP B 238       2.370 -24.231   5.866  1.00  0.00           C  
ATOM   2072  CG  ASP B 238       2.608 -25.587   5.248  1.00  0.00           C  
ATOM   2073  OD1 ASP B 238       3.706 -25.806   4.708  1.00  0.00           O  
ATOM   2074  OD2 ASP B 238       1.691 -26.415   5.336  1.00  0.00           O1-
ATOM   2075  HN  ASP B 238       1.304 -22.316   4.536  1.00  0.00           H  
ATOM   2076  N   GLN B 239       0.065 -24.341   8.232  1.00  0.00           N  
ATOM   2077  CA  GLN B 239       0.290 -24.326   9.692  1.00  0.00           C  
ATOM   2078  C   GLN B 239       0.868 -25.633  10.204  1.00  0.00           C  
ATOM   2079  O   GLN B 239       0.227 -26.684   9.967  1.00  0.00           O  
ATOM   2080  CB  GLN B 239      -1.024 -24.062  10.449  1.00  0.00           C  
ATOM   2081  CG  GLN B 239      -0.808 -23.752  11.920  1.00  0.00           C  
ATOM   2082  CD  GLN B 239      -2.100 -23.662  12.699  1.00  0.00           C  
ATOM   2083  NE2 GLN B 239      -3.064 -24.371  12.405  1.00  0.00           N  
ATOM   2084  OE1 GLN B 239      -2.118 -22.870  13.766  1.00  0.00           O  
ATOM   2085  HN  GLN B 239      -0.443 -25.114   7.868  1.00  0.00           H  
ATOM   2086 1HNE GLN B 239      -2.955 -22.836  14.334  1.00  0.00           H  
ATOM   2087 2HNE GLN B 239      -1.243 -22.551  14.115  1.00  0.00           H  
ATOM   2088  N   LEU B 240       2.196 -25.675  10.407  1.00  0.00           N  
ATOM   2089  CA  LEU B 240       2.840 -26.924  10.888  1.00  0.00           C  
ATOM   2090  C   LEU B 240       2.436 -27.159  12.364  1.00  0.00           C  
ATOM   2091  O   LEU B 240       2.518 -26.215  13.185  1.00  0.00           O  
ATOM   2092  CB  LEU B 240       4.353 -26.743  10.852  1.00  0.00           C  
ATOM   2093  CG  LEU B 240       4.945 -26.650   9.451  1.00  0.00           C  
ATOM   2094  CD1 LEU B 240       4.102 -27.355   8.382  1.00  0.00           C  
ATOM   2095  CD2 LEU B 240       4.975 -25.212   8.967  1.00  0.00           C  
ATOM   2096  HN  LEU B 240       2.636 -24.772  10.563  1.00  0.00           H  
ATOM   2097  N   GLY B 241       1.610 -28.176  12.565  1.00  0.00           N  
ATOM   2098  CA  GLY B 241       1.070 -28.439  13.907  1.00  0.00           C  
ATOM   2099  C   GLY B 241      -0.196 -27.577  14.163  1.00  0.00           C  
ATOM   2100  O   GLY B 241      -0.172 -26.343  13.980  1.00  0.00           O  
ATOM   2101  HN  GLY B 241       1.445 -28.831  11.836  1.00  0.00           H  
ATOM   2102  N   LYS B 242      -0.930 -28.049  15.195  1.00  0.00           N  
ATOM   2103  CA  LYS B 242      -2.038 -27.217  15.681  1.00  0.00           C  
ATOM   2104  C   LYS B 242      -1.648 -26.376  16.863  1.00  0.00           C  
ATOM   2105  O   LYS B 242      -1.707 -26.862  18.015  1.00  0.00           O  
ATOM   2106  CB  LYS B 242      -3.269 -28.095  15.970  1.00  0.00           C  
ATOM   2107  CG  LYS B 242      -4.574 -27.313  16.040  1.00  0.00           C  
ATOM   2108  CD  LYS B 242      -5.692 -28.050  16.795  1.00  0.00           C  
ATOM   2109  CE  LYS B 242      -5.310 -28.245  18.255  1.00  0.00           C  
ATOM   2110  NZ  LYS B 242      -5.383 -26.972  19.048  1.00  0.00           N1+
ATOM   2111  HN  LYS B 242      -0.767 -28.984  15.545  1.00  0.00           H  
ATOM   2112  HZ1 LYS B 242      -4.819 -26.284  18.600  1.00  0.00           H  
ATOM   2113  HZ2 LYS B 242      -6.351 -26.695  19.106  1.00  0.00           H  
ATOM   2114  HZ3 LYS B 242      -5.009 -27.188  19.941  1.00  0.00           H  
ATOM   2115  N   ASN B 243      -1.041 -25.217  16.641  1.00  0.00           N  
ATOM   2116  CA  ASN B 243      -0.617 -24.386  17.786  1.00  0.00           C  
ATOM   2117  C   ASN B 243      -1.620 -23.257  17.970  1.00  0.00           C  
ATOM   2118  O   ASN B 243      -1.939 -22.550  17.002  1.00  0.00           O  
ATOM   2119  CB  ASN B 243       0.772 -23.797  17.547  1.00  0.00           C  
ATOM   2120  CG  ASN B 243       1.832 -24.757  17.063  1.00  0.00           C  
ATOM   2121  ND2 ASN B 243       2.638 -25.270  17.869  1.00  0.00           N  
ATOM   2122  OD1 ASN B 243       1.834 -25.031  15.776  1.00  0.00           O  
ATOM   2123  HN  ASN B 243      -1.076 -24.862  15.697  1.00  0.00           H  
ATOM   2124 1HND ASN B 243       2.474 -25.722  15.434  1.00  0.00           H  
ATOM   2125 2HND ASN B 243       1.024 -24.796  15.208  1.00  0.00           H  
ATOM   2126  N   GLU B 244      -1.943 -22.965  19.212  1.00  0.00           N  
ATOM   2127  CA  GLU B 244      -2.635 -21.697  19.516  1.00  0.00           C  
ATOM   2128  C   GLU B 244      -1.711 -20.637  20.073  1.00  0.00           C  
ATOM   2129  O   GLU B 244      -1.594 -19.582  19.473  1.00  0.00           O  
ATOM   2130  CB  GLU B 244      -3.803 -21.910  20.470  1.00  0.00           C  
ATOM   2131  CG  GLU B 244      -4.830 -22.904  19.957  1.00  0.00           C  
ATOM   2132  CD  GLU B 244      -5.680 -23.495  21.052  1.00  0.00           C  
ATOM   2133  OE1 GLU B 244      -5.834 -22.927  22.140  1.00  0.00           O  
ATOM   2134  OE2 GLU B 244      -6.024 -24.698  20.887  1.00  0.00           O1-
ATOM   2135  HN  GLU B 244      -1.590 -23.553  19.958  1.00  0.00           H  
ATOM   2136  N   GLU B 245      -0.916 -21.011  21.085  1.00  0.00           N  
ATOM   2137  CA  GLU B 245       0.053 -20.052  21.629  1.00  0.00           C  
ATOM   2138  C   GLU B 245       1.249 -19.829  20.721  1.00  0.00           C  
ATOM   2139  O   GLU B 245       2.233 -20.582  20.752  1.00  0.00           O  
ATOM   2140  CB  GLU B 245       0.534 -20.448  23.029  1.00  0.00           C  
ATOM   2141  CG  GLU B 245       1.538 -19.515  23.655  1.00  0.00           C  
ATOM   2142  CD  GLU B 245       1.820 -19.847  25.101  1.00  0.00           C  
ATOM   2143  OE1 GLU B 245       2.380 -18.993  25.818  1.00  0.00           O  
ATOM   2144  OE2 GLU B 245       1.144 -20.764  25.606  1.00  0.00           O1-
ATOM   2145  HN  GLU B 245      -0.887 -21.995  21.329  1.00  0.00           H  
ATOM   2146  N   GLY B 246       1.167 -18.786  19.876  1.00  0.00           N  
ATOM   2147  CA  GLY B 246       2.326 -18.435  19.031  1.00  0.00           C  
ATOM   2148  C   GLY B 246       2.420 -19.475  17.909  1.00  0.00           C  
ATOM   2149  O   GLY B 246       1.461 -20.238  17.652  1.00  0.00           O  
ATOM   2150  HN  GLY B 246       0.300 -18.301  19.805  1.00  0.00           H  
ATOM   2151  N   ALA B 247       3.422 -19.359  17.082  1.00  0.00           N  
ATOM   2152  CA  ALA B 247       3.557 -20.119  15.829  1.00  0.00           C  
ATOM   2153  C   ALA B 247       5.025 -20.501  15.570  1.00  0.00           C  
ATOM   2154  O   ALA B 247       5.914 -19.808  16.013  1.00  0.00           O  
ATOM   2155  CB  ALA B 247       3.093 -19.268  14.645  1.00  0.00           C  
ATOM   2156  HN  ALA B 247       4.133 -18.669  17.291  1.00  0.00           H  
ATOM   2157  N   PRO B 248       5.269 -21.612  14.888  1.00  0.00           N  
ATOM   2158  CA  PRO B 248       6.614 -22.230  14.860  1.00  0.00           C  
ATOM   2159  C   PRO B 248       7.544 -21.264  14.117  1.00  0.00           C  
ATOM   2160  O   PRO B 248       7.256 -20.940  12.963  1.00  0.00           O  
ATOM   2161  CB  PRO B 248       6.413 -23.543  14.134  1.00  0.00           C  
ATOM   2162  CG  PRO B 248       5.072 -23.947  14.710  1.00  0.00           C  
ATOM   2163  CD  PRO B 248       4.253 -22.665  14.558  1.00  0.00           C  
ATOM   2164  N   GLN B 249       8.709 -20.985  14.671  1.00  0.00           N  
ATOM   2165  CA  GLN B 249       9.555 -19.947  14.143  1.00  0.00           C  
ATOM   2166  C   GLN B 249      10.190 -20.267  12.794  1.00  0.00           C  
ATOM   2167  O   GLN B 249      10.227 -19.439  11.885  1.00  0.00           O  
ATOM   2168  CB  GLN B 249      10.683 -19.525  15.104  1.00  0.00           C  
ATOM   2169  CG  GLN B 249      11.059 -18.068  14.924  1.00  0.00           C  
ATOM   2170  CD  GLN B 249      11.876 -17.467  16.038  1.00  0.00           C  
ATOM   2171  NE2 GLN B 249      12.203 -18.110  17.057  1.00  0.00           N  
ATOM   2172  OE1 GLN B 249      12.259 -16.193  15.900  1.00  0.00           O  
ATOM   2173  HN  GLN B 249       8.941 -21.406  15.559  1.00  0.00           H  
ATOM   2174 1HNE GLN B 249      12.770 -15.771  16.654  1.00  0.00           H  
ATOM   2175 2HNE GLN B 249      11.665 -15.597  15.340  1.00  0.00           H  
ATOM   2176  N   GLU B 250      10.848 -21.448  12.732  1.00  0.00           N  
ATOM   2177  CA  GLU B 250      11.356 -21.911  11.456  1.00  0.00           C  
ATOM   2178  C   GLU B 250      10.206 -22.015  10.461  1.00  0.00           C  
ATOM   2179  O   GLU B 250      10.305 -21.593   9.289  1.00  0.00           O  
ATOM   2180  CB  GLU B 250      12.012 -23.291  11.594  1.00  0.00           C  
ATOM   2181  CG  GLU B 250      13.118 -23.299  12.647  1.00  0.00           C  
ATOM   2182  CD  GLU B 250      13.912 -24.595  12.631  1.00  0.00           C  
ATOM   2183  OE1 GLU B 250      14.872 -24.690  13.422  1.00  0.00           O  
ATOM   2184  OE2 GLU B 250      13.386 -25.588  12.051  1.00  0.00           O1-
ATOM   2185  HN  GLU B 250      10.774 -22.091  13.492  1.00  0.00           H  
ATOM   2186  N   GLY B 251       9.125 -22.652  10.893  1.00  0.00           N  
ATOM   2187  CA  GLY B 251       8.052 -23.007   9.978  1.00  0.00           C  
ATOM   2188  C   GLY B 251       7.403 -21.745   9.372  1.00  0.00           C  
ATOM   2189  O   GLY B 251       7.538 -21.458   8.197  1.00  0.00           O  
ATOM   2190  HN  GLY B 251       9.081 -22.957  11.826  1.00  0.00           H  
ATOM   2191  N   ILE B 252       6.651 -21.033  10.234  1.00  0.00           N  
ATOM   2192  CA  ILE B 252       5.670 -20.092   9.677  1.00  0.00           C  
ATOM   2193  C   ILE B 252       6.117 -18.656   9.677  1.00  0.00           C  
ATOM   2194  O   ILE B 252       5.624 -17.835   8.870  1.00  0.00           O  
ATOM   2195  CB  ILE B 252       4.306 -20.273  10.333  1.00  0.00           C  
ATOM   2196  CG1 ILE B 252       4.087 -21.690  10.835  1.00  0.00           C  
ATOM   2197  CG2 ILE B 252       3.160 -19.831   9.429  1.00  0.00           C  
ATOM   2198  CD1 ILE B 252       2.627 -22.151  10.788  1.00  0.00           C  
ATOM   2199  HN  ILE B 252       6.528 -21.351  11.186  1.00  0.00           H  
ATOM   2200  N   LEU B 253       7.328 -18.423  10.209  1.00  0.00           N  
ATOM   2201  CA  LEU B 253       7.947 -17.105  10.122  1.00  0.00           C  
ATOM   2202  C   LEU B 253       9.109 -17.112   9.156  1.00  0.00           C  
ATOM   2203  O   LEU B 253       9.114 -16.345   8.179  1.00  0.00           O  
ATOM   2204  CB  LEU B 253       8.381 -16.619  11.498  1.00  0.00           C  
ATOM   2205  CG  LEU B 253       9.199 -15.361  11.511  1.00  0.00           C  
ATOM   2206  CD1 LEU B 253       8.358 -14.121  11.270  1.00  0.00           C  
ATOM   2207  CD2 LEU B 253       9.893 -15.093  12.828  1.00  0.00           C  
ATOM   2208  HN  LEU B 253       7.866 -19.186  10.568  1.00  0.00           H  
ATOM   2209  N   GLU B 254      10.148 -17.898   9.429  1.00  0.00           N  
ATOM   2210  CA  GLU B 254      11.413 -17.772   8.706  1.00  0.00           C  
ATOM   2211  C   GLU B 254      11.211 -18.232   7.244  1.00  0.00           C  
ATOM   2212  O   GLU B 254      11.408 -17.437   6.344  1.00  0.00           O  
ATOM   2213  CB  GLU B 254      12.476 -18.679   9.351  1.00  0.00           C  
ATOM   2214  CG  GLU B 254      13.907 -18.240   9.195  1.00  0.00           C  
ATOM   2215  CD  GLU B 254      14.889 -19.162   9.906  1.00  0.00           C  
ATOM   2216  OE1 GLU B 254      15.464 -18.736  10.910  1.00  0.00           O  
ATOM   2217  OE2 GLU B 254      14.911 -20.347   9.546  1.00  0.00           O1-
ATOM   2218  HN  GLU B 254      10.130 -18.476  10.227  1.00  0.00           H  
ATOM   2219  N   ASP B 255      10.640 -19.434   7.096  1.00  0.00           N  
ATOM   2220  CA  ASP B 255      10.248 -19.857   5.748  1.00  0.00           C  
ATOM   2221  C   ASP B 255       8.798 -19.525   5.498  1.00  0.00           C  
ATOM   2222  O   ASP B 255       8.073 -19.277   6.467  1.00  0.00           O  
ATOM   2223  CB  ASP B 255      10.479 -21.352   5.560  1.00  0.00           C  
ATOM   2224  CG  ASP B 255      10.545 -21.799   4.122  1.00  0.00           C  
ATOM   2225  OD1 ASP B 255      11.630 -22.060   3.559  1.00  0.00           O  
ATOM   2226  OD2 ASP B 255       9.436 -22.056   3.573  1.00  0.00           O1-
ATOM   2227  HN  ASP B 255      10.631 -20.048   7.872  1.00  0.00           H  
ATOM   2228  N   MET B 256       8.528 -18.908   4.327  1.00  0.00           N  
ATOM   2229  CA  MET B 256       7.161 -18.399   4.112  1.00  0.00           C  
ATOM   2230  C   MET B 256       6.134 -19.529   4.110  1.00  0.00           C  
ATOM   2231  O   MET B 256       6.447 -20.683   3.767  1.00  0.00           O  
ATOM   2232  CB  MET B 256       7.082 -17.573   2.816  1.00  0.00           C  
ATOM   2233  CG  MET B 256       7.792 -16.232   2.893  1.00  0.00           C  
ATOM   2234  SD  MET B 256       8.128 -15.483   1.283  1.00  0.00           S  
ATOM   2235  CE  MET B 256       6.501 -15.354   0.542  1.00  0.00           C  
ATOM   2236  HN  MET B 256       9.150 -19.092   3.542  1.00  0.00           H  
ATOM   2237  N   PRO B 257       4.891 -19.168   4.359  1.00  0.00           N  
ATOM   2238  CA  PRO B 257       3.800 -20.142   4.455  1.00  0.00           C  
ATOM   2239  C   PRO B 257       2.988 -20.267   3.201  1.00  0.00           C  
ATOM   2240  O   PRO B 257       2.300 -21.262   2.948  1.00  0.00           O  
ATOM   2241  CB  PRO B 257       3.011 -19.735   5.687  1.00  0.00           C  
ATOM   2242  CG  PRO B 257       3.667 -18.539   6.270  1.00  0.00           C  
ATOM   2243  CD  PRO B 257       4.530 -17.959   5.159  1.00  0.00           C  
ATOM   2244  N   VAL B 258       3.298 -19.429   2.191  1.00  0.00           N  
ATOM   2245  CA  VAL B 258       2.528 -19.459   0.950  1.00  0.00           C  
ATOM   2246  C   VAL B 258       3.030 -20.489  -0.054  1.00  0.00           C  
ATOM   2247  O   VAL B 258       4.086 -20.283  -0.646  1.00  0.00           O  
ATOM   2248  CB  VAL B 258       2.502 -18.065   0.307  1.00  0.00           C  
ATOM   2249  CG1 VAL B 258       2.001 -18.059  -1.115  1.00  0.00           C  
ATOM   2250  CG2 VAL B 258       1.728 -17.097   1.191  1.00  0.00           C  
ATOM   2251  HN  VAL B 258       3.981 -18.721   2.293  1.00  0.00           H  
ATOM   2252  N   ASP B 259       2.341 -21.627  -0.118  1.00  0.00           N  
ATOM   2253  CA  ASP B 259       2.708 -22.592  -1.172  1.00  0.00           C  
ATOM   2254  C   ASP B 259       1.535 -22.656  -2.183  1.00  0.00           C  
ATOM   2255  O   ASP B 259       0.410 -22.920  -1.740  1.00  0.00           O  
ATOM   2256  CB  ASP B 259       2.861 -23.966  -0.531  1.00  0.00           C  
ATOM   2257  CG  ASP B 259       3.992 -24.761  -1.180  1.00  0.00           C  
ATOM   2258  OD1 ASP B 259       4.877 -24.190  -1.846  1.00  0.00           O  
ATOM   2259  OD2 ASP B 259       4.005 -26.013  -1.019  1.00  0.00           O1-
ATOM   2260  HN  ASP B 259       1.722 -21.872   0.643  1.00  0.00           H  
ATOM   2261  N   PRO B 260       1.748 -22.001  -3.313  1.00  0.00           N  
ATOM   2262  CA  PRO B 260       0.627 -21.855  -4.255  1.00  0.00           C  
ATOM   2263  C   PRO B 260       0.286 -23.218  -4.873  1.00  0.00           C  
ATOM   2264  O   PRO B 260       1.212 -23.819  -5.470  1.00  0.00           O  
ATOM   2265  CB  PRO B 260       1.164 -20.885  -5.280  1.00  0.00           C  
ATOM   2266  CG  PRO B 260       2.077 -20.007  -4.486  1.00  0.00           C  
ATOM   2267  CD  PRO B 260       2.756 -20.958  -3.509  1.00  0.00           C  
ATOM   2268  N   ASP B 261      -0.820 -23.810  -4.512  1.00  0.00           N  
ATOM   2269  CA  ASP B 261      -1.250 -25.048  -5.208  1.00  0.00           C  
ATOM   2270  C   ASP B 261      -2.635 -24.899  -5.783  1.00  0.00           C  
ATOM   2271  O   ASP B 261      -3.640 -25.174  -5.138  1.00  0.00           O  
ATOM   2272  CB  ASP B 261      -1.113 -26.263  -4.284  1.00  0.00           C  
ATOM   2273  CG  ASP B 261      -1.021 -27.595  -4.965  1.00  0.00           C  
ATOM   2274  OD1 ASP B 261      -0.374 -27.710  -6.019  1.00  0.00           O  
ATOM   2275  OD2 ASP B 261      -1.457 -28.590  -4.330  1.00  0.00           O1-
ATOM   2276  HN  ASP B 261      -1.552 -23.340  -4.007  1.00  0.00           H  
ATOM   2277  N   ASN B 262      -2.671 -24.725  -7.127  1.00  0.00           N  
ATOM   2278  CA  ASN B 262      -3.944 -24.794  -7.846  1.00  0.00           C  
ATOM   2279  C   ASN B 262      -3.733 -25.281  -9.287  1.00  0.00           C  
ATOM   2280  O   ASN B 262      -2.945 -24.752 -10.074  1.00  0.00           O  
ATOM   2281  CB  ASN B 262      -4.630 -23.420  -7.881  1.00  0.00           C  
ATOM   2282  CG  ASN B 262      -6.133 -23.463  -7.874  1.00  0.00           C  
ATOM   2283  ND2 ASN B 262      -6.760 -24.340  -7.279  1.00  0.00           N  
ATOM   2284  OD1 ASN B 262      -6.780 -22.468  -8.480  1.00  0.00           O  
ATOM   2285  HN  ASN B 262      -1.782 -24.634  -7.577  1.00  0.00           H  
ATOM   2286 1HND ASN B 262      -7.781 -22.461  -8.457  1.00  0.00           H  
ATOM   2287 2HND ASN B 262      -6.286 -21.636  -8.682  1.00  0.00           H  
ATOM   2288  N   GLU B 263      -4.718 -26.088  -9.719  1.00  0.00           N  
ATOM   2289  CA  GLU B 263      -4.598 -26.692 -11.045  1.00  0.00           C  
ATOM   2290  C   GLU B 263      -4.899 -25.617 -12.103  1.00  0.00           C  
ATOM   2291  O   GLU B 263      -4.039 -25.255 -12.911  1.00  0.00           O  
ATOM   2292  CB  GLU B 263      -5.626 -27.829 -11.208  1.00  0.00           C  
ATOM   2293  CG  GLU B 263      -5.617 -28.875 -10.106  1.00  0.00           C  
ATOM   2294  CD  GLU B 263      -6.832 -29.801 -10.149  1.00  0.00           C  
ATOM   2295  OE1 GLU B 263      -7.757 -29.603  -9.351  1.00  0.00           O  
ATOM   2296  OE2 GLU B 263      -6.831 -30.691 -11.048  1.00  0.00           O1-
ATOM   2297  HN  GLU B 263      -5.368 -26.444  -9.060  1.00  0.00           H  
ATOM   2298  N   ALA B 264      -6.031 -24.920 -11.881  1.00  0.00           N  
ATOM   2299  CA  ALA B 264      -6.355 -23.751 -12.704  1.00  0.00           C  
ATOM   2300  C   ALA B 264      -5.232 -22.767 -12.826  1.00  0.00           C  
ATOM   2301  O   ALA B 264      -4.889 -22.394 -13.967  1.00  0.00           O  
ATOM   2302  CB  ALA B 264      -7.599 -23.050 -12.121  1.00  0.00           C  
ATOM   2303  HN  ALA B 264      -6.682 -25.228 -11.165  1.00  0.00           H  
ATOM   2304  N   TYR B 265      -4.587 -22.344 -11.765  1.00  0.00           N  
ATOM   2305  CA  TYR B 265      -3.760 -21.114 -11.836  1.00  0.00           C  
ATOM   2306  C   TYR B 265      -2.353 -21.532 -12.288  1.00  0.00           C  
ATOM   2307  O   TYR B 265      -1.564 -20.718 -12.717  1.00  0.00           O  
ATOM   2308  CB  TYR B 265      -3.698 -20.414 -10.486  1.00  0.00           C  
ATOM   2309  CG  TYR B 265      -3.548 -18.907 -10.612  1.00  0.00           C  
ATOM   2310  CD1 TYR B 265      -4.673 -18.090 -10.752  1.00  0.00           C  
ATOM   2311  CD2 TYR B 265      -2.304 -18.291 -10.449  1.00  0.00           C  
ATOM   2312  CE1 TYR B 265      -4.579 -16.702 -10.688  1.00  0.00           C  
ATOM   2313  CE2 TYR B 265      -2.231 -16.900 -10.182  1.00  0.00           C  
ATOM   2314  CZ  TYR B 265      -3.344 -16.109 -10.459  1.00  0.00           C  
ATOM   2315  OH  TYR B 265      -3.186 -14.740 -10.580  1.00  0.00           O  
ATOM   2316  HN  TYR B 265      -4.710 -22.774 -10.879  1.00  0.00           H  
ATOM   2317  HO  TYR B 265      -3.963 -14.234 -10.233  1.00  0.00           H  
ATOM   2318  N   GLU B 266      -1.994 -22.779 -11.977  1.00  0.00           N  
ATOM   2319  CA  GLU B 266      -0.675 -23.274 -12.392  1.00  0.00           C  
ATOM   2320  C   GLU B 266      -0.515 -23.166 -13.914  1.00  0.00           C  
ATOM   2321  O   GLU B 266      -1.140 -23.947 -14.657  1.00  0.00           O  
ATOM   2322  CB  GLU B 266      -0.434 -24.713 -11.928  1.00  0.00           C  
ATOM   2323  CG  GLU B 266       1.019 -25.139 -11.814  1.00  0.00           C  
ATOM   2324  CD  GLU B 266       1.169 -26.640 -11.583  1.00  0.00           C  
ATOM   2325  OE1 GLU B 266       1.309 -27.401 -12.550  1.00  0.00           O  
ATOM   2326  OE2 GLU B 266       1.236 -27.000 -10.389  1.00  0.00           O1-
ATOM   2327  HN  GLU B 266      -2.674 -23.434 -11.652  1.00  0.00           H  
ATOM   2328  N   MET B 267       0.098 -22.095 -14.366  1.00  0.00           N  
ATOM   2329  CA  MET B 267       0.314 -21.910 -15.814  1.00  0.00           C  
ATOM   2330  C   MET B 267       1.780 -21.961 -16.137  1.00  0.00           C  
ATOM   2331  O   MET B 267       2.586 -21.128 -15.693  1.00  0.00           O  
ATOM   2332  CB  MET B 267      -0.303 -20.570 -16.244  1.00  0.00           C  
ATOM   2333  CG  MET B 267      -1.813 -20.635 -16.287  1.00  0.00           C  
ATOM   2334  SD  MET B 267      -2.585 -19.030 -16.501  1.00  0.00           S  
ATOM   2335  CE  MET B 267      -2.473 -18.427 -14.825  1.00  0.00           C  
ATOM   2336  HN  MET B 267       0.531 -21.456 -13.713  1.00  0.00           H  
ATOM   2337  N   PRO B 268       2.247 -23.000 -16.859  1.00  0.00           N  
ATOM   2338  CA  PRO B 268       3.697 -23.171 -16.995  1.00  0.00           C  
ATOM   2339  C   PRO B 268       4.215 -22.679 -18.328  1.00  0.00           C  
ATOM   2340  O   PRO B 268       4.815 -23.410 -19.097  1.00  0.00           O  
ATOM   2341  CB  PRO B 268       3.914 -24.656 -16.767  1.00  0.00           C  
ATOM   2342  CG  PRO B 268       2.602 -25.248 -16.280  1.00  0.00           C  
ATOM   2343  CD  PRO B 268       1.558 -24.308 -16.889  1.00  0.00           C  
ATOM   2344  N   SER B 269       4.030 -21.385 -18.615  1.00  0.00           N  
ATOM   2345  CA  SER B 269       4.689 -20.792 -19.802  1.00  0.00           C  
ATOM   2346  C   SER B 269       5.965 -20.102 -19.346  1.00  0.00           C  
ATOM   2347  O   SER B 269       6.076 -19.519 -18.295  1.00  0.00           O  
ATOM   2348  CB  SER B 269       3.770 -19.715 -20.421  1.00  0.00           C  
ATOM   2349  OG  SER B 269       4.540 -18.972 -21.345  1.00  0.00           O  
ATOM   2350  HN  SER B 269       3.738 -20.752 -17.880  1.00  0.00           H  
ATOM   2351  HO  SER B 269       4.001 -18.187 -21.696  1.00  0.00           H  
ATOM   2352  N   GLU B 270       6.936 -20.112 -20.289  1.00  0.00           N  
ATOM   2353  CA  GLU B 270       8.159 -19.307 -20.037  1.00  0.00           C  
ATOM   2354  C   GLU B 270       7.783 -17.860 -19.900  1.00  0.00           C  
ATOM   2355  O   GLU B 270       8.329 -17.121 -19.048  1.00  0.00           O  
ATOM   2356  CB  GLU B 270       9.137 -19.519 -21.184  1.00  0.00           C  
ATOM   2357  CG  GLU B 270      10.212 -18.452 -21.292  1.00  0.00           C  
ATOM   2358  CD  GLU B 270      11.556 -19.076 -21.593  1.00  0.00           C  
ATOM   2359  OE1 GLU B 270      11.871 -19.266 -22.791  1.00  0.00           O  
ATOM   2360  OE2 GLU B 270      12.219 -19.578 -20.641  1.00  0.00           O1-
ATOM   2361  HN  GLU B 270       6.939 -20.767 -21.031  1.00  0.00           H  
ATOM   2362  N   GLU B 271       6.839 -17.371 -20.736  1.00  0.00           N  
ATOM   2363  CA  GLU B 271       6.652 -15.961 -20.933  1.00  0.00           C  
ATOM   2364  C   GLU B 271       5.191 -15.590 -20.702  1.00  0.00           C  
ATOM   2365  O   GLU B 271       4.295 -16.165 -21.315  1.00  0.00           O  
ATOM   2366  CB  GLU B 271       7.102 -15.559 -22.344  1.00  0.00           C  
ATOM   2367  CG  GLU B 271       7.393 -14.092 -22.564  1.00  0.00           C  
ATOM   2368  CD  GLU B 271       7.138 -13.574 -23.957  1.00  0.00           C  
ATOM   2369  OE1 GLU B 271       5.991 -13.681 -24.434  1.00  0.00           O  
ATOM   2370  OE2 GLU B 271       7.975 -12.787 -24.478  1.00  0.00           O1-
ATOM   2371  HN  GLU B 271       6.343 -18.040 -21.324  1.00  0.00           H  
ATOM   2372  N   GLY B 272       4.940 -14.860 -19.607  1.00  0.00           N  
ATOM   2373  CA  GLY B 272       3.556 -14.388 -19.410  1.00  0.00           C  
ATOM   2374  C   GLY B 272       3.097 -14.761 -17.980  1.00  0.00           C  
ATOM   2375  O   GLY B 272       3.547 -14.172 -16.987  1.00  0.00           O  
ATOM   2376  HN  GLY B 272       5.731 -14.409 -19.180  1.00  0.00           H  
ATOM   2377  N   TYR B 273       2.407 -15.902 -17.881  1.00  0.00           N  
ATOM   2378  CA  TYR B 273       2.333 -16.597 -16.607  1.00  0.00           C  
ATOM   2379  C   TYR B 273       3.344 -17.701 -16.508  1.00  0.00           C  
ATOM   2380  O   TYR B 273       3.472 -18.529 -17.427  1.00  0.00           O  
ATOM   2381  CB  TYR B 273       0.894 -17.106 -16.350  1.00  0.00           C  
ATOM   2382  CG  TYR B 273       0.060 -16.138 -15.557  1.00  0.00           C  
ATOM   2383  CD1 TYR B 273      -0.551 -15.059 -16.206  1.00  0.00           C  
ATOM   2384  CD2 TYR B 273       0.071 -16.125 -14.166  1.00  0.00           C  
ATOM   2385  CE1 TYR B 273      -1.140 -14.009 -15.495  1.00  0.00           C  
ATOM   2386  CE2 TYR B 273      -0.600 -15.116 -13.445  1.00  0.00           C  
ATOM   2387  CZ  TYR B 273      -1.338 -14.170 -14.132  1.00  0.00           C  
ATOM   2388  OH  TYR B 273      -2.056 -13.198 -13.452  1.00  0.00           O  
ATOM   2389  HN  TYR B 273       2.002 -16.288 -18.723  1.00  0.00           H  
ATOM   2390  HO  TYR B 273      -3.026 -13.262 -13.623  1.00  0.00           H  
ATOM   2391  N   GLN B 274       4.255 -17.616 -15.529  1.00  0.00           N  
ATOM   2392  CA  GLN B 274       5.300 -18.662 -15.356  1.00  0.00           C  
ATOM   2393  C   GLN B 274       5.116 -19.354 -14.014  1.00  0.00           C  
ATOM   2394  O   GLN B 274       5.044 -18.667 -12.983  1.00  0.00           O  
ATOM   2395  CB  GLN B 274       6.693 -18.024 -15.480  1.00  0.00           C  
ATOM   2396  CG  GLN B 274       7.828 -18.929 -15.054  1.00  0.00           C  
ATOM   2397  CD  GLN B 274       9.133 -18.156 -14.900  1.00  0.00           C  
ATOM   2398  NE2 GLN B 274       9.649 -18.049 -13.769  1.00  0.00           N  
ATOM   2399  OE1 GLN B 274       9.459 -17.363 -15.911  1.00  0.00           O  
ATOM   2400  HN  GLN B 274       4.162 -16.950 -14.801  1.00  0.00           H  
ATOM   2401 1HNE GLN B 274       8.935 -17.397 -16.777  1.00  0.00           H  
ATOM   2402 2HNE GLN B 274      10.280 -16.788 -15.806  1.00  0.00           H  
ATOM   2403  N   ASP B 275       4.740 -20.640 -14.032  1.00  0.00           N  
ATOM   2404  CA  ASP B 275       4.143 -21.228 -12.841  1.00  0.00           C  
ATOM   2405  C   ASP B 275       3.032 -20.431 -12.223  1.00  0.00           C  
ATOM   2406  O   ASP B 275       1.904 -20.407 -12.761  1.00  0.00           O  
ATOM   2407  CB  ASP B 275       5.191 -21.689 -11.827  1.00  0.00           C  
ATOM   2408  CG  ASP B 275       5.966 -22.907 -12.278  1.00  0.00           C  
ATOM   2409  OD1 ASP B 275       6.077 -23.228 -13.469  1.00  0.00           O  
ATOM   2410  OD2 ASP B 275       6.454 -23.646 -11.374  1.00  0.00           O1-
ATOM   2411  HN  ASP B 275       4.623 -21.078 -14.927  1.00  0.00           H  
ATOM   2412  N   TYR B 276       3.212 -19.842 -11.040  1.00  0.00           N  
ATOM   2413  CA  TYR B 276       2.133 -19.090 -10.370  1.00  0.00           C  
ATOM   2414  C   TYR B 276       2.375 -17.592 -10.370  1.00  0.00           C  
ATOM   2415  O   TYR B 276       1.474 -16.806 -10.060  1.00  0.00           O  
ATOM   2416  CB  TYR B 276       2.032 -19.570  -8.927  1.00  0.00           C  
ATOM   2417  CG  TYR B 276       1.489 -20.977  -8.785  1.00  0.00           C  
ATOM   2418  CD1 TYR B 276       0.123 -21.215  -8.838  1.00  0.00           C  
ATOM   2419  CD2 TYR B 276       2.342 -22.081  -8.869  1.00  0.00           C  
ATOM   2420  CE1 TYR B 276      -0.416 -22.497  -8.929  1.00  0.00           C  
ATOM   2421  CE2 TYR B 276       1.803 -23.365  -8.668  1.00  0.00           C  
ATOM   2422  CZ  TYR B 276       0.427 -23.576  -8.688  1.00  0.00           C  
ATOM   2423  OH  TYR B 276      -0.088 -24.852  -8.683  1.00  0.00           O  
ATOM   2424  HN  TYR B 276       4.145 -19.828 -10.638  1.00  0.00           H  
ATOM   2425  HO  TYR B 276       0.054 -25.249  -9.579  1.00  0.00           H  
ATOM   2426  N   GLU B 277       3.605 -17.154 -10.720  1.00  0.00           N  
ATOM   2427  CA  GLU B 277       3.872 -15.712 -10.791  1.00  0.00           C  
ATOM   2428  C   GLU B 277       3.690 -15.223 -12.242  1.00  0.00           C  
ATOM   2429  O   GLU B 277       3.769 -16.057 -13.165  1.00  0.00           O  
ATOM   2430  CB  GLU B 277       5.286 -15.384 -10.293  1.00  0.00           C  
ATOM   2431  CG  GLU B 277       6.423 -16.076 -11.046  1.00  0.00           C  
ATOM   2432  CD  GLU B 277       7.652 -16.212 -10.178  1.00  0.00           C  
ATOM   2433  OE1 GLU B 277       8.760 -15.892 -10.627  1.00  0.00           O  
ATOM   2434  OE2 GLU B 277       7.502 -16.615  -8.996  1.00  0.00           O1-
ATOM   2435  HN  GLU B 277       4.238 -17.784 -11.161  1.00  0.00           H  
ATOM   2436  N   PRO B 278       3.204 -14.002 -12.417  1.00  0.00           N  
ATOM   2437  CA  PRO B 278       3.241 -13.409 -13.757  1.00  0.00           C  
ATOM   2438  C   PRO B 278       4.610 -12.835 -14.038  1.00  0.00           C  
ATOM   2439  O   PRO B 278       4.999 -11.743 -13.555  1.00  0.00           O  
ATOM   2440  CB  PRO B 278       2.151 -12.342 -13.774  1.00  0.00           C  
ATOM   2441  CG  PRO B 278       1.921 -12.030 -12.320  1.00  0.00           C  
ATOM   2442  CD  PRO B 278       2.213 -13.300 -11.555  1.00  0.00           C  
ATOM   2443  N   GLU B 279       5.444 -13.578 -14.789  1.00  0.00           N  
ATOM   2444  CA  GLU B 279       6.728 -13.010 -15.214  1.00  0.00           C  
ATOM   2445  C   GLU B 279       6.852 -12.908 -16.732  1.00  0.00           C  
ATOM   2446  O   GLU B 279       6.739 -13.931 -17.447  1.00  0.00           O  
ATOM   2447  CB  GLU B 279       7.876 -13.859 -14.629  1.00  0.00           C  
ATOM   2448  CG  GLU B 279       9.241 -13.225 -14.804  1.00  0.00           C  
ATOM   2449  CD  GLU B 279      10.335 -14.130 -14.226  1.00  0.00           C  
ATOM   2450  OE1 GLU B 279      10.833 -13.876 -13.118  1.00  0.00           O  
ATOM   2451  OE2 GLU B 279      10.835 -14.990 -14.989  1.00  0.00           O1-
ATOM   2452  HN  GLU B 279       5.021 -14.364 -15.260  1.00  0.00           H  
ATOM   2453  N   ALA B 280       6.800 -11.671 -17.241  1.00  0.00           N  
ATOM   2454  CA  ALA B 280       6.820 -11.494 -18.678  1.00  0.00           C  
ATOM   2455  C   ALA B 280       8.173 -11.785 -19.262  1.00  0.00           C  
ATOM   2456  O   ALA B 280       9.133 -11.033 -19.287  1.00  0.00           O  
ATOM   2457  CB  ALA B 280       6.298 -10.141 -19.135  1.00  0.00           C  
ATOM   2458  HN  ALA B 280       6.916 -10.857 -16.668  1.00  0.00           H  
END
