# Supplementary material for: Exploring Structural Insights of Aβ42 and α-Synuclein Monomers and Heterodimer: A Comparative Study Using Implicit and Explicit Solvent Simulations
Source: J Phys Chem B. 2024 May 3;128(19):4655–69. doi: 10.1021/acs.jpcb.4c00503 (PMC11103699; doi:10.1021/acs.jpcb.4c00503)
Supplement: Supplementary file 3 — jp4c00503_si_003.zip [file jp4c00503_si_003.zip › rep/8_asyn_dimerWT_3_FINAL1.pdb]

CRYST1   85.358   89.622  102.000  90.00  90.00  90.00               1
ATOM      1  N   MET     1      46.584  23.880  81.626  1.00  0.00           N  
ATOM      2  H1  MET     1      46.645  24.548  82.415  1.00  0.00           H  
ATOM      3  H2  MET     1      47.248  24.290  80.944  1.00  0.00           H  
ATOM      4  H3  MET     1      46.939  22.948  81.905  1.00  0.00           H  
ATOM      5  CA  MET     1      45.273  23.821  80.906  1.00  0.00           C  
ATOM      6  HA  MET     1      44.950  24.850  80.769  1.00  0.00           H  
ATOM      7  CB  MET     1      45.549  23.094  79.498  1.00  0.00           C  
ATOM      8  HB2 MET     1      46.453  23.545  79.093  1.00  0.00           H  
ATOM      9  HB3 MET     1      45.791  22.060  79.735  1.00  0.00           H  
ATOM     10  CG  MET     1      44.421  23.342  78.556  1.00  0.00           C  
ATOM     11  HG2 MET     1      44.690  23.146  77.521  1.00  0.00           H  
ATOM     12  HG3 MET     1      43.614  22.645  78.770  1.00  0.00           H  
ATOM     13  SD  MET     1      43.605  24.903  78.620  1.00  0.00           S  
ATOM     14  CE  MET     1      44.948  25.932  77.920  1.00  0.00           C  
ATOM     15  HE1 MET     1      45.888  25.385  77.914  1.00  0.00           H  
ATOM     16  HE2 MET     1      44.787  26.261  76.896  1.00  0.00           H  
ATOM     17  HE3 MET     1      45.156  26.747  78.610  1.00  0.00           H  
ATOM     18  C   MET     1      44.250  23.074  81.725  1.00  0.00           C  
ATOM     19  O   MET     1      43.953  21.923  81.484  1.00  0.00           O  
ATOM     20  N   ASP     2      43.785  23.840  82.726  1.00  0.00           N  
ATOM     21  H   ASP     2      44.000  24.829  82.717  1.00  0.00           H  
ATOM     22  CA  ASP     2      42.636  23.438  83.592  1.00  0.00           C  
ATOM     23  HA  ASP     2      42.857  22.414  83.885  1.00  0.00           H  
ATOM     24  CB  ASP     2      42.674  24.321  84.857  1.00  0.00           C  
ATOM     25  HB2 ASP     2      41.920  24.008  85.577  1.00  0.00           H  
ATOM     26  HB3 ASP     2      43.582  24.078  85.407  1.00  0.00           H  
ATOM     27  CG  ASP     2      42.526  25.776  84.722  1.00  0.00           C  
ATOM     28  OD1 ASP     2      41.374  26.245  84.673  1.00  0.00           O  
ATOM     29  OD2 ASP     2      43.579  26.426  84.762  1.00  0.00           O  
ATOM     30  C   ASP     2      41.227  23.448  82.957  1.00  0.00           C  
ATOM     31  O   ASP     2      41.012  23.926  81.793  1.00  0.00           O  
ATOM     32  N   VAL     3      40.188  23.003  83.700  1.00  0.00           N  
ATOM     33  H   VAL     3      40.230  22.669  84.654  1.00  0.00           H  
ATOM     34  CA  VAL     3      38.900  22.655  83.058  1.00  0.00           C  
ATOM     35  HA  VAL     3      39.044  22.291  82.043  1.00  0.00           H  
ATOM     36  CB  VAL     3      38.079  21.553  83.736  1.00  0.00           C  
ATOM     37  HB  VAL     3      38.828  20.802  83.976  1.00  0.00           H  
ATOM     38  CG1 VAL     3      37.430  21.993  85.031  1.00  0.00           C  
ATOM     39 HG11 VAL     3      36.406  22.303  84.834  1.00  0.00           H  
ATOM     40 HG12 VAL     3      37.398  21.181  85.755  1.00  0.00           H  
ATOM     41 HG13 VAL     3      37.999  22.847  85.391  1.00  0.00           H  
ATOM     42  CG2 VAL     3      37.195  20.720  82.863  1.00  0.00           C  
ATOM     43 HG21 VAL     3      37.687  20.420  81.940  1.00  0.00           H  
ATOM     44 HG22 VAL     3      36.900  19.814  83.389  1.00  0.00           H  
ATOM     45 HG23 VAL     3      36.355  21.374  82.637  1.00  0.00           H  
ATOM     46  C   VAL     3      38.135  23.949  82.796  1.00  0.00           C  
ATOM     47  O   VAL     3      37.386  24.036  81.839  1.00  0.00           O  
ATOM     48  N   PHE     4      38.329  25.025  83.595  1.00  0.00           N  
ATOM     49  H   PHE     4      38.875  24.933  84.441  1.00  0.00           H  
ATOM     50  CA  PHE     4      37.756  26.275  83.313  1.00  0.00           C  
ATOM     51  HA  PHE     4      36.692  26.173  83.112  1.00  0.00           H  
ATOM     52  CB  PHE     4      37.897  27.124  84.531  1.00  0.00           C  
ATOM     53  HB2 PHE     4      37.236  26.745  85.309  1.00  0.00           H  
ATOM     54  HB3 PHE     4      38.926  27.207  84.874  1.00  0.00           H  
ATOM     55  CG  PHE     4      37.418  28.539  84.221  1.00  0.00           C  
ATOM     56  CD1 PHE     4      36.099  28.799  83.718  1.00  0.00           C  
ATOM     57  HD1 PHE     4      35.351  28.029  83.570  1.00  0.00           H  
ATOM     58  CE1 PHE     4      35.737  30.135  83.600  1.00  0.00           C  
ATOM     59  HE1 PHE     4      34.702  30.413  83.436  1.00  0.00           H  
ATOM     60  CZ  PHE     4      36.670  31.136  83.709  1.00  0.00           C  
ATOM     61  HZ  PHE     4      36.296  32.127  83.482  1.00  0.00           H  
ATOM     62  CE2 PHE     4      38.007  30.870  84.015  1.00  0.00           C  
ATOM     63  HE2 PHE     4      38.833  31.568  83.948  1.00  0.00           H  
ATOM     64  CD2 PHE     4      38.310  29.554  84.367  1.00  0.00           C  
ATOM     65  HD2 PHE     4      39.306  29.347  84.739  1.00  0.00           H  
ATOM     66  C   PHE     4      38.403  26.840  82.047  1.00  0.00           C  
ATOM     67  O   PHE     4      37.735  27.383  81.148  1.00  0.00           O  
ATOM     68  N   MET     5      39.764  26.956  82.069  1.00  0.00           N  
ATOM     69  H   MET     5      40.350  26.487  82.747  1.00  0.00           H  
ATOM     70  CA  MET     5      40.522  27.562  80.936  1.00  0.00           C  
ATOM     71  HA  MET     5      40.282  28.619  80.836  1.00  0.00           H  
ATOM     72  CB  MET     5      42.035  27.300  81.131  1.00  0.00           C  
ATOM     73  HB2 MET     5      42.290  27.619  82.140  1.00  0.00           H  
ATOM     74  HB3 MET     5      42.279  26.242  81.057  1.00  0.00           H  
ATOM     75  CG  MET     5      42.903  28.045  80.152  1.00  0.00           C  
ATOM     76  HG2 MET     5      43.934  27.978  80.493  1.00  0.00           H  
ATOM     77  HG3 MET     5      42.994  27.520  79.204  1.00  0.00           H  
ATOM     78  SD  MET     5      42.432  29.708  79.659  1.00  0.00           S  
ATOM     79  CE  MET     5      42.739  30.534  81.313  1.00  0.00           C  
ATOM     80  HE1 MET     5      42.281  31.509  81.164  1.00  0.00           H  
ATOM     81  HE2 MET     5      42.290  29.985  82.137  1.00  0.00           H  
ATOM     82  HE3 MET     5      43.792  30.699  81.525  1.00  0.00           H  
ATOM     83  C   MET     5      40.105  26.926  79.616  1.00  0.00           C  
ATOM     84  O   MET     5      39.981  27.645  78.595  1.00  0.00           O  
ATOM     85  N   LYS     6      39.920  25.587  79.541  1.00  0.00           N  
ATOM     86  H   LYS     6      40.081  25.052  80.384  1.00  0.00           H  
ATOM     87  CA  LYS     6      39.463  24.969  78.267  1.00  0.00           C  
ATOM     88  HA  LYS     6      40.194  25.207  77.497  1.00  0.00           H  
ATOM     89  CB  LYS     6      39.258  23.473  78.485  1.00  0.00           C  
ATOM     90  HB2 LYS     6      40.147  23.004  78.902  1.00  0.00           H  
ATOM     91  HB3 LYS     6      38.421  23.336  79.167  1.00  0.00           H  
ATOM     92  CG  LYS     6      39.081  22.771  77.149  1.00  0.00           C  
ATOM     93  HG2 LYS     6      38.180  23.175  76.692  1.00  0.00           H  
ATOM     94  HG3 LYS     6      39.918  22.970  76.483  1.00  0.00           H  
ATOM     95  CD  LYS     6      38.714  21.394  77.280  1.00  0.00           C  
ATOM     96  HD2 LYS     6      39.446  20.941  77.947  1.00  0.00           H  
ATOM     97  HD3 LYS     6      37.740  21.326  77.759  1.00  0.00           H  
ATOM     98  CE  LYS     6      38.350  20.666  75.945  1.00  0.00           C  
ATOM     99  HE2 LYS     6      37.639  21.344  75.481  1.00  0.00           H  
ATOM    100  HE3 LYS     6      39.193  20.559  75.266  1.00  0.00           H  
ATOM    101  NZ  LYS     6      37.740  19.365  76.281  1.00  0.00           N  
ATOM    102  HZ1 LYS     6      36.983  19.446  76.983  1.00  0.00           H  
ATOM    103  HZ2 LYS     6      37.350  18.999  75.393  1.00  0.00           H  
ATOM    104  HZ3 LYS     6      38.458  18.748  76.700  1.00  0.00           H  
ATOM    105  C   LYS     6      38.068  25.510  77.836  1.00  0.00           C  
ATOM    106  O   LYS     6      37.949  25.780  76.678  1.00  0.00           O  
ATOM    107  N   GLY     7      37.057  25.525  78.757  1.00  0.00           N  
ATOM    108  H   GLY     7      37.266  25.312  79.723  1.00  0.00           H  
ATOM    109  CA  GLY     7      35.698  25.894  78.303  1.00  0.00           C  
ATOM    110  HA2 GLY     7      35.380  25.332  77.427  1.00  0.00           H  
ATOM    111  HA3 GLY     7      34.955  25.642  79.057  1.00  0.00           H  
ATOM    112  C   GLY     7      35.645  27.430  78.001  1.00  0.00           C  
ATOM    113  O   GLY     7      34.939  27.841  77.107  1.00  0.00           O  
ATOM    114  N   LEU     8      36.546  28.230  78.654  1.00  0.00           N  
ATOM    115  H   LEU     8      36.959  27.821  79.481  1.00  0.00           H  
ATOM    116  CA  LEU     8      36.634  29.695  78.490  1.00  0.00           C  
ATOM    117  HA  LEU     8      35.585  29.978  78.543  1.00  0.00           H  
ATOM    118  CB  LEU     8      37.379  30.227  79.732  1.00  0.00           C  
ATOM    119  HB2 LEU     8      36.920  29.825  80.633  1.00  0.00           H  
ATOM    120  HB3 LEU     8      38.384  29.817  79.801  1.00  0.00           H  
ATOM    121  CG  LEU     8      37.378  31.825  79.729  1.00  0.00           C  
ATOM    122  HG  LEU     8      37.704  32.148  78.742  1.00  0.00           H  
ATOM    123  CD1 LEU     8      35.979  32.415  79.843  1.00  0.00           C  
ATOM    124 HD11 LEU     8      36.139  33.484  79.971  1.00  0.00           H  
ATOM    125 HD12 LEU     8      35.342  32.217  78.983  1.00  0.00           H  
ATOM    126 HD13 LEU     8      35.505  32.114  80.776  1.00  0.00           H  
ATOM    127  CD2 LEU     8      38.189  32.442  80.811  1.00  0.00           C  
ATOM    128 HD21 LEU     8      38.460  33.444  80.482  1.00  0.00           H  
ATOM    129 HD22 LEU     8      37.670  32.571  81.758  1.00  0.00           H  
ATOM    130 HD23 LEU     8      39.148  32.008  81.085  1.00  0.00           H  
ATOM    131  C   LEU     8      37.191  29.972  77.119  1.00  0.00           C  
ATOM    132  O   LEU     8      36.736  30.875  76.389  1.00  0.00           O  
ATOM    133  N   SER     9      38.213  29.170  76.729  1.00  0.00           N  
ATOM    134  H   SER     9      38.648  28.499  77.348  1.00  0.00           H  
ATOM    135  CA  SER     9      38.695  29.131  75.375  1.00  0.00           C  
ATOM    136  HA  SER     9      39.078  30.133  75.192  1.00  0.00           H  
ATOM    137  CB  SER     9      39.829  28.133  75.181  1.00  0.00           C  
ATOM    138  HB2 SER     9      39.543  27.099  75.363  1.00  0.00           H  
ATOM    139  HB3 SER     9      40.189  28.103  74.155  1.00  0.00           H  
ATOM    140  OG  SER     9      40.932  28.260  76.080  1.00  0.00           O  
ATOM    141  HG  SER     9      40.578  28.266  76.982  1.00  0.00           H  
ATOM    142  C   SER     9      37.628  28.826  74.346  1.00  0.00           C  
ATOM    143  O   SER     9      37.992  28.748  73.147  1.00  0.00           O  
ATOM    144  N   LYS    10      36.352  28.595  74.730  1.00  0.00           N  
ATOM    145  H   LYS    10      36.142  28.604  75.719  1.00  0.00           H  
ATOM    146  CA  LYS    10      35.236  28.259  73.846  1.00  0.00           C  
ATOM    147  HA  LYS    10      35.493  28.482  72.813  1.00  0.00           H  
ATOM    148  CB  LYS    10      35.044  26.770  73.835  1.00  0.00           C  
ATOM    149  HB2 LYS    10      35.996  26.241  73.809  1.00  0.00           H  
ATOM    150  HB3 LYS    10      34.741  26.509  74.847  1.00  0.00           H  
ATOM    151  CG  LYS    10      34.004  26.196  72.842  1.00  0.00           C  
ATOM    152  HG2 LYS    10      34.004  25.108  72.836  1.00  0.00           H  
ATOM    153  HG3 LYS    10      32.986  26.535  73.027  1.00  0.00           H  
ATOM    154  CD  LYS    10      34.361  26.546  71.406  1.00  0.00           C  
ATOM    155  HD2 LYS    10      33.531  26.203  70.792  1.00  0.00           H  
ATOM    156  HD3 LYS    10      34.232  27.622  71.310  1.00  0.00           H  
ATOM    157  CE  LYS    10      35.783  26.066  70.997  1.00  0.00           C  
ATOM    158  HE2 LYS    10      36.476  26.830  71.342  1.00  0.00           H  
ATOM    159  HE3 LYS    10      35.904  25.086  71.453  1.00  0.00           H  
ATOM    160  NZ  LYS    10      35.817  25.966  69.517  1.00  0.00           N  
ATOM    161  HZ1 LYS    10      35.622  26.888  69.087  1.00  0.00           H  
ATOM    162  HZ2 LYS    10      36.766  25.627  69.278  1.00  0.00           H  
ATOM    163  HZ3 LYS    10      35.131  25.259  69.198  1.00  0.00           H  
ATOM    164  C   LYS    10      34.091  29.213  74.161  1.00  0.00           C  
ATOM    165  O   LYS    10      32.888  28.945  74.214  1.00  0.00           O  
ATOM    166  N   ALA    11      34.516  30.461  74.563  1.00  0.00           N  
ATOM    167  H   ALA    11      35.520  30.561  74.634  1.00  0.00           H  
ATOM    168  CA  ALA    11      33.620  31.482  75.012  1.00  0.00           C  
ATOM    169  HA  ALA    11      32.725  31.267  74.433  1.00  0.00           H  
ATOM    170  CB  ALA    11      33.309  31.354  76.516  1.00  0.00           C  
ATOM    171  HB1 ALA    11      32.863  32.246  76.953  1.00  0.00           H  
ATOM    172  HB2 ALA    11      32.627  30.527  76.701  1.00  0.00           H  
ATOM    173  HB3 ALA    11      34.180  31.026  77.079  1.00  0.00           H  
ATOM    174  C   ALA    11      34.194  32.818  74.579  1.00  0.00           C  
ATOM    175  O   ALA    11      33.902  33.830  75.214  1.00  0.00           O  
ATOM    176  N   LYS    12      34.881  32.861  73.384  1.00  0.00           N  
ATOM    177  H   LYS    12      35.066  32.033  72.833  1.00  0.00           H  
ATOM    178  CA  LYS    12      35.536  34.082  72.966  1.00  0.00           C  
ATOM    179  HA  LYS    12      36.045  34.672  73.726  1.00  0.00           H  
ATOM    180  CB  LYS    12      36.602  33.638  71.952  1.00  0.00           C  
ATOM    181  HB2 LYS    12      36.105  33.307  71.043  1.00  0.00           H  
ATOM    182  HB3 LYS    12      37.247  34.499  71.790  1.00  0.00           H  
ATOM    183  CG  LYS    12      37.634  32.589  72.391  1.00  0.00           C  
ATOM    184  HG2 LYS    12      38.038  32.818  73.376  1.00  0.00           H  
ATOM    185  HG3 LYS    12      37.326  31.549  72.472  1.00  0.00           H  
ATOM    186  CD  LYS    12      38.895  32.525  71.547  1.00  0.00           C  
ATOM    187  HD2 LYS    12      38.671  32.401  70.490  1.00  0.00           H  
ATOM    188  HD3 LYS    12      39.336  33.509  71.695  1.00  0.00           H  
ATOM    189  CE  LYS    12      39.905  31.469  72.012  1.00  0.00           C  
ATOM    190  HE2 LYS    12      40.321  31.722  72.984  1.00  0.00           H  
ATOM    191  HE3 LYS    12      39.385  30.525  72.156  1.00  0.00           H  
ATOM    192  NZ  LYS    12      40.966  31.440  70.988  1.00  0.00           N  
ATOM    193  HZ1 LYS    12      40.528  31.247  70.069  1.00  0.00           H  
ATOM    194  HZ2 LYS    12      41.537  32.292  70.844  1.00  0.00           H  
ATOM    195  HZ3 LYS    12      41.699  30.756  71.249  1.00  0.00           H  
ATOM    196  C   LYS    12      34.675  35.148  72.320  1.00  0.00           C  
ATOM    197  O   LYS    12      35.031  36.304  72.277  1.00  0.00           O  
ATOM    198  N   GLU    13      33.485  34.676  71.874  1.00  0.00           N  
ATOM    199  H   GLU    13      33.249  33.709  72.052  1.00  0.00           H  
ATOM    200  CA  GLU    13      32.460  35.487  71.196  1.00  0.00           C  
ATOM    201  HA  GLU    13      31.739  34.797  70.764  1.00  0.00           H  
ATOM    202  CB  GLU    13      31.817  36.534  72.192  1.00  0.00           C  
ATOM    203  HB2 GLU    13      31.809  36.120  73.198  1.00  0.00           H  
ATOM    204  HB3 GLU    13      32.421  37.439  72.205  1.00  0.00           H  
ATOM    205  CG  GLU    13      30.365  36.797  71.702  1.00  0.00           C  
ATOM    206  HG2 GLU    13      30.066  37.755  72.120  1.00  0.00           H  
ATOM    207  HG3 GLU    13      30.188  37.011  70.650  1.00  0.00           H  
ATOM    208  CD  GLU    13      29.370  35.792  72.125  1.00  0.00           C  
ATOM    209  OE1 GLU    13      28.952  35.808  73.300  1.00  0.00           O  
ATOM    210  OE2 GLU    13      28.922  34.959  71.322  1.00  0.00           O  
ATOM    211  C   GLU    13      33.004  36.195  69.818  1.00  0.00           C  
ATOM    212  O   GLU    13      32.513  37.228  69.350  1.00  0.00           O  
ATOM    213  N   GLY    14      33.949  35.445  69.112  1.00  0.00           N  
ATOM    214  H   GLY    14      33.926  34.448  69.276  1.00  0.00           H  
ATOM    215  CA  GLY    14      34.106  35.719  67.679  1.00  0.00           C  
ATOM    216  HA2 GLY    14      34.383  34.797  67.173  1.00  0.00           H  
ATOM    217  HA3 GLY    14      33.186  36.123  67.263  1.00  0.00           H  
ATOM    218  C   GLY    14      35.231  36.712  67.512  1.00  0.00           C  
ATOM    219  O   GLY    14      35.109  37.686  66.716  1.00  0.00           O  
ATOM    220  N   VAL    15      36.304  36.614  68.311  1.00  0.00           N  
ATOM    221  H   VAL    15      36.422  35.853  68.966  1.00  0.00           H  
ATOM    222  CA  VAL    15      37.449  37.504  68.281  1.00  0.00           C  
ATOM    223  HA  VAL    15      37.224  38.321  67.598  1.00  0.00           H  
ATOM    224  CB  VAL    15      37.782  37.881  69.780  1.00  0.00           C  
ATOM    225  HB  VAL    15      37.855  37.059  70.490  1.00  0.00           H  
ATOM    226  CG1 VAL    15      39.080  38.609  69.949  1.00  0.00           C  
ATOM    227 HG11 VAL    15      39.124  39.530  69.372  1.00  0.00           H  
ATOM    228 HG12 VAL    15      39.212  38.901  70.989  1.00  0.00           H  
ATOM    229 HG13 VAL    15      39.980  38.062  69.673  1.00  0.00           H  
ATOM    230  CG2 VAL    15      36.674  38.903  70.164  1.00  0.00           C  
ATOM    231 HG21 VAL    15      36.779  39.790  69.541  1.00  0.00           H  
ATOM    232 HG22 VAL    15      35.686  38.446  70.171  1.00  0.00           H  
ATOM    233 HG23 VAL    15      36.894  39.312  71.148  1.00  0.00           H  
ATOM    234  C   VAL    15      38.629  36.763  67.667  1.00  0.00           C  
ATOM    235  O   VAL    15      38.855  35.607  67.978  1.00  0.00           O  
ATOM    236  N   VAL    16      39.370  37.446  66.779  1.00  0.00           N  
ATOM    237  H   VAL    16      39.169  38.414  66.569  1.00  0.00           H  
ATOM    238  CA  VAL    16      40.390  36.892  65.899  1.00  0.00           C  
ATOM    239  HA  VAL    16      40.814  35.958  66.262  1.00  0.00           H  
ATOM    240  CB  VAL    16      39.890  36.648  64.486  1.00  0.00           C  
ATOM    241  HB  VAL    16      39.512  37.559  64.025  1.00  0.00           H  
ATOM    242  CG1 VAL    16      40.851  35.933  63.569  1.00  0.00           C  
ATOM    243 HG11 VAL    16      41.706  36.587  63.412  1.00  0.00           H  
ATOM    244 HG12 VAL    16      41.108  34.945  63.945  1.00  0.00           H  
ATOM    245 HG13 VAL    16      40.377  35.689  62.620  1.00  0.00           H  
ATOM    246  CG2 VAL    16      38.700  35.712  64.507  1.00  0.00           C  
ATOM    247 HG21 VAL    16      38.976  34.773  64.982  1.00  0.00           H  
ATOM    248 HG22 VAL    16      37.853  36.135  65.045  1.00  0.00           H  
ATOM    249 HG23 VAL    16      38.445  35.591  63.456  1.00  0.00           H  
ATOM    250  C   VAL    16      41.634  37.857  65.897  1.00  0.00           C  
ATOM    251  O   VAL    16      41.906  38.543  64.924  1.00  0.00           O  
ATOM    252  N   ALA    17      42.347  37.763  67.045  1.00  0.00           N  
ATOM    253  H   ALA    17      42.155  37.080  67.765  1.00  0.00           H  
ATOM    254  CA  ALA    17      43.723  38.320  67.129  1.00  0.00           C  
ATOM    255  HA  ALA    17      43.628  39.385  66.930  1.00  0.00           H  
ATOM    256  CB  ALA    17      44.256  37.943  68.544  1.00  0.00           C  
ATOM    257  HB1 ALA    17      44.399  36.878  68.713  1.00  0.00           H  
ATOM    258  HB2 ALA    17      45.200  38.463  68.693  1.00  0.00           H  
ATOM    259  HB3 ALA    17      43.404  38.173  69.181  1.00  0.00           H  
ATOM    260  C   ALA    17      44.622  37.663  66.076  1.00  0.00           C  
ATOM    261  O   ALA    17      44.405  36.562  65.524  1.00  0.00           O  
ATOM    262  N   ALA    18      45.793  38.297  65.835  1.00  0.00           N  
ATOM    263  H   ALA    18      46.005  39.168  66.303  1.00  0.00           H  
ATOM    264  CA  ALA    18      46.826  37.783  64.917  1.00  0.00           C  
ATOM    265  HA  ALA    18      46.469  37.638  63.900  1.00  0.00           H  
ATOM    266  CB  ALA    18      48.052  38.745  64.839  1.00  0.00           C  
ATOM    267  HB1 ALA    18      47.714  39.772  64.716  1.00  0.00           H  
ATOM    268  HB2 ALA    18      48.673  38.676  65.730  1.00  0.00           H  
ATOM    269  HB3 ALA    18      48.786  38.617  64.046  1.00  0.00           H  
ATOM    270  C   ALA    18      47.258  36.387  65.468  1.00  0.00           C  
ATOM    271  O   ALA    18      47.380  35.387  64.727  1.00  0.00           O  
ATOM    272  N   ALA    19      47.437  36.234  66.765  1.00  0.00           N  
ATOM    273  H   ALA    19      47.143  37.012  67.339  1.00  0.00           H  
ATOM    274  CA  ALA    19      47.691  34.930  67.361  1.00  0.00           C  
ATOM    275  HA  ALA    19      48.559  34.487  66.878  1.00  0.00           H  
ATOM    276  CB  ALA    19      48.162  35.125  68.738  1.00  0.00           C  
ATOM    277  HB1 ALA    19      47.378  35.071  69.492  1.00  0.00           H  
ATOM    278  HB2 ALA    19      48.855  34.307  68.926  1.00  0.00           H  
ATOM    279  HB3 ALA    19      48.752  36.039  68.724  1.00  0.00           H  
ATOM    280  C   ALA    19      46.539  33.872  67.350  1.00  0.00           C  
ATOM    281  O   ALA    19      46.665  32.763  67.786  1.00  0.00           O  
ATOM    282  N   GLU    20      45.326  34.293  66.878  1.00  0.00           N  
ATOM    283  H   GLU    20      45.179  35.212  66.485  1.00  0.00           H  
ATOM    284  CA  GLU    20      44.291  33.292  66.669  1.00  0.00           C  
ATOM    285  HA  GLU    20      44.283  32.698  67.580  1.00  0.00           H  
ATOM    286  CB  GLU    20      42.940  33.931  66.493  1.00  0.00           C  
ATOM    287  HB2 GLU    20      42.741  34.661  67.275  1.00  0.00           H  
ATOM    288  HB3 GLU    20      42.885  34.534  65.589  1.00  0.00           H  
ATOM    289  CG  GLU    20      41.707  32.947  66.522  1.00  0.00           C  
ATOM    290  HG2 GLU    20      40.819  33.366  66.054  1.00  0.00           H  
ATOM    291  HG3 GLU    20      41.944  32.114  65.863  1.00  0.00           H  
ATOM    292  CD  GLU    20      41.554  32.387  67.952  1.00  0.00           C  
ATOM    293  OE1 GLU    20      42.176  32.879  68.925  1.00  0.00           O  
ATOM    294  OE2 GLU    20      40.705  31.473  68.160  1.00  0.00           O  
ATOM    295  C   GLU    20      44.642  32.287  65.646  1.00  0.00           C  
ATOM    296  O   GLU    20      44.423  31.042  65.827  1.00  0.00           O  
ATOM    297  N   LYS    21      45.338  32.725  64.562  1.00  0.00           N  
ATOM    298  H   LYS    21      45.465  33.712  64.381  1.00  0.00           H  
ATOM    299  CA  LYS    21      45.736  31.836  63.462  1.00  0.00           C  
ATOM    300  HA  LYS    21      46.163  30.968  63.960  1.00  0.00           H  
ATOM    301  CB  LYS    21      44.516  31.374  62.618  1.00  0.00           C  
ATOM    302  HB2 LYS    21      43.743  31.151  63.351  1.00  0.00           H  
ATOM    303  HB3 LYS    21      44.176  32.182  61.974  1.00  0.00           H  
ATOM    304  CG  LYS    21      44.631  30.136  61.769  1.00  0.00           C  
ATOM    305  HG2 LYS    21      43.612  29.984  61.419  1.00  0.00           H  
ATOM    306  HG3 LYS    21      45.159  30.441  60.868  1.00  0.00           H  
ATOM    307  CD  LYS    21      45.150  28.796  62.318  1.00  0.00           C  
ATOM    308  HD2 LYS    21      45.283  28.133  61.466  1.00  0.00           H  
ATOM    309  HD3 LYS    21      46.156  28.800  62.732  1.00  0.00           H  
ATOM    310  CE  LYS    21      44.235  28.040  63.238  1.00  0.00           C  
ATOM    311  HE2 LYS    21      43.255  28.246  62.814  1.00  0.00           H  
ATOM    312  HE3 LYS    21      44.448  26.982  63.106  1.00  0.00           H  
ATOM    313  NZ  LYS    21      44.269  28.461  64.691  1.00  0.00           N  
ATOM    314  HZ1 LYS    21      43.687  27.833  65.274  1.00  0.00           H  
ATOM    315  HZ2 LYS    21      45.262  28.504  64.983  1.00  0.00           H  
ATOM    316  HZ3 LYS    21      44.005  29.442  64.892  1.00  0.00           H  
ATOM    317  C   LYS    21      46.983  32.390  62.725  1.00  0.00           C  
ATOM    318  O   LYS    21      47.983  31.727  62.664  1.00  0.00           O  
ATOM    319  N   THR    22      46.842  33.606  62.034  1.00  0.00           N  
ATOM    320  H   THR    22      46.010  34.166  62.166  1.00  0.00           H  
ATOM    321  CA  THR    22      47.842  33.876  61.019  1.00  0.00           C  
ATOM    322  HA  THR    22      48.043  33.034  60.359  1.00  0.00           H  
ATOM    323  CB  THR    22      47.395  35.072  60.220  1.00  0.00           C  
ATOM    324  HB  THR    22      48.196  35.358  59.541  1.00  0.00           H  
ATOM    325  CG2 THR    22      46.180  34.678  59.388  1.00  0.00           C  
ATOM    326 HG21 THR    22      46.045  35.513  58.704  1.00  0.00           H  
ATOM    327 HG22 THR    22      46.283  33.737  58.852  1.00  0.00           H  
ATOM    328 HG23 THR    22      45.395  34.620  60.140  1.00  0.00           H  
ATOM    329  OG1 THR    22      47.024  36.166  61.008  1.00  0.00           O  
ATOM    330  HG1 THR    22      46.130  36.100  60.639  1.00  0.00           H  
ATOM    331  C   THR    22      49.254  34.163  61.622  1.00  0.00           C  
ATOM    332  O   THR    22      50.249  34.067  60.904  1.00  0.00           O  
ATOM    333  N   LYS    23      49.381  34.369  63.017  1.00  0.00           N  
ATOM    334  H   LYS    23      48.631  34.509  63.680  1.00  0.00           H  
ATOM    335  CA  LYS    23      50.669  34.519  63.668  1.00  0.00           C  
ATOM    336  HA  LYS    23      51.562  34.100  63.211  1.00  0.00           H  
ATOM    337  CB  LYS    23      51.071  36.008  63.915  1.00  0.00           C  
ATOM    338  HB2 LYS    23      50.409  36.477  64.640  1.00  0.00           H  
ATOM    339  HB3 LYS    23      52.051  36.023  64.389  1.00  0.00           H  
ATOM    340  CG  LYS    23      50.992  36.916  62.696  1.00  0.00           C  
ATOM    341  HG2 LYS    23      51.275  36.487  61.737  1.00  0.00           H  
ATOM    342  HG3 LYS    23      49.932  37.161  62.662  1.00  0.00           H  
ATOM    343  CD  LYS    23      51.894  38.164  63.028  1.00  0.00           C  
ATOM    344  HD2 LYS    23      51.498  38.698  63.889  1.00  0.00           H  
ATOM    345  HD3 LYS    23      52.890  37.756  63.193  1.00  0.00           H  
ATOM    346  CE  LYS    23      51.957  39.154  61.890  1.00  0.00           C  
ATOM    347  HE2 LYS    23      50.948  39.434  61.599  1.00  0.00           H  
ATOM    348  HE3 LYS    23      52.508  40.025  62.237  1.00  0.00           H  
ATOM    349  NZ  LYS    23      52.710  38.567  60.728  1.00  0.00           N  
ATOM    350  HZ1 LYS    23      52.886  39.404  60.144  1.00  0.00           H  
ATOM    351  HZ2 LYS    23      53.628  38.125  60.917  1.00  0.00           H  
ATOM    352  HZ3 LYS    23      52.168  37.900  60.149  1.00  0.00           H  
ATOM    353  C   LYS    23      50.639  33.709  65.029  1.00  0.00           C  
ATOM    354  O   LYS    23      51.116  34.186  66.083  1.00  0.00           O  
ATOM    355  N   GLN    24      49.956  32.559  65.016  1.00  0.00           N  
ATOM    356  H   GLN    24      49.575  32.257  64.129  1.00  0.00           H  
ATOM    357  CA  GLN    24      49.897  31.699  66.216  1.00  0.00           C  
ATOM    358  HA  GLN    24      49.595  32.275  67.088  1.00  0.00           H  
ATOM    359  CB  GLN    24      48.932  30.550  65.826  1.00  0.00           C  
ATOM    360  HB2 GLN    24      47.950  30.987  65.658  1.00  0.00           H  
ATOM    361  HB3 GLN    24      49.320  29.902  65.043  1.00  0.00           H  
ATOM    362  CG  GLN    24      48.607  29.674  67.050  1.00  0.00           C  
ATOM    363  HG2 GLN    24      49.366  28.933  67.292  1.00  0.00           H  
ATOM    364  HG3 GLN    24      48.474  30.271  67.951  1.00  0.00           H  
ATOM    365  CD  GLN    24      47.300  28.951  66.840  1.00  0.00           C  
ATOM    366  OE1 GLN    24      46.898  28.406  65.744  1.00  0.00           O  
ATOM    367  NE2 GLN    24      46.511  28.874  67.882  1.00  0.00           N  
ATOM    368 HE21 GLN    24      45.693  28.289  67.781  1.00  0.00           H  
ATOM    369 HE22 GLN    24      46.697  29.440  68.699  1.00  0.00           H  
ATOM    370  C   GLN    24      51.315  31.140  66.321  1.00  0.00           C  
ATOM    371  O   GLN    24      51.916  30.789  65.371  1.00  0.00           O  
ATOM    372  N   GLY    25      51.912  31.407  67.477  1.00  0.00           N  
ATOM    373  H   GLY    25      51.393  31.875  68.207  1.00  0.00           H  
ATOM    374  CA  GLY    25      53.282  31.006  67.760  1.00  0.00           C  
ATOM    375  HA2 GLY    25      53.362  30.709  68.803  1.00  0.00           H  
ATOM    376  HA3 GLY    25      53.628  30.197  67.121  1.00  0.00           H  
ATOM    377  C   GLY    25      54.306  32.155  67.601  1.00  0.00           C  
ATOM    378  O   GLY    25      55.483  31.955  67.735  1.00  0.00           O  
ATOM    379  N   VAL    26      53.805  33.399  67.242  1.00  0.00           N  
ATOM    380  H   VAL    26      52.841  33.469  66.945  1.00  0.00           H  
ATOM    381  CA  VAL    26      54.743  34.414  66.705  1.00  0.00           C  
ATOM    382  HA  VAL    26      55.572  34.502  67.403  1.00  0.00           H  
ATOM    383  CB  VAL    26      55.390  34.029  65.320  1.00  0.00           C  
ATOM    384  HB  VAL    26      55.718  32.993  65.362  1.00  0.00           H  
ATOM    385  CG1 VAL    26      54.415  34.197  64.226  1.00  0.00           C  
ATOM    386 HG11 VAL    26      54.837  34.070  63.231  1.00  0.00           H  
ATOM    387 HG12 VAL    26      53.720  33.363  64.292  1.00  0.00           H  
ATOM    388 HG13 VAL    26      53.963  35.181  64.113  1.00  0.00           H  
ATOM    389  CG2 VAL    26      56.485  34.957  64.986  1.00  0.00           C  
ATOM    390 HG21 VAL    26      57.237  34.950  65.771  1.00  0.00           H  
ATOM    391 HG22 VAL    26      56.916  34.663  64.031  1.00  0.00           H  
ATOM    392 HG23 VAL    26      56.101  35.970  64.883  1.00  0.00           H  
ATOM    393  C   VAL    26      54.091  35.836  66.807  1.00  0.00           C  
ATOM    394  O   VAL    26      54.312  36.745  66.006  1.00  0.00           O  
ATOM    395  N   ALA    27      53.259  36.006  67.903  1.00  0.00           N  
ATOM    396  H   ALA    27      53.144  35.249  68.563  1.00  0.00           H  
ATOM    397  CA  ALA    27      52.694  37.244  68.312  1.00  0.00           C  
ATOM    398  HA  ALA    27      53.382  38.059  68.099  1.00  0.00           H  
ATOM    399  CB  ALA    27      51.397  37.415  67.502  1.00  0.00           C  
ATOM    400  HB1 ALA    27      50.800  38.237  67.890  1.00  0.00           H  
ATOM    401  HB2 ALA    27      51.668  37.550  66.457  1.00  0.00           H  
ATOM    402  HB3 ALA    27      50.719  36.565  67.453  1.00  0.00           H  
ATOM    403  C   ALA    27      52.435  37.355  69.791  1.00  0.00           C  
ATOM    404  O   ALA    27      52.450  36.323  70.519  1.00  0.00           O  
ATOM    405  N   GLU    28      52.321  38.603  70.293  1.00  0.00           N  
ATOM    406  H   GLU    28      52.681  39.421  69.819  1.00  0.00           H  
ATOM    407  CA  GLU    28      51.659  38.789  71.571  1.00  0.00           C  
ATOM    408  HA  GLU    28      52.243  38.225  72.295  1.00  0.00           H  
ATOM    409  CB  GLU    28      51.541  40.238  72.034  1.00  0.00           C  
ATOM    410  HB2 GLU    28      52.533  40.680  72.114  1.00  0.00           H  
ATOM    411  HB3 GLU    28      51.067  40.684  71.162  1.00  0.00           H  
ATOM    412  CG  GLU    28      50.860  40.470  73.381  1.00  0.00           C  
ATOM    413  HG2 GLU    28      50.901  41.541  73.574  1.00  0.00           H  
ATOM    414  HG3 GLU    28      49.821  40.165  73.271  1.00  0.00           H  
ATOM    415  CD  GLU    28      51.424  39.695  74.512  1.00  0.00           C  
ATOM    416  OE1 GLU    28      52.649  39.738  74.841  1.00  0.00           O  
ATOM    417  OE2 GLU    28      50.629  38.893  75.051  1.00  0.00           O  
ATOM    418  C   GLU    28      50.215  38.166  71.505  1.00  0.00           C  
ATOM    419  O   GLU    28      49.443  38.619  70.708  1.00  0.00           O  
ATOM    420  N   ALA    29      49.847  37.355  72.505  1.00  0.00           N  
ATOM    421  H   ALA    29      50.463  37.383  73.307  1.00  0.00           H  
ATOM    422  CA  ALA    29      48.692  36.535  72.359  1.00  0.00           C  
ATOM    423  HA  ALA    29      48.308  36.593  71.343  1.00  0.00           H  
ATOM    424  CB  ALA    29      48.960  35.134  72.609  1.00  0.00           C  
ATOM    425  HB1 ALA    29      49.771  34.782  71.975  1.00  0.00           H  
ATOM    426  HB2 ALA    29      49.133  34.906  73.659  1.00  0.00           H  
ATOM    427  HB3 ALA    29      48.126  34.527  72.262  1.00  0.00           H  
ATOM    428  C   ALA    29      47.611  37.061  73.268  1.00  0.00           C  
ATOM    429  O   ALA    29      46.450  36.681  73.048  1.00  0.00           O  
ATOM    430  N   ALA    30      47.988  37.945  74.227  1.00  0.00           N  
ATOM    431  H   ALA    30      48.957  38.187  74.382  1.00  0.00           H  
ATOM    432  CA  ALA    30      47.073  37.973  75.352  1.00  0.00           C  
ATOM    433  HA  ALA    30      46.067  37.894  74.946  1.00  0.00           H  
ATOM    434  CB  ALA    30      47.280  36.735  76.288  1.00  0.00           C  
ATOM    435  HB1 ALA    30      48.308  36.844  76.627  1.00  0.00           H  
ATOM    436  HB2 ALA    30      46.543  36.693  77.088  1.00  0.00           H  
ATOM    437  HB3 ALA    30      47.183  35.841  75.675  1.00  0.00           H  
ATOM    438  C   ALA    30      47.156  39.274  76.233  1.00  0.00           C  
ATOM    439  O   ALA    30      46.202  39.400  77.063  1.00  0.00           O  
ATOM    440  N   GLY    31      48.155  40.161  76.087  1.00  0.00           N  
ATOM    441  H   GLY    31      48.961  39.815  75.582  1.00  0.00           H  
ATOM    442  CA  GLY    31      48.144  41.449  76.724  1.00  0.00           C  
ATOM    443  HA2 GLY    31      48.826  42.108  76.192  1.00  0.00           H  
ATOM    444  HA3 GLY    31      47.109  41.765  76.617  1.00  0.00           H  
ATOM    445  C   GLY    31      48.446  41.310  78.205  1.00  0.00           C  
ATOM    446  O   GLY    31      49.462  40.780  78.599  1.00  0.00           O  
ATOM    447  N   LYS    32      47.602  42.019  78.991  1.00  0.00           N  
ATOM    448  H   LYS    32      46.841  42.445  78.480  1.00  0.00           H  
ATOM    449  CA  LYS    32      47.921  42.327  80.396  1.00  0.00           C  
ATOM    450  HA  LYS    32      48.895  41.929  80.674  1.00  0.00           H  
ATOM    451  CB  LYS    32      47.940  43.837  80.618  1.00  0.00           C  
ATOM    452  HB2 LYS    32      46.925  44.228  80.647  1.00  0.00           H  
ATOM    453  HB3 LYS    32      48.336  44.074  81.604  1.00  0.00           H  
ATOM    454  CG  LYS    32      48.809  44.658  79.752  1.00  0.00           C  
ATOM    455  HG2 LYS    32      49.824  44.267  79.764  1.00  0.00           H  
ATOM    456  HG3 LYS    32      48.471  44.597  78.719  1.00  0.00           H  
ATOM    457  CD  LYS    32      48.829  46.158  80.257  1.00  0.00           C  
ATOM    458  HD2 LYS    32      47.824  46.489  80.513  1.00  0.00           H  
ATOM    459  HD3 LYS    32      49.437  46.415  81.122  1.00  0.00           H  
ATOM    460  CE  LYS    32      49.268  47.012  79.068  1.00  0.00           C  
ATOM    461  HE2 LYS    32      50.349  46.941  78.974  1.00  0.00           H  
ATOM    462  HE3 LYS    32      48.862  46.666  78.121  1.00  0.00           H  
ATOM    463  NZ  LYS    32      48.970  48.438  79.308  1.00  0.00           N  
ATOM    464  HZ1 LYS    32      49.342  48.860  80.177  1.00  0.00           H  
ATOM    465  HZ2 LYS    32      49.167  49.012  78.468  1.00  0.00           H  
ATOM    466  HZ3 LYS    32      47.962  48.638  79.440  1.00  0.00           H  
ATOM    467  C   LYS    32      47.029  41.661  81.343  1.00  0.00           C  
ATOM    468  O   LYS    32      46.224  42.282  82.016  1.00  0.00           O  
ATOM    469  N   THR    33      47.012  40.335  81.261  1.00  0.00           N  
ATOM    470  H   THR    33      47.894  39.990  80.907  1.00  0.00           H  
ATOM    471  CA  THR    33      46.083  39.469  81.929  1.00  0.00           C  
ATOM    472  HA  THR    33      46.548  38.500  81.768  1.00  0.00           H  
ATOM    473  CB  THR    33      44.758  39.383  81.188  1.00  0.00           C  
ATOM    474  HB  THR    33      44.208  40.317  81.273  1.00  0.00           H  
ATOM    475  CG2 THR    33      44.969  39.001  79.727  1.00  0.00           C  
ATOM    476 HG21 THR    33      45.561  38.090  79.655  1.00  0.00           H  
ATOM    477 HG22 THR    33      44.028  38.867  79.199  1.00  0.00           H  
ATOM    478 HG23 THR    33      45.477  39.874  79.322  1.00  0.00           H  
ATOM    479  OG1 THR    33      43.788  38.514  81.718  1.00  0.00           O  
ATOM    480  HG1 THR    33      43.651  38.722  82.655  1.00  0.00           H  
ATOM    481  C   THR    33      45.855  39.836  83.406  1.00  0.00           C  
ATOM    482  O   THR    33      44.757  40.103  83.829  1.00  0.00           O  
ATOM    483  N   LYS    34      47.014  39.862  84.102  1.00  0.00           N  
ATOM    484  H   LYS    34      47.884  39.768  83.595  1.00  0.00           H  
ATOM    485  CA  LYS    34      47.037  40.067  85.533  1.00  0.00           C  
ATOM    486  HA  LYS    34      46.229  39.455  85.928  1.00  0.00           H  
ATOM    487  CB  LYS    34      48.442  39.795  86.193  1.00  0.00           C  
ATOM    488  HB2 LYS    34      49.184  40.300  85.578  1.00  0.00           H  
ATOM    489  HB3 LYS    34      48.298  40.294  87.149  1.00  0.00           H  
ATOM    490  CG  LYS    34      48.553  38.252  86.278  1.00  0.00           C  
ATOM    491  HG2 LYS    34      47.561  37.858  86.493  1.00  0.00           H  
ATOM    492  HG3 LYS    34      48.811  37.840  85.305  1.00  0.00           H  
ATOM    493  CD  LYS    34      49.586  37.826  87.330  1.00  0.00           C  
ATOM    494  HD2 LYS    34      49.174  38.127  88.292  1.00  0.00           H  
ATOM    495  HD3 LYS    34      49.689  36.744  87.387  1.00  0.00           H  
ATOM    496  CE  LYS    34      50.889  38.530  87.050  1.00  0.00           C  
ATOM    497  HE2 LYS    34      51.241  38.094  86.118  1.00  0.00           H  
ATOM    498  HE3 LYS    34      50.746  39.540  86.672  1.00  0.00           H  
ATOM    499  NZ  LYS    34      51.918  38.435  88.121  1.00  0.00           N  
ATOM    500  HZ1 LYS    34      51.727  38.817  89.065  1.00  0.00           H  
ATOM    501  HZ2 LYS    34      52.048  37.418  88.271  1.00  0.00           H  
ATOM    502  HZ3 LYS    34      52.775  38.844  87.708  1.00  0.00           H  
ATOM    503  C   LYS    34      46.641  41.492  85.756  1.00  0.00           C  
ATOM    504  O   LYS    34      46.032  41.667  86.807  1.00  0.00           O  
ATOM    505  N   GLU    35      46.734  42.520  84.897  1.00  0.00           N  
ATOM    506  H   GLU    35      47.461  42.506  84.195  1.00  0.00           H  
ATOM    507  CA  GLU    35      46.027  43.779  84.942  1.00  0.00           C  
ATOM    508  HA  GLU    35      46.106  44.246  85.921  1.00  0.00           H  
ATOM    509  CB  GLU    35      46.548  44.799  83.886  1.00  0.00           C  
ATOM    510  HB2 GLU    35      47.621  44.633  83.824  1.00  0.00           H  
ATOM    511  HB3 GLU    35      46.178  44.616  82.879  1.00  0.00           H  
ATOM    512  CG  GLU    35      46.214  46.287  84.210  1.00  0.00           C  
ATOM    513  HG2 GLU    35      46.832  46.937  83.595  1.00  0.00           H  
ATOM    514  HG3 GLU    35      45.181  46.464  83.918  1.00  0.00           H  
ATOM    515  CD  GLU    35      46.500  46.767  85.603  1.00  0.00           C  
ATOM    516  OE1 GLU    35      45.594  47.466  86.208  1.00  0.00           O  
ATOM    517  OE2 GLU    35      47.530  46.373  86.253  1.00  0.00           O  
ATOM    518  C   GLU    35      44.554  43.597  84.640  1.00  0.00           C  
ATOM    519  O   GLU    35      43.819  44.216  85.261  1.00  0.00           O  
ATOM    520  N   GLY    36      44.113  42.793  83.615  1.00  0.00           N  
ATOM    521  H   GLY    36      44.791  42.298  83.052  1.00  0.00           H  
ATOM    522  CA  GLY    36      42.728  42.649  83.279  1.00  0.00           C  
ATOM    523  HA2 GLY    36      42.543  41.579  83.210  1.00  0.00           H  
ATOM    524  HA3 GLY    36      42.076  43.101  84.024  1.00  0.00           H  
ATOM    525  C   GLY    36      42.473  43.212  81.938  1.00  0.00           C  
ATOM    526  O   GLY    36      41.354  43.575  81.631  1.00  0.00           O  
ATOM    527  N   VAL    37      43.495  43.416  81.118  1.00  0.00           N  
ATOM    528  H   VAL    37      44.442  43.131  81.330  1.00  0.00           H  
ATOM    529  CA  VAL    37      43.300  43.950  79.768  1.00  0.00           C  
ATOM    530  HA  VAL    37      42.234  44.086  79.603  1.00  0.00           H  
ATOM    531  CB  VAL    37      43.936  45.380  79.477  1.00  0.00           C  
ATOM    532  HB  VAL    37      44.995  45.275  79.248  1.00  0.00           H  
ATOM    533  CG1 VAL    37      43.531  46.030  78.213  1.00  0.00           C  
ATOM    534 HG11 VAL    37      43.935  45.433  77.398  1.00  0.00           H  
ATOM    535 HG12 VAL    37      42.451  46.086  78.100  1.00  0.00           H  
ATOM    536 HG13 VAL    37      43.900  47.051  78.288  1.00  0.00           H  
ATOM    537  CG2 VAL    37      43.793  46.395  80.665  1.00  0.00           C  
ATOM    538 HG21 VAL    37      44.124  45.837  81.538  1.00  0.00           H  
ATOM    539 HG22 VAL    37      44.507  47.205  80.525  1.00  0.00           H  
ATOM    540 HG23 VAL    37      42.758  46.723  80.733  1.00  0.00           H  
ATOM    541  C   VAL    37      43.755  42.966  78.706  1.00  0.00           C  
ATOM    542  O   VAL    37      44.890  42.656  78.418  1.00  0.00           O  
ATOM    543  N   LEU    38      42.741  42.432  78.102  1.00  0.00           N  
ATOM    544  H   LEU    38      41.857  42.917  78.030  1.00  0.00           H  
ATOM    545  CA  LEU    38      42.907  41.451  77.073  1.00  0.00           C  
ATOM    546  HA  LEU    38      43.751  40.854  77.410  1.00  0.00           H  
ATOM    547  CB  LEU    38      41.670  40.567  77.061  1.00  0.00           C  
ATOM    548  HB2 LEU    38      41.422  40.206  78.058  1.00  0.00           H  
ATOM    549  HB3 LEU    38      40.786  41.180  76.898  1.00  0.00           H  
ATOM    550  CG  LEU    38      41.735  39.413  76.090  1.00  0.00           C  
ATOM    551  HG  LEU    38      41.988  39.888  75.145  1.00  0.00           H  
ATOM    552  CD1 LEU    38      42.870  38.467  76.470  1.00  0.00           C  
ATOM    553 HD11 LEU    38      43.758  38.984  76.828  1.00  0.00           H  
ATOM    554 HD12 LEU    38      42.519  37.890  77.324  1.00  0.00           H  
ATOM    555 HD13 LEU    38      43.130  37.758  75.687  1.00  0.00           H  
ATOM    556  CD2 LEU    38      40.443  38.606  75.887  1.00  0.00           C  
ATOM    557 HD21 LEU    38      39.592  39.172  75.513  1.00  0.00           H  
ATOM    558 HD22 LEU    38      40.639  37.855  75.124  1.00  0.00           H  
ATOM    559 HD23 LEU    38      40.251  38.062  76.810  1.00  0.00           H  
ATOM    560  C   LEU    38      43.239  42.255  75.825  1.00  0.00           C  
ATOM    561  O   LEU    38      42.383  42.952  75.313  1.00  0.00           O  
ATOM    562  N   TYR    39      44.443  42.036  75.228  1.00  0.00           N  
ATOM    563  H   TYR    39      45.030  41.285  75.567  1.00  0.00           H  
ATOM    564  CA  TYR    39      44.807  42.620  73.962  1.00  0.00           C  
ATOM    565  HA  TYR    39      44.295  43.572  73.848  1.00  0.00           H  
ATOM    566  CB  TYR    39      46.354  42.922  73.884  1.00  0.00           C  
ATOM    567  HB2 TYR    39      46.445  43.755  74.579  1.00  0.00           H  
ATOM    568  HB3 TYR    39      46.980  42.213  74.421  1.00  0.00           H  
ATOM    569  CG  TYR    39      46.780  43.365  72.526  1.00  0.00           C  
ATOM    570  CD1 TYR    39      46.655  44.766  72.138  1.00  0.00           C  
ATOM    571  HD1 TYR    39      46.346  45.506  72.866  1.00  0.00           H  
ATOM    572  CE1 TYR    39      46.858  45.124  70.831  1.00  0.00           C  
ATOM    573  HE1 TYR    39      46.816  46.189  70.636  1.00  0.00           H  
ATOM    574  CZ  TYR    39      47.262  44.209  69.942  1.00  0.00           C  
ATOM    575  OH  TYR    39      47.509  44.528  68.654  1.00  0.00           O  
ATOM    576  HH  TYR    39      47.513  45.488  68.519  1.00  0.00           H  
ATOM    577  CE2 TYR    39      47.517  42.885  70.307  1.00  0.00           C  
ATOM    578  HE2 TYR    39      47.989  42.194  69.618  1.00  0.00           H  
ATOM    579  CD2 TYR    39      47.211  42.429  71.590  1.00  0.00           C  
ATOM    580  HD2 TYR    39      47.381  41.386  71.828  1.00  0.00           H  
ATOM    581  C   TYR    39      44.256  41.679  72.874  1.00  0.00           C  
ATOM    582  O   TYR    39      44.458  40.411  72.880  1.00  0.00           O  
ATOM    583  N   VAL    40      43.644  42.215  71.822  1.00  0.00           N  
ATOM    584  H   VAL    40      43.630  43.217  71.688  1.00  0.00           H  
ATOM    585  CA  VAL    40      42.939  41.367  70.861  1.00  0.00           C  
ATOM    586  HA  VAL    40      43.313  40.346  70.859  1.00  0.00           H  
ATOM    587  CB  VAL    40      41.418  41.224  71.163  1.00  0.00           C  
ATOM    588  HB  VAL    40      41.203  40.523  70.360  1.00  0.00           H  
ATOM    589  CG1 VAL    40      41.121  40.650  72.541  1.00  0.00           C  
ATOM    590 HG11 VAL    40      41.660  39.718  72.700  1.00  0.00           H  
ATOM    591 HG12 VAL    40      41.249  41.327  73.383  1.00  0.00           H  
ATOM    592 HG13 VAL    40      40.066  40.387  72.493  1.00  0.00           H  
ATOM    593  CG2 VAL    40      40.606  42.577  71.031  1.00  0.00           C  
ATOM    594 HG21 VAL    40      39.541  42.351  71.040  1.00  0.00           H  
ATOM    595 HG22 VAL    40      40.748  43.150  71.945  1.00  0.00           H  
ATOM    596 HG23 VAL    40      40.848  43.214  70.183  1.00  0.00           H  
ATOM    597  C   VAL    40      43.172  41.962  69.518  1.00  0.00           C  
ATOM    598  O   VAL    40      42.505  41.733  68.513  1.00  0.00           O  
ATOM    599  N   GLY    41      44.170  42.907  69.490  1.00  0.00           N  
ATOM    600  H   GLY    41      44.742  43.068  70.307  1.00  0.00           H  
ATOM    601  CA  GLY    41      44.167  43.990  68.535  1.00  0.00           C  
ATOM    602  HA2 GLY    41      45.147  44.100  68.075  1.00  0.00           H  
ATOM    603  HA3 GLY    41      43.435  43.858  67.742  1.00  0.00           H  
ATOM    604  C   GLY    41      43.996  45.269  69.451  1.00  0.00           C  
ATOM    605  O   GLY    41      43.890  45.274  70.668  1.00  0.00           O  
ATOM    606  N   SER    42      44.034  46.441  68.730  1.00  0.00           N  
ATOM    607  H   SER    42      43.966  46.323  67.728  1.00  0.00           H  
ATOM    608  CA  SER    42      44.098  47.754  69.354  1.00  0.00           C  
ATOM    609  HA  SER    42      44.940  47.594  70.023  1.00  0.00           H  
ATOM    610  CB  SER    42      44.415  48.881  68.319  1.00  0.00           C  
ATOM    611  HB2 SER    42      44.429  49.821  68.865  1.00  0.00           H  
ATOM    612  HB3 SER    42      45.371  48.779  67.810  1.00  0.00           H  
ATOM    613  OG  SER    42      43.350  48.930  67.353  1.00  0.00           O  
ATOM    614  HG  SER    42      43.620  49.358  66.526  1.00  0.00           H  
ATOM    615  C   SER    42      42.916  48.108  70.261  1.00  0.00           C  
ATOM    616  O   SER    42      42.993  48.899  71.225  1.00  0.00           O  
ATOM    617  N   LYS    43      41.720  47.501  69.922  1.00  0.00           N  
ATOM    618  H   LYS    43      41.727  46.828  69.168  1.00  0.00           H  
ATOM    619  CA  LYS    43      40.474  47.745  70.634  1.00  0.00           C  
ATOM    620  HA  LYS    43      40.437  48.741  71.070  1.00  0.00           H  
ATOM    621  CB  LYS    43      39.303  47.596  69.711  1.00  0.00           C  
ATOM    622  HB2 LYS    43      39.331  46.593  69.290  1.00  0.00           H  
ATOM    623  HB3 LYS    43      38.375  47.608  70.279  1.00  0.00           H  
ATOM    624  CG  LYS    43      39.261  48.648  68.636  1.00  0.00           C  
ATOM    625  HG2 LYS    43      39.537  49.561  69.159  1.00  0.00           H  
ATOM    626  HG3 LYS    43      39.935  48.328  67.843  1.00  0.00           H  
ATOM    627  CD  LYS    43      37.836  48.799  68.158  1.00  0.00           C  
ATOM    628  HD2 LYS    43      37.443  47.914  67.663  1.00  0.00           H  
ATOM    629  HD3 LYS    43      37.229  49.239  68.947  1.00  0.00           H  
ATOM    630  CE  LYS    43      37.849  49.784  67.036  1.00  0.00           C  
ATOM    631  HE2 LYS    43      38.088  50.732  67.512  1.00  0.00           H  
ATOM    632  HE3 LYS    43      38.641  49.623  66.309  1.00  0.00           H  
ATOM    633  NZ  LYS    43      36.543  49.932  66.234  1.00  0.00           N  
ATOM    634  HZ1 LYS    43      35.808  50.200  66.913  1.00  0.00           H  
ATOM    635  HZ2 LYS    43      36.732  50.671  65.533  1.00  0.00           H  
ATOM    636  HZ3 LYS    43      36.257  49.075  65.728  1.00  0.00           H  
ATOM    637  C   LYS    43      40.466  46.764  71.776  1.00  0.00           C  
ATOM    638  O   LYS    43      39.715  45.756  71.801  1.00  0.00           O  
ATOM    639  N   THR    44      41.371  47.013  72.688  1.00  0.00           N  
ATOM    640  H   THR    44      41.994  47.809  72.646  1.00  0.00           H  
ATOM    641  CA  THR    44      41.579  46.215  73.882  1.00  0.00           C  
ATOM    642  HA  THR    44      41.988  45.253  73.584  1.00  0.00           H  
ATOM    643  CB  THR    44      42.664  46.753  74.858  1.00  0.00           C  
ATOM    644  HB  THR    44      42.700  46.174  75.778  1.00  0.00           H  
ATOM    645  CG2 THR    44      44.026  46.769  74.199  1.00  0.00           C  
ATOM    646 HG21 THR    44      44.085  45.916  73.526  1.00  0.00           H  
ATOM    647 HG22 THR    44      44.115  47.687  73.621  1.00  0.00           H  
ATOM    648 HG23 THR    44      44.846  46.780  74.914  1.00  0.00           H  
ATOM    649  OG1 THR    44      42.330  48.109  75.193  1.00  0.00           O  
ATOM    650  HG1 THR    44      42.340  48.539  74.324  1.00  0.00           H  
ATOM    651  C   THR    44      40.195  45.968  74.625  1.00  0.00           C  
ATOM    652  O   THR    44      39.200  46.708  74.497  1.00  0.00           O  
ATOM    653  N   LYS    45      40.158  44.838  75.299  1.00  0.00           N  
ATOM    654  H   LYS    45      40.893  44.148  75.218  1.00  0.00           H  
ATOM    655  CA  LYS    45      38.937  44.277  75.876  1.00  0.00           C  
ATOM    656  HA  LYS    45      38.048  44.871  75.678  1.00  0.00           H  
ATOM    657  CB  LYS    45      38.591  42.925  75.315  1.00  0.00           C  
ATOM    658  HB2 LYS    45      38.523  43.146  74.252  1.00  0.00           H  
ATOM    659  HB3 LYS    45      39.328  42.141  75.475  1.00  0.00           H  
ATOM    660  CG  LYS    45      37.321  42.319  75.733  1.00  0.00           C  
ATOM    661  HG2 LYS    45      37.387  41.775  76.672  1.00  0.00           H  
ATOM    662  HG3 LYS    45      36.646  43.133  75.990  1.00  0.00           H  
ATOM    663  CD  LYS    45      36.639  41.469  74.666  1.00  0.00           C  
ATOM    664  HD2 LYS    45      36.772  42.008  73.730  1.00  0.00           H  
ATOM    665  HD3 LYS    45      37.196  40.537  74.742  1.00  0.00           H  
ATOM    666  CE  LYS    45      35.228  41.252  75.035  1.00  0.00           C  
ATOM    667  HE2 LYS    45      35.074  41.009  76.084  1.00  0.00           H  
ATOM    668  HE3 LYS    45      34.578  42.111  74.889  1.00  0.00           H  
ATOM    669  NZ  LYS    45      34.606  40.094  74.304  1.00  0.00           N  
ATOM    670  HZ1 LYS    45      33.660  39.855  74.652  1.00  0.00           H  
ATOM    671  HZ2 LYS    45      34.503  40.252  73.286  1.00  0.00           H  
ATOM    672  HZ3 LYS    45      35.230  39.267  74.333  1.00  0.00           H  
ATOM    673  C   LYS    45      39.241  44.166  77.368  1.00  0.00           C  
ATOM    674  O   LYS    45      40.356  43.780  77.709  1.00  0.00           O  
ATOM    675  N   GLU    46      38.347  44.711  78.233  1.00  0.00           N  
ATOM    676  H   GLU    46      37.419  45.013  77.967  1.00  0.00           H  
ATOM    677  CA  GLU    46      38.661  44.855  79.651  1.00  0.00           C  
ATOM    678  HA  GLU    46      39.599  44.336  79.834  1.00  0.00           H  
ATOM    679  CB  GLU    46      38.781  46.309  79.981  1.00  0.00           C  
ATOM    680  HB2 GLU    46      39.550  46.797  79.385  1.00  0.00           H  
ATOM    681  HB3 GLU    46      37.835  46.808  79.783  1.00  0.00           H  
ATOM    682  CG  GLU    46      39.175  46.602  81.384  1.00  0.00           C  
ATOM    683  HG2 GLU    46      39.016  45.716  81.996  1.00  0.00           H  
ATOM    684  HG3 GLU    46      40.216  46.892  81.513  1.00  0.00           H  
ATOM    685  CD  GLU    46      38.188  47.673  81.892  1.00  0.00           C  
ATOM    686  OE1 GLU    46      38.298  48.795  81.360  1.00  0.00           O  
ATOM    687  OE2 GLU    46      37.273  47.459  82.772  1.00  0.00           O  
ATOM    688  C   GLU    46      37.666  44.178  80.538  1.00  0.00           C  
ATOM    689  O   GLU    46      36.471  44.340  80.366  1.00  0.00           O  
ATOM    690  N   GLY    47      38.146  43.271  81.392  1.00  0.00           N  
ATOM    691  H   GLY    47      39.123  43.024  81.300  1.00  0.00           H  
ATOM    692  CA  GLY    47      37.456  42.708  82.495  1.00  0.00           C  
ATOM    693  HA2 GLY    47      37.257  43.526  83.183  1.00  0.00           H  
ATOM    694  HA3 GLY    47      36.471  42.394  82.159  1.00  0.00           H  
ATOM    695  C   GLY    47      38.228  41.628  83.300  1.00  0.00           C  
ATOM    696  O   GLY    47      39.456  41.647  83.287  1.00  0.00           O  
ATOM    697  N   VAL    48      37.537  40.657  83.944  1.00  0.00           N  
ATOM    698  H   VAL    48      36.535  40.763  84.024  1.00  0.00           H  
ATOM    699  CA  VAL    48      38.067  39.449  84.362  1.00  0.00           C  
ATOM    700  HA  VAL    48      39.109  39.486  84.672  1.00  0.00           H  
ATOM    701  CB  VAL    48      37.198  38.849  85.571  1.00  0.00           C  
ATOM    702  HB  VAL    48      36.172  39.102  85.311  1.00  0.00           H  
ATOM    703  CG1 VAL    48      37.448  37.371  85.797  1.00  0.00           C  
ATOM    704 HG11 VAL    48      36.689  36.926  86.437  1.00  0.00           H  
ATOM    705 HG12 VAL    48      37.512  36.787  84.882  1.00  0.00           H  
ATOM    706 HG13 VAL    48      38.356  37.125  86.345  1.00  0.00           H  
ATOM    707  CG2 VAL    48      37.624  39.617  86.877  1.00  0.00           C  
ATOM    708 HG21 VAL    48      37.738  40.683  86.691  1.00  0.00           H  
ATOM    709 HG22 VAL    48      36.850  39.456  87.625  1.00  0.00           H  
ATOM    710 HG23 VAL    48      38.538  39.182  87.277  1.00  0.00           H  
ATOM    711  C   VAL    48      38.096  38.531  83.077  1.00  0.00           C  
ATOM    712  O   VAL    48      37.062  38.127  82.485  1.00  0.00           O  
ATOM    713  N   VAL    49      39.322  38.272  82.586  1.00  0.00           N  
ATOM    714  H   VAL    49      40.135  38.621  83.075  1.00  0.00           H  
ATOM    715  CA  VAL    49      39.542  37.952  81.167  1.00  0.00           C  
ATOM    716  HA  VAL    49      38.591  37.509  80.882  1.00  0.00           H  
ATOM    717  CB  VAL    49      39.840  39.129  80.230  1.00  0.00           C  
ATOM    718  HB  VAL    49      40.261  38.626  79.361  1.00  0.00           H  
ATOM    719  CG1 VAL    49      38.733  40.026  79.975  1.00  0.00           C  
ATOM    720 HG11 VAL    49      38.230  40.357  80.882  1.00  0.00           H  
ATOM    721 HG12 VAL    49      39.091  40.917  79.464  1.00  0.00           H  
ATOM    722 HG13 VAL    49      37.930  39.554  79.414  1.00  0.00           H  
ATOM    723  CG2 VAL    49      40.939  40.040  80.811  1.00  0.00           C  
ATOM    724 HG21 VAL    49      41.818  39.485  80.489  1.00  0.00           H  
ATOM    725 HG22 VAL    49      41.025  41.008  80.321  1.00  0.00           H  
ATOM    726 HG23 VAL    49      40.953  40.083  81.899  1.00  0.00           H  
ATOM    727  C   VAL    49      40.533  36.823  80.919  1.00  0.00           C  
ATOM    728  O   VAL    49      40.510  36.185  79.857  1.00  0.00           O  
ATOM    729  N   HIE    50      41.457  36.533  81.888  1.00  0.00           N  
ATOM    730  H   HIE    50      41.229  36.915  82.796  1.00  0.00           H  
ATOM    731  CA  HIE    50      42.219  35.253  81.921  1.00  0.00           C  
ATOM    732  HA  HIE    50      42.847  35.290  82.808  1.00  0.00           H  
ATOM    733  CB  HIE    50      41.228  34.086  82.095  1.00  0.00           C  
ATOM    734  HB2 HIE    50      40.691  34.073  81.149  1.00  0.00           H  
ATOM    735  HB3 HIE    50      41.897  33.231  82.173  1.00  0.00           H  
ATOM    736  CG  HIE    50      40.355  34.222  83.267  1.00  0.00           C  
ATOM    737  ND1 HIE    50      40.822  34.068  84.569  1.00  0.00           N  
ATOM    738  CE1 HIE    50      39.805  34.181  85.373  1.00  0.00           C  
ATOM    739  HE1 HIE    50      39.955  34.028  86.430  1.00  0.00           H  
ATOM    740  NE2 HIE    50      38.679  34.470  84.694  1.00  0.00           N  
ATOM    741  HE2 HIE    50      37.738  34.493  85.102  1.00  0.00           H  
ATOM    742  CD2 HIE    50      39.030  34.464  83.344  1.00  0.00           C  
ATOM    743  HD2 HIE    50      38.446  34.758  82.488  1.00  0.00           H  
ATOM    744  C   HIE    50      43.198  35.001  80.757  1.00  0.00           C  
ATOM    745  O   HIE    50      43.734  33.951  80.568  1.00  0.00           O  
ATOM    746  N   GLY    51      43.364  36.015  79.834  1.00  0.00           N  
ATOM    747  H   GLY    51      43.184  36.979  80.079  1.00  0.00           H  
ATOM    748  CA  GLY    51      44.282  35.811  78.702  1.00  0.00           C  
ATOM    749  HA2 GLY    51      44.699  36.737  78.314  1.00  0.00           H  
ATOM    750  HA3 GLY    51      45.159  35.211  78.932  1.00  0.00           H  
ATOM    751  C   GLY    51      43.537  35.106  77.494  1.00  0.00           C  
ATOM    752  O   GLY    51      44.209  34.819  76.498  1.00  0.00           O  
ATOM    753  N   VAL    52      42.207  34.832  77.534  1.00  0.00           N  
ATOM    754  H   VAL    52      41.691  34.930  78.398  1.00  0.00           H  
ATOM    755  CA  VAL    52      41.541  34.245  76.343  1.00  0.00           C  
ATOM    756  HA  VAL    52      42.139  34.430  75.454  1.00  0.00           H  
ATOM    757  CB  VAL    52      41.445  32.702  76.368  1.00  0.00           C  
ATOM    758  HB  VAL    52      41.148  32.375  75.373  1.00  0.00           H  
ATOM    759  CG1 VAL    52      42.762  32.151  76.698  1.00  0.00           C  
ATOM    760 HG11 VAL    52      42.786  31.068  76.596  1.00  0.00           H  
ATOM    761 HG12 VAL    52      43.500  32.551  76.004  1.00  0.00           H  
ATOM    762 HG13 VAL    52      43.069  32.427  77.705  1.00  0.00           H  
ATOM    763  CG2 VAL    52      40.480  32.152  77.511  1.00  0.00           C  
ATOM    764 HG21 VAL    52      40.797  32.450  78.509  1.00  0.00           H  
ATOM    765 HG22 VAL    52      39.503  32.529  77.215  1.00  0.00           H  
ATOM    766 HG23 VAL    52      40.544  31.067  77.453  1.00  0.00           H  
ATOM    767  C   VAL    52      40.167  34.832  76.048  1.00  0.00           C  
ATOM    768  O   VAL    52      39.799  34.783  74.862  1.00  0.00           O  
ATOM    769  N   ALA    53      39.382  35.210  77.028  1.00  0.00           N  
ATOM    770  H   ALA    53      39.565  35.234  78.023  1.00  0.00           H  
ATOM    771  CA  ALA    53      37.946  35.447  76.861  1.00  0.00           C  
ATOM    772  HA  ALA    53      37.864  36.180  76.061  1.00  0.00           H  
ATOM    773  CB  ALA    53      37.150  34.246  76.450  1.00  0.00           C  
ATOM    774  HB1 ALA    53      37.467  34.037  75.430  1.00  0.00           H  
ATOM    775  HB2 ALA    53      37.495  33.441  77.096  1.00  0.00           H  
ATOM    776  HB3 ALA    53      36.090  34.454  76.582  1.00  0.00           H  
ATOM    777  C   ALA    53      37.425  36.123  78.113  1.00  0.00           C  
ATOM    778  O   ALA    53      38.047  35.949  79.152  1.00  0.00           O  
ATOM    779  N   THR    54      36.328  36.945  77.955  1.00  0.00           N  
ATOM    780  H   THR    54      35.828  37.054  77.083  1.00  0.00           H  
ATOM    781  CA  THR    54      35.840  37.605  79.155  1.00  0.00           C  
ATOM    782  HA  THR    54      36.685  37.683  79.835  1.00  0.00           H  
ATOM    783  CB  THR    54      35.356  39.045  78.798  1.00  0.00           C  
ATOM    784  HB  THR    54      36.126  39.633  78.305  1.00  0.00           H  
ATOM    785  CG2 THR    54      34.183  39.114  77.883  1.00  0.00           C  
ATOM    786 HG21 THR    54      33.983  40.088  77.440  1.00  0.00           H  
ATOM    787 HG22 THR    54      34.493  38.421  77.103  1.00  0.00           H  
ATOM    788 HG23 THR    54      33.238  38.743  78.276  1.00  0.00           H  
ATOM    789  OG1 THR    54      34.903  39.782  79.971  1.00  0.00           O  
ATOM    790  HG1 THR    54      35.333  40.634  79.803  1.00  0.00           H  
ATOM    791  C   THR    54      34.679  36.817  79.892  1.00  0.00           C  
ATOM    792  O   THR    54      33.806  36.265  79.212  1.00  0.00           O  
ATOM    793  N   VAL    55      34.623  36.960  81.248  1.00  0.00           N  
ATOM    794  H   VAL    55      35.393  37.402  81.732  1.00  0.00           H  
ATOM    795  CA  VAL    55      33.477  36.503  82.049  1.00  0.00           C  
ATOM    796  HA  VAL    55      32.869  35.898  81.381  1.00  0.00           H  
ATOM    797  CB  VAL    55      33.889  35.732  83.289  1.00  0.00           C  
ATOM    798  HB  VAL    55      33.017  35.269  83.747  1.00  0.00           H  
ATOM    799  CG1 VAL    55      34.920  34.568  83.011  1.00  0.00           C  
ATOM    800 HG11 VAL    55      35.890  34.912  83.365  1.00  0.00           H  
ATOM    801 HG12 VAL    55      34.907  33.760  83.739  1.00  0.00           H  
ATOM    802 HG13 VAL    55      35.034  34.222  81.985  1.00  0.00           H  
ATOM    803  CG2 VAL    55      34.369  36.669  84.417  1.00  0.00           C  
ATOM    804 HG21 VAL    55      33.642  37.299  84.925  1.00  0.00           H  
ATOM    805 HG22 VAL    55      34.843  36.093  85.209  1.00  0.00           H  
ATOM    806 HG23 VAL    55      35.155  37.315  84.030  1.00  0.00           H  
ATOM    807  C   VAL    55      32.576  37.711  82.396  1.00  0.00           C  
ATOM    808  O   VAL    55      31.646  37.434  83.135  1.00  0.00           O  
ATOM    809  N   ALA    56      32.807  38.947  81.858  1.00  0.00           N  
ATOM    810  H   ALA    56      33.576  39.175  81.243  1.00  0.00           H  
ATOM    811  CA  ALA    56      31.807  40.007  82.149  1.00  0.00           C  
ATOM    812  HA  ALA    56      31.555  39.942  83.204  1.00  0.00           H  
ATOM    813  CB  ALA    56      32.362  41.296  81.856  1.00  0.00           C  
ATOM    814  HB1 ALA    56      32.392  41.585  80.808  1.00  0.00           H  
ATOM    815  HB2 ALA    56      31.944  42.052  82.519  1.00  0.00           H  
ATOM    816  HB3 ALA    56      33.407  41.291  82.160  1.00  0.00           H  
ATOM    817  C   ALA    56      30.544  39.806  81.305  1.00  0.00           C  
ATOM    818  O   ALA    56      30.529  39.110  80.311  1.00  0.00           O  
ATOM    819  N   GLU    57      29.489  40.431  81.893  1.00  0.00           N  
ATOM    820  H   GLU    57      29.610  41.116  82.627  1.00  0.00           H  
ATOM    821  CA  GLU    57      28.135  40.305  81.343  1.00  0.00           C  
ATOM    822  HA  GLU    57      28.175  39.494  80.619  1.00  0.00           H  
ATOM    823  CB  GLU    57      27.177  40.147  82.483  1.00  0.00           C  
ATOM    824  HB2 GLU    57      27.515  39.370  83.165  1.00  0.00           H  
ATOM    825  HB3 GLU    57      26.959  41.106  82.949  1.00  0.00           H  
ATOM    826  CG  GLU    57      25.863  39.611  82.015  1.00  0.00           C  
ATOM    827  HG2 GLU    57      25.099  39.787  82.770  1.00  0.00           H  
ATOM    828  HG3 GLU    57      25.487  40.143  81.143  1.00  0.00           H  
ATOM    829  CD  GLU    57      26.045  38.138  81.747  1.00  0.00           C  
ATOM    830  OE1 GLU    57      25.807  37.311  82.690  1.00  0.00           O  
ATOM    831  OE2 GLU    57      26.440  37.761  80.590  1.00  0.00           O  
ATOM    832  C   GLU    57      27.874  41.585  80.541  1.00  0.00           C  
ATOM    833  O   GLU    57      27.257  41.559  79.451  1.00  0.00           O  
ATOM    834  N   LYS    58      28.464  42.770  80.958  1.00  0.00           N  
ATOM    835  H   LYS    58      28.989  42.677  81.817  1.00  0.00           H  
ATOM    836  CA  LYS    58      28.426  43.983  80.222  1.00  0.00           C  
ATOM    837  HA  LYS    58      27.703  43.891  79.415  1.00  0.00           H  
ATOM    838  CB  LYS    58      28.031  45.138  81.078  1.00  0.00           C  
ATOM    839  HB2 LYS    58      28.674  45.273  81.945  1.00  0.00           H  
ATOM    840  HB3 LYS    58      27.925  46.000  80.423  1.00  0.00           H  
ATOM    841  CG  LYS    58      26.666  44.908  81.661  1.00  0.00           C  
ATOM    842  HG2 LYS    58      25.958  44.768  80.847  1.00  0.00           H  
ATOM    843  HG3 LYS    58      26.565  44.062  82.338  1.00  0.00           H  
ATOM    844  CD  LYS    58      26.211  46.262  82.312  1.00  0.00           C  
ATOM    845  HD2 LYS    58      26.341  47.081  81.608  1.00  0.00           H  
ATOM    846  HD3 LYS    58      25.132  46.202  82.438  1.00  0.00           H  
ATOM    847  CE  LYS    58      26.889  46.480  83.696  1.00  0.00           C  
ATOM    848  HE2 LYS    58      26.729  45.650  84.381  1.00  0.00           H  
ATOM    849  HE3 LYS    58      27.953  46.538  83.482  1.00  0.00           H  
ATOM    850  NZ  LYS    58      26.284  47.626  84.426  1.00  0.00           N  
ATOM    851  HZ1 LYS    58      26.067  48.381  83.751  1.00  0.00           H  
ATOM    852  HZ2 LYS    58      25.413  47.205  84.797  1.00  0.00           H  
ATOM    853  HZ3 LYS    58      26.914  47.958  85.178  1.00  0.00           H  
ATOM    854  C   LYS    58      29.770  44.383  79.659  1.00  0.00           C  
ATOM    855  O   LYS    58      30.717  44.677  80.375  1.00  0.00           O  
ATOM    856  N   THR    59      29.844  44.295  78.318  1.00  0.00           N  
ATOM    857  H   THR    59      29.031  44.033  77.778  1.00  0.00           H  
ATOM    858  CA  THR    59      31.174  44.166  77.727  1.00  0.00           C  
ATOM    859  HA  THR    59      30.973  44.053  76.664  1.00  0.00           H  
ATOM    860  CB  THR    59      31.967  42.968  78.274  1.00  0.00           C  
ATOM    861  HB  THR    59      32.251  43.209  79.296  1.00  0.00           H  
ATOM    862  CG2 THR    59      31.322  41.530  78.057  1.00  0.00           C  
ATOM    863 HG21 THR    59      31.201  41.259  77.010  1.00  0.00           H  
ATOM    864 HG22 THR    59      32.016  40.744  78.351  1.00  0.00           H  
ATOM    865 HG23 THR    59      30.387  41.449  78.607  1.00  0.00           H  
ATOM    866  OG1 THR    59      33.202  42.832  77.520  1.00  0.00           O  
ATOM    867  HG1 THR    59      32.944  42.874  76.586  1.00  0.00           H  
ATOM    868  C   THR    59      31.847  45.569  77.882  1.00  0.00           C  
ATOM    869  O   THR    59      31.150  46.583  77.907  1.00  0.00           O  
ATOM    870  N   LYS    60      33.143  45.582  78.015  1.00  0.00           N  
ATOM    871  H   LYS    60      33.552  44.657  77.992  1.00  0.00           H  
ATOM    872  CA  LYS    60      33.914  46.833  77.927  1.00  0.00           C  
ATOM    873  HA  LYS    60      33.331  47.546  77.349  1.00  0.00           H  
ATOM    874  CB  LYS    60      34.110  47.366  79.358  1.00  0.00           C  
ATOM    875  HB2 LYS    60      33.357  47.060  80.082  1.00  0.00           H  
ATOM    876  HB3 LYS    60      35.016  46.871  79.704  1.00  0.00           H  
ATOM    877  CG  LYS    60      34.418  48.877  79.455  1.00  0.00           C  
ATOM    878  HG2 LYS    60      35.371  49.143  79.001  1.00  0.00           H  
ATOM    879  HG3 LYS    60      33.721  49.318  78.745  1.00  0.00           H  
ATOM    880  CD  LYS    60      34.194  49.467  80.940  1.00  0.00           C  
ATOM    881  HD2 LYS    60      34.272  50.552  80.957  1.00  0.00           H  
ATOM    882  HD3 LYS    60      33.205  49.134  81.248  1.00  0.00           H  
ATOM    883  CE  LYS    60      35.070  48.936  82.148  1.00  0.00           C  
ATOM    884  HE2 LYS    60      35.319  47.887  82.007  1.00  0.00           H  
ATOM    885  HE3 LYS    60      36.059  49.385  82.194  1.00  0.00           H  
ATOM    886  NZ  LYS    60      34.497  49.282  83.474  1.00  0.00           N  
ATOM    887  HZ1 LYS    60      33.633  48.755  83.693  1.00  0.00           H  
ATOM    888  HZ2 LYS    60      35.208  48.975  84.162  1.00  0.00           H  
ATOM    889  HZ3 LYS    60      34.438  50.315  83.538  1.00  0.00           H  
ATOM    890  C   LYS    60      35.173  46.611  77.145  1.00  0.00           C  
ATOM    891  O   LYS    60      35.814  45.523  77.148  1.00  0.00           O  
ATOM    892  N   GLU    61      35.384  47.653  76.342  1.00  0.00           N  
ATOM    893  H   GLU    61      34.694  48.391  76.298  1.00  0.00           H  
ATOM    894  CA  GLU    61      36.573  47.761  75.564  1.00  0.00           C  
ATOM    895  HA  GLU    61      37.286  47.016  75.909  1.00  0.00           H  
ATOM    896  CB  GLU    61      36.089  47.578  74.113  1.00  0.00           C  
ATOM    897  HB2 GLU    61      35.181  48.172  74.035  1.00  0.00           H  
ATOM    898  HB3 GLU    61      36.901  48.012  73.533  1.00  0.00           H  
ATOM    899  CG  GLU    61      35.830  46.094  73.723  1.00  0.00           C  
ATOM    900  HG2 GLU    61      36.811  45.683  73.494  1.00  0.00           H  
ATOM    901  HG3 GLU    61      35.462  45.540  74.584  1.00  0.00           H  
ATOM    902  CD  GLU    61      34.840  46.020  72.565  1.00  0.00           C  
ATOM    903  OE1 GLU    61      35.363  45.888  71.424  1.00  0.00           O  
ATOM    904  OE2 GLU    61      33.609  46.027  72.687  1.00  0.00           O  
ATOM    905  C   GLU    61      37.229  49.104  75.837  1.00  0.00           C  
ATOM    906  O   GLU    61      36.605  49.949  76.461  1.00  0.00           O  
ATOM    907  N   GLN    62      38.548  49.180  75.485  1.00  0.00           N  
ATOM    908  H   GLN    62      39.057  48.398  75.098  1.00  0.00           H  
ATOM    909  CA  GLN    62      39.142  50.463  75.353  1.00  0.00           C  
ATOM    910  HA  GLN    62      38.389  51.241  75.452  1.00  0.00           H  
ATOM    911  CB  GLN    62      40.195  50.641  76.539  1.00  0.00           C  
ATOM    912  HB2 GLN    62      40.984  49.912  76.367  1.00  0.00           H  
ATOM    913  HB3 GLN    62      40.633  51.627  76.397  1.00  0.00           H  
ATOM    914  CG  GLN    62      39.608  50.373  77.937  1.00  0.00           C  
ATOM    915  HG2 GLN    62      38.605  50.744  78.133  1.00  0.00           H  
ATOM    916  HG3 GLN    62      39.433  49.307  78.073  1.00  0.00           H  
ATOM    917  CD  GLN    62      40.411  50.836  79.118  1.00  0.00           C  
ATOM    918  OE1 GLN    62      41.274  51.605  78.938  1.00  0.00           O  
ATOM    919  NE2 GLN    62      40.136  50.432  80.308  1.00  0.00           N  
ATOM    920 HE21 GLN    62      40.558  51.005  81.026  1.00  0.00           H  
ATOM    921 HE22 GLN    62      39.219  50.069  80.532  1.00  0.00           H  
ATOM    922  C   GLN    62      39.867  50.715  74.057  1.00  0.00           C  
ATOM    923  O   GLN    62      40.562  49.891  73.572  1.00  0.00           O  
ATOM    924  N   VAL    63      39.536  51.887  73.470  1.00  0.00           N  
ATOM    925  H   VAL    63      38.964  52.496  74.039  1.00  0.00           H  
ATOM    926  CA  VAL    63      39.438  52.042  72.010  1.00  0.00           C  
ATOM    927  HA  VAL    63      39.356  51.042  71.590  1.00  0.00           H  
ATOM    928  CB  VAL    63      38.211  52.874  71.675  1.00  0.00           C  
ATOM    929  HB  VAL    63      38.208  53.839  72.178  1.00  0.00           H  
ATOM    930  CG1 VAL    63      38.160  53.028  70.141  1.00  0.00           C  
ATOM    931 HG11 VAL    63      38.786  53.883  69.893  1.00  0.00           H  
ATOM    932 HG12 VAL    63      38.382  52.048  69.725  1.00  0.00           H  
ATOM    933 HG13 VAL    63      37.099  53.234  70.015  1.00  0.00           H  
ATOM    934  CG2 VAL    63      37.109  51.989  72.273  1.00  0.00           C  
ATOM    935 HG21 VAL    63      36.195  52.187  71.716  1.00  0.00           H  
ATOM    936 HG22 VAL    63      37.358  50.948  72.076  1.00  0.00           H  
ATOM    937 HG23 VAL    63      36.890  52.095  73.333  1.00  0.00           H  
ATOM    938  C   VAL    63      40.740  52.763  71.508  1.00  0.00           C  
ATOM    939  O   VAL    63      40.963  53.962  71.533  1.00  0.00           O  
ATOM    940  N   THR    64      41.650  51.905  71.021  1.00  0.00           N  
ATOM    941  H   THR    64      41.689  51.011  71.492  1.00  0.00           H  
ATOM    942  CA  THR    64      42.910  52.288  70.427  1.00  0.00           C  
ATOM    943  HA  THR    64      43.463  51.361  70.295  1.00  0.00           H  
ATOM    944  CB  THR    64      43.842  53.135  71.381  1.00  0.00           C  
ATOM    945  HB  THR    64      43.429  54.069  71.755  1.00  0.00           H  
ATOM    946  CG2 THR    64      44.264  52.236  72.539  1.00  0.00           C  
ATOM    947 HG21 THR    64      43.334  51.921  73.007  1.00  0.00           H  
ATOM    948 HG22 THR    64      44.975  51.470  72.236  1.00  0.00           H  
ATOM    949 HG23 THR    64      44.779  52.809  73.308  1.00  0.00           H  
ATOM    950  OG1 THR    64      45.074  53.430  70.690  1.00  0.00           O  
ATOM    951  HG1 THR    64      44.887  54.238  70.188  1.00  0.00           H  
ATOM    952  C   THR    64      42.697  52.906  69.069  1.00  0.00           C  
ATOM    953  O   THR    64      42.910  52.228  68.059  1.00  0.00           O  
ATOM    954  N   ASN    65      42.287  54.190  69.066  1.00  0.00           N  
ATOM    955  H   ASN    65      42.184  54.669  69.951  1.00  0.00           H  
ATOM    956  CA  ASN    65      42.408  55.067  67.875  1.00  0.00           C  
ATOM    957  HA  ASN    65      42.237  54.471  66.982  1.00  0.00           H  
ATOM    958  CB  ASN    65      41.304  56.083  67.973  1.00  0.00           C  
ATOM    959  HB2 ASN    65      41.465  56.592  68.921  1.00  0.00           H  
ATOM    960  HB3 ASN    65      41.376  56.771  67.132  1.00  0.00           H  
ATOM    961  CG  ASN    65      39.882  55.644  67.762  1.00  0.00           C  
ATOM    962  OD1 ASN    65      39.503  54.656  67.088  1.00  0.00           O  
ATOM    963  ND2 ASN    65      38.928  56.495  68.192  1.00  0.00           N  
ATOM    964 HD21 ASN    65      37.947  56.312  68.031  1.00  0.00           H  
ATOM    965 HD22 ASN    65      39.253  57.424  68.426  1.00  0.00           H  
ATOM    966  C   ASN    65      43.830  55.645  67.746  1.00  0.00           C  
ATOM    967  O   ASN    65      44.536  55.515  68.692  1.00  0.00           O  
ATOM    968  N   VAL    66      44.261  56.163  66.547  1.00  0.00           N  
ATOM    969  H   VAL    66      43.602  56.245  65.784  1.00  0.00           H  
ATOM    970  CA  VAL    66      45.620  56.571  66.353  1.00  0.00           C  
ATOM    971  HA  VAL    66      46.241  55.769  66.746  1.00  0.00           H  
ATOM    972  CB  VAL    66      45.947  56.890  64.897  1.00  0.00           C  
ATOM    973  HB  VAL    66      45.532  57.810  64.490  1.00  0.00           H  
ATOM    974  CG1 VAL    66      47.438  57.135  64.650  1.00  0.00           C  
ATOM    975 HG11 VAL    66      47.957  56.291  65.101  1.00  0.00           H  
ATOM    976 HG12 VAL    66      47.550  57.158  63.568  1.00  0.00           H  
ATOM    977 HG13 VAL    66      47.844  58.020  65.136  1.00  0.00           H  
ATOM    978  CG2 VAL    66      45.520  55.804  63.894  1.00  0.00           C  
ATOM    979 HG21 VAL    66      45.493  56.182  62.873  1.00  0.00           H  
ATOM    980 HG22 VAL    66      46.262  55.010  63.942  1.00  0.00           H  
ATOM    981 HG23 VAL    66      44.517  55.425  64.075  1.00  0.00           H  
ATOM    982  C   VAL    66      45.828  57.905  67.127  1.00  0.00           C  
ATOM    983  O   VAL    66      45.191  58.953  66.791  1.00  0.00           O  
ATOM    984  N   GLY    67      46.613  57.829  68.238  1.00  0.00           N  
ATOM    985  H   GLY    67      47.241  57.054  68.402  1.00  0.00           H  
ATOM    986  CA  GLY    67      46.943  59.097  68.913  1.00  0.00           C  
ATOM    987  HA2 GLY    67      47.941  59.108  69.345  1.00  0.00           H  
ATOM    988  HA3 GLY    67      47.028  59.985  68.291  1.00  0.00           H  
ATOM    989  C   GLY    67      46.092  59.383  70.112  1.00  0.00           C  
ATOM    990  O   GLY    67      46.233  60.455  70.682  1.00  0.00           O  
ATOM    991  N   GLY    68      45.181  58.483  70.577  1.00  0.00           N  
ATOM    992  H   GLY    68      45.057  57.569  70.162  1.00  0.00           H  
ATOM    993  CA  GLY    68      44.444  58.762  71.729  1.00  0.00           C  
ATOM    994  HA2 GLY    68      45.056  58.831  72.626  1.00  0.00           H  
ATOM    995  HA3 GLY    68      43.923  59.693  71.516  1.00  0.00           H  
ATOM    996  C   GLY    68      43.354  57.763  71.836  1.00  0.00           C  
ATOM    997  O   GLY    68      42.952  57.169  70.834  1.00  0.00           O  
ATOM    998  N   ALA    69      42.979  57.512  73.091  1.00  0.00           N  
ATOM    999  H   ALA    69      43.409  57.946  73.897  1.00  0.00           H  
ATOM   1000  CA  ALA    69      42.223  56.398  73.375  1.00  0.00           C  
ATOM   1001  HA  ALA    69      41.735  55.980  72.498  1.00  0.00           H  
ATOM   1002  CB  ALA    69      43.232  55.422  74.021  1.00  0.00           C  
ATOM   1003  HB1 ALA    69      44.153  55.320  73.449  1.00  0.00           H  
ATOM   1004  HB2 ALA    69      43.523  55.767  75.011  1.00  0.00           H  
ATOM   1005  HB3 ALA    69      42.809  54.441  74.227  1.00  0.00           H  
ATOM   1006  C   ALA    69      41.159  56.671  74.422  1.00  0.00           C  
ATOM   1007  O   ALA    69      41.358  57.528  75.368  1.00  0.00           O  
ATOM   1008  N   VAL    70      40.015  55.973  74.413  1.00  0.00           N  
ATOM   1009  H   VAL    70      39.816  55.237  73.748  1.00  0.00           H  
ATOM   1010  CA  VAL    70      38.859  56.346  75.175  1.00  0.00           C  
ATOM   1011  HA  VAL    70      39.213  56.829  76.082  1.00  0.00           H  
ATOM   1012  CB  VAL    70      37.870  57.311  74.513  1.00  0.00           C  
ATOM   1013  HB  VAL    70      37.024  57.412  75.190  1.00  0.00           H  
ATOM   1014  CG1 VAL    70      38.290  58.766  74.510  1.00  0.00           C  
ATOM   1015 HG11 VAL    70      38.933  59.026  73.672  1.00  0.00           H  
ATOM   1016 HG12 VAL    70      37.348  59.290  74.359  1.00  0.00           H  
ATOM   1017 HG13 VAL    70      38.652  59.095  75.482  1.00  0.00           H  
ATOM   1018  CG2 VAL    70      37.402  56.926  73.180  1.00  0.00           C  
ATOM   1019 HG21 VAL    70      37.072  55.892  73.263  1.00  0.00           H  
ATOM   1020 HG22 VAL    70      36.531  57.399  72.733  1.00  0.00           H  
ATOM   1021 HG23 VAL    70      38.177  56.922  72.416  1.00  0.00           H  
ATOM   1022  C   VAL    70      38.229  55.098  75.745  1.00  0.00           C  
ATOM   1023  O   VAL    70      38.196  54.062  75.019  1.00  0.00           O  
ATOM   1024  N   VAL    71      37.691  55.146  77.028  1.00  0.00           N  
ATOM   1025  H   VAL    71      37.500  55.993  77.547  1.00  0.00           H  
ATOM   1026  CA  VAL    71      37.014  53.991  77.501  1.00  0.00           C  
ATOM   1027  HA  VAL    71      37.538  53.113  77.130  1.00  0.00           H  
ATOM   1028  CB  VAL    71      36.798  54.042  79.092  1.00  0.00           C  
ATOM   1029  HB  VAL    71      36.299  54.957  79.405  1.00  0.00           H  
ATOM   1030  CG1 VAL    71      36.036  52.854  79.646  1.00  0.00           C  
ATOM   1031 HG11 VAL    71      35.097  52.810  79.096  1.00  0.00           H  
ATOM   1032 HG12 VAL    71      36.536  51.922  79.390  1.00  0.00           H  
ATOM   1033 HG13 VAL    71      35.883  52.977  80.716  1.00  0.00           H  
ATOM   1034  CG2 VAL    71      38.189  54.198  79.710  1.00  0.00           C  
ATOM   1035 HG21 VAL    71      38.234  54.151  80.796  1.00  0.00           H  
ATOM   1036 HG22 VAL    71      38.949  53.525  79.318  1.00  0.00           H  
ATOM   1037 HG23 VAL    71      38.541  55.196  79.455  1.00  0.00           H  
ATOM   1038  C   VAL    71      35.666  53.965  76.824  1.00  0.00           C  
ATOM   1039  O   VAL    71      34.980  54.936  76.706  1.00  0.00           O  
ATOM   1040  N   THR    72      35.344  52.746  76.301  1.00  0.00           N  
ATOM   1041  H   THR    72      36.075  52.048  76.268  1.00  0.00           H  
ATOM   1042  CA  THR    72      34.084  52.361  75.662  1.00  0.00           C  
ATOM   1043  HA  THR    72      34.249  51.523  74.989  1.00  0.00           H  
ATOM   1044  CB  THR    72      33.386  53.463  74.788  1.00  0.00           C  
ATOM   1045  HB  THR    72      33.097  54.269  75.458  1.00  0.00           H  
ATOM   1046  CG2 THR    72      34.266  53.936  73.556  1.00  0.00           C  
ATOM   1047 HG21 THR    72      34.385  53.154  72.808  1.00  0.00           H  
ATOM   1048 HG22 THR    72      33.877  54.844  73.099  1.00  0.00           H  
ATOM   1049 HG23 THR    72      35.265  54.146  73.935  1.00  0.00           H  
ATOM   1050  OG1 THR    72      32.141  53.031  74.234  1.00  0.00           O  
ATOM   1051  HG1 THR    72      31.500  53.356  74.885  1.00  0.00           H  
ATOM   1052  C   THR    72      33.054  51.760  76.660  1.00  0.00           C  
ATOM   1053  O   THR    72      32.786  52.288  77.714  1.00  0.00           O  
ATOM   1054  N   GLY    73      32.493  50.650  76.157  1.00  0.00           N  
ATOM   1055  H   GLY    73      32.523  50.515  75.155  1.00  0.00           H  
ATOM   1056  CA  GLY    73      31.514  49.909  76.868  1.00  0.00           C  
ATOM   1057  HA2 GLY    73      31.947  48.992  77.261  1.00  0.00           H  
ATOM   1058  HA3 GLY    73      31.169  50.478  77.728  1.00  0.00           H  
ATOM   1059  C   GLY    73      30.208  49.636  76.040  1.00  0.00           C  
ATOM   1060  O   GLY    73      29.764  50.422  75.191  1.00  0.00           O  
ATOM   1061  N   VAL    74      29.539  48.506  76.402  1.00  0.00           N  
ATOM   1062  H   VAL    74      29.905  47.940  77.156  1.00  0.00           H  
ATOM   1063  CA  VAL    74      28.278  47.983  75.738  1.00  0.00           C  
ATOM   1064  HA  VAL    74      27.682  48.864  75.511  1.00  0.00           H  
ATOM   1065  CB  VAL    74      28.637  47.097  74.496  1.00  0.00           C  
ATOM   1066  HB  VAL    74      27.727  46.688  74.061  1.00  0.00           H  
ATOM   1067  CG1 VAL    74      29.065  47.919  73.271  1.00  0.00           C  
ATOM   1068 HG11 VAL    74      30.080  48.289  73.397  1.00  0.00           H  
ATOM   1069 HG12 VAL    74      29.063  47.249  72.414  1.00  0.00           H  
ATOM   1070 HG13 VAL    74      28.421  48.793  73.198  1.00  0.00           H  
ATOM   1071  CG2 VAL    74      29.546  45.911  74.809  1.00  0.00           C  
ATOM   1072 HG21 VAL    74      30.547  46.258  75.056  1.00  0.00           H  
ATOM   1073 HG22 VAL    74      29.126  45.243  75.559  1.00  0.00           H  
ATOM   1074 HG23 VAL    74      29.671  45.321  73.903  1.00  0.00           H  
ATOM   1075  C   VAL    74      27.530  47.068  76.741  1.00  0.00           C  
ATOM   1076  O   VAL    74      28.073  46.616  77.740  1.00  0.00           O  
ATOM   1077  N   THR    75      26.274  46.673  76.391  1.00  0.00           N  
ATOM   1078  H   THR    75      25.822  47.173  75.638  1.00  0.00           H  
ATOM   1079  CA  THR    75      25.404  45.680  77.149  1.00  0.00           C  
ATOM   1080  HA  THR    75      26.054  45.292  77.929  1.00  0.00           H  
ATOM   1081  CB  THR    75      24.230  46.316  77.835  1.00  0.00           C  
ATOM   1082  HB  THR    75      23.571  45.552  78.241  1.00  0.00           H  
ATOM   1083  CG2 THR    75      24.745  47.119  78.991  1.00  0.00           C  
ATOM   1084 HG21 THR    75      24.955  48.167  78.789  1.00  0.00           H  
ATOM   1085 HG22 THR    75      24.010  47.273  79.779  1.00  0.00           H  
ATOM   1086 HG23 THR    75      25.627  46.665  79.439  1.00  0.00           H  
ATOM   1087  OG1 THR    75      23.412  47.135  76.975  1.00  0.00           O  
ATOM   1088  HG1 THR    75      22.969  46.537  76.354  1.00  0.00           H  
ATOM   1089  C   THR    75      24.999  44.570  76.166  1.00  0.00           C  
ATOM   1090  O   THR    75      24.414  43.638  76.690  1.00  0.00           O  
ATOM   1091  N   ALA    76      25.364  44.577  74.845  1.00  0.00           N  
ATOM   1092  H   ALA    76      25.850  45.368  74.444  1.00  0.00           H  
ATOM   1093  CA  ALA    76      24.872  43.534  73.920  1.00  0.00           C  
ATOM   1094  HA  ALA    76      24.297  42.772  74.441  1.00  0.00           H  
ATOM   1095  CB  ALA    76      23.940  44.247  72.969  1.00  0.00           C  
ATOM   1096  HB1 ALA    76      24.516  44.912  72.328  1.00  0.00           H  
ATOM   1097  HB2 ALA    76      23.536  43.513  72.275  1.00  0.00           H  
ATOM   1098  HB3 ALA    76      23.151  44.764  73.511  1.00  0.00           H  
ATOM   1099  C   ALA    76      26.102  42.890  73.294  1.00  0.00           C  
ATOM   1100  O   ALA    76      27.236  43.390  73.297  1.00  0.00           O  
ATOM   1101  N   VAL    77      25.817  41.739  72.718  1.00  0.00           N  
ATOM   1102  H   VAL    77      24.923  41.311  72.916  1.00  0.00           H  
ATOM   1103  CA  VAL    77      26.889  41.055  71.990  1.00  0.00           C  
ATOM   1104  HA  VAL    77      27.713  41.065  72.700  1.00  0.00           H  
ATOM   1105  CB  VAL    77      26.409  39.649  71.622  1.00  0.00           C  
ATOM   1106  HB  VAL    77      25.397  39.738  71.231  1.00  0.00           H  
ATOM   1107  CG1 VAL    77      27.190  38.935  70.491  1.00  0.00           C  
ATOM   1108 HG11 VAL    77      26.779  37.928  70.450  1.00  0.00           H  
ATOM   1109 HG12 VAL    77      27.030  39.393  69.517  1.00  0.00           H  
ATOM   1110 HG13 VAL    77      28.267  38.920  70.646  1.00  0.00           H  
ATOM   1111  CG2 VAL    77      26.429  38.788  72.832  1.00  0.00           C  
ATOM   1112 HG21 VAL    77      25.866  39.290  73.617  1.00  0.00           H  
ATOM   1113 HG22 VAL    77      25.830  37.897  72.656  1.00  0.00           H  
ATOM   1114 HG23 VAL    77      27.468  38.640  73.122  1.00  0.00           H  
ATOM   1115  C   VAL    77      27.340  41.856  70.761  1.00  0.00           C  
ATOM   1116  O   VAL    77      28.490  41.843  70.269  1.00  0.00           O  
ATOM   1117  N   ALA    78      26.363  42.637  70.073  1.00  0.00           N  
ATOM   1118  H   ALA    78      25.384  42.394  70.139  1.00  0.00           H  
ATOM   1119  CA  ALA    78      26.648  43.178  68.704  1.00  0.00           C  
ATOM   1120  HA  ALA    78      27.719  43.361  68.646  1.00  0.00           H  
ATOM   1121  CB  ALA    78      26.203  42.161  67.625  1.00  0.00           C  
ATOM   1122  HB1 ALA    78      25.135  42.371  67.605  1.00  0.00           H  
ATOM   1123  HB2 ALA    78      26.657  42.453  66.680  1.00  0.00           H  
ATOM   1124  HB3 ALA    78      26.472  41.147  67.913  1.00  0.00           H  
ATOM   1125  C   ALA    78      26.109  44.594  68.446  1.00  0.00           C  
ATOM   1126  O   ALA    78      25.494  44.975  67.458  1.00  0.00           O  
ATOM   1127  N   GLN    79      26.412  45.443  69.427  1.00  0.00           N  
ATOM   1128  H   GLN    79      27.026  45.147  70.174  1.00  0.00           H  
ATOM   1129  CA  GLN    79      25.469  46.467  69.794  1.00  0.00           C  
ATOM   1130  HA  GLN    79      24.470  46.040  69.851  1.00  0.00           H  
ATOM   1131  CB  GLN    79      25.929  46.992  71.167  1.00  0.00           C  
ATOM   1132  HB2 GLN    79      26.004  46.099  71.785  1.00  0.00           H  
ATOM   1133  HB3 GLN    79      26.829  47.602  71.139  1.00  0.00           H  
ATOM   1134  CG  GLN    79      24.846  47.906  71.732  1.00  0.00           C  
ATOM   1135  HG2 GLN    79      24.759  48.823  71.152  1.00  0.00           H  
ATOM   1136  HG3 GLN    79      23.857  47.456  71.802  1.00  0.00           H  
ATOM   1137  CD  GLN    79      25.131  48.373  73.113  1.00  0.00           C  
ATOM   1138  OE1 GLN    79      25.744  47.761  73.962  1.00  0.00           O  
ATOM   1139  NE2 GLN    79      24.812  49.629  73.503  1.00  0.00           N  
ATOM   1140 HE21 GLN    79      24.923  49.876  74.477  1.00  0.00           H  
ATOM   1141 HE22 GLN    79      24.291  50.230  72.878  1.00  0.00           H  
ATOM   1142  C   GLN    79      25.453  47.525  68.710  1.00  0.00           C  
ATOM   1143  O   GLN    79      26.489  47.950  68.210  1.00  0.00           O  
ATOM   1144  N   LYS    80      24.262  48.141  68.333  1.00  0.00           N  
ATOM   1145  H   LYS    80      23.485  48.118  68.980  1.00  0.00           H  
ATOM   1146  CA  LYS    80      24.225  49.261  67.340  1.00  0.00           C  
ATOM   1147  HA  LYS    80      25.052  49.141  66.643  1.00  0.00           H  
ATOM   1148  CB  LYS    80      22.809  49.336  66.685  1.00  0.00           C  
ATOM   1149  HB2 LYS    80      22.021  49.541  67.407  1.00  0.00           H  
ATOM   1150  HB3 LYS    80      22.656  50.116  65.942  1.00  0.00           H  
ATOM   1151  CG  LYS    80      22.558  47.957  65.996  1.00  0.00           C  
ATOM   1152  HG2 LYS    80      23.431  47.684  65.406  1.00  0.00           H  
ATOM   1153  HG3 LYS    80      22.374  47.131  66.680  1.00  0.00           H  
ATOM   1154  CD  LYS    80      21.414  47.992  64.909  1.00  0.00           C  
ATOM   1155  HD2 LYS    80      20.426  48.260  65.277  1.00  0.00           H  
ATOM   1156  HD3 LYS    80      21.693  48.819  64.259  1.00  0.00           H  
ATOM   1157  CE  LYS    80      21.338  46.746  64.199  1.00  0.00           C  
ATOM   1158  HE2 LYS    80      22.198  46.517  63.574  1.00  0.00           H  
ATOM   1159  HE3 LYS    80      21.190  45.914  64.883  1.00  0.00           H  
ATOM   1160  NZ  LYS    80      20.227  46.887  63.183  1.00  0.00           N  
ATOM   1161  HZ1 LYS    80      19.981  45.988  62.731  1.00  0.00           H  
ATOM   1162  HZ2 LYS    80      19.399  47.305  63.645  1.00  0.00           H  
ATOM   1163  HZ3 LYS    80      20.502  47.567  62.452  1.00  0.00           H  
ATOM   1164  C   LYS    80      24.378  50.510  68.175  1.00  0.00           C  
ATOM   1165  O   LYS    80      23.546  51.418  68.143  1.00  0.00           O  
ATOM   1166  N   THR    81      25.538  50.693  68.822  1.00  0.00           N  
ATOM   1167  H   THR    81      26.322  50.053  68.826  1.00  0.00           H  
ATOM   1168  CA  THR    81      25.716  51.828  69.666  1.00  0.00           C  
ATOM   1169  HA  THR    81      24.787  52.084  70.170  1.00  0.00           H  
ATOM   1170  CB  THR    81      26.115  53.084  68.845  1.00  0.00           C  
ATOM   1171  HB  THR    81      25.638  53.036  67.868  1.00  0.00           H  
ATOM   1172  CG2 THR    81      25.688  54.319  69.571  1.00  0.00           C  
ATOM   1173 HG21 THR    81      25.904  54.391  70.635  1.00  0.00           H  
ATOM   1174 HG22 THR    81      26.068  55.213  69.082  1.00  0.00           H  
ATOM   1175 HG23 THR    81      24.610  54.216  69.464  1.00  0.00           H  
ATOM   1176  OG1 THR    81      27.528  53.262  68.726  1.00  0.00           O  
ATOM   1177  HG1 THR    81      27.912  52.563  68.175  1.00  0.00           H  
ATOM   1178  C   THR    81      26.536  51.451  70.896  1.00  0.00           C  
ATOM   1179  O   THR    81      27.188  50.406  70.930  1.00  0.00           O  
ATOM   1180  N   VAL    82      26.474  52.300  71.984  1.00  0.00           N  
ATOM   1181  H   VAL    82      25.859  53.097  72.076  1.00  0.00           H  
ATOM   1182  CA  VAL    82      27.353  52.010  73.089  1.00  0.00           C  
ATOM   1183  HA  VAL    82      27.584  50.948  73.039  1.00  0.00           H  
ATOM   1184  CB  VAL    82      28.662  52.864  73.211  1.00  0.00           C  
ATOM   1185  HB  VAL    82      29.077  52.838  74.216  1.00  0.00           H  
ATOM   1186  CG1 VAL    82      29.753  52.399  72.233  1.00  0.00           C  
ATOM   1187 HG11 VAL    82      29.087  52.143  71.412  1.00  0.00           H  
ATOM   1188 HG12 VAL    82      30.445  53.199  71.977  1.00  0.00           H  
ATOM   1189 HG13 VAL    82      30.106  51.414  72.531  1.00  0.00           H  
ATOM   1190  CG2 VAL    82      28.347  54.358  72.995  1.00  0.00           C  
ATOM   1191 HG21 VAL    82      27.894  54.531  72.021  1.00  0.00           H  
ATOM   1192 HG22 VAL    82      27.544  54.710  73.638  1.00  0.00           H  
ATOM   1193 HG23 VAL    82      29.244  54.974  72.969  1.00  0.00           H  
ATOM   1194  C   VAL    82      26.580  52.244  74.333  1.00  0.00           C  
ATOM   1195  O   VAL    82      25.644  53.002  74.419  1.00  0.00           O  
ATOM   1196  N   GLU    83      27.060  51.648  75.462  1.00  0.00           N  
ATOM   1197  H   GLU    83      27.745  50.911  75.365  1.00  0.00           H  
ATOM   1198  CA  GLU    83      26.534  51.945  76.825  1.00  0.00           C  
ATOM   1199  HA  GLU    83      25.448  51.988  76.804  1.00  0.00           H  
ATOM   1200  CB  GLU    83      27.071  50.949  77.848  1.00  0.00           C  
ATOM   1201  HB2 GLU    83      26.758  50.023  77.368  1.00  0.00           H  
ATOM   1202  HB3 GLU    83      28.157  51.001  77.817  1.00  0.00           H  
ATOM   1203  CG  GLU    83      26.571  51.156  79.193  1.00  0.00           C  
ATOM   1204  HG2 GLU    83      27.025  50.408  79.838  1.00  0.00           H  
ATOM   1205  HG3 GLU    83      26.819  52.121  79.631  1.00  0.00           H  
ATOM   1206  CD  GLU    83      25.087  50.966  79.441  1.00  0.00           C  
ATOM   1207  OE1 GLU    83      24.739  50.890  80.642  1.00  0.00           O  
ATOM   1208  OE2 GLU    83      24.308  50.756  78.479  1.00  0.00           O  
ATOM   1209  C   GLU    83      26.828  53.391  77.086  1.00  0.00           C  
ATOM   1210  O   GLU    83      25.923  54.238  77.416  1.00  0.00           O  
ATOM   1211  N   GLY    84      28.150  53.713  76.938  1.00  0.00           N  
ATOM   1212  H   GLY    84      28.855  53.048  76.650  1.00  0.00           H  
ATOM   1213  CA  GLY    84      28.565  55.133  76.994  1.00  0.00           C  
ATOM   1214  HA2 GLY    84      28.167  55.531  76.063  1.00  0.00           H  
ATOM   1215  HA3 GLY    84      28.224  55.671  77.875  1.00  0.00           H  
ATOM   1216  C   GLY    84      30.135  55.160  76.884  1.00  0.00           C  
ATOM   1217  O   GLY    84      30.692  54.282  76.242  1.00  0.00           O  
ATOM   1218  N   ALA    85      30.826  56.104  77.581  1.00  0.00           N  
ATOM   1219  H   ALA    85      30.302  56.874  77.975  1.00  0.00           H  
ATOM   1220  CA  ALA    85      32.257  56.447  77.320  1.00  0.00           C  
ATOM   1221  HA  ALA    85      32.818  55.544  77.089  1.00  0.00           H  
ATOM   1222  CB  ALA    85      32.291  57.477  76.231  1.00  0.00           C  
ATOM   1223  HB1 ALA    85      31.838  57.067  75.330  1.00  0.00           H  
ATOM   1224  HB2 ALA    85      31.818  58.440  76.415  1.00  0.00           H  
ATOM   1225  HB3 ALA    85      33.286  57.837  75.978  1.00  0.00           H  
ATOM   1226  C   ALA    85      32.887  57.118  78.538  1.00  0.00           C  
ATOM   1227  O   ALA    85      32.083  57.665  79.330  1.00  0.00           O  
ATOM   1228  N   GLY    86      34.257  57.102  78.693  1.00  0.00           N  
ATOM   1229  H   GLY    86      34.836  56.665  77.989  1.00  0.00           H  
ATOM   1230  CA  GLY    86      34.995  58.022  79.576  1.00  0.00           C  
ATOM   1231  HA2 GLY    86      34.221  58.752  79.805  1.00  0.00           H  
ATOM   1232  HA3 GLY    86      35.465  57.530  80.424  1.00  0.00           H  
ATOM   1233  C   GLY    86      36.141  58.666  78.858  1.00  0.00           C  
ATOM   1234  O   GLY    86      36.798  58.042  77.998  1.00  0.00           O  
ATOM   1235  N   SER    87      36.394  59.941  79.223  1.00  0.00           N  
ATOM   1236  H   SER    87      35.836  60.234  80.013  1.00  0.00           H  
ATOM   1237  CA  SER    87      37.097  60.938  78.476  1.00  0.00           C  
ATOM   1238  HA  SER    87      38.149  60.760  78.263  1.00  0.00           H  
ATOM   1239  CB  SER    87      36.362  61.159  77.146  1.00  0.00           C  
ATOM   1240  HB2 SER    87      36.844  61.961  76.591  1.00  0.00           H  
ATOM   1241  HB3 SER    87      36.472  60.293  76.497  1.00  0.00           H  
ATOM   1242  OG  SER    87      35.012  61.446  77.297  1.00  0.00           O  
ATOM   1243  HG  SER    87      34.557  61.244  76.464  1.00  0.00           H  
ATOM   1244  C   SER    87      36.977  62.232  79.314  1.00  0.00           C  
ATOM   1245  O   SER    87      36.017  62.459  80.046  1.00  0.00           O  
ATOM   1246  N   ILE    88      37.961  63.142  79.069  1.00  0.00           N  
ATOM   1247  H   ILE    88      38.635  62.951  78.340  1.00  0.00           H  
ATOM   1248  CA  ILE    88      37.782  64.572  79.393  1.00  0.00           C  
ATOM   1249  HA  ILE    88      37.416  64.786  80.394  1.00  0.00           H  
ATOM   1250  CB  ILE    88      39.151  65.314  79.261  1.00  0.00           C  
ATOM   1251  HB  ILE    88      39.528  65.271  78.241  1.00  0.00           H  
ATOM   1252  CG2 ILE    88      38.978  66.764  79.669  1.00  0.00           C  
ATOM   1253 HG21 ILE    88      38.377  66.775  80.576  1.00  0.00           H  
ATOM   1254 HG22 ILE    88      39.903  67.286  79.905  1.00  0.00           H  
ATOM   1255 HG23 ILE    88      38.489  67.342  78.887  1.00  0.00           H  
ATOM   1256  CG1 ILE    88      40.280  64.652  80.112  1.00  0.00           C  
ATOM   1257 HG12 ILE    88      40.445  63.621  79.805  1.00  0.00           H  
ATOM   1258 HG13 ILE    88      41.142  65.267  79.858  1.00  0.00           H  
ATOM   1259  CD1 ILE    88      40.056  64.710  81.640  1.00  0.00           C  
ATOM   1260 HD11 ILE    88      39.914  65.729  81.994  1.00  0.00           H  
ATOM   1261 HD12 ILE    88      39.281  63.998  81.917  1.00  0.00           H  
ATOM   1262 HD13 ILE    88      41.023  64.516  82.099  1.00  0.00           H  
ATOM   1263  C   ILE    88      36.789  65.237  78.411  1.00  0.00           C  
ATOM   1264  O   ILE    88      36.770  64.855  77.225  1.00  0.00           O  
ATOM   1265  N   ALA    89      35.975  66.225  78.926  1.00  0.00           N  
ATOM   1266  H   ALA    89      36.076  66.458  79.904  1.00  0.00           H  
ATOM   1267  CA  ALA    89      35.030  66.913  78.122  1.00  0.00           C  
ATOM   1268  HA  ALA    89      35.248  66.752  77.069  1.00  0.00           H  
ATOM   1269  CB  ALA    89      33.707  66.140  78.417  1.00  0.00           C  
ATOM   1270  HB1 ALA    89      32.902  66.454  77.756  1.00  0.00           H  
ATOM   1271  HB2 ALA    89      33.812  65.082  78.185  1.00  0.00           H  
ATOM   1272  HB3 ALA    89      33.319  66.251  79.428  1.00  0.00           H  
ATOM   1273  C   ALA    89      34.933  68.390  78.478  1.00  0.00           C  
ATOM   1274  O   ALA    89      35.161  68.732  79.649  1.00  0.00           O  
ATOM   1275  N   ALA    90      34.742  69.300  77.470  1.00  0.00           N  
ATOM   1276  H   ALA    90      34.444  68.882  76.598  1.00  0.00           H  
ATOM   1277  CA  ALA    90      34.766  70.773  77.667  1.00  0.00           C  
ATOM   1278  HA  ALA    90      33.894  71.150  78.198  1.00  0.00           H  
ATOM   1279  CB  ALA    90      36.055  71.226  78.478  1.00  0.00           C  
ATOM   1280  HB1 ALA    90      36.000  71.002  79.541  1.00  0.00           H  
ATOM   1281  HB2 ALA    90      37.021  70.864  78.130  1.00  0.00           H  
ATOM   1282  HB3 ALA    90      36.079  72.312  78.433  1.00  0.00           H  
ATOM   1283  C   ALA    90      34.644  71.290  76.222  1.00  0.00           C  
ATOM   1284  O   ALA    90      35.696  71.489  75.555  1.00  0.00           O  
ATOM   1285  N   ALA    91      33.398  71.534  75.769  1.00  0.00           N  
ATOM   1286  H   ALA    91      32.619  71.244  76.344  1.00  0.00           H  
ATOM   1287  CA  ALA    91      33.056  71.679  74.373  1.00  0.00           C  
ATOM   1288  HA  ALA    91      33.436  70.824  73.818  1.00  0.00           H  
ATOM   1289  CB  ALA    91      31.493  71.659  74.196  1.00  0.00           C  
ATOM   1290  HB1 ALA    91      31.227  70.684  74.598  1.00  0.00           H  
ATOM   1291  HB2 ALA    91      30.984  72.362  74.853  1.00  0.00           H  
ATOM   1292  HB3 ALA    91      31.147  71.752  73.169  1.00  0.00           H  
ATOM   1293  C   ALA    91      33.631  73.030  73.876  1.00  0.00           C  
ATOM   1294  O   ALA    91      33.787  73.200  72.662  1.00  0.00           O  
ATOM   1295  N   THR    92      33.930  73.970  74.828  1.00  0.00           N  
ATOM   1296  H   THR    92      33.599  73.831  75.773  1.00  0.00           H  
ATOM   1297  CA  THR    92      34.473  75.278  74.547  1.00  0.00           C  
ATOM   1298  HA  THR    92      34.398  75.460  73.477  1.00  0.00           H  
ATOM   1299  CB  THR    92      33.820  76.336  75.443  1.00  0.00           C  
ATOM   1300  HB  THR    92      34.267  77.280  75.137  1.00  0.00           H  
ATOM   1301  CG2 THR    92      32.296  76.296  75.322  1.00  0.00           C  
ATOM   1302 HG21 THR    92      31.925  76.204  76.341  1.00  0.00           H  
ATOM   1303 HG22 THR    92      31.944  77.189  74.809  1.00  0.00           H  
ATOM   1304 HG23 THR    92      31.858  75.505  74.717  1.00  0.00           H  
ATOM   1305  OG1 THR    92      34.285  76.195  76.797  1.00  0.00           O  
ATOM   1306  HG1 THR    92      34.027  75.413  77.309  1.00  0.00           H  
ATOM   1307  C   THR    92      35.991  75.338  74.771  1.00  0.00           C  
ATOM   1308  O   THR    92      36.591  76.414  75.072  1.00  0.00           O  
ATOM   1309  N   GLY    93      36.641  74.138  74.737  1.00  0.00           N  
ATOM   1310  H   GLY    93      36.184  73.244  74.617  1.00  0.00           H  
ATOM   1311  CA  GLY    93      38.032  74.034  75.136  1.00  0.00           C  
ATOM   1312  HA2 GLY    93      38.328  74.944  75.653  1.00  0.00           H  
ATOM   1313  HA3 GLY    93      38.195  73.174  75.783  1.00  0.00           H  
ATOM   1314  C   GLY    93      38.909  74.079  73.859  1.00  0.00           C  
ATOM   1315  O   GLY    93      40.121  74.169  74.017  1.00  0.00           O  
ATOM   1316  N   PHE    94      38.204  73.995  72.712  1.00  0.00           N  
ATOM   1317  H   PHE    94      37.255  73.647  72.674  1.00  0.00           H  
ATOM   1318  CA  PHE    94      38.930  73.777  71.414  1.00  0.00           C  
ATOM   1319  HA  PHE    94      39.814  74.403  71.512  1.00  0.00           H  
ATOM   1320  CB  PHE    94      39.198  72.255  71.184  1.00  0.00           C  
ATOM   1321  HB2 PHE    94      39.905  71.955  71.953  1.00  0.00           H  
ATOM   1322  HB3 PHE    94      38.205  71.810  71.182  1.00  0.00           H  
ATOM   1323  CG  PHE    94      39.969  71.986  69.911  1.00  0.00           C  
ATOM   1324  CD1 PHE    94      41.263  72.449  69.834  1.00  0.00           C  
ATOM   1325  HD1 PHE    94      41.654  72.867  70.754  1.00  0.00           H  
ATOM   1326  CE1 PHE    94      42.068  72.174  68.722  1.00  0.00           C  
ATOM   1327  HE1 PHE    94      43.062  72.601  68.658  1.00  0.00           H  
ATOM   1328  CZ  PHE    94      41.490  71.545  67.548  1.00  0.00           C  
ATOM   1329  HZ  PHE    94      42.151  71.313  66.722  1.00  0.00           H  
ATOM   1330  CE2 PHE    94      40.193  71.075  67.618  1.00  0.00           C  
ATOM   1331  HE2 PHE    94      39.717  70.499  66.833  1.00  0.00           H  
ATOM   1332  CD2 PHE    94      39.421  71.322  68.826  1.00  0.00           C  
ATOM   1333  HD2 PHE    94      38.444  70.853  68.820  1.00  0.00           H  
ATOM   1334  C   PHE    94      38.114  74.397  70.245  1.00  0.00           C  
ATOM   1335  O   PHE    94      37.671  73.706  69.328  1.00  0.00           O  
ATOM   1336  N   VAL    95      37.882  75.785  70.343  1.00  0.00           N  
ATOM   1337  H   VAL    95      38.219  76.284  71.155  1.00  0.00           H  
ATOM   1338  CA  VAL    95      37.075  76.575  69.422  1.00  0.00           C  
ATOM   1339  HA  VAL    95      37.240  76.206  68.412  1.00  0.00           H  
ATOM   1340  CB  VAL    95      35.504  76.423  69.632  1.00  0.00           C  
ATOM   1341  HB  VAL    95      35.274  76.753  70.643  1.00  0.00           H  
ATOM   1342  CG1 VAL    95      34.606  77.304  68.662  1.00  0.00           C  
ATOM   1343 HG11 VAL    95      33.562  77.165  68.936  1.00  0.00           H  
ATOM   1344 HG12 VAL    95      34.904  78.341  68.520  1.00  0.00           H  
ATOM   1345 HG13 VAL    95      34.715  76.853  67.677  1.00  0.00           H  
ATOM   1346  CG2 VAL    95      35.023  75.018  69.621  1.00  0.00           C  
ATOM   1347 HG21 VAL    95      35.452  74.472  70.458  1.00  0.00           H  
ATOM   1348 HG22 VAL    95      33.943  74.963  69.739  1.00  0.00           H  
ATOM   1349 HG23 VAL    95      35.371  74.486  68.737  1.00  0.00           H  
ATOM   1350  C   VAL    95      37.626  78.025  69.248  1.00  0.00           C  
ATOM   1351  O   VAL    95      38.061  78.374  68.157  1.00  0.00           O  
ATOM   1352  N   LYS    96      37.515  78.914  70.247  1.00  0.00           N  
ATOM   1353  H   LYS    96      37.119  78.606  71.124  1.00  0.00           H  
ATOM   1354  CA  LYS    96      37.894  80.330  70.127  1.00  0.00           C  
ATOM   1355  HA  LYS    96      38.442  80.501  69.203  1.00  0.00           H  
ATOM   1356  CB  LYS    96      36.671  81.224  70.223  1.00  0.00           C  
ATOM   1357  HB2 LYS    96      36.086  80.997  71.112  1.00  0.00           H  
ATOM   1358  HB3 LYS    96      37.058  82.240  70.287  1.00  0.00           H  
ATOM   1359  CG  LYS    96      35.927  81.175  68.922  1.00  0.00           C  
ATOM   1360  HG2 LYS    96      35.701  80.139  68.678  1.00  0.00           H  
ATOM   1361  HG3 LYS    96      34.911  81.525  69.093  1.00  0.00           H  
ATOM   1362  CD  LYS    96      36.594  81.973  67.845  1.00  0.00           C  
ATOM   1363  HD2 LYS    96      36.734  82.970  68.259  1.00  0.00           H  
ATOM   1364  HD3 LYS    96      37.582  81.577  67.615  1.00  0.00           H  
ATOM   1365  CE  LYS    96      35.729  82.019  66.511  1.00  0.00           C  
ATOM   1366  HE2 LYS    96      35.556  80.998  66.180  1.00  0.00           H  
ATOM   1367  HE3 LYS    96      34.719  82.329  66.770  1.00  0.00           H  
ATOM   1368  NZ  LYS    96      36.446  82.737  65.426  1.00  0.00           N  
ATOM   1369  HZ1 LYS    96      36.577  83.707  65.765  1.00  0.00           H  
ATOM   1370  HZ2 LYS    96      37.352  82.302  65.175  1.00  0.00           H  
ATOM   1371  HZ3 LYS    96      35.831  82.689  64.594  1.00  0.00           H  
ATOM   1372  C   LYS    96      38.892  80.708  71.266  1.00  0.00           C  
ATOM   1373  O   LYS    96      39.404  81.803  71.388  1.00  0.00           O  
ATOM   1374  N   LYS    97      39.123  79.812  72.189  1.00  0.00           N  
ATOM   1375  H   LYS    97      38.943  78.822  72.096  1.00  0.00           H  
ATOM   1376  CA  LYS    97      39.747  80.100  73.565  1.00  0.00           C  
ATOM   1377  HA  LYS    97      39.838  81.176  73.692  1.00  0.00           H  
ATOM   1378  CB  LYS    97      38.875  79.659  74.795  1.00  0.00           C  
ATOM   1379  HB2 LYS    97      38.610  78.606  74.731  1.00  0.00           H  
ATOM   1380  HB3 LYS    97      39.450  79.725  75.717  1.00  0.00           H  
ATOM   1381  CG  LYS    97      37.616  80.553  75.020  1.00  0.00           C  
ATOM   1382  HG2 LYS    97      38.100  81.525  74.956  1.00  0.00           H  
ATOM   1383  HG3 LYS    97      36.944  80.448  74.170  1.00  0.00           H  
ATOM   1384  CD  LYS    97      36.977  80.298  76.425  1.00  0.00           C  
ATOM   1385  HD2 LYS    97      35.930  80.454  76.169  1.00  0.00           H  
ATOM   1386  HD3 LYS    97      37.177  79.252  76.650  1.00  0.00           H  
ATOM   1387  CE  LYS    97      37.478  81.149  77.619  1.00  0.00           C  
ATOM   1388  HE2 LYS    97      37.129  80.694  78.543  1.00  0.00           H  
ATOM   1389  HE3 LYS    97      38.563  81.205  77.600  1.00  0.00           H  
ATOM   1390  NZ  LYS    97      36.884  82.573  77.529  1.00  0.00           N  
ATOM   1391  HZ1 LYS    97      36.787  82.918  76.557  1.00  0.00           H  
ATOM   1392  HZ2 LYS    97      35.970  82.760  77.979  1.00  0.00           H  
ATOM   1393  HZ3 LYS    97      37.558  83.200  78.004  1.00  0.00           H  
ATOM   1394  C   LYS    97      41.161  79.582  73.417  1.00  0.00           C  
ATOM   1395  O   LYS    97      41.400  78.530  73.971  1.00  0.00           O  
ATOM   1396  N   ASP    98      42.087  80.290  72.799  1.00  0.00           N  
ATOM   1397  H   ASP    98      41.689  81.068  72.290  1.00  0.00           H  
ATOM   1398  CA  ASP    98      43.435  79.908  72.389  1.00  0.00           C  
ATOM   1399  HA  ASP    98      43.469  78.952  71.870  1.00  0.00           H  
ATOM   1400  CB  ASP    98      44.062  80.986  71.445  1.00  0.00           C  
ATOM   1401  HB2 ASP    98      45.140  80.880  71.337  1.00  0.00           H  
ATOM   1402  HB3 ASP    98      43.591  81.127  70.474  1.00  0.00           H  
ATOM   1403  CG  ASP    98      43.867  82.367  72.013  1.00  0.00           C  
ATOM   1404  OD1 ASP    98      44.413  82.592  73.098  1.00  0.00           O  
ATOM   1405  OD2 ASP    98      43.148  83.268  71.497  1.00  0.00           O  
ATOM   1406  C   ASP    98      44.319  79.552  73.591  1.00  0.00           C  
ATOM   1407  O   ASP    98      45.260  78.740  73.459  1.00  0.00           O  
ATOM   1408  N   GLN    99      43.918  80.001  74.817  1.00  0.00           N  
ATOM   1409  H   GLN    99      43.169  80.662  74.974  1.00  0.00           H  
ATOM   1410  CA  GLN    99      44.679  79.590  76.014  1.00  0.00           C  
ATOM   1411  HA  GLN    99      45.720  79.515  75.707  1.00  0.00           H  
ATOM   1412  CB  GLN    99      44.470  80.574  77.211  1.00  0.00           C  
ATOM   1413  HB2 GLN    99      44.215  81.599  76.951  1.00  0.00           H  
ATOM   1414  HB3 GLN    99      43.579  80.213  77.721  1.00  0.00           H  
ATOM   1415  CG  GLN    99      45.747  80.622  78.114  1.00  0.00           C  
ATOM   1416  HG2 GLN    99      45.857  79.667  78.624  1.00  0.00           H  
ATOM   1417  HG3 GLN    99      46.637  80.920  77.564  1.00  0.00           H  
ATOM   1418  CD  GLN    99      45.632  81.608  79.165  1.00  0.00           C  
ATOM   1419  OE1 GLN    99      44.912  82.567  79.047  1.00  0.00           O  
ATOM   1420  NE2 GLN    99      46.522  81.555  80.200  1.00  0.00           N  
ATOM   1421 HE21 GLN    99      46.609  82.392  80.762  1.00  0.00           H  
ATOM   1422 HE22 GLN    99      47.259  80.864  80.165  1.00  0.00           H  
ATOM   1423  C   GLN    99      44.327  78.161  76.482  1.00  0.00           C  
ATOM   1424  O   GLN    99      45.016  77.670  77.363  1.00  0.00           O  
ATOM   1425  N   LEU   100      43.340  77.477  75.855  1.00  0.00           N  
ATOM   1426  H   LEU   100      42.908  77.940  75.067  1.00  0.00           H  
ATOM   1427  CA  LEU   100      42.891  76.133  76.150  1.00  0.00           C  
ATOM   1428  HA  LEU   100      43.315  75.799  77.094  1.00  0.00           H  
ATOM   1429  CB  LEU   100      41.309  76.096  76.371  1.00  0.00           C  
ATOM   1430  HB2 LEU   100      40.893  76.345  75.397  1.00  0.00           H  
ATOM   1431  HB3 LEU   100      40.947  75.088  76.562  1.00  0.00           H  
ATOM   1432  CG  LEU   100      40.699  77.023  77.383  1.00  0.00           C  
ATOM   1433  HG  LEU   100      40.863  78.048  77.054  1.00  0.00           H  
ATOM   1434  CD1 LEU   100      39.160  76.843  77.567  1.00  0.00           C  
ATOM   1435 HD11 LEU   100      39.060  75.841  77.979  1.00  0.00           H  
ATOM   1436 HD12 LEU   100      38.735  77.489  78.332  1.00  0.00           H  
ATOM   1437 HD13 LEU   100      38.611  76.971  76.636  1.00  0.00           H  
ATOM   1438  CD2 LEU   100      41.255  76.858  78.791  1.00  0.00           C  
ATOM   1439 HD21 LEU   100      40.661  77.429  79.502  1.00  0.00           H  
ATOM   1440 HD22 LEU   100      41.422  75.851  79.167  1.00  0.00           H  
ATOM   1441 HD23 LEU   100      42.248  77.302  78.825  1.00  0.00           H  
ATOM   1442  C   LEU   100      43.350  75.146  75.008  1.00  0.00           C  
ATOM   1443  O   LEU   100      43.609  74.006  75.197  1.00  0.00           O  
ATOM   1444  N   GLY   101      43.507  75.711  73.830  1.00  0.00           N  
ATOM   1445  H   GLY   101      42.755  76.330  73.559  1.00  0.00           H  
ATOM   1446  CA  GLY   101      44.086  74.963  72.758  1.00  0.00           C  
ATOM   1447  HA2 GLY   101      45.138  74.714  72.875  1.00  0.00           H  
ATOM   1448  HA3 GLY   101      43.495  74.055  72.658  1.00  0.00           H  
ATOM   1449  C   GLY   101      43.919  75.834  71.540  1.00  0.00           C  
ATOM   1450  O   GLY   101      42.833  76.361  71.414  1.00  0.00           O  
ATOM   1451  N   LYS   102      44.954  75.931  70.640  1.00  0.00           N  
ATOM   1452  H   LYS   102      45.578  75.137  70.604  1.00  0.00           H  
ATOM   1453  CA  LYS   102      44.912  76.759  69.412  1.00  0.00           C  
ATOM   1454  HA  LYS   102      44.494  77.762  69.460  1.00  0.00           H  
ATOM   1455  CB  LYS   102      46.335  77.001  68.955  1.00  0.00           C  
ATOM   1456  HB2 LYS   102      46.790  76.018  68.854  1.00  0.00           H  
ATOM   1457  HB3 LYS   102      46.327  77.539  68.009  1.00  0.00           H  
ATOM   1458  CG  LYS   102      47.243  77.792  69.954  1.00  0.00           C  
ATOM   1459  HG2 LYS   102      46.595  78.589  70.313  1.00  0.00           H  
ATOM   1460  HG3 LYS   102      47.517  77.374  70.920  1.00  0.00           H  
ATOM   1461  CD  LYS   102      48.438  78.304  69.138  1.00  0.00           C  
ATOM   1462  HD2 LYS   102      48.917  77.427  68.707  1.00  0.00           H  
ATOM   1463  HD3 LYS   102      48.090  78.920  68.312  1.00  0.00           H  
ATOM   1464  CE  LYS   102      49.334  79.211  69.927  1.00  0.00           C  
ATOM   1465  HE2 LYS   102      50.052  79.692  69.268  1.00  0.00           H  
ATOM   1466  HE3 LYS   102      48.731  79.881  70.535  1.00  0.00           H  
ATOM   1467  NZ  LYS   102      50.224  78.413  70.872  1.00  0.00           N  
ATOM   1468  HZ1 LYS   102      50.830  77.741  70.369  1.00  0.00           H  
ATOM   1469  HZ2 LYS   102      50.749  79.021  71.525  1.00  0.00           H  
ATOM   1470  HZ3 LYS   102      49.606  77.866  71.499  1.00  0.00           H  
ATOM   1471  C   LYS   102      44.132  75.876  68.361  1.00  0.00           C  
ATOM   1472  O   LYS   102      44.299  74.686  68.150  1.00  0.00           O  
ATOM   1473  N   ASN   103      43.262  76.529  67.558  1.00  0.00           N  
ATOM   1474  H   ASN   103      43.070  77.510  67.712  1.00  0.00           H  
ATOM   1475  CA  ASN   103      42.930  76.137  66.264  1.00  0.00           C  
ATOM   1476  HA  ASN   103      43.803  75.766  65.732  1.00  0.00           H  
ATOM   1477  CB  ASN   103      41.913  75.076  66.369  1.00  0.00           C  
ATOM   1478  HB2 ASN   103      41.793  74.674  65.365  1.00  0.00           H  
ATOM   1479  HB3 ASN   103      42.335  74.196  66.852  1.00  0.00           H  
ATOM   1480  CG  ASN   103      40.707  75.385  67.105  1.00  0.00           C  
ATOM   1481  OD1 ASN   103      40.199  76.474  67.283  1.00  0.00           O  
ATOM   1482  ND2 ASN   103      39.987  74.337  67.534  1.00  0.00           N  
ATOM   1483 HD21 ASN   103      39.049  74.448  67.893  1.00  0.00           H  
ATOM   1484 HD22 ASN   103      40.467  73.452  67.626  1.00  0.00           H  
ATOM   1485  C   ASN   103      42.411  77.428  65.447  1.00  0.00           C  
ATOM   1486  O   ASN   103      42.615  78.544  65.899  1.00  0.00           O  
ATOM   1487  N   GLU   104      41.699  77.076  64.345  1.00  0.00           N  
ATOM   1488  H   GLU   104      41.664  76.093  64.110  1.00  0.00           H  
ATOM   1489  CA  GLU   104      41.157  78.096  63.444  1.00  0.00           C  
ATOM   1490  HA  GLU   104      40.764  78.851  64.121  1.00  0.00           H  
ATOM   1491  CB  GLU   104      42.192  78.792  62.570  1.00  0.00           C  
ATOM   1492  HB2 GLU   104      43.069  79.065  63.154  1.00  0.00           H  
ATOM   1493  HB3 GLU   104      42.430  78.141  61.731  1.00  0.00           H  
ATOM   1494  CG  GLU   104      41.848  80.136  61.855  1.00  0.00           C  
ATOM   1495  HG2 GLU   104      42.807  80.478  61.471  1.00  0.00           H  
ATOM   1496  HG3 GLU   104      41.169  79.981  61.018  1.00  0.00           H  
ATOM   1497  CD  GLU   104      41.357  81.096  62.787  1.00  0.00           C  
ATOM   1498  OE1 GLU   104      42.058  81.606  63.716  1.00  0.00           O  
ATOM   1499  OE2 GLU   104      40.156  81.442  62.645  1.00  0.00           O  
ATOM   1500  C   GLU   104      39.917  77.628  62.705  1.00  0.00           C  
ATOM   1501  O   GLU   104      39.781  76.465  62.374  1.00  0.00           O  
ATOM   1502  N   GLU   105      39.028  78.618  62.472  1.00  0.00           N  
ATOM   1503  H   GLU   105      39.277  79.576  62.677  1.00  0.00           H  
ATOM   1504  CA  GLU   105      37.794  78.280  61.771  1.00  0.00           C  
ATOM   1505  HA  GLU   105      37.280  77.617  62.464  1.00  0.00           H  
ATOM   1506  CB  GLU   105      36.998  79.584  61.544  1.00  0.00           C  
ATOM   1507  HB2 GLU   105      36.880  80.095  62.497  1.00  0.00           H  
ATOM   1508  HB3 GLU   105      37.584  80.196  60.860  1.00  0.00           H  
ATOM   1509  CG  GLU   105      35.650  79.501  60.894  1.00  0.00           C  
ATOM   1510  HG2 GLU   105      35.277  80.512  60.741  1.00  0.00           H  
ATOM   1511  HG3 GLU   105      35.602  78.865  60.013  1.00  0.00           H  
ATOM   1512  CD  GLU   105      34.810  78.708  61.842  1.00  0.00           C  
ATOM   1513  OE1 GLU   105      34.317  77.632  61.424  1.00  0.00           O  
ATOM   1514  OE2 GLU   105      34.473  79.199  62.877  1.00  0.00           O  
ATOM   1515  C   GLU   105      38.059  77.571  60.408  1.00  0.00           C  
ATOM   1516  O   GLU   105      38.972  78.048  59.710  1.00  0.00           O  
ATOM   1517  N   GLY   106      37.504  76.407  60.115  1.00  0.00           N  
ATOM   1518  H   GLY   106      36.751  76.009  60.660  1.00  0.00           H  
ATOM   1519  CA  GLY   106      37.790  75.638  58.887  1.00  0.00           C  
ATOM   1520  HA2 GLY   106      36.936  75.805  58.233  1.00  0.00           H  
ATOM   1521  HA3 GLY   106      38.717  75.949  58.411  1.00  0.00           H  
ATOM   1522  C   GLY   106      37.863  74.176  59.050  1.00  0.00           C  
ATOM   1523  O   GLY   106      38.029  73.633  60.131  1.00  0.00           O  
ATOM   1524  N   ALA   107      37.685  73.599  57.855  1.00  0.00           N  
ATOM   1525  H   ALA   107      37.399  74.114  57.034  1.00  0.00           H  
ATOM   1526  CA  ALA   107      37.511  72.124  57.860  1.00  0.00           C  
ATOM   1527  HA  ALA   107      37.862  71.682  58.789  1.00  0.00           H  
ATOM   1528  CB  ALA   107      36.037  71.693  57.859  1.00  0.00           C  
ATOM   1529  HB1 ALA   107      35.471  72.228  57.100  1.00  0.00           H  
ATOM   1530  HB2 ALA   107      35.828  70.632  57.742  1.00  0.00           H  
ATOM   1531  HB3 ALA   107      35.626  71.975  58.827  1.00  0.00           H  
ATOM   1532  C   ALA   107      38.396  71.578  56.677  1.00  0.00           C  
ATOM   1533  O   ALA   107      38.446  72.180  55.622  1.00  0.00           O  
ATOM   1534  N   PRO   108      39.115  70.397  56.801  1.00  0.00           N  
ATOM   1535  CD  PRO   108      39.541  69.657  55.657  1.00  0.00           C  
ATOM   1536  HD2 PRO   108      40.167  70.240  54.985  1.00  0.00           H  
ATOM   1537  HD3 PRO   108      38.671  69.445  55.039  1.00  0.00           H  
ATOM   1538  CG  PRO   108      40.371  68.445  56.164  1.00  0.00           C  
ATOM   1539  HG2 PRO   108      41.434  68.676  56.191  1.00  0.00           H  
ATOM   1540  HG3 PRO   108      40.151  67.569  55.558  1.00  0.00           H  
ATOM   1541  CB  PRO   108      39.822  68.307  57.574  1.00  0.00           C  
ATOM   1542  HB2 PRO   108      40.388  67.711  58.288  1.00  0.00           H  
ATOM   1543  HB3 PRO   108      38.854  67.828  57.441  1.00  0.00           H  
ATOM   1544  CA  PRO   108      39.216  69.680  58.018  1.00  0.00           C  
ATOM   1545  HA  PRO   108      38.224  69.610  58.457  1.00  0.00           H  
ATOM   1546  C   PRO   108      40.188  70.371  59.007  1.00  0.00           C  
ATOM   1547  O   PRO   108      41.242  70.961  58.668  1.00  0.00           O  
ATOM   1548  N   GLN   109      39.840  70.152  60.304  1.00  0.00           N  
ATOM   1549  H   GLN   109      38.931  69.759  60.508  1.00  0.00           H  
ATOM   1550  CA  GLN   109      40.390  70.862  61.489  1.00  0.00           C  
ATOM   1551  HA  GLN   109      40.335  71.891  61.141  1.00  0.00           H  
ATOM   1552  CB  GLN   109      39.596  70.559  62.751  1.00  0.00           C  
ATOM   1553  HB2 GLN   109      38.530  70.585  62.531  1.00  0.00           H  
ATOM   1554  HB3 GLN   109      39.721  69.532  63.088  1.00  0.00           H  
ATOM   1555  CG  GLN   109      39.859  71.451  63.969  1.00  0.00           C  
ATOM   1556  HG2 GLN   109      38.950  71.230  64.526  1.00  0.00           H  
ATOM   1557  HG3 GLN   109      40.741  71.083  64.489  1.00  0.00           H  
ATOM   1558  CD  GLN   109      39.843  72.990  63.809  1.00  0.00           C  
ATOM   1559  OE1 GLN   109      40.408  73.569  62.791  1.00  0.00           O  
ATOM   1560  NE2 GLN   109      39.219  73.745  64.665  1.00  0.00           N  
ATOM   1561 HE21 GLN   109      39.030  74.697  64.379  1.00  0.00           H  
ATOM   1562 HE22 GLN   109      38.537  73.374  65.312  1.00  0.00           H  
ATOM   1563  C   GLN   109      41.785  70.406  61.653  1.00  0.00           C  
ATOM   1564  O   GLN   109      42.144  69.262  61.402  1.00  0.00           O  
ATOM   1565  N   GLU   110      42.535  71.365  62.253  1.00  0.00           N  
ATOM   1566  H   GLU   110      42.263  72.317  62.462  1.00  0.00           H  
ATOM   1567  CA  GLU   110      43.924  71.172  62.632  1.00  0.00           C  
ATOM   1568  HA  GLU   110      44.041  70.121  62.886  1.00  0.00           H  
ATOM   1569  CB  GLU   110      44.712  71.638  61.374  1.00  0.00           C  
ATOM   1570  HB2 GLU   110      44.630  70.775  60.716  1.00  0.00           H  
ATOM   1571  HB3 GLU   110      44.248  72.470  60.849  1.00  0.00           H  
ATOM   1572  CG  GLU   110      46.213  72.129  61.514  1.00  0.00           C  
ATOM   1573  HG2 GLU   110      46.624  71.714  62.433  1.00  0.00           H  
ATOM   1574  HG3 GLU   110      46.644  71.698  60.613  1.00  0.00           H  
ATOM   1575  CD  GLU   110      46.594  73.655  61.479  1.00  0.00           C  
ATOM   1576  OE1 GLU   110      47.628  74.033  62.080  1.00  0.00           O  
ATOM   1577  OE2 GLU   110      45.934  74.415  60.690  1.00  0.00           O  
ATOM   1578  C   GLU   110      44.033  72.068  63.838  1.00  0.00           C  
ATOM   1579  O   GLU   110      43.350  73.090  63.966  1.00  0.00           O  
ATOM   1580  N   GLY   111      44.856  71.668  64.833  1.00  0.00           N  
ATOM   1581  H   GLY   111      45.346  70.792  64.711  1.00  0.00           H  
ATOM   1582  CA  GLY   111      45.068  72.417  66.068  1.00  0.00           C  
ATOM   1583  HA2 GLY   111      45.552  73.385  65.961  1.00  0.00           H  
ATOM   1584  HA3 GLY   111      44.083  72.671  66.453  1.00  0.00           H  
ATOM   1585  C   GLY   111      45.833  71.577  67.109  1.00  0.00           C  
ATOM   1586  O   GLY   111      46.216  70.413  66.897  1.00  0.00           O  
ATOM   1587  N   ILE   112      46.068  72.312  68.230  1.00  0.00           N  
ATOM   1588  H   ILE   112      45.771  73.277  68.269  1.00  0.00           H  
ATOM   1589  CA  ILE   112      46.848  71.736  69.359  1.00  0.00           C  
ATOM   1590  HA  ILE   112      46.770  70.657  69.242  1.00  0.00           H  
ATOM   1591  CB  ILE   112      48.323  72.232  69.367  1.00  0.00           C  
ATOM   1592  HB  ILE   112      49.035  71.508  69.759  1.00  0.00           H  
ATOM   1593  CG2 ILE   112      48.902  72.314  67.899  1.00  0.00           C  
ATOM   1594 HG21 ILE   112      48.584  73.238  67.420  1.00  0.00           H  
ATOM   1595 HG22 ILE   112      49.988  72.317  67.976  1.00  0.00           H  
ATOM   1596 HG23 ILE   112      48.569  71.461  67.310  1.00  0.00           H  
ATOM   1597  CG1 ILE   112      48.637  73.548  70.159  1.00  0.00           C  
ATOM   1598 HG12 ILE   112      48.163  74.425  69.723  1.00  0.00           H  
ATOM   1599 HG13 ILE   112      48.229  73.508  71.167  1.00  0.00           H  
ATOM   1600  CD1 ILE   112      50.097  73.846  70.263  1.00  0.00           C  
ATOM   1601 HD11 ILE   112      50.258  74.693  70.927  1.00  0.00           H  
ATOM   1602 HD12 ILE   112      50.745  73.013  70.526  1.00  0.00           H  
ATOM   1603 HD13 ILE   112      50.444  74.138  69.273  1.00  0.00           H  
ATOM   1604  C   ILE   112      46.186  72.105  70.738  1.00  0.00           C  
ATOM   1605  O   ILE   112      45.646  73.207  70.754  1.00  0.00           O  
ATOM   1606  N   LEU   113      46.440  71.346  71.830  1.00  0.00           N  
ATOM   1607  H   LEU   113      47.200  70.680  71.859  1.00  0.00           H  
ATOM   1608  CA  LEU   113      45.754  71.511  73.132  1.00  0.00           C  
ATOM   1609  HA  LEU   113      44.962  72.239  72.971  1.00  0.00           H  
ATOM   1610  CB  LEU   113      45.175  70.116  73.651  1.00  0.00           C  
ATOM   1611  HB2 LEU   113      46.108  69.556  73.671  1.00  0.00           H  
ATOM   1612  HB3 LEU   113      44.784  70.419  74.621  1.00  0.00           H  
ATOM   1613  CG  LEU   113      44.096  69.438  72.877  1.00  0.00           C  
ATOM   1614  HG  LEU   113      44.309  69.218  71.833  1.00  0.00           H  
ATOM   1615  CD1 LEU   113      43.882  68.006  73.381  1.00  0.00           C  
ATOM   1616 HD11 LEU   113      43.947  68.030  74.467  1.00  0.00           H  
ATOM   1617 HD12 LEU   113      42.920  67.559  73.142  1.00  0.00           H  
ATOM   1618 HD13 LEU   113      44.607  67.267  73.045  1.00  0.00           H  
ATOM   1619  CD2 LEU   113      42.851  70.259  73.010  1.00  0.00           C  
ATOM   1620 HD21 LEU   113      42.220  69.834  72.232  1.00  0.00           H  
ATOM   1621 HD22 LEU   113      42.441  70.062  73.998  1.00  0.00           H  
ATOM   1622 HD23 LEU   113      42.995  71.318  72.802  1.00  0.00           H  
ATOM   1623  C   LEU   113      46.808  72.117  74.050  1.00  0.00           C  
ATOM   1624  O   LEU   113      47.956  71.761  74.050  1.00  0.00           O  
ATOM   1625  N   GLU   114      46.361  73.005  74.907  1.00  0.00           N  
ATOM   1626  H   GLU   114      45.401  73.282  74.750  1.00  0.00           H  
ATOM   1627  CA  GLU   114      47.293  73.873  75.658  1.00  0.00           C  
ATOM   1628  HA  GLU   114      48.326  73.546  75.564  1.00  0.00           H  
ATOM   1629  CB  GLU   114      47.288  75.344  75.128  1.00  0.00           C  
ATOM   1630  HB2 GLU   114      46.288  75.766  75.204  1.00  0.00           H  
ATOM   1631  HB3 GLU   114      47.856  75.949  75.831  1.00  0.00           H  
ATOM   1632  CG  GLU   114      47.641  75.463  73.626  1.00  0.00           C  
ATOM   1633  HG2 GLU   114      47.433  74.569  73.040  1.00  0.00           H  
ATOM   1634  HG3 GLU   114      46.962  76.242  73.286  1.00  0.00           H  
ATOM   1635  CD  GLU   114      49.116  75.931  73.431  1.00  0.00           C  
ATOM   1636  OE1 GLU   114      50.025  75.022  73.612  1.00  0.00           O  
ATOM   1637  OE2 GLU   114      49.401  77.118  73.207  1.00  0.00           O  
ATOM   1638  C   GLU   114      46.988  73.955  77.199  1.00  0.00           C  
ATOM   1639  O   GLU   114      47.889  74.167  78.045  1.00  0.00           O  
ATOM   1640  N   ASP   115      45.753  73.598  77.584  1.00  0.00           N  
ATOM   1641  H   ASP   115      45.115  73.266  76.873  1.00  0.00           H  
ATOM   1642  CA  ASP   115      45.349  73.543  78.951  1.00  0.00           C  
ATOM   1643  HA  ASP   115      46.205  73.217  79.537  1.00  0.00           H  
ATOM   1644  CB  ASP   115      45.051  74.974  79.525  1.00  0.00           C  
ATOM   1645  HB2 ASP   115      45.986  75.528  79.478  1.00  0.00           H  
ATOM   1646  HB3 ASP   115      44.353  75.578  78.949  1.00  0.00           H  
ATOM   1647  CG  ASP   115      44.639  75.001  80.978  1.00  0.00           C  
ATOM   1648  OD1 ASP   115      43.801  75.837  81.324  1.00  0.00           O  
ATOM   1649  OD2 ASP   115      45.176  74.122  81.734  1.00  0.00           O  
ATOM   1650  C   ASP   115      44.161  72.573  79.124  1.00  0.00           C  
ATOM   1651  O   ASP   115      43.048  72.946  79.494  1.00  0.00           O  
ATOM   1652  N   MET   116      44.440  71.322  78.783  1.00  0.00           N  
ATOM   1653  H   MET   116      45.398  71.015  78.679  1.00  0.00           H  
ATOM   1654  CA  MET   116      43.387  70.325  78.574  1.00  0.00           C  
ATOM   1655  HA  MET   116      42.544  70.660  79.174  1.00  0.00           H  
ATOM   1656  CB  MET   116      43.025  70.184  77.090  1.00  0.00           C  
ATOM   1657  HB2 MET   116      42.972  71.154  76.601  1.00  0.00           H  
ATOM   1658  HB3 MET   116      43.821  69.626  76.601  1.00  0.00           H  
ATOM   1659  CG  MET   116      41.670  69.421  76.989  1.00  0.00           C  
ATOM   1660  HG2 MET   116      41.216  69.410  76.001  1.00  0.00           H  
ATOM   1661  HG3 MET   116      41.826  68.361  77.175  1.00  0.00           H  
ATOM   1662  SD  MET   116      40.264  69.962  78.100  1.00  0.00           S  
ATOM   1663  CE  MET   116      39.776  71.467  77.194  1.00  0.00           C  
ATOM   1664  HE1 MET   116      38.980  71.901  77.794  1.00  0.00           H  
ATOM   1665  HE2 MET   116      40.576  72.201  77.258  1.00  0.00           H  
ATOM   1666  HE3 MET   116      39.551  71.194  76.166  1.00  0.00           H  
ATOM   1667  C   MET   116      43.842  68.972  79.114  1.00  0.00           C  
ATOM   1668  O   MET   116      44.396  68.271  78.322  1.00  0.00           O  
ATOM   1669  N   PRO   117      43.725  68.617  80.460  1.00  0.00           N  
ATOM   1670  CD  PRO   117      42.898  69.328  81.465  1.00  0.00           C  
ATOM   1671  HD2 PRO   117      41.854  69.329  81.160  1.00  0.00           H  
ATOM   1672  HD3 PRO   117      43.195  70.374  81.469  1.00  0.00           H  
ATOM   1673  CG  PRO   117      43.016  68.556  82.760  1.00  0.00           C  
ATOM   1674  HG2 PRO   117      42.294  67.748  82.660  1.00  0.00           H  
ATOM   1675  HG3 PRO   117      42.688  69.089  83.650  1.00  0.00           H  
ATOM   1676  CB  PRO   117      44.406  67.949  82.641  1.00  0.00           C  
ATOM   1677  HB2 PRO   117      44.653  67.184  83.375  1.00  0.00           H  
ATOM   1678  HB3 PRO   117      45.096  68.758  82.872  1.00  0.00           H  
ATOM   1679  CA  PRO   117      44.477  67.542  81.115  1.00  0.00           C  
ATOM   1680  HA  PRO   117      45.518  67.638  80.812  1.00  0.00           H  
ATOM   1681  C   PRO   117      43.900  66.199  80.754  1.00  0.00           C  
ATOM   1682  O   PRO   117      43.386  65.456  81.628  1.00  0.00           O  
ATOM   1683  N   VAL   118      44.010  65.775  79.526  1.00  0.00           N  
ATOM   1684  H   VAL   118      44.466  66.352  78.831  1.00  0.00           H  
ATOM   1685  CA  VAL   118      43.859  64.328  79.176  1.00  0.00           C  
ATOM   1686  HA  VAL   118      42.921  63.951  79.575  1.00  0.00           H  
ATOM   1687  CB  VAL   118      43.980  64.196  77.630  1.00  0.00           C  
ATOM   1688  HB  VAL   118      43.961  63.164  77.287  1.00  0.00           H  
ATOM   1689  CG1 VAL   118      42.900  65.088  77.047  1.00  0.00           C  
ATOM   1690 HG11 VAL   118      42.862  64.891  75.977  1.00  0.00           H  
ATOM   1691 HG12 VAL   118      41.939  64.861  77.505  1.00  0.00           H  
ATOM   1692 HG13 VAL   118      43.104  66.147  77.191  1.00  0.00           H  
ATOM   1693  CG2 VAL   118      45.374  64.597  77.161  1.00  0.00           C  
ATOM   1694 HG21 VAL   118      45.441  65.683  77.139  1.00  0.00           H  
ATOM   1695 HG22 VAL   118      46.227  64.173  77.688  1.00  0.00           H  
ATOM   1696 HG23 VAL   118      45.456  64.390  76.096  1.00  0.00           H  
ATOM   1697  C   VAL   118      44.888  63.401  79.821  1.00  0.00           C  
ATOM   1698  O   VAL   118      45.970  63.832  80.286  1.00  0.00           O  
ATOM   1699  N   ASP   119      44.666  62.071  79.765  1.00  0.00           N  
ATOM   1700  H   ASP   119      43.762  61.674  79.551  1.00  0.00           H  
ATOM   1701  CA  ASP   119      45.650  61.079  79.941  1.00  0.00           C  
ATOM   1702  HA  ASP   119      46.660  61.461  79.805  1.00  0.00           H  
ATOM   1703  CB  ASP   119      45.676  60.549  81.353  1.00  0.00           C  
ATOM   1704  HB2 ASP   119      46.055  61.330  82.008  1.00  0.00           H  
ATOM   1705  HB3 ASP   119      44.652  60.247  81.562  1.00  0.00           H  
ATOM   1706  CG  ASP   119      46.604  59.399  81.600  1.00  0.00           C  
ATOM   1707  OD1 ASP   119      47.556  59.163  80.801  1.00  0.00           O  
ATOM   1708  OD2 ASP   119      46.501  58.668  82.572  1.00  0.00           O  
ATOM   1709  C   ASP   119      45.345  59.978  78.960  1.00  0.00           C  
ATOM   1710  O   ASP   119      44.590  59.072  79.256  1.00  0.00           O  
ATOM   1711  N   PRO   120      45.887  60.133  77.713  1.00  0.00           N  
ATOM   1712  CD  PRO   120      46.851  61.131  77.371  1.00  0.00           C  
ATOM   1713  HD2 PRO   120      47.726  60.892  77.970  1.00  0.00           H  
ATOM   1714  HD3 PRO   120      46.597  62.167  77.584  1.00  0.00           H  
ATOM   1715  CG  PRO   120      47.018  61.041  75.909  1.00  0.00           C  
ATOM   1716  HG2 PRO   120      47.743  60.265  75.673  1.00  0.00           H  
ATOM   1717  HG3 PRO   120      47.338  61.986  75.476  1.00  0.00           H  
ATOM   1718  CB  PRO   120      45.616  60.707  75.536  1.00  0.00           C  
ATOM   1719  HB2 PRO   120      45.577  60.304  74.527  1.00  0.00           H  
ATOM   1720  HB3 PRO   120      45.066  61.646  75.554  1.00  0.00           H  
ATOM   1721  CA  PRO   120      45.226  59.669  76.552  1.00  0.00           C  
ATOM   1722  HA  PRO   120      44.161  59.785  76.740  1.00  0.00           H  
ATOM   1723  C   PRO   120      45.531  58.208  76.192  1.00  0.00           C  
ATOM   1724  O   PRO   120      45.241  57.814  75.066  1.00  0.00           O  
ATOM   1725  N   ASP   121      45.994  57.422  77.213  1.00  0.00           N  
ATOM   1726  H   ASP   121      46.413  57.806  78.050  1.00  0.00           H  
ATOM   1727  CA  ASP   121      45.879  55.979  77.021  1.00  0.00           C  
ATOM   1728  HA  ASP   121      45.695  55.646  76.002  1.00  0.00           H  
ATOM   1729  CB  ASP   121      46.991  55.275  77.716  1.00  0.00           C  
ATOM   1730  HB2 ASP   121      46.726  54.222  77.799  1.00  0.00           H  
ATOM   1731  HB3 ASP   121      47.798  55.355  76.991  1.00  0.00           H  
ATOM   1732  CG  ASP   121      47.310  55.782  79.042  1.00  0.00           C  
ATOM   1733  OD1 ASP   121      46.545  55.634  80.087  1.00  0.00           O  
ATOM   1734  OD2 ASP   121      48.364  56.470  79.201  1.00  0.00           O  
ATOM   1735  C   ASP   121      44.578  55.440  77.583  1.00  0.00           C  
ATOM   1736  O   ASP   121      44.211  54.245  77.335  1.00  0.00           O  
ATOM   1737  N   ASN   122      43.766  56.283  78.251  1.00  0.00           N  
ATOM   1738  H   ASN   122      44.191  57.160  78.518  1.00  0.00           H  
ATOM   1739  CA  ASN   122      42.497  55.868  78.768  1.00  0.00           C  
ATOM   1740  HA  ASN   122      42.129  55.144  78.045  1.00  0.00           H  
ATOM   1741  CB  ASN   122      42.753  55.120  80.158  1.00  0.00           C  
ATOM   1742  HB2 ASN   122      41.862  54.549  80.412  1.00  0.00           H  
ATOM   1743  HB3 ASN   122      43.629  54.482  80.060  1.00  0.00           H  
ATOM   1744  CG  ASN   122      43.048  56.011  81.331  1.00  0.00           C  
ATOM   1745  OD1 ASN   122      42.200  56.359  82.111  1.00  0.00           O  
ATOM   1746  ND2 ASN   122      44.298  56.469  81.525  1.00  0.00           N  
ATOM   1747 HD21 ASN   122      44.679  57.045  82.263  1.00  0.00           H  
ATOM   1748 HD22 ASN   122      44.993  56.266  80.819  1.00  0.00           H  
ATOM   1749  C   ASN   122      41.454  57.013  78.952  1.00  0.00           C  
ATOM   1750  O   ASN   122      40.282  56.717  79.138  1.00  0.00           O  
ATOM   1751  N   GLU   123      41.920  58.276  78.900  1.00  0.00           N  
ATOM   1752  H   GLU   123      42.907  58.415  79.067  1.00  0.00           H  
ATOM   1753  CA  GLU   123      41.183  59.491  79.200  1.00  0.00           C  
ATOM   1754  HA  GLU   123      40.151  59.201  79.017  1.00  0.00           H  
ATOM   1755  CB  GLU   123      41.275  59.860  80.686  1.00  0.00           C  
ATOM   1756  HB2 GLU   123      41.002  58.964  81.241  1.00  0.00           H  
ATOM   1757  HB3 GLU   123      42.324  59.946  80.961  1.00  0.00           H  
ATOM   1758  CG  GLU   123      40.259  60.907  81.150  1.00  0.00           C  
ATOM   1759  HG2 GLU   123      40.735  61.771  81.609  1.00  0.00           H  
ATOM   1760  HG3 GLU   123      39.724  61.385  80.332  1.00  0.00           H  
ATOM   1761  CD  GLU   123      39.197  60.477  82.160  1.00  0.00           C  
ATOM   1762  OE1 GLU   123      39.497  60.647  83.395  1.00  0.00           O  
ATOM   1763  OE2 GLU   123      38.175  59.919  81.700  1.00  0.00           O  
ATOM   1764  C   GLU   123      41.488  60.688  78.271  1.00  0.00           C  
ATOM   1765  O   GLU   123      42.160  61.678  78.658  1.00  0.00           O  
ATOM   1766  N   ALA   124      41.116  60.537  77.012  1.00  0.00           N  
ATOM   1767  H   ALA   124      40.649  59.693  76.709  1.00  0.00           H  
ATOM   1768  CA  ALA   124      41.401  61.538  75.990  1.00  0.00           C  
ATOM   1769  HA  ALA   124      42.399  61.969  76.032  1.00  0.00           H  
ATOM   1770  CB  ALA   124      41.529  60.764  74.662  1.00  0.00           C  
ATOM   1771  HB1 ALA   124      40.671  60.197  74.306  1.00  0.00           H  
ATOM   1772  HB2 ALA   124      41.846  61.488  73.914  1.00  0.00           H  
ATOM   1773  HB3 ALA   124      42.305  60.003  74.731  1.00  0.00           H  
ATOM   1774  C   ALA   124      40.299  62.525  75.882  1.00  0.00           C  
ATOM   1775  O   ALA   124      39.183  62.313  76.335  1.00  0.00           O  
ATOM   1776  N   TYR   125      40.636  63.670  75.163  1.00  0.00           N  
ATOM   1777  H   TYR   125      41.568  63.813  74.799  1.00  0.00           H  
ATOM   1778  CA  TYR   125      39.713  64.735  74.996  1.00  0.00           C  
ATOM   1779  HA  TYR   125      39.192  64.795  75.949  1.00  0.00           H  
ATOM   1780  CB  TYR   125      40.467  66.038  74.697  1.00  0.00           C  
ATOM   1781  HB2 TYR   125      41.077  66.330  75.550  1.00  0.00           H  
ATOM   1782  HB3 TYR   125      41.140  65.906  73.852  1.00  0.00           H  
ATOM   1783  CG  TYR   125      39.592  67.270  74.417  1.00  0.00           C  
ATOM   1784  CD1 TYR   125      38.749  67.745  75.449  1.00  0.00           C  
ATOM   1785  HD1 TYR   125      38.662  67.363  76.459  1.00  0.00           H  
ATOM   1786  CE1 TYR   125      38.029  68.951  75.252  1.00  0.00           C  
ATOM   1787  HE1 TYR   125      37.433  69.379  76.049  1.00  0.00           H  
ATOM   1788  CZ  TYR   125      38.135  69.573  74.010  1.00  0.00           C  
ATOM   1789  OH  TYR   125      37.528  70.779  73.800  1.00  0.00           O  
ATOM   1790  HH  TYR   125      36.950  71.016  74.541  1.00  0.00           H  
ATOM   1791  CE2 TYR   125      38.957  69.068  72.940  1.00  0.00           C  
ATOM   1792  HE2 TYR   125      38.893  69.649  72.028  1.00  0.00           H  
ATOM   1793  CD2 TYR   125      39.708  67.917  73.169  1.00  0.00           C  
ATOM   1794  HD2 TYR   125      40.276  67.481  72.356  1.00  0.00           H  
ATOM   1795  C   TYR   125      38.692  64.429  73.886  1.00  0.00           C  
ATOM   1796  O   TYR   125      39.041  64.009  72.741  1.00  0.00           O  
ATOM   1797  N   GLU   126      37.385  64.614  74.282  1.00  0.00           N  
ATOM   1798  H   GLU   126      37.220  64.923  75.231  1.00  0.00           H  
ATOM   1799  CA  GLU   126      36.264  64.419  73.408  1.00  0.00           C  
ATOM   1800  HA  GLU   126      36.407  63.517  72.819  1.00  0.00           H  
ATOM   1801  CB  GLU   126      35.027  64.245  74.291  1.00  0.00           C  
ATOM   1802  HB2 GLU   126      35.146  63.345  74.891  1.00  0.00           H  
ATOM   1803  HB3 GLU   126      34.905  65.091  74.965  1.00  0.00           H  
ATOM   1804  CG  GLU   126      33.665  64.296  73.681  1.00  0.00           C  
ATOM   1805  HG2 GLU   126      33.035  64.275  74.568  1.00  0.00           H  
ATOM   1806  HG3 GLU   126      33.547  65.246  73.164  1.00  0.00           H  
ATOM   1807  CD  GLU   126      33.410  63.178  72.671  1.00  0.00           C  
ATOM   1808  OE1 GLU   126      32.287  62.536  72.672  1.00  0.00           O  
ATOM   1809  OE2 GLU   126      34.271  62.931  71.709  1.00  0.00           O  
ATOM   1810  C   GLU   126      36.249  65.665  72.500  1.00  0.00           C  
ATOM   1811  O   GLU   126      36.465  66.848  72.878  1.00  0.00           O  
ATOM   1812  N   MET   127      35.875  65.393  71.211  1.00  0.00           N  
ATOM   1813  H   MET   127      35.385  64.519  71.082  1.00  0.00           H  
ATOM   1814  CA  MET   127      35.802  66.433  70.262  1.00  0.00           C  
ATOM   1815  HA  MET   127      36.734  66.983  70.373  1.00  0.00           H  
ATOM   1816  CB  MET   127      35.784  65.746  68.884  1.00  0.00           C  
ATOM   1817  HB2 MET   127      36.527  64.952  68.872  1.00  0.00           H  
ATOM   1818  HB3 MET   127      34.786  65.389  68.635  1.00  0.00           H  
ATOM   1819  CG  MET   127      36.211  66.503  67.672  1.00  0.00           C  
ATOM   1820  HG2 MET   127      36.132  65.877  66.787  1.00  0.00           H  
ATOM   1821  HG3 MET   127      35.600  67.385  67.490  1.00  0.00           H  
ATOM   1822  SD  MET   127      37.852  67.387  67.711  1.00  0.00           S  
ATOM   1823  CE  MET   127      37.720  68.284  66.135  1.00  0.00           C  
ATOM   1824  HE1 MET   127      37.247  67.640  65.397  1.00  0.00           H  
ATOM   1825  HE2 MET   127      36.961  69.060  66.202  1.00  0.00           H  
ATOM   1826  HE3 MET   127      38.687  68.616  65.765  1.00  0.00           H  
ATOM   1827  C   MET   127      34.551  67.323  70.547  1.00  0.00           C  
ATOM   1828  O   MET   127      33.449  66.788  70.893  1.00  0.00           O  
ATOM   1829  N   PRO   128      34.645  68.675  70.432  1.00  0.00           N  
ATOM   1830  CD  PRO   128      35.892  69.421  70.570  1.00  0.00           C  
ATOM   1831  HD2 PRO   128      36.353  69.397  69.585  1.00  0.00           H  
ATOM   1832  HD3 PRO   128      36.511  69.083  71.398  1.00  0.00           H  
ATOM   1833  CG  PRO   128      35.488  70.828  70.938  1.00  0.00           C  
ATOM   1834  HG2 PRO   128      36.027  71.746  70.714  1.00  0.00           H  
ATOM   1835  HG3 PRO   128      35.382  70.939  72.015  1.00  0.00           H  
ATOM   1836  CB  PRO   128      34.109  70.822  70.273  1.00  0.00           C  
ATOM   1837  HB2 PRO   128      34.253  70.869  69.195  1.00  0.00           H  
ATOM   1838  HB3 PRO   128      33.437  71.630  70.556  1.00  0.00           H  
ATOM   1839  CA  PRO   128      33.494  69.499  70.658  1.00  0.00           C  
ATOM   1840  HA  PRO   128      33.319  69.300  71.713  1.00  0.00           H  
ATOM   1841  C   PRO   128      32.300  69.191  69.784  1.00  0.00           C  
ATOM   1842  O   PRO   128      31.213  69.203  70.242  1.00  0.00           O  
ATOM   1843  N   SER   129      32.497  68.787  68.509  1.00  0.00           N  
ATOM   1844  H   SER   129      33.453  68.803  68.181  1.00  0.00           H  
ATOM   1845  CA  SER   129      31.386  68.869  67.538  1.00  0.00           C  
ATOM   1846  HA  SER   129      30.576  68.229  67.881  1.00  0.00           H  
ATOM   1847  CB  SER   129      30.797  70.349  67.452  1.00  0.00           C  
ATOM   1848  HB2 SER   129      30.284  70.418  66.495  1.00  0.00           H  
ATOM   1849  HB3 SER   129      30.183  70.491  68.338  1.00  0.00           H  
ATOM   1850  OG  SER   129      31.807  71.366  67.391  1.00  0.00           O  
ATOM   1851  HG  SER   129      31.386  72.076  66.882  1.00  0.00           H  
ATOM   1852  C   SER   129      31.845  68.372  66.170  1.00  0.00           C  
ATOM   1853  O   SER   129      33.046  68.333  65.841  1.00  0.00           O  
ATOM   1854  N   GLU   130      30.913  67.987  65.282  1.00  0.00           N  
ATOM   1855  H   GLU   130      29.964  68.080  65.619  1.00  0.00           H  
ATOM   1856  CA  GLU   130      31.093  67.673  63.893  1.00  0.00           C  
ATOM   1857  HA  GLU   130      32.048  67.176  63.734  1.00  0.00           H  
ATOM   1858  CB  GLU   130      29.951  66.737  63.514  1.00  0.00           C  
ATOM   1859  HB2 GLU   130      29.554  66.233  64.393  1.00  0.00           H  
ATOM   1860  HB3 GLU   130      29.103  67.263  63.080  1.00  0.00           H  
ATOM   1861  CG  GLU   130      30.341  65.683  62.488  1.00  0.00           C  
ATOM   1862  HG2 GLU   130      31.239  65.165  62.818  1.00  0.00           H  
ATOM   1863  HG3 GLU   130      29.496  65.000  62.428  1.00  0.00           H  
ATOM   1864  CD  GLU   130      30.711  66.245  61.145  1.00  0.00           C  
ATOM   1865  OE1 GLU   130      31.882  66.574  60.950  1.00  0.00           O  
ATOM   1866  OE2 GLU   130      29.872  66.345  60.212  1.00  0.00           O  
ATOM   1867  C   GLU   130      31.259  68.886  62.976  1.00  0.00           C  
ATOM   1868  O   GLU   130      30.297  69.399  62.410  1.00  0.00           O  
ATOM   1869  N   GLU   131      32.512  69.443  62.956  1.00  0.00           N  
ATOM   1870  H   GLU   131      33.212  68.823  63.340  1.00  0.00           H  
ATOM   1871  CA  GLU   131      32.870  70.481  62.074  1.00  0.00           C  
ATOM   1872  HA  GLU   131      31.977  70.581  61.462  1.00  0.00           H  
ATOM   1873  CB  GLU   131      33.122  71.760  62.814  1.00  0.00           C  
ATOM   1874  HB2 GLU   131      32.377  71.904  63.593  1.00  0.00           H  
ATOM   1875  HB3 GLU   131      34.086  71.552  63.274  1.00  0.00           H  
ATOM   1876  CG  GLU   131      33.306  73.044  61.983  1.00  0.00           C  
ATOM   1877  HG2 GLU   131      33.331  73.959  62.571  1.00  0.00           H  
ATOM   1878  HG3 GLU   131      34.215  72.912  61.400  1.00  0.00           H  
ATOM   1879  CD  GLU   131      32.194  73.313  61.010  1.00  0.00           C  
ATOM   1880  OE1 GLU   131      32.384  73.413  59.744  1.00  0.00           O  
ATOM   1881  OE2 GLU   131      31.016  73.174  61.444  1.00  0.00           O  
ATOM   1882  C   GLU   131      33.960  69.956  61.128  1.00  0.00           C  
ATOM   1883  O   GLU   131      35.013  70.606  61.007  1.00  0.00           O  
ATOM   1884  N   GLY   132      33.764  68.816  60.419  1.00  0.00           N  
ATOM   1885  H   GLY   132      33.108  68.111  60.728  1.00  0.00           H  
ATOM   1886  CA  GLY   132      34.556  68.416  59.331  1.00  0.00           C  
ATOM   1887  HA2 GLY   132      33.985  67.700  58.744  1.00  0.00           H  
ATOM   1888  HA3 GLY   132      34.711  69.335  58.770  1.00  0.00           H  
ATOM   1889  C   GLY   132      35.828  67.627  59.743  1.00  0.00           C  
ATOM   1890  O   GLY   132      36.755  67.480  58.924  1.00  0.00           O  
ATOM   1891  N   TYR   133      35.870  67.076  60.989  1.00  0.00           N  
ATOM   1892  H   TYR   133      35.024  67.092  61.542  1.00  0.00           H  
ATOM   1893  CA  TYR   133      36.958  66.203  61.370  1.00  0.00           C  
ATOM   1894  HA  TYR   133      37.554  65.767  60.572  1.00  0.00           H  
ATOM   1895  CB  TYR   133      37.848  66.991  62.342  1.00  0.00           C  
ATOM   1896  HB2 TYR   133      38.080  68.027  62.103  1.00  0.00           H  
ATOM   1897  HB3 TYR   133      37.396  67.164  63.317  1.00  0.00           H  
ATOM   1898  CG  TYR   133      39.141  66.302  62.669  1.00  0.00           C  
ATOM   1899  CD1 TYR   133      39.367  65.658  63.891  1.00  0.00           C  
ATOM   1900  HD1 TYR   133      38.581  65.596  64.635  1.00  0.00           H  
ATOM   1901  CE1 TYR   133      40.655  65.204  64.263  1.00  0.00           C  
ATOM   1902  HE1 TYR   133      40.819  64.564  65.121  1.00  0.00           H  
ATOM   1903  CZ  TYR   133      41.641  65.478  63.378  1.00  0.00           C  
ATOM   1904  OH  TYR   133      42.890  65.060  63.626  1.00  0.00           O  
ATOM   1905  HH  TYR   133      43.077  64.575  64.444  1.00  0.00           H  
ATOM   1906  CE2 TYR   133      41.414  66.070  62.096  1.00  0.00           C  
ATOM   1907  HE2 TYR   133      42.241  66.301  61.434  1.00  0.00           H  
ATOM   1908  CD2 TYR   133      40.167  66.538  61.778  1.00  0.00           C  
ATOM   1909  HD2 TYR   133      40.042  67.074  60.845  1.00  0.00           H  
ATOM   1910  C   TYR   133      36.374  64.953  62.040  1.00  0.00           C  
ATOM   1911  O   TYR   133      36.773  63.781  61.737  1.00  0.00           O  
ATOM   1912  N   GLN   134      35.336  65.159  62.965  1.00  0.00           N  
ATOM   1913  H   GLN   134      35.330  66.127  63.256  1.00  0.00           H  
ATOM   1914  CA  GLN   134      34.643  64.134  63.781  1.00  0.00           C  
ATOM   1915  HA  GLN   134      35.499  63.578  64.157  1.00  0.00           H  
ATOM   1916  CB  GLN   134      33.870  64.806  64.943  1.00  0.00           C  
ATOM   1917  HB2 GLN   134      34.486  65.462  65.554  1.00  0.00           H  
ATOM   1918  HB3 GLN   134      33.034  65.364  64.525  1.00  0.00           H  
ATOM   1919  CG  GLN   134      33.181  63.774  65.851  1.00  0.00           C  
ATOM   1920  HG2 GLN   134      32.987  62.851  65.308  1.00  0.00           H  
ATOM   1921  HG3 GLN   134      33.939  63.445  66.560  1.00  0.00           H  
ATOM   1922  CD  GLN   134      31.887  64.158  66.539  1.00  0.00           C  
ATOM   1923  OE1 GLN   134      31.563  65.321  66.856  1.00  0.00           O  
ATOM   1924  NE2 GLN   134      30.949  63.228  66.807  1.00  0.00           N  
ATOM   1925 HE21 GLN   134      30.075  63.583  67.171  1.00  0.00           H  
ATOM   1926 HE22 GLN   134      31.082  62.226  66.846  1.00  0.00           H  
ATOM   1927  C   GLN   134      33.818  63.272  62.765  1.00  0.00           C  
ATOM   1928  O   GLN   134      33.586  62.105  63.018  1.00  0.00           O  
ATOM   1929  N   ASP   135      33.442  63.797  61.601  1.00  0.00           N  
ATOM   1930  H   ASP   135      33.464  64.800  61.475  1.00  0.00           H  
ATOM   1931  CA  ASP   135      33.798  63.150  60.373  1.00  0.00           C  
ATOM   1932  HA  ASP   135      34.540  62.417  60.680  1.00  0.00           H  
ATOM   1933  CB  ASP   135      32.629  62.330  59.741  1.00  0.00           C  
ATOM   1934  HB2 ASP   135      33.011  61.965  58.790  1.00  0.00           H  
ATOM   1935  HB3 ASP   135      32.373  61.490  60.384  1.00  0.00           H  
ATOM   1936  CG  ASP   135      31.319  63.061  59.692  1.00  0.00           C  
ATOM   1937  OD1 ASP   135      31.114  63.793  58.744  1.00  0.00           O  
ATOM   1938  OD2 ASP   135      30.430  62.813  60.529  1.00  0.00           O  
ATOM   1939  C   ASP   135      34.587  64.096  59.448  1.00  0.00           C  
ATOM   1940  O   ASP   135      34.093  65.168  59.232  1.00  0.00           O  
ATOM   1941  N   TYR   136      35.697  63.571  58.852  1.00  0.00           N  
ATOM   1942  H   TYR   136      35.853  62.589  59.035  1.00  0.00           H  
ATOM   1943  CA  TYR   136      36.579  64.262  57.949  1.00  0.00           C  
ATOM   1944  HA  TYR   136      36.972  64.998  58.647  1.00  0.00           H  
ATOM   1945  CB  TYR   136      37.682  63.290  57.537  1.00  0.00           C  
ATOM   1946  HB2 TYR   136      37.347  62.547  56.815  1.00  0.00           H  
ATOM   1947  HB3 TYR   136      38.451  63.902  57.071  1.00  0.00           H  
ATOM   1948  CG  TYR   136      38.298  62.560  58.738  1.00  0.00           C  
ATOM   1949  CD1 TYR   136      38.316  61.154  58.806  1.00  0.00           C  
ATOM   1950  HD1 TYR   136      37.962  60.503  58.015  1.00  0.00           H  
ATOM   1951  CE1 TYR   136      39.013  60.534  59.826  1.00  0.00           C  
ATOM   1952  HE1 TYR   136      39.073  59.459  59.950  1.00  0.00           H  
ATOM   1953  CZ  TYR   136      39.699  61.301  60.716  1.00  0.00           C  
ATOM   1954  OH  TYR   136      40.518  60.603  61.641  1.00  0.00           O  
ATOM   1955  HH  TYR   136      40.362  59.647  61.670  1.00  0.00           H  
ATOM   1956  CE2 TYR   136      39.749  62.671  60.620  1.00  0.00           C  
ATOM   1957  HE2 TYR   136      40.408  63.228  61.276  1.00  0.00           H  
ATOM   1958  CD2 TYR   136      39.061  63.320  59.643  1.00  0.00           C  
ATOM   1959  HD2 TYR   136      39.136  64.393  59.520  1.00  0.00           H  
ATOM   1960  C   TYR   136      35.807  64.985  56.829  1.00  0.00           C  
ATOM   1961  O   TYR   136      34.950  64.405  56.183  1.00  0.00           O  
ATOM   1962  N   GLU   137      36.167  66.261  56.469  1.00  0.00           N  
ATOM   1963  H   GLU   137      36.790  66.832  57.025  1.00  0.00           H  
ATOM   1964  CA  GLU   137      35.650  67.012  55.380  1.00  0.00           C  
ATOM   1965  HA  GLU   137      34.588  66.857  55.202  1.00  0.00           H  
ATOM   1966  CB  GLU   137      35.770  68.509  55.759  1.00  0.00           C  
ATOM   1967  HB2 GLU   137      35.100  68.685  56.598  1.00  0.00           H  
ATOM   1968  HB3 GLU   137      36.762  68.714  56.155  1.00  0.00           H  
ATOM   1969  CG  GLU   137      35.447  69.427  54.542  1.00  0.00           C  
ATOM   1970  HG2 GLU   137      35.492  70.478  54.817  1.00  0.00           H  
ATOM   1971  HG3 GLU   137      36.135  69.272  53.713  1.00  0.00           H  
ATOM   1972  CD  GLU   137      34.047  69.246  53.995  1.00  0.00           C  
ATOM   1973  OE1 GLU   137      33.871  69.511  52.784  1.00  0.00           O  
ATOM   1974  OE2 GLU   137      33.050  69.123  54.715  1.00  0.00           O  
ATOM   1975  C   GLU   137      36.475  66.556  54.127  1.00  0.00           C  
ATOM   1976  O   GLU   137      37.703  66.684  54.082  1.00  0.00           O  
ATOM   1977  N   PRO   138      35.850  66.225  52.952  1.00  0.00           N  
ATOM   1978  CD  PRO   138      34.464  65.859  52.878  1.00  0.00           C  
ATOM   1979  HD2 PRO   138      33.775  66.699  52.824  1.00  0.00           H  
ATOM   1980  HD3 PRO   138      34.139  65.078  53.562  1.00  0.00           H  
ATOM   1981  CG  PRO   138      34.302  65.315  51.466  1.00  0.00           C  
ATOM   1982  HG2 PRO   138      34.203  66.107  50.727  1.00  0.00           H  
ATOM   1983  HG3 PRO   138      33.484  64.600  51.400  1.00  0.00           H  
ATOM   1984  CB  PRO   138      35.595  64.644  51.184  1.00  0.00           C  
ATOM   1985  HB2 PRO   138      35.788  64.534  50.119  1.00  0.00           H  
ATOM   1986  HB3 PRO   138      35.499  63.696  51.710  1.00  0.00           H  
ATOM   1987  CA  PRO   138      36.593  65.580  51.878  1.00  0.00           C  
ATOM   1988  HA  PRO   138      37.325  64.952  52.381  1.00  0.00           H  
ATOM   1989  C   PRO   138      37.202  66.653  50.924  1.00  0.00           C  
ATOM   1990  O   PRO   138      36.451  67.350  50.240  1.00  0.00           O  
ATOM   1991  N   GLU   139      38.558  66.784  50.832  1.00  0.00           N  
ATOM   1992  H   GLU   139      39.097  66.377  51.585  1.00  0.00           H  
ATOM   1993  CA  GLU   139      39.276  67.501  49.815  1.00  0.00           C  
ATOM   1994  HA  GLU   139      39.032  66.921  48.929  1.00  0.00           H  
ATOM   1995  CB  GLU   139      38.845  68.944  49.547  1.00  0.00           C  
ATOM   1996  HB2 GLU   139      37.829  68.963  49.158  1.00  0.00           H  
ATOM   1997  HB3 GLU   139      38.957  69.551  50.443  1.00  0.00           H  
ATOM   1998  CG  GLU   139      39.571  69.584  48.343  1.00  0.00           C  
ATOM   1999  HG2 GLU   139      39.184  70.598  48.257  1.00  0.00           H  
ATOM   2000  HG3 GLU   139      40.639  69.668  48.534  1.00  0.00           H  
ATOM   2001  CD  GLU   139      39.343  68.845  47.061  1.00  0.00           C  
ATOM   2002  OE1 GLU   139      38.193  68.774  46.603  1.00  0.00           O  
ATOM   2003  OE2 GLU   139      40.270  68.181  46.524  1.00  0.00           O  
ATOM   2004  C   GLU   139      40.818  67.243  49.952  1.00  0.00           C  
ATOM   2005  O   GLU   139      41.585  68.148  50.264  1.00  0.00           O  
ATOM   2006  N   ALA   140      41.213  66.014  49.645  1.00  0.00           N  
ATOM   2007  H   ALA   140      40.476  65.376  49.375  1.00  0.00           H  
ATOM   2008  CA  ALA   140      42.585  65.488  49.885  1.00  0.00           C  
ATOM   2009  HA  ALA   140      43.260  66.165  49.366  1.00  0.00           H  
ATOM   2010  CB  ALA   140      42.860  65.649  51.406  1.00  0.00           C  
ATOM   2011  HB1 ALA   140      43.923  65.478  51.563  1.00  0.00           H  
ATOM   2012  HB2 ALA   140      42.605  66.622  51.820  1.00  0.00           H  
ATOM   2013  HB3 ALA   140      42.278  64.846  51.855  1.00  0.00           H  
ATOM   2014  C   ALA   140      42.759  64.028  49.583  1.00  0.00           C  
ATOM   2015  O   ALA   140      43.894  63.550  49.265  1.00  0.00           O  
ATOM   2016  OXT ALA   140      41.722  63.350  49.255  1.00  0.00           O  
TER    2017      ALA   140 
ATOM   2017  N   MET   141      47.906  55.865  26.589  1.00  0.00           N  
ATOM   2018  H1  MET   141      47.577  54.909  26.362  1.00  0.00           H  
ATOM   2019  H2  MET   141      47.583  56.535  25.868  1.00  0.00           H  
ATOM   2020  H3  MET   141      47.594  56.190  27.521  1.00  0.00           H  
ATOM   2021  CA  MET   141      49.366  55.562  26.626  1.00  0.00           C  
ATOM   2022  HA  MET   141      49.642  55.199  25.640  1.00  0.00           H  
ATOM   2023  CB  MET   141      50.099  56.825  26.826  1.00  0.00           C  
ATOM   2024  HB2 MET   141      49.576  57.633  26.319  1.00  0.00           H  
ATOM   2025  HB3 MET   141      50.121  57.105  27.877  1.00  0.00           H  
ATOM   2026  CG  MET   141      51.553  56.826  26.397  1.00  0.00           C  
ATOM   2027  HG2 MET   141      51.560  56.897  25.312  1.00  0.00           H  
ATOM   2028  HG3 MET   141      52.092  57.695  26.768  1.00  0.00           H  
ATOM   2029  SD  MET   141      52.540  55.321  26.743  1.00  0.00           S  
ATOM   2030  CE  MET   141      53.934  55.385  25.567  1.00  0.00           C  
ATOM   2031  HE1 MET   141      53.691  54.971  24.591  1.00  0.00           H  
ATOM   2032  HE2 MET   141      54.330  56.390  25.445  1.00  0.00           H  
ATOM   2033  HE3 MET   141      54.721  54.756  25.978  1.00  0.00           H  
ATOM   2034  C   MET   141      49.755  54.510  27.652  1.00  0.00           C  
ATOM   2035  O   MET   141      49.878  54.820  28.821  1.00  0.00           O  
ATOM   2036  N   ASP   142      49.900  53.226  27.212  1.00  0.00           N  
ATOM   2037  H   ASP   142      49.789  53.041  26.224  1.00  0.00           H  
ATOM   2038  CA  ASP   142      49.771  52.022  28.012  1.00  0.00           C  
ATOM   2039  HA  ASP   142      48.798  52.142  28.484  1.00  0.00           H  
ATOM   2040  CB  ASP   142      49.763  50.695  27.147  1.00  0.00           C  
ATOM   2041  HB2 ASP   142      50.001  49.876  27.822  1.00  0.00           H  
ATOM   2042  HB3 ASP   142      48.770  50.501  26.747  1.00  0.00           H  
ATOM   2043  CG  ASP   142      50.793  50.493  26.079  1.00  0.00           C  
ATOM   2044  OD1 ASP   142      51.914  51.043  26.210  1.00  0.00           O  
ATOM   2045  OD2 ASP   142      50.550  49.745  25.102  1.00  0.00           O  
ATOM   2046  C   ASP   142      50.803  51.844  29.114  1.00  0.00           C  
ATOM   2047  O   ASP   142      50.540  51.355  30.235  1.00  0.00           O  
ATOM   2048  N   VAL   143      52.069  52.216  28.911  1.00  0.00           N  
ATOM   2049  H   VAL   143      52.419  52.385  27.978  1.00  0.00           H  
ATOM   2050  CA  VAL   143      53.056  52.382  29.916  1.00  0.00           C  
ATOM   2051  HA  VAL   143      53.468  51.418  30.204  1.00  0.00           H  
ATOM   2052  CB  VAL   143      54.182  53.142  29.323  1.00  0.00           C  
ATOM   2053  HB  VAL   143      53.872  54.172  29.162  1.00  0.00           H  
ATOM   2054  CG1 VAL   143      55.284  53.423  30.336  1.00  0.00           C  
ATOM   2055 HG11 VAL   143      56.090  53.967  29.849  1.00  0.00           H  
ATOM   2056 HG12 VAL   143      54.984  54.128  31.109  1.00  0.00           H  
ATOM   2057 HG13 VAL   143      55.692  52.489  30.716  1.00  0.00           H  
ATOM   2058  CG2 VAL   143      54.839  52.451  28.076  1.00  0.00           C  
ATOM   2059 HG21 VAL   143      55.700  53.050  27.787  1.00  0.00           H  
ATOM   2060 HG22 VAL   143      55.246  51.488  28.378  1.00  0.00           H  
ATOM   2061 HG23 VAL   143      54.218  52.390  27.185  1.00  0.00           H  
ATOM   2062  C   VAL   143      52.598  53.177  31.175  1.00  0.00           C  
ATOM   2063  O   VAL   143      52.820  52.812  32.341  1.00  0.00           O  
ATOM   2064  N   PHE   144      51.960  54.351  30.885  1.00  0.00           N  
ATOM   2065  H   PHE   144      51.780  54.689  29.949  1.00  0.00           H  
ATOM   2066  CA  PHE   144      51.436  55.200  31.936  1.00  0.00           C  
ATOM   2067  HA  PHE   144      52.124  55.002  32.755  1.00  0.00           H  
ATOM   2068  CB  PHE   144      51.486  56.697  31.587  1.00  0.00           C  
ATOM   2069  HB2 PHE   144      50.675  56.948  30.905  1.00  0.00           H  
ATOM   2070  HB3 PHE   144      51.212  57.194  32.515  1.00  0.00           H  
ATOM   2071  CG  PHE   144      52.788  57.275  31.205  1.00  0.00           C  
ATOM   2072  CD1 PHE   144      53.230  57.259  29.881  1.00  0.00           C  
ATOM   2073  HD1 PHE   144      52.528  56.970  29.107  1.00  0.00           H  
ATOM   2074  CE1 PHE   144      54.553  57.613  29.555  1.00  0.00           C  
ATOM   2075  HE1 PHE   144      54.934  57.546  28.542  1.00  0.00           H  
ATOM   2076  CZ  PHE   144      55.410  57.990  30.613  1.00  0.00           C  
ATOM   2077  HZ  PHE   144      56.468  58.177  30.472  1.00  0.00           H  
ATOM   2078  CE2 PHE   144      54.950  57.958  31.885  1.00  0.00           C  
ATOM   2079  HE2 PHE   144      55.645  58.085  32.706  1.00  0.00           H  
ATOM   2080  CD2 PHE   144      53.680  57.605  32.210  1.00  0.00           C  
ATOM   2081  HD2 PHE   144      53.404  57.503  33.252  1.00  0.00           H  
ATOM   2082  C   PHE   144      50.110  54.774  32.506  1.00  0.00           C  
ATOM   2083  O   PHE   144      49.860  54.930  33.698  1.00  0.00           O  
ATOM   2084  N   MET   145      49.207  54.194  31.697  1.00  0.00           N  
ATOM   2085  H   MET   145      49.367  54.189  30.699  1.00  0.00           H  
ATOM   2086  CA  MET   145      47.982  53.638  32.233  1.00  0.00           C  
ATOM   2087  HA  MET   145      47.546  54.417  32.854  1.00  0.00           H  
ATOM   2088  CB  MET   145      47.156  53.148  31.055  1.00  0.00           C  
ATOM   2089  HB2 MET   145      46.950  53.974  30.377  1.00  0.00           H  
ATOM   2090  HB3 MET   145      47.782  52.533  30.411  1.00  0.00           H  
ATOM   2091  CG  MET   145      45.826  52.595  31.451  1.00  0.00           C  
ATOM   2092  HG2 MET   145      45.350  52.292  30.521  1.00  0.00           H  
ATOM   2093  HG3 MET   145      45.944  51.687  32.038  1.00  0.00           H  
ATOM   2094  SD  MET   145      44.724  53.875  32.111  1.00  0.00           S  
ATOM   2095  CE  MET   145      43.724  53.031  33.331  1.00  0.00           C  
ATOM   2096  HE1 MET   145      42.800  53.599  33.401  1.00  0.00           H  
ATOM   2097  HE2 MET   145      43.551  52.032  32.937  1.00  0.00           H  
ATOM   2098  HE3 MET   145      44.242  53.070  34.287  1.00  0.00           H  
ATOM   2099  C   MET   145      48.213  52.439  33.128  1.00  0.00           C  
ATOM   2100  O   MET   145      47.776  52.363  34.286  1.00  0.00           O  
ATOM   2101  N   LYS   146      49.074  51.502  32.703  1.00  0.00           N  
ATOM   2102  H   LYS   146      49.561  51.587  31.821  1.00  0.00           H  
ATOM   2103  CA  LYS   146      49.277  50.248  33.492  1.00  0.00           C  
ATOM   2104  HA  LYS   146      48.397  49.803  33.950  1.00  0.00           H  
ATOM   2105  CB  LYS   146      50.022  49.243  32.570  1.00  0.00           C  
ATOM   2106  HB2 LYS   146      50.977  49.569  32.162  1.00  0.00           H  
ATOM   2107  HB3 LYS   146      50.329  48.488  33.292  1.00  0.00           H  
ATOM   2108  CG  LYS   146      49.239  48.534  31.477  1.00  0.00           C  
ATOM   2109  HG2 LYS   146      48.369  48.088  31.955  1.00  0.00           H  
ATOM   2110  HG3 LYS   146      48.913  49.306  30.782  1.00  0.00           H  
ATOM   2111  CD  LYS   146      49.890  47.348  30.734  1.00  0.00           C  
ATOM   2112  HD2 LYS   146      50.114  46.585  31.476  1.00  0.00           H  
ATOM   2113  HD3 LYS   146      49.229  47.020  29.934  1.00  0.00           H  
ATOM   2114  CE  LYS   146      51.162  47.911  30.152  1.00  0.00           C  
ATOM   2115  HE2 LYS   146      51.074  48.839  29.592  1.00  0.00           H  
ATOM   2116  HE3 LYS   146      51.838  48.114  30.979  1.00  0.00           H  
ATOM   2117  NZ  LYS   146      51.809  46.966  29.236  1.00  0.00           N  
ATOM   2118  HZ1 LYS   146      51.147  46.702  28.484  1.00  0.00           H  
ATOM   2119  HZ2 LYS   146      52.701  47.342  28.866  1.00  0.00           H  
ATOM   2120  HZ3 LYS   146      52.081  46.116  29.761  1.00  0.00           H  
ATOM   2121  C   LYS   146      50.178  50.536  34.661  1.00  0.00           C  
ATOM   2122  O   LYS   146      50.106  49.839  35.700  1.00  0.00           O  
ATOM   2123  N   GLY   147      51.101  51.520  34.539  1.00  0.00           N  
ATOM   2124  H   GLY   147      51.301  51.961  33.651  1.00  0.00           H  
ATOM   2125  CA  GLY   147      51.948  51.876  35.700  1.00  0.00           C  
ATOM   2126  HA2 GLY   147      52.418  50.997  36.134  1.00  0.00           H  
ATOM   2127  HA3 GLY   147      52.770  52.527  35.411  1.00  0.00           H  
ATOM   2128  C   GLY   147      51.175  52.511  36.821  1.00  0.00           C  
ATOM   2129  O   GLY   147      51.526  52.381  37.976  1.00  0.00           O  
ATOM   2130  N   LEU   148      49.877  53.052  36.621  1.00  0.00           N  
ATOM   2131  H   LEU   148      49.374  52.961  35.748  1.00  0.00           H  
ATOM   2132  CA  LEU   148      49.072  53.639  37.696  1.00  0.00           C  
ATOM   2133  HA  LEU   148      49.803  53.953  38.437  1.00  0.00           H  
ATOM   2134  CB  LEU   148      48.165  54.767  37.212  1.00  0.00           C  
ATOM   2135  HB2 LEU   148      48.684  55.454  36.547  1.00  0.00           H  
ATOM   2136  HB3 LEU   148      47.452  54.383  36.485  1.00  0.00           H  
ATOM   2137  CG  LEU   148      47.400  55.588  38.320  1.00  0.00           C  
ATOM   2138  HG  LEU   148      46.738  54.844  38.760  1.00  0.00           H  
ATOM   2139  CD1 LEU   148      48.215  56.261  39.422  1.00  0.00           C  
ATOM   2140 HD11 LEU   148      47.720  56.940  40.113  1.00  0.00           H  
ATOM   2141 HD12 LEU   148      48.692  55.509  40.048  1.00  0.00           H  
ATOM   2142 HD13 LEU   148      49.035  56.765  38.915  1.00  0.00           H  
ATOM   2143  CD2 LEU   148      46.435  56.543  37.704  1.00  0.00           C  
ATOM   2144 HD21 LEU   148      45.646  56.053  37.137  1.00  0.00           H  
ATOM   2145 HD22 LEU   148      46.026  57.034  38.584  1.00  0.00           H  
ATOM   2146 HD23 LEU   148      46.976  57.315  37.160  1.00  0.00           H  
ATOM   2147  C   LEU   148      48.206  52.532  38.390  1.00  0.00           C  
ATOM   2148  O   LEU   148      47.792  52.566  39.601  1.00  0.00           O  
ATOM   2149  N   SER   149      48.054  51.334  37.787  1.00  0.00           N  
ATOM   2150  H   SER   149      48.075  51.332  36.776  1.00  0.00           H  
ATOM   2151  CA  SER   149      47.737  50.055  38.514  1.00  0.00           C  
ATOM   2152  HA  SER   149      47.046  50.305  39.315  1.00  0.00           H  
ATOM   2153  CB  SER   149      47.113  49.005  37.636  1.00  0.00           C  
ATOM   2154  HB2 SER   149      46.935  48.175  38.315  1.00  0.00           H  
ATOM   2155  HB3 SER   149      46.110  49.327  37.369  1.00  0.00           H  
ATOM   2156  OG  SER   149      47.799  48.587  36.461  1.00  0.00           O  
ATOM   2157  HG  SER   149      47.498  47.669  36.382  1.00  0.00           H  
ATOM   2158  C   SER   149      48.956  49.437  39.265  1.00  0.00           C  
ATOM   2159  O   SER   149      48.896  48.934  40.368  1.00  0.00           O  
ATOM   2160  N   LYS   150      50.138  49.617  38.731  1.00  0.00           N  
ATOM   2161  H   LYS   150      50.030  50.071  37.834  1.00  0.00           H  
ATOM   2162  CA  LYS   150      51.396  49.136  39.273  1.00  0.00           C  
ATOM   2163  HA  LYS   150      51.196  48.109  39.569  1.00  0.00           H  
ATOM   2164  CB  LYS   150      52.544  49.044  38.279  1.00  0.00           C  
ATOM   2165  HB2 LYS   150      52.074  48.668  37.373  1.00  0.00           H  
ATOM   2166  HB3 LYS   150      53.021  50.001  38.078  1.00  0.00           H  
ATOM   2167  CG  LYS   150      53.700  48.208  38.721  1.00  0.00           C  
ATOM   2168  HG2 LYS   150      54.637  48.546  38.284  1.00  0.00           H  
ATOM   2169  HG3 LYS   150      53.806  48.351  39.795  1.00  0.00           H  
ATOM   2170  CD  LYS   150      53.378  46.737  38.472  1.00  0.00           C  
ATOM   2171  HD2 LYS   150      52.508  46.461  39.063  1.00  0.00           H  
ATOM   2172  HD3 LYS   150      53.070  46.576  37.440  1.00  0.00           H  
ATOM   2173  CE  LYS   150      54.640  45.973  38.782  1.00  0.00           C  
ATOM   2174  HE2 LYS   150      55.448  46.313  38.139  1.00  0.00           H  
ATOM   2175  HE3 LYS   150      54.856  46.191  39.825  1.00  0.00           H  
ATOM   2176  NZ  LYS   150      54.564  44.490  38.591  1.00  0.00           N  
ATOM   2177  HZ1 LYS   150      54.190  44.288  37.646  1.00  0.00           H  
ATOM   2178  HZ2 LYS   150      55.532  44.137  38.694  1.00  0.00           H  
ATOM   2179  HZ3 LYS   150      53.869  44.245  39.319  1.00  0.00           H  
ATOM   2180  C   LYS   150      51.724  49.887  40.588  1.00  0.00           C  
ATOM   2181  O   LYS   150      51.989  49.274  41.620  1.00  0.00           O  
ATOM   2182  N   ALA   151      51.726  51.182  40.532  1.00  0.00           N  
ATOM   2183  H   ALA   151      51.528  51.639  39.652  1.00  0.00           H  
ATOM   2184  CA  ALA   151      51.744  52.023  41.799  1.00  0.00           C  
ATOM   2185  HA  ALA   151      52.702  51.824  42.274  1.00  0.00           H  
ATOM   2186  CB  ALA   151      51.740  53.539  41.351  1.00  0.00           C  
ATOM   2187  HB1 ALA   151      52.529  53.705  40.620  1.00  0.00           H  
ATOM   2188  HB2 ALA   151      50.822  53.780  40.819  1.00  0.00           H  
ATOM   2189  HB3 ALA   151      51.865  54.211  42.197  1.00  0.00           H  
ATOM   2190  C   ALA   151      50.687  51.613  42.853  1.00  0.00           C  
ATOM   2191  O   ALA   151      51.039  51.680  44.048  1.00  0.00           O  
ATOM   2192  N   LYS   152      49.453  51.203  42.523  1.00  0.00           N  
ATOM   2193  H   LYS   152      49.206  51.055  41.554  1.00  0.00           H  
ATOM   2194  CA  LYS   152      48.466  50.852  43.522  1.00  0.00           C  
ATOM   2195  HA  LYS   152      48.748  51.202  44.513  1.00  0.00           H  
ATOM   2196  CB  LYS   152      47.160  51.504  43.192  1.00  0.00           C  
ATOM   2197  HB2 LYS   152      47.406  52.541  42.971  1.00  0.00           H  
ATOM   2198  HB3 LYS   152      46.642  51.196  42.287  1.00  0.00           H  
ATOM   2199  CG  LYS   152      46.152  51.417  44.307  1.00  0.00           C  
ATOM   2200  HG2 LYS   152      45.411  50.664  44.044  1.00  0.00           H  
ATOM   2201  HG3 LYS   152      46.642  51.066  45.213  1.00  0.00           H  
ATOM   2202  CD  LYS   152      45.430  52.725  44.557  1.00  0.00           C  
ATOM   2203  HD2 LYS   152      46.089  53.465  45.007  1.00  0.00           H  
ATOM   2204  HD3 LYS   152      44.965  53.016  43.617  1.00  0.00           H  
ATOM   2205  CE  LYS   152      44.188  52.463  45.487  1.00  0.00           C  
ATOM   2206  HE2 LYS   152      43.652  51.554  45.230  1.00  0.00           H  
ATOM   2207  HE3 LYS   152      44.520  52.395  46.520  1.00  0.00           H  
ATOM   2208  NZ  LYS   152      43.228  53.536  45.232  1.00  0.00           N  
ATOM   2209  HZ1 LYS   152      42.777  53.389  44.311  1.00  0.00           H  
ATOM   2210  HZ2 LYS   152      42.505  53.670  45.961  1.00  0.00           H  
ATOM   2211  HZ3 LYS   152      43.774  54.417  45.236  1.00  0.00           H  
ATOM   2212  C   LYS   152      48.375  49.335  43.719  1.00  0.00           C  
ATOM   2213  O   LYS   152      47.378  48.692  43.526  1.00  0.00           O  
ATOM   2214  N   GLU   153      49.548  48.786  44.043  1.00  0.00           N  
ATOM   2215  H   GLU   153      50.395  49.325  44.156  1.00  0.00           H  
ATOM   2216  CA  GLU   153      49.742  47.416  44.381  1.00  0.00           C  
ATOM   2217  HA  GLU   153      48.862  47.012  44.877  1.00  0.00           H  
ATOM   2218  CB  GLU   153      50.215  46.650  43.133  1.00  0.00           C  
ATOM   2219  HB2 GLU   153      49.376  46.497  42.457  1.00  0.00           H  
ATOM   2220  HB3 GLU   153      50.966  47.206  42.576  1.00  0.00           H  
ATOM   2221  CG  GLU   153      50.768  45.273  43.611  1.00  0.00           C  
ATOM   2222  HG2 GLU   153      51.196  44.829  42.715  1.00  0.00           H  
ATOM   2223  HG3 GLU   153      51.680  45.376  44.195  1.00  0.00           H  
ATOM   2224  CD  GLU   153      49.676  44.366  44.189  1.00  0.00           C  
ATOM   2225  OE1 GLU   153      49.222  43.474  43.431  1.00  0.00           O  
ATOM   2226  OE2 GLU   153      49.316  44.445  45.398  1.00  0.00           O  
ATOM   2227  C   GLU   153      50.896  47.516  45.447  1.00  0.00           C  
ATOM   2228  O   GLU   153      51.810  48.310  45.338  1.00  0.00           O  
ATOM   2229  N   GLY   154      50.800  46.631  46.508  1.00  0.00           N  
ATOM   2230  H   GLY   154      50.213  45.808  46.478  1.00  0.00           H  
ATOM   2231  CA  GLY   154      51.676  46.645  47.632  1.00  0.00           C  
ATOM   2232  HA2 GLY   154      51.255  46.032  48.425  1.00  0.00           H  
ATOM   2233  HA3 GLY   154      52.597  46.212  47.248  1.00  0.00           H  
ATOM   2234  C   GLY   154      51.967  47.999  48.316  1.00  0.00           C  
ATOM   2235  O   GLY   154      53.154  48.230  48.539  1.00  0.00           O  
ATOM   2236  N   VAL   155      50.856  48.792  48.652  1.00  0.00           N  
ATOM   2237  H   VAL   155      49.968  48.321  48.542  1.00  0.00           H  
ATOM   2238  CA  VAL   155      51.060  50.191  49.038  1.00  0.00           C  
ATOM   2239  HA  VAL   155      51.918  50.553  48.476  1.00  0.00           H  
ATOM   2240  CB  VAL   155      49.903  51.151  48.659  1.00  0.00           C  
ATOM   2241  HB  VAL   155      48.984  50.724  49.056  1.00  0.00           H  
ATOM   2242  CG1 VAL   155      49.926  52.576  49.196  1.00  0.00           C  
ATOM   2243 HG11 VAL   155      50.860  53.065  48.923  1.00  0.00           H  
ATOM   2244 HG12 VAL   155      49.025  53.136  48.952  1.00  0.00           H  
ATOM   2245 HG13 VAL   155      49.944  52.481  50.280  1.00  0.00           H  
ATOM   2246  CG2 VAL   155      49.877  51.232  47.119  1.00  0.00           C  
ATOM   2247 HG21 VAL   155      50.805  51.682  46.771  1.00  0.00           H  
ATOM   2248 HG22 VAL   155      49.692  50.243  46.706  1.00  0.00           H  
ATOM   2249 HG23 VAL   155      49.061  51.846  46.742  1.00  0.00           H  
ATOM   2250  C   VAL   155      51.267  50.231  50.585  1.00  0.00           C  
ATOM   2251  O   VAL   155      50.668  49.431  51.346  1.00  0.00           O  
ATOM   2252  N   VAL   156      52.164  51.201  50.968  1.00  0.00           N  
ATOM   2253  H   VAL   156      52.598  51.867  50.342  1.00  0.00           H  
ATOM   2254  CA  VAL   156      52.462  51.413  52.351  1.00  0.00           C  
ATOM   2255  HA  VAL   156      51.816  50.893  53.055  1.00  0.00           H  
ATOM   2256  CB  VAL   156      53.901  50.923  52.490  1.00  0.00           C  
ATOM   2257  HB  VAL   156      54.565  51.423  51.787  1.00  0.00           H  
ATOM   2258  CG1 VAL   156      54.594  51.190  53.787  1.00  0.00           C  
ATOM   2259 HG11 VAL   156      55.631  50.861  53.781  1.00  0.00           H  
ATOM   2260 HG12 VAL   156      54.574  52.230  54.108  1.00  0.00           H  
ATOM   2261 HG13 VAL   156      54.098  50.797  54.673  1.00  0.00           H  
ATOM   2262  CG2 VAL   156      53.970  49.397  52.154  1.00  0.00           C  
ATOM   2263 HG21 VAL   156      53.334  48.874  52.865  1.00  0.00           H  
ATOM   2264 HG22 VAL   156      53.666  49.111  51.150  1.00  0.00           H  
ATOM   2265 HG23 VAL   156      54.992  49.037  52.254  1.00  0.00           H  
ATOM   2266  C   VAL   156      52.286  52.958  52.806  1.00  0.00           C  
ATOM   2267  O   VAL   156      52.221  53.847  51.931  1.00  0.00           O  
ATOM   2268  N   ALA   157      52.217  53.162  54.124  1.00  0.00           N  
ATOM   2269  H   ALA   157      52.280  52.368  54.747  1.00  0.00           H  
ATOM   2270  CA  ALA   157      51.845  54.424  54.779  1.00  0.00           C  
ATOM   2271  HA  ALA   157      52.126  55.288  54.182  1.00  0.00           H  
ATOM   2272  CB  ALA   157      50.364  54.409  55.077  1.00  0.00           C  
ATOM   2273  HB1 ALA   157      50.059  53.547  55.668  1.00  0.00           H  
ATOM   2274  HB2 ALA   157      50.059  55.229  55.724  1.00  0.00           H  
ATOM   2275  HB3 ALA   157      49.731  54.497  54.197  1.00  0.00           H  
ATOM   2276  C   ALA   157      52.737  54.609  56.032  1.00  0.00           C  
ATOM   2277  O   ALA   157      53.706  53.893  56.340  1.00  0.00           O  
ATOM   2278  N   ALA   158      52.458  55.735  56.795  1.00  0.00           N  
ATOM   2279  H   ALA   158      51.676  56.294  56.481  1.00  0.00           H  
ATOM   2280  CA  ALA   158      52.967  55.873  58.126  1.00  0.00           C  
ATOM   2281  HA  ALA   158      52.998  54.917  58.644  1.00  0.00           H  
ATOM   2282  CB  ALA   158      54.347  56.458  58.100  1.00  0.00           C  
ATOM   2283  HB1 ALA   158      54.709  56.711  59.094  1.00  0.00           H  
ATOM   2284  HB2 ALA   158      55.049  55.795  57.598  1.00  0.00           H  
ATOM   2285  HB3 ALA   158      54.266  57.383  57.532  1.00  0.00           H  
ATOM   2286  C   ALA   158      51.874  56.721  58.817  1.00  0.00           C  
ATOM   2287  O   ALA   158      50.904  57.303  58.239  1.00  0.00           O  
ATOM   2288  N   ALA   159      52.005  56.807  60.222  1.00  0.00           N  
ATOM   2289  H   ALA   159      52.806  56.352  60.640  1.00  0.00           H  
ATOM   2290  CA  ALA   159      51.398  57.842  61.073  1.00  0.00           C  
ATOM   2291  HA  ALA   159      51.046  58.598  60.374  1.00  0.00           H  
ATOM   2292  CB  ALA   159      50.233  57.181  61.766  1.00  0.00           C  
ATOM   2293  HB1 ALA   159      49.586  57.894  62.273  1.00  0.00           H  
ATOM   2294  HB2 ALA   159      49.581  56.712  61.031  1.00  0.00           H  
ATOM   2295  HB3 ALA   159      50.654  56.560  62.554  1.00  0.00           H  
ATOM   2296  C   ALA   159      52.539  58.503  61.813  1.00  0.00           C  
ATOM   2297  O   ALA   159      53.650  58.002  62.007  1.00  0.00           O  
ATOM   2298  N   GLU   160      52.180  59.731  62.328  1.00  0.00           N  
ATOM   2299  H   GLU   160      51.347  60.295  62.221  1.00  0.00           H  
ATOM   2300  CA  GLU   160      53.243  60.714  62.887  1.00  0.00           C  
ATOM   2301  HA  GLU   160      53.939  60.145  63.499  1.00  0.00           H  
ATOM   2302  CB  GLU   160      53.994  61.287  61.701  1.00  0.00           C  
ATOM   2303  HB2 GLU   160      54.155  60.444  61.032  1.00  0.00           H  
ATOM   2304  HB3 GLU   160      53.306  62.011  61.268  1.00  0.00           H  
ATOM   2305  CG  GLU   160      55.178  62.115  62.135  1.00  0.00           C  
ATOM   2306  HG2 GLU   160      55.527  62.484  61.173  1.00  0.00           H  
ATOM   2307  HG3 GLU   160      54.870  62.889  62.835  1.00  0.00           H  
ATOM   2308  CD  GLU   160      56.263  61.256  62.786  1.00  0.00           C  
ATOM   2309  OE1 GLU   160      56.450  61.106  64.013  1.00  0.00           O  
ATOM   2310  OE2 GLU   160      56.931  60.537  61.972  1.00  0.00           O  
ATOM   2311  C   GLU   160      52.637  61.705  63.863  1.00  0.00           C  
ATOM   2312  O   GLU   160      51.720  62.404  63.509  1.00  0.00           O  
ATOM   2313  N   LYS   161      53.340  61.847  65.056  1.00  0.00           N  
ATOM   2314  H   LYS   161      54.187  61.299  65.129  1.00  0.00           H  
ATOM   2315  CA  LYS   161      52.994  62.867  66.011  1.00  0.00           C  
ATOM   2316  HA  LYS   161      51.919  63.032  65.983  1.00  0.00           H  
ATOM   2317  CB  LYS   161      53.326  62.457  67.384  1.00  0.00           C  
ATOM   2318  HB2 LYS   161      53.107  61.421  67.636  1.00  0.00           H  
ATOM   2319  HB3 LYS   161      54.408  62.470  67.495  1.00  0.00           H  
ATOM   2320  CG  LYS   161      52.596  63.326  68.448  1.00  0.00           C  
ATOM   2321  HG2 LYS   161      52.842  64.376  68.302  1.00  0.00           H  
ATOM   2322  HG3 LYS   161      51.528  63.138  68.351  1.00  0.00           H  
ATOM   2323  CD  LYS   161      53.125  63.135  69.865  1.00  0.00           C  
ATOM   2324  HD2 LYS   161      53.976  63.801  69.989  1.00  0.00           H  
ATOM   2325  HD3 LYS   161      52.378  63.481  70.577  1.00  0.00           H  
ATOM   2326  CE  LYS   161      53.613  61.736  70.189  1.00  0.00           C  
ATOM   2327  HE2 LYS   161      52.868  61.015  69.862  1.00  0.00           H  
ATOM   2328  HE3 LYS   161      54.530  61.603  69.620  1.00  0.00           H  
ATOM   2329  NZ  LYS   161      53.819  61.486  71.635  1.00  0.00           N  
ATOM   2330  HZ1 LYS   161      54.605  62.065  71.980  1.00  0.00           H  
ATOM   2331  HZ2 LYS   161      53.057  61.954  72.159  1.00  0.00           H  
ATOM   2332  HZ3 LYS   161      53.982  60.486  71.851  1.00  0.00           H  
ATOM   2333  C   LYS   161      53.668  64.183  65.638  1.00  0.00           C  
ATOM   2334  O   LYS   161      54.635  64.629  66.220  1.00  0.00           O  
ATOM   2335  N   THR   162      53.315  64.775  64.539  1.00  0.00           N  
ATOM   2336  H   THR   162      52.465  64.450  64.099  1.00  0.00           H  
ATOM   2337  CA  THR   162      54.090  65.937  63.969  1.00  0.00           C  
ATOM   2338  HA  THR   162      55.141  65.673  64.054  1.00  0.00           H  
ATOM   2339  CB  THR   162      53.674  66.302  62.528  1.00  0.00           C  
ATOM   2340  HB  THR   162      54.331  67.089  62.166  1.00  0.00           H  
ATOM   2341  CG2 THR   162      53.539  65.227  61.477  1.00  0.00           C  
ATOM   2342 HG21 THR   162      54.597  65.006  61.351  1.00  0.00           H  
ATOM   2343 HG22 THR   162      52.883  64.424  61.807  1.00  0.00           H  
ATOM   2344 HG23 THR   162      53.173  65.618  60.530  1.00  0.00           H  
ATOM   2345  OG1 THR   162      52.424  66.863  62.542  1.00  0.00           O  
ATOM   2346  HG1 THR   162      51.869  66.116  62.813  1.00  0.00           H  
ATOM   2347  C   THR   162      53.981  67.236  64.766  1.00  0.00           C  
ATOM   2348  O   THR   162      53.097  67.359  65.616  1.00  0.00           O  
ATOM   2349  N   LYS   163      54.885  68.242  64.508  1.00  0.00           N  
ATOM   2350  H   LYS   163      55.728  68.080  63.973  1.00  0.00           H  
ATOM   2351  CA  LYS   163      54.692  69.546  65.118  1.00  0.00           C  
ATOM   2352  HA  LYS   163      54.922  69.359  66.165  1.00  0.00           H  
ATOM   2353  CB  LYS   163      55.650  70.563  64.489  1.00  0.00           C  
ATOM   2354  HB2 LYS   163      56.664  70.228  64.694  1.00  0.00           H  
ATOM   2355  HB3 LYS   163      55.467  70.561  63.416  1.00  0.00           H  
ATOM   2356  CG  LYS   163      55.733  72.009  65.011  1.00  0.00           C  
ATOM   2357  HG2 LYS   163      55.620  72.035  66.093  1.00  0.00           H  
ATOM   2358  HG3 LYS   163      56.667  72.441  64.658  1.00  0.00           H  
ATOM   2359  CD  LYS   163      54.748  72.995  64.388  1.00  0.00           C  
ATOM   2360  HD2 LYS   163      54.987  73.096  63.332  1.00  0.00           H  
ATOM   2361  HD3 LYS   163      53.694  72.770  64.542  1.00  0.00           H  
ATOM   2362  CE  LYS   163      54.900  74.384  64.965  1.00  0.00           C  
ATOM   2363  HE2 LYS   163      54.614  74.392  66.014  1.00  0.00           H  
ATOM   2364  HE3 LYS   163      55.950  74.665  64.959  1.00  0.00           H  
ATOM   2365  NZ  LYS   163      54.102  75.419  64.241  1.00  0.00           N  
ATOM   2366  HZ1 LYS   163      53.122  75.086  64.290  1.00  0.00           H  
ATOM   2367  HZ2 LYS   163      54.221  76.322  64.735  1.00  0.00           H  
ATOM   2368  HZ3 LYS   163      54.472  75.449  63.275  1.00  0.00           H  
ATOM   2369  C   LYS   163      53.313  70.089  64.843  1.00  0.00           C  
ATOM   2370  O   LYS   163      52.853  70.693  65.822  1.00  0.00           O  
ATOM   2371  N   GLN   164      52.606  69.786  63.730  1.00  0.00           N  
ATOM   2372  H   GLN   164      53.005  69.146  63.056  1.00  0.00           H  
ATOM   2373  CA  GLN   164      51.251  70.225  63.450  1.00  0.00           C  
ATOM   2374  HA  GLN   164      51.156  71.057  64.145  1.00  0.00           H  
ATOM   2375  CB  GLN   164      51.268  70.625  61.960  1.00  0.00           C  
ATOM   2376  HB2 GLN   164      52.149  71.149  61.594  1.00  0.00           H  
ATOM   2377  HB3 GLN   164      51.203  69.738  61.333  1.00  0.00           H  
ATOM   2378  CG  GLN   164      50.152  71.572  61.586  1.00  0.00           C  
ATOM   2379  HG2 GLN   164      49.197  71.052  61.548  1.00  0.00           H  
ATOM   2380  HG3 GLN   164      50.060  72.334  62.358  1.00  0.00           H  
ATOM   2381  CD  GLN   164      50.424  72.370  60.357  1.00  0.00           C  
ATOM   2382  OE1 GLN   164      51.217  71.974  59.484  1.00  0.00           O  
ATOM   2383  NE2 GLN   164      49.717  73.464  60.262  1.00  0.00           N  
ATOM   2384 HE21 GLN   164      49.704  73.950  59.376  1.00  0.00           H  
ATOM   2385 HE22 GLN   164      48.997  73.691  60.936  1.00  0.00           H  
ATOM   2386  C   GLN   164      50.188  69.150  63.759  1.00  0.00           C  
ATOM   2387  O   GLN   164      49.112  69.125  63.154  1.00  0.00           O  
ATOM   2388  N   GLY   165      50.546  68.195  64.641  1.00  0.00           N  
ATOM   2389  H   GLY   165      51.378  68.244  65.214  1.00  0.00           H  
ATOM   2390  CA  GLY   165      49.555  67.195  65.139  1.00  0.00           C  
ATOM   2391  HA2 GLY   165      49.649  67.094  66.218  1.00  0.00           H  
ATOM   2392  HA3 GLY   165      48.584  67.656  64.970  1.00  0.00           H  
ATOM   2393  C   GLY   165      49.676  65.824  64.515  1.00  0.00           C  
ATOM   2394  O   GLY   165      50.701  65.486  63.946  1.00  0.00           O  
ATOM   2395  N   VAL   166      48.635  64.918  64.780  1.00  0.00           N  
ATOM   2396  H   VAL   166      47.713  65.251  65.029  1.00  0.00           H  
ATOM   2397  CA  VAL   166      48.676  63.592  64.164  1.00  0.00           C  
ATOM   2398  HA  VAL   166      49.695  63.213  64.205  1.00  0.00           H  
ATOM   2399  CB  VAL   166      47.643  62.643  64.834  1.00  0.00           C  
ATOM   2400  HB  VAL   166      46.721  63.220  64.876  1.00  0.00           H  
ATOM   2401  CG1 VAL   166      47.345  61.423  64.009  1.00  0.00           C  
ATOM   2402 HG11 VAL   166      47.084  61.703  62.990  1.00  0.00           H  
ATOM   2403 HG12 VAL   166      48.217  60.804  63.806  1.00  0.00           H  
ATOM   2404 HG13 VAL   166      46.532  60.826  64.415  1.00  0.00           H  
ATOM   2405  CG2 VAL   166      48.045  62.148  66.219  1.00  0.00           C  
ATOM   2406 HG21 VAL   166      48.496  61.161  66.139  1.00  0.00           H  
ATOM   2407 HG22 VAL   166      48.765  62.812  66.694  1.00  0.00           H  
ATOM   2408 HG23 VAL   166      47.189  62.136  66.892  1.00  0.00           H  
ATOM   2409  C   VAL   166      48.433  63.777  62.654  1.00  0.00           C  
ATOM   2410  O   VAL   166      47.335  64.057  62.193  1.00  0.00           O  
ATOM   2411  N   ALA   167      49.583  63.520  61.942  1.00  0.00           N  
ATOM   2412  H   ALA   167      50.370  63.207  62.493  1.00  0.00           H  
ATOM   2413  CA  ALA   167      49.461  63.270  60.456  1.00  0.00           C  
ATOM   2414  HA  ALA   167      48.507  63.655  60.105  1.00  0.00           H  
ATOM   2415  CB  ALA   167      50.429  64.040  59.677  1.00  0.00           C  
ATOM   2416  HB1 ALA   167      50.279  63.875  58.612  1.00  0.00           H  
ATOM   2417  HB2 ALA   167      50.326  65.109  59.851  1.00  0.00           H  
ATOM   2418  HB3 ALA   167      51.407  63.740  60.049  1.00  0.00           H  
ATOM   2419  C   ALA   167      49.520  61.797  60.138  1.00  0.00           C  
ATOM   2420  O   ALA   167      50.088  60.967  60.893  1.00  0.00           O  
ATOM   2421  N   GLU   168      48.972  61.411  59.027  1.00  0.00           N  
ATOM   2422  H   GLU   168      48.482  62.039  58.404  1.00  0.00           H  
ATOM   2423  CA  GLU   168      49.101  60.122  58.493  1.00  0.00           C  
ATOM   2424  HA  GLU   168      50.095  59.723  58.682  1.00  0.00           H  
ATOM   2425  CB  GLU   168      47.995  59.234  59.056  1.00  0.00           C  
ATOM   2426  HB2 GLU   168      48.532  58.798  59.896  1.00  0.00           H  
ATOM   2427  HB3 GLU   168      47.220  59.793  59.577  1.00  0.00           H  
ATOM   2428  CG  GLU   168      47.539  58.062  58.238  1.00  0.00           C  
ATOM   2429  HG2 GLU   168      48.454  57.744  57.742  1.00  0.00           H  
ATOM   2430  HG3 GLU   168      47.233  57.227  58.864  1.00  0.00           H  
ATOM   2431  CD  GLU   168      46.620  58.398  57.101  1.00  0.00           C  
ATOM   2432  OE1 GLU   168      46.492  57.643  56.082  1.00  0.00           O  
ATOM   2433  OE2 GLU   168      45.927  59.459  57.229  1.00  0.00           O  
ATOM   2434  C   GLU   168      49.039  60.408  57.017  1.00  0.00           C  
ATOM   2435  O   GLU   168      48.352  61.327  56.501  1.00  0.00           O  
ATOM   2436  N   ALA   169      49.681  59.542  56.202  1.00  0.00           N  
ATOM   2437  H   ALA   169      50.053  58.658  56.521  1.00  0.00           H  
ATOM   2438  CA  ALA   169      49.793  59.792  54.727  1.00  0.00           C  
ATOM   2439  HA  ALA   169      48.852  60.135  54.302  1.00  0.00           H  
ATOM   2440  CB  ALA   169      50.862  60.843  54.331  1.00  0.00           C  
ATOM   2441  HB1 ALA   169      50.842  61.728  54.963  1.00  0.00           H  
ATOM   2442  HB2 ALA   169      51.814  60.326  54.435  1.00  0.00           H  
ATOM   2443  HB3 ALA   169      50.688  61.130  53.296  1.00  0.00           H  
ATOM   2444  C   ALA   169      50.100  58.430  54.088  1.00  0.00           C  
ATOM   2445  O   ALA   169      51.005  57.714  54.597  1.00  0.00           O  
ATOM   2446  N   ALA   170      49.673  58.320  52.781  1.00  0.00           N  
ATOM   2447  H   ALA   170      49.139  59.095  52.412  1.00  0.00           H  
ATOM   2448  CA  ALA   170      49.974  57.067  52.133  1.00  0.00           C  
ATOM   2449  HA  ALA   170      50.577  56.441  52.786  1.00  0.00           H  
ATOM   2450  CB  ALA   170      48.709  56.349  51.809  1.00  0.00           C  
ATOM   2451  HB1 ALA   170      48.168  57.033  51.158  1.00  0.00           H  
ATOM   2452  HB2 ALA   170      48.883  55.331  51.464  1.00  0.00           H  
ATOM   2453  HB3 ALA   170      48.026  56.225  52.646  1.00  0.00           H  
ATOM   2454  C   ALA   170      50.810  57.422  50.891  1.00  0.00           C  
ATOM   2455  O   ALA   170      50.574  58.469  50.244  1.00  0.00           O  
ATOM   2456  N   GLY   171      51.701  56.517  50.518  1.00  0.00           N  
ATOM   2457  H   GLY   171      51.883  55.636  50.980  1.00  0.00           H  
ATOM   2458  CA  GLY   171      52.251  56.677  49.186  1.00  0.00           C  
ATOM   2459  HA2 GLY   171      51.459  57.030  48.530  1.00  0.00           H  
ATOM   2460  HA3 GLY   171      52.982  57.478  49.264  1.00  0.00           H  
ATOM   2461  C   GLY   171      52.891  55.451  48.537  1.00  0.00           C  
ATOM   2462  O   GLY   171      53.254  54.479  49.205  1.00  0.00           O  
ATOM   2463  N   LYS   172      53.163  55.679  47.243  1.00  0.00           N  
ATOM   2464  H   LYS   172      53.023  56.593  46.835  1.00  0.00           H  
ATOM   2465  CA  LYS   172      53.878  54.769  46.344  1.00  0.00           C  
ATOM   2466  HA  LYS   172      54.926  54.704  46.627  1.00  0.00           H  
ATOM   2467  CB  LYS   172      53.216  53.429  46.079  1.00  0.00           C  
ATOM   2468  HB2 LYS   172      52.918  52.945  47.006  1.00  0.00           H  
ATOM   2469  HB3 LYS   172      52.297  53.564  45.512  1.00  0.00           H  
ATOM   2470  CG  LYS   172      54.046  52.417  45.336  1.00  0.00           C  
ATOM   2471  HG2 LYS   172      53.668  52.506  44.320  1.00  0.00           H  
ATOM   2472  HG3 LYS   172      55.066  52.791  45.266  1.00  0.00           H  
ATOM   2473  CD  LYS   172      53.919  50.985  45.753  1.00  0.00           C  
ATOM   2474  HD2 LYS   172      54.394  50.908  46.729  1.00  0.00           H  
ATOM   2475  HD3 LYS   172      52.898  50.612  45.705  1.00  0.00           H  
ATOM   2476  CE  LYS   172      54.714  50.101  44.805  1.00  0.00           C  
ATOM   2477  HE2 LYS   172      54.362  50.181  43.780  1.00  0.00           H  
ATOM   2478  HE3 LYS   172      55.775  50.332  44.855  1.00  0.00           H  
ATOM   2479  NZ  LYS   172      54.505  48.626  45.199  1.00  0.00           N  
ATOM   2480  HZ1 LYS   172      54.835  48.421  46.160  1.00  0.00           H  
ATOM   2481  HZ2 LYS   172      53.495  48.398  45.224  1.00  0.00           H  
ATOM   2482  HZ3 LYS   172      54.954  47.956  44.549  1.00  0.00           H  
ATOM   2483  C   LYS   172      53.795  55.469  44.975  1.00  0.00           C  
ATOM   2484  O   LYS   172      52.795  56.170  44.762  1.00  0.00           O  
ATOM   2485  N   THR   173      54.705  55.308  44.035  1.00  0.00           N  
ATOM   2486  H   THR   173      55.650  55.010  44.233  1.00  0.00           H  
ATOM   2487  CA  THR   173      54.614  55.881  42.682  1.00  0.00           C  
ATOM   2488  HA  THR   173      53.566  55.974  42.407  1.00  0.00           H  
ATOM   2489  CB  THR   173      55.309  57.233  42.678  1.00  0.00           C  
ATOM   2490  HB  THR   173      54.942  57.894  43.460  1.00  0.00           H  
ATOM   2491  CG2 THR   173      56.794  57.275  42.747  1.00  0.00           C  
ATOM   2492 HG21 THR   173      57.307  56.728  41.959  1.00  0.00           H  
ATOM   2493 HG22 THR   173      57.192  58.286  42.811  1.00  0.00           H  
ATOM   2494 HG23 THR   173      57.132  56.868  43.698  1.00  0.00           H  
ATOM   2495  OG1 THR   173      54.941  58.006  41.463  1.00  0.00           O  
ATOM   2496  HG1 THR   173      54.670  58.896  41.734  1.00  0.00           H  
ATOM   2497  C   THR   173      55.060  54.908  41.632  1.00  0.00           C  
ATOM   2498  O   THR   173      55.635  53.893  41.915  1.00  0.00           O  
ATOM   2499  N   LYS   174      54.957  55.363  40.320  1.00  0.00           N  
ATOM   2500  H   LYS   174      54.399  56.192  40.163  1.00  0.00           H  
ATOM   2501  CA  LYS   174      55.671  54.732  39.209  1.00  0.00           C  
ATOM   2502  HA  LYS   174      56.626  54.372  39.584  1.00  0.00           H  
ATOM   2503  CB  LYS   174      54.769  53.619  38.663  1.00  0.00           C  
ATOM   2504  HB2 LYS   174      54.364  53.072  39.512  1.00  0.00           H  
ATOM   2505  HB3 LYS   174      53.978  54.236  38.241  1.00  0.00           H  
ATOM   2506  CG  LYS   174      55.297  52.558  37.771  1.00  0.00           C  
ATOM   2507  HG2 LYS   174      54.582  51.920  37.255  1.00  0.00           H  
ATOM   2508  HG3 LYS   174      55.828  53.032  36.948  1.00  0.00           H  
ATOM   2509  CD  LYS   174      56.316  51.706  38.464  1.00  0.00           C  
ATOM   2510  HD2 LYS   174      57.043  52.366  38.933  1.00  0.00           H  
ATOM   2511  HD3 LYS   174      55.971  51.174  39.348  1.00  0.00           H  
ATOM   2512  CE  LYS   174      56.959  50.708  37.523  1.00  0.00           C  
ATOM   2513  HE2 LYS   174      57.462  50.019  38.197  1.00  0.00           H  
ATOM   2514  HE3 LYS   174      56.372  50.049  36.887  1.00  0.00           H  
ATOM   2515  NZ  LYS   174      58.038  51.363  36.665  1.00  0.00           N  
ATOM   2516  HZ1 LYS   174      57.664  52.111  36.055  1.00  0.00           H  
ATOM   2517  HZ2 LYS   174      58.776  51.708  37.305  1.00  0.00           H  
ATOM   2518  HZ3 LYS   174      58.374  50.592  36.061  1.00  0.00           H  
ATOM   2519  C   LYS   174      55.975  55.790  38.165  1.00  0.00           C  
ATOM   2520  O   LYS   174      55.365  56.877  38.132  1.00  0.00           O  
ATOM   2521  N   GLU   175      57.047  55.434  37.393  1.00  0.00           N  
ATOM   2522  H   GLU   175      57.526  54.567  37.597  1.00  0.00           H  
ATOM   2523  CA  GLU   175      57.681  56.254  36.402  1.00  0.00           C  
ATOM   2524  HA  GLU   175      58.573  55.731  36.066  1.00  0.00           H  
ATOM   2525  CB  GLU   175      56.729  56.331  35.159  1.00  0.00           C  
ATOM   2526  HB2 GLU   175      55.849  56.940  35.358  1.00  0.00           H  
ATOM   2527  HB3 GLU   175      57.259  56.826  34.347  1.00  0.00           H  
ATOM   2528  CG  GLU   175      56.189  55.154  34.520  1.00  0.00           C  
ATOM   2529  HG2 GLU   175      55.547  54.711  35.279  1.00  0.00           H  
ATOM   2530  HG3 GLU   175      55.591  55.434  33.655  1.00  0.00           H  
ATOM   2531  CD  GLU   175      57.168  54.072  34.130  1.00  0.00           C  
ATOM   2532  OE1 GLU   175      58.082  54.345  33.300  1.00  0.00           O  
ATOM   2533  OE2 GLU   175      57.125  52.977  34.721  1.00  0.00           O  
ATOM   2534  C   GLU   175      58.118  57.682  36.910  1.00  0.00           C  
ATOM   2535  O   GLU   175      58.405  58.617  36.123  1.00  0.00           O  
ATOM   2536  N   GLY   176      58.060  57.859  38.261  1.00  0.00           N  
ATOM   2537  H   GLY   176      57.885  57.044  38.834  1.00  0.00           H  
ATOM   2538  CA  GLY   176      58.295  59.177  38.852  1.00  0.00           C  
ATOM   2539  HA2 GLY   176      58.752  58.958  39.814  1.00  0.00           H  
ATOM   2540  HA3 GLY   176      59.031  59.760  38.303  1.00  0.00           H  
ATOM   2541  C   GLY   176      57.025  60.047  38.974  1.00  0.00           C  
ATOM   2542  O   GLY   176      57.069  61.087  39.599  1.00  0.00           O  
ATOM   2543  N   VAL   177      55.923  59.728  38.241  1.00  0.00           N  
ATOM   2544  H   VAL   177      55.801  58.786  37.894  1.00  0.00           H  
ATOM   2545  CA  VAL   177      54.890  60.739  37.965  1.00  0.00           C  
ATOM   2546  HA  VAL   177      55.098  61.565  38.641  1.00  0.00           H  
ATOM   2547  CB  VAL   177      54.992  61.188  36.496  1.00  0.00           C  
ATOM   2548  HB  VAL   177      54.262  61.985  36.376  1.00  0.00           H  
ATOM   2549  CG1 VAL   177      56.418  61.687  36.211  1.00  0.00           C  
ATOM   2550 HG11 VAL   177      56.535  62.280  35.306  1.00  0.00           H  
ATOM   2551 HG12 VAL   177      56.800  62.304  37.021  1.00  0.00           H  
ATOM   2552 HG13 VAL   177      57.121  60.863  36.105  1.00  0.00           H  
ATOM   2553  CG2 VAL   177      54.636  60.121  35.545  1.00  0.00           C  
ATOM   2554 HG21 VAL   177      55.241  59.218  35.593  1.00  0.00           H  
ATOM   2555 HG22 VAL   177      53.580  59.874  35.640  1.00  0.00           H  
ATOM   2556 HG23 VAL   177      54.758  60.500  34.532  1.00  0.00           H  
ATOM   2557  C   VAL   177      53.464  60.227  38.419  1.00  0.00           C  
ATOM   2558  O   VAL   177      52.541  61.053  38.599  1.00  0.00           O  
ATOM   2559  N   LEU   178      53.359  58.894  38.670  1.00  0.00           N  
ATOM   2560  H   LEU   178      54.092  58.221  38.490  1.00  0.00           H  
ATOM   2561  CA  LEU   178      52.037  58.214  38.824  1.00  0.00           C  
ATOM   2562  HA  LEU   178      51.232  58.885  38.533  1.00  0.00           H  
ATOM   2563  CB  LEU   178      51.952  56.948  38.001  1.00  0.00           C  
ATOM   2564  HB2 LEU   178      52.739  56.264  38.314  1.00  0.00           H  
ATOM   2565  HB3 LEU   178      51.101  56.315  38.246  1.00  0.00           H  
ATOM   2566  CG  LEU   178      52.118  57.234  36.570  1.00  0.00           C  
ATOM   2567  HG  LEU   178      53.067  57.758  36.473  1.00  0.00           H  
ATOM   2568  CD1 LEU   178      52.159  55.953  35.742  1.00  0.00           C  
ATOM   2569 HD11 LEU   178      51.154  55.539  35.695  1.00  0.00           H  
ATOM   2570 HD12 LEU   178      52.320  56.021  34.668  1.00  0.00           H  
ATOM   2571 HD13 LEU   178      52.893  55.264  36.155  1.00  0.00           H  
ATOM   2572  CD2 LEU   178      51.066  58.078  35.949  1.00  0.00           C  
ATOM   2573 HD21 LEU   178      50.063  57.772  36.239  1.00  0.00           H  
ATOM   2574 HD22 LEU   178      51.184  59.138  36.166  1.00  0.00           H  
ATOM   2575 HD23 LEU   178      51.263  58.222  34.889  1.00  0.00           H  
ATOM   2576  C   LEU   178      51.934  58.001  40.358  1.00  0.00           C  
ATOM   2577  O   LEU   178      51.773  56.831  40.718  1.00  0.00           O  
ATOM   2578  N   TYR   179      51.969  59.083  41.233  1.00  0.00           N  
ATOM   2579  H   TYR   179      51.931  60.012  40.835  1.00  0.00           H  
ATOM   2580  CA  TYR   179      51.813  58.889  42.681  1.00  0.00           C  
ATOM   2581  HA  TYR   179      52.403  58.054  43.051  1.00  0.00           H  
ATOM   2582  CB  TYR   179      52.209  60.216  43.362  1.00  0.00           C  
ATOM   2583  HB2 TYR   179      51.454  60.897  42.973  1.00  0.00           H  
ATOM   2584  HB3 TYR   179      52.018  60.100  44.427  1.00  0.00           H  
ATOM   2585  CG  TYR   179      53.606  60.752  43.193  1.00  0.00           C  
ATOM   2586  CD1 TYR   179      54.579  60.349  44.119  1.00  0.00           C  
ATOM   2587  HD1 TYR   179      54.362  59.685  44.947  1.00  0.00           H  
ATOM   2588  CE1 TYR   179      55.880  60.888  44.027  1.00  0.00           C  
ATOM   2589  HE1 TYR   179      56.734  60.565  44.610  1.00  0.00           H  
ATOM   2590  CZ  TYR   179      56.156  61.713  42.937  1.00  0.00           C  
ATOM   2591  OH  TYR   179      57.447  62.168  42.725  1.00  0.00           O  
ATOM   2592  HH  TYR   179      58.070  61.805  43.373  1.00  0.00           H  
ATOM   2593  CE2 TYR   179      55.153  62.144  42.085  1.00  0.00           C  
ATOM   2594  HE2 TYR   179      55.363  62.792  41.243  1.00  0.00           H  
ATOM   2595  CD2 TYR   179      53.934  61.615  42.125  1.00  0.00           C  
ATOM   2596  HD2 TYR   179      53.237  61.845  41.328  1.00  0.00           H  
ATOM   2597  C   TYR   179      50.389  58.503  43.029  1.00  0.00           C  
ATOM   2598  O   TYR   179      49.432  59.023  42.503  1.00  0.00           O  
ATOM   2599  N   VAL   180      50.254  57.626  44.051  1.00  0.00           N  
ATOM   2600  H   VAL   180      51.035  57.330  44.620  1.00  0.00           H  
ATOM   2601  CA  VAL   180      48.980  57.245  44.608  1.00  0.00           C  
ATOM   2602  HA  VAL   180      48.195  57.896  44.229  1.00  0.00           H  
ATOM   2603  CB  VAL   180      48.677  55.736  44.400  1.00  0.00           C  
ATOM   2604  HB  VAL   180      47.637  55.598  44.689  1.00  0.00           H  
ATOM   2605  CG1 VAL   180      48.582  55.400  42.873  1.00  0.00           C  
ATOM   2606 HG11 VAL   180      47.896  56.033  42.314  1.00  0.00           H  
ATOM   2607 HG12 VAL   180      49.530  55.648  42.398  1.00  0.00           H  
ATOM   2608 HG13 VAL   180      48.349  54.356  42.675  1.00  0.00           H  
ATOM   2609  CG2 VAL   180      49.384  54.590  45.132  1.00  0.00           C  
ATOM   2610 HG21 VAL   180      50.417  54.488  44.805  1.00  0.00           H  
ATOM   2611 HG22 VAL   180      49.441  54.720  46.211  1.00  0.00           H  
ATOM   2612 HG23 VAL   180      48.717  53.747  44.961  1.00  0.00           H  
ATOM   2613  C   VAL   180      48.984  57.533  46.090  1.00  0.00           C  
ATOM   2614  O   VAL   180      50.085  57.724  46.637  1.00  0.00           O  
ATOM   2615  N   GLY   181      47.775  57.675  46.760  1.00  0.00           N  
ATOM   2616  H   GLY   181      46.851  57.505  46.384  1.00  0.00           H  
ATOM   2617  CA  GLY   181      47.852  57.874  48.281  1.00  0.00           C  
ATOM   2618  HA2 GLY   181      47.116  57.260  48.794  1.00  0.00           H  
ATOM   2619  HA3 GLY   181      48.829  57.543  48.626  1.00  0.00           H  
ATOM   2620  C   GLY   181      47.627  59.332  48.659  1.00  0.00           C  
ATOM   2621  O   GLY   181      48.111  60.244  48.035  1.00  0.00           O  
ATOM   2622  N   SER   182      46.874  59.674  49.789  1.00  0.00           N  
ATOM   2623  H   SER   182      46.575  58.887  50.350  1.00  0.00           H  
ATOM   2624  CA  SER   182      46.534  61.025  50.214  1.00  0.00           C  
ATOM   2625  HA  SER   182      46.241  61.584  49.328  1.00  0.00           H  
ATOM   2626  CB  SER   182      45.313  60.951  51.096  1.00  0.00           C  
ATOM   2627  HB2 SER   182      44.524  60.369  50.625  1.00  0.00           H  
ATOM   2628  HB3 SER   182      45.650  60.565  52.055  1.00  0.00           H  
ATOM   2629  OG  SER   182      44.740  62.195  51.386  1.00  0.00           O  
ATOM   2630  HG  SER   182      44.332  62.657  50.638  1.00  0.00           H  
ATOM   2631  C   SER   182      47.708  61.593  50.982  1.00  0.00           C  
ATOM   2632  O   SER   182      48.250  60.987  51.912  1.00  0.00           O  
ATOM   2633  N   LYS   183      48.018  62.837  50.667  1.00  0.00           N  
ATOM   2634  H   LYS   183      47.592  63.267  49.858  1.00  0.00           H  
ATOM   2635  CA  LYS   183      49.282  63.433  51.091  1.00  0.00           C  
ATOM   2636  HA  LYS   183      49.952  62.639  51.413  1.00  0.00           H  
ATOM   2637  CB  LYS   183      49.927  64.231  49.883  1.00  0.00           C  
ATOM   2638  HB2 LYS   183      49.841  63.566  49.026  1.00  0.00           H  
ATOM   2639  HB3 LYS   183      49.320  65.075  49.561  1.00  0.00           H  
ATOM   2640  CG  LYS   183      51.384  64.581  50.061  1.00  0.00           C  
ATOM   2641  HG2 LYS   183      51.516  65.504  50.622  1.00  0.00           H  
ATOM   2642  HG3 LYS   183      51.851  63.780  50.631  1.00  0.00           H  
ATOM   2643  CD  LYS   183      52.087  64.546  48.709  1.00  0.00           C  
ATOM   2644  HD2 LYS   183      53.062  64.973  48.935  1.00  0.00           H  
ATOM   2645  HD3 LYS   183      52.125  63.572  48.226  1.00  0.00           H  
ATOM   2646  CE  LYS   183      51.512  65.514  47.665  1.00  0.00           C  
ATOM   2647  HE2 LYS   183      50.570  65.164  47.250  1.00  0.00           H  
ATOM   2648  HE3 LYS   183      51.492  66.543  48.013  1.00  0.00           H  
ATOM   2649  NZ  LYS   183      52.388  65.437  46.511  1.00  0.00           N  
ATOM   2650  HZ1 LYS   183      52.056  66.116  45.803  1.00  0.00           H  
ATOM   2651  HZ2 LYS   183      53.332  65.784  46.759  1.00  0.00           H  
ATOM   2652  HZ3 LYS   183      52.232  64.470  46.173  1.00  0.00           H  
ATOM   2653  C   LYS   183      49.019  64.223  52.359  1.00  0.00           C  
ATOM   2654  O   LYS   183      49.241  65.411  52.373  1.00  0.00           O  
ATOM   2655  N   THR   184      48.541  63.593  53.420  1.00  0.00           N  
ATOM   2656  H   THR   184      48.204  62.652  53.268  1.00  0.00           H  
ATOM   2657  CA  THR   184      48.182  64.176  54.685  1.00  0.00           C  
ATOM   2658  HA  THR   184      47.753  63.397  55.311  1.00  0.00           H  
ATOM   2659  CB  THR   184      47.052  65.202  54.478  1.00  0.00           C  
ATOM   2660  HB  THR   184      47.420  66.074  53.943  1.00  0.00           H  
ATOM   2661  CG2 THR   184      45.790  64.687  53.786  1.00  0.00           C  
ATOM   2662 HG21 THR   184      45.585  63.719  54.238  1.00  0.00           H  
ATOM   2663 HG22 THR   184      45.059  65.488  53.877  1.00  0.00           H  
ATOM   2664 HG23 THR   184      46.019  64.580  52.727  1.00  0.00           H  
ATOM   2665  OG1 THR   184      46.617  65.650  55.804  1.00  0.00           O  
ATOM   2666  HG1 THR   184      46.801  66.588  55.970  1.00  0.00           H  
ATOM   2667  C   THR   184      49.439  64.650  55.443  1.00  0.00           C  
ATOM   2668  O   THR   184      50.295  63.857  55.753  1.00  0.00           O  
ATOM   2669  N   LYS   185      49.557  65.981  55.742  1.00  0.00           N  
ATOM   2670  H   LYS   185      48.839  66.620  55.428  1.00  0.00           H  
ATOM   2671  CA  LYS   185      50.660  66.656  56.517  1.00  0.00           C  
ATOM   2672  HA  LYS   185      51.504  65.979  56.626  1.00  0.00           H  
ATOM   2673  CB  LYS   185      51.144  67.820  55.702  1.00  0.00           C  
ATOM   2674  HB2 LYS   185      50.518  68.695  55.865  1.00  0.00           H  
ATOM   2675  HB3 LYS   185      52.120  68.125  56.073  1.00  0.00           H  
ATOM   2676  CG  LYS   185      51.444  67.641  54.201  1.00  0.00           C  
ATOM   2677  HG2 LYS   185      51.680  66.594  54.022  1.00  0.00           H  
ATOM   2678  HG3 LYS   185      50.553  67.793  53.594  1.00  0.00           H  
ATOM   2679  CD  LYS   185      52.487  68.483  53.521  1.00  0.00           C  
ATOM   2680  HD2 LYS   185      52.222  69.538  53.476  1.00  0.00           H  
ATOM   2681  HD3 LYS   185      53.346  68.385  54.182  1.00  0.00           H  
ATOM   2682  CE  LYS   185      52.664  68.012  52.090  1.00  0.00           C  
ATOM   2683  HE2 LYS   185      53.678  68.290  51.814  1.00  0.00           H  
ATOM   2684  HE3 LYS   185      52.511  66.942  51.972  1.00  0.00           H  
ATOM   2685  NZ  LYS   185      51.867  68.799  51.137  1.00  0.00           N  
ATOM   2686  HZ1 LYS   185      50.861  68.732  51.373  1.00  0.00           H  
ATOM   2687  HZ2 LYS   185      52.165  69.788  51.208  1.00  0.00           H  
ATOM   2688  HZ3 LYS   185      51.983  68.413  50.182  1.00  0.00           H  
ATOM   2689  C   LYS   185      50.307  67.188  57.953  1.00  0.00           C  
ATOM   2690  O   LYS   185      51.093  67.683  58.728  1.00  0.00           O  
ATOM   2691  N   GLU   186      49.007  67.110  58.390  1.00  0.00           N  
ATOM   2692  H   GLU   186      48.303  66.888  57.698  1.00  0.00           H  
ATOM   2693  CA  GLU   186      48.520  67.854  59.533  1.00  0.00           C  
ATOM   2694  HA  GLU   186      49.288  67.837  60.304  1.00  0.00           H  
ATOM   2695  CB  GLU   186      48.091  69.269  59.080  1.00  0.00           C  
ATOM   2696  HB2 GLU   186      47.816  69.746  60.018  1.00  0.00           H  
ATOM   2697  HB3 GLU   186      48.952  69.829  58.721  1.00  0.00           H  
ATOM   2698  CG  GLU   186      46.921  69.390  58.178  1.00  0.00           C  
ATOM   2699  HG2 GLU   186      46.248  68.615  58.538  1.00  0.00           H  
ATOM   2700  HG3 GLU   186      46.390  70.339  58.215  1.00  0.00           H  
ATOM   2701  CD  GLU   186      47.399  69.173  56.748  1.00  0.00           C  
ATOM   2702  OE1 GLU   186      48.235  69.977  56.234  1.00  0.00           O  
ATOM   2703  OE2 GLU   186      47.034  68.087  56.189  1.00  0.00           O  
ATOM   2704  C   GLU   186      47.395  67.074  60.114  1.00  0.00           C  
ATOM   2705  O   GLU   186      46.762  66.243  59.573  1.00  0.00           O  
ATOM   2706  N   GLY   187      47.125  67.308  61.450  1.00  0.00           N  
ATOM   2707  H   GLY   187      47.616  67.988  62.015  1.00  0.00           H  
ATOM   2708  CA  GLY   187      45.730  67.156  61.818  1.00  0.00           C  
ATOM   2709  HA2 GLY   187      45.066  67.637  61.103  1.00  0.00           H  
ATOM   2710  HA3 GLY   187      45.462  66.130  62.063  1.00  0.00           H  
ATOM   2711  C   GLY   187      45.529  67.865  63.166  1.00  0.00           C  
ATOM   2712  O   GLY   187      46.179  68.850  63.497  1.00  0.00           O  
ATOM   2713  N   VAL   188      44.489  67.503  63.964  1.00  0.00           N  
ATOM   2714  H   VAL   188      43.892  66.739  63.679  1.00  0.00           H  
ATOM   2715  CA  VAL   188      44.574  67.811  65.398  1.00  0.00           C  
ATOM   2716  HA  VAL   188      44.938  68.834  65.463  1.00  0.00           H  
ATOM   2717  CB  VAL   188      43.223  67.888  66.044  1.00  0.00           C  
ATOM   2718  HB  VAL   188      42.822  66.877  66.031  1.00  0.00           H  
ATOM   2719  CG1 VAL   188      43.211  68.180  67.508  1.00  0.00           C  
ATOM   2720 HG11 VAL   188      43.519  67.314  68.090  1.00  0.00           H  
ATOM   2721 HG12 VAL   188      43.862  69.025  67.721  1.00  0.00           H  
ATOM   2722 HG13 VAL   188      42.196  68.446  67.795  1.00  0.00           H  
ATOM   2723  CG2 VAL   188      42.191  68.738  65.272  1.00  0.00           C  
ATOM   2724 HG21 VAL   188      41.226  68.781  65.773  1.00  0.00           H  
ATOM   2725 HG22 VAL   188      42.688  69.702  65.187  1.00  0.00           H  
ATOM   2726 HG23 VAL   188      42.059  68.362  64.260  1.00  0.00           H  
ATOM   2727  C   VAL   188      45.536  66.828  66.034  1.00  0.00           C  
ATOM   2728  O   VAL   188      45.894  65.771  65.492  1.00  0.00           O  
ATOM   2729  N   VAL   189      46.156  67.235  67.213  1.00  0.00           N  
ATOM   2730  H   VAL   189      45.791  68.112  67.557  1.00  0.00           H  
ATOM   2731  CA  VAL   189      47.211  66.535  67.908  1.00  0.00           C  
ATOM   2732  HA  VAL   189      47.986  66.346  67.168  1.00  0.00           H  
ATOM   2733  CB  VAL   189      47.529  67.541  68.980  1.00  0.00           C  
ATOM   2734  HB  VAL   189      48.208  67.130  69.725  1.00  0.00           H  
ATOM   2735  CG1 VAL   189      48.441  68.679  68.380  1.00  0.00           C  
ATOM   2736 HG11 VAL   189      48.449  69.546  69.038  1.00  0.00           H  
ATOM   2737 HG12 VAL   189      49.460  68.317  68.260  1.00  0.00           H  
ATOM   2738 HG13 VAL   189      48.006  68.994  67.433  1.00  0.00           H  
ATOM   2739  CG2 VAL   189      46.310  67.812  69.865  1.00  0.00           C  
ATOM   2740 HG21 VAL   189      46.587  68.344  70.773  1.00  0.00           H  
ATOM   2741 HG22 VAL   189      45.676  68.540  69.363  1.00  0.00           H  
ATOM   2742 HG23 VAL   189      45.727  66.927  70.110  1.00  0.00           H  
ATOM   2743  C   VAL   189      46.807  65.163  68.464  1.00  0.00           C  
ATOM   2744  O   VAL   189      45.634  64.916  68.652  1.00  0.00           O  
ATOM   2745  N   HIE   190      47.823  64.438  68.935  1.00  0.00           N  
ATOM   2746  H   HIE   190      48.712  64.920  68.914  1.00  0.00           H  
ATOM   2747  CA  HIE   190      47.549  63.347  69.939  1.00  0.00           C  
ATOM   2748  HA  HIE   190      46.759  62.865  69.368  1.00  0.00           H  
ATOM   2749  CB  HIE   190      48.773  62.483  70.108  1.00  0.00           C  
ATOM   2750  HB2 HIE   190      48.719  61.609  69.463  1.00  0.00           H  
ATOM   2751  HB3 HIE   190      49.579  63.156  69.822  1.00  0.00           H  
ATOM   2752  CG  HIE   190      49.088  62.106  71.479  1.00  0.00           C  
ATOM   2753  ND1 HIE   190      49.715  62.966  72.440  1.00  0.00           N  
ATOM   2754  CE1 HIE   190      50.228  62.139  73.350  1.00  0.00           C  
ATOM   2755  HE1 HIE   190      50.772  62.462  74.223  1.00  0.00           H  
ATOM   2756  NE2 HIE   190      49.977  60.838  73.032  1.00  0.00           N  
ATOM   2757  HE2 HIE   190      50.152  59.984  73.574  1.00  0.00           H  
ATOM   2758  CD2 HIE   190      49.259  60.773  71.877  1.00  0.00           C  
ATOM   2759  HD2 HIE   190      48.839  59.959  71.310  1.00  0.00           H  
ATOM   2760  C   HIE   190      46.934  63.922  71.188  1.00  0.00           C  
ATOM   2761  O   HIE   190      47.279  65.087  71.515  1.00  0.00           O  
ATOM   2762  N   GLY   191      45.995  63.089  71.799  1.00  0.00           N  
ATOM   2763  H   GLY   191      45.734  62.265  71.274  1.00  0.00           H  
ATOM   2764  CA  GLY   191      45.183  63.574  72.852  1.00  0.00           C  
ATOM   2765  HA2 GLY   191      45.279  62.853  73.660  1.00  0.00           H  
ATOM   2766  HA3 GLY   191      45.522  64.523  73.263  1.00  0.00           H  
ATOM   2767  C   GLY   191      43.724  63.675  72.518  1.00  0.00           C  
ATOM   2768  O   GLY   191      42.898  63.615  73.486  1.00  0.00           O  
ATOM   2769  N   VAL   192      43.326  63.754  71.238  1.00  0.00           N  
ATOM   2770  H   VAL   192      44.041  63.653  70.530  1.00  0.00           H  
ATOM   2771  CA  VAL   192      42.008  63.243  70.795  1.00  0.00           C  
ATOM   2772  HA  VAL   192      41.353  63.208  71.663  1.00  0.00           H  
ATOM   2773  CB  VAL   192      41.222  64.213  69.933  1.00  0.00           C  
ATOM   2774  HB  VAL   192      40.204  63.834  69.872  1.00  0.00           H  
ATOM   2775  CG1 VAL   192      41.051  65.568  70.550  1.00  0.00           C  
ATOM   2776 HG11 VAL   192      42.005  66.091  70.548  1.00  0.00           H  
ATOM   2777 HG12 VAL   192      40.426  66.164  69.888  1.00  0.00           H  
ATOM   2778 HG13 VAL   192      40.677  65.390  71.557  1.00  0.00           H  
ATOM   2779  CG2 VAL   192      41.668  64.409  68.496  1.00  0.00           C  
ATOM   2780 HG21 VAL   192      41.688  63.441  68.000  1.00  0.00           H  
ATOM   2781 HG22 VAL   192      40.953  65.064  68.003  1.00  0.00           H  
ATOM   2782 HG23 VAL   192      42.697  64.741  68.621  1.00  0.00           H  
ATOM   2783  C   VAL   192      41.964  61.845  70.245  1.00  0.00           C  
ATOM   2784  O   VAL   192      42.953  61.249  69.825  1.00  0.00           O  
ATOM   2785  N   ALA   193      40.712  61.252  70.251  1.00  0.00           N  
ATOM   2786  H   ALA   193      39.904  61.635  70.724  1.00  0.00           H  
ATOM   2787  CA  ALA   193      40.544  59.926  69.800  1.00  0.00           C  
ATOM   2788  HA  ALA   193      41.456  59.416  69.500  1.00  0.00           H  
ATOM   2789  CB  ALA   193      40.017  59.046  70.937  1.00  0.00           C  
ATOM   2790  HB1 ALA   193      40.748  59.098  71.742  1.00  0.00           H  
ATOM   2791  HB2 ALA   193      39.160  59.524  71.407  1.00  0.00           H  
ATOM   2792  HB3 ALA   193      39.668  58.017  70.877  1.00  0.00           H  
ATOM   2793  C   ALA   193      39.586  59.901  68.640  1.00  0.00           C  
ATOM   2794  O   ALA   193      39.770  59.004  67.772  1.00  0.00           O  
ATOM   2795  N   THR   194      38.680  60.919  68.490  1.00  0.00           N  
ATOM   2796  H   THR   194      38.720  61.685  69.149  1.00  0.00           H  
ATOM   2797  CA  THR   194      37.780  60.942  67.349  1.00  0.00           C  
ATOM   2798  HA  THR   194      38.394  60.730  66.477  1.00  0.00           H  
ATOM   2799  CB  THR   194      37.190  62.344  67.152  1.00  0.00           C  
ATOM   2800  HB  THR   194      36.575  62.579  68.018  1.00  0.00           H  
ATOM   2801  CG2 THR   194      38.216  63.425  66.789  1.00  0.00           C  
ATOM   2802 HG21 THR   194      38.975  62.932  66.185  1.00  0.00           H  
ATOM   2803 HG22 THR   194      37.858  64.245  66.169  1.00  0.00           H  
ATOM   2804 HG23 THR   194      38.582  63.832  67.730  1.00  0.00           H  
ATOM   2805  OG1 THR   194      36.368  62.457  66.057  1.00  0.00           O  
ATOM   2806  HG1 THR   194      36.909  62.204  65.294  1.00  0.00           H  
ATOM   2807  C   THR   194      36.706  59.905  67.585  1.00  0.00           C  
ATOM   2808  O   THR   194      36.198  59.802  68.713  1.00  0.00           O  
ATOM   2809  N   VAL   195      36.265  59.152  66.569  1.00  0.00           N  
ATOM   2810  H   VAL   195      36.845  59.129  65.741  1.00  0.00           H  
ATOM   2811  CA  VAL   195      35.153  58.258  66.656  1.00  0.00           C  
ATOM   2812  HA  VAL   195      34.408  58.735  67.289  1.00  0.00           H  
ATOM   2813  CB  VAL   195      34.540  57.988  65.266  1.00  0.00           C  
ATOM   2814  HB  VAL   195      35.230  57.444  64.623  1.00  0.00           H  
ATOM   2815  CG1 VAL   195      33.270  57.153  65.465  1.00  0.00           C  
ATOM   2816 HG11 VAL   195      33.475  56.236  66.014  1.00  0.00           H  
ATOM   2817 HG12 VAL   195      32.738  57.737  66.214  1.00  0.00           H  
ATOM   2818 HG13 VAL   195      32.640  56.980  64.595  1.00  0.00           H  
ATOM   2819  CG2 VAL   195      34.072  59.245  64.561  1.00  0.00           C  
ATOM   2820 HG21 VAL   195      33.719  59.091  63.544  1.00  0.00           H  
ATOM   2821 HG22 VAL   195      33.206  59.625  65.100  1.00  0.00           H  
ATOM   2822 HG23 VAL   195      34.749  60.097  64.553  1.00  0.00           H  
ATOM   2823  C   VAL   195      35.608  57.072  67.348  1.00  0.00           C  
ATOM   2824  O   VAL   195      36.576  56.377  66.967  1.00  0.00           O  
ATOM   2825  N   ALA   196      34.863  56.669  68.387  1.00  0.00           N  
ATOM   2826  H   ALA   196      34.089  57.257  68.667  1.00  0.00           H  
ATOM   2827  CA  ALA   196      35.253  55.589  69.309  1.00  0.00           C  
ATOM   2828  HA  ALA   196      35.893  54.989  68.667  1.00  0.00           H  
ATOM   2829  CB  ALA   196      35.847  56.206  70.530  1.00  0.00           C  
ATOM   2830  HB1 ALA   196      36.057  55.449  71.283  1.00  0.00           H  
ATOM   2831  HB2 ALA   196      36.837  56.638  70.397  1.00  0.00           H  
ATOM   2832  HB3 ALA   196      35.135  56.855  71.036  1.00  0.00           H  
ATOM   2833  C   ALA   196      34.121  54.625  69.638  1.00  0.00           C  
ATOM   2834  O   ALA   196      34.276  53.562  70.213  1.00  0.00           O  
ATOM   2835  N   GLU   197      32.892  54.970  69.212  1.00  0.00           N  
ATOM   2836  H   GLU   197      32.664  55.851  68.772  1.00  0.00           H  
ATOM   2837  CA  GLU   197      31.789  54.152  69.502  1.00  0.00           C  
ATOM   2838  HA  GLU   197      31.868  53.833  70.539  1.00  0.00           H  
ATOM   2839  CB  GLU   197      30.476  54.964  69.400  1.00  0.00           C  
ATOM   2840  HB2 GLU   197      30.184  55.132  68.365  1.00  0.00           H  
ATOM   2841  HB3 GLU   197      29.656  54.340  69.750  1.00  0.00           H  
ATOM   2842  CG  GLU   197      30.450  56.303  70.098  1.00  0.00           C  
ATOM   2843  HG2 GLU   197      29.392  56.498  70.264  1.00  0.00           H  
ATOM   2844  HG3 GLU   197      30.868  56.317  71.102  1.00  0.00           H  
ATOM   2845  CD  GLU   197      30.993  57.519  69.368  1.00  0.00           C  
ATOM   2846  OE1 GLU   197      32.217  57.687  69.290  1.00  0.00           O  
ATOM   2847  OE2 GLU   197      30.154  58.319  68.950  1.00  0.00           O  
ATOM   2848  C   GLU   197      31.643  52.966  68.480  1.00  0.00           C  
ATOM   2849  O   GLU   197      32.430  52.932  67.548  1.00  0.00           O  
ATOM   2850  N   LYS   198      30.660  52.032  68.642  1.00  0.00           N  
ATOM   2851  H   LYS   198      30.019  52.198  69.407  1.00  0.00           H  
ATOM   2852  CA  LYS   198      30.569  50.817  67.911  1.00  0.00           C  
ATOM   2853  HA  LYS   198      31.594  50.559  67.655  1.00  0.00           H  
ATOM   2854  CB  LYS   198      29.839  49.753  68.803  1.00  0.00           C  
ATOM   2855  HB2 LYS   198      30.260  49.740  69.806  1.00  0.00           H  
ATOM   2856  HB3 LYS   198      28.836  50.134  68.985  1.00  0.00           H  
ATOM   2857  CG  LYS   198      29.825  48.382  68.215  1.00  0.00           C  
ATOM   2858  HG2 LYS   198      28.894  48.288  67.660  1.00  0.00           H  
ATOM   2859  HG3 LYS   198      30.643  48.216  67.517  1.00  0.00           H  
ATOM   2860  CD  LYS   198      29.954  47.262  69.277  1.00  0.00           C  
ATOM   2861  HD2 LYS   198      29.011  47.398  69.803  1.00  0.00           H  
ATOM   2862  HD3 LYS   198      29.890  46.338  68.707  1.00  0.00           H  
ATOM   2863  CE  LYS   198      31.160  47.296  70.257  1.00  0.00           C  
ATOM   2864  HE2 LYS   198      32.029  47.371  69.608  1.00  0.00           H  
ATOM   2865  HE3 LYS   198      31.089  48.185  70.879  1.00  0.00           H  
ATOM   2866  NZ  LYS   198      31.236  46.091  71.153  1.00  0.00           N  
ATOM   2867  HZ1 LYS   198      30.412  45.938  71.761  1.00  0.00           H  
ATOM   2868  HZ2 LYS   198      31.422  45.245  70.585  1.00  0.00           H  
ATOM   2869  HZ3 LYS   198      31.995  46.292  71.829  1.00  0.00           H  
ATOM   2870  C   LYS   198      29.646  51.100  66.764  1.00  0.00           C  
ATOM   2871  O   LYS   198      28.439  51.408  66.876  1.00  0.00           O  
ATOM   2872  N   THR   199      30.160  50.636  65.623  1.00  0.00           N  
ATOM   2873  H   THR   199      31.171  50.611  65.599  1.00  0.00           H  
ATOM   2874  CA  THR   199      29.416  50.599  64.389  1.00  0.00           C  
ATOM   2875  HA  THR   199      28.389  50.290  64.565  1.00  0.00           H  
ATOM   2876  CB  THR   199      30.099  49.605  63.506  1.00  0.00           C  
ATOM   2877  HB  THR   199      30.152  48.645  64.014  1.00  0.00           H  
ATOM   2878  CG2 THR   199      29.452  49.317  62.103  1.00  0.00           C  
ATOM   2879 HG21 THR   199      28.445  48.935  62.263  1.00  0.00           H  
ATOM   2880 HG22 THR   199      29.286  50.086  61.351  1.00  0.00           H  
ATOM   2881 HG23 THR   199      30.028  48.538  61.608  1.00  0.00           H  
ATOM   2882  OG1 THR   199      31.418  50.115  63.136  1.00  0.00           O  
ATOM   2883  HG1 THR   199      32.015  49.368  62.981  1.00  0.00           H  
ATOM   2884  C   THR   199      29.326  52.015  63.804  1.00  0.00           C  
ATOM   2885  O   THR   199      28.350  52.290  63.118  1.00  0.00           O  
ATOM   2886  N   LYS   200      30.343  52.950  64.147  1.00  0.00           N  
ATOM   2887  H   LYS   200      31.274  52.630  64.378  1.00  0.00           H  
ATOM   2888  CA  LYS   200      30.356  54.276  63.576  1.00  0.00           C  
ATOM   2889  HA  LYS   200      29.665  54.443  62.752  1.00  0.00           H  
ATOM   2890  CB  LYS   200      30.204  55.303  64.659  1.00  0.00           C  
ATOM   2891  HB2 LYS   200      30.994  55.184  65.398  1.00  0.00           H  
ATOM   2892  HB3 LYS   200      30.288  56.298  64.225  1.00  0.00           H  
ATOM   2893  CG  LYS   200      28.902  55.366  65.480  1.00  0.00           C  
ATOM   2894  HG2 LYS   200      28.080  55.373  64.767  1.00  0.00           H  
ATOM   2895  HG3 LYS   200      28.824  54.445  66.055  1.00  0.00           H  
ATOM   2896  CD  LYS   200      28.885  56.685  66.298  1.00  0.00           C  
ATOM   2897  HD2 LYS   200      29.807  56.865  66.848  1.00  0.00           H  
ATOM   2898  HD3 LYS   200      28.754  57.473  65.559  1.00  0.00           H  
ATOM   2899  CE  LYS   200      27.684  56.655  67.213  1.00  0.00           C  
ATOM   2900  HE2 LYS   200      26.764  56.569  66.641  1.00  0.00           H  
ATOM   2901  HE3 LYS   200      27.743  55.840  67.930  1.00  0.00           H  
ATOM   2902  NZ  LYS   200      27.610  57.933  67.975  1.00  0.00           N  
ATOM   2903  HZ1 LYS   200      28.501  58.211  68.425  1.00  0.00           H  
ATOM   2904  HZ2 LYS   200      27.428  58.739  67.351  1.00  0.00           H  
ATOM   2905  HZ3 LYS   200      26.815  57.803  68.626  1.00  0.00           H  
ATOM   2906  C   LYS   200      31.682  54.367  62.982  1.00  0.00           C  
ATOM   2907  O   LYS   200      32.640  53.618  63.332  1.00  0.00           O  
ATOM   2908  N   GLU   201      31.812  55.426  62.160  1.00  0.00           N  
ATOM   2909  H   GLU   201      30.979  55.989  62.049  1.00  0.00           H  
ATOM   2910  CA  GLU   201      33.015  55.676  61.371  1.00  0.00           C  
ATOM   2911  HA  GLU   201      33.786  55.207  61.978  1.00  0.00           H  
ATOM   2912  CB  GLU   201      32.923  54.906  59.999  1.00  0.00           C  
ATOM   2913  HB2 GLU   201      32.628  53.897  60.283  1.00  0.00           H  
ATOM   2914  HB3 GLU   201      32.067  55.370  59.514  1.00  0.00           H  
ATOM   2915  CG  GLU   201      34.186  54.959  59.140  1.00  0.00           C  
ATOM   2916  HG2 GLU   201      34.122  54.330  58.254  1.00  0.00           H  
ATOM   2917  HG3 GLU   201      34.254  55.915  58.625  1.00  0.00           H  
ATOM   2918  CD  GLU   201      35.475  54.624  59.797  1.00  0.00           C  
ATOM   2919  OE1 GLU   201      35.704  53.472  60.324  1.00  0.00           O  
ATOM   2920  OE2 GLU   201      36.255  55.565  60.063  1.00  0.00           O  
ATOM   2921  C   GLU   201      33.276  57.215  61.151  1.00  0.00           C  
ATOM   2922  O   GLU   201      32.354  57.989  61.074  1.00  0.00           O  
ATOM   2923  N   GLN   202      34.572  57.588  61.135  1.00  0.00           N  
ATOM   2924  H   GLN   202      35.308  56.899  61.060  1.00  0.00           H  
ATOM   2925  CA  GLN   202      35.026  58.965  61.008  1.00  0.00           C  
ATOM   2926  HA  GLN   202      34.313  59.699  61.377  1.00  0.00           H  
ATOM   2927  CB  GLN   202      36.291  59.055  61.949  1.00  0.00           C  
ATOM   2928  HB2 GLN   202      36.160  58.458  62.850  1.00  0.00           H  
ATOM   2929  HB3 GLN   202      37.115  58.660  61.358  1.00  0.00           H  
ATOM   2930  CG  GLN   202      36.634  60.441  62.323  1.00  0.00           C  
ATOM   2931  HG2 GLN   202      36.890  61.115  61.508  1.00  0.00           H  
ATOM   2932  HG3 GLN   202      35.689  60.827  62.699  1.00  0.00           H  
ATOM   2933  CD  GLN   202      37.612  60.708  63.503  1.00  0.00           C  
ATOM   2934  OE1 GLN   202      37.944  59.880  64.310  1.00  0.00           O  
ATOM   2935  NE2 GLN   202      38.068  61.931  63.614  1.00  0.00           N  
ATOM   2936 HE21 GLN   202      39.020  61.916  63.954  1.00  0.00           H  
ATOM   2937 HE22 GLN   202      37.833  62.523  62.829  1.00  0.00           H  
ATOM   2938  C   GLN   202      35.412  59.268  59.517  1.00  0.00           C  
ATOM   2939  O   GLN   202      35.247  60.397  59.044  1.00  0.00           O  
ATOM   2940  N   VAL   203      35.902  58.198  58.787  1.00  0.00           N  
ATOM   2941  H   VAL   203      36.025  57.298  59.231  1.00  0.00           H  
ATOM   2942  CA  VAL   203      36.019  58.266  57.354  1.00  0.00           C  
ATOM   2943  HA  VAL   203      36.356  59.269  57.105  1.00  0.00           H  
ATOM   2944  CB  VAL   203      37.110  57.288  56.770  1.00  0.00           C  
ATOM   2945  HB  VAL   203      36.729  56.285  56.951  1.00  0.00           H  
ATOM   2946  CG1 VAL   203      37.252  57.343  55.230  1.00  0.00           C  
ATOM   2947 HG11 VAL   203      36.318  57.074  54.741  1.00  0.00           H  
ATOM   2948 HG12 VAL   203      37.597  58.281  54.800  1.00  0.00           H  
ATOM   2949 HG13 VAL   203      38.006  56.592  55.004  1.00  0.00           H  
ATOM   2950  CG2 VAL   203      38.458  57.460  57.389  1.00  0.00           C  
ATOM   2951 HG21 VAL   203      38.584  57.052  58.390  1.00  0.00           H  
ATOM   2952 HG22 VAL   203      39.258  56.928  56.877  1.00  0.00           H  
ATOM   2953 HG23 VAL   203      38.680  58.522  57.473  1.00  0.00           H  
ATOM   2954  C   VAL   203      34.627  58.052  56.686  1.00  0.00           C  
ATOM   2955  O   VAL   203      34.211  56.943  56.260  1.00  0.00           O  
ATOM   2956  N   THR   204      33.887  59.200  56.696  1.00  0.00           N  
ATOM   2957  H   THR   204      34.342  59.968  57.171  1.00  0.00           H  
ATOM   2958  CA  THR   204      32.608  59.286  56.072  1.00  0.00           C  
ATOM   2959  HA  THR   204      32.362  60.282  56.434  1.00  0.00           H  
ATOM   2960  CB  THR   204      31.605  58.366  56.813  1.00  0.00           C  
ATOM   2961  HB  THR   204      32.083  57.391  56.886  1.00  0.00           H  
ATOM   2962  CG2 THR   204      31.318  58.803  58.248  1.00  0.00           C  
ATOM   2963 HG21 THR   204      32.201  59.181  58.759  1.00  0.00           H  
ATOM   2964 HG22 THR   204      30.656  59.666  58.231  1.00  0.00           H  
ATOM   2965 HG23 THR   204      30.889  57.913  58.705  1.00  0.00           H  
ATOM   2966  OG1 THR   204      30.334  58.305  56.173  1.00  0.00           O  
ATOM   2967  HG1 THR   204      30.535  58.039  55.263  1.00  0.00           H  
ATOM   2968  C   THR   204      32.702  59.143  54.567  1.00  0.00           C  
ATOM   2969  O   THR   204      31.821  58.600  53.868  1.00  0.00           O  
ATOM   2970  N   ASN   205      33.723  59.714  53.979  1.00  0.00           N  
ATOM   2971  H   ASN   205      34.449  60.115  54.558  1.00  0.00           H  
ATOM   2972  CA  ASN   205      33.916  59.808  52.529  1.00  0.00           C  
ATOM   2973  HA  ASN   205      32.963  60.059  52.068  1.00  0.00           H  
ATOM   2974  CB  ASN   205      35.044  60.904  52.323  1.00  0.00           C  
ATOM   2975  HB2 ASN   205      35.413  60.884  51.300  1.00  0.00           H  
ATOM   2976  HB3 ASN   205      34.574  61.847  52.594  1.00  0.00           H  
ATOM   2977  CG  ASN   205      36.272  60.452  53.058  1.00  0.00           C  
ATOM   2978  OD1 ASN   205      36.897  59.466  52.670  1.00  0.00           O  
ATOM   2979  ND2 ASN   205      36.462  61.130  54.253  1.00  0.00           N  
ATOM   2980 HD21 ASN   205      37.367  61.090  54.703  1.00  0.00           H  
ATOM   2981 HD22 ASN   205      35.763  61.772  54.600  1.00  0.00           H  
ATOM   2982  C   ASN   205      34.327  58.384  51.986  1.00  0.00           C  
ATOM   2983  O   ASN   205      34.662  57.403  52.625  1.00  0.00           O  
ATOM   2984  N   VAL   206      34.363  58.322  50.639  1.00  0.00           N  
ATOM   2985  H   VAL   206      34.197  59.152  50.086  1.00  0.00           H  
ATOM   2986  CA  VAL   206      34.549  57.042  49.950  1.00  0.00           C  
ATOM   2987  HA  VAL   206      35.261  56.381  50.439  1.00  0.00           H  
ATOM   2988  CB  VAL   206      33.175  56.232  49.778  1.00  0.00           C  
ATOM   2989  HB  VAL   206      33.507  55.299  49.327  1.00  0.00           H  
ATOM   2990  CG1 VAL   206      32.496  55.934  51.068  1.00  0.00           C  
ATOM   2991 HG11 VAL   206      32.083  56.826  51.535  1.00  0.00           H  
ATOM   2992 HG12 VAL   206      31.643  55.269  50.947  1.00  0.00           H  
ATOM   2993 HG13 VAL   206      33.197  55.437  51.735  1.00  0.00           H  
ATOM   2994  CG2 VAL   206      32.168  56.797  48.804  1.00  0.00           C  
ATOM   2995 HG21 VAL   206      32.609  57.082  47.851  1.00  0.00           H  
ATOM   2996 HG22 VAL   206      31.463  55.988  48.623  1.00  0.00           H  
ATOM   2997 HG23 VAL   206      31.702  57.712  49.163  1.00  0.00           H  
ATOM   2998  C   VAL   206      35.217  57.348  48.611  1.00  0.00           C  
ATOM   2999  O   VAL   206      34.820  58.246  47.888  1.00  0.00           O  
ATOM   3000  N   GLY   207      36.226  56.538  48.227  1.00  0.00           N  
ATOM   3001  H   GLY   207      36.337  55.604  48.597  1.00  0.00           H  
ATOM   3002  CA  GLY   207      36.897  56.923  46.971  1.00  0.00           C  
ATOM   3003  HA2 GLY   207      37.289  55.989  46.574  1.00  0.00           H  
ATOM   3004  HA3 GLY   207      36.263  57.401  46.228  1.00  0.00           H  
ATOM   3005  C   GLY   207      38.025  57.907  47.273  1.00  0.00           C  
ATOM   3006  O   GLY   207      38.643  57.928  48.292  1.00  0.00           O  
ATOM   3007  N   GLY   208      38.421  58.608  46.119  1.00  0.00           N  
ATOM   3008  H   GLY   208      38.042  58.434  45.198  1.00  0.00           H  
ATOM   3009  CA  GLY   208      39.454  59.628  46.261  1.00  0.00           C  
ATOM   3010  HA2 GLY   208      39.093  60.653  46.297  1.00  0.00           H  
ATOM   3011  HA3 GLY   208      40.030  59.461  47.168  1.00  0.00           H  
ATOM   3012  C   GLY   208      40.405  59.631  45.056  1.00  0.00           C  
ATOM   3013  O   GLY   208      40.290  58.732  44.207  1.00  0.00           O  
ATOM   3014  N   ALA   209      41.251  60.684  44.999  1.00  0.00           N  
ATOM   3015  H   ALA   209      41.508  61.204  45.827  1.00  0.00           H  
ATOM   3016  CA  ALA   209      41.900  61.144  43.773  1.00  0.00           C  
ATOM   3017  HA  ALA   209      41.230  60.841  42.972  1.00  0.00           H  
ATOM   3018  CB  ALA   209      42.233  62.675  43.819  1.00  0.00           C  
ATOM   3019  HB1 ALA   209      42.564  63.231  42.945  1.00  0.00           H  
ATOM   3020  HB2 ALA   209      41.359  63.100  44.308  1.00  0.00           H  
ATOM   3021  HB3 ALA   209      43.079  62.826  44.486  1.00  0.00           H  
ATOM   3022  C   ALA   209      43.159  60.312  43.476  1.00  0.00           C  
ATOM   3023  O   ALA   209      44.143  60.364  44.229  1.00  0.00           O  
ATOM   3024  N   VAL   210      43.132  59.488  42.383  1.00  0.00           N  
ATOM   3025  H   VAL   210      42.207  59.235  42.064  1.00  0.00           H  
ATOM   3026  CA  VAL   210      44.233  58.631  42.030  1.00  0.00           C  
ATOM   3027  HA  VAL   210      45.002  58.592  42.799  1.00  0.00           H  
ATOM   3028  CB  VAL   210      43.663  57.228  41.845  1.00  0.00           C  
ATOM   3029  HB  VAL   210      42.864  57.270  41.108  1.00  0.00           H  
ATOM   3030  CG1 VAL   210      44.687  56.208  41.436  1.00  0.00           C  
ATOM   3031 HG11 VAL   210      44.278  55.242  41.146  1.00  0.00           H  
ATOM   3032 HG12 VAL   210      45.242  56.513  40.551  1.00  0.00           H  
ATOM   3033 HG13 VAL   210      45.402  55.970  42.221  1.00  0.00           H  
ATOM   3034  CG2 VAL   210      43.012  56.617  43.135  1.00  0.00           C  
ATOM   3035 HG21 VAL   210      43.855  56.424  43.795  1.00  0.00           H  
ATOM   3036 HG22 VAL   210      42.193  57.235  43.499  1.00  0.00           H  
ATOM   3037 HG23 VAL   210      42.583  55.624  43.016  1.00  0.00           H  
ATOM   3038  C   VAL   210      44.856  59.150  40.729  1.00  0.00           C  
ATOM   3039  O   VAL   210      46.066  59.244  40.592  1.00  0.00           O  
ATOM   3040  N   VAL   211      44.062  59.798  39.780  1.00  0.00           N  
ATOM   3041  H   VAL   211      43.058  59.803  39.901  1.00  0.00           H  
ATOM   3042  CA  VAL   211      44.639  60.029  38.454  1.00  0.00           C  
ATOM   3043  HA  VAL   211      45.379  59.284  38.171  1.00  0.00           H  
ATOM   3044  CB  VAL   211      43.652  59.865  37.268  1.00  0.00           C  
ATOM   3045  HB  VAL   211      44.267  59.897  36.370  1.00  0.00           H  
ATOM   3046  CG1 VAL   211      43.025  58.477  37.113  1.00  0.00           C  
ATOM   3047 HG11 VAL   211      42.448  58.366  36.197  1.00  0.00           H  
ATOM   3048 HG12 VAL   211      43.773  57.687  37.149  1.00  0.00           H  
ATOM   3049 HG13 VAL   211      42.418  58.208  37.975  1.00  0.00           H  
ATOM   3050  CG2 VAL   211      42.581  60.932  37.288  1.00  0.00           C  
ATOM   3051 HG21 VAL   211      42.049  60.707  38.210  1.00  0.00           H  
ATOM   3052 HG22 VAL   211      42.978  61.945  37.267  1.00  0.00           H  
ATOM   3053 HG23 VAL   211      41.814  60.773  36.532  1.00  0.00           H  
ATOM   3054  C   VAL   211      45.371  61.314  38.433  1.00  0.00           C  
ATOM   3055  O   VAL   211      46.152  61.468  37.534  1.00  0.00           O  
ATOM   3056  N   THR   212      45.060  62.219  39.354  1.00  0.00           N  
ATOM   3057  H   THR   212      44.380  61.923  40.041  1.00  0.00           H  
ATOM   3058  CA  THR   212      46.122  63.113  39.886  1.00  0.00           C  
ATOM   3059  HA  THR   212      47.005  62.493  40.023  1.00  0.00           H  
ATOM   3060  CB  THR   212      45.753  63.769  41.231  1.00  0.00           C  
ATOM   3061  HB  THR   212      46.576  64.422  41.512  1.00  0.00           H  
ATOM   3062  CG2 THR   212      45.516  62.723  42.343  1.00  0.00           C  
ATOM   3063 HG21 THR   212      45.353  63.168  43.322  1.00  0.00           H  
ATOM   3064 HG22 THR   212      44.603  62.152  42.183  1.00  0.00           H  
ATOM   3065 HG23 THR   212      46.431  62.135  42.356  1.00  0.00           H  
ATOM   3066  OG1 THR   212      44.617  64.496  41.088  1.00  0.00           O  
ATOM   3067  HG1 THR   212      44.543  64.801  42.005  1.00  0.00           H  
ATOM   3068  C   THR   212      46.601  64.221  38.884  1.00  0.00           C  
ATOM   3069  O   THR   212      47.694  64.843  38.977  1.00  0.00           O  
ATOM   3070  N   GLY   213      45.791  64.467  37.822  1.00  0.00           N  
ATOM   3071  H   GLY   213      44.852  64.092  37.811  1.00  0.00           H  
ATOM   3072  CA  GLY   213      46.051  65.585  36.888  1.00  0.00           C  
ATOM   3073  HA2 GLY   213      45.198  66.054  36.402  1.00  0.00           H  
ATOM   3074  HA3 GLY   213      46.503  66.318  37.553  1.00  0.00           H  
ATOM   3075  C   GLY   213      46.993  65.144  35.731  1.00  0.00           C  
ATOM   3076  O   GLY   213      47.246  65.880  34.818  1.00  0.00           O  
ATOM   3077  N   VAL   214      47.553  63.938  35.778  1.00  0.00           N  
ATOM   3078  H   VAL   214      47.481  63.468  36.671  1.00  0.00           H  
ATOM   3079  CA  VAL   214      48.816  63.762  35.084  1.00  0.00           C  
ATOM   3080  HA  VAL   214      49.383  64.690  35.060  1.00  0.00           H  
ATOM   3081  CB  VAL   214      49.513  62.480  35.546  1.00  0.00           C  
ATOM   3082  HB  VAL   214      48.971  61.575  35.279  1.00  0.00           H  
ATOM   3083  CG1 VAL   214      50.995  62.327  35.026  1.00  0.00           C  
ATOM   3084 HG11 VAL   214      51.651  63.120  35.380  1.00  0.00           H  
ATOM   3085 HG12 VAL   214      51.419  61.347  35.233  1.00  0.00           H  
ATOM   3086 HG13 VAL   214      50.914  62.246  33.944  1.00  0.00           H  
ATOM   3087  CG2 VAL   214      49.680  62.432  37.027  1.00  0.00           C  
ATOM   3088 HG21 VAL   214      48.726  62.424  37.550  1.00  0.00           H  
ATOM   3089 HG22 VAL   214      50.185  61.546  37.407  1.00  0.00           H  
ATOM   3090 HG23 VAL   214      50.283  63.304  37.273  1.00  0.00           H  
ATOM   3091  C   VAL   214      48.499  63.592  33.647  1.00  0.00           C  
ATOM   3092  O   VAL   214      47.720  62.703  33.312  1.00  0.00           O  
ATOM   3093  N   THR   215      49.107  64.343  32.773  1.00  0.00           N  
ATOM   3094  H   THR   215      49.809  64.982  33.122  1.00  0.00           H  
ATOM   3095  CA  THR   215      48.668  64.517  31.415  1.00  0.00           C  
ATOM   3096  HA  THR   215      49.497  65.011  30.914  1.00  0.00           H  
ATOM   3097  CB  THR   215      47.358  65.380  31.322  1.00  0.00           C  
ATOM   3098  HB  THR   215      47.174  65.673  30.291  1.00  0.00           H  
ATOM   3099  CG2 THR   215      46.020  64.766  31.819  1.00  0.00           C  
ATOM   3100 HG21 THR   215      45.114  65.355  31.687  1.00  0.00           H  
ATOM   3101 HG22 THR   215      45.804  63.778  31.416  1.00  0.00           H  
ATOM   3102 HG23 THR   215      46.087  64.564  32.886  1.00  0.00           H  
ATOM   3103  OG1 THR   215      47.540  66.657  32.020  1.00  0.00           O  
ATOM   3104  HG1 THR   215      47.724  66.376  32.929  1.00  0.00           H  
ATOM   3105  C   THR   215      48.539  63.176  30.656  1.00  0.00           C  
ATOM   3106  O   THR   215      47.793  63.094  29.648  1.00  0.00           O  
ATOM   3107  N   ALA   216      49.484  62.275  30.964  1.00  0.00           N  
ATOM   3108  H   ALA   216      50.340  62.530  31.439  1.00  0.00           H  
ATOM   3109  CA  ALA   216      49.507  60.932  30.343  1.00  0.00           C  
ATOM   3110  HA  ALA   216      49.534  61.043  29.262  1.00  0.00           H  
ATOM   3111  CB  ALA   216      50.743  60.211  30.775  1.00  0.00           C  
ATOM   3112  HB1 ALA   216      50.781  59.174  30.448  1.00  0.00           H  
ATOM   3113  HB2 ALA   216      51.579  60.841  30.477  1.00  0.00           H  
ATOM   3114  HB3 ALA   216      50.649  60.171  31.859  1.00  0.00           H  
ATOM   3115  C   ALA   216      48.281  60.112  30.754  1.00  0.00           C  
ATOM   3116  O   ALA   216      47.830  59.299  29.973  1.00  0.00           O  
ATOM   3117  N   VAL   217      47.622  60.271  31.953  1.00  0.00           N  
ATOM   3118  H   VAL   217      47.810  61.076  32.535  1.00  0.00           H  
ATOM   3119  CA  VAL   217      46.545  59.270  32.482  1.00  0.00           C  
ATOM   3120  HA  VAL   217      46.234  58.791  31.556  1.00  0.00           H  
ATOM   3121  CB  VAL   217      46.986  58.286  33.534  1.00  0.00           C  
ATOM   3122  HB  VAL   217      46.124  57.842  34.029  1.00  0.00           H  
ATOM   3123  CG1 VAL   217      47.921  57.307  32.828  1.00  0.00           C  
ATOM   3124 HG11 VAL   217      47.456  56.811  31.979  1.00  0.00           H  
ATOM   3125 HG12 VAL   217      48.739  57.897  32.420  1.00  0.00           H  
ATOM   3126 HG13 VAL   217      48.214  56.610  33.611  1.00  0.00           H  
ATOM   3127  CG2 VAL   217      47.748  58.857  34.660  1.00  0.00           C  
ATOM   3128 HG21 VAL   217      47.114  59.550  35.211  1.00  0.00           H  
ATOM   3129 HG22 VAL   217      48.067  57.979  35.218  1.00  0.00           H  
ATOM   3130 HG23 VAL   217      48.598  59.312  34.156  1.00  0.00           H  
ATOM   3131  C   VAL   217      45.269  59.822  32.959  1.00  0.00           C  
ATOM   3132  O   VAL   217      44.312  59.002  33.072  1.00  0.00           O  
ATOM   3133  N   ALA   218      45.123  61.159  33.217  1.00  0.00           N  
ATOM   3134  H   ALA   218      45.859  61.816  32.998  1.00  0.00           H  
ATOM   3135  CA  ALA   218      43.861  61.743  33.727  1.00  0.00           C  
ATOM   3136  HA  ALA   218      43.332  60.949  34.249  1.00  0.00           H  
ATOM   3137  CB  ALA   218      44.323  62.960  34.645  1.00  0.00           C  
ATOM   3138  HB1 ALA   218      45.064  62.602  35.357  1.00  0.00           H  
ATOM   3139  HB2 ALA   218      44.857  63.701  34.054  1.00  0.00           H  
ATOM   3140  HB3 ALA   218      43.548  63.505  35.181  1.00  0.00           H  
ATOM   3141  C   ALA   218      42.898  62.038  32.528  1.00  0.00           C  
ATOM   3142  O   ALA   218      42.418  63.144  32.285  1.00  0.00           O  
ATOM   3143  N   GLN   219      42.545  60.989  31.777  1.00  0.00           N  
ATOM   3144  H   GLN   219      42.932  60.068  31.933  1.00  0.00           H  
ATOM   3145  CA  GLN   219      41.363  60.899  30.915  1.00  0.00           C  
ATOM   3146  HA  GLN   219      40.716  61.633  31.390  1.00  0.00           H  
ATOM   3147  CB  GLN   219      41.647  61.348  29.361  1.00  0.00           C  
ATOM   3148  HB2 GLN   219      41.039  60.771  28.667  1.00  0.00           H  
ATOM   3149  HB3 GLN   219      41.525  62.429  29.321  1.00  0.00           H  
ATOM   3150  CG  GLN   219      43.099  61.018  28.916  1.00  0.00           C  
ATOM   3151  HG2 GLN   219      43.453  60.026  29.189  1.00  0.00           H  
ATOM   3152  HG3 GLN   219      43.253  61.160  27.848  1.00  0.00           H  
ATOM   3153  CD  GLN   219      44.055  62.025  29.321  1.00  0.00           C  
ATOM   3154  OE1 GLN   219      43.946  63.208  29.117  1.00  0.00           O  
ATOM   3155  NE2 GLN   219      45.168  61.555  29.859  1.00  0.00           N  
ATOM   3156 HE21 GLN   219      45.973  62.166  29.895  1.00  0.00           H  
ATOM   3157 HE22 GLN   219      45.371  60.566  29.921  1.00  0.00           H  
ATOM   3158  C   GLN   219      40.852  59.466  30.895  1.00  0.00           C  
ATOM   3159  O   GLN   219      41.606  58.488  31.113  1.00  0.00           O  
ATOM   3160  N   LYS   220      39.541  59.304  30.566  1.00  0.00           N  
ATOM   3161  H   LYS   220      39.155  60.207  30.327  1.00  0.00           H  
ATOM   3162  CA  LYS   220      38.789  58.094  30.485  1.00  0.00           C  
ATOM   3163  HA  LYS   220      39.363  57.351  31.033  1.00  0.00           H  
ATOM   3164  CB  LYS   220      37.403  58.237  31.133  1.00  0.00           C  
ATOM   3165  HB2 LYS   220      37.514  58.737  32.093  1.00  0.00           H  
ATOM   3166  HB3 LYS   220      36.867  58.956  30.516  1.00  0.00           H  
ATOM   3167  CG  LYS   220      36.607  56.952  31.239  1.00  0.00           C  
ATOM   3168  HG2 LYS   220      35.986  56.888  30.348  1.00  0.00           H  
ATOM   3169  HG3 LYS   220      37.211  56.051  31.321  1.00  0.00           H  
ATOM   3170  CD  LYS   220      35.592  56.802  32.359  1.00  0.00           C  
ATOM   3171  HD2 LYS   220      35.151  55.809  32.416  1.00  0.00           H  
ATOM   3172  HD3 LYS   220      36.069  56.993  33.318  1.00  0.00           H  
ATOM   3173  CE  LYS   220      34.493  57.811  32.266  1.00  0.00           C  
ATOM   3174  HE2 LYS   220      34.262  58.083  31.239  1.00  0.00           H  
ATOM   3175  HE3 LYS   220      33.675  57.312  32.779  1.00  0.00           H  
ATOM   3176  NZ  LYS   220      34.937  59.125  32.921  1.00  0.00           N  
ATOM   3177  HZ1 LYS   220      35.288  59.048  33.892  1.00  0.00           H  
ATOM   3178  HZ2 LYS   220      35.675  59.621  32.388  1.00  0.00           H  
ATOM   3179  HZ3 LYS   220      34.063  59.680  32.919  1.00  0.00           H  
ATOM   3180  C   LYS   220      38.738  57.752  29.020  1.00  0.00           C  
ATOM   3181  O   LYS   220      37.738  57.882  28.334  1.00  0.00           O  
ATOM   3182  N   THR   221      39.965  57.410  28.509  1.00  0.00           N  
ATOM   3183  H   THR   221      40.767  57.304  29.114  1.00  0.00           H  
ATOM   3184  CA  THR   221      40.144  56.958  27.185  1.00  0.00           C  
ATOM   3185  HA  THR   221      39.184  56.660  26.768  1.00  0.00           H  
ATOM   3186  CB  THR   221      40.852  57.981  26.316  1.00  0.00           C  
ATOM   3187  HB  THR   221      41.233  57.471  25.434  1.00  0.00           H  
ATOM   3188  CG2 THR   221      39.953  59.213  26.031  1.00  0.00           C  
ATOM   3189 HG21 THR   221      39.716  59.744  26.951  1.00  0.00           H  
ATOM   3190 HG22 THR   221      40.458  59.935  25.393  1.00  0.00           H  
ATOM   3191 HG23 THR   221      39.018  58.994  25.521  1.00  0.00           H  
ATOM   3192  OG1 THR   221      41.994  58.491  26.880  1.00  0.00           O  
ATOM   3193  HG1 THR   221      42.499  57.806  27.344  1.00  0.00           H  
ATOM   3194  C   THR   221      40.919  55.701  27.108  1.00  0.00           C  
ATOM   3195  O   THR   221      41.768  55.483  27.939  1.00  0.00           O  
ATOM   3196  N   VAL   222      40.687  54.914  26.026  1.00  0.00           N  
ATOM   3197  H   VAL   222      40.028  55.364  25.404  1.00  0.00           H  
ATOM   3198  CA  VAL   222      41.533  53.720  25.595  1.00  0.00           C  
ATOM   3199  HA  VAL   222      42.539  53.889  25.974  1.00  0.00           H  
ATOM   3200  CB  VAL   222      40.946  52.314  26.031  1.00  0.00           C  
ATOM   3201  HB  VAL   222      41.385  51.566  25.374  1.00  0.00           H  
ATOM   3202  CG1 VAL   222      41.471  52.038  27.447  1.00  0.00           C  
ATOM   3203 HG11 VAL   222      41.275  50.976  27.581  1.00  0.00           H  
ATOM   3204 HG12 VAL   222      42.543  52.221  27.488  1.00  0.00           H  
ATOM   3205 HG13 VAL   222      41.038  52.534  28.313  1.00  0.00           H  
ATOM   3206  CG2 VAL   222      39.363  52.196  26.002  1.00  0.00           C  
ATOM   3207 HG21 VAL   222      38.921  53.107  26.401  1.00  0.00           H  
ATOM   3208 HG22 VAL   222      39.138  52.031  24.950  1.00  0.00           H  
ATOM   3209 HG23 VAL   222      39.015  51.368  26.617  1.00  0.00           H  
ATOM   3210  C   VAL   222      41.665  53.809  24.086  1.00  0.00           C  
ATOM   3211  O   VAL   222      40.921  54.616  23.399  1.00  0.00           O  
ATOM   3212  N   GLU   223      42.541  53.003  23.553  1.00  0.00           N  
ATOM   3213  H   GLU   223      43.089  52.342  24.087  1.00  0.00           H  
ATOM   3214  CA  GLU   223      43.020  53.138  22.198  1.00  0.00           C  
ATOM   3215  HA  GLU   223      42.522  54.007  21.772  1.00  0.00           H  
ATOM   3216  CB  GLU   223      44.472  53.527  22.063  1.00  0.00           C  
ATOM   3217  HB2 GLU   223      44.985  52.655  22.466  1.00  0.00           H  
ATOM   3218  HB3 GLU   223      44.750  53.511  21.011  1.00  0.00           H  
ATOM   3219  CG  GLU   223      44.874  54.768  22.885  1.00  0.00           C  
ATOM   3220  HG2 GLU   223      45.520  55.288  22.180  1.00  0.00           H  
ATOM   3221  HG3 GLU   223      43.981  55.342  23.124  1.00  0.00           H  
ATOM   3222  CD  GLU   223      45.730  54.434  24.021  1.00  0.00           C  
ATOM   3223  OE1 GLU   223      46.951  54.579  23.836  1.00  0.00           O  
ATOM   3224  OE2 GLU   223      45.261  54.116  25.113  1.00  0.00           O  
ATOM   3225  C   GLU   223      42.483  51.998  21.303  1.00  0.00           C  
ATOM   3226  O   GLU   223      42.689  52.074  20.047  1.00  0.00           O  
ATOM   3227  N   GLY   224      42.063  50.878  21.964  1.00  0.00           N  
ATOM   3228  H   GLY   224      41.953  50.774  22.964  1.00  0.00           H  
ATOM   3229  CA  GLY   224      41.986  49.556  21.271  1.00  0.00           C  
ATOM   3230  HA2 GLY   224      42.580  49.640  20.364  1.00  0.00           H  
ATOM   3231  HA3 GLY   224      42.511  48.856  21.916  1.00  0.00           H  
ATOM   3232  C   GLY   224      40.560  49.147  20.945  1.00  0.00           C  
ATOM   3233  O   GLY   224      39.662  50.003  20.763  1.00  0.00           O  
ATOM   3234  N   ALA   225      40.284  47.808  20.831  1.00  0.00           N  
ATOM   3235  H   ALA   225      41.027  47.143  20.665  1.00  0.00           H  
ATOM   3236  CA  ALA   225      38.991  47.249  20.571  1.00  0.00           C  
ATOM   3237  HA  ALA   225      38.336  47.952  20.060  1.00  0.00           H  
ATOM   3238  CB  ALA   225      39.226  46.139  19.648  1.00  0.00           C  
ATOM   3239  HB1 ALA   225      38.329  45.699  19.219  1.00  0.00           H  
ATOM   3240  HB2 ALA   225      39.815  46.378  18.765  1.00  0.00           H  
ATOM   3241  HB3 ALA   225      39.665  45.304  20.192  1.00  0.00           H  
ATOM   3242  C   ALA   225      38.291  46.841  21.845  1.00  0.00           C  
ATOM   3243  O   ALA   225      37.325  46.028  21.769  1.00  0.00           O  
ATOM   3244  N   GLY   226      38.585  47.483  22.977  1.00  0.00           N  
ATOM   3245  H   GLY   226      39.307  48.189  22.930  1.00  0.00           H  
ATOM   3246  CA  GLY   226      38.046  47.128  24.297  1.00  0.00           C  
ATOM   3247  HA2 GLY   226      37.622  46.127  24.261  1.00  0.00           H  
ATOM   3248  HA3 GLY   226      38.854  47.131  25.026  1.00  0.00           H  
ATOM   3249  C   GLY   226      37.073  48.285  24.698  1.00  0.00           C  
ATOM   3250  O   GLY   226      36.329  48.797  23.884  1.00  0.00           O  
ATOM   3251  N   SER   227      36.982  48.591  26.032  1.00  0.00           N  
ATOM   3252  H   SER   227      37.447  48.040  26.740  1.00  0.00           H  
ATOM   3253  CA  SER   227      36.286  49.762  26.505  1.00  0.00           C  
ATOM   3254  HA  SER   227      36.225  50.523  25.730  1.00  0.00           H  
ATOM   3255  CB  SER   227      34.830  49.382  26.755  1.00  0.00           C  
ATOM   3256  HB2 SER   227      34.311  50.139  27.338  1.00  0.00           H  
ATOM   3257  HB3 SER   227      34.377  49.438  25.768  1.00  0.00           H  
ATOM   3258  OG  SER   227      34.645  48.175  27.446  1.00  0.00           O  
ATOM   3259  HG  SER   227      34.967  47.452  26.887  1.00  0.00           H  
ATOM   3260  C   SER   227      37.049  50.334  27.801  1.00  0.00           C  
ATOM   3261  O   SER   227      37.997  49.775  28.364  1.00  0.00           O  
ATOM   3262  N   ILE   228      36.478  51.498  28.201  1.00  0.00           N  
ATOM   3263  H   ILE   228      35.798  52.012  27.658  1.00  0.00           H  
ATOM   3264  CA  ILE   228      36.819  52.006  29.521  1.00  0.00           C  
ATOM   3265  HA  ILE   228      37.289  51.194  30.071  1.00  0.00           H  
ATOM   3266  CB  ILE   228      37.959  53.073  29.443  1.00  0.00           C  
ATOM   3267  HB  ILE   228      38.826  52.649  28.941  1.00  0.00           H  
ATOM   3268  CG2 ILE   228      37.458  54.235  28.544  1.00  0.00           C  
ATOM   3269 HG21 ILE   228      36.698  54.799  29.082  1.00  0.00           H  
ATOM   3270 HG22 ILE   228      38.304  54.871  28.290  1.00  0.00           H  
ATOM   3271 HG23 ILE   228      37.095  53.988  27.549  1.00  0.00           H  
ATOM   3272  CG1 ILE   228      38.452  53.483  30.778  1.00  0.00           C  
ATOM   3273 HG12 ILE   228      37.741  53.911  31.483  1.00  0.00           H  
ATOM   3274 HG13 ILE   228      38.881  52.636  31.310  1.00  0.00           H  
ATOM   3275  CD1 ILE   228      39.632  54.429  30.696  1.00  0.00           C  
ATOM   3276 HD11 ILE   228      39.473  55.404  30.240  1.00  0.00           H  
ATOM   3277 HD12 ILE   228      39.987  54.763  31.669  1.00  0.00           H  
ATOM   3278 HD13 ILE   228      40.434  53.896  30.189  1.00  0.00           H  
ATOM   3279  C   ILE   228      35.650  52.557  30.356  1.00  0.00           C  
ATOM   3280  O   ILE   228      34.689  53.178  29.861  1.00  0.00           O  
ATOM   3281  N   ALA   229      35.753  52.260  31.656  1.00  0.00           N  
ATOM   3282  H   ALA   229      36.516  51.747  32.076  1.00  0.00           H  
ATOM   3283  CA  ALA   229      34.788  52.855  32.594  1.00  0.00           C  
ATOM   3284  HA  ALA   229      34.302  53.738  32.184  1.00  0.00           H  
ATOM   3285  CB  ALA   229      33.744  51.745  33.030  1.00  0.00           C  
ATOM   3286  HB1 ALA   229      34.269  50.875  33.421  1.00  0.00           H  
ATOM   3287  HB2 ALA   229      33.046  52.112  33.780  1.00  0.00           H  
ATOM   3288  HB3 ALA   229      33.207  51.396  32.150  1.00  0.00           H  
ATOM   3289  C   ALA   229      35.642  53.372  33.848  1.00  0.00           C  
ATOM   3290  O   ALA   229      36.754  53.783  33.762  1.00  0.00           O  
ATOM   3291  N   ALA   230      34.983  53.377  34.999  1.00  0.00           N  
ATOM   3292  H   ALA   230      34.116  52.885  35.168  1.00  0.00           H  
ATOM   3293  CA  ALA   230      35.434  53.920  36.294  1.00  0.00           C  
ATOM   3294  HA  ALA   230      36.484  53.661  36.414  1.00  0.00           H  
ATOM   3295  CB  ALA   230      35.198  55.431  36.256  1.00  0.00           C  
ATOM   3296  HB1 ALA   230      35.749  55.821  35.403  1.00  0.00           H  
ATOM   3297  HB2 ALA   230      34.146  55.701  36.200  1.00  0.00           H  
ATOM   3298  HB3 ALA   230      35.623  56.005  37.077  1.00  0.00           H  
ATOM   3299  C   ALA   230      34.609  53.160  37.362  1.00  0.00           C  
ATOM   3300  O   ALA   230      33.604  52.473  37.035  1.00  0.00           O  
ATOM   3301  N   ALA   231      35.079  53.254  38.663  1.00  0.00           N  
ATOM   3302  H   ALA   231      35.949  53.750  38.800  1.00  0.00           H  
ATOM   3303  CA  ALA   231      34.506  52.664  39.838  1.00  0.00           C  
ATOM   3304  HA  ALA   231      33.456  52.541  39.582  1.00  0.00           H  
ATOM   3305  CB  ALA   231      35.163  51.314  40.175  1.00  0.00           C  
ATOM   3306  HB1 ALA   231      34.935  50.967  41.181  1.00  0.00           H  
ATOM   3307  HB2 ALA   231      34.971  50.543  39.431  1.00  0.00           H  
ATOM   3308  HB3 ALA   231      36.236  51.390  40.338  1.00  0.00           H  
ATOM   3309  C   ALA   231      34.655  53.610  41.006  1.00  0.00           C  
ATOM   3310  O   ALA   231      35.454  54.514  41.115  1.00  0.00           O  
ATOM   3311  N   THR   232      33.760  53.390  42.027  1.00  0.00           N  
ATOM   3312  H   THR   232      33.091  52.635  41.959  1.00  0.00           H  
ATOM   3313  CA  THR   232      34.008  53.967  43.403  1.00  0.00           C  
ATOM   3314  HA  THR   232      33.168  53.670  44.028  1.00  0.00           H  
ATOM   3315  CB  THR   232      34.146  55.524  43.504  1.00  0.00           C  
ATOM   3316  HB  THR   232      34.980  55.890  42.908  1.00  0.00           H  
ATOM   3317  CG2 THR   232      32.850  56.131  42.957  1.00  0.00           C  
ATOM   3318 HG21 THR   232      31.984  56.083  43.614  1.00  0.00           H  
ATOM   3319 HG22 THR   232      32.903  57.195  42.734  1.00  0.00           H  
ATOM   3320 HG23 THR   232      32.637  55.545  42.065  1.00  0.00           H  
ATOM   3321  OG1 THR   232      34.161  55.927  44.866  1.00  0.00           O  
ATOM   3322  HG1 THR   232      34.950  55.452  45.169  1.00  0.00           H  
ATOM   3323  C   THR   232      35.191  53.277  44.100  1.00  0.00           C  
ATOM   3324  O   THR   232      35.976  53.994  44.682  1.00  0.00           O  
ATOM   3325  N   GLY   233      35.385  52.005  43.774  1.00  0.00           N  
ATOM   3326  H   GLY   233      34.697  51.627  43.137  1.00  0.00           H  
ATOM   3327  CA  GLY   233      36.626  51.287  43.824  1.00  0.00           C  
ATOM   3328  HA2 GLY   233      36.556  50.410  43.186  1.00  0.00           H  
ATOM   3329  HA3 GLY   233      37.403  51.943  43.439  1.00  0.00           H  
ATOM   3330  C   GLY   233      37.006  50.854  45.224  1.00  0.00           C  
ATOM   3331  O   GLY   233      37.479  49.741  45.411  1.00  0.00           O  
ATOM   3332  N   PHE   234      36.838  51.721  46.275  1.00  0.00           N  
ATOM   3333  H   PHE   234      36.464  52.632  46.045  1.00  0.00           H  
ATOM   3334  CA  PHE   234      37.658  51.704  47.522  1.00  0.00           C  
ATOM   3335  HA  PHE   234      37.598  50.718  47.977  1.00  0.00           H  
ATOM   3336  CB  PHE   234      39.122  51.945  47.180  1.00  0.00           C  
ATOM   3337  HB2 PHE   234      39.762  51.681  48.020  1.00  0.00           H  
ATOM   3338  HB3 PHE   234      39.374  51.136  46.497  1.00  0.00           H  
ATOM   3339  CG  PHE   234      39.299  53.352  46.784  1.00  0.00           C  
ATOM   3340  CD1 PHE   234      39.164  53.681  45.449  1.00  0.00           C  
ATOM   3341  HD1 PHE   234      38.824  52.941  44.735  1.00  0.00           H  
ATOM   3342  CE1 PHE   234      39.669  54.853  44.958  1.00  0.00           C  
ATOM   3343  HE1 PHE   234      39.503  55.009  43.899  1.00  0.00           H  
ATOM   3344  CZ  PHE   234      40.412  55.653  45.779  1.00  0.00           C  
ATOM   3345  HZ  PHE   234      40.894  56.522  45.347  1.00  0.00           H  
ATOM   3346  CE2 PHE   234      40.589  55.401  47.140  1.00  0.00           C  
ATOM   3347  HE2 PHE   234      41.265  55.943  47.790  1.00  0.00           H  
ATOM   3348  CD2 PHE   234      40.036  54.205  47.631  1.00  0.00           C  
ATOM   3349  HD2 PHE   234      40.215  53.992  48.678  1.00  0.00           H  
ATOM   3350  C   PHE   234      37.091  52.629  48.580  1.00  0.00           C  
ATOM   3351  O   PHE   234      36.284  53.504  48.414  1.00  0.00           O  
ATOM   3352  N   VAL   235      37.629  52.342  49.809  1.00  0.00           N  
ATOM   3353  H   VAL   235      38.232  51.541  49.940  1.00  0.00           H  
ATOM   3354  CA  VAL   235      37.632  53.415  50.796  1.00  0.00           C  
ATOM   3355  HA  VAL   235      37.440  54.383  50.340  1.00  0.00           H  
ATOM   3356  CB  VAL   235      36.675  53.149  51.969  1.00  0.00           C  
ATOM   3357  HB  VAL   235      36.875  53.894  52.737  1.00  0.00           H  
ATOM   3358  CG1 VAL   235      35.160  53.109  51.737  1.00  0.00           C  
ATOM   3359 HG11 VAL   235      35.001  52.332  50.991  1.00  0.00           H  
ATOM   3360 HG12 VAL   235      34.656  52.938  52.686  1.00  0.00           H  
ATOM   3361 HG13 VAL   235      34.754  53.923  51.139  1.00  0.00           H  
ATOM   3362  CG2 VAL   235      37.035  51.886  52.754  1.00  0.00           C  
ATOM   3363 HG21 VAL   235      36.995  50.997  52.127  1.00  0.00           H  
ATOM   3364 HG22 VAL   235      38.019  52.012  53.201  1.00  0.00           H  
ATOM   3365 HG23 VAL   235      36.225  51.885  53.480  1.00  0.00           H  
ATOM   3366  C   VAL   235      39.092  53.462  51.270  1.00  0.00           C  
ATOM   3367  O   VAL   235      39.873  52.576  51.019  1.00  0.00           O  
ATOM   3368  N   LYS   236      39.413  54.496  52.025  1.00  0.00           N  
ATOM   3369  H   LYS   236      38.742  55.233  52.196  1.00  0.00           H  
ATOM   3370  CA  LYS   236      40.706  54.647  52.772  1.00  0.00           C  
ATOM   3371  HA  LYS   236      41.548  54.298  52.179  1.00  0.00           H  
ATOM   3372  CB  LYS   236      40.953  56.106  53.145  1.00  0.00           C  
ATOM   3373  HB2 LYS   236      40.825  56.753  52.280  1.00  0.00           H  
ATOM   3374  HB3 LYS   236      40.185  56.569  53.761  1.00  0.00           H  
ATOM   3375  CG  LYS   236      42.288  56.373  53.834  1.00  0.00           C  
ATOM   3376  HG2 LYS   236      42.406  55.674  54.661  1.00  0.00           H  
ATOM   3377  HG3 LYS   236      43.021  56.153  53.060  1.00  0.00           H  
ATOM   3378  CD  LYS   236      42.416  57.837  54.315  1.00  0.00           C  
ATOM   3379  HD2 LYS   236      42.185  58.455  53.450  1.00  0.00           H  
ATOM   3380  HD3 LYS   236      41.593  58.042  54.998  1.00  0.00           H  
ATOM   3381  CE  LYS   236      43.696  58.076  55.062  1.00  0.00           C  
ATOM   3382  HE2 LYS   236      43.814  57.389  55.896  1.00  0.00           H  
ATOM   3383  HE3 LYS   236      44.502  58.024  54.334  1.00  0.00           H  
ATOM   3384  NZ  LYS   236      43.693  59.506  55.569  1.00  0.00           N  
ATOM   3385  HZ1 LYS   236      44.582  59.786  56.020  1.00  0.00           H  
ATOM   3386  HZ2 LYS   236      43.558  60.205  54.816  1.00  0.00           H  
ATOM   3387  HZ3 LYS   236      42.960  59.672  56.282  1.00  0.00           H  
ATOM   3388  C   LYS   236      40.614  53.669  53.961  1.00  0.00           C  
ATOM   3389  O   LYS   236      39.567  53.643  54.624  1.00  0.00           O  
ATOM   3390  N   LYS   237      41.633  52.868  54.145  1.00  0.00           N  
ATOM   3391  H   LYS   237      42.339  52.720  53.436  1.00  0.00           H  
ATOM   3392  CA  LYS   237      41.845  52.044  55.306  1.00  0.00           C  
ATOM   3393  HA  LYS   237      41.592  52.710  56.128  1.00  0.00           H  
ATOM   3394  CB  LYS   237      40.943  50.822  55.361  1.00  0.00           C  
ATOM   3395  HB2 LYS   237      39.937  51.152  55.110  1.00  0.00           H  
ATOM   3396  HB3 LYS   237      41.174  50.182  54.512  1.00  0.00           H  
ATOM   3397  CG  LYS   237      40.893  49.949  56.650  1.00  0.00           C  
ATOM   3398  HG2 LYS   237      40.243  49.111  56.403  1.00  0.00           H  
ATOM   3399  HG3 LYS   237      41.897  49.607  56.892  1.00  0.00           H  
ATOM   3400  CD  LYS   237      40.344  50.666  57.895  1.00  0.00           C  
ATOM   3401  HD2 LYS   237      40.907  51.569  58.121  1.00  0.00           H  
ATOM   3402  HD3 LYS   237      39.333  50.924  57.586  1.00  0.00           H  
ATOM   3403  CE  LYS   237      40.346  49.836  59.196  1.00  0.00           C  
ATOM   3404  HE2 LYS   237      39.728  50.343  59.933  1.00  0.00           H  
ATOM   3405  HE3 LYS   237      39.718  48.960  59.050  1.00  0.00           H  
ATOM   3406  NZ  LYS   237      41.757  49.466  59.614  1.00  0.00           N  
ATOM   3407  HZ1 LYS   237      42.374  50.282  59.774  1.00  0.00           H  
ATOM   3408  HZ2 LYS   237      41.732  48.789  60.398  1.00  0.00           H  
ATOM   3409  HZ3 LYS   237      42.353  49.032  58.886  1.00  0.00           H  
ATOM   3410  C   LYS   237      43.324  51.682  55.455  1.00  0.00           C  
ATOM   3411  O   LYS   237      44.069  51.687  54.457  1.00  0.00           O  
ATOM   3412  N   ASP   238      43.784  51.317  56.650  1.00  0.00           N  
ATOM   3413  H   ASP   238      43.055  51.177  57.337  1.00  0.00           H  
ATOM   3414  CA  ASP   238      45.102  50.817  56.791  1.00  0.00           C  
ATOM   3415  HA  ASP   238      45.536  50.479  55.852  1.00  0.00           H  
ATOM   3416  CB  ASP   238      46.136  51.856  57.367  1.00  0.00           C  
ATOM   3417  HB2 ASP   238      47.115  51.397  57.486  1.00  0.00           H  
ATOM   3418  HB3 ASP   238      46.129  52.678  56.655  1.00  0.00           H  
ATOM   3419  CG  ASP   238      45.634  52.395  58.709  1.00  0.00           C  
ATOM   3420  OD1 ASP   238      45.716  51.704  59.793  1.00  0.00           O  
ATOM   3421  OD2 ASP   238      45.040  53.516  58.731  1.00  0.00           O  
ATOM   3422  C   ASP   238      45.097  49.670  57.698  1.00  0.00           C  
ATOM   3423  O   ASP   238      44.183  49.386  58.526  1.00  0.00           O  
ATOM   3424  N   GLN   239      46.168  48.782  57.580  1.00  0.00           N  
ATOM   3425  H   GLN   239      46.893  48.963  56.900  1.00  0.00           H  
ATOM   3426  CA  GLN   239      46.089  47.399  58.108  1.00  0.00           C  
ATOM   3427  HA  GLN   239      45.092  47.372  58.543  1.00  0.00           H  
ATOM   3428  CB  GLN   239      46.209  46.419  57.003  1.00  0.00           C  
ATOM   3429  HB2 GLN   239      45.561  46.661  56.163  1.00  0.00           H  
ATOM   3430  HB3 GLN   239      47.271  46.359  56.774  1.00  0.00           H  
ATOM   3431  CG  GLN   239      45.804  45.028  57.475  1.00  0.00           C  
ATOM   3432  HG2 GLN   239      46.275  44.898  58.447  1.00  0.00           H  
ATOM   3433  HG3 GLN   239      44.738  44.983  57.688  1.00  0.00           H  
ATOM   3434  CD  GLN   239      45.975  43.888  56.481  1.00  0.00           C  
ATOM   3435  OE1 GLN   239      46.313  44.066  55.298  1.00  0.00           O  
ATOM   3436  NE2 GLN   239      45.841  42.662  56.890  1.00  0.00           N  
ATOM   3437 HE21 GLN   239      46.277  41.989  56.274  1.00  0.00           H  
ATOM   3438 HE22 GLN   239      45.237  42.421  57.664  1.00  0.00           H  
ATOM   3439  C   GLN   239      47.082  47.233  59.227  1.00  0.00           C  
ATOM   3440  O   GLN   239      48.163  46.607  59.058  1.00  0.00           O  
ATOM   3441  N   LEU   240      46.773  47.870  60.415  1.00  0.00           N  
ATOM   3442  H   LEU   240      46.022  48.546  60.458  1.00  0.00           H  
ATOM   3443  CA  LEU   240      47.565  47.674  61.635  1.00  0.00           C  
ATOM   3444  HA  LEU   240      48.565  47.995  61.353  1.00  0.00           H  
ATOM   3445  CB  LEU   240      47.068  48.488  62.813  1.00  0.00           C  
ATOM   3446  HB2 LEU   240      46.743  49.503  62.593  1.00  0.00           H  
ATOM   3447  HB3 LEU   240      46.105  48.137  63.178  1.00  0.00           H  
ATOM   3448  CG  LEU   240      48.012  48.615  64.077  1.00  0.00           C  
ATOM   3449  HG  LEU   240      48.229  47.602  64.410  1.00  0.00           H  
ATOM   3450  CD1 LEU   240      49.276  49.352  63.813  1.00  0.00           C  
ATOM   3451 HD11 LEU   240      49.026  50.228  63.218  1.00  0.00           H  
ATOM   3452 HD12 LEU   240      49.865  49.614  64.690  1.00  0.00           H  
ATOM   3453 HD13 LEU   240      49.870  48.774  63.109  1.00  0.00           H  
ATOM   3454  CD2 LEU   240      47.321  49.379  65.147  1.00  0.00           C  
ATOM   3455 HD21 LEU   240      47.845  49.174  66.078  1.00  0.00           H  
ATOM   3456 HD22 LEU   240      47.422  50.393  64.767  1.00  0.00           H  
ATOM   3457 HD23 LEU   240      46.289  49.076  65.314  1.00  0.00           H  
ATOM   3458  C   LEU   240      47.472  46.160  62.008  1.00  0.00           C  
ATOM   3459  O   LEU   240      46.380  45.609  62.106  1.00  0.00           O  
ATOM   3460  N   GLY   241      48.588  45.509  62.189  1.00  0.00           N  
ATOM   3461  H   GLY   241      49.444  45.992  62.426  1.00  0.00           H  
ATOM   3462  CA  GLY   241      48.463  44.072  62.529  1.00  0.00           C  
ATOM   3463  HA2 GLY   241      47.703  43.547  61.955  1.00  0.00           H  
ATOM   3464  HA3 GLY   241      49.448  43.623  62.417  1.00  0.00           H  
ATOM   3465  C   GLY   241      48.092  43.902  64.026  1.00  0.00           C  
ATOM   3466  O   GLY   241      48.410  44.828  64.803  1.00  0.00           O  
ATOM   3467  N   LYS   242      47.359  42.857  64.449  1.00  0.00           N  
ATOM   3468  H   LYS   242      47.242  42.122  63.765  1.00  0.00           H  
ATOM   3469  CA  LYS   242      46.737  42.633  65.767  1.00  0.00           C  
ATOM   3470  HA  LYS   242      46.565  43.646  66.123  1.00  0.00           H  
ATOM   3471  CB  LYS   242      45.428  41.857  65.584  1.00  0.00           C  
ATOM   3472  HB2 LYS   242      45.565  40.956  64.989  1.00  0.00           H  
ATOM   3473  HB3 LYS   242      45.112  41.572  66.585  1.00  0.00           H  
ATOM   3474  CG  LYS   242      44.304  42.610  64.808  1.00  0.00           C  
ATOM   3475  HG2 LYS   242      44.123  43.521  65.374  1.00  0.00           H  
ATOM   3476  HG3 LYS   242      44.665  42.828  63.805  1.00  0.00           H  
ATOM   3477  CD  LYS   242      42.964  41.962  64.867  1.00  0.00           C  
ATOM   3478  HD2 LYS   242      43.074  40.946  64.492  1.00  0.00           H  
ATOM   3479  HD3 LYS   242      42.663  41.719  65.884  1.00  0.00           H  
ATOM   3480  CE  LYS   242      41.946  42.695  64.033  1.00  0.00           C  
ATOM   3481  HE2 LYS   242      41.986  43.737  64.340  1.00  0.00           H  
ATOM   3482  HE3 LYS   242      42.117  42.503  62.976  1.00  0.00           H  
ATOM   3483  NZ  LYS   242      40.608  42.185  64.293  1.00  0.00           N  
ATOM   3484  HZ1 LYS   242      40.537  41.947  65.299  1.00  0.00           H  
ATOM   3485  HZ2 LYS   242      39.895  42.912  64.104  1.00  0.00           H  
ATOM   3486  HZ3 LYS   242      40.397  41.432  63.613  1.00  0.00           H  
ATOM   3487  C   LYS   242      47.708  41.963  66.696  1.00  0.00           C  
ATOM   3488  O   LYS   242      47.453  40.924  67.292  1.00  0.00           O  
ATOM   3489  N   ASN   243      48.981  42.485  66.699  1.00  0.00           N  
ATOM   3490  H   ASN   243      49.179  43.340  66.199  1.00  0.00           H  
ATOM   3491  CA  ASN   243      50.095  41.698  67.174  1.00  0.00           C  
ATOM   3492  HA  ASN   243      49.816  40.767  67.662  1.00  0.00           H  
ATOM   3493  CB  ASN   243      50.897  41.262  65.955  1.00  0.00           C  
ATOM   3494  HB2 ASN   243      51.496  40.393  66.218  1.00  0.00           H  
ATOM   3495  HB3 ASN   243      50.416  40.912  65.044  1.00  0.00           H  
ATOM   3496  CG  ASN   243      51.771  42.361  65.375  1.00  0.00           C  
ATOM   3497  OD1 ASN   243      51.537  43.539  65.445  1.00  0.00           O  
ATOM   3498  ND2 ASN   243      52.833  41.962  64.713  1.00  0.00           N  
ATOM   3499 HD21 ASN   243      53.548  42.619  64.434  1.00  0.00           H  
ATOM   3500 HD22 ASN   243      53.125  41.008  64.875  1.00  0.00           H  
ATOM   3501  C   ASN   243      50.966  42.442  68.187  1.00  0.00           C  
ATOM   3502  O   ASN   243      52.064  41.960  68.485  1.00  0.00           O  
ATOM   3503  N   GLU   244      50.555  43.595  68.785  1.00  0.00           N  
ATOM   3504  H   GLU   244      49.665  44.050  68.634  1.00  0.00           H  
ATOM   3505  CA  GLU   244      51.484  44.461  69.443  1.00  0.00           C  
ATOM   3506  HA  GLU   244      52.188  43.894  70.047  1.00  0.00           H  
ATOM   3507  CB  GLU   244      52.267  45.148  68.262  1.00  0.00           C  
ATOM   3508  HB2 GLU   244      52.699  44.416  67.583  1.00  0.00           H  
ATOM   3509  HB3 GLU   244      51.609  45.828  67.724  1.00  0.00           H  
ATOM   3510  CG  GLU   244      53.442  45.961  68.768  1.00  0.00           C  
ATOM   3511  HG2 GLU   244      54.016  46.416  67.962  1.00  0.00           H  
ATOM   3512  HG3 GLU   244      52.951  46.769  69.307  1.00  0.00           H  
ATOM   3513  CD  GLU   244      54.391  45.047  69.602  1.00  0.00           C  
ATOM   3514  OE1 GLU   244      55.061  44.139  69.086  1.00  0.00           O  
ATOM   3515  OE2 GLU   244      54.582  45.229  70.878  1.00  0.00           O  
ATOM   3516  C   GLU   244      50.844  45.551  70.353  1.00  0.00           C  
ATOM   3517  O   GLU   244      50.355  46.586  69.895  1.00  0.00           O  
ATOM   3518  N   GLU   245      50.868  45.330  71.686  1.00  0.00           N  
ATOM   3519  H   GLU   245      51.467  44.601  72.050  1.00  0.00           H  
ATOM   3520  CA  GLU   245      50.059  46.047  72.721  1.00  0.00           C  
ATOM   3521  HA  GLU   245      49.049  46.117  72.324  1.00  0.00           H  
ATOM   3522  CB  GLU   245      50.087  45.251  73.991  1.00  0.00           C  
ATOM   3523  HB2 GLU   245      49.906  44.258  73.586  1.00  0.00           H  
ATOM   3524  HB3 GLU   245      51.054  45.230  74.490  1.00  0.00           H  
ATOM   3525  CG  GLU   245      49.129  45.746  75.049  1.00  0.00           C  
ATOM   3526  HG2 GLU   245      48.081  45.653  74.774  1.00  0.00           H  
ATOM   3527  HG3 GLU   245      49.102  45.095  75.921  1.00  0.00           H  
ATOM   3528  CD  GLU   245      49.485  47.053  75.732  1.00  0.00           C  
ATOM   3529  OE1 GLU   245      48.766  48.045  75.510  1.00  0.00           O  
ATOM   3530  OE2 GLU   245      50.511  47.141  76.390  1.00  0.00           O  
ATOM   3531  C   GLU   245      50.702  47.452  72.930  1.00  0.00           C  
ATOM   3532  O   GLU   245      51.857  47.531  73.249  1.00  0.00           O  
ATOM   3533  N   GLY   246      49.971  48.505  72.513  1.00  0.00           N  
ATOM   3534  H   GLY   246      49.045  48.261  72.187  1.00  0.00           H  
ATOM   3535  CA  GLY   246      50.374  49.881  72.546  1.00  0.00           C  
ATOM   3536  HA2 GLY   246      49.983  50.290  73.475  1.00  0.00           H  
ATOM   3537  HA3 GLY   246      51.445  50.040  72.440  1.00  0.00           H  
ATOM   3538  C   GLY   246      49.830  50.531  71.309  1.00  0.00           C  
ATOM   3539  O   GLY   246      49.354  51.618  71.333  1.00  0.00           O  
ATOM   3540  N   ALA   247      50.016  49.915  70.136  1.00  0.00           N  
ATOM   3541  H   ALA   247      50.553  49.065  70.028  1.00  0.00           H  
ATOM   3542  CA  ALA   247      49.640  50.597  68.865  1.00  0.00           C  
ATOM   3543  HA  ALA   247      50.071  51.595  68.894  1.00  0.00           H  
ATOM   3544  CB  ALA   247      50.328  49.919  67.661  1.00  0.00           C  
ATOM   3545  HB1 ALA   247      51.402  49.963  67.830  1.00  0.00           H  
ATOM   3546  HB2 ALA   247      49.956  48.907  67.513  1.00  0.00           H  
ATOM   3547  HB3 ALA   247      50.107  50.485  66.759  1.00  0.00           H  
ATOM   3548  C   ALA   247      48.080  50.870  68.721  1.00  0.00           C  
ATOM   3549  O   ALA   247      47.315  49.975  69.131  1.00  0.00           O  
ATOM   3550  N   PRO   248      47.577  52.051  68.259  1.00  0.00           N  
ATOM   3551  CD  PRO   248      46.248  52.094  67.719  1.00  0.00           C  
ATOM   3552  HD2 PRO   248      45.590  52.565  68.445  1.00  0.00           H  
ATOM   3553  HD3 PRO   248      45.874  51.082  67.585  1.00  0.00           H  
ATOM   3554  CG  PRO   248      46.285  52.819  66.368  1.00  0.00           C  
ATOM   3555  HG2 PRO   248      45.609  53.670  66.427  1.00  0.00           H  
ATOM   3556  HG3 PRO   248      46.050  52.164  65.531  1.00  0.00           H  
ATOM   3557  CB  PRO   248      47.739  53.212  66.282  1.00  0.00           C  
ATOM   3558  HB2 PRO   248      47.829  54.155  65.747  1.00  0.00           H  
ATOM   3559  HB3 PRO   248      48.284  52.523  65.641  1.00  0.00           H  
ATOM   3560  CA  PRO   248      48.373  53.057  67.655  1.00  0.00           C  
ATOM   3561  HA  PRO   248      49.379  52.680  67.482  1.00  0.00           H  
ATOM   3562  C   PRO   248      48.437  54.278  68.491  1.00  0.00           C  
ATOM   3563  O   PRO   248      48.352  55.443  68.021  1.00  0.00           O  
ATOM   3564  N   GLN   249      48.773  54.049  69.762  1.00  0.00           N  
ATOM   3565  H   GLN   249      49.132  53.154  70.066  1.00  0.00           H  
ATOM   3566  CA  GLN   249      48.309  55.072  70.756  1.00  0.00           C  
ATOM   3567  HA  GLN   249      47.333  55.393  70.399  1.00  0.00           H  
ATOM   3568  CB  GLN   249      48.173  54.373  72.121  1.00  0.00           C  
ATOM   3569  HB2 GLN   249      47.636  53.445  71.939  1.00  0.00           H  
ATOM   3570  HB3 GLN   249      49.201  54.162  72.410  1.00  0.00           H  
ATOM   3571  CG  GLN   249      47.398  55.106  73.132  1.00  0.00           C  
ATOM   3572  HG2 GLN   249      46.901  55.959  72.675  1.00  0.00           H  
ATOM   3573  HG3 GLN   249      46.675  54.438  73.595  1.00  0.00           H  
ATOM   3574  CD  GLN   249      48.360  55.687  74.157  1.00  0.00           C  
ATOM   3575  OE1 GLN   249      48.851  54.915  74.914  1.00  0.00           O  
ATOM   3576  NE2 GLN   249      48.389  56.972  74.411  1.00  0.00           N  
ATOM   3577 HE21 GLN   249      48.590  57.143  75.387  1.00  0.00           H  
ATOM   3578 HE22 GLN   249      48.018  57.620  73.729  1.00  0.00           H  
ATOM   3579  C   GLN   249      49.276  56.249  70.889  1.00  0.00           C  
ATOM   3580  O   GLN   249      48.888  57.368  71.325  1.00  0.00           O  
ATOM   3581  N   GLU   250      50.541  56.081  70.537  1.00  0.00           N  
ATOM   3582  H   GLU   250      50.736  55.265  69.973  1.00  0.00           H  
ATOM   3583  CA  GLU   250      51.519  57.172  70.415  1.00  0.00           C  
ATOM   3584  HA  GLU   250      51.469  57.697  71.366  1.00  0.00           H  
ATOM   3585  CB  GLU   250      52.880  56.538  70.214  1.00  0.00           C  
ATOM   3586  HB2 GLU   250      52.946  55.619  70.793  1.00  0.00           H  
ATOM   3587  HB3 GLU   250      52.983  56.278  69.163  1.00  0.00           H  
ATOM   3588  CG  GLU   250      54.116  57.311  70.474  1.00  0.00           C  
ATOM   3589  HG2 GLU   250      54.927  56.707  70.072  1.00  0.00           H  
ATOM   3590  HG3 GLU   250      54.107  58.171  69.807  1.00  0.00           H  
ATOM   3591  CD  GLU   250      54.339  57.629  72.014  1.00  0.00           C  
ATOM   3592  OE1 GLU   250      54.226  58.757  72.433  1.00  0.00           O  
ATOM   3593  OE2 GLU   250      54.670  56.705  72.808  1.00  0.00           O  
ATOM   3594  C   GLU   250      51.152  58.229  69.308  1.00  0.00           C  
ATOM   3595  O   GLU   250      51.620  59.327  69.350  1.00  0.00           O  
ATOM   3596  N   GLY   251      50.332  57.844  68.272  1.00  0.00           N  
ATOM   3597  H   GLY   251      49.855  56.953  68.219  1.00  0.00           H  
ATOM   3598  CA  GLY   251      50.174  58.649  67.103  1.00  0.00           C  
ATOM   3599  HA2 GLY   251      49.130  58.602  66.801  1.00  0.00           H  
ATOM   3600  HA3 GLY   251      50.517  59.662  67.301  1.00  0.00           H  
ATOM   3601  C   GLY   251      51.082  58.299  65.978  1.00  0.00           C  
ATOM   3602  O   GLY   251      50.834  58.285  64.771  1.00  0.00           O  
ATOM   3603  N   ILE   252      52.342  57.841  66.394  1.00  0.00           N  
ATOM   3604  H   ILE   252      52.423  57.579  67.368  1.00  0.00           H  
ATOM   3605  CA  ILE   252      53.388  57.521  65.414  1.00  0.00           C  
ATOM   3606  HA  ILE   252      53.201  58.192  64.579  1.00  0.00           H  
ATOM   3607  CB  ILE   252      54.725  57.677  66.058  1.00  0.00           C  
ATOM   3608  HB  ILE   252      54.675  56.999  66.907  1.00  0.00           H  
ATOM   3609  CG2 ILE   252      55.873  57.331  65.110  1.00  0.00           C  
ATOM   3610 HG21 ILE   252      55.955  56.252  64.997  1.00  0.00           H  
ATOM   3611 HG22 ILE   252      55.777  57.914  64.196  1.00  0.00           H  
ATOM   3612 HG23 ILE   252      56.877  57.599  65.432  1.00  0.00           H  
ATOM   3613  CG1 ILE   252      55.045  59.104  66.514  1.00  0.00           C  
ATOM   3614 HG12 ILE   252      55.234  59.641  65.586  1.00  0.00           H  
ATOM   3615 HG13 ILE   252      54.295  59.722  67.004  1.00  0.00           H  
ATOM   3616  CD1 ILE   252      56.263  59.190  67.433  1.00  0.00           C  
ATOM   3617 HD11 ILE   252      56.174  60.250  67.666  1.00  0.00           H  
ATOM   3618 HD12 ILE   252      56.087  58.590  68.323  1.00  0.00           H  
ATOM   3619 HD13 ILE   252      57.250  59.014  67.011  1.00  0.00           H  
ATOM   3620  C   ILE   252      53.285  56.016  65.037  1.00  0.00           C  
ATOM   3621  O   ILE   252      53.140  55.135  65.862  1.00  0.00           O  
ATOM   3622  N   LEU   253      53.519  55.702  63.757  1.00  0.00           N  
ATOM   3623  H   LEU   253      53.628  56.500  63.145  1.00  0.00           H  
ATOM   3624  CA  LEU   253      53.688  54.333  63.294  1.00  0.00           C  
ATOM   3625  HA  LEU   253      54.086  53.639  64.031  1.00  0.00           H  
ATOM   3626  CB  LEU   253      52.407  53.760  62.611  1.00  0.00           C  
ATOM   3627  HB2 LEU   253      52.067  54.448  61.840  1.00  0.00           H  
ATOM   3628  HB3 LEU   253      52.707  52.778  62.249  1.00  0.00           H  
ATOM   3629  CG  LEU   253      51.238  53.576  63.567  1.00  0.00           C  
ATOM   3630  HG  LEU   253      51.128  54.510  64.114  1.00  0.00           H  
ATOM   3631  CD1 LEU   253      49.971  53.377  62.763  1.00  0.00           C  
ATOM   3632 HD11 LEU   253      49.118  53.294  63.434  1.00  0.00           H  
ATOM   3633 HD12 LEU   253      49.695  54.272  62.209  1.00  0.00           H  
ATOM   3634 HD13 LEU   253      50.032  52.523  62.091  1.00  0.00           H  
ATOM   3635  CD2 LEU   253      51.327  52.455  64.608  1.00  0.00           C  
ATOM   3636 HD21 LEU   253      50.533  52.513  65.349  1.00  0.00           H  
ATOM   3637 HD22 LEU   253      51.432  51.488  64.120  1.00  0.00           H  
ATOM   3638 HD23 LEU   253      52.228  52.594  65.203  1.00  0.00           H  
ATOM   3639  C   LEU   253      54.766  54.318  62.111  1.00  0.00           C  
ATOM   3640  O   LEU   253      54.512  54.938  61.099  1.00  0.00           O  
ATOM   3641  N   GLU   254      55.927  53.653  62.334  1.00  0.00           N  
ATOM   3642  H   GLU   254      56.065  53.066  63.146  1.00  0.00           H  
ATOM   3643  CA  GLU   254      57.105  53.834  61.449  1.00  0.00           C  
ATOM   3644  HA  GLU   254      57.254  54.906  61.552  1.00  0.00           H  
ATOM   3645  CB  GLU   254      58.357  53.207  62.158  1.00  0.00           C  
ATOM   3646  HB2 GLU   254      58.633  53.872  62.974  1.00  0.00           H  
ATOM   3647  HB3 GLU   254      58.103  52.279  62.665  1.00  0.00           H  
ATOM   3648  CG  GLU   254      59.555  52.961  61.310  1.00  0.00           C  
ATOM   3649  HG2 GLU   254      59.792  53.824  60.691  1.00  0.00           H  
ATOM   3650  HG3 GLU   254      60.461  53.012  61.909  1.00  0.00           H  
ATOM   3651  CD  GLU   254      59.530  51.603  60.476  1.00  0.00           C  
ATOM   3652  OE1 GLU   254      58.578  50.774  60.612  1.00  0.00           O  
ATOM   3653  OE2 GLU   254      60.586  51.082  60.004  1.00  0.00           O  
ATOM   3654  C   GLU   254      56.886  53.488  59.903  1.00  0.00           C  
ATOM   3655  O   GLU   254      57.352  54.207  58.999  1.00  0.00           O  
ATOM   3656  N   ASP   255      56.175  52.362  59.701  1.00  0.00           N  
ATOM   3657  H   ASP   255      55.805  51.797  60.453  1.00  0.00           H  
ATOM   3658  CA  ASP   255      55.374  52.196  58.518  1.00  0.00           C  
ATOM   3659  HA  ASP   255      54.833  53.123  58.343  1.00  0.00           H  
ATOM   3660  CB  ASP   255      56.203  51.734  57.259  1.00  0.00           C  
ATOM   3661  HB2 ASP   255      55.537  51.398  56.467  1.00  0.00           H  
ATOM   3662  HB3 ASP   255      56.711  52.639  56.930  1.00  0.00           H  
ATOM   3663  CG  ASP   255      57.274  50.739  57.500  1.00  0.00           C  
ATOM   3664  OD1 ASP   255      58.479  50.845  57.139  1.00  0.00           O  
ATOM   3665  OD2 ASP   255      56.944  49.672  58.022  1.00  0.00           O  
ATOM   3666  C   ASP   255      54.286  51.261  58.901  1.00  0.00           C  
ATOM   3667  O   ASP   255      54.349  50.409  59.753  1.00  0.00           O  
ATOM   3668  N   MET   256      53.202  51.262  58.055  1.00  0.00           N  
ATOM   3669  H   MET   256      53.150  51.962  57.327  1.00  0.00           H  
ATOM   3670  CA  MET   256      52.173  50.195  58.041  1.00  0.00           C  
ATOM   3671  HA  MET   256      52.619  49.225  58.250  1.00  0.00           H  
ATOM   3672  CB  MET   256      51.079  50.433  59.075  1.00  0.00           C  
ATOM   3673  HB2 MET   256      50.595  49.465  59.186  1.00  0.00           H  
ATOM   3674  HB3 MET   256      51.539  50.698  60.025  1.00  0.00           H  
ATOM   3675  CG  MET   256      50.086  51.541  58.849  1.00  0.00           C  
ATOM   3676  HG2 MET   256      49.480  51.299  57.979  1.00  0.00           H  
ATOM   3677  HG3 MET   256      49.469  51.466  59.742  1.00  0.00           H  
ATOM   3678  SD  MET   256      50.710  53.160  58.612  1.00  0.00           S  
ATOM   3679  CE  MET   256      49.187  54.090  58.975  1.00  0.00           C  
ATOM   3680  HE1 MET   256      49.361  55.164  58.990  1.00  0.00           H  
ATOM   3681  HE2 MET   256      48.396  53.895  58.255  1.00  0.00           H  
ATOM   3682  HE3 MET   256      48.753  53.741  59.908  1.00  0.00           H  
ATOM   3683  C   MET   256      51.632  50.065  56.613  1.00  0.00           C  
ATOM   3684  O   MET   256      51.821  51.007  55.832  1.00  0.00           O  
ATOM   3685  N   PRO   257      50.963  48.901  56.225  1.00  0.00           N  
ATOM   3686  CD  PRO   257      51.221  47.615  56.815  1.00  0.00           C  
ATOM   3687  HD2 PRO   257      50.413  47.312  57.477  1.00  0.00           H  
ATOM   3688  HD3 PRO   257      52.119  47.658  57.427  1.00  0.00           H  
ATOM   3689  CG  PRO   257      51.318  46.726  55.605  1.00  0.00           C  
ATOM   3690  HG2 PRO   257      51.093  45.678  55.789  1.00  0.00           H  
ATOM   3691  HG3 PRO   257      52.322  46.887  55.216  1.00  0.00           H  
ATOM   3692  CB  PRO   257      50.268  47.272  54.718  1.00  0.00           C  
ATOM   3693  HB2 PRO   257      49.357  46.795  55.076  1.00  0.00           H  
ATOM   3694  HB3 PRO   257      50.416  47.029  53.667  1.00  0.00           H  
ATOM   3695  CA  PRO   257      50.379  48.768  54.929  1.00  0.00           C  
ATOM   3696  HA  PRO   257      51.083  49.106  54.172  1.00  0.00           H  
ATOM   3697  C   PRO   257      49.074  49.488  54.907  1.00  0.00           C  
ATOM   3698  O   PRO   257      48.256  49.366  55.809  1.00  0.00           O  
ATOM   3699  N   VAL   258      48.754  50.064  53.736  1.00  0.00           N  
ATOM   3700  H   VAL   258      49.523  50.114  53.081  1.00  0.00           H  
ATOM   3701  CA  VAL   258      47.319  50.405  53.290  1.00  0.00           C  
ATOM   3702  HA  VAL   258      46.864  51.029  54.055  1.00  0.00           H  
ATOM   3703  CB  VAL   258      47.299  51.177  51.936  1.00  0.00           C  
ATOM   3704  HB  VAL   258      47.942  50.603  51.271  1.00  0.00           H  
ATOM   3705  CG1 VAL   258      45.878  51.330  51.357  1.00  0.00           C  
ATOM   3706 HG11 VAL   258      45.820  52.049  50.542  1.00  0.00           H  
ATOM   3707 HG12 VAL   258      45.546  50.363  50.985  1.00  0.00           H  
ATOM   3708 HG13 VAL   258      45.191  51.599  52.157  1.00  0.00           H  
ATOM   3709  CG2 VAL   258      47.931  52.590  52.168  1.00  0.00           C  
ATOM   3710 HG21 VAL   258      48.157  52.990  51.182  1.00  0.00           H  
ATOM   3711 HG22 VAL   258      47.333  53.251  52.793  1.00  0.00           H  
ATOM   3712 HG23 VAL   258      48.923  52.548  52.614  1.00  0.00           H  
ATOM   3713  C   VAL   258      46.505  49.056  53.263  1.00  0.00           C  
ATOM   3714  O   VAL   258      47.007  48.076  52.695  1.00  0.00           O  
ATOM   3715  N   ASP   259      45.228  49.058  53.749  1.00  0.00           N  
ATOM   3716  H   ASP   259      44.825  49.854  54.226  1.00  0.00           H  
ATOM   3717  CA  ASP   259      44.285  48.000  53.356  1.00  0.00           C  
ATOM   3718  HA  ASP   259      44.833  47.124  53.016  1.00  0.00           H  
ATOM   3719  CB  ASP   259      43.317  47.767  54.545  1.00  0.00           C  
ATOM   3720  HB2 ASP   259      43.738  47.947  55.532  1.00  0.00           H  
ATOM   3721  HB3 ASP   259      42.401  48.352  54.597  1.00  0.00           H  
ATOM   3722  CG  ASP   259      42.733  46.381  54.571  1.00  0.00           C  
ATOM   3723  OD1 ASP   259      42.176  45.956  55.629  1.00  0.00           O  
ATOM   3724  OD2 ASP   259      42.958  45.662  53.529  1.00  0.00           O  
ATOM   3725  C   ASP   259      43.425  48.472  52.179  1.00  0.00           C  
ATOM   3726  O   ASP   259      42.787  49.520  52.337  1.00  0.00           O  
ATOM   3727  N   PRO   260      43.363  47.634  51.045  1.00  0.00           N  
ATOM   3728  CD  PRO   260      44.372  46.647  50.790  1.00  0.00           C  
ATOM   3729  HD2 PRO   260      44.421  45.882  51.562  1.00  0.00           H  
ATOM   3730  HD3 PRO   260      45.353  47.105  50.686  1.00  0.00           H  
ATOM   3731  CG  PRO   260      43.999  46.076  49.478  1.00  0.00           C  
ATOM   3732  HG2 PRO   260      43.295  45.265  49.652  1.00  0.00           H  
ATOM   3733  HG3 PRO   260      44.850  45.663  48.941  1.00  0.00           H  
ATOM   3734  CB  PRO   260      43.326  47.252  48.748  1.00  0.00           C  
ATOM   3735  HB2 PRO   260      42.701  46.873  47.942  1.00  0.00           H  
ATOM   3736  HB3 PRO   260      43.952  48.047  48.349  1.00  0.00           H  
ATOM   3737  CA  PRO   260      42.596  47.879  49.915  1.00  0.00           C  
ATOM   3738  HA  PRO   260      42.613  48.959  49.785  1.00  0.00           H  
ATOM   3739  C   PRO   260      41.261  47.359  50.262  1.00  0.00           C  
ATOM   3740  O   PRO   260      40.675  46.415  49.656  1.00  0.00           O  
ATOM   3741  N   ASP   261      40.658  48.008  51.292  1.00  0.00           N  
ATOM   3742  H   ASP   261      41.148  48.694  51.851  1.00  0.00           H  
ATOM   3743  CA  ASP   261      39.276  47.833  51.745  1.00  0.00           C  
ATOM   3744  HA  ASP   261      39.040  46.787  51.565  1.00  0.00           H  
ATOM   3745  CB  ASP   261      39.169  48.137  53.196  1.00  0.00           C  
ATOM   3746  HB2 ASP   261      39.852  47.528  53.785  1.00  0.00           H  
ATOM   3747  HB3 ASP   261      39.543  49.151  53.327  1.00  0.00           H  
ATOM   3748  CG  ASP   261      37.736  48.015  53.887  1.00  0.00           C  
ATOM   3749  OD1 ASP   261      37.190  46.934  53.785  1.00  0.00           O  
ATOM   3750  OD2 ASP   261      37.209  48.942  54.528  1.00  0.00           O  
ATOM   3751  C   ASP   261      38.321  48.736  50.937  1.00  0.00           C  
ATOM   3752  O   ASP   261      38.724  49.761  50.366  1.00  0.00           O  
ATOM   3753  N   ASN   262      37.054  48.213  50.851  1.00  0.00           N  
ATOM   3754  H   ASN   262      36.872  47.391  51.411  1.00  0.00           H  
ATOM   3755  CA  ASN   262      35.942  48.995  50.312  1.00  0.00           C  
ATOM   3756  HA  ASN   262      36.363  49.992  50.198  1.00  0.00           H  
ATOM   3757  CB  ASN   262      35.544  48.431  48.956  1.00  0.00           C  
ATOM   3758  HB2 ASN   262      36.398  48.038  48.409  1.00  0.00           H  
ATOM   3759  HB3 ASN   262      34.858  47.603  49.123  1.00  0.00           H  
ATOM   3760  CG  ASN   262      34.811  49.382  48.023  1.00  0.00           C  
ATOM   3761  OD1 ASN   262      34.421  50.468  48.441  1.00  0.00           O  
ATOM   3762  ND2 ASN   262      34.579  48.988  46.817  1.00  0.00           N  
ATOM   3763 HD21 ASN   262      33.794  49.484  46.416  1.00  0.00           H  
ATOM   3764 HD22 ASN   262      34.855  48.112  46.395  1.00  0.00           H  
ATOM   3765  C   ASN   262      34.804  48.997  51.389  1.00  0.00           C  
ATOM   3766  O   ASN   262      34.845  48.221  52.355  1.00  0.00           O  
ATOM   3767  N   GLU   263      33.724  49.774  51.099  1.00  0.00           N  
ATOM   3768  H   GLU   263      33.763  50.318  50.247  1.00  0.00           H  
ATOM   3769  CA  GLU   263      32.422  49.684  51.799  1.00  0.00           C  
ATOM   3770  HA  GLU   263      32.470  48.768  52.383  1.00  0.00           H  
ATOM   3771  CB  GLU   263      32.210  50.837  52.735  1.00  0.00           C  
ATOM   3772  HB2 GLU   263      33.174  51.307  52.923  1.00  0.00           H  
ATOM   3773  HB3 GLU   263      31.559  51.549  52.232  1.00  0.00           H  
ATOM   3774  CG  GLU   263      31.784  50.458  54.153  1.00  0.00           C  
ATOM   3775  HG2 GLU   263      31.925  51.352  54.758  1.00  0.00           H  
ATOM   3776  HG3 GLU   263      30.702  50.358  54.096  1.00  0.00           H  
ATOM   3777  CD  GLU   263      32.560  49.239  54.681  1.00  0.00           C  
ATOM   3778  OE1 GLU   263      31.933  48.160  54.892  1.00  0.00           O  
ATOM   3779  OE2 GLU   263      33.761  49.335  54.986  1.00  0.00           O  
ATOM   3780  C   GLU   263      31.373  49.505  50.786  1.00  0.00           C  
ATOM   3781  O   GLU   263      31.566  49.482  49.556  1.00  0.00           O  
ATOM   3782  N   ALA   264      30.113  49.237  51.349  1.00  0.00           N  
ATOM   3783  H   ALA   264      29.921  49.560  52.288  1.00  0.00           H  
ATOM   3784  CA  ALA   264      29.054  48.632  50.519  1.00  0.00           C  
ATOM   3785  HA  ALA   264      29.582  48.278  49.637  1.00  0.00           H  
ATOM   3786  CB  ALA   264      28.421  47.499  51.288  1.00  0.00           C  
ATOM   3787  HB1 ALA   264      29.249  46.866  51.600  1.00  0.00           H  
ATOM   3788  HB2 ALA   264      28.033  47.800  52.259  1.00  0.00           H  
ATOM   3789  HB3 ALA   264      27.743  46.927  50.658  1.00  0.00           H  
ATOM   3790  C   ALA   264      28.120  49.724  49.970  1.00  0.00           C  
ATOM   3791  O   ALA   264      26.870  49.623  50.034  1.00  0.00           O  
ATOM   3792  N   TYR   265      28.659  50.827  49.412  1.00  0.00           N  
ATOM   3793  H   TYR   265      29.662  50.947  49.443  1.00  0.00           H  
ATOM   3794  CA  TYR   265      27.874  51.820  48.803  1.00  0.00           C  
ATOM   3795  HA  TYR   265      26.958  51.884  49.386  1.00  0.00           H  
ATOM   3796  CB  TYR   265      28.575  53.195  48.774  1.00  0.00           C  
ATOM   3797  HB2 TYR   265      27.861  53.837  48.260  1.00  0.00           H  
ATOM   3798  HB3 TYR   265      28.565  53.668  49.754  1.00  0.00           H  
ATOM   3799  CG  TYR   265      29.960  53.283  48.298  1.00  0.00           C  
ATOM   3800  CD1 TYR   265      30.976  52.878  49.185  1.00  0.00           C  
ATOM   3801  HD1 TYR   265      30.721  52.552  50.187  1.00  0.00           H  
ATOM   3802  CE1 TYR   265      32.299  52.887  48.740  1.00  0.00           C  
ATOM   3803  HE1 TYR   265      33.067  52.436  49.357  1.00  0.00           H  
ATOM   3804  CZ  TYR   265      32.591  53.260  47.430  1.00  0.00           C  
ATOM   3805  OH  TYR   265      33.810  53.011  46.885  1.00  0.00           O  
ATOM   3806  HH  TYR   265      34.350  52.553  47.547  1.00  0.00           H  
ATOM   3807  CE2 TYR   265      31.551  53.649  46.571  1.00  0.00           C  
ATOM   3808  HE2 TYR   265      31.660  54.047  45.570  1.00  0.00           H  
ATOM   3809  CD2 TYR   265      30.217  53.625  46.982  1.00  0.00           C  
ATOM   3810  HD2 TYR   265      29.409  53.760  46.273  1.00  0.00           H  
ATOM   3811  C   TYR   265      27.441  51.348  47.354  1.00  0.00           C  
ATOM   3812  O   TYR   265      28.082  50.616  46.550  1.00  0.00           O  
ATOM   3813  N   GLU   266      26.308  52.014  46.882  1.00  0.00           N  
ATOM   3814  H   GLU   266      25.830  52.711  47.437  1.00  0.00           H  
ATOM   3815  CA  GLU   266      26.016  51.871  45.416  1.00  0.00           C  
ATOM   3816  HA  GLU   266      26.205  50.871  45.031  1.00  0.00           H  
ATOM   3817  CB  GLU   266      24.467  52.084  45.217  1.00  0.00           C  
ATOM   3818  HB2 GLU   266      24.092  52.809  45.937  1.00  0.00           H  
ATOM   3819  HB3 GLU   266      24.354  52.479  44.209  1.00  0.00           H  
ATOM   3820  CG  GLU   266      23.696  50.765  45.258  1.00  0.00           C  
ATOM   3821  HG2 GLU   266      22.675  50.930  44.919  1.00  0.00           H  
ATOM   3822  HG3 GLU   266      24.059  49.979  44.599  1.00  0.00           H  
ATOM   3823  CD  GLU   266      23.701  50.220  46.660  1.00  0.00           C  
ATOM   3824  OE1 GLU   266      23.976  49.004  46.715  1.00  0.00           O  
ATOM   3825  OE2 GLU   266      23.511  50.900  47.688  1.00  0.00           O  
ATOM   3826  C   GLU   266      26.887  52.859  44.567  1.00  0.00           C  
ATOM   3827  O   GLU   266      27.229  53.968  45.030  1.00  0.00           O  
ATOM   3828  N   MET   267      27.226  52.453  43.297  1.00  0.00           N  
ATOM   3829  H   MET   267      26.865  51.602  42.888  1.00  0.00           H  
ATOM   3830  CA  MET   267      27.967  53.307  42.355  1.00  0.00           C  
ATOM   3831  HA  MET   267      28.960  53.414  42.784  1.00  0.00           H  
ATOM   3832  CB  MET   267      28.050  52.409  41.046  1.00  0.00           C  
ATOM   3833  HB2 MET   267      28.519  51.435  41.166  1.00  0.00           H  
ATOM   3834  HB3 MET   267      27.022  52.262  40.720  1.00  0.00           H  
ATOM   3835  CG  MET   267      28.748  53.104  39.904  1.00  0.00           C  
ATOM   3836  HG2 MET   267      28.588  52.534  38.992  1.00  0.00           H  
ATOM   3837  HG3 MET   267      28.352  54.108  39.767  1.00  0.00           H  
ATOM   3838  SD  MET   267      30.563  53.107  40.025  1.00  0.00           S  
ATOM   3839  CE  MET   267      31.126  54.360  38.752  1.00  0.00           C  
ATOM   3840  HE1 MET   267      30.723  54.061  37.786  1.00  0.00           H  
ATOM   3841  HE2 MET   267      30.776  55.345  39.051  1.00  0.00           H  
ATOM   3842  HE3 MET   267      32.208  54.475  38.741  1.00  0.00           H  
ATOM   3843  C   MET   267      27.243  54.636  42.031  1.00  0.00           C  
ATOM   3844  O   MET   267      26.075  54.579  41.680  1.00  0.00           O  
ATOM   3845  N   PRO   268      27.965  55.772  41.939  1.00  0.00           N  
ATOM   3846  CD  PRO   268      29.389  55.960  42.146  1.00  0.00           C  
ATOM   3847  HD2 PRO   268      29.937  55.130  41.706  1.00  0.00           H  
ATOM   3848  HD3 PRO   268      29.550  55.947  43.222  1.00  0.00           H  
ATOM   3849  CG  PRO   268      29.757  57.300  41.582  1.00  0.00           C  
ATOM   3850  HG2 PRO   268      30.122  57.178  40.564  1.00  0.00           H  
ATOM   3851  HG3 PRO   268      30.610  57.705  42.122  1.00  0.00           H  
ATOM   3852  CB  PRO   268      28.476  58.076  41.691  1.00  0.00           C  
ATOM   3853  HB2 PRO   268      28.444  58.893  40.973  1.00  0.00           H  
ATOM   3854  HB3 PRO   268      28.388  58.381  42.732  1.00  0.00           H  
ATOM   3855  CA  PRO   268      27.397  57.026  41.537  1.00  0.00           C  
ATOM   3856  HA  PRO   268      26.608  57.337  42.218  1.00  0.00           H  
ATOM   3857  C   PRO   268      27.018  56.926  40.107  1.00  0.00           C  
ATOM   3858  O   PRO   268      27.752  56.482  39.135  1.00  0.00           O  
ATOM   3859  N   SER   269      25.869  57.469  39.781  1.00  0.00           N  
ATOM   3860  H   SER   269      25.217  57.636  40.535  1.00  0.00           H  
ATOM   3861  CA  SER   269      25.330  57.560  38.467  1.00  0.00           C  
ATOM   3862  HA  SER   269      25.738  56.712  37.922  1.00  0.00           H  
ATOM   3863  CB  SER   269      23.806  57.298  38.577  1.00  0.00           C  
ATOM   3864  HB2 SER   269      23.383  57.161  37.584  1.00  0.00           H  
ATOM   3865  HB3 SER   269      23.581  56.376  39.108  1.00  0.00           H  
ATOM   3866  OG  SER   269      23.130  58.280  39.351  1.00  0.00           O  
ATOM   3867  HG  SER   269      23.389  57.954  40.227  1.00  0.00           H  
ATOM   3868  C   SER   269      25.630  58.897  37.697  1.00  0.00           C  
ATOM   3869  O   SER   269      24.926  59.560  36.969  1.00  0.00           O  
ATOM   3870  N   GLU   270      26.906  59.383  37.966  1.00  0.00           N  
ATOM   3871  H   GLU   270      27.615  58.682  38.131  1.00  0.00           H  
ATOM   3872  CA  GLU   270      27.320  60.704  37.655  1.00  0.00           C  
ATOM   3873  HA  GLU   270      26.730  61.194  36.883  1.00  0.00           H  
ATOM   3874  CB  GLU   270      27.553  61.541  38.877  1.00  0.00           C  
ATOM   3875  HB2 GLU   270      28.237  61.103  39.601  1.00  0.00           H  
ATOM   3876  HB3 GLU   270      28.135  62.400  38.547  1.00  0.00           H  
ATOM   3877  CG  GLU   270      26.319  61.970  39.692  1.00  0.00           C  
ATOM   3878  HG2 GLU   270      25.875  61.130  40.224  1.00  0.00           H  
ATOM   3879  HG3 GLU   270      26.635  62.718  40.417  1.00  0.00           H  
ATOM   3880  CD  GLU   270      25.202  62.597  38.837  1.00  0.00           C  
ATOM   3881  OE1 GLU   270      24.042  62.549  39.334  1.00  0.00           O  
ATOM   3882  OE2 GLU   270      25.419  63.229  37.750  1.00  0.00           O  
ATOM   3883  C   GLU   270      28.709  60.612  37.024  1.00  0.00           C  
ATOM   3884  O   GLU   270      29.529  59.704  37.336  1.00  0.00           O  
ATOM   3885  N   GLU   271      28.891  61.508  36.065  1.00  0.00           N  
ATOM   3886  H   GLU   271      28.356  62.366  36.060  1.00  0.00           H  
ATOM   3887  CA  GLU   271      30.118  61.433  35.304  1.00  0.00           C  
ATOM   3888  HA  GLU   271      30.332  60.416  34.984  1.00  0.00           H  
ATOM   3889  CB  GLU   271      29.915  62.338  34.054  1.00  0.00           C  
ATOM   3890  HB2 GLU   271      28.999  61.940  33.621  1.00  0.00           H  
ATOM   3891  HB3 GLU   271      29.597  63.325  34.385  1.00  0.00           H  
ATOM   3892  CG  GLU   271      31.136  62.351  33.074  1.00  0.00           C  
ATOM   3893  HG2 GLU   271      30.847  63.016  32.263  1.00  0.00           H  
ATOM   3894  HG3 GLU   271      32.013  62.849  33.482  1.00  0.00           H  
ATOM   3895  CD  GLU   271      31.550  61.036  32.574  1.00  0.00           C  
ATOM   3896  OE1 GLU   271      30.893  60.559  31.619  1.00  0.00           O  
ATOM   3897  OE2 GLU   271      32.501  60.459  33.128  1.00  0.00           O  
ATOM   3898  C   GLU   271      31.261  61.913  36.197  1.00  0.00           C  
ATOM   3899  O   GLU   271      31.115  62.795  37.044  1.00  0.00           O  
ATOM   3900  N   GLY   272      32.544  61.289  35.984  1.00  0.00           N  
ATOM   3901  H   GLY   272      32.594  60.517  35.333  1.00  0.00           H  
ATOM   3902  CA  GLY   272      33.726  61.782  36.626  1.00  0.00           C  
ATOM   3903  HA2 GLY   272      34.071  62.753  36.277  1.00  0.00           H  
ATOM   3904  HA3 GLY   272      33.402  61.875  37.660  1.00  0.00           H  
ATOM   3905  C   GLY   272      34.834  60.732  36.594  1.00  0.00           C  
ATOM   3906  O   GLY   272      34.763  59.733  35.895  1.00  0.00           O  
ATOM   3907  N   TYR   273      35.919  60.986  37.374  1.00  0.00           N  
ATOM   3908  H   TYR   273      35.890  61.706  38.084  1.00  0.00           H  
ATOM   3909  CA  TYR   273      37.233  60.287  37.222  1.00  0.00           C  
ATOM   3910  HA  TYR   273      37.093  59.237  37.470  1.00  0.00           H  
ATOM   3911  CB  TYR   273      37.777  60.510  35.781  1.00  0.00           C  
ATOM   3912  HB2 TYR   273      37.078  60.943  35.068  1.00  0.00           H  
ATOM   3913  HB3 TYR   273      38.515  61.306  35.869  1.00  0.00           H  
ATOM   3914  CG  TYR   273      38.526  59.317  35.294  1.00  0.00           C  
ATOM   3915  CD1 TYR   273      37.889  58.064  35.326  1.00  0.00           C  
ATOM   3916  HD1 TYR   273      36.925  57.932  35.803  1.00  0.00           H  
ATOM   3917  CE1 TYR   273      38.483  56.960  34.646  1.00  0.00           C  
ATOM   3918  HE1 TYR   273      37.987  55.999  34.593  1.00  0.00           H  
ATOM   3919  CZ  TYR   273      39.710  57.156  33.979  1.00  0.00           C  
ATOM   3920  OH  TYR   273      40.391  56.082  33.522  1.00  0.00           O  
ATOM   3921  HH  TYR   273      41.200  56.349  33.058  1.00  0.00           H  
ATOM   3922  CE2 TYR   273      40.450  58.329  34.067  1.00  0.00           C  
ATOM   3923  HE2 TYR   273      41.433  58.448  33.626  1.00  0.00           H  
ATOM   3924  CD2 TYR   273      39.781  59.407  34.726  1.00  0.00           C  
ATOM   3925  HD2 TYR   273      40.257  60.379  34.686  1.00  0.00           H  
ATOM   3926  C   TYR   273      38.165  60.876  38.302  1.00  0.00           C  
ATOM   3927  O   TYR   273      38.999  60.211  38.850  1.00  0.00           O  
ATOM   3928  N   GLN   274      38.052  62.142  38.588  1.00  0.00           N  
ATOM   3929  H   GLN   274      37.438  62.578  37.914  1.00  0.00           H  
ATOM   3930  CA  GLN   274      38.818  62.967  39.466  1.00  0.00           C  
ATOM   3931  HA  GLN   274      39.830  63.032  39.072  1.00  0.00           H  
ATOM   3932  CB  GLN   274      38.246  64.396  39.559  1.00  0.00           C  
ATOM   3933  HB2 GLN   274      38.071  64.897  38.609  1.00  0.00           H  
ATOM   3934  HB3 GLN   274      37.270  64.444  40.039  1.00  0.00           H  
ATOM   3935  CG  GLN   274      39.155  65.300  40.403  1.00  0.00           C  
ATOM   3936  HG2 GLN   274      39.096  64.998  41.447  1.00  0.00           H  
ATOM   3937  HG3 GLN   274      40.209  65.219  40.143  1.00  0.00           H  
ATOM   3938  CD  GLN   274      38.988  66.757  40.287  1.00  0.00           C  
ATOM   3939  OE1 GLN   274      38.393  67.236  39.317  1.00  0.00           O  
ATOM   3940  NE2 GLN   274      39.406  67.556  41.304  1.00  0.00           N  
ATOM   3941 HE21 GLN   274      39.324  67.205  42.248  1.00  0.00           H  
ATOM   3942 HE22 GLN   274      39.209  68.541  41.189  1.00  0.00           H  
ATOM   3943  C   GLN   274      38.929  62.294  40.853  1.00  0.00           C  
ATOM   3944  O   GLN   274      40.094  62.310  41.326  1.00  0.00           O  
ATOM   3945  N   ASP   275      37.842  61.655  41.357  1.00  0.00           N  
ATOM   3946  H   ASP   275      36.944  61.866  40.941  1.00  0.00           H  
ATOM   3947  CA  ASP   275      37.942  60.948  42.661  1.00  0.00           C  
ATOM   3948  HA  ASP   275      38.996  60.806  42.890  1.00  0.00           H  
ATOM   3949  CB  ASP   275      37.402  61.879  43.796  1.00  0.00           C  
ATOM   3950  HB2 ASP   275      37.392  61.200  44.646  1.00  0.00           H  
ATOM   3951  HB3 ASP   275      37.980  62.727  44.157  1.00  0.00           H  
ATOM   3952  CG  ASP   275      35.951  62.373  43.582  1.00  0.00           C  
ATOM   3953  OD1 ASP   275      35.711  63.116  42.525  1.00  0.00           O  
ATOM   3954  OD2 ASP   275      35.129  62.172  44.440  1.00  0.00           O  
ATOM   3955  C   ASP   275      37.345  59.552  42.573  1.00  0.00           C  
ATOM   3956  O   ASP   275      36.902  58.960  43.547  1.00  0.00           O  
ATOM   3957  N   TYR   276      37.448  59.030  41.266  1.00  0.00           N  
ATOM   3958  H   TYR   276      37.961  59.545  40.564  1.00  0.00           H  
ATOM   3959  CA  TYR   276      37.103  57.644  40.882  1.00  0.00           C  
ATOM   3960  HA  TYR   276      36.581  57.126  41.684  1.00  0.00           H  
ATOM   3961  CB  TYR   276      36.097  57.625  39.703  1.00  0.00           C  
ATOM   3962  HB2 TYR   276      36.689  57.791  38.805  1.00  0.00           H  
ATOM   3963  HB3 TYR   276      35.947  56.552  39.603  1.00  0.00           H  
ATOM   3964  CG  TYR   276      34.725  58.289  39.769  1.00  0.00           C  
ATOM   3965  CD1 TYR   276      33.881  58.065  38.634  1.00  0.00           C  
ATOM   3966  HD1 TYR   276      34.264  57.354  37.911  1.00  0.00           H  
ATOM   3967  CE1 TYR   276      32.600  58.618  38.590  1.00  0.00           C  
ATOM   3968  HE1 TYR   276      32.005  58.479  37.695  1.00  0.00           H  
ATOM   3969  CZ  TYR   276      32.206  59.499  39.638  1.00  0.00           C  
ATOM   3970  OH  TYR   276      30.941  60.024  39.612  1.00  0.00           O  
ATOM   3971  HH  TYR   276      30.469  59.907  38.773  1.00  0.00           H  
ATOM   3972  CE2 TYR   276      33.011  59.627  40.778  1.00  0.00           C  
ATOM   3973  HE2 TYR   276      32.660  60.235  41.603  1.00  0.00           H  
ATOM   3974  CD2 TYR   276      34.260  59.050  40.836  1.00  0.00           C  
ATOM   3975  HD2 TYR   276      34.819  58.921  41.756  1.00  0.00           H  
ATOM   3976  C   TYR   276      38.361  56.895  40.540  1.00  0.00           C  
ATOM   3977  O   TYR   276      39.278  57.359  39.914  1.00  0.00           O  
ATOM   3978  N   GLU   277      38.373  55.571  40.912  1.00  0.00           N  
ATOM   3979  H   GLU   277      37.506  55.086  41.099  1.00  0.00           H  
ATOM   3980  CA  GLU   277      39.368  54.581  40.474  1.00  0.00           C  
ATOM   3981  HA  GLU   277      40.421  54.818  40.606  1.00  0.00           H  
ATOM   3982  CB  GLU   277      39.152  53.306  41.302  1.00  0.00           C  
ATOM   3983  HB2 GLU   277      38.811  53.573  42.301  1.00  0.00           H  
ATOM   3984  HB3 GLU   277      38.274  52.782  40.930  1.00  0.00           H  
ATOM   3985  CG  GLU   277      40.379  52.343  41.199  1.00  0.00           C  
ATOM   3986  HG2 GLU   277      40.139  51.447  40.631  1.00  0.00           H  
ATOM   3987  HG3 GLU   277      41.159  52.898  40.682  1.00  0.00           H  
ATOM   3988  CD  GLU   277      40.868  51.955  42.606  1.00  0.00           C  
ATOM   3989  OE1 GLU   277      41.842  52.554  43.087  1.00  0.00           O  
ATOM   3990  OE2 GLU   277      40.322  51.013  43.216  1.00  0.00           O  
ATOM   3991  C   GLU   277      38.988  54.163  39.002  1.00  0.00           C  
ATOM   3992  O   GLU   277      37.864  53.703  38.806  1.00  0.00           O  
ATOM   3993  N   PRO   278      39.949  54.130  38.080  1.00  0.00           N  
ATOM   3994  CD  PRO   278      41.249  54.841  38.170  1.00  0.00           C  
ATOM   3995  HD2 PRO   278      41.976  54.141  38.575  1.00  0.00           H  
ATOM   3996  HD3 PRO   278      41.112  55.776  38.709  1.00  0.00           H  
ATOM   3997  CG  PRO   278      41.503  55.132  36.734  1.00  0.00           C  
ATOM   3998  HG2 PRO   278      42.560  55.200  36.482  1.00  0.00           H  
ATOM   3999  HG3 PRO   278      41.044  56.060  36.398  1.00  0.00           H  
ATOM   4000  CB  PRO   278      40.842  54.013  36.025  1.00  0.00           C  
ATOM   4001  HB2 PRO   278      41.397  53.091  35.865  1.00  0.00           H  
ATOM   4002  HB3 PRO   278      40.592  54.283  35.001  1.00  0.00           H  
ATOM   4003  CA  PRO   278      39.526  53.794  36.709  1.00  0.00           C  
ATOM   4004  HA  PRO   278      38.732  54.475  36.411  1.00  0.00           H  
ATOM   4005  C   PRO   278      39.165  52.326  36.587  1.00  0.00           C  
ATOM   4006  O   PRO   278      39.385  51.461  37.485  1.00  0.00           O  
ATOM   4007  N   GLU   279      38.632  51.959  35.375  1.00  0.00           N  
ATOM   4008  H   GLU   279      38.387  52.651  34.680  1.00  0.00           H  
ATOM   4009  CA  GLU   279      38.306  50.536  35.074  1.00  0.00           C  
ATOM   4010  HA  GLU   279      39.069  49.903  35.523  1.00  0.00           H  
ATOM   4011  CB  GLU   279      36.897  50.266  35.625  1.00  0.00           C  
ATOM   4012  HB2 GLU   279      36.829  50.542  36.675  1.00  0.00           H  
ATOM   4013  HB3 GLU   279      36.154  50.830  35.065  1.00  0.00           H  
ATOM   4014  CG  GLU   279      36.505  48.839  35.560  1.00  0.00           C  
ATOM   4015  HG2 GLU   279      35.486  48.741  35.928  1.00  0.00           H  
ATOM   4016  HG3 GLU   279      36.486  48.584  34.503  1.00  0.00           H  
ATOM   4017  CD  GLU   279      37.377  47.932  36.420  1.00  0.00           C  
ATOM   4018  OE1 GLU   279      38.285  47.196  35.955  1.00  0.00           O  
ATOM   4019  OE2 GLU   279      37.185  47.836  37.701  1.00  0.00           O  
ATOM   4020  C   GLU   279      38.552  50.379  33.590  1.00  0.00           C  
ATOM   4021  O   GLU   279      37.669  50.580  32.763  1.00  0.00           O  
ATOM   4022  N   ALA   280      39.815  50.083  33.202  1.00  0.00           N  
ATOM   4023  H   ALA   280      40.597  50.109  33.843  1.00  0.00           H  
ATOM   4024  CA  ALA   280      40.137  49.596  31.864  1.00  0.00           C  
ATOM   4025  HA  ALA   280      39.290  49.516  31.185  1.00  0.00           H  
ATOM   4026  CB  ALA   280      41.289  50.471  31.341  1.00  0.00           C  
ATOM   4027  HB1 ALA   280      42.259  50.211  31.761  1.00  0.00           H  
ATOM   4028  HB2 ALA   280      41.353  50.125  30.311  1.00  0.00           H  
ATOM   4029  HB3 ALA   280      41.129  51.545  31.410  1.00  0.00           H  
ATOM   4030  C   ALA   280      40.539  48.119  31.957  1.00  0.00           C  
ATOM   4031  O   ALA   280      40.313  47.316  31.087  1.00  0.00           O  
ATOM   4032  OXT ALA   280      41.099  47.714  32.998  1.00  0.00           O  
TER    4033      ALA   280 
END   
