# Supplementary material for: Exploring Structural Insights of Aβ42 and α-Synuclein Monomers and Heterodimer: A Comparative Study Using Implicit and Explicit Solvent Simulations
Source: J Phys Chem B. 2024 May 3;128(19):4655–69. doi: 10.1021/acs.jpcb.4c00503 (PMC11103699; doi:10.1021/acs.jpcb.4c00503)
Supplement: Supplementary file 3 — jp4c00503_si_003.zip [file jp4c00503_si_003.zip › rep/8_asyn_dimerWT_3_FINAL2.pdb]

CRYST1   85.358   89.622  102.000  90.00  90.00  90.00               1
ATOM      1  N   MET     1      30.098  33.238  84.283  1.00  0.00           N  
ATOM      2  H1  MET     1      29.952  32.485  83.587  1.00  0.00           H  
ATOM      3  H2  MET     1      29.314  33.914  84.309  1.00  0.00           H  
ATOM      4  H3  MET     1      30.063  32.727  85.184  1.00  0.00           H  
ATOM      5  CA  MET     1      31.406  33.930  84.110  1.00  0.00           C  
ATOM      6  HA  MET     1      31.471  34.612  84.954  1.00  0.00           H  
ATOM      7  CB  MET     1      32.604  32.988  84.002  1.00  0.00           C  
ATOM      8  HB2 MET     1      32.496  32.250  84.794  1.00  0.00           H  
ATOM      9  HB3 MET     1      32.581  32.427  83.069  1.00  0.00           H  
ATOM     10  CG  MET     1      33.997  33.544  84.058  1.00  0.00           C  
ATOM     11  HG2 MET     1      34.614  32.663  84.219  1.00  0.00           H  
ATOM     12  HG3 MET     1      34.283  34.119  83.181  1.00  0.00           H  
ATOM     13  SD  MET     1      34.323  34.636  85.537  1.00  0.00           S  
ATOM     14  CE  MET     1      35.945  35.208  84.973  1.00  0.00           C  
ATOM     15  HE1 MET     1      35.845  36.169  84.474  1.00  0.00           H  
ATOM     16  HE2 MET     1      36.662  35.344  85.780  1.00  0.00           H  
ATOM     17  HE3 MET     1      36.377  34.508  84.261  1.00  0.00           H  
ATOM     18  C   MET     1      31.254  34.761  82.771  1.00  0.00           C  
ATOM     19  O   MET     1      31.509  34.212  81.696  1.00  0.00           O  
ATOM     20  N   ASP     2      30.816  36.071  82.794  1.00  0.00           N  
ATOM     21  H   ASP     2      30.886  36.637  83.629  1.00  0.00           H  
ATOM     22  CA  ASP     2      30.284  36.711  81.633  1.00  0.00           C  
ATOM     23  HA  ASP     2      29.590  36.037  81.135  1.00  0.00           H  
ATOM     24  CB  ASP     2      29.655  38.064  81.955  1.00  0.00           C  
ATOM     25  HB2 ASP     2      30.198  38.638  82.703  1.00  0.00           H  
ATOM     26  HB3 ASP     2      29.583  38.595  81.008  1.00  0.00           H  
ATOM     27  CG  ASP     2      28.239  37.920  82.545  1.00  0.00           C  
ATOM     28  OD1 ASP     2      27.795  38.948  83.120  1.00  0.00           O  
ATOM     29  OD2 ASP     2      27.640  36.792  82.597  1.00  0.00           O  
ATOM     30  C   ASP     2      31.363  37.024  80.581  1.00  0.00           C  
ATOM     31  O   ASP     2      31.014  37.125  79.409  1.00  0.00           O  
ATOM     32  N   VAL     3      32.674  37.063  80.909  1.00  0.00           N  
ATOM     33  H   VAL     3      33.014  36.825  81.831  1.00  0.00           H  
ATOM     34  CA  VAL     3      33.758  37.184  79.914  1.00  0.00           C  
ATOM     35  HA  VAL     3      33.384  37.787  79.090  1.00  0.00           H  
ATOM     36  CB  VAL     3      34.936  37.827  80.557  1.00  0.00           C  
ATOM     37  HB  VAL     3      34.658  38.778  81.007  1.00  0.00           H  
ATOM     38  CG1 VAL     3      35.542  36.935  81.641  1.00  0.00           C  
ATOM     39 HG11 VAL     3      36.155  37.601  82.245  1.00  0.00           H  
ATOM     40 HG12 VAL     3      34.836  36.500  82.345  1.00  0.00           H  
ATOM     41 HG13 VAL     3      35.975  36.023  81.235  1.00  0.00           H  
ATOM     42  CG2 VAL     3      36.036  38.031  79.555  1.00  0.00           C  
ATOM     43 HG21 VAL     3      35.639  38.615  78.728  1.00  0.00           H  
ATOM     44 HG22 VAL     3      36.718  38.697  80.080  1.00  0.00           H  
ATOM     45 HG23 VAL     3      36.699  37.222  79.258  1.00  0.00           H  
ATOM     46  C   VAL     3      34.053  35.767  79.243  1.00  0.00           C  
ATOM     47  O   VAL     3      34.235  35.727  78.052  1.00  0.00           O  
ATOM     48  N   PHE     4      33.994  34.654  79.985  1.00  0.00           N  
ATOM     49  H   PHE     4      33.536  34.601  80.885  1.00  0.00           H  
ATOM     50  CA  PHE     4      34.220  33.344  79.351  1.00  0.00           C  
ATOM     51  HA  PHE     4      35.179  33.450  78.848  1.00  0.00           H  
ATOM     52  CB  PHE     4      34.210  32.284  80.447  1.00  0.00           C  
ATOM     53  HB2 PHE     4      34.970  32.560  81.175  1.00  0.00           H  
ATOM     54  HB3 PHE     4      33.242  32.317  80.945  1.00  0.00           H  
ATOM     55  CG  PHE     4      34.275  30.849  79.883  1.00  0.00           C  
ATOM     56  CD1 PHE     4      33.183  30.061  79.682  1.00  0.00           C  
ATOM     57  HD1 PHE     4      32.179  30.455  79.790  1.00  0.00           H  
ATOM     58  CE1 PHE     4      33.312  28.832  79.069  1.00  0.00           C  
ATOM     59  HE1 PHE     4      32.465  28.255  78.718  1.00  0.00           H  
ATOM     60  CZ  PHE     4      34.558  28.181  79.050  1.00  0.00           C  
ATOM     61  HZ  PHE     4      34.460  27.140  78.765  1.00  0.00           H  
ATOM     62  CE2 PHE     4      35.677  28.887  79.337  1.00  0.00           C  
ATOM     63  HE2 PHE     4      36.553  28.251  79.397  1.00  0.00           H  
ATOM     64  CD2 PHE     4      35.558  30.243  79.798  1.00  0.00           C  
ATOM     65  HD2 PHE     4      36.423  30.776  80.176  1.00  0.00           H  
ATOM     66  C   PHE     4      33.148  33.109  78.238  1.00  0.00           C  
ATOM     67  O   PHE     4      33.589  32.842  77.119  1.00  0.00           O  
ATOM     68  N   MET     5      31.843  33.214  78.546  1.00  0.00           N  
ATOM     69  H   MET     5      31.593  33.478  79.490  1.00  0.00           H  
ATOM     70  CA  MET     5      30.796  33.194  77.580  1.00  0.00           C  
ATOM     71  HA  MET     5      30.817  32.229  77.078  1.00  0.00           H  
ATOM     72  CB  MET     5      29.465  33.255  78.437  1.00  0.00           C  
ATOM     73  HB2 MET     5      29.635  32.516  79.217  1.00  0.00           H  
ATOM     74  HB3 MET     5      29.386  34.260  78.846  1.00  0.00           H  
ATOM     75  CG  MET     5      28.219  32.914  77.711  1.00  0.00           C  
ATOM     76  HG2 MET     5      27.411  32.794  78.429  1.00  0.00           H  
ATOM     77  HG3 MET     5      27.791  33.687  77.077  1.00  0.00           H  
ATOM     78  SD  MET     5      28.367  31.412  76.750  1.00  0.00           S  
ATOM     79  CE  MET     5      26.613  30.973  76.543  1.00  0.00           C  
ATOM     80  HE1 MET     5      26.066  31.890  76.754  1.00  0.00           H  
ATOM     81  HE2 MET     5      26.454  30.495  75.580  1.00  0.00           H  
ATOM     82  HE3 MET     5      26.422  30.254  77.336  1.00  0.00           H  
ATOM     83  C   MET     5      30.830  34.296  76.521  1.00  0.00           C  
ATOM     84  O   MET     5      30.320  34.057  75.425  1.00  0.00           O  
ATOM     85  N   LYS     6      31.462  35.492  76.726  1.00  0.00           N  
ATOM     86  H   LYS     6      31.929  35.749  77.585  1.00  0.00           H  
ATOM     87  CA  LYS     6      31.638  36.520  75.782  1.00  0.00           C  
ATOM     88  HA  LYS     6      30.638  36.702  75.395  1.00  0.00           H  
ATOM     89  CB  LYS     6      32.179  37.797  76.396  1.00  0.00           C  
ATOM     90  HB2 LYS     6      31.505  38.096  77.195  1.00  0.00           H  
ATOM     91  HB3 LYS     6      33.225  37.666  76.667  1.00  0.00           H  
ATOM     92  CG  LYS     6      32.155  38.976  75.440  1.00  0.00           C  
ATOM     93  HG2 LYS     6      32.297  38.715  74.393  1.00  0.00           H  
ATOM     94  HG3 LYS     6      31.214  39.478  75.657  1.00  0.00           H  
ATOM     95  CD  LYS     6      33.285  39.885  75.787  1.00  0.00           C  
ATOM     96  HD2 LYS     6      33.224  40.210  76.824  1.00  0.00           H  
ATOM     97  HD3 LYS     6      34.224  39.374  75.584  1.00  0.00           H  
ATOM     98  CE  LYS     6      33.266  41.176  75.003  1.00  0.00           C  
ATOM     99  HE2 LYS     6      32.259  41.578  75.083  1.00  0.00           H  
ATOM    100  HE3 LYS     6      34.021  41.877  75.351  1.00  0.00           H  
ATOM    101  NZ  LYS     6      33.564  40.903  73.541  1.00  0.00           N  
ATOM    102  HZ1 LYS     6      34.552  41.171  73.381  1.00  0.00           H  
ATOM    103  HZ2 LYS     6      33.442  39.897  73.328  1.00  0.00           H  
ATOM    104  HZ3 LYS     6      32.981  41.582  73.019  1.00  0.00           H  
ATOM    105  C   LYS     6      32.584  36.016  74.698  1.00  0.00           C  
ATOM    106  O   LYS     6      32.191  35.989  73.515  1.00  0.00           O  
ATOM    107  N   GLY     7      33.776  35.485  75.098  1.00  0.00           N  
ATOM    108  H   GLY     7      34.010  35.511  76.082  1.00  0.00           H  
ATOM    109  CA  GLY     7      34.717  34.972  74.107  1.00  0.00           C  
ATOM    110  HA2 GLY     7      34.744  35.760  73.357  1.00  0.00           H  
ATOM    111  HA3 GLY     7      35.716  34.932  74.534  1.00  0.00           H  
ATOM    112  C   GLY     7      34.235  33.693  73.402  1.00  0.00           C  
ATOM    113  O   GLY     7      34.406  33.512  72.192  1.00  0.00           O  
ATOM    114  N   LEU     8      33.483  32.830  74.200  1.00  0.00           N  
ATOM    115  H   LEU     8      33.492  33.025  75.192  1.00  0.00           H  
ATOM    116  CA  LEU     8      32.743  31.722  73.652  1.00  0.00           C  
ATOM    117  HA  LEU     8      33.470  30.994  73.298  1.00  0.00           H  
ATOM    118  CB  LEU     8      31.959  30.990  74.715  1.00  0.00           C  
ATOM    119  HB2 LEU     8      32.242  31.420  75.674  1.00  0.00           H  
ATOM    120  HB3 LEU     8      30.914  31.273  74.612  1.00  0.00           H  
ATOM    121  CG  LEU     8      31.981  29.386  74.677  1.00  0.00           C  
ATOM    122  HG  LEU     8      32.992  28.987  74.739  1.00  0.00           H  
ATOM    123  CD1 LEU     8      31.316  28.806  75.949  1.00  0.00           C  
ATOM    124 HD11 LEU     8      30.234  28.927  75.951  1.00  0.00           H  
ATOM    125 HD12 LEU     8      31.518  27.737  75.983  1.00  0.00           H  
ATOM    126 HD13 LEU     8      31.662  29.265  76.873  1.00  0.00           H  
ATOM    127  CD2 LEU     8      31.341  28.921  73.407  1.00  0.00           C  
ATOM    128 HD21 LEU     8      31.956  29.190  72.550  1.00  0.00           H  
ATOM    129 HD22 LEU     8      31.127  27.855  73.451  1.00  0.00           H  
ATOM    130 HD23 LEU     8      30.399  29.453  73.289  1.00  0.00           H  
ATOM    131  C   LEU     8      31.800  32.091  72.490  1.00  0.00           C  
ATOM    132  O   LEU     8      32.107  31.826  71.313  1.00  0.00           O  
ATOM    133  N   SER     9      30.766  32.967  72.780  1.00  0.00           N  
ATOM    134  H   SER     9      30.600  33.304  73.719  1.00  0.00           H  
ATOM    135  CA  SER     9      29.800  33.384  71.698  1.00  0.00           C  
ATOM    136  HA  SER     9      29.389  32.473  71.270  1.00  0.00           H  
ATOM    137  CB  SER     9      28.632  34.169  72.343  1.00  0.00           C  
ATOM    138  HB2 SER     9      28.007  34.455  71.500  1.00  0.00           H  
ATOM    139  HB3 SER     9      28.232  33.468  73.071  1.00  0.00           H  
ATOM    140  OG  SER     9      29.032  35.219  73.154  1.00  0.00           O  
ATOM    141  HG  SER     9      29.513  34.899  73.933  1.00  0.00           H  
ATOM    142  C   SER     9      30.400  34.124  70.544  1.00  0.00           C  
ATOM    143  O   SER     9      29.890  34.194  69.409  1.00  0.00           O  
ATOM    144  N   LYS    10      31.584  34.797  70.755  1.00  0.00           N  
ATOM    145  H   LYS    10      31.854  35.046  71.697  1.00  0.00           H  
ATOM    146  CA  LYS    10      32.235  35.580  69.740  1.00  0.00           C  
ATOM    147  HA  LYS    10      31.536  36.171  69.153  1.00  0.00           H  
ATOM    148  CB  LYS    10      33.183  36.526  70.429  1.00  0.00           C  
ATOM    149  HB2 LYS    10      32.644  37.170  71.121  1.00  0.00           H  
ATOM    150  HB3 LYS    10      33.992  36.089  71.010  1.00  0.00           H  
ATOM    151  CG  LYS    10      33.678  37.432  69.329  1.00  0.00           C  
ATOM    152  HG2 LYS    10      34.043  36.813  68.511  1.00  0.00           H  
ATOM    153  HG3 LYS    10      32.824  38.044  69.045  1.00  0.00           H  
ATOM    154  CD  LYS    10      34.881  38.244  69.699  1.00  0.00           C  
ATOM    155  HD2 LYS    10      34.757  38.783  70.636  1.00  0.00           H  
ATOM    156  HD3 LYS    10      35.693  37.536  69.850  1.00  0.00           H  
ATOM    157  CE  LYS    10      35.267  39.236  68.636  1.00  0.00           C  
ATOM    158  HE2 LYS    10      35.529  38.696  67.730  1.00  0.00           H  
ATOM    159  HE3 LYS    10      34.463  39.934  68.416  1.00  0.00           H  
ATOM    160  NZ  LYS    10      36.548  39.931  69.052  1.00  0.00           N  
ATOM    161  HZ1 LYS    10      37.354  39.441  68.626  1.00  0.00           H  
ATOM    162  HZ2 LYS    10      36.567  40.794  68.480  1.00  0.00           H  
ATOM    163  HZ3 LYS    10      36.572  40.141  70.066  1.00  0.00           H  
ATOM    164  C   LYS    10      32.873  34.569  68.751  1.00  0.00           C  
ATOM    165  O   LYS    10      32.673  34.721  67.534  1.00  0.00           O  
ATOM    166  N   ALA    11      33.604  33.548  69.244  1.00  0.00           N  
ATOM    167  H   ALA    11      33.848  33.458  70.221  1.00  0.00           H  
ATOM    168  CA  ALA    11      34.151  32.518  68.379  1.00  0.00           C  
ATOM    169  HA  ALA    11      34.652  32.939  67.510  1.00  0.00           H  
ATOM    170  CB  ALA    11      35.168  31.815  69.237  1.00  0.00           C  
ATOM    171  HB1 ALA    11      36.080  32.408  69.283  1.00  0.00           H  
ATOM    172  HB2 ALA    11      34.803  31.420  70.183  1.00  0.00           H  
ATOM    173  HB3 ALA    11      35.460  30.882  68.759  1.00  0.00           H  
ATOM    174  C   ALA    11      33.048  31.591  67.845  1.00  0.00           C  
ATOM    175  O   ALA    11      33.110  31.216  66.651  1.00  0.00           O  
ATOM    176  N   LYS    12      31.996  31.267  68.657  1.00  0.00           N  
ATOM    177  H   LYS    12      32.087  31.595  69.609  1.00  0.00           H  
ATOM    178  CA  LYS    12      30.858  30.478  68.200  1.00  0.00           C  
ATOM    179  HA  LYS    12      31.236  29.511  67.879  1.00  0.00           H  
ATOM    180  CB  LYS    12      29.944  30.401  69.352  1.00  0.00           C  
ATOM    181  HB2 LYS    12      30.452  30.339  70.312  1.00  0.00           H  
ATOM    182  HB3 LYS    12      29.312  31.279  69.475  1.00  0.00           H  
ATOM    183  CG  LYS    12      28.917  29.301  69.279  1.00  0.00           C  
ATOM    184  HG2 LYS    12      28.369  29.488  70.200  1.00  0.00           H  
ATOM    185  HG3 LYS    12      28.240  29.352  68.428  1.00  0.00           H  
ATOM    186  CD  LYS    12      29.641  27.929  69.353  1.00  0.00           C  
ATOM    187  HD2 LYS    12      30.201  27.792  68.430  1.00  0.00           H  
ATOM    188  HD3 LYS    12      30.262  27.618  70.191  1.00  0.00           H  
ATOM    189  CE  LYS    12      28.594  26.848  69.287  1.00  0.00           C  
ATOM    190  HE2 LYS    12      28.042  26.884  70.223  1.00  0.00           H  
ATOM    191  HE3 LYS    12      27.960  27.160  68.461  1.00  0.00           H  
ATOM    192  NZ  LYS    12      29.078  25.406  69.221  1.00  0.00           N  
ATOM    193  HZ1 LYS    12      28.261  24.791  69.055  1.00  0.00           H  
ATOM    194  HZ2 LYS    12      29.773  25.329  68.457  1.00  0.00           H  
ATOM    195  HZ3 LYS    12      29.576  25.263  70.118  1.00  0.00           H  
ATOM    196  C   LYS    12      30.339  31.100  66.897  1.00  0.00           C  
ATOM    197  O   LYS    12      29.896  30.357  66.079  1.00  0.00           O  
ATOM    198  N   GLU    13      30.201  32.458  66.783  1.00  0.00           N  
ATOM    199  H   GLU    13      30.420  32.896  67.667  1.00  0.00           H  
ATOM    200  CA  GLU    13      29.619  33.141  65.555  1.00  0.00           C  
ATOM    201  HA  GLU    13      28.810  32.505  65.205  1.00  0.00           H  
ATOM    202  CB  GLU    13      28.945  34.444  65.928  1.00  0.00           C  
ATOM    203  HB2 GLU    13      28.144  34.160  66.607  1.00  0.00           H  
ATOM    204  HB3 GLU    13      29.607  35.150  66.426  1.00  0.00           H  
ATOM    205  CG  GLU    13      28.258  35.168  64.815  1.00  0.00           C  
ATOM    206  HG2 GLU    13      28.987  35.586  64.124  1.00  0.00           H  
ATOM    207  HG3 GLU    13      27.735  34.390  64.264  1.00  0.00           H  
ATOM    208  CD  GLU    13      27.235  36.227  65.232  1.00  0.00           C  
ATOM    209  OE1 GLU    13      26.314  36.532  64.449  1.00  0.00           O  
ATOM    210  OE2 GLU    13      27.332  36.823  66.375  1.00  0.00           O  
ATOM    211  C   GLU    13      30.675  33.321  64.396  1.00  0.00           C  
ATOM    212  O   GLU    13      30.429  33.627  63.229  1.00  0.00           O  
ATOM    213  N   GLY    14      31.912  32.990  64.722  1.00  0.00           N  
ATOM    214  H   GLY    14      32.110  32.463  65.562  1.00  0.00           H  
ATOM    215  CA  GLY    14      32.920  32.948  63.667  1.00  0.00           C  
ATOM    216  HA2 GLY    14      32.708  33.661  62.874  1.00  0.00           H  
ATOM    217  HA3 GLY    14      33.898  33.247  64.038  1.00  0.00           H  
ATOM    218  C   GLY    14      33.055  31.672  62.944  1.00  0.00           C  
ATOM    219  O   GLY    14      33.377  31.634  61.765  1.00  0.00           O  
ATOM    220  N   VAL    15      32.967  30.537  63.637  1.00  0.00           N  
ATOM    221  H   VAL    15      32.685  30.567  64.608  1.00  0.00           H  
ATOM    222  CA  VAL    15      32.884  29.210  62.977  1.00  0.00           C  
ATOM    223  HA  VAL    15      33.526  29.148  62.102  1.00  0.00           H  
ATOM    224  CB  VAL    15      33.208  28.095  63.963  1.00  0.00           C  
ATOM    225  HB  VAL    15      33.370  27.158  63.435  1.00  0.00           H  
ATOM    226  CG1 VAL    15      34.513  28.173  64.800  1.00  0.00           C  
ATOM    227 HG11 VAL    15      35.357  28.323  64.129  1.00  0.00           H  
ATOM    228 HG12 VAL    15      34.409  28.970  65.534  1.00  0.00           H  
ATOM    229 HG13 VAL    15      34.648  27.269  65.391  1.00  0.00           H  
ATOM    230  CG2 VAL    15      32.080  27.909  65.053  1.00  0.00           C  
ATOM    231 HG21 VAL    15      32.360  27.015  65.606  1.00  0.00           H  
ATOM    232 HG22 VAL    15      32.022  28.767  65.720  1.00  0.00           H  
ATOM    233 HG23 VAL    15      31.127  27.766  64.547  1.00  0.00           H  
ATOM    234  C   VAL    15      31.406  28.946  62.453  1.00  0.00           C  
ATOM    235  O   VAL    15      31.172  27.897  61.905  1.00  0.00           O  
ATOM    236  N   VAL    16      30.364  29.857  62.661  1.00  0.00           N  
ATOM    237  H   VAL    16      30.419  30.763  63.107  1.00  0.00           H  
ATOM    238  CA  VAL    16      29.131  29.744  61.826  1.00  0.00           C  
ATOM    239  HA  VAL    16      28.821  28.723  61.617  1.00  0.00           H  
ATOM    240  CB  VAL    16      28.030  30.571  62.443  1.00  0.00           C  
ATOM    241  HB  VAL    16      28.427  31.545  62.721  1.00  0.00           H  
ATOM    242  CG1 VAL    16      26.928  30.736  61.442  1.00  0.00           C  
ATOM    243 HG11 VAL    16      26.594  29.732  61.185  1.00  0.00           H  
ATOM    244 HG12 VAL    16      26.146  31.339  61.900  1.00  0.00           H  
ATOM    245 HG13 VAL    16      27.247  31.365  60.614  1.00  0.00           H  
ATOM    246  CG2 VAL    16      27.529  29.955  63.700  1.00  0.00           C  
ATOM    247 HG21 VAL    16      26.850  30.707  64.098  1.00  0.00           H  
ATOM    248 HG22 VAL    16      27.089  28.980  63.500  1.00  0.00           H  
ATOM    249 HG23 VAL    16      28.306  29.881  64.459  1.00  0.00           H  
ATOM    250  C   VAL    16      29.608  30.385  60.465  1.00  0.00           C  
ATOM    251  O   VAL    16      30.218  31.523  60.387  1.00  0.00           O  
ATOM    252  N   ALA    17      29.249  29.716  59.376  1.00  0.00           N  
ATOM    253  H   ALA    17      28.546  28.989  59.338  1.00  0.00           H  
ATOM    254  CA  ALA    17      29.762  30.052  58.066  1.00  0.00           C  
ATOM    255  HA  ALA    17      30.040  31.103  58.089  1.00  0.00           H  
ATOM    256  CB  ALA    17      31.063  29.274  57.839  1.00  0.00           C  
ATOM    257  HB1 ALA    17      31.602  29.569  56.941  1.00  0.00           H  
ATOM    258  HB2 ALA    17      31.799  29.532  58.597  1.00  0.00           H  
ATOM    259  HB3 ALA    17      30.818  28.215  57.891  1.00  0.00           H  
ATOM    260  C   ALA    17      28.798  29.760  56.904  1.00  0.00           C  
ATOM    261  O   ALA    17      27.785  29.110  57.011  1.00  0.00           O  
ATOM    262  N   ALA    18      29.045  30.327  55.709  1.00  0.00           N  
ATOM    263  H   ALA    18      29.689  31.106  55.682  1.00  0.00           H  
ATOM    264  CA  ALA    18      28.512  29.948  54.457  1.00  0.00           C  
ATOM    265  HA  ALA    18      28.003  28.988  54.509  1.00  0.00           H  
ATOM    266  CB  ALA    18      27.508  31.034  54.116  1.00  0.00           C  
ATOM    267  HB1 ALA    18      26.651  30.755  54.726  1.00  0.00           H  
ATOM    268  HB2 ALA    18      27.937  32.014  54.312  1.00  0.00           H  
ATOM    269  HB3 ALA    18      27.215  31.019  53.068  1.00  0.00           H  
ATOM    270  C   ALA    18      29.614  29.797  53.462  1.00  0.00           C  
ATOM    271  O   ALA    18      30.772  30.245  53.641  1.00  0.00           O  
ATOM    272  N   ALA    19      29.271  28.935  52.425  1.00  0.00           N  
ATOM    273  H   ALA    19      28.326  28.583  52.492  1.00  0.00           H  
ATOM    274  CA  ALA    19      30.208  28.533  51.381  1.00  0.00           C  
ATOM    275  HA  ALA    19      29.659  27.887  50.700  1.00  0.00           H  
ATOM    276  CB  ALA    19      30.573  29.684  50.426  1.00  0.00           C  
ATOM    277  HB1 ALA    19      31.089  29.326  49.537  1.00  0.00           H  
ATOM    278  HB2 ALA    19      29.673  30.269  50.248  1.00  0.00           H  
ATOM    279  HB3 ALA    19      31.282  30.395  50.845  1.00  0.00           H  
ATOM    280  C   ALA    19      31.427  27.729  51.827  1.00  0.00           C  
ATOM    281  O   ALA    19      32.535  28.003  51.455  1.00  0.00           O  
ATOM    282  N   GLU    20      31.170  26.615  52.582  1.00  0.00           N  
ATOM    283  H   GLU    20      30.238  26.280  52.783  1.00  0.00           H  
ATOM    284  CA  GLU    20      32.329  25.975  53.267  1.00  0.00           C  
ATOM    285  HA  GLU    20      32.982  26.717  53.720  1.00  0.00           H  
ATOM    286  CB  GLU    20      31.907  25.049  54.476  1.00  0.00           C  
ATOM    287  HB2 GLU    20      31.113  24.368  54.177  1.00  0.00           H  
ATOM    288  HB3 GLU    20      32.740  24.446  54.834  1.00  0.00           H  
ATOM    289  CG  GLU    20      31.545  25.928  55.759  1.00  0.00           C  
ATOM    290  HG2 GLU    20      32.300  25.844  56.538  1.00  0.00           H  
ATOM    291  HG3 GLU    20      31.516  26.960  55.415  1.00  0.00           H  
ATOM    292  CD  GLU    20      30.197  25.531  56.368  1.00  0.00           C  
ATOM    293  OE1 GLU    20      29.176  25.261  55.639  1.00  0.00           O  
ATOM    294  OE2 GLU    20      30.117  25.385  57.642  1.00  0.00           O  
ATOM    295  C   GLU    20      33.126  25.078  52.315  1.00  0.00           C  
ATOM    296  O   GLU    20      34.294  24.785  52.558  1.00  0.00           O  
ATOM    297  N   LYS    21      32.550  24.707  51.174  1.00  0.00           N  
ATOM    298  H   LYS    21      31.578  24.955  51.050  1.00  0.00           H  
ATOM    299  CA  LYS    21      33.185  24.001  50.052  1.00  0.00           C  
ATOM    300  HA  LYS    21      33.437  22.964  50.263  1.00  0.00           H  
ATOM    301  CB  LYS    21      32.274  24.077  48.848  1.00  0.00           C  
ATOM    302  HB2 LYS    21      31.417  23.438  49.051  1.00  0.00           H  
ATOM    303  HB3 LYS    21      32.099  25.133  48.655  1.00  0.00           H  
ATOM    304  CG  LYS    21      32.899  23.453  47.628  1.00  0.00           C  
ATOM    305  HG2 LYS    21      33.763  24.080  47.418  1.00  0.00           H  
ATOM    306  HG3 LYS    21      33.143  22.431  47.911  1.00  0.00           H  
ATOM    307  CD  LYS    21      31.908  23.403  46.419  1.00  0.00           C  
ATOM    308  HD2 LYS    21      30.997  22.912  46.755  1.00  0.00           H  
ATOM    309  HD3 LYS    21      31.676  24.438  46.175  1.00  0.00           H  
ATOM    310  CE  LYS    21      32.417  22.664  45.212  1.00  0.00           C  
ATOM    311  HE2 LYS    21      33.359  23.114  44.909  1.00  0.00           H  
ATOM    312  HE3 LYS    21      32.598  21.648  45.554  1.00  0.00           H  
ATOM    313  NZ  LYS    21      31.406  22.743  44.137  1.00  0.00           N  
ATOM    314  HZ1 LYS    21      30.701  22.130  44.583  1.00  0.00           H  
ATOM    315  HZ2 LYS    21      31.012  23.698  44.065  1.00  0.00           H  
ATOM    316  HZ3 LYS    21      31.814  22.427  43.239  1.00  0.00           H  
ATOM    317  C   LYS    21      34.558  24.640  49.746  1.00  0.00           C  
ATOM    318  O   LYS    21      35.529  23.984  49.415  1.00  0.00           O  
ATOM    319  N   THR    22      34.627  25.996  49.745  1.00  0.00           N  
ATOM    320  H   THR    22      33.769  26.453  50.026  1.00  0.00           H  
ATOM    321  CA  THR    22      35.824  26.832  49.477  1.00  0.00           C  
ATOM    322  HA  THR    22      36.108  26.511  48.477  1.00  0.00           H  
ATOM    323  CB  THR    22      35.499  28.314  49.414  1.00  0.00           C  
ATOM    324  HB  THR    22      36.490  28.746  49.292  1.00  0.00           H  
ATOM    325  CG2 THR    22      34.497  28.814  48.434  1.00  0.00           C  
ATOM    326 HG21 THR    22      34.263  29.852  48.661  1.00  0.00           H  
ATOM    327 HG22 THR    22      34.795  28.705  47.393  1.00  0.00           H  
ATOM    328 HG23 THR    22      33.600  28.237  48.653  1.00  0.00           H  
ATOM    329  OG1 THR    22      34.950  28.628  50.673  1.00  0.00           O  
ATOM    330  HG1 THR    22      34.026  28.351  50.765  1.00  0.00           H  
ATOM    331  C   THR    22      36.947  26.613  50.583  1.00  0.00           C  
ATOM    332  O   THR    22      38.105  26.873  50.313  1.00  0.00           O  
ATOM    333  N   LYS    23      36.524  26.174  51.762  1.00  0.00           N  
ATOM    334  H   LYS    23      35.566  26.166  52.086  1.00  0.00           H  
ATOM    335  CA  LYS    23      37.427  25.969  52.901  1.00  0.00           C  
ATOM    336  HA  LYS    23      38.290  26.630  52.921  1.00  0.00           H  
ATOM    337  CB  LYS    23      36.592  26.324  54.170  1.00  0.00           C  
ATOM    338  HB2 LYS    23      35.776  25.609  54.250  1.00  0.00           H  
ATOM    339  HB3 LYS    23      37.280  26.321  55.013  1.00  0.00           H  
ATOM    340  CG  LYS    23      35.910  27.685  54.107  1.00  0.00           C  
ATOM    341  HG2 LYS    23      36.470  28.435  53.552  1.00  0.00           H  
ATOM    342  HG3 LYS    23      34.989  27.515  53.553  1.00  0.00           H  
ATOM    343  CD  LYS    23      35.747  28.252  55.499  1.00  0.00           C  
ATOM    344  HD2 LYS    23      35.269  27.558  56.187  1.00  0.00           H  
ATOM    345  HD3 LYS    23      36.774  28.303  55.855  1.00  0.00           H  
ATOM    346  CE  LYS    23      35.121  29.675  55.597  1.00  0.00           C  
ATOM    347  HE2 LYS    23      34.049  29.682  55.415  1.00  0.00           H  
ATOM    348  HE3 LYS    23      35.266  30.019  56.618  1.00  0.00           H  
ATOM    349  NZ  LYS    23      35.798  30.621  54.632  1.00  0.00           N  
ATOM    350  HZ1 LYS    23      35.725  31.629  54.859  1.00  0.00           H  
ATOM    351  HZ2 LYS    23      36.803  30.406  54.501  1.00  0.00           H  
ATOM    352  HZ3 LYS    23      35.497  30.578  53.642  1.00  0.00           H  
ATOM    353  C   LYS    23      37.993  24.521  52.978  1.00  0.00           C  
ATOM    354  O   LYS    23      38.874  24.250  53.768  1.00  0.00           O  
ATOM    355  N   GLN    24      37.406  23.599  52.171  1.00  0.00           N  
ATOM    356  H   GLN    24      36.903  23.960  51.371  1.00  0.00           H  
ATOM    357  CA  GLN    24      37.606  22.145  52.208  1.00  0.00           C  
ATOM    358  HA  GLN    24      37.319  21.757  53.184  1.00  0.00           H  
ATOM    359  CB  GLN    24      36.723  21.577  51.169  1.00  0.00           C  
ATOM    360  HB2 GLN    24      35.743  22.026  51.321  1.00  0.00           H  
ATOM    361  HB3 GLN    24      37.176  21.916  50.240  1.00  0.00           H  
ATOM    362  CG  GLN    24      36.473  20.070  51.331  1.00  0.00           C  
ATOM    363  HG2 GLN    24      37.407  19.532  51.179  1.00  0.00           H  
ATOM    364  HG3 GLN    24      36.153  19.679  52.295  1.00  0.00           H  
ATOM    365  CD  GLN    24      35.498  19.509  50.321  1.00  0.00           C  
ATOM    366  OE1 GLN    24      34.526  20.104  49.913  1.00  0.00           O  
ATOM    367  NE2 GLN    24      35.741  18.265  49.937  1.00  0.00           N  
ATOM    368 HE21 GLN    24      35.247  17.597  49.361  1.00  0.00           H  
ATOM    369 HE22 GLN    24      36.561  17.883  50.389  1.00  0.00           H  
ATOM    370  C   GLN    24      39.127  21.781  51.966  1.00  0.00           C  
ATOM    371  O   GLN    24      39.699  22.126  50.922  1.00  0.00           O  
ATOM    372  N   GLY    25      39.676  21.013  52.921  1.00  0.00           N  
ATOM    373  H   GLY    25      39.114  20.766  53.725  1.00  0.00           H  
ATOM    374  CA  GLY    25      41.040  20.545  52.893  1.00  0.00           C  
ATOM    375  HA2 GLY    25      41.047  19.619  53.463  1.00  0.00           H  
ATOM    376  HA3 GLY    25      41.349  20.437  51.855  1.00  0.00           H  
ATOM    377  C   GLY    25      42.156  21.487  53.451  1.00  0.00           C  
ATOM    378  O   GLY    25      43.307  21.121  53.492  1.00  0.00           O  
ATOM    379  N   VAL    26      41.723  22.719  53.837  1.00  0.00           N  
ATOM    380  H   VAL    26      40.783  22.999  53.592  1.00  0.00           H  
ATOM    381  CA  VAL    26      42.641  23.799  54.014  1.00  0.00           C  
ATOM    382  HA  VAL    26      43.606  23.335  54.204  1.00  0.00           H  
ATOM    383  CB  VAL    26      42.763  24.652  52.704  1.00  0.00           C  
ATOM    384  HB  VAL    26      43.305  25.574  52.901  1.00  0.00           H  
ATOM    385  CG1 VAL    26      43.605  23.895  51.677  1.00  0.00           C  
ATOM    386 HG11 VAL    26      43.923  24.659  50.970  1.00  0.00           H  
ATOM    387 HG12 VAL    26      44.420  23.400  52.202  1.00  0.00           H  
ATOM    388 HG13 VAL    26      43.017  23.122  51.185  1.00  0.00           H  
ATOM    389  CG2 VAL    26      41.471  25.121  52.107  1.00  0.00           C  
ATOM    390 HG21 VAL    26      40.752  25.387  52.879  1.00  0.00           H  
ATOM    391 HG22 VAL    26      41.647  26.080  51.623  1.00  0.00           H  
ATOM    392 HG23 VAL    26      40.959  24.362  51.519  1.00  0.00           H  
ATOM    393  C   VAL    26      42.249  24.730  55.132  1.00  0.00           C  
ATOM    394  O   VAL    26      43.124  25.368  55.728  1.00  0.00           O  
ATOM    395  N   ALA    27      41.089  24.606  55.650  1.00  0.00           N  
ATOM    396  H   ALA    27      40.459  23.980  55.168  1.00  0.00           H  
ATOM    397  CA  ALA    27      40.722  25.182  56.941  1.00  0.00           C  
ATOM    398  HA  ALA    27      41.468  25.035  57.719  1.00  0.00           H  
ATOM    399  CB  ALA    27      40.544  26.757  56.971  1.00  0.00           C  
ATOM    400  HB1 ALA    27      39.734  26.968  56.277  1.00  0.00           H  
ATOM    401  HB2 ALA    27      40.222  27.081  57.959  1.00  0.00           H  
ATOM    402  HB3 ALA    27      41.430  27.307  56.660  1.00  0.00           H  
ATOM    403  C   ALA    27      39.428  24.471  57.435  1.00  0.00           C  
ATOM    404  O   ALA    27      38.802  23.715  56.668  1.00  0.00           O  
ATOM    405  N   GLU    28      39.078  24.659  58.759  1.00  0.00           N  
ATOM    406  H   GLU    28      39.763  25.070  59.379  1.00  0.00           H  
ATOM    407  CA  GLU    28      38.038  23.760  59.358  1.00  0.00           C  
ATOM    408  HA  GLU    28      37.118  23.839  58.784  1.00  0.00           H  
ATOM    409  CB  GLU    28      38.408  22.281  59.484  1.00  0.00           C  
ATOM    410  HB2 GLU    28      37.494  21.721  59.669  1.00  0.00           H  
ATOM    411  HB3 GLU    28      38.751  21.842  58.550  1.00  0.00           H  
ATOM    412  CG  GLU    28      39.392  21.870  60.630  1.00  0.00           C  
ATOM    413  HG2 GLU    28      38.938  22.087  61.595  1.00  0.00           H  
ATOM    414  HG3 GLU    28      39.368  20.782  60.612  1.00  0.00           H  
ATOM    415  CD  GLU    28      40.758  22.618  60.642  1.00  0.00           C  
ATOM    416  OE1 GLU    28      41.615  22.101  59.863  1.00  0.00           O  
ATOM    417  OE2 GLU    28      40.920  23.693  61.259  1.00  0.00           O  
ATOM    418  C   GLU    28      37.581  24.307  60.702  1.00  0.00           C  
ATOM    419  O   GLU    28      38.239  25.246  61.298  1.00  0.00           O  
ATOM    420  N   ALA    29      36.555  23.712  61.291  1.00  0.00           N  
ATOM    421  H   ALA    29      36.127  22.912  60.844  1.00  0.00           H  
ATOM    422  CA  ALA    29      36.081  24.237  62.575  1.00  0.00           C  
ATOM    423  HA  ALA    29      36.343  25.293  62.591  1.00  0.00           H  
ATOM    424  CB  ALA    29      34.568  24.081  62.716  1.00  0.00           C  
ATOM    425  HB1 ALA    29      34.146  24.623  63.560  1.00  0.00           H  
ATOM    426  HB2 ALA    29      34.009  24.493  61.879  1.00  0.00           H  
ATOM    427  HB3 ALA    29      34.248  23.041  62.713  1.00  0.00           H  
ATOM    428  C   ALA    29      36.893  23.687  63.771  1.00  0.00           C  
ATOM    429  O   ALA    29      36.399  23.620  64.909  1.00  0.00           O  
ATOM    430  N   ALA    30      38.145  23.277  63.600  1.00  0.00           N  
ATOM    431  H   ALA    30      38.438  23.388  62.639  1.00  0.00           H  
ATOM    432  CA  ALA    30      38.847  22.534  64.647  1.00  0.00           C  
ATOM    433  HA  ALA    30      38.110  22.304  65.412  1.00  0.00           H  
ATOM    434  CB  ALA    30      39.266  21.222  64.087  1.00  0.00           C  
ATOM    435  HB1 ALA    30      39.619  20.721  64.986  1.00  0.00           H  
ATOM    436  HB2 ALA    30      38.556  20.586  63.563  1.00  0.00           H  
ATOM    437  HB3 ALA    30      40.159  21.403  63.492  1.00  0.00           H  
ATOM    438  C   ALA    30      40.013  23.315  65.197  1.00  0.00           C  
ATOM    439  O   ALA    30      40.503  23.013  66.308  1.00  0.00           O  
ATOM    440  N   GLY    31      40.532  24.259  64.311  1.00  0.00           N  
ATOM    441  H   GLY    31      40.317  24.092  63.337  1.00  0.00           H  
ATOM    442  CA  GLY    31      41.702  24.954  64.701  1.00  0.00           C  
ATOM    443  HA2 GLY    31      41.869  25.838  64.090  1.00  0.00           H  
ATOM    444  HA3 GLY    31      41.432  25.363  65.672  1.00  0.00           H  
ATOM    445  C   GLY    31      43.006  24.181  64.719  1.00  0.00           C  
ATOM    446  O   GLY    31      43.154  23.060  64.275  1.00  0.00           O  
ATOM    447  N   LYS    32      44.018  24.832  65.379  1.00  0.00           N  
ATOM    448  H   LYS    32      43.863  25.787  65.671  1.00  0.00           H  
ATOM    449  CA  LYS    32      45.222  24.176  65.816  1.00  0.00           C  
ATOM    450  HA  LYS    32      45.102  23.096  65.761  1.00  0.00           H  
ATOM    451  CB  LYS    32      46.435  24.541  65.060  1.00  0.00           C  
ATOM    452  HB2 LYS    32      46.435  25.619  64.912  1.00  0.00           H  
ATOM    453  HB3 LYS    32      47.337  24.219  65.577  1.00  0.00           H  
ATOM    454  CG  LYS    32      46.337  23.835  63.695  1.00  0.00           C  
ATOM    455  HG2 LYS    32      46.217  22.762  63.828  1.00  0.00           H  
ATOM    456  HG3 LYS    32      45.427  24.109  63.164  1.00  0.00           H  
ATOM    457  CD  LYS    32      47.538  24.174  62.748  1.00  0.00           C  
ATOM    458  HD2 LYS    32      48.474  23.968  63.262  1.00  0.00           H  
ATOM    459  HD3 LYS    32      47.593  23.373  62.014  1.00  0.00           H  
ATOM    460  CE  LYS    32      47.449  25.586  62.216  1.00  0.00           C  
ATOM    461  HE2 LYS    32      46.543  25.626  61.617  1.00  0.00           H  
ATOM    462  HE3 LYS    32      47.403  26.289  63.045  1.00  0.00           H  
ATOM    463  NZ  LYS    32      48.564  25.843  61.256  1.00  0.00           N  
ATOM    464  HZ1 LYS    32      48.721  24.968  60.726  1.00  0.00           H  
ATOM    465  HZ2 LYS    32      48.371  26.615  60.593  1.00  0.00           H  
ATOM    466  HZ3 LYS    32      49.493  25.968  61.697  1.00  0.00           H  
ATOM    467  C   LYS    32      45.258  24.495  67.304  1.00  0.00           C  
ATOM    468  O   LYS    32      46.015  25.294  67.764  1.00  0.00           O  
ATOM    469  N   THR    33      44.337  23.801  68.008  1.00  0.00           N  
ATOM    470  H   THR    33      43.957  22.946  67.625  1.00  0.00           H  
ATOM    471  CA  THR    33      43.939  24.046  69.391  1.00  0.00           C  
ATOM    472  HA  THR    33      43.366  23.182  69.720  1.00  0.00           H  
ATOM    473  CB  THR    33      43.016  25.253  69.487  1.00  0.00           C  
ATOM    474  HB  THR    33      43.530  26.194  69.303  1.00  0.00           H  
ATOM    475  CG2 THR    33      41.765  25.034  68.683  1.00  0.00           C  
ATOM    476 HG21 THR    33      41.021  25.805  68.869  1.00  0.00           H  
ATOM    477 HG22 THR    33      42.081  25.210  67.657  1.00  0.00           H  
ATOM    478 HG23 THR    33      41.435  23.997  68.698  1.00  0.00           H  
ATOM    479  OG1 THR    33      42.379  25.340  70.722  1.00  0.00           O  
ATOM    480  HG1 THR    33      43.108  25.301  71.359  1.00  0.00           H  
ATOM    481  C   THR    33      45.102  24.178  70.264  1.00  0.00           C  
ATOM    482  O   THR    33      45.239  25.238  70.915  1.00  0.00           O  
ATOM    483  N   LYS    34      46.030  23.203  70.287  1.00  0.00           N  
ATOM    484  H   LYS    34      46.013  22.532  69.531  1.00  0.00           H  
ATOM    485  CA  LYS    34      47.202  23.208  71.187  1.00  0.00           C  
ATOM    486  HA  LYS    34      46.954  23.441  72.220  1.00  0.00           H  
ATOM    487  CB  LYS    34      47.733  21.754  71.343  1.00  0.00           C  
ATOM    488  HB2 LYS    34      48.256  21.479  70.430  1.00  0.00           H  
ATOM    489  HB3 LYS    34      48.397  21.860  72.199  1.00  0.00           H  
ATOM    490  CG  LYS    34      46.676  20.715  71.621  1.00  0.00           C  
ATOM    491  HG2 LYS    34      45.909  20.991  72.342  1.00  0.00           H  
ATOM    492  HG3 LYS    34      46.150  20.494  70.694  1.00  0.00           H  
ATOM    493  CD  LYS    34      47.298  19.441  72.150  1.00  0.00           C  
ATOM    494  HD2 LYS    34      48.132  19.297  71.466  1.00  0.00           H  
ATOM    495  HD3 LYS    34      47.781  19.591  73.113  1.00  0.00           H  
ATOM    496  CE  LYS    34      46.542  18.240  72.051  1.00  0.00           C  
ATOM    497  HE2 LYS    34      46.143  18.010  71.066  1.00  0.00           H  
ATOM    498  HE3 LYS    34      47.190  17.464  72.452  1.00  0.00           H  
ATOM    499  NZ  LYS    34      45.339  18.159  72.987  1.00  0.00           N  
ATOM    500  HZ1 LYS    34      44.963  17.197  73.057  1.00  0.00           H  
ATOM    501  HZ2 LYS    34      45.623  18.414  73.950  1.00  0.00           H  
ATOM    502  HZ3 LYS    34      44.558  18.727  72.612  1.00  0.00           H  
ATOM    503  C   LYS    34      48.374  24.076  70.711  1.00  0.00           C  
ATOM    504  O   LYS    34      49.064  24.694  71.527  1.00  0.00           O  
ATOM    505  N   GLU    35      48.386  24.390  69.433  1.00  0.00           N  
ATOM    506  H   GLU    35      47.813  23.867  68.784  1.00  0.00           H  
ATOM    507  CA  GLU    35      49.326  25.345  68.873  1.00  0.00           C  
ATOM    508  HA  GLU    35      50.351  25.168  69.191  1.00  0.00           H  
ATOM    509  CB  GLU    35      49.388  25.131  67.343  1.00  0.00           C  
ATOM    510  HB2 GLU    35      49.681  24.083  67.314  1.00  0.00           H  
ATOM    511  HB3 GLU    35      48.440  25.406  66.885  1.00  0.00           H  
ATOM    512  CG  GLU    35      50.461  25.877  66.588  1.00  0.00           C  
ATOM    513  HG2 GLU    35      50.360  25.462  65.587  1.00  0.00           H  
ATOM    514  HG3 GLU    35      50.396  26.961  66.517  1.00  0.00           H  
ATOM    515  CD  GLU    35      51.810  25.490  66.928  1.00  0.00           C  
ATOM    516  OE1 GLU    35      52.412  24.719  66.119  1.00  0.00           O  
ATOM    517  OE2 GLU    35      52.341  25.677  68.112  1.00  0.00           O  
ATOM    518  C   GLU    35      48.947  26.803  69.264  1.00  0.00           C  
ATOM    519  O   GLU    35      49.823  27.701  69.094  1.00  0.00           O  
ATOM    520  N   GLY    36      47.704  27.006  69.663  1.00  0.00           N  
ATOM    521  H   GLY    36      47.074  26.232  69.826  1.00  0.00           H  
ATOM    522  CA  GLY    36      47.330  28.327  70.256  1.00  0.00           C  
ATOM    523  HA2 GLY    36      46.655  28.273  71.108  1.00  0.00           H  
ATOM    524  HA3 GLY    36      48.214  28.854  70.608  1.00  0.00           H  
ATOM    525  C   GLY    36      46.639  29.141  69.227  1.00  0.00           C  
ATOM    526  O   GLY    36      46.732  30.377  69.358  1.00  0.00           O  
ATOM    527  N   VAL    37      45.768  28.500  68.390  1.00  0.00           N  
ATOM    528  H   VAL    37      45.699  27.491  68.397  1.00  0.00           H  
ATOM    529  CA  VAL    37      45.026  29.202  67.261  1.00  0.00           C  
ATOM    530  HA  VAL    37      44.661  30.149  67.652  1.00  0.00           H  
ATOM    531  CB  VAL    37      45.812  29.436  65.882  1.00  0.00           C  
ATOM    532  HB  VAL    37      45.103  29.714  65.105  1.00  0.00           H  
ATOM    533  CG1 VAL    37      46.799  30.529  66.190  1.00  0.00           C  
ATOM    534 HG11 VAL    37      47.656  30.154  66.745  1.00  0.00           H  
ATOM    535 HG12 VAL    37      47.248  30.902  65.271  1.00  0.00           H  
ATOM    536 HG13 VAL    37      46.301  31.346  66.710  1.00  0.00           H  
ATOM    537  CG2 VAL    37      46.443  28.175  65.314  1.00  0.00           C  
ATOM    538 HG21 VAL    37      45.764  27.650  64.645  1.00  0.00           H  
ATOM    539 HG22 VAL    37      47.286  28.564  64.746  1.00  0.00           H  
ATOM    540 HG23 VAL    37      46.885  27.558  66.093  1.00  0.00           H  
ATOM    541  C   VAL    37      43.770  28.466  66.989  1.00  0.00           C  
ATOM    542  O   VAL    37      43.617  27.242  66.954  1.00  0.00           O  
ATOM    543  N   LEU    38      42.769  29.269  66.656  1.00  0.00           N  
ATOM    544  H   LEU    38      42.850  30.277  66.685  1.00  0.00           H  
ATOM    545  CA  LEU    38      41.580  28.833  65.843  1.00  0.00           C  
ATOM    546  HA  LEU    38      41.905  27.998  65.227  1.00  0.00           H  
ATOM    547  CB  LEU    38      40.434  28.395  66.784  1.00  0.00           C  
ATOM    548  HB2 LEU    38      40.704  27.486  67.318  1.00  0.00           H  
ATOM    549  HB3 LEU    38      40.437  29.209  67.506  1.00  0.00           H  
ATOM    550  CG  LEU    38      38.960  28.251  66.222  1.00  0.00           C  
ATOM    551  HG  LEU    38      38.648  29.216  65.827  1.00  0.00           H  
ATOM    552  CD1 LEU    38      38.993  27.278  65.012  1.00  0.00           C  
ATOM    553 HD11 LEU    38      39.388  26.337  65.389  1.00  0.00           H  
ATOM    554 HD12 LEU    38      37.985  27.193  64.610  1.00  0.00           H  
ATOM    555 HD13 LEU    38      39.730  27.621  64.287  1.00  0.00           H  
ATOM    556  CD2 LEU    38      38.027  27.801  67.295  1.00  0.00           C  
ATOM    557 HD21 LEU    38      38.261  26.794  67.633  1.00  0.00           H  
ATOM    558 HD22 LEU    38      38.041  28.484  68.143  1.00  0.00           H  
ATOM    559 HD23 LEU    38      37.014  27.768  66.900  1.00  0.00           H  
ATOM    560  C   LEU    38      41.063  30.011  65.061  1.00  0.00           C  
ATOM    561  O   LEU    38      40.565  31.036  65.488  1.00  0.00           O  
ATOM    562  N   TYR    39      41.362  29.771  63.768  1.00  0.00           N  
ATOM    563  H   TYR    39      41.783  28.864  63.614  1.00  0.00           H  
ATOM    564  CA  TYR    39      40.747  30.453  62.657  1.00  0.00           C  
ATOM    565  HA  TYR    39      41.122  31.474  62.638  1.00  0.00           H  
ATOM    566  CB  TYR    39      41.261  29.868  61.415  1.00  0.00           C  
ATOM    567  HB2 TYR    39      42.312  30.136  61.328  1.00  0.00           H  
ATOM    568  HB3 TYR    39      41.161  28.799  61.590  1.00  0.00           H  
ATOM    569  CG  TYR    39      40.524  30.213  60.175  1.00  0.00           C  
ATOM    570  CD1 TYR    39      40.939  31.323  59.514  1.00  0.00           C  
ATOM    571  HD1 TYR    39      41.758  31.911  59.910  1.00  0.00           H  
ATOM    572  CE1 TYR    39      40.335  31.722  58.314  1.00  0.00           C  
ATOM    573  HE1 TYR    39      40.729  32.569  57.764  1.00  0.00           H  
ATOM    574  CZ  TYR    39      39.212  31.019  57.775  1.00  0.00           C  
ATOM    575  OH  TYR    39      38.636  31.405  56.618  1.00  0.00           O  
ATOM    576  HH  TYR    39      39.146  32.103  56.181  1.00  0.00           H  
ATOM    577  CE2 TYR    39      38.765  29.892  58.501  1.00  0.00           C  
ATOM    578  HE2 TYR    39      37.910  29.385  58.069  1.00  0.00           H  
ATOM    579  CD2 TYR    39      39.509  29.453  59.584  1.00  0.00           C  
ATOM    580  HD2 TYR    39      39.154  28.521  60.006  1.00  0.00           H  
ATOM    581  C   TYR    39      39.213  30.472  62.728  1.00  0.00           C  
ATOM    582  O   TYR    39      38.521  29.484  62.729  1.00  0.00           O  
ATOM    583  N   VAL    40      38.719  31.743  62.831  1.00  0.00           N  
ATOM    584  H   VAL    40      39.398  32.492  62.808  1.00  0.00           H  
ATOM    585  CA  VAL    40      37.290  32.088  62.971  1.00  0.00           C  
ATOM    586  HA  VAL    40      36.724  31.174  62.809  1.00  0.00           H  
ATOM    587  CB  VAL    40      36.895  32.640  64.369  1.00  0.00           C  
ATOM    588  HB  VAL    40      35.874  33.011  64.304  1.00  0.00           H  
ATOM    589  CG1 VAL    40      37.001  31.432  65.266  1.00  0.00           C  
ATOM    590 HG11 VAL    40      36.884  31.652  66.325  1.00  0.00           H  
ATOM    591 HG12 VAL    40      36.221  30.759  64.916  1.00  0.00           H  
ATOM    592 HG13 VAL    40      37.950  30.954  65.031  1.00  0.00           H  
ATOM    593  CG2 VAL    40      37.766  33.724  65.020  1.00  0.00           C  
ATOM    594 HG21 VAL    40      37.919  34.503  64.275  1.00  0.00           H  
ATOM    595 HG22 VAL    40      37.250  34.106  65.899  1.00  0.00           H  
ATOM    596 HG23 VAL    40      38.722  33.259  65.251  1.00  0.00           H  
ATOM    597  C   VAL    40      36.862  33.095  61.830  1.00  0.00           C  
ATOM    598  O   VAL    40      36.188  34.061  62.067  1.00  0.00           O  
ATOM    599  N   GLY    41      37.422  32.974  60.557  1.00  0.00           N  
ATOM    600  H   GLY    41      37.882  32.102  60.332  1.00  0.00           H  
ATOM    601  CA  GLY    41      37.106  33.747  59.356  1.00  0.00           C  
ATOM    602  HA2 GLY    41      37.205  32.977  58.595  1.00  0.00           H  
ATOM    603  HA3 GLY    41      36.034  33.924  59.325  1.00  0.00           H  
ATOM    604  C   GLY    41      38.082  34.982  59.235  1.00  0.00           C  
ATOM    605  O   GLY    41      39.275  34.839  59.009  1.00  0.00           O  
ATOM    606  N   SER    42      37.608  36.222  59.441  1.00  0.00           N  
ATOM    607  H   SER    42      36.645  36.432  59.665  1.00  0.00           H  
ATOM    608  CA  SER    42      38.494  37.390  59.255  1.00  0.00           C  
ATOM    609  HA  SER    42      39.328  37.112  58.615  1.00  0.00           H  
ATOM    610  CB  SER    42      37.768  38.657  58.751  1.00  0.00           C  
ATOM    611  HB2 SER    42      38.561  39.393  58.642  1.00  0.00           H  
ATOM    612  HB3 SER    42      37.344  38.528  57.758  1.00  0.00           H  
ATOM    613  OG  SER    42      36.778  39.181  59.613  1.00  0.00           O  
ATOM    614  HG  SER    42      35.995  39.254  59.045  1.00  0.00           H  
ATOM    615  C   SER    42      39.248  37.625  60.570  1.00  0.00           C  
ATOM    616  O   SER    42      39.914  38.633  60.731  1.00  0.00           O  
ATOM    617  N   LYS    43      39.074  36.693  61.512  1.00  0.00           N  
ATOM    618  H   LYS    43      38.517  35.873  61.316  1.00  0.00           H  
ATOM    619  CA  LYS    43      39.742  36.711  62.832  1.00  0.00           C  
ATOM    620  HA  LYS    43      40.625  37.345  62.796  1.00  0.00           H  
ATOM    621  CB  LYS    43      38.730  37.248  63.861  1.00  0.00           C  
ATOM    622  HB2 LYS    43      37.753  36.782  63.740  1.00  0.00           H  
ATOM    623  HB3 LYS    43      38.974  36.999  64.892  1.00  0.00           H  
ATOM    624  CG  LYS    43      38.609  38.826  63.826  1.00  0.00           C  
ATOM    625  HG2 LYS    43      39.346  39.286  64.482  1.00  0.00           H  
ATOM    626  HG3 LYS    43      38.755  39.221  62.822  1.00  0.00           H  
ATOM    627  CD  LYS    43      37.201  39.276  64.255  1.00  0.00           C  
ATOM    628  HD2 LYS    43      36.537  38.819  63.524  1.00  0.00           H  
ATOM    629  HD3 LYS    43      36.975  38.802  65.208  1.00  0.00           H  
ATOM    630  CE  LYS    43      37.114  40.790  64.292  1.00  0.00           C  
ATOM    631  HE2 LYS    43      36.177  40.977  64.811  1.00  0.00           H  
ATOM    632  HE3 LYS    43      37.871  41.217  64.945  1.00  0.00           H  
ATOM    633  NZ  LYS    43      37.062  41.346  62.939  1.00  0.00           N  
ATOM    634  HZ1 LYS    43      37.122  42.379  62.890  1.00  0.00           H  
ATOM    635  HZ2 LYS    43      37.811  40.957  62.339  1.00  0.00           H  
ATOM    636  HZ3 LYS    43      36.122  41.137  62.557  1.00  0.00           H  
ATOM    637  C   LYS    43      40.239  35.289  63.152  1.00  0.00           C  
ATOM    638  O   LYS    43      39.862  34.400  62.410  1.00  0.00           O  
ATOM    639  N   THR    44      41.117  35.312  64.164  1.00  0.00           N  
ATOM    640  H   THR    44      41.411  36.153  64.642  1.00  0.00           H  
ATOM    641  CA  THR    44      41.692  34.162  64.759  1.00  0.00           C  
ATOM    642  HA  THR    44      40.954  33.368  64.671  1.00  0.00           H  
ATOM    643  CB  THR    44      42.992  33.841  63.972  1.00  0.00           C  
ATOM    644  HB  THR    44      43.660  34.695  63.885  1.00  0.00           H  
ATOM    645  CG2 THR    44      43.756  32.670  64.435  1.00  0.00           C  
ATOM    646 HG21 THR    44      43.802  32.783  65.516  1.00  0.00           H  
ATOM    647 HG22 THR    44      43.136  31.797  64.242  1.00  0.00           H  
ATOM    648 HG23 THR    44      44.764  32.645  64.025  1.00  0.00           H  
ATOM    649  OG1 THR    44      42.632  33.461  62.686  1.00  0.00           O  
ATOM    650  HG1 THR    44      42.292  34.157  62.103  1.00  0.00           H  
ATOM    651  C   THR    44      41.874  34.309  66.267  1.00  0.00           C  
ATOM    652  O   THR    44      42.321  35.333  66.682  1.00  0.00           O  
ATOM    653  N   LYS    45      41.356  33.366  67.038  1.00  0.00           N  
ATOM    654  H   LYS    45      40.574  32.877  66.625  1.00  0.00           H  
ATOM    655  CA  LYS    45      41.715  33.346  68.460  1.00  0.00           C  
ATOM    656  HA  LYS    45      41.564  34.368  68.798  1.00  0.00           H  
ATOM    657  CB  LYS    45      40.833  32.283  69.045  1.00  0.00           C  
ATOM    658  HB2 LYS    45      39.843  32.354  68.599  1.00  0.00           H  
ATOM    659  HB3 LYS    45      41.242  31.285  68.900  1.00  0.00           H  
ATOM    660  CG  LYS    45      40.745  32.426  70.541  1.00  0.00           C  
ATOM    661  HG2 LYS    45      41.457  31.723  70.969  1.00  0.00           H  
ATOM    662  HG3 LYS    45      40.955  33.461  70.801  1.00  0.00           H  
ATOM    663  CD  LYS    45      39.310  32.068  71.038  1.00  0.00           C  
ATOM    664  HD2 LYS    45      38.549  32.624  70.494  1.00  0.00           H  
ATOM    665  HD3 LYS    45      39.121  31.007  70.889  1.00  0.00           H  
ATOM    666  CE  LYS    45      39.094  32.438  72.461  1.00  0.00           C  
ATOM    667  HE2 LYS    45      39.308  31.529  73.018  1.00  0.00           H  
ATOM    668  HE3 LYS    45      39.701  33.297  72.738  1.00  0.00           H  
ATOM    669  NZ  LYS    45      37.718  32.904  72.659  1.00  0.00           N  
ATOM    670  HZ1 LYS    45      37.134  32.048  72.639  1.00  0.00           H  
ATOM    671  HZ2 LYS    45      37.585  33.252  73.625  1.00  0.00           H  
ATOM    672  HZ3 LYS    45      37.493  33.638  71.964  1.00  0.00           H  
ATOM    673  C   LYS    45      43.216  33.008  68.660  1.00  0.00           C  
ATOM    674  O   LYS    45      43.728  32.222  67.922  1.00  0.00           O  
ATOM    675  N   GLU    46      43.833  33.590  69.692  1.00  0.00           N  
ATOM    676  H   GLU    46      43.333  34.279  70.238  1.00  0.00           H  
ATOM    677  CA  GLU    46      45.249  33.467  69.886  1.00  0.00           C  
ATOM    678  HA  GLU    46      45.612  32.563  69.401  1.00  0.00           H  
ATOM    679  CB  GLU    46      46.068  34.577  69.167  1.00  0.00           C  
ATOM    680  HB2 GLU    46      45.509  35.501  69.295  1.00  0.00           H  
ATOM    681  HB3 GLU    46      46.994  34.997  69.554  1.00  0.00           H  
ATOM    682  CG  GLU    46      46.305  34.395  67.687  1.00  0.00           C  
ATOM    683  HG2 GLU    46      45.620  33.707  67.196  1.00  0.00           H  
ATOM    684  HG3 GLU    46      46.111  35.378  67.263  1.00  0.00           H  
ATOM    685  CD  GLU    46      47.722  34.056  67.335  1.00  0.00           C  
ATOM    686  OE1 GLU    46      48.079  33.999  66.103  1.00  0.00           O  
ATOM    687  OE2 GLU    46      48.589  33.837  68.226  1.00  0.00           O  
ATOM    688  C   GLU    46      45.503  33.495  71.351  1.00  0.00           C  
ATOM    689  O   GLU    46      44.686  33.840  72.175  1.00  0.00           O  
ATOM    690  N   GLY    47      46.735  33.051  71.692  1.00  0.00           N  
ATOM    691  H   GLY    47      47.421  32.988  70.952  1.00  0.00           H  
ATOM    692  CA  GLY    47      47.147  32.900  73.077  1.00  0.00           C  
ATOM    693  HA2 GLY    47      48.198  33.104  73.267  1.00  0.00           H  
ATOM    694  HA3 GLY    47      46.596  33.598  73.703  1.00  0.00           H  
ATOM    695  C   GLY    47      46.976  31.462  73.522  1.00  0.00           C  
ATOM    696  O   GLY    47      47.479  30.556  72.781  1.00  0.00           O  
ATOM    697  N   VAL    48      46.437  31.209  74.705  1.00  0.00           N  
ATOM    698  H   VAL    48      46.264  31.849  75.468  1.00  0.00           H  
ATOM    699  CA  VAL    48      45.981  29.874  75.087  1.00  0.00           C  
ATOM    700  HA  VAL    48      46.654  29.109  74.707  1.00  0.00           H  
ATOM    701  CB  VAL    48      46.011  29.818  76.625  1.00  0.00           C  
ATOM    702  HB  VAL    48      45.446  30.683  76.967  1.00  0.00           H  
ATOM    703  CG1 VAL    48      45.165  28.628  77.189  1.00  0.00           C  
ATOM    704 HG11 VAL    48      45.513  28.495  78.211  1.00  0.00           H  
ATOM    705 HG12 VAL    48      44.138  28.963  77.318  1.00  0.00           H  
ATOM    706 HG13 VAL    48      45.278  27.721  76.599  1.00  0.00           H  
ATOM    707  CG2 VAL    48      47.513  29.917  77.123  1.00  0.00           C  
ATOM    708 HG21 VAL    48      47.607  30.633  77.937  1.00  0.00           H  
ATOM    709 HG22 VAL    48      47.907  28.941  77.399  1.00  0.00           H  
ATOM    710 HG23 VAL    48      48.173  30.306  76.350  1.00  0.00           H  
ATOM    711  C   VAL    48      44.581  29.669  74.508  1.00  0.00           C  
ATOM    712  O   VAL    48      43.703  30.457  74.875  1.00  0.00           O  
ATOM    713  N   VAL    49      44.422  28.747  73.585  1.00  0.00           N  
ATOM    714  H   VAL    49      45.196  28.140  73.349  1.00  0.00           H  
ATOM    715  CA  VAL    49      43.153  28.491  72.943  1.00  0.00           C  
ATOM    716  HA  VAL    49      42.404  29.043  73.506  1.00  0.00           H  
ATOM    717  CB  VAL    49      43.169  28.882  71.445  1.00  0.00           C  
ATOM    718  HB  VAL    49      43.751  28.054  71.046  1.00  0.00           H  
ATOM    719  CG1 VAL    49      41.859  28.845  70.818  1.00  0.00           C  
ATOM    720 HG11 VAL    49      41.871  29.262  69.813  1.00  0.00           H  
ATOM    721 HG12 VAL    49      41.466  27.848  70.628  1.00  0.00           H  
ATOM    722 HG13 VAL    49      41.209  29.466  71.430  1.00  0.00           H  
ATOM    723  CG2 VAL    49      43.892  30.127  71.117  1.00  0.00           C  
ATOM    724 HG21 VAL    49      43.823  30.361  70.057  1.00  0.00           H  
ATOM    725 HG22 VAL    49      43.414  30.934  71.668  1.00  0.00           H  
ATOM    726 HG23 VAL    49      44.915  30.149  71.489  1.00  0.00           H  
ATOM    727  C   VAL    49      42.645  27.056  73.269  1.00  0.00           C  
ATOM    728  O   VAL    49      43.436  26.155  73.425  1.00  0.00           O  
ATOM    729  N   HIE    50      41.281  26.819  73.383  1.00  0.00           N  
ATOM    730  H   HIE    50      40.667  27.615  73.276  1.00  0.00           H  
ATOM    731  CA  HIE    50      40.687  25.583  73.871  1.00  0.00           C  
ATOM    732  HA  HIE    50      41.416  24.809  73.645  1.00  0.00           H  
ATOM    733  CB  HIE    50      40.479  25.727  75.377  1.00  0.00           C  
ATOM    734  HB2 HIE    50      39.828  26.531  75.715  1.00  0.00           H  
ATOM    735  HB3 HIE    50      39.866  24.853  75.585  1.00  0.00           H  
ATOM    736  CG  HIE    50      41.723  25.789  76.175  1.00  0.00           C  
ATOM    737  ND1 HIE    50      41.840  26.407  77.396  1.00  0.00           N  
ATOM    738  CE1 HIE    50      42.976  26.035  77.947  1.00  0.00           C  
ATOM    739  HE1 HIE    50      43.486  26.559  78.740  1.00  0.00           H  
ATOM    740  NE2 HIE    50      43.554  25.095  77.152  1.00  0.00           N  
ATOM    741  HE2 HIE    50      44.504  24.718  77.251  1.00  0.00           H  
ATOM    742  CD2 HIE    50      42.663  24.838  76.125  1.00  0.00           C  
ATOM    743  HD2 HIE    50      42.734  24.011  75.437  1.00  0.00           H  
ATOM    744  C   HIE    50      39.537  25.260  73.043  1.00  0.00           C  
ATOM    745  O   HIE    50      38.443  25.040  73.613  1.00  0.00           O  
ATOM    746  N   GLY    51      39.636  25.272  71.690  1.00  0.00           N  
ATOM    747  H   GLY    51      40.580  25.354  71.338  1.00  0.00           H  
ATOM    748  CA  GLY    51      38.526  25.422  70.773  1.00  0.00           C  
ATOM    749  HA2 GLY    51      38.822  25.146  69.763  1.00  0.00           H  
ATOM    750  HA3 GLY    51      37.646  24.839  71.035  1.00  0.00           H  
ATOM    751  C   GLY    51      38.111  26.885  70.648  1.00  0.00           C  
ATOM    752  O   GLY    51      38.957  27.780  70.560  1.00  0.00           O  
ATOM    753  N   VAL    52      36.812  27.104  70.432  1.00  0.00           N  
ATOM    754  H   VAL    52      36.283  26.244  70.367  1.00  0.00           H  
ATOM    755  CA  VAL    52      36.154  28.401  70.555  1.00  0.00           C  
ATOM    756  HA  VAL    52      36.673  29.121  69.927  1.00  0.00           H  
ATOM    757  CB  VAL    52      34.643  28.367  70.225  1.00  0.00           C  
ATOM    758  HB  VAL    52      34.306  29.401  70.277  1.00  0.00           H  
ATOM    759  CG1 VAL    52      34.406  27.860  68.812  1.00  0.00           C  
ATOM    760 HG11 VAL    52      33.347  28.004  68.605  1.00  0.00           H  
ATOM    761 HG12 VAL    52      34.920  28.411  68.027  1.00  0.00           H  
ATOM    762 HG13 VAL    52      34.637  26.810  68.644  1.00  0.00           H  
ATOM    763  CG2 VAL    52      33.896  27.471  71.215  1.00  0.00           C  
ATOM    764 HG21 VAL    52      33.964  27.926  72.201  1.00  0.00           H  
ATOM    765 HG22 VAL    52      32.835  27.407  70.985  1.00  0.00           H  
ATOM    766 HG23 VAL    52      34.506  26.571  71.261  1.00  0.00           H  
ATOM    767  C   VAL    52      36.413  29.064  71.942  1.00  0.00           C  
ATOM    768  O   VAL    52      36.421  30.282  72.132  1.00  0.00           O  
ATOM    769  N   ALA    53      36.689  28.176  72.960  1.00  0.00           N  
ATOM    770  H   ALA    53      36.730  27.173  72.837  1.00  0.00           H  
ATOM    771  CA  ALA    53      36.903  28.604  74.396  1.00  0.00           C  
ATOM    772  HA  ALA    53      36.326  29.510  74.570  1.00  0.00           H  
ATOM    773  CB  ALA    53      36.410  27.388  75.253  1.00  0.00           C  
ATOM    774  HB1 ALA    53      36.466  27.617  76.316  1.00  0.00           H  
ATOM    775  HB2 ALA    53      35.399  27.093  74.981  1.00  0.00           H  
ATOM    776  HB3 ALA    53      37.044  26.513  75.128  1.00  0.00           H  
ATOM    777  C   ALA    53      38.401  28.855  74.769  1.00  0.00           C  
ATOM    778  O   ALA    53      39.381  28.626  74.075  1.00  0.00           O  
ATOM    779  N   THR    54      38.496  29.524  75.948  1.00  0.00           N  
ATOM    780  H   THR    54      37.707  29.811  76.512  1.00  0.00           H  
ATOM    781  CA  THR    54      39.751  29.654  76.696  1.00  0.00           C  
ATOM    782  HA  THR    54      40.309  28.728  76.580  1.00  0.00           H  
ATOM    783  CB  THR    54      40.714  30.766  76.083  1.00  0.00           C  
ATOM    784  HB  THR    54      41.007  30.428  75.092  1.00  0.00           H  
ATOM    785  CG2 THR    54      40.151  32.111  76.237  1.00  0.00           C  
ATOM    786 HG21 THR    54      40.242  32.487  77.254  1.00  0.00           H  
ATOM    787 HG22 THR    54      40.819  32.801  75.727  1.00  0.00           H  
ATOM    788 HG23 THR    54      39.109  32.204  75.938  1.00  0.00           H  
ATOM    789  OG1 THR    54      41.875  30.811  76.828  1.00  0.00           O  
ATOM    790  HG1 THR    54      42.596  31.011  76.212  1.00  0.00           H  
ATOM    791  C   THR    54      39.417  29.707  78.170  1.00  0.00           C  
ATOM    792  O   THR    54      38.380  30.270  78.615  1.00  0.00           O  
ATOM    793  N   VAL    55      40.425  29.510  79.038  1.00  0.00           N  
ATOM    794  H   VAL    55      41.388  29.505  78.731  1.00  0.00           H  
ATOM    795  CA  VAL    55      40.219  29.699  80.463  1.00  0.00           C  
ATOM    796  HA  VAL    55      39.314  30.255  80.695  1.00  0.00           H  
ATOM    797  CB  VAL    55      40.207  28.343  81.246  1.00  0.00           C  
ATOM    798  HB  VAL    55      40.029  28.603  82.287  1.00  0.00           H  
ATOM    799  CG1 VAL    55      38.999  27.492  80.889  1.00  0.00           C  
ATOM    800 HG11 VAL    55      39.080  27.012  79.916  1.00  0.00           H  
ATOM    801 HG12 VAL    55      38.829  26.625  81.524  1.00  0.00           H  
ATOM    802 HG13 VAL    55      38.165  28.190  80.912  1.00  0.00           H  
ATOM    803  CG2 VAL    55      41.488  27.450  81.129  1.00  0.00           C  
ATOM    804 HG21 VAL    55      41.846  27.288  80.115  1.00  0.00           H  
ATOM    805 HG22 VAL    55      42.304  27.977  81.621  1.00  0.00           H  
ATOM    806 HG23 VAL    55      41.499  26.526  81.703  1.00  0.00           H  
ATOM    807  C   VAL    55      41.367  30.566  80.994  1.00  0.00           C  
ATOM    808  O   VAL    55      41.568  30.644  82.209  1.00  0.00           O  
ATOM    809  N   ALA    56      42.134  31.239  80.109  1.00  0.00           N  
ATOM    810  H   ALA    56      41.946  31.354  79.122  1.00  0.00           H  
ATOM    811  CA  ALA    56      43.275  31.988  80.488  1.00  0.00           C  
ATOM    812  HA  ALA    56      43.545  31.659  81.489  1.00  0.00           H  
ATOM    813  CB  ALA    56      44.306  31.511  79.490  1.00  0.00           C  
ATOM    814  HB1 ALA    56      44.022  31.870  78.503  1.00  0.00           H  
ATOM    815  HB2 ALA    56      45.239  32.000  79.763  1.00  0.00           H  
ATOM    816  HB3 ALA    56      44.509  30.458  79.676  1.00  0.00           H  
ATOM    817  C   ALA    56      42.822  33.492  80.384  1.00  0.00           C  
ATOM    818  O   ALA    56      42.124  33.882  79.480  1.00  0.00           O  
ATOM    819  N   GLU    57      43.330  34.380  81.305  1.00  0.00           N  
ATOM    820  H   GLU    57      43.598  33.942  82.177  1.00  0.00           H  
ATOM    821  CA  GLU    57      42.738  35.782  81.407  1.00  0.00           C  
ATOM    822  HA  GLU    57      41.655  35.683  81.418  1.00  0.00           H  
ATOM    823  CB  GLU    57      43.168  36.401  82.735  1.00  0.00           C  
ATOM    824  HB2 GLU    57      42.601  35.708  83.353  1.00  0.00           H  
ATOM    825  HB3 GLU    57      44.244  36.360  82.893  1.00  0.00           H  
ATOM    826  CG  GLU    57      42.616  37.803  83.076  1.00  0.00           C  
ATOM    827  HG2 GLU    57      43.408  38.514  82.850  1.00  0.00           H  
ATOM    828  HG3 GLU    57      41.671  37.993  82.570  1.00  0.00           H  
ATOM    829  CD  GLU    57      42.206  38.080  84.544  1.00  0.00           C  
ATOM    830  OE1 GLU    57      42.884  38.718  85.316  1.00  0.00           O  
ATOM    831  OE2 GLU    57      41.136  37.535  84.915  1.00  0.00           O  
ATOM    832  C   GLU    57      43.044  36.608  80.174  1.00  0.00           C  
ATOM    833  O   GLU    57      42.163  37.344  79.743  1.00  0.00           O  
ATOM    834  N   LYS    58      44.320  36.587  79.667  1.00  0.00           N  
ATOM    835  H   LYS    58      44.980  35.906  80.019  1.00  0.00           H  
ATOM    836  CA  LYS    58      44.714  37.645  78.690  1.00  0.00           C  
ATOM    837  HA  LYS    58      44.030  38.485  78.783  1.00  0.00           H  
ATOM    838  CB  LYS    58      46.210  37.984  79.052  1.00  0.00           C  
ATOM    839  HB2 LYS    58      46.787  37.061  79.059  1.00  0.00           H  
ATOM    840  HB3 LYS    58      46.476  38.630  78.218  1.00  0.00           H  
ATOM    841  CG  LYS    58      46.328  38.736  80.436  1.00  0.00           C  
ATOM    842  HG2 LYS    58      45.677  39.598  80.303  1.00  0.00           H  
ATOM    843  HG3 LYS    58      45.928  38.156  81.266  1.00  0.00           H  
ATOM    844  CD  LYS    58      47.651  39.340  80.678  1.00  0.00           C  
ATOM    845  HD2 LYS    58      47.967  39.739  79.716  1.00  0.00           H  
ATOM    846  HD3 LYS    58      47.540  40.131  81.416  1.00  0.00           H  
ATOM    847  CE  LYS    58      48.519  38.250  81.262  1.00  0.00           C  
ATOM    848  HE2 LYS    58      48.176  38.020  82.267  1.00  0.00           H  
ATOM    849  HE3 LYS    58      48.447  37.341  80.670  1.00  0.00           H  
ATOM    850  NZ  LYS    58      49.883  38.746  81.356  1.00  0.00           N  
ATOM    851  HZ1 LYS    58      50.625  38.038  81.505  1.00  0.00           H  
ATOM    852  HZ2 LYS    58      50.158  39.252  80.495  1.00  0.00           H  
ATOM    853  HZ3 LYS    58      49.991  39.397  82.155  1.00  0.00           H  
ATOM    854  C   LYS    58      44.510  37.006  77.252  1.00  0.00           C  
ATOM    855  O   LYS    58      45.455  36.913  76.499  1.00  0.00           O  
ATOM    856  N   THR    59      43.317  36.505  76.887  1.00  0.00           N  
ATOM    857  H   THR    59      42.535  36.630  77.516  1.00  0.00           H  
ATOM    858  CA  THR    59      42.939  35.954  75.579  1.00  0.00           C  
ATOM    859  HA  THR    59      41.859  35.825  75.557  1.00  0.00           H  
ATOM    860  CB  THR    59      43.570  34.607  75.386  1.00  0.00           C  
ATOM    861  HB  THR    59      44.601  34.689  75.049  1.00  0.00           H  
ATOM    862  CG2 THR    59      43.517  33.705  76.645  1.00  0.00           C  
ATOM    863 HG21 THR    59      43.602  32.667  76.331  1.00  0.00           H  
ATOM    864 HG22 THR    59      44.295  33.953  77.363  1.00  0.00           H  
ATOM    865 HG23 THR    59      42.561  33.798  77.158  1.00  0.00           H  
ATOM    866  OG1 THR    59      42.792  33.844  74.479  1.00  0.00           O  
ATOM    867  HG1 THR    59      43.410  33.145  74.215  1.00  0.00           H  
ATOM    868  C   THR    59      43.207  36.921  74.382  1.00  0.00           C  
ATOM    869  O   THR    59      42.906  38.128  74.471  1.00  0.00           O  
ATOM    870  N   LYS    60      43.893  36.368  73.268  1.00  0.00           N  
ATOM    871  H   LYS    60      43.944  35.368  73.126  1.00  0.00           H  
ATOM    872  CA  LYS    60      44.215  37.248  72.189  1.00  0.00           C  
ATOM    873  HA  LYS    60      44.113  38.293  72.474  1.00  0.00           H  
ATOM    874  CB  LYS    60      45.689  37.051  71.793  1.00  0.00           C  
ATOM    875  HB2 LYS    60      45.901  36.028  71.487  1.00  0.00           H  
ATOM    876  HB3 LYS    60      45.959  37.698  70.961  1.00  0.00           H  
ATOM    877  CG  LYS    60      46.692  37.342  72.862  1.00  0.00           C  
ATOM    878  HG2 LYS    60      46.412  38.189  73.485  1.00  0.00           H  
ATOM    879  HG3 LYS    60      46.819  36.578  73.627  1.00  0.00           H  
ATOM    880  CD  LYS    60      48.064  37.742  72.214  1.00  0.00           C  
ATOM    881  HD2 LYS    60      48.365  36.986  71.493  1.00  0.00           H  
ATOM    882  HD3 LYS    60      47.975  38.721  71.747  1.00  0.00           H  
ATOM    883  CE  LYS    60      49.275  37.785  73.146  1.00  0.00           C  
ATOM    884  HE2 LYS    60      48.945  38.494  73.901  1.00  0.00           H  
ATOM    885  HE3 LYS    60      49.569  36.845  73.606  1.00  0.00           H  
ATOM    886  NZ  LYS    60      50.435  38.398  72.340  1.00  0.00           N  
ATOM    887  HZ1 LYS    60      50.728  37.737  71.599  1.00  0.00           H  
ATOM    888  HZ2 LYS    60      50.200  39.283  71.857  1.00  0.00           H  
ATOM    889  HZ3 LYS    60      51.225  38.589  72.982  1.00  0.00           H  
ATOM    890  C   LYS    60      43.373  36.958  70.963  1.00  0.00           C  
ATOM    891  O   LYS    60      42.640  35.969  70.888  1.00  0.00           O  
ATOM    892  N   GLU    61      43.553  37.819  69.963  1.00  0.00           N  
ATOM    893  H   GLU    61      44.032  38.696  70.114  1.00  0.00           H  
ATOM    894  CA  GLU    61      42.880  37.699  68.688  1.00  0.00           C  
ATOM    895  HA  GLU    61      42.853  36.663  68.358  1.00  0.00           H  
ATOM    896  CB  GLU    61      41.482  38.283  68.803  1.00  0.00           C  
ATOM    897  HB2 GLU    61      40.962  37.704  69.563  1.00  0.00           H  
ATOM    898  HB3 GLU    61      41.533  39.348  69.021  1.00  0.00           H  
ATOM    899  CG  GLU    61      40.600  38.257  67.523  1.00  0.00           C  
ATOM    900  HG2 GLU    61      41.045  38.881  66.750  1.00  0.00           H  
ATOM    901  HG3 GLU    61      40.566  37.195  67.287  1.00  0.00           H  
ATOM    902  CD  GLU    61      39.217  38.757  67.735  1.00  0.00           C  
ATOM    903  OE1 GLU    61      38.445  37.984  68.388  1.00  0.00           O  
ATOM    904  OE2 GLU    61      38.789  39.901  67.398  1.00  0.00           O  
ATOM    905  C   GLU    61      43.702  38.383  67.697  1.00  0.00           C  
ATOM    906  O   GLU    61      43.898  39.592  67.837  1.00  0.00           O  
ATOM    907  N   GLN    62      44.041  37.678  66.615  1.00  0.00           N  
ATOM    908  H   GLN    62      43.771  36.703  66.613  1.00  0.00           H  
ATOM    909  CA  GLN    62      44.599  38.221  65.484  1.00  0.00           C  
ATOM    910  HA  GLN    62      45.189  39.092  65.762  1.00  0.00           H  
ATOM    911  CB  GLN    62      45.453  37.168  64.781  1.00  0.00           C  
ATOM    912  HB2 GLN    62      46.179  36.757  65.480  1.00  0.00           H  
ATOM    913  HB3 GLN    62      44.727  36.426  64.454  1.00  0.00           H  
ATOM    914  CG  GLN    62      46.197  37.647  63.561  1.00  0.00           C  
ATOM    915  HG2 GLN    62      45.501  38.291  63.028  1.00  0.00           H  
ATOM    916  HG3 GLN    62      47.036  38.326  63.695  1.00  0.00           H  
ATOM    917  CD  GLN    62      46.465  36.573  62.540  1.00  0.00           C  
ATOM    918  OE1 GLN    62      45.748  35.576  62.306  1.00  0.00           O  
ATOM    919  NE2 GLN    62      47.564  36.782  61.854  1.00  0.00           N  
ATOM    920 HE21 GLN    62      47.885  36.082  61.199  1.00  0.00           H  
ATOM    921 HE22 GLN    62      48.255  37.393  62.268  1.00  0.00           H  
ATOM    922  C   GLN    62      43.472  38.731  64.637  1.00  0.00           C  
ATOM    923  O   GLN    62      42.617  37.938  64.187  1.00  0.00           O  
ATOM    924  N   VAL    63      43.369  40.075  64.452  1.00  0.00           N  
ATOM    925  H   VAL    63      44.135  40.697  64.674  1.00  0.00           H  
ATOM    926  CA  VAL    63      42.304  40.685  63.607  1.00  0.00           C  
ATOM    927  HA  VAL    63      41.529  39.922  63.582  1.00  0.00           H  
ATOM    928  CB  VAL    63      41.689  41.969  64.144  1.00  0.00           C  
ATOM    929  HB  VAL    63      42.551  42.625  64.253  1.00  0.00           H  
ATOM    930  CG1 VAL    63      40.780  42.740  63.250  1.00  0.00           C  
ATOM    931 HG11 VAL    63      39.812  42.278  63.062  1.00  0.00           H  
ATOM    932 HG12 VAL    63      40.697  43.751  63.645  1.00  0.00           H  
ATOM    933 HG13 VAL    63      41.219  42.926  62.272  1.00  0.00           H  
ATOM    934  CG2 VAL    63      41.090  41.731  65.557  1.00  0.00           C  
ATOM    935 HG21 VAL    63      40.127  41.239  65.433  1.00  0.00           H  
ATOM    936 HG22 VAL    63      41.749  41.066  66.113  1.00  0.00           H  
ATOM    937 HG23 VAL    63      40.954  42.615  66.177  1.00  0.00           H  
ATOM    938  C   VAL    63      42.899  40.829  62.212  1.00  0.00           C  
ATOM    939  O   VAL    63      43.851  41.572  61.966  1.00  0.00           O  
ATOM    940  N   THR    64      42.209  40.159  61.235  1.00  0.00           N  
ATOM    941  H   THR    64      41.391  39.647  61.537  1.00  0.00           H  
ATOM    942  CA  THR    64      42.562  40.055  59.793  1.00  0.00           C  
ATOM    943  HA  THR    64      41.958  39.264  59.355  1.00  0.00           H  
ATOM    944  CB  THR    64      44.039  39.675  59.548  1.00  0.00           C  
ATOM    945  HB  THR    64      44.690  40.385  60.053  1.00  0.00           H  
ATOM    946  CG2 THR    64      44.259  38.276  60.114  1.00  0.00           C  
ATOM    947 HG21 THR    64      43.640  37.515  59.643  1.00  0.00           H  
ATOM    948 HG22 THR    64      45.301  37.972  60.044  1.00  0.00           H  
ATOM    949 HG23 THR    64      44.010  38.288  61.173  1.00  0.00           H  
ATOM    950  OG1 THR    64      44.364  39.683  58.204  1.00  0.00           O  
ATOM    951  HG1 THR    64      44.912  38.895  58.065  1.00  0.00           H  
ATOM    952  C   THR    64      42.119  41.352  59.078  1.00  0.00           C  
ATOM    953  O   THR    64      40.950  41.659  59.031  1.00  0.00           O  
ATOM    954  N   ASN    65      43.064  42.169  58.541  1.00  0.00           N  
ATOM    955  H   ASN    65      43.936  41.678  58.401  1.00  0.00           H  
ATOM    956  CA  ASN    65      42.746  43.322  57.704  1.00  0.00           C  
ATOM    957  HA  ASN    65      41.683  43.250  57.486  1.00  0.00           H  
ATOM    958  CB  ASN    65      43.216  44.571  58.421  1.00  0.00           C  
ATOM    959  HB2 ASN    65      44.278  44.755  58.268  1.00  0.00           H  
ATOM    960  HB3 ASN    65      42.780  45.402  57.870  1.00  0.00           H  
ATOM    961  CG  ASN    65      43.014  44.649  59.913  1.00  0.00           C  
ATOM    962  OD1 ASN    65      42.012  45.180  60.376  1.00  0.00           O  
ATOM    963  ND2 ASN    65      44.022  44.161  60.590  1.00  0.00           N  
ATOM    964 HD21 ASN    65      43.902  43.973  61.576  1.00  0.00           H  
ATOM    965 HD22 ASN    65      44.658  43.583  60.058  1.00  0.00           H  
ATOM    966  C   ASN    65      43.440  43.166  56.337  1.00  0.00           C  
ATOM    967  O   ASN    65      44.302  42.268  56.161  1.00  0.00           O  
ATOM    968  N   VAL    66      43.102  43.948  55.280  1.00  0.00           N  
ATOM    969  H   VAL    66      42.366  44.624  55.437  1.00  0.00           H  
ATOM    970  CA  VAL    66      43.760  43.895  53.918  1.00  0.00           C  
ATOM    971  HA  VAL    66      43.896  42.840  53.688  1.00  0.00           H  
ATOM    972  CB  VAL    66      42.925  44.584  52.794  1.00  0.00           C  
ATOM    973  HB  VAL    66      42.734  45.653  52.864  1.00  0.00           H  
ATOM    974  CG1 VAL    66      43.737  44.464  51.495  1.00  0.00           C  
ATOM    975 HG11 VAL    66      43.125  44.653  50.615  1.00  0.00           H  
ATOM    976 HG12 VAL    66      44.536  45.203  51.457  1.00  0.00           H  
ATOM    977 HG13 VAL    66      44.157  43.467  51.375  1.00  0.00           H  
ATOM    978  CG2 VAL    66      41.530  43.939  52.585  1.00  0.00           C  
ATOM    979 HG21 VAL    66      40.822  44.630  52.133  1.00  0.00           H  
ATOM    980 HG22 VAL    66      41.578  43.062  51.944  1.00  0.00           H  
ATOM    981 HG23 VAL    66      41.062  43.610  53.511  1.00  0.00           H  
ATOM    982  C   VAL    66      45.091  44.635  54.130  1.00  0.00           C  
ATOM    983  O   VAL    66      45.152  45.871  54.263  1.00  0.00           O  
ATOM    984  N   GLY    67      46.207  43.924  54.136  1.00  0.00           N  
ATOM    985  H   GLY    67      46.041  42.930  54.225  1.00  0.00           H  
ATOM    986  CA  GLY    67      47.513  44.547  54.197  1.00  0.00           C  
ATOM    987  HA2 GLY    67      48.110  44.069  53.423  1.00  0.00           H  
ATOM    988  HA3 GLY    67      47.518  45.617  54.004  1.00  0.00           H  
ATOM    989  C   GLY    67      48.235  44.399  55.524  1.00  0.00           C  
ATOM    990  O   GLY    67      49.474  44.464  55.539  1.00  0.00           O  
ATOM    991  N   GLY    68      47.552  44.000  56.606  1.00  0.00           N  
ATOM    992  H   GLY    68      46.549  43.950  56.483  1.00  0.00           H  
ATOM    993  CA  GLY    68      48.096  43.779  57.932  1.00  0.00           C  
ATOM    994  HA2 GLY    68      48.956  43.124  57.811  1.00  0.00           H  
ATOM    995  HA3 GLY    68      48.366  44.740  58.364  1.00  0.00           H  
ATOM    996  C   GLY    68      47.182  43.067  58.861  1.00  0.00           C  
ATOM    997  O   GLY    68      45.974  43.131  58.802  1.00  0.00           O  
ATOM    998  N   ALA    69      47.791  42.237  59.761  1.00  0.00           N  
ATOM    999  H   ALA    69      48.801  42.185  59.756  1.00  0.00           H  
ATOM   1000  CA  ALA    69      47.085  41.781  60.960  1.00  0.00           C  
ATOM   1001  HA  ALA    69      46.028  42.033  61.005  1.00  0.00           H  
ATOM   1002  CB  ALA    69      47.314  40.260  61.180  1.00  0.00           C  
ATOM   1003  HB1 ALA    69      48.353  39.937  61.157  1.00  0.00           H  
ATOM   1004  HB2 ALA    69      46.870  40.048  62.150  1.00  0.00           H  
ATOM   1005  HB3 ALA    69      46.707  39.775  60.418  1.00  0.00           H  
ATOM   1006  C   ALA    69      47.636  42.563  62.098  1.00  0.00           C  
ATOM   1007  O   ALA    69      48.790  42.923  62.138  1.00  0.00           O  
ATOM   1008  N   VAL    70      46.806  42.483  63.125  1.00  0.00           N  
ATOM   1009  H   VAL    70      45.875  42.089  63.110  1.00  0.00           H  
ATOM   1010  CA  VAL    70      47.178  43.006  64.453  1.00  0.00           C  
ATOM   1011  HA  VAL    70      48.261  42.964  64.537  1.00  0.00           H  
ATOM   1012  CB  VAL    70      46.921  44.507  64.564  1.00  0.00           C  
ATOM   1013  HB  VAL    70      47.062  44.750  65.615  1.00  0.00           H  
ATOM   1014  CG1 VAL    70      47.912  45.446  63.904  1.00  0.00           C  
ATOM   1015 HG11 VAL    70      48.080  45.154  62.869  1.00  0.00           H  
ATOM   1016 HG12 VAL    70      47.697  46.506  64.025  1.00  0.00           H  
ATOM   1017 HG13 VAL    70      48.873  45.292  64.390  1.00  0.00           H  
ATOM   1018  CG2 VAL    70      45.511  45.010  64.192  1.00  0.00           C  
ATOM   1019 HG21 VAL    70      45.225  44.895  63.148  1.00  0.00           H  
ATOM   1020 HG22 VAL    70      44.787  44.264  64.513  1.00  0.00           H  
ATOM   1021 HG23 VAL    70      45.406  46.046  64.506  1.00  0.00           H  
ATOM   1022  C   VAL    70      46.459  42.215  65.555  1.00  0.00           C  
ATOM   1023  O   VAL    70      45.331  41.761  65.445  1.00  0.00           O  
ATOM   1024  N   VAL    71      47.093  41.982  66.704  1.00  0.00           N  
ATOM   1025  H   VAL    71      48.073  42.203  66.824  1.00  0.00           H  
ATOM   1026  CA  VAL    71      46.731  40.956  67.643  1.00  0.00           C  
ATOM   1027  HA  VAL    71      45.796  40.466  67.380  1.00  0.00           H  
ATOM   1028  CB  VAL    71      47.875  39.902  67.741  1.00  0.00           C  
ATOM   1029  HB  VAL    71      48.798  40.437  67.956  1.00  0.00           H  
ATOM   1030  CG1 VAL    71      47.578  38.876  68.850  1.00  0.00           C  
ATOM   1031 HG11 VAL    71      48.396  38.161  68.906  1.00  0.00           H  
ATOM   1032 HG12 VAL    71      47.290  39.458  69.724  1.00  0.00           H  
ATOM   1033 HG13 VAL    71      46.679  38.287  68.679  1.00  0.00           H  
ATOM   1034  CG2 VAL    71      48.073  38.973  66.486  1.00  0.00           C  
ATOM   1035 HG21 VAL    71      48.483  39.506  65.630  1.00  0.00           H  
ATOM   1036 HG22 VAL    71      48.817  38.181  66.549  1.00  0.00           H  
ATOM   1037 HG23 VAL    71      47.089  38.546  66.302  1.00  0.00           H  
ATOM   1038  C   VAL    71      46.386  41.586  68.963  1.00  0.00           C  
ATOM   1039  O   VAL    71      47.294  42.053  69.686  1.00  0.00           O  
ATOM   1040  N   THR    72      45.051  41.695  69.269  1.00  0.00           N  
ATOM   1041  H   THR    72      44.413  41.060  68.809  1.00  0.00           H  
ATOM   1042  CA  THR    72      44.487  42.348  70.456  1.00  0.00           C  
ATOM   1043  HA  THR    72      43.401  42.367  70.411  1.00  0.00           H  
ATOM   1044  CB  THR    72      44.812  43.848  70.582  1.00  0.00           C  
ATOM   1045  HB  THR    72      45.845  44.169  70.694  1.00  0.00           H  
ATOM   1046  CG2 THR    72      44.390  44.639  69.383  1.00  0.00           C  
ATOM   1047 HG21 THR    72      44.564  45.668  69.691  1.00  0.00           H  
ATOM   1048 HG22 THR    72      45.207  44.505  68.677  1.00  0.00           H  
ATOM   1049 HG23 THR    72      43.380  44.463  69.018  1.00  0.00           H  
ATOM   1050  OG1 THR    72      44.152  44.415  71.763  1.00  0.00           O  
ATOM   1051  HG1 THR    72      44.836  44.937  72.211  1.00  0.00           H  
ATOM   1052  C   THR    72      44.799  41.522  71.675  1.00  0.00           C  
ATOM   1053  O   THR    72      45.092  40.375  71.476  1.00  0.00           O  
ATOM   1054  N   GLY    73      44.567  41.985  72.912  1.00  0.00           N  
ATOM   1055  H   GLY    73      44.276  42.948  73.012  1.00  0.00           H  
ATOM   1056  CA  GLY    73      44.400  41.214  74.132  1.00  0.00           C  
ATOM   1057  HA2 GLY    73      43.941  40.268  73.854  1.00  0.00           H  
ATOM   1058  HA3 GLY    73      45.332  40.897  74.594  1.00  0.00           H  
ATOM   1059  C   GLY    73      43.528  42.047  75.075  1.00  0.00           C  
ATOM   1060  O   GLY    73      43.615  43.307  75.198  1.00  0.00           O  
ATOM   1061  N   VAL    74      42.739  41.311  75.866  1.00  0.00           N  
ATOM   1062  H   VAL    74      42.732  40.326  75.636  1.00  0.00           H  
ATOM   1063  CA  VAL    74      41.769  41.917  76.742  1.00  0.00           C  
ATOM   1064  HA  VAL    74      42.230  42.819  77.138  1.00  0.00           H  
ATOM   1065  CB  VAL    74      40.459  42.274  75.965  1.00  0.00           C  
ATOM   1066  HB  VAL    74      40.728  42.662  74.984  1.00  0.00           H  
ATOM   1067  CG1 VAL    74      39.596  41.039  75.715  1.00  0.00           C  
ATOM   1068 HG11 VAL    74      39.147  40.704  76.649  1.00  0.00           H  
ATOM   1069 HG12 VAL    74      38.714  41.327  75.146  1.00  0.00           H  
ATOM   1070 HG13 VAL    74      40.184  40.189  75.375  1.00  0.00           H  
ATOM   1071  CG2 VAL    74      39.715  43.449  76.599  1.00  0.00           C  
ATOM   1072 HG21 VAL    74      38.655  43.420  76.354  1.00  0.00           H  
ATOM   1073 HG22 VAL    74      39.746  43.401  77.686  1.00  0.00           H  
ATOM   1074 HG23 VAL    74      40.082  44.432  76.310  1.00  0.00           H  
ATOM   1075  C   VAL    74      41.434  40.908  77.846  1.00  0.00           C  
ATOM   1076  O   VAL    74      41.696  39.685  77.710  1.00  0.00           O  
ATOM   1077  N   THR    75      40.922  41.333  79.050  1.00  0.00           N  
ATOM   1078  H   THR    75      40.972  42.328  79.221  1.00  0.00           H  
ATOM   1079  CA  THR    75      40.823  40.597  80.369  1.00  0.00           C  
ATOM   1080  HA  THR    75      41.113  39.568  80.169  1.00  0.00           H  
ATOM   1081  CB  THR    75      41.769  41.089  81.476  1.00  0.00           C  
ATOM   1082  HB  THR    75      41.739  40.334  82.258  1.00  0.00           H  
ATOM   1083  CG2 THR    75      43.157  41.130  80.997  1.00  0.00           C  
ATOM   1084 HG21 THR    75      43.364  40.181  80.508  1.00  0.00           H  
ATOM   1085 HG22 THR    75      43.385  41.897  80.259  1.00  0.00           H  
ATOM   1086 HG23 THR    75      43.871  41.156  81.818  1.00  0.00           H  
ATOM   1087  OG1 THR    75      41.444  42.433  81.921  1.00  0.00           O  
ATOM   1088  HG1 THR    75      41.712  43.002  81.183  1.00  0.00           H  
ATOM   1089  C   THR    75      39.377  40.676  80.806  1.00  0.00           C  
ATOM   1090  O   THR    75      39.052  39.876  81.687  1.00  0.00           O  
ATOM   1091  N   ALA    76      38.496  41.393  80.107  1.00  0.00           N  
ATOM   1092  H   ALA    76      38.879  41.997  79.392  1.00  0.00           H  
ATOM   1093  CA  ALA    76      37.166  41.561  80.581  1.00  0.00           C  
ATOM   1094  HA  ALA    76      36.781  40.699  81.121  1.00  0.00           H  
ATOM   1095  CB  ALA    76      37.199  42.800  81.571  1.00  0.00           C  
ATOM   1096  HB1 ALA    76      36.198  42.950  81.970  1.00  0.00           H  
ATOM   1097  HB2 ALA    76      37.815  42.563  82.436  1.00  0.00           H  
ATOM   1098  HB3 ALA    76      37.543  43.663  81.005  1.00  0.00           H  
ATOM   1099  C   ALA    76      36.158  41.782  79.489  1.00  0.00           C  
ATOM   1100  O   ALA    76      36.604  42.019  78.342  1.00  0.00           O  
ATOM   1101  N   VAL    77      34.820  41.671  79.748  1.00  0.00           N  
ATOM   1102  H   VAL    77      34.459  41.394  80.651  1.00  0.00           H  
ATOM   1103  CA  VAL    77      33.889  42.311  78.819  1.00  0.00           C  
ATOM   1104  HA  VAL    77      34.037  41.833  77.853  1.00  0.00           H  
ATOM   1105  CB  VAL    77      32.389  42.117  79.276  1.00  0.00           C  
ATOM   1106  HB  VAL    77      32.312  42.618  80.239  1.00  0.00           H  
ATOM   1107  CG1 VAL    77      31.400  42.685  78.331  1.00  0.00           C  
ATOM   1108 HG11 VAL    77      31.219  41.972  77.530  1.00  0.00           H  
ATOM   1109 HG12 VAL    77      30.415  42.828  78.771  1.00  0.00           H  
ATOM   1110 HG13 VAL    77      31.792  43.633  77.966  1.00  0.00           H  
ATOM   1111  CG2 VAL    77      31.997  40.716  79.589  1.00  0.00           C  
ATOM   1112 HG21 VAL    77      32.254  40.461  80.615  1.00  0.00           H  
ATOM   1113 HG22 VAL    77      30.932  40.512  79.506  1.00  0.00           H  
ATOM   1114 HG23 VAL    77      32.421  39.965  78.925  1.00  0.00           H  
ATOM   1115  C   VAL    77      34.135  43.816  78.721  1.00  0.00           C  
ATOM   1116  O   VAL    77      34.255  44.292  77.668  1.00  0.00           O  
ATOM   1117  N   ALA    78      34.139  44.609  79.904  1.00  0.00           N  
ATOM   1118  H   ALA    78      33.995  44.137  80.786  1.00  0.00           H  
ATOM   1119  CA  ALA    78      34.121  46.070  79.887  1.00  0.00           C  
ATOM   1120  HA  ALA    78      33.911  46.395  78.871  1.00  0.00           H  
ATOM   1121  CB  ALA    78      33.012  46.556  80.805  1.00  0.00           C  
ATOM   1122  HB1 ALA    78      32.815  47.615  80.653  1.00  0.00           H  
ATOM   1123  HB2 ALA    78      32.105  46.005  80.568  1.00  0.00           H  
ATOM   1124  HB3 ALA    78      33.329  46.460  81.842  1.00  0.00           H  
ATOM   1125  C   ALA    78      35.463  46.720  80.238  1.00  0.00           C  
ATOM   1126  O   ALA    78      35.556  47.543  81.166  1.00  0.00           O  
ATOM   1127  N   GLN    79      36.622  46.311  79.531  1.00  0.00           N  
ATOM   1128  H   GLN    79      36.542  45.605  78.812  1.00  0.00           H  
ATOM   1129  CA  GLN    79      37.869  46.849  80.032  1.00  0.00           C  
ATOM   1130  HA  GLN    79      37.892  46.772  81.117  1.00  0.00           H  
ATOM   1131  CB  GLN    79      39.083  45.932  79.433  1.00  0.00           C  
ATOM   1132  HB2 GLN    79      38.940  44.863  79.575  1.00  0.00           H  
ATOM   1133  HB3 GLN    79      39.003  46.129  78.365  1.00  0.00           H  
ATOM   1134  CG  GLN    79      40.501  46.272  79.982  1.00  0.00           C  
ATOM   1135  HG2 GLN    79      40.940  47.113  79.449  1.00  0.00           H  
ATOM   1136  HG3 GLN    79      40.363  46.714  80.966  1.00  0.00           H  
ATOM   1137  CD  GLN    79      41.577  45.172  79.961  1.00  0.00           C  
ATOM   1138  OE1 GLN    79      41.263  44.091  79.502  1.00  0.00           O  
ATOM   1139  NE2 GLN    79      42.763  45.426  80.417  1.00  0.00           N  
ATOM   1140 HE21 GLN    79      43.454  44.724  80.190  1.00  0.00           H  
ATOM   1141 HE22 GLN    79      42.933  46.277  80.935  1.00  0.00           H  
ATOM   1142  C   GLN    79      37.976  48.244  79.571  1.00  0.00           C  
ATOM   1143  O   GLN    79      37.491  48.618  78.481  1.00  0.00           O  
ATOM   1144  N   LYS    80      38.603  49.067  80.398  1.00  0.00           N  
ATOM   1145  H   LYS    80      38.886  48.736  81.310  1.00  0.00           H  
ATOM   1146  CA  LYS    80      39.214  50.413  80.104  1.00  0.00           C  
ATOM   1147  HA  LYS    80      38.526  50.962  79.466  1.00  0.00           H  
ATOM   1148  CB  LYS    80      39.391  51.255  81.365  1.00  0.00           C  
ATOM   1149  HB2 LYS    80      38.490  51.360  81.967  1.00  0.00           H  
ATOM   1150  HB3 LYS    80      40.170  50.872  82.022  1.00  0.00           H  
ATOM   1151  CG  LYS    80      39.676  52.810  81.083  1.00  0.00           C  
ATOM   1152  HG2 LYS    80      40.699  52.883  80.719  1.00  0.00           H  
ATOM   1153  HG3 LYS    80      39.037  53.104  80.253  1.00  0.00           H  
ATOM   1154  CD  LYS    80      39.495  53.675  82.241  1.00  0.00           C  
ATOM   1155  HD2 LYS    80      38.447  53.700  82.533  1.00  0.00           H  
ATOM   1156  HD3 LYS    80      40.061  53.319  83.100  1.00  0.00           H  
ATOM   1157  CE  LYS    80      39.889  55.115  82.034  1.00  0.00           C  
ATOM   1158  HE2 LYS    80      39.447  55.613  82.894  1.00  0.00           H  
ATOM   1159  HE3 LYS    80      40.969  55.216  82.109  1.00  0.00           H  
ATOM   1160  NZ  LYS    80      39.376  55.759  80.816  1.00  0.00           N  
ATOM   1161  HZ1 LYS    80      39.544  55.189  79.967  1.00  0.00           H  
ATOM   1162  HZ2 LYS    80      38.351  55.875  80.902  1.00  0.00           H  
ATOM   1163  HZ3 LYS    80      39.725  56.732  80.760  1.00  0.00           H  
ATOM   1164  C   LYS    80      40.469  50.465  79.237  1.00  0.00           C  
ATOM   1165  O   LYS    80      41.600  50.511  79.737  1.00  0.00           O  
ATOM   1166  N   THR    81      40.226  50.353  77.950  1.00  0.00           N  
ATOM   1167  H   THR    81      39.319  50.134  77.559  1.00  0.00           H  
ATOM   1168  CA  THR    81      41.323  50.109  76.990  1.00  0.00           C  
ATOM   1169  HA  THR    81      42.316  50.374  77.348  1.00  0.00           H  
ATOM   1170  CB  THR    81      41.192  50.943  75.742  1.00  0.00           C  
ATOM   1171  HB  THR    81      42.100  50.889  75.145  1.00  0.00           H  
ATOM   1172  CG2 THR    81      39.942  50.797  74.919  1.00  0.00           C  
ATOM   1173 HG21 THR    81      39.791  49.808  74.489  1.00  0.00           H  
ATOM   1174 HG22 THR    81      39.012  51.024  75.438  1.00  0.00           H  
ATOM   1175 HG23 THR    81      40.050  51.516  74.110  1.00  0.00           H  
ATOM   1176  OG1 THR    81      41.086  52.330  76.082  1.00  0.00           O  
ATOM   1177  HG1 THR    81      41.903  52.644  76.499  1.00  0.00           H  
ATOM   1178  C   THR    81      41.490  48.666  76.564  1.00  0.00           C  
ATOM   1179  O   THR    81      40.546  47.845  76.595  1.00  0.00           O  
ATOM   1180  N   VAL    82      42.756  48.266  76.200  1.00  0.00           N  
ATOM   1181  H   VAL    82      43.527  48.836  76.521  1.00  0.00           H  
ATOM   1182  CA  VAL    82      43.154  46.928  75.936  1.00  0.00           C  
ATOM   1183  HA  VAL    82      42.315  46.263  76.130  1.00  0.00           H  
ATOM   1184  CB  VAL    82      43.353  46.716  74.399  1.00  0.00           C  
ATOM   1185  HB  VAL    82      43.560  45.654  74.284  1.00  0.00           H  
ATOM   1186  CG1 VAL    82      42.057  47.055  73.562  1.00  0.00           C  
ATOM   1187 HG11 VAL    82      41.303  46.289  73.732  1.00  0.00           H  
ATOM   1188 HG12 VAL    82      41.772  48.089  73.744  1.00  0.00           H  
ATOM   1189 HG13 VAL    82      42.299  47.022  72.501  1.00  0.00           H  
ATOM   1190  CG2 VAL    82      44.439  47.594  73.836  1.00  0.00           C  
ATOM   1191 HG21 VAL    82      44.373  48.604  74.236  1.00  0.00           H  
ATOM   1192 HG22 VAL    82      45.429  47.245  74.124  1.00  0.00           H  
ATOM   1193 HG23 VAL    82      44.380  47.623  72.749  1.00  0.00           H  
ATOM   1194  C   VAL    82      44.365  46.576  76.716  1.00  0.00           C  
ATOM   1195  O   VAL    82      45.170  47.427  77.127  1.00  0.00           O  
ATOM   1196  N   GLU    83      44.399  45.251  76.947  1.00  0.00           N  
ATOM   1197  H   GLU    83      43.766  44.579  76.534  1.00  0.00           H  
ATOM   1198  CA  GLU    83      45.578  44.755  77.667  1.00  0.00           C  
ATOM   1199  HA  GLU    83      45.717  45.414  78.521  1.00  0.00           H  
ATOM   1200  CB  GLU    83      45.163  43.373  78.176  1.00  0.00           C  
ATOM   1201  HB2 GLU    83      44.187  43.438  78.653  1.00  0.00           H  
ATOM   1202  HB3 GLU    83      45.191  42.712  77.312  1.00  0.00           H  
ATOM   1203  CG  GLU    83      46.039  42.759  79.194  1.00  0.00           C  
ATOM   1204  HG2 GLU    83      45.529  41.851  79.508  1.00  0.00           H  
ATOM   1205  HG3 GLU    83      47.051  42.565  78.844  1.00  0.00           H  
ATOM   1206  CD  GLU    83      46.366  43.723  80.338  1.00  0.00           C  
ATOM   1207  OE1 GLU    83      45.469  44.134  81.190  1.00  0.00           O  
ATOM   1208  OE2 GLU    83      47.510  44.199  80.444  1.00  0.00           O  
ATOM   1209  C   GLU    83      46.924  44.735  76.873  1.00  0.00           C  
ATOM   1210  O   GLU    83      48.097  44.792  77.413  1.00  0.00           O  
ATOM   1211  N   GLY    84      46.731  44.803  75.542  1.00  0.00           N  
ATOM   1212  H   GLY    84      45.780  44.691  75.217  1.00  0.00           H  
ATOM   1213  CA  GLY    84      47.856  44.680  74.573  1.00  0.00           C  
ATOM   1214  HA2 GLY    84      48.781  45.180  74.849  1.00  0.00           H  
ATOM   1215  HA3 GLY    84      48.004  43.640  74.289  1.00  0.00           H  
ATOM   1216  C   GLY    84      47.545  45.532  73.344  1.00  0.00           C  
ATOM   1217  O   GLY    84      46.476  45.400  72.762  1.00  0.00           O  
ATOM   1218  N   ALA    85      48.494  46.427  72.803  1.00  0.00           N  
ATOM   1219  H   ALA    85      49.408  46.407  73.233  1.00  0.00           H  
ATOM   1220  CA  ALA    85      48.229  47.290  71.592  1.00  0.00           C  
ATOM   1221  HA  ALA    85      47.378  47.945  71.770  1.00  0.00           H  
ATOM   1222  CB  ALA    85      49.273  48.360  71.464  1.00  0.00           C  
ATOM   1223  HB1 ALA    85      48.970  48.990  70.631  1.00  0.00           H  
ATOM   1224  HB2 ALA    85      49.300  48.925  72.394  1.00  0.00           H  
ATOM   1225  HB3 ALA    85      50.264  47.932  71.327  1.00  0.00           H  
ATOM   1226  C   ALA    85      48.242  46.444  70.261  1.00  0.00           C  
ATOM   1227  O   ALA    85      47.500  46.686  69.315  1.00  0.00           O  
ATOM   1228  N   GLY    86      49.051  45.319  70.263  1.00  0.00           N  
ATOM   1229  H   GLY    86      49.632  45.078  71.055  1.00  0.00           H  
ATOM   1230  CA  GLY    86      49.117  44.460  69.102  1.00  0.00           C  
ATOM   1231  HA2 GLY    86      49.873  43.716  69.342  1.00  0.00           H  
ATOM   1232  HA3 GLY    86      48.126  44.061  68.901  1.00  0.00           H  
ATOM   1233  C   GLY    86      49.536  45.110  67.872  1.00  0.00           C  
ATOM   1234  O   GLY    86      49.271  44.630  66.767  1.00  0.00           O  
ATOM   1235  N   SER    87      50.078  46.339  67.927  1.00  0.00           N  
ATOM   1236  H   SER    87      50.279  46.802  68.804  1.00  0.00           H  
ATOM   1237  CA  SER    87      50.081  47.188  66.712  1.00  0.00           C  
ATOM   1238  HA  SER    87      50.372  46.669  65.801  1.00  0.00           H  
ATOM   1239  CB  SER    87      48.602  47.717  66.511  1.00  0.00           C  
ATOM   1240  HB2 SER    87      48.438  48.194  65.547  1.00  0.00           H  
ATOM   1241  HB3 SER    87      47.917  46.872  66.523  1.00  0.00           H  
ATOM   1242  OG  SER    87      48.141  48.596  67.475  1.00  0.00           O  
ATOM   1243  HG  SER    87      47.653  48.007  68.070  1.00  0.00           H  
ATOM   1244  C   SER    87      50.948  48.418  66.882  1.00  0.00           C  
ATOM   1245  O   SER    87      51.264  48.842  67.953  1.00  0.00           O  
ATOM   1246  N   ILE    88      51.275  48.983  65.775  1.00  0.00           N  
ATOM   1247  H   ILE    88      51.163  48.420  64.943  1.00  0.00           H  
ATOM   1248  CA  ILE    88      52.128  50.161  65.772  1.00  0.00           C  
ATOM   1249  HA  ILE    88      52.583  50.264  66.755  1.00  0.00           H  
ATOM   1250  CB  ILE    88      53.231  50.047  64.713  1.00  0.00           C  
ATOM   1251  HB  ILE    88      52.665  49.900  63.795  1.00  0.00           H  
ATOM   1252  CG2 ILE    88      53.965  51.420  64.627  1.00  0.00           C  
ATOM   1253 HG21 ILE    88      53.362  52.103  64.033  1.00  0.00           H  
ATOM   1254 HG22 ILE    88      54.444  51.718  65.558  1.00  0.00           H  
ATOM   1255 HG23 ILE    88      54.836  51.180  64.020  1.00  0.00           H  
ATOM   1256  CG1 ILE    88      54.157  48.872  64.729  1.00  0.00           C  
ATOM   1257 HG12 ILE    88      53.472  48.031  64.640  1.00  0.00           H  
ATOM   1258 HG13 ILE    88      54.774  48.854  63.833  1.00  0.00           H  
ATOM   1259  CD1 ILE    88      55.118  48.606  65.975  1.00  0.00           C  
ATOM   1260 HD11 ILE    88      55.195  47.521  65.992  1.00  0.00           H  
ATOM   1261 HD12 ILE    88      56.168  48.888  65.938  1.00  0.00           H  
ATOM   1262 HD13 ILE    88      54.688  49.015  66.887  1.00  0.00           H  
ATOM   1263  C   ILE    88      51.222  51.343  65.491  1.00  0.00           C  
ATOM   1264  O   ILE    88      50.214  51.268  64.763  1.00  0.00           O  
ATOM   1265  N   ALA    89      51.622  52.542  66.065  1.00  0.00           N  
ATOM   1266  H   ALA    89      52.273  52.547  66.838  1.00  0.00           H  
ATOM   1267  CA  ALA    89      50.872  53.751  65.701  1.00  0.00           C  
ATOM   1268  HA  ALA    89      50.547  53.647  64.668  1.00  0.00           H  
ATOM   1269  CB  ALA    89      49.588  53.829  66.465  1.00  0.00           C  
ATOM   1270  HB1 ALA    89      48.836  54.546  66.141  1.00  0.00           H  
ATOM   1271  HB2 ALA    89      49.166  52.834  66.592  1.00  0.00           H  
ATOM   1272  HB3 ALA    89      49.836  54.250  67.437  1.00  0.00           H  
ATOM   1273  C   ALA    89      51.810  55.014  65.864  1.00  0.00           C  
ATOM   1274  O   ALA    89      52.940  54.801  66.313  1.00  0.00           O  
ATOM   1275  N   ALA    90      51.314  56.149  65.325  1.00  0.00           N  
ATOM   1276  H   ALA    90      50.388  56.160  64.918  1.00  0.00           H  
ATOM   1277  CA  ALA    90      51.902  57.457  65.423  1.00  0.00           C  
ATOM   1278  HA  ALA    90      52.230  57.536  66.457  1.00  0.00           H  
ATOM   1279  CB  ALA    90      53.025  57.686  64.400  1.00  0.00           C  
ATOM   1280  HB1 ALA    90      53.625  56.781  64.314  1.00  0.00           H  
ATOM   1281  HB2 ALA    90      52.606  57.923  63.424  1.00  0.00           H  
ATOM   1282  HB3 ALA    90      53.722  58.485  64.644  1.00  0.00           H  
ATOM   1283  C   ALA    90      50.795  58.501  65.318  1.00  0.00           C  
ATOM   1284  O   ALA    90      49.911  58.266  64.484  1.00  0.00           O  
ATOM   1285  N   ALA    91      50.893  59.610  66.003  1.00  0.00           N  
ATOM   1286  H   ALA    91      51.605  59.634  66.721  1.00  0.00           H  
ATOM   1287  CA  ALA    91      49.872  60.600  65.808  1.00  0.00           C  
ATOM   1288  HA  ALA    91      48.899  60.126  65.914  1.00  0.00           H  
ATOM   1289  CB  ALA    91      50.034  61.627  66.986  1.00  0.00           C  
ATOM   1290  HB1 ALA    91      49.724  61.238  67.953  1.00  0.00           H  
ATOM   1291  HB2 ALA    91      51.034  62.059  66.987  1.00  0.00           H  
ATOM   1292  HB3 ALA    91      49.453  62.516  66.746  1.00  0.00           H  
ATOM   1293  C   ALA    91      49.919  61.248  64.444  1.00  0.00           C  
ATOM   1294  O   ALA    91      48.840  61.544  63.868  1.00  0.00           O  
ATOM   1295  N   THR    92      51.141  61.352  63.819  1.00  0.00           N  
ATOM   1296  H   THR    92      51.936  61.163  64.415  1.00  0.00           H  
ATOM   1297  CA  THR    92      51.259  61.964  62.512  1.00  0.00           C  
ATOM   1298  HA  THR    92      50.295  62.376  62.223  1.00  0.00           H  
ATOM   1299  CB  THR    92      52.422  62.987  62.434  1.00  0.00           C  
ATOM   1300  HB  THR    92      52.574  63.309  61.407  1.00  0.00           H  
ATOM   1301  CG2 THR    92      52.145  64.173  63.298  1.00  0.00           C  
ATOM   1302 HG21 THR    92      51.125  64.553  63.281  1.00  0.00           H  
ATOM   1303 HG22 THR    92      52.240  63.871  64.339  1.00  0.00           H  
ATOM   1304 HG23 THR    92      52.930  64.920  63.201  1.00  0.00           H  
ATOM   1305  OG1 THR    92      53.768  62.555  62.853  1.00  0.00           O  
ATOM   1306  HG1 THR    92      53.666  62.315  63.787  1.00  0.00           H  
ATOM   1307  C   THR    92      51.637  60.912  61.478  1.00  0.00           C  
ATOM   1308  O   THR    92      51.886  61.198  60.308  1.00  0.00           O  
ATOM   1309  N   GLY    93      51.476  59.589  61.844  1.00  0.00           N  
ATOM   1310  H   GLY    93      51.096  59.416  62.765  1.00  0.00           H  
ATOM   1311  CA  GLY    93      51.440  58.493  60.783  1.00  0.00           C  
ATOM   1312  HA2 GLY    93      51.301  57.531  61.272  1.00  0.00           H  
ATOM   1313  HA3 GLY    93      50.654  58.508  60.033  1.00  0.00           H  
ATOM   1314  C   GLY    93      52.808  58.464  60.095  1.00  0.00           C  
ATOM   1315  O   GLY    93      53.812  58.636  60.774  1.00  0.00           O  
ATOM   1316  N   PHE    94      52.792  58.409  58.728  1.00  0.00           N  
ATOM   1317  H   PHE    94      52.022  58.031  58.194  1.00  0.00           H  
ATOM   1318  CA  PHE    94      54.161  58.271  58.016  1.00  0.00           C  
ATOM   1319  HA  PHE    94      54.915  58.879  58.511  1.00  0.00           H  
ATOM   1320  CB  PHE    94      54.677  56.797  57.890  1.00  0.00           C  
ATOM   1321  HB2 PHE    94      55.567  56.775  57.265  1.00  0.00           H  
ATOM   1322  HB3 PHE    94      55.003  56.704  58.924  1.00  0.00           H  
ATOM   1323  CG  PHE    94      53.702  55.715  57.484  1.00  0.00           C  
ATOM   1324  CD1 PHE    94      53.491  55.430  56.123  1.00  0.00           C  
ATOM   1325  HD1 PHE    94      53.995  55.931  55.305  1.00  0.00           H  
ATOM   1326  CE1 PHE    94      52.546  54.486  55.754  1.00  0.00           C  
ATOM   1327  HE1 PHE    94      52.365  54.158  54.737  1.00  0.00           H  
ATOM   1328  CZ  PHE    94      51.945  53.681  56.722  1.00  0.00           C  
ATOM   1329  HZ  PHE    94      51.085  53.087  56.438  1.00  0.00           H  
ATOM   1330  CE2 PHE    94      52.130  53.958  58.052  1.00  0.00           C  
ATOM   1331  HE2 PHE    94      51.513  53.550  58.843  1.00  0.00           H  
ATOM   1332  CD2 PHE    94      52.973  54.971  58.429  1.00  0.00           C  
ATOM   1333  HD2 PHE    94      53.130  55.085  59.495  1.00  0.00           H  
ATOM   1334  C   PHE    94      54.006  58.962  56.626  1.00  0.00           C  
ATOM   1335  O   PHE    94      54.646  58.662  55.611  1.00  0.00           O  
ATOM   1336  N   VAL    95      53.271  60.090  56.702  1.00  0.00           N  
ATOM   1337  H   VAL    95      52.732  60.205  57.549  1.00  0.00           H  
ATOM   1338  CA  VAL    95      52.911  60.817  55.580  1.00  0.00           C  
ATOM   1339  HA  VAL    95      52.510  60.073  54.896  1.00  0.00           H  
ATOM   1340  CB  VAL    95      51.944  61.998  56.002  1.00  0.00           C  
ATOM   1341  HB  VAL    95      52.413  62.657  56.731  1.00  0.00           H  
ATOM   1342  CG1 VAL    95      51.511  62.931  54.906  1.00  0.00           C  
ATOM   1343 HG11 VAL    95      50.837  62.394  54.241  1.00  0.00           H  
ATOM   1344 HG12 VAL    95      50.858  63.705  55.303  1.00  0.00           H  
ATOM   1345 HG13 VAL    95      52.341  63.338  54.331  1.00  0.00           H  
ATOM   1346  CG2 VAL    95      50.667  61.431  56.646  1.00  0.00           C  
ATOM   1347 HG21 VAL    95      50.929  61.134  57.660  1.00  0.00           H  
ATOM   1348 HG22 VAL    95      49.930  62.227  56.736  1.00  0.00           H  
ATOM   1349 HG23 VAL    95      50.219  60.588  56.124  1.00  0.00           H  
ATOM   1350  C   VAL    95      54.132  61.413  54.939  1.00  0.00           C  
ATOM   1351  O   VAL    95      54.500  61.088  53.813  1.00  0.00           O  
ATOM   1352  N   LYS    96      54.945  62.270  55.615  1.00  0.00           N  
ATOM   1353  H   LYS    96      54.805  62.526  56.584  1.00  0.00           H  
ATOM   1354  CA  LYS    96      55.939  63.161  54.982  1.00  0.00           C  
ATOM   1355  HA  LYS    96      55.563  63.379  53.985  1.00  0.00           H  
ATOM   1356  CB  LYS    96      55.983  64.380  55.835  1.00  0.00           C  
ATOM   1357  HB2 LYS    96      54.948  64.636  56.053  1.00  0.00           H  
ATOM   1358  HB3 LYS    96      56.327  64.151  56.842  1.00  0.00           H  
ATOM   1359  CG  LYS    96      56.674  65.618  55.237  1.00  0.00           C  
ATOM   1360  HG2 LYS    96      56.683  66.532  55.828  1.00  0.00           H  
ATOM   1361  HG3 LYS    96      57.748  65.521  55.094  1.00  0.00           H  
ATOM   1362  CD  LYS    96      56.029  65.958  53.897  1.00  0.00           C  
ATOM   1363  HD2 LYS    96      55.025  65.539  53.885  1.00  0.00           H  
ATOM   1364  HD3 LYS    96      55.897  67.038  53.881  1.00  0.00           H  
ATOM   1365  CE  LYS    96      56.704  65.622  52.562  1.00  0.00           C  
ATOM   1366  HE2 LYS    96      57.708  66.038  52.544  1.00  0.00           H  
ATOM   1367  HE3 LYS    96      56.889  64.556  52.457  1.00  0.00           H  
ATOM   1368  NZ  LYS    96      55.845  66.076  51.499  1.00  0.00           N  
ATOM   1369  HZ1 LYS    96      55.695  67.093  51.371  1.00  0.00           H  
ATOM   1370  HZ2 LYS    96      56.215  65.840  50.561  1.00  0.00           H  
ATOM   1371  HZ3 LYS    96      54.876  65.732  51.624  1.00  0.00           H  
ATOM   1372  C   LYS    96      57.279  62.459  54.761  1.00  0.00           C  
ATOM   1373  O   LYS    96      58.313  62.880  55.279  1.00  0.00           O  
ATOM   1374  N   LYS    97      57.267  61.358  54.065  1.00  0.00           N  
ATOM   1375  H   LYS    97      56.300  61.111  53.899  1.00  0.00           H  
ATOM   1376  CA  LYS    97      58.353  60.399  54.002  1.00  0.00           C  
ATOM   1377  HA  LYS    97      59.207  60.865  54.487  1.00  0.00           H  
ATOM   1378  CB  LYS    97      58.032  59.138  54.777  1.00  0.00           C  
ATOM   1379  HB2 LYS    97      57.156  58.740  54.268  1.00  0.00           H  
ATOM   1380  HB3 LYS    97      58.782  58.381  54.556  1.00  0.00           H  
ATOM   1381  CG  LYS    97      57.738  59.175  56.278  1.00  0.00           C  
ATOM   1382  HG2 LYS    97      57.414  60.189  56.502  1.00  0.00           H  
ATOM   1383  HG3 LYS    97      56.846  58.600  56.515  1.00  0.00           H  
ATOM   1384  CD  LYS    97      58.893  58.872  57.252  1.00  0.00           C  
ATOM   1385  HD2 LYS    97      59.705  59.589  57.149  1.00  0.00           H  
ATOM   1386  HD3 LYS    97      58.502  59.001  58.259  1.00  0.00           H  
ATOM   1387  CE  LYS    97      59.370  57.383  57.014  1.00  0.00           C  
ATOM   1388  HE2 LYS    97      58.559  56.677  56.850  1.00  0.00           H  
ATOM   1389  HE3 LYS    97      59.903  57.321  56.069  1.00  0.00           H  
ATOM   1390  NZ  LYS    97      60.314  56.909  58.088  1.00  0.00           N  
ATOM   1391  HZ1 LYS    97      59.791  56.882  58.982  1.00  0.00           H  
ATOM   1392  HZ2 LYS    97      60.715  56.023  57.731  1.00  0.00           H  
ATOM   1393  HZ3 LYS    97      61.026  57.651  58.217  1.00  0.00           H  
ATOM   1394  C   LYS    97      58.644  59.983  52.587  1.00  0.00           C  
ATOM   1395  O   LYS    97      57.733  59.846  51.777  1.00  0.00           O  
ATOM   1396  N   ASP    98      59.922  59.711  52.253  1.00  0.00           N  
ATOM   1397  H   ASP    98      60.626  59.839  52.967  1.00  0.00           H  
ATOM   1398  CA  ASP    98      60.456  59.548  50.904  1.00  0.00           C  
ATOM   1399  HA  ASP    98      59.656  58.975  50.441  1.00  0.00           H  
ATOM   1400  CB  ASP    98      60.537  60.851  50.131  1.00  0.00           C  
ATOM   1401  HB2 ASP    98      61.191  60.658  49.283  1.00  0.00           H  
ATOM   1402  HB3 ASP    98      59.527  61.145  49.850  1.00  0.00           H  
ATOM   1403  CG  ASP    98      61.140  62.100  50.862  1.00  0.00           C  
ATOM   1404  OD1 ASP    98      62.169  61.906  51.582  1.00  0.00           O  
ATOM   1405  OD2 ASP    98      60.573  63.159  50.812  1.00  0.00           O  
ATOM   1406  C   ASP    98      61.671  58.629  50.905  1.00  0.00           C  
ATOM   1407  O   ASP    98      61.979  58.139  49.787  1.00  0.00           O  
ATOM   1408  N   GLN    99      62.252  58.265  52.094  1.00  0.00           N  
ATOM   1409  H   GLN    99      61.946  58.666  52.971  1.00  0.00           H  
ATOM   1410  CA  GLN    99      63.479  57.460  52.308  1.00  0.00           C  
ATOM   1411  HA  GLN    99      64.055  57.500  51.386  1.00  0.00           H  
ATOM   1412  CB  GLN    99      64.365  58.072  53.320  1.00  0.00           C  
ATOM   1413  HB2 GLN    99      64.229  59.149  53.389  1.00  0.00           H  
ATOM   1414  HB3 GLN    99      64.159  57.692  54.319  1.00  0.00           H  
ATOM   1415  CG  GLN    99      65.814  57.695  53.073  1.00  0.00           C  
ATOM   1416  HG2 GLN    99      65.894  56.610  53.069  1.00  0.00           H  
ATOM   1417  HG3 GLN    99      66.156  58.164  52.152  1.00  0.00           H  
ATOM   1418  CD  GLN    99      66.661  58.006  54.203  1.00  0.00           C  
ATOM   1419  OE1 GLN    99      66.867  57.201  55.133  1.00  0.00           O  
ATOM   1420  NE2 GLN    99      67.200  59.235  54.153  1.00  0.00           N  
ATOM   1421 HE21 GLN    99      68.060  59.466  54.631  1.00  0.00           H  
ATOM   1422 HE22 GLN    99      67.108  59.758  53.292  1.00  0.00           H  
ATOM   1423  C   GLN    99      63.088  56.052  52.534  1.00  0.00           C  
ATOM   1424  O   GLN    99      63.199  55.537  53.643  1.00  0.00           O  
ATOM   1425  N   LEU   100      62.562  55.358  51.484  1.00  0.00           N  
ATOM   1426  H   LEU   100      62.421  55.861  50.618  1.00  0.00           H  
ATOM   1427  CA  LEU   100      61.944  54.048  51.626  1.00  0.00           C  
ATOM   1428  HA  LEU   100      62.210  53.693  52.619  1.00  0.00           H  
ATOM   1429  CB  LEU   100      60.466  54.209  51.523  1.00  0.00           C  
ATOM   1430  HB2 LEU   100      60.126  54.831  50.698  1.00  0.00           H  
ATOM   1431  HB3 LEU   100      60.124  53.228  51.199  1.00  0.00           H  
ATOM   1432  CG  LEU   100      59.708  54.665  52.819  1.00  0.00           C  
ATOM   1433  HG  LEU   100      60.056  55.652  53.117  1.00  0.00           H  
ATOM   1434  CD1 LEU   100      58.267  55.055  52.402  1.00  0.00           C  
ATOM   1435 HD11 LEU   100      57.773  54.361  51.725  1.00  0.00           H  
ATOM   1436 HD12 LEU   100      57.697  55.219  53.314  1.00  0.00           H  
ATOM   1437 HD13 LEU   100      58.191  55.994  51.856  1.00  0.00           H  
ATOM   1438  CD2 LEU   100      59.705  53.773  54.074  1.00  0.00           C  
ATOM   1439 HD21 LEU   100      59.395  52.785  53.742  1.00  0.00           H  
ATOM   1440 HD22 LEU   100      60.732  53.709  54.429  1.00  0.00           H  
ATOM   1441 HD23 LEU   100      59.074  54.190  54.857  1.00  0.00           H  
ATOM   1442  C   LEU   100      62.594  53.111  50.531  1.00  0.00           C  
ATOM   1443  O   LEU   100      62.423  51.917  50.542  1.00  0.00           O  
ATOM   1444  N   GLY   101      63.260  53.686  49.442  1.00  0.00           N  
ATOM   1445  H   GLY   101      63.407  54.673  49.275  1.00  0.00           H  
ATOM   1446  CA  GLY   101      64.002  52.827  48.481  1.00  0.00           C  
ATOM   1447  HA2 GLY   101      64.843  53.486  48.277  1.00  0.00           H  
ATOM   1448  HA3 GLY   101      64.433  51.970  48.992  1.00  0.00           H  
ATOM   1449  C   GLY   101      63.182  52.339  47.319  1.00  0.00           C  
ATOM   1450  O   GLY   101      63.774  51.679  46.456  1.00  0.00           O  
ATOM   1451  N   LYS   102      61.811  52.535  47.294  1.00  0.00           N  
ATOM   1452  H   LYS   102      61.452  53.116  48.040  1.00  0.00           H  
ATOM   1453  CA  LYS   102      60.822  51.827  46.454  1.00  0.00           C  
ATOM   1454  HA  LYS   102      61.248  51.683  45.463  1.00  0.00           H  
ATOM   1455  CB  LYS   102      60.389  50.534  47.080  1.00  0.00           C  
ATOM   1456  HB2 LYS   102      60.032  50.704  48.094  1.00  0.00           H  
ATOM   1457  HB3 LYS   102      59.737  49.939  46.444  1.00  0.00           H  
ATOM   1458  CG  LYS   102      61.536  49.511  47.231  1.00  0.00           C  
ATOM   1459  HG2 LYS   102      62.135  49.597  46.327  1.00  0.00           H  
ATOM   1460  HG3 LYS   102      62.211  49.645  48.074  1.00  0.00           H  
ATOM   1461  CD  LYS   102      60.990  48.050  47.395  1.00  0.00           C  
ATOM   1462  HD2 LYS   102      60.457  48.016  48.343  1.00  0.00           H  
ATOM   1463  HD3 LYS   102      60.264  47.883  46.602  1.00  0.00           H  
ATOM   1464  CE  LYS   102      62.019  47.027  47.375  1.00  0.00           C  
ATOM   1465  HE2 LYS   102      62.611  47.105  46.466  1.00  0.00           H  
ATOM   1466  HE3 LYS   102      62.689  47.134  48.224  1.00  0.00           H  
ATOM   1467  NZ  LYS   102      61.406  45.639  47.360  1.00  0.00           N  
ATOM   1468  HZ1 LYS   102      60.971  45.563  48.297  1.00  0.00           H  
ATOM   1469  HZ2 LYS   102      60.817  45.526  46.516  1.00  0.00           H  
ATOM   1470  HZ3 LYS   102      62.101  44.877  47.257  1.00  0.00           H  
ATOM   1471  C   LYS   102      59.601  52.730  46.144  1.00  0.00           C  
ATOM   1472  O   LYS   102      58.552  52.183  45.940  1.00  0.00           O  
ATOM   1473  N   ASN   103      59.817  54.037  45.952  1.00  0.00           N  
ATOM   1474  H   ASN   103      60.720  54.477  46.074  1.00  0.00           H  
ATOM   1475  CA  ASN   103      58.733  54.977  45.767  1.00  0.00           C  
ATOM   1476  HA  ASN   103      57.891  54.629  46.363  1.00  0.00           H  
ATOM   1477  CB  ASN   103      59.203  56.281  46.241  1.00  0.00           C  
ATOM   1478  HB2 ASN   103      60.071  56.566  45.649  1.00  0.00           H  
ATOM   1479  HB3 ASN   103      58.432  57.006  45.990  1.00  0.00           H  
ATOM   1480  CG  ASN   103      59.671  56.469  47.649  1.00  0.00           C  
ATOM   1481  OD1 ASN   103      59.920  55.428  48.357  1.00  0.00           O  
ATOM   1482  ND2 ASN   103      59.929  57.677  48.116  1.00  0.00           N  
ATOM   1483 HD21 ASN   103      60.800  57.761  48.622  1.00  0.00           H  
ATOM   1484 HD22 ASN   103      59.472  58.500  47.746  1.00  0.00           H  
ATOM   1485  C   ASN   103      58.366  55.041  44.287  1.00  0.00           C  
ATOM   1486  O   ASN   103      59.123  54.552  43.459  1.00  0.00           O  
ATOM   1487  N   GLU   104      57.156  55.604  44.056  1.00  0.00           N  
ATOM   1488  H   GLU   104      56.597  55.909  44.842  1.00  0.00           H  
ATOM   1489  CA  GLU   104      56.593  55.690  42.708  1.00  0.00           C  
ATOM   1490  HA  GLU   104      57.365  55.967  41.994  1.00  0.00           H  
ATOM   1491  CB  GLU   104      56.064  54.241  42.362  1.00  0.00           C  
ATOM   1492  HB2 GLU   104      56.738  53.483  42.756  1.00  0.00           H  
ATOM   1493  HB3 GLU   104      55.126  53.964  42.838  1.00  0.00           H  
ATOM   1494  CG  GLU   104      56.110  53.922  40.894  1.00  0.00           C  
ATOM   1495  HG2 GLU   104      55.697  52.919  40.807  1.00  0.00           H  
ATOM   1496  HG3 GLU   104      55.438  54.536  40.299  1.00  0.00           H  
ATOM   1497  CD  GLU   104      57.512  53.777  40.288  1.00  0.00           C  
ATOM   1498  OE1 GLU   104      58.102  52.672  40.166  1.00  0.00           O  
ATOM   1499  OE2 GLU   104      58.129  54.831  39.971  1.00  0.00           O  
ATOM   1500  C   GLU   104      55.578  56.727  42.461  1.00  0.00           C  
ATOM   1501  O   GLU   104      55.097  57.410  43.374  1.00  0.00           O  
ATOM   1502  N   GLU   105      55.330  56.909  41.164  1.00  0.00           N  
ATOM   1503  H   GLU   105      55.819  56.287  40.534  1.00  0.00           H  
ATOM   1504  CA  GLU   105      54.492  58.045  40.734  1.00  0.00           C  
ATOM   1505  HA  GLU   105      54.913  59.000  41.042  1.00  0.00           H  
ATOM   1506  CB  GLU   105      54.488  58.051  39.249  1.00  0.00           C  
ATOM   1507  HB2 GLU   105      55.497  57.837  38.900  1.00  0.00           H  
ATOM   1508  HB3 GLU   105      53.822  57.241  38.959  1.00  0.00           H  
ATOM   1509  CG  GLU   105      54.029  59.364  38.610  1.00  0.00           C  
ATOM   1510  HG2 GLU   105      53.257  59.841  39.210  1.00  0.00           H  
ATOM   1511  HG3 GLU   105      54.891  60.027  38.586  1.00  0.00           H  
ATOM   1512  CD  GLU   105      53.280  59.318  37.360  1.00  0.00           C  
ATOM   1513  OE1 GLU   105      53.869  59.586  36.244  1.00  0.00           O  
ATOM   1514  OE2 GLU   105      52.040  59.075  37.408  1.00  0.00           O  
ATOM   1515  C   GLU   105      53.150  57.900  41.334  1.00  0.00           C  
ATOM   1516  O   GLU   105      52.523  56.848  41.099  1.00  0.00           O  
ATOM   1517  N   GLY   106      52.539  59.004  41.881  1.00  0.00           N  
ATOM   1518  H   GLY   106      53.083  59.796  42.196  1.00  0.00           H  
ATOM   1519  CA  GLY   106      51.152  58.974  42.298  1.00  0.00           C  
ATOM   1520  HA2 GLY   106      50.493  58.359  41.689  1.00  0.00           H  
ATOM   1521  HA3 GLY   106      51.152  58.385  43.211  1.00  0.00           H  
ATOM   1522  C   GLY   106      50.609  60.329  42.572  1.00  0.00           C  
ATOM   1523  O   GLY   106      51.289  61.337  42.285  1.00  0.00           O  
ATOM   1524  N   ALA   107      49.414  60.461  43.203  1.00  0.00           N  
ATOM   1525  H   ALA   107      49.049  59.682  43.733  1.00  0.00           H  
ATOM   1526  CA  ALA   107      48.745  61.682  43.519  1.00  0.00           C  
ATOM   1527  HA  ALA   107      49.461  62.495  43.606  1.00  0.00           H  
ATOM   1528  CB  ALA   107      47.827  61.951  42.286  1.00  0.00           C  
ATOM   1529  HB1 ALA   107      47.296  62.864  42.547  1.00  0.00           H  
ATOM   1530  HB2 ALA   107      48.459  62.120  41.417  1.00  0.00           H  
ATOM   1531  HB3 ALA   107      47.038  61.217  42.131  1.00  0.00           H  
ATOM   1532  C   ALA   107      48.003  61.351  44.793  1.00  0.00           C  
ATOM   1533  O   ALA   107      46.808  61.073  44.797  1.00  0.00           O  
ATOM   1534  N   PRO   108      48.824  61.289  45.887  1.00  0.00           N  
ATOM   1535  CD  PRO   108      48.256  60.783  47.123  1.00  0.00           C  
ATOM   1536  HD2 PRO   108      47.864  59.777  46.996  1.00  0.00           H  
ATOM   1537  HD3 PRO   108      47.384  61.378  47.386  1.00  0.00           H  
ATOM   1538  CG  PRO   108      49.397  60.814  48.187  1.00  0.00           C  
ATOM   1539  HG2 PRO   108      50.031  59.943  48.028  1.00  0.00           H  
ATOM   1540  HG3 PRO   108      48.953  61.040  49.155  1.00  0.00           H  
ATOM   1541  CB  PRO   108      50.140  62.068  47.604  1.00  0.00           C  
ATOM   1542  HB2 PRO   108      51.135  62.218  48.018  1.00  0.00           H  
ATOM   1543  HB3 PRO   108      49.547  62.955  47.818  1.00  0.00           H  
ATOM   1544  CA  PRO   108      50.101  61.856  46.128  1.00  0.00           C  
ATOM   1545  HA  PRO   108      50.190  62.792  45.581  1.00  0.00           H  
ATOM   1546  C   PRO   108      51.337  60.979  45.745  1.00  0.00           C  
ATOM   1547  O   PRO   108      52.429  61.449  45.378  1.00  0.00           O  
ATOM   1548  N   GLN   109      51.276  59.623  45.906  1.00  0.00           N  
ATOM   1549  H   GLN   109      50.438  59.121  46.165  1.00  0.00           H  
ATOM   1550  CA  GLN   109      52.406  58.777  45.994  1.00  0.00           C  
ATOM   1551  HA  GLN   109      53.018  58.964  45.115  1.00  0.00           H  
ATOM   1552  CB  GLN   109      53.205  59.077  47.288  1.00  0.00           C  
ATOM   1553  HB2 GLN   109      53.499  60.125  47.317  1.00  0.00           H  
ATOM   1554  HB3 GLN   109      52.611  58.727  48.129  1.00  0.00           H  
ATOM   1555  CG  GLN   109      54.566  58.359  47.455  1.00  0.00           C  
ATOM   1556  HG2 GLN   109      54.376  57.318  47.713  1.00  0.00           H  
ATOM   1557  HG3 GLN   109      55.090  58.251  46.508  1.00  0.00           H  
ATOM   1558  CD  GLN   109      55.416  59.114  48.514  1.00  0.00           C  
ATOM   1559  OE1 GLN   109      55.435  60.273  48.748  1.00  0.00           O  
ATOM   1560  NE2 GLN   109      56.111  58.379  49.366  1.00  0.00           N  
ATOM   1561 HE21 GLN   109      56.564  58.824  50.153  1.00  0.00           H  
ATOM   1562 HE22 GLN   109      56.075  57.375  49.248  1.00  0.00           H  
ATOM   1563  C   GLN   109      51.878  57.323  45.963  1.00  0.00           C  
ATOM   1564  O   GLN   109      50.872  56.960  46.620  1.00  0.00           O  
ATOM   1565  N   GLU   110      52.667  56.440  45.245  1.00  0.00           N  
ATOM   1566  H   GLU   110      53.462  56.751  44.703  1.00  0.00           H  
ATOM   1567  CA  GLU   110      52.715  55.032  45.628  1.00  0.00           C  
ATOM   1568  HA  GLU   110      52.114  54.878  46.521  1.00  0.00           H  
ATOM   1569  CB  GLU   110      52.132  54.107  44.508  1.00  0.00           C  
ATOM   1570  HB2 GLU   110      52.880  54.187  43.722  1.00  0.00           H  
ATOM   1571  HB3 GLU   110      51.961  53.106  44.898  1.00  0.00           H  
ATOM   1572  CG  GLU   110      50.706  54.456  43.951  1.00  0.00           C  
ATOM   1573  HG2 GLU   110      50.753  55.381  43.380  1.00  0.00           H  
ATOM   1574  HG3 GLU   110      50.213  53.711  43.330  1.00  0.00           H  
ATOM   1575  CD  GLU   110      49.671  54.684  45.085  1.00  0.00           C  
ATOM   1576  OE1 GLU   110      48.816  55.579  44.942  1.00  0.00           O  
ATOM   1577  OE2 GLU   110      49.597  54.041  46.149  1.00  0.00           O  
ATOM   1578  C   GLU   110      54.093  54.517  46.043  1.00  0.00           C  
ATOM   1579  O   GLU   110      55.089  55.225  45.979  1.00  0.00           O  
ATOM   1580  N   GLY   111      54.167  53.215  46.529  1.00  0.00           N  
ATOM   1581  H   GLY   111      53.357  52.610  46.535  1.00  0.00           H  
ATOM   1582  CA  GLY   111      55.507  52.629  46.754  1.00  0.00           C  
ATOM   1583  HA2 GLY   111      55.783  51.928  45.970  1.00  0.00           H  
ATOM   1584  HA3 GLY   111      56.333  53.337  46.744  1.00  0.00           H  
ATOM   1585  C   GLY   111      55.619  51.810  48.059  1.00  0.00           C  
ATOM   1586  O   GLY   111      54.796  51.985  48.986  1.00  0.00           O  
ATOM   1587  N   ILE   112      56.514  50.786  48.035  1.00  0.00           N  
ATOM   1588  H   ILE   112      57.067  50.671  47.196  1.00  0.00           H  
ATOM   1589  CA  ILE   112      56.428  49.714  48.999  1.00  0.00           C  
ATOM   1590  HA  ILE   112      55.395  49.380  49.058  1.00  0.00           H  
ATOM   1591  CB  ILE   112      57.267  48.501  48.668  1.00  0.00           C  
ATOM   1592  HB  ILE   112      58.278  48.905  48.699  1.00  0.00           H  
ATOM   1593  CG2 ILE   112      57.018  47.492  49.747  1.00  0.00           C  
ATOM   1594 HG21 ILE   112      57.491  47.818  50.671  1.00  0.00           H  
ATOM   1595 HG22 ILE   112      56.000  47.409  50.123  1.00  0.00           H  
ATOM   1596 HG23 ILE   112      57.391  46.533  49.393  1.00  0.00           H  
ATOM   1597  CG1 ILE   112      57.089  47.953  47.189  1.00  0.00           C  
ATOM   1598 HG12 ILE   112      57.295  48.809  46.551  1.00  0.00           H  
ATOM   1599 HG13 ILE   112      57.905  47.262  46.987  1.00  0.00           H  
ATOM   1600  CD1 ILE   112      55.740  47.412  46.851  1.00  0.00           C  
ATOM   1601 HD11 ILE   112      54.911  48.089  47.047  1.00  0.00           H  
ATOM   1602 HD12 ILE   112      55.737  47.043  45.827  1.00  0.00           H  
ATOM   1603 HD13 ILE   112      55.612  46.532  47.477  1.00  0.00           H  
ATOM   1604  C   ILE   112      57.055  50.365  50.324  1.00  0.00           C  
ATOM   1605  O   ILE   112      58.097  51.075  50.250  1.00  0.00           O  
ATOM   1606  N   LEU   113      56.457  50.063  51.450  1.00  0.00           N  
ATOM   1607  H   LEU   113      55.523  49.691  51.346  1.00  0.00           H  
ATOM   1608  CA  LEU   113      56.848  50.510  52.788  1.00  0.00           C  
ATOM   1609  HA  LEU   113      57.140  51.558  52.764  1.00  0.00           H  
ATOM   1610  CB  LEU   113      55.635  50.379  53.759  1.00  0.00           C  
ATOM   1611  HB2 LEU   113      54.812  50.961  53.348  1.00  0.00           H  
ATOM   1612  HB3 LEU   113      55.303  49.360  53.951  1.00  0.00           H  
ATOM   1613  CG  LEU   113      55.783  50.820  55.176  1.00  0.00           C  
ATOM   1614  HG  LEU   113      56.506  50.222  55.727  1.00  0.00           H  
ATOM   1615  CD1 LEU   113      56.202  52.304  55.178  1.00  0.00           C  
ATOM   1616 HD11 LEU   113      55.646  52.847  54.417  1.00  0.00           H  
ATOM   1617 HD12 LEU   113      56.265  52.796  56.146  1.00  0.00           H  
ATOM   1618 HD13 LEU   113      57.218  52.521  54.854  1.00  0.00           H  
ATOM   1619  CD2 LEU   113      54.502  50.817  55.956  1.00  0.00           C  
ATOM   1620 HD21 LEU   113      54.671  51.096  56.995  1.00  0.00           H  
ATOM   1621 HD22 LEU   113      53.834  51.545  55.502  1.00  0.00           H  
ATOM   1622 HD23 LEU   113      54.062  49.825  56.041  1.00  0.00           H  
ATOM   1623  C   LEU   113      58.075  49.693  53.221  1.00  0.00           C  
ATOM   1624  O   LEU   113      58.097  49.018  54.262  1.00  0.00           O  
ATOM   1625  N   GLU   114      59.228  49.803  52.551  1.00  0.00           N  
ATOM   1626  H   GLU   114      59.162  50.210  51.628  1.00  0.00           H  
ATOM   1627  CA  GLU   114      60.234  48.763  52.599  1.00  0.00           C  
ATOM   1628  HA  GLU   114      59.746  47.836  52.888  1.00  0.00           H  
ATOM   1629  CB  GLU   114      60.754  48.486  51.193  1.00  0.00           C  
ATOM   1630  HB2 GLU   114      59.999  48.775  50.464  1.00  0.00           H  
ATOM   1631  HB3 GLU   114      61.613  49.129  51.010  1.00  0.00           H  
ATOM   1632  CG  GLU   114      61.426  47.109  51.092  1.00  0.00           C  
ATOM   1633  HG2 GLU   114      62.114  47.066  50.249  1.00  0.00           H  
ATOM   1634  HG3 GLU   114      62.033  46.858  51.960  1.00  0.00           H  
ATOM   1635  CD  GLU   114      60.407  46.020  50.998  1.00  0.00           C  
ATOM   1636  OE1 GLU   114      60.146  45.529  49.890  1.00  0.00           O  
ATOM   1637  OE2 GLU   114      59.748  45.523  52.025  1.00  0.00           O  
ATOM   1638  C   GLU   114      61.284  49.070  53.665  1.00  0.00           C  
ATOM   1639  O   GLU   114      62.459  48.771  53.469  1.00  0.00           O  
ATOM   1640  N   ASP   115      60.866  49.602  54.800  1.00  0.00           N  
ATOM   1641  H   ASP   115      59.900  49.787  55.035  1.00  0.00           H  
ATOM   1642  CA  ASP   115      61.693  50.037  55.888  1.00  0.00           C  
ATOM   1643  HA  ASP   115      62.132  49.158  56.354  1.00  0.00           H  
ATOM   1644  CB  ASP   115      62.831  50.948  55.389  1.00  0.00           C  
ATOM   1645  HB2 ASP   115      63.510  50.423  54.721  1.00  0.00           H  
ATOM   1646  HB3 ASP   115      62.433  51.797  54.837  1.00  0.00           H  
ATOM   1647  CG  ASP   115      63.691  51.494  56.576  1.00  0.00           C  
ATOM   1648  OD1 ASP   115      64.653  52.175  56.232  1.00  0.00           O  
ATOM   1649  OD2 ASP   115      63.450  51.226  57.739  1.00  0.00           O  
ATOM   1650  C   ASP   115      60.777  50.844  56.886  1.00  0.00           C  
ATOM   1651  O   ASP   115      60.656  52.044  56.912  1.00  0.00           O  
ATOM   1652  N   MET   116      60.027  50.091  57.730  1.00  0.00           N  
ATOM   1653  H   MET   116      60.017  49.083  57.658  1.00  0.00           H  
ATOM   1654  CA  MET   116      59.103  50.576  58.777  1.00  0.00           C  
ATOM   1655  HA  MET   116      59.669  51.427  59.147  1.00  0.00           H  
ATOM   1656  CB  MET   116      57.839  51.008  58.156  1.00  0.00           C  
ATOM   1657  HB2 MET   116      58.089  51.586  57.269  1.00  0.00           H  
ATOM   1658  HB3 MET   116      57.311  50.135  57.779  1.00  0.00           H  
ATOM   1659  CG  MET   116      56.896  51.760  59.137  1.00  0.00           C  
ATOM   1660  HG2 MET   116      55.965  52.085  58.678  1.00  0.00           H  
ATOM   1661  HG3 MET   116      56.688  51.241  60.070  1.00  0.00           H  
ATOM   1662  SD  MET   116      57.762  53.364  59.572  1.00  0.00           S  
ATOM   1663  CE  MET   116      56.985  54.558  58.369  1.00  0.00           C  
ATOM   1664  HE1 MET   116      56.043  54.263  57.912  1.00  0.00           H  
ATOM   1665  HE2 MET   116      56.724  55.438  58.953  1.00  0.00           H  
ATOM   1666  HE3 MET   116      57.792  54.794  57.679  1.00  0.00           H  
ATOM   1667  C   MET   116      58.974  49.510  59.871  1.00  0.00           C  
ATOM   1668  O   MET   116      58.884  48.373  59.446  1.00  0.00           O  
ATOM   1669  N   PRO   117      58.893  49.813  61.254  1.00  0.00           N  
ATOM   1670  CD  PRO   117      59.110  51.154  61.877  1.00  0.00           C  
ATOM   1671  HD2 PRO   117      58.166  51.685  61.975  1.00  0.00           H  
ATOM   1672  HD3 PRO   117      59.696  51.673  61.122  1.00  0.00           H  
ATOM   1673  CG  PRO   117      59.905  50.865  63.130  1.00  0.00           C  
ATOM   1674  HG2 PRO   117      59.855  51.660  63.871  1.00  0.00           H  
ATOM   1675  HG3 PRO   117      60.914  50.591  62.828  1.00  0.00           H  
ATOM   1676  CB  PRO   117      59.292  49.584  63.595  1.00  0.00           C  
ATOM   1677  HB2 PRO   117      58.302  49.877  63.939  1.00  0.00           H  
ATOM   1678  HB3 PRO   117      59.776  49.005  64.379  1.00  0.00           H  
ATOM   1679  CA  PRO   117      59.087  48.776  62.303  1.00  0.00           C  
ATOM   1680  HA  PRO   117      59.975  48.211  62.031  1.00  0.00           H  
ATOM   1681  C   PRO   117      57.974  47.768  62.432  1.00  0.00           C  
ATOM   1682  O   PRO   117      57.801  47.184  63.508  1.00  0.00           O  
ATOM   1683  N   VAL   118      57.048  47.667  61.512  1.00  0.00           N  
ATOM   1684  H   VAL   118      57.406  47.818  60.578  1.00  0.00           H  
ATOM   1685  CA  VAL   118      55.887  46.786  61.666  1.00  0.00           C  
ATOM   1686  HA  VAL   118      55.388  46.997  62.610  1.00  0.00           H  
ATOM   1687  CB  VAL   118      54.890  46.977  60.514  1.00  0.00           C  
ATOM   1688  HB  VAL   118      54.058  46.276  60.520  1.00  0.00           H  
ATOM   1689  CG1 VAL   118      54.071  48.330  60.701  1.00  0.00           C  
ATOM   1690 HG11 VAL   118      53.537  48.593  59.790  1.00  0.00           H  
ATOM   1691 HG12 VAL   118      53.506  48.169  61.616  1.00  0.00           H  
ATOM   1692 HG13 VAL   118      54.802  49.101  60.940  1.00  0.00           H  
ATOM   1693  CG2 VAL   118      55.441  47.159  59.096  1.00  0.00           C  
ATOM   1694 HG21 VAL   118      54.754  46.927  58.284  1.00  0.00           H  
ATOM   1695 HG22 VAL   118      55.849  48.162  58.987  1.00  0.00           H  
ATOM   1696 HG23 VAL   118      56.279  46.466  59.059  1.00  0.00           H  
ATOM   1697  C   VAL   118      56.371  45.330  61.535  1.00  0.00           C  
ATOM   1698  O   VAL   118      57.408  44.967  60.989  1.00  0.00           O  
ATOM   1699  N   ASP   119      55.486  44.380  61.892  1.00  0.00           N  
ATOM   1700  H   ASP   119      54.817  44.590  62.621  1.00  0.00           H  
ATOM   1701  CA  ASP   119      55.759  42.960  61.712  1.00  0.00           C  
ATOM   1702  HA  ASP   119      56.390  42.888  60.828  1.00  0.00           H  
ATOM   1703  CB  ASP   119      56.590  42.347  62.781  1.00  0.00           C  
ATOM   1704  HB2 ASP   119      57.249  43.140  63.129  1.00  0.00           H  
ATOM   1705  HB3 ASP   119      55.999  42.101  63.661  1.00  0.00           H  
ATOM   1706  CG  ASP   119      57.363  41.142  62.229  1.00  0.00           C  
ATOM   1707  OD1 ASP   119      58.227  41.314  61.305  1.00  0.00           O  
ATOM   1708  OD2 ASP   119      57.069  39.975  62.665  1.00  0.00           O  
ATOM   1709  C   ASP   119      54.413  42.302  61.351  1.00  0.00           C  
ATOM   1710  O   ASP   119      53.777  41.834  62.241  1.00  0.00           O  
ATOM   1711  N   PRO   120      53.957  42.413  60.034  1.00  0.00           N  
ATOM   1712  CD  PRO   120      54.702  43.054  58.876  1.00  0.00           C  
ATOM   1713  HD2 PRO   120      55.512  42.391  58.579  1.00  0.00           H  
ATOM   1714  HD3 PRO   120      55.088  43.961  59.337  1.00  0.00           H  
ATOM   1715  CG  PRO   120      53.644  43.337  57.883  1.00  0.00           C  
ATOM   1716  HG2 PRO   120      53.644  42.454  57.248  1.00  0.00           H  
ATOM   1717  HG3 PRO   120      54.007  44.173  57.288  1.00  0.00           H  
ATOM   1718  CB  PRO   120      52.398  43.549  58.695  1.00  0.00           C  
ATOM   1719  HB2 PRO   120      51.492  43.521  58.093  1.00  0.00           H  
ATOM   1720  HB3 PRO   120      52.512  44.562  59.077  1.00  0.00           H  
ATOM   1721  CA  PRO   120      52.496  42.603  59.880  1.00  0.00           C  
ATOM   1722  HA  PRO   120      52.130  43.066  60.794  1.00  0.00           H  
ATOM   1723  C   PRO   120      51.679  41.319  59.683  1.00  0.00           C  
ATOM   1724  O   PRO   120      50.846  41.125  58.852  1.00  0.00           O  
ATOM   1725  N   ASP   121      52.130  40.299  60.398  1.00  0.00           N  
ATOM   1726  H   ASP   121      53.023  40.485  60.835  1.00  0.00           H  
ATOM   1727  CA  ASP   121      51.289  39.092  60.584  1.00  0.00           C  
ATOM   1728  HA  ASP   121      50.353  39.294  60.068  1.00  0.00           H  
ATOM   1729  CB  ASP   121      51.977  37.886  60.020  1.00  0.00           C  
ATOM   1730  HB2 ASP   121      51.332  37.018  60.141  1.00  0.00           H  
ATOM   1731  HB3 ASP   121      51.996  37.996  58.937  1.00  0.00           H  
ATOM   1732  CG  ASP   121      53.335  37.502  60.624  1.00  0.00           C  
ATOM   1733  OD1 ASP   121      53.670  36.334  60.350  1.00  0.00           O  
ATOM   1734  OD2 ASP   121      53.958  38.187  61.472  1.00  0.00           O  
ATOM   1735  C   ASP   121      50.801  39.005  62.087  1.00  0.00           C  
ATOM   1736  O   ASP   121      49.973  38.134  62.473  1.00  0.00           O  
ATOM   1737  N   ASN   122      51.340  39.955  62.894  1.00  0.00           N  
ATOM   1738  H   ASN   122      52.024  40.542  62.436  1.00  0.00           H  
ATOM   1739  CA  ASN   122      51.124  40.091  64.331  1.00  0.00           C  
ATOM   1740  HA  ASN   122      50.152  39.656  64.549  1.00  0.00           H  
ATOM   1741  CB  ASN   122      52.176  39.135  64.952  1.00  0.00           C  
ATOM   1742  HB2 ASN   122      51.852  38.801  65.936  1.00  0.00           H  
ATOM   1743  HB3 ASN   122      52.219  38.179  64.435  1.00  0.00           H  
ATOM   1744  CG  ASN   122      53.540  39.743  65.034  1.00  0.00           C  
ATOM   1745  OD1 ASN   122      53.872  40.474  65.925  1.00  0.00           O  
ATOM   1746  ND2 ASN   122      54.390  39.462  64.069  1.00  0.00           N  
ATOM   1747 HD21 ASN   122      55.316  39.868  64.051  1.00  0.00           H  
ATOM   1748 HD22 ASN   122      54.081  39.080  63.185  1.00  0.00           H  
ATOM   1749  C   ASN   122      50.990  41.477  64.906  1.00  0.00           C  
ATOM   1750  O   ASN   122      50.330  41.654  65.929  1.00  0.00           O  
ATOM   1751  N   GLU   123      51.627  42.405  64.133  1.00  0.00           N  
ATOM   1752  H   GLU   123      52.233  42.070  63.396  1.00  0.00           H  
ATOM   1753  CA  GLU   123      51.759  43.712  64.633  1.00  0.00           C  
ATOM   1754  HA  GLU   123      50.810  44.046  65.044  1.00  0.00           H  
ATOM   1755  CB  GLU   123      52.840  43.628  65.733  1.00  0.00           C  
ATOM   1756  HB2 GLU   123      52.514  42.929  66.501  1.00  0.00           H  
ATOM   1757  HB3 GLU   123      53.778  43.310  65.281  1.00  0.00           H  
ATOM   1758  CG  GLU   123      53.076  44.994  66.429  1.00  0.00           C  
ATOM   1759  HG2 GLU   123      53.384  45.785  65.748  1.00  0.00           H  
ATOM   1760  HG3 GLU   123      52.203  45.347  66.975  1.00  0.00           H  
ATOM   1761  CD  GLU   123      54.113  44.846  67.558  1.00  0.00           C  
ATOM   1762  OE1 GLU   123      53.692  45.063  68.726  1.00  0.00           O  
ATOM   1763  OE2 GLU   123      55.314  44.530  67.248  1.00  0.00           O  
ATOM   1764  C   GLU   123      52.012  44.701  63.425  1.00  0.00           C  
ATOM   1765  O   GLU   123      53.079  45.257  63.229  1.00  0.00           O  
ATOM   1766  N   ALA   124      51.014  45.004  62.604  1.00  0.00           N  
ATOM   1767  H   ALA   124      50.134  44.542  62.789  1.00  0.00           H  
ATOM   1768  CA  ALA   124      50.947  45.980  61.561  1.00  0.00           C  
ATOM   1769  HA  ALA   124      51.938  46.066  61.123  1.00  0.00           H  
ATOM   1770  CB  ALA   124      49.959  45.495  60.459  1.00  0.00           C  
ATOM   1771  HB1 ALA   124      50.077  44.436  60.234  1.00  0.00           H  
ATOM   1772  HB2 ALA   124      48.917  45.646  60.732  1.00  0.00           H  
ATOM   1773  HB3 ALA   124      50.107  46.149  59.602  1.00  0.00           H  
ATOM   1774  C   ALA   124      50.628  47.343  62.040  1.00  0.00           C  
ATOM   1775  O   ALA   124      50.385  47.495  63.263  1.00  0.00           O  
ATOM   1776  N   TYR   125      50.752  48.389  61.209  1.00  0.00           N  
ATOM   1777  H   TYR   125      51.035  48.204  60.256  1.00  0.00           H  
ATOM   1778  CA  TYR   125      50.465  49.782  61.532  1.00  0.00           C  
ATOM   1779  HA  TYR   125      50.993  49.916  62.474  1.00  0.00           H  
ATOM   1780  CB  TYR   125      50.990  50.675  60.407  1.00  0.00           C  
ATOM   1781  HB2 TYR   125      51.721  50.131  59.812  1.00  0.00           H  
ATOM   1782  HB3 TYR   125      50.192  50.922  59.709  1.00  0.00           H  
ATOM   1783  CG  TYR   125      51.591  51.888  61.005  1.00  0.00           C  
ATOM   1784  CD1 TYR   125      50.774  53.025  61.290  1.00  0.00           C  
ATOM   1785  HD1 TYR   125      49.696  52.931  61.339  1.00  0.00           H  
ATOM   1786  CE1 TYR   125      51.353  54.202  61.809  1.00  0.00           C  
ATOM   1787  HE1 TYR   125      50.752  54.931  62.338  1.00  0.00           H  
ATOM   1788  CZ  TYR   125      52.710  54.232  61.909  1.00  0.00           C  
ATOM   1789  OH  TYR   125      53.286  55.390  62.284  1.00  0.00           O  
ATOM   1790  HH  TYR   125      54.247  55.258  62.274  1.00  0.00           H  
ATOM   1791  CE2 TYR   125      53.539  53.116  61.702  1.00  0.00           C  
ATOM   1792  HE2 TYR   125      54.601  53.154  61.914  1.00  0.00           H  
ATOM   1793  CD2 TYR   125      52.954  51.966  61.258  1.00  0.00           C  
ATOM   1794  HD2 TYR   125      53.446  51.018  61.075  1.00  0.00           H  
ATOM   1795  C   TYR   125      48.937  49.968  61.731  1.00  0.00           C  
ATOM   1796  O   TYR   125      48.111  49.449  60.998  1.00  0.00           O  
ATOM   1797  N   GLU   126      48.465  50.571  62.824  1.00  0.00           N  
ATOM   1798  H   GLU   126      49.093  50.850  63.566  1.00  0.00           H  
ATOM   1799  CA  GLU   126      47.051  50.710  63.111  1.00  0.00           C  
ATOM   1800  HA  GLU   126      46.458  49.864  62.770  1.00  0.00           H  
ATOM   1801  CB  GLU   126      46.894  50.876  64.617  1.00  0.00           C  
ATOM   1802  HB2 GLU   126      47.239  49.926  65.021  1.00  0.00           H  
ATOM   1803  HB3 GLU   126      47.509  51.690  64.996  1.00  0.00           H  
ATOM   1804  CG  GLU   126      45.421  51.020  65.086  1.00  0.00           C  
ATOM   1805  HG2 GLU   126      45.447  51.022  66.174  1.00  0.00           H  
ATOM   1806  HG3 GLU   126      45.080  51.957  64.652  1.00  0.00           H  
ATOM   1807  CD  GLU   126      44.449  49.910  64.647  1.00  0.00           C  
ATOM   1808  OE1 GLU   126      43.938  49.084  65.484  1.00  0.00           O  
ATOM   1809  OE2 GLU   126      44.049  49.888  63.414  1.00  0.00           O  
ATOM   1810  C   GLU   126      46.674  52.004  62.365  1.00  0.00           C  
ATOM   1811  O   GLU   126      47.121  53.108  62.691  1.00  0.00           O  
ATOM   1812  N   MET   127      45.880  51.882  61.310  1.00  0.00           N  
ATOM   1813  H   MET   127      45.273  51.080  61.207  1.00  0.00           H  
ATOM   1814  CA  MET   127      45.768  52.999  60.404  1.00  0.00           C  
ATOM   1815  HA  MET   127      46.562  53.728  60.545  1.00  0.00           H  
ATOM   1816  CB  MET   127      45.905  52.369  59.032  1.00  0.00           C  
ATOM   1817  HB2 MET   127      46.909  51.952  58.998  1.00  0.00           H  
ATOM   1818  HB3 MET   127      45.107  51.637  58.927  1.00  0.00           H  
ATOM   1819  CG  MET   127      45.795  53.307  57.810  1.00  0.00           C  
ATOM   1820  HG2 MET   127      46.027  52.765  56.896  1.00  0.00           H  
ATOM   1821  HG3 MET   127      44.791  53.701  57.668  1.00  0.00           H  
ATOM   1822  SD  MET   127      46.728  54.908  58.084  1.00  0.00           S  
ATOM   1823  CE  MET   127      48.463  54.355  58.153  1.00  0.00           C  
ATOM   1824  HE1 MET   127      48.719  53.732  57.299  1.00  0.00           H  
ATOM   1825  HE2 MET   127      49.176  55.169  58.046  1.00  0.00           H  
ATOM   1826  HE3 MET   127      48.698  53.763  59.035  1.00  0.00           H  
ATOM   1827  C   MET   127      44.329  53.627  60.566  1.00  0.00           C  
ATOM   1828  O   MET   127      43.311  52.981  60.367  1.00  0.00           O  
ATOM   1829  N   PRO   128      44.187  54.924  60.969  1.00  0.00           N  
ATOM   1830  CD  PRO   128      45.278  55.683  61.528  1.00  0.00           C  
ATOM   1831  HD2 PRO   128      46.016  56.009  60.798  1.00  0.00           H  
ATOM   1832  HD3 PRO   128      45.772  55.028  62.242  1.00  0.00           H  
ATOM   1833  CG  PRO   128      44.731  56.925  62.089  1.00  0.00           C  
ATOM   1834  HG2 PRO   128      44.825  57.793  61.439  1.00  0.00           H  
ATOM   1835  HG3 PRO   128      45.210  57.087  63.053  1.00  0.00           H  
ATOM   1836  CB  PRO   128      43.246  56.644  62.203  1.00  0.00           C  
ATOM   1837  HB2 PRO   128      42.721  57.584  62.048  1.00  0.00           H  
ATOM   1838  HB3 PRO   128      42.901  56.324  63.184  1.00  0.00           H  
ATOM   1839  CA  PRO   128      42.916  55.463  61.241  1.00  0.00           C  
ATOM   1840  HA  PRO   128      42.257  54.736  61.710  1.00  0.00           H  
ATOM   1841  C   PRO   128      42.201  55.793  59.919  1.00  0.00           C  
ATOM   1842  O   PRO   128      40.986  55.760  59.892  1.00  0.00           O  
ATOM   1843  N   SER   129      42.974  56.172  58.856  1.00  0.00           N  
ATOM   1844  H   SER   129      43.799  55.605  58.714  1.00  0.00           H  
ATOM   1845  CA  SER   129      42.323  56.729  57.638  1.00  0.00           C  
ATOM   1846  HA  SER   129      41.529  56.038  57.363  1.00  0.00           H  
ATOM   1847  CB  SER   129      41.796  58.103  57.917  1.00  0.00           C  
ATOM   1848  HB2 SER   129      41.657  58.184  58.993  1.00  0.00           H  
ATOM   1849  HB3 SER   129      42.468  58.848  57.496  1.00  0.00           H  
ATOM   1850  OG  SER   129      40.579  58.208  57.338  1.00  0.00           O  
ATOM   1851  HG  SER   129      40.163  58.997  57.716  1.00  0.00           H  
ATOM   1852  C   SER   129      43.414  56.809  56.555  1.00  0.00           C  
ATOM   1853  O   SER   129      44.574  57.075  56.817  1.00  0.00           O  
ATOM   1854  N   GLU   130      43.002  56.625  55.280  1.00  0.00           N  
ATOM   1855  H   GLU   130      42.038  56.359  55.129  1.00  0.00           H  
ATOM   1856  CA  GLU   130      43.941  56.626  54.200  1.00  0.00           C  
ATOM   1857  HA  GLU   130      44.692  55.851  54.335  1.00  0.00           H  
ATOM   1858  CB  GLU   130      43.213  56.126  52.897  1.00  0.00           C  
ATOM   1859  HB2 GLU   130      44.021  55.664  52.334  1.00  0.00           H  
ATOM   1860  HB3 GLU   130      42.618  55.241  53.112  1.00  0.00           H  
ATOM   1861  CG  GLU   130      42.378  57.045  52.014  1.00  0.00           C  
ATOM   1862  HG2 GLU   130      43.038  57.824  51.637  1.00  0.00           H  
ATOM   1863  HG3 GLU   130      42.033  56.568  51.099  1.00  0.00           H  
ATOM   1864  CD  GLU   130      41.129  57.449  52.841  1.00  0.00           C  
ATOM   1865  OE1 GLU   130      40.629  58.604  52.675  1.00  0.00           O  
ATOM   1866  OE2 GLU   130      40.616  56.679  53.704  1.00  0.00           O  
ATOM   1867  C   GLU   130      44.563  58.010  53.922  1.00  0.00           C  
ATOM   1868  O   GLU   130      45.344  58.267  53.016  1.00  0.00           O  
ATOM   1869  N   GLU   131      44.186  59.070  54.648  1.00  0.00           N  
ATOM   1870  H   GLU   131      43.672  58.922  55.506  1.00  0.00           H  
ATOM   1871  CA  GLU   131      44.646  60.464  54.326  1.00  0.00           C  
ATOM   1872  HA  GLU   131      44.551  60.503  53.243  1.00  0.00           H  
ATOM   1873  CB  GLU   131      43.758  61.534  55.016  1.00  0.00           C  
ATOM   1874  HB2 GLU   131      42.740  61.158  54.945  1.00  0.00           H  
ATOM   1875  HB3 GLU   131      44.004  61.448  56.073  1.00  0.00           H  
ATOM   1876  CG  GLU   131      43.974  62.956  54.436  1.00  0.00           C  
ATOM   1877  HG2 GLU   131      43.788  63.754  55.151  1.00  0.00           H  
ATOM   1878  HG3 GLU   131      44.977  63.060  54.029  1.00  0.00           H  
ATOM   1879  CD  GLU   131      43.078  63.254  53.223  1.00  0.00           C  
ATOM   1880  OE1 GLU   131      43.526  63.368  52.014  1.00  0.00           O  
ATOM   1881  OE2 GLU   131      41.823  63.176  53.380  1.00  0.00           O  
ATOM   1882  C   GLU   131      46.124  60.769  54.779  1.00  0.00           C  
ATOM   1883  O   GLU   131      46.506  60.631  55.972  1.00  0.00           O  
ATOM   1884  N   GLY   132      46.880  61.270  53.846  1.00  0.00           N  
ATOM   1885  H   GLY   132      46.438  61.293  52.936  1.00  0.00           H  
ATOM   1886  CA  GLY   132      48.353  61.256  53.976  1.00  0.00           C  
ATOM   1887  HA2 GLY   132      48.716  62.274  53.853  1.00  0.00           H  
ATOM   1888  HA3 GLY   132      48.745  61.033  54.966  1.00  0.00           H  
ATOM   1889  C   GLY   132      48.990  60.282  52.938  1.00  0.00           C  
ATOM   1890  O   GLY   132      50.132  60.436  52.485  1.00  0.00           O  
ATOM   1891  N   TYR   133      48.078  59.392  52.378  1.00  0.00           N  
ATOM   1892  H   TYR   133      47.070  59.475  52.368  1.00  0.00           H  
ATOM   1893  CA  TYR   133      48.608  58.305  51.608  1.00  0.00           C  
ATOM   1894  HA  TYR   133      49.615  58.560  51.284  1.00  0.00           H  
ATOM   1895  CB  TYR   133      48.622  56.943  52.351  1.00  0.00           C  
ATOM   1896  HB2 TYR   133      47.684  56.396  52.279  1.00  0.00           H  
ATOM   1897  HB3 TYR   133      49.261  56.414  51.646  1.00  0.00           H  
ATOM   1898  CG  TYR   133      49.006  57.082  53.803  1.00  0.00           C  
ATOM   1899  CD1 TYR   133      50.338  56.991  54.277  1.00  0.00           C  
ATOM   1900  HD1 TYR   133      51.092  56.822  53.517  1.00  0.00           H  
ATOM   1901  CE1 TYR   133      50.606  57.074  55.628  1.00  0.00           C  
ATOM   1902  HE1 TYR   133      51.621  57.106  56.006  1.00  0.00           H  
ATOM   1903  CZ  TYR   133      49.553  57.269  56.548  1.00  0.00           C  
ATOM   1904  OH  TYR   133      49.800  57.522  57.838  1.00  0.00           O  
ATOM   1905  HH  TYR   133      49.023  57.744  58.373  1.00  0.00           H  
ATOM   1906  CE2 TYR   133      48.213  57.304  56.055  1.00  0.00           C  
ATOM   1907  HE2 TYR   133      47.398  57.394  56.764  1.00  0.00           H  
ATOM   1908  CD2 TYR   133      47.991  57.183  54.696  1.00  0.00           C  
ATOM   1909  HD2 TYR   133      46.976  57.046  54.344  1.00  0.00           H  
ATOM   1910  C   TYR   133      47.812  58.034  50.260  1.00  0.00           C  
ATOM   1911  O   TYR   133      48.396  57.750  49.226  1.00  0.00           O  
ATOM   1912  N   GLN   134      46.469  58.343  50.167  1.00  0.00           N  
ATOM   1913  H   GLN   134      45.929  58.664  50.960  1.00  0.00           H  
ATOM   1914  CA  GLN   134      45.685  58.224  48.954  1.00  0.00           C  
ATOM   1915  HA  GLN   134      46.358  58.301  48.102  1.00  0.00           H  
ATOM   1916  CB  GLN   134      44.998  56.834  48.804  1.00  0.00           C  
ATOM   1917  HB2 GLN   134      45.706  56.165  49.288  1.00  0.00           H  
ATOM   1918  HB3 GLN   134      44.138  56.837  49.471  1.00  0.00           H  
ATOM   1919  CG  GLN   134      44.519  56.345  47.472  1.00  0.00           C  
ATOM   1920  HG2 GLN   134      44.261  55.288  47.470  1.00  0.00           H  
ATOM   1921  HG3 GLN   134      43.659  56.930  47.152  1.00  0.00           H  
ATOM   1922  CD  GLN   134      45.573  56.578  46.449  1.00  0.00           C  
ATOM   1923  OE1 GLN   134      46.779  56.666  46.682  1.00  0.00           O  
ATOM   1924  NE2 GLN   134      45.309  56.859  45.174  1.00  0.00           N  
ATOM   1925 HE21 GLN   134      46.074  57.156  44.583  1.00  0.00           H  
ATOM   1926 HE22 GLN   134      44.332  57.025  44.974  1.00  0.00           H  
ATOM   1927  C   GLN   134      44.678  59.320  48.924  1.00  0.00           C  
ATOM   1928  O   GLN   134      44.234  59.753  50.014  1.00  0.00           O  
ATOM   1929  N   ASP   135      44.148  59.764  47.705  1.00  0.00           N  
ATOM   1930  H   ASP   135      44.538  59.630  46.782  1.00  0.00           H  
ATOM   1931  CA  ASP   135      43.299  61.009  47.707  1.00  0.00           C  
ATOM   1932  HA  ASP   135      42.577  60.949  48.519  1.00  0.00           H  
ATOM   1933  CB  ASP   135      44.217  62.193  47.884  1.00  0.00           C  
ATOM   1934  HB2 ASP   135      45.048  62.097  48.579  1.00  0.00           H  
ATOM   1935  HB3 ASP   135      44.675  62.339  46.907  1.00  0.00           H  
ATOM   1936  CG  ASP   135      43.617  63.546  48.238  1.00  0.00           C  
ATOM   1937  OD1 ASP   135      44.255  64.600  48.220  1.00  0.00           O  
ATOM   1938  OD2 ASP   135      42.445  63.597  48.736  1.00  0.00           O  
ATOM   1939  C   ASP   135      42.411  61.143  46.472  1.00  0.00           C  
ATOM   1940  O   ASP   135      42.843  60.670  45.443  1.00  0.00           O  
ATOM   1941  N   TYR   136      41.376  61.926  46.439  1.00  0.00           N  
ATOM   1942  H   TYR   136      40.998  62.291  47.303  1.00  0.00           H  
ATOM   1943  CA  TYR   136      40.339  61.735  45.453  1.00  0.00           C  
ATOM   1944  HA  TYR   136      40.584  61.236  44.518  1.00  0.00           H  
ATOM   1945  CB  TYR   136      39.254  60.816  46.016  1.00  0.00           C  
ATOM   1946  HB2 TYR   136      38.767  61.295  46.864  1.00  0.00           H  
ATOM   1947  HB3 TYR   136      38.459  60.632  45.296  1.00  0.00           H  
ATOM   1948  CG  TYR   136      39.752  59.519  46.497  1.00  0.00           C  
ATOM   1949  CD1 TYR   136      40.109  59.341  47.890  1.00  0.00           C  
ATOM   1950  HD1 TYR   136      39.990  60.194  48.548  1.00  0.00           H  
ATOM   1951  CE1 TYR   136      40.618  58.128  48.392  1.00  0.00           C  
ATOM   1952  HE1 TYR   136      40.750  57.948  49.453  1.00  0.00           H  
ATOM   1953  CZ  TYR   136      40.833  57.047  47.456  1.00  0.00           C  
ATOM   1954  OH  TYR   136      41.207  55.828  47.904  1.00  0.00           O  
ATOM   1955  HH  TYR   136      41.097  55.131  47.239  1.00  0.00           H  
ATOM   1956  CE2 TYR   136      40.502  57.191  46.071  1.00  0.00           C  
ATOM   1957  HE2 TYR   136      40.584  56.439  45.295  1.00  0.00           H  
ATOM   1958  CD2 TYR   136      40.012  58.448  45.652  1.00  0.00           C  
ATOM   1959  HD2 TYR   136      39.850  58.598  44.591  1.00  0.00           H  
ATOM   1960  C   TYR   136      39.722  63.085  45.084  1.00  0.00           C  
ATOM   1961  O   TYR   136      38.953  63.220  44.123  1.00  0.00           O  
ATOM   1962  N   GLU   137      40.088  64.114  45.816  1.00  0.00           N  
ATOM   1963  H   GLU   137      40.903  63.981  46.398  1.00  0.00           H  
ATOM   1964  CA  GLU   137      39.498  65.452  45.673  1.00  0.00           C  
ATOM   1965  HA  GLU   137      39.303  65.647  44.621  1.00  0.00           H  
ATOM   1966  CB  GLU   137      38.195  65.544  46.541  1.00  0.00           C  
ATOM   1967  HB2 GLU   137      38.291  64.911  47.421  1.00  0.00           H  
ATOM   1968  HB3 GLU   137      38.144  66.586  46.851  1.00  0.00           H  
ATOM   1969  CG  GLU   137      36.891  65.141  45.925  1.00  0.00           C  
ATOM   1970  HG2 GLU   137      37.082  64.273  45.296  1.00  0.00           H  
ATOM   1971  HG3 GLU   137      36.244  64.918  46.771  1.00  0.00           H  
ATOM   1972  CD  GLU   137      36.315  66.307  45.100  1.00  0.00           C  
ATOM   1973  OE1 GLU   137      36.266  66.217  43.852  1.00  0.00           O  
ATOM   1974  OE2 GLU   137      35.830  67.318  45.702  1.00  0.00           O  
ATOM   1975  C   GLU   137      40.538  66.522  46.211  1.00  0.00           C  
ATOM   1976  O   GLU   137      41.362  66.243  47.077  1.00  0.00           O  
ATOM   1977  N   PRO   138      40.329  67.808  45.859  1.00  0.00           N  
ATOM   1978  CD  PRO   138      39.816  68.278  44.643  1.00  0.00           C  
ATOM   1979  HD2 PRO   138      38.747  68.116  44.525  1.00  0.00           H  
ATOM   1980  HD3 PRO   138      40.261  67.704  43.833  1.00  0.00           H  
ATOM   1981  CG  PRO   138      40.156  69.762  44.501  1.00  0.00           C  
ATOM   1982  HG2 PRO   138      39.333  70.291  44.977  1.00  0.00           H  
ATOM   1983  HG3 PRO   138      40.313  70.097  43.478  1.00  0.00           H  
ATOM   1984  CB  PRO   138      41.397  69.856  45.348  1.00  0.00           C  
ATOM   1985  HB2 PRO   138      41.723  70.878  45.533  1.00  0.00           H  
ATOM   1986  HB3 PRO   138      42.229  69.442  44.782  1.00  0.00           H  
ATOM   1987  CA  PRO   138      41.171  68.863  46.449  1.00  0.00           C  
ATOM   1988  HA  PRO   138      42.144  68.547  46.818  1.00  0.00           H  
ATOM   1989  C   PRO   138      40.522  69.539  47.634  1.00  0.00           C  
ATOM   1990  O   PRO   138      41.032  70.606  48.062  1.00  0.00           O  
ATOM   1991  N   GLU   139      39.391  68.997  48.169  1.00  0.00           N  
ATOM   1992  H   GLU   139      38.880  68.401  47.531  1.00  0.00           H  
ATOM   1993  CA  GLU   139      38.635  69.612  49.252  1.00  0.00           C  
ATOM   1994  HA  GLU   139      39.412  70.013  49.899  1.00  0.00           H  
ATOM   1995  CB  GLU   139      37.748  70.744  48.751  1.00  0.00           C  
ATOM   1996  HB2 GLU   139      38.345  71.525  48.284  1.00  0.00           H  
ATOM   1997  HB3 GLU   139      36.985  70.369  48.072  1.00  0.00           H  
ATOM   1998  CG  GLU   139      36.864  71.427  49.814  1.00  0.00           C  
ATOM   1999  HG2 GLU   139      36.542  72.320  49.284  1.00  0.00           H  
ATOM   2000  HG3 GLU   139      36.019  70.824  50.141  1.00  0.00           H  
ATOM   2001  CD  GLU   139      37.662  72.006  50.982  1.00  0.00           C  
ATOM   2002  OE1 GLU   139      38.378  72.999  50.776  1.00  0.00           O  
ATOM   2003  OE2 GLU   139      37.603  71.489  52.125  1.00  0.00           O  
ATOM   2004  C   GLU   139      37.835  68.462  49.937  1.00  0.00           C  
ATOM   2005  O   GLU   139      37.441  67.430  49.365  1.00  0.00           O  
ATOM   2006  N   ALA   140      37.670  68.607  51.265  1.00  0.00           N  
ATOM   2007  H   ALA   140      37.893  69.481  51.721  1.00  0.00           H  
ATOM   2008  CA  ALA   140      37.182  67.564  52.163  1.00  0.00           C  
ATOM   2009  HA  ALA   140      37.511  66.590  51.810  1.00  0.00           H  
ATOM   2010  CB  ALA   140      37.754  67.839  53.584  1.00  0.00           C  
ATOM   2011  HB1 ALA   140      38.837  67.905  53.506  1.00  0.00           H  
ATOM   2012  HB2 ALA   140      37.297  68.778  53.890  1.00  0.00           H  
ATOM   2013  HB3 ALA   140      37.551  67.046  54.302  1.00  0.00           H  
ATOM   2014  C   ALA   140      35.644  67.526  52.128  1.00  0.00           C  
ATOM   2015  O   ALA   140      35.154  66.377  52.345  1.00  0.00           O  
ATOM   2016  OXT ALA   140      34.824  68.519  52.098  1.00  0.00           O  
TER    2017      ALA   140 
ATOM   2017  N   MET   141      23.757  40.451  18.842  1.00  0.00           N  
ATOM   2018  H1  MET   141      23.117  40.716  19.611  1.00  0.00           H  
ATOM   2019  H2  MET   141      23.449  39.504  18.556  1.00  0.00           H  
ATOM   2020  H3  MET   141      23.679  41.188  18.119  1.00  0.00           H  
ATOM   2021  CA  MET   141      25.165  40.406  19.392  1.00  0.00           C  
ATOM   2022  HA  MET   141      25.862  40.106  18.613  1.00  0.00           H  
ATOM   2023  CB  MET   141      25.669  41.718  19.890  1.00  0.00           C  
ATOM   2024  HB2 MET   141      25.220  42.104  20.804  1.00  0.00           H  
ATOM   2025  HB3 MET   141      26.679  41.516  20.242  1.00  0.00           H  
ATOM   2026  CG  MET   141      25.822  42.829  18.844  1.00  0.00           C  
ATOM   2027  HG2 MET   141      26.383  42.441  17.996  1.00  0.00           H  
ATOM   2028  HG3 MET   141      24.826  43.196  18.606  1.00  0.00           H  
ATOM   2029  SD  MET   141      26.585  44.294  19.515  1.00  0.00           S  
ATOM   2030  CE  MET   141      28.394  43.910  19.440  1.00  0.00           C  
ATOM   2031  HE1 MET   141      28.965  44.793  19.722  1.00  0.00           H  
ATOM   2032  HE2 MET   141      28.634  43.169  20.199  1.00  0.00           H  
ATOM   2033  HE3 MET   141      28.534  43.548  18.424  1.00  0.00           H  
ATOM   2034  C   MET   141      25.182  39.380  20.515  1.00  0.00           C  
ATOM   2035  O   MET   141      25.278  39.718  21.712  1.00  0.00           O  
ATOM   2036  N   ASP   142      24.940  38.035  20.223  1.00  0.00           N  
ATOM   2037  H   ASP   142      24.957  37.747  19.254  1.00  0.00           H  
ATOM   2038  CA  ASP   142      24.486  37.119  21.289  1.00  0.00           C  
ATOM   2039  HA  ASP   142      23.769  37.561  21.978  1.00  0.00           H  
ATOM   2040  CB  ASP   142      23.768  35.821  20.734  1.00  0.00           C  
ATOM   2041  HB2 ASP   142      23.600  35.089  21.522  1.00  0.00           H  
ATOM   2042  HB3 ASP   142      22.756  35.989  20.374  1.00  0.00           H  
ATOM   2043  CG  ASP   142      24.517  35.105  19.608  1.00  0.00           C  
ATOM   2044  OD1 ASP   142      23.949  34.067  19.152  1.00  0.00           O  
ATOM   2045  OD2 ASP   142      25.574  35.615  19.110  1.00  0.00           O  
ATOM   2046  C   ASP   142      25.664  36.728  22.301  1.00  0.00           C  
ATOM   2047  O   ASP   142      25.331  36.174  23.393  1.00  0.00           O  
ATOM   2048  N   VAL   143      26.885  37.201  22.147  1.00  0.00           N  
ATOM   2049  H   VAL   143      27.156  37.580  21.250  1.00  0.00           H  
ATOM   2050  CA  VAL   143      27.706  37.129  23.333  1.00  0.00           C  
ATOM   2051  HA  VAL   143      27.603  36.135  23.762  1.00  0.00           H  
ATOM   2052  CB  VAL   143      29.260  37.196  23.026  1.00  0.00           C  
ATOM   2053  HB  VAL   143      29.486  38.070  22.417  1.00  0.00           H  
ATOM   2054  CG1 VAL   143      30.066  37.422  24.295  1.00  0.00           C  
ATOM   2055 HG11 VAL   143      31.144  37.404  24.143  1.00  0.00           H  
ATOM   2056 HG12 VAL   143      29.781  38.379  24.727  1.00  0.00           H  
ATOM   2057 HG13 VAL   143      29.811  36.721  25.087  1.00  0.00           H  
ATOM   2058  CG2 VAL   143      29.681  35.875  22.368  1.00  0.00           C  
ATOM   2059 HG21 VAL   143      30.732  35.620  22.486  1.00  0.00           H  
ATOM   2060 HG22 VAL   143      29.317  35.067  22.999  1.00  0.00           H  
ATOM   2061 HG23 VAL   143      29.217  35.708  21.398  1.00  0.00           H  
ATOM   2062  C   VAL   143      27.267  38.165  24.389  1.00  0.00           C  
ATOM   2063  O   VAL   143      27.095  37.836  25.564  1.00  0.00           O  
ATOM   2064  N   PHE   144      27.165  39.417  23.929  1.00  0.00           N  
ATOM   2065  H   PHE   144      27.318  39.598  22.946  1.00  0.00           H  
ATOM   2066  CA  PHE   144      26.549  40.427  24.716  1.00  0.00           C  
ATOM   2067  HA  PHE   144      27.054  40.445  25.679  1.00  0.00           H  
ATOM   2068  CB  PHE   144      26.694  41.826  24.049  1.00  0.00           C  
ATOM   2069  HB2 PHE   144      27.740  42.027  23.824  1.00  0.00           H  
ATOM   2070  HB3 PHE   144      26.076  41.782  23.155  1.00  0.00           H  
ATOM   2071  CG  PHE   144      26.233  42.974  24.933  1.00  0.00           C  
ATOM   2072  CD1 PHE   144      27.007  43.258  26.079  1.00  0.00           C  
ATOM   2073  HD1 PHE   144      27.946  42.762  26.291  1.00  0.00           H  
ATOM   2074  CE1 PHE   144      26.677  44.356  26.833  1.00  0.00           C  
ATOM   2075  HE1 PHE   144      27.309  44.709  27.640  1.00  0.00           H  
ATOM   2076  CZ  PHE   144      25.494  45.042  26.679  1.00  0.00           C  
ATOM   2077  HZ  PHE   144      25.116  45.918  27.191  1.00  0.00           H  
ATOM   2078  CE2 PHE   144      24.589  44.509  25.734  1.00  0.00           C  
ATOM   2079  HE2 PHE   144      23.617  44.987  25.700  1.00  0.00           H  
ATOM   2080  CD2 PHE   144      24.946  43.504  24.824  1.00  0.00           C  
ATOM   2081  HD2 PHE   144      24.156  43.183  24.156  1.00  0.00           H  
ATOM   2082  C   PHE   144      25.064  40.113  25.211  1.00  0.00           C  
ATOM   2083  O   PHE   144      24.820  39.999  26.386  1.00  0.00           O  
ATOM   2084  N   MET   145      24.182  39.740  24.259  1.00  0.00           N  
ATOM   2085  H   MET   145      24.400  39.755  23.272  1.00  0.00           H  
ATOM   2086  CA  MET   145      22.769  39.621  24.689  1.00  0.00           C  
ATOM   2087  HA  MET   145      22.598  40.475  25.341  1.00  0.00           H  
ATOM   2088  CB  MET   145      21.784  39.561  23.407  1.00  0.00           C  
ATOM   2089  HB2 MET   145      22.263  38.866  22.719  1.00  0.00           H  
ATOM   2090  HB3 MET   145      20.756  39.343  23.690  1.00  0.00           H  
ATOM   2091  CG  MET   145      21.834  40.895  22.707  1.00  0.00           C  
ATOM   2092  HG2 MET   145      22.775  41.023  22.177  1.00  0.00           H  
ATOM   2093  HG3 MET   145      21.215  40.771  21.821  1.00  0.00           H  
ATOM   2094  SD  MET   145      21.524  42.425  23.736  1.00  0.00           S  
ATOM   2095  CE  MET   145      19.892  41.938  24.477  1.00  0.00           C  
ATOM   2096  HE1 MET   145      19.472  42.740  25.080  1.00  0.00           H  
ATOM   2097  HE2 MET   145      19.038  41.754  23.830  1.00  0.00           H  
ATOM   2098  HE3 MET   145      20.000  40.984  24.988  1.00  0.00           H  
ATOM   2099  C   MET   145      22.447  38.514  25.644  1.00  0.00           C  
ATOM   2100  O   MET   145      21.700  38.787  26.572  1.00  0.00           O  
ATOM   2101  N   LYS   146      23.082  37.315  25.482  1.00  0.00           N  
ATOM   2102  H   LYS   146      23.694  37.211  24.683  1.00  0.00           H  
ATOM   2103  CA  LYS   146      22.751  36.137  26.260  1.00  0.00           C  
ATOM   2104  HA  LYS   146      21.871  36.327  26.870  1.00  0.00           H  
ATOM   2105  CB  LYS   146      22.492  34.920  25.265  1.00  0.00           C  
ATOM   2106  HB2 LYS   146      23.473  34.557  24.965  1.00  0.00           H  
ATOM   2107  HB3 LYS   146      22.088  34.084  25.833  1.00  0.00           H  
ATOM   2108  CG  LYS   146      21.505  35.232  24.077  1.00  0.00           C  
ATOM   2109  HG2 LYS   146      20.644  35.790  24.439  1.00  0.00           H  
ATOM   2110  HG3 LYS   146      22.084  35.891  23.434  1.00  0.00           H  
ATOM   2111  CD  LYS   146      21.168  33.944  23.387  1.00  0.00           C  
ATOM   2112  HD2 LYS   146      22.114  33.467  23.139  1.00  0.00           H  
ATOM   2113  HD3 LYS   146      20.592  33.330  24.077  1.00  0.00           H  
ATOM   2114  CE  LYS   146      20.411  34.229  22.104  1.00  0.00           C  
ATOM   2115  HE2 LYS   146      19.422  34.551  22.422  1.00  0.00           H  
ATOM   2116  HE3 LYS   146      20.824  35.025  21.490  1.00  0.00           H  
ATOM   2117  NZ  LYS   146      20.224  32.951  21.384  1.00  0.00           N  
ATOM   2118  HZ1 LYS   146      19.695  33.149  20.515  1.00  0.00           H  
ATOM   2119  HZ2 LYS   146      21.117  32.630  20.968  1.00  0.00           H  
ATOM   2120  HZ3 LYS   146      19.750  32.176  21.880  1.00  0.00           H  
ATOM   2121  C   LYS   146      23.810  35.860  27.309  1.00  0.00           C  
ATOM   2122  O   LYS   146      23.472  35.375  28.377  1.00  0.00           O  
ATOM   2123  N   GLY   147      25.107  36.137  27.079  1.00  0.00           N  
ATOM   2124  H   GLY   147      25.272  36.688  26.247  1.00  0.00           H  
ATOM   2125  CA  GLY   147      26.171  35.701  27.962  1.00  0.00           C  
ATOM   2126  HA2 GLY   147      25.888  34.792  28.486  1.00  0.00           H  
ATOM   2127  HA3 GLY   147      26.919  35.338  27.260  1.00  0.00           H  
ATOM   2128  C   GLY   147      26.725  36.793  28.912  1.00  0.00           C  
ATOM   2129  O   GLY   147      27.418  36.427  29.852  1.00  0.00           O  
ATOM   2130  N   LEU   148      26.295  38.050  28.746  1.00  0.00           N  
ATOM   2131  H   LEU   148      25.555  38.225  28.079  1.00  0.00           H  
ATOM   2132  CA  LEU   148      26.609  39.016  29.752  1.00  0.00           C  
ATOM   2133  HA  LEU   148      27.692  39.059  29.842  1.00  0.00           H  
ATOM   2134  CB  LEU   148      25.964  40.342  29.344  1.00  0.00           C  
ATOM   2135  HB2 LEU   148      26.397  40.731  28.425  1.00  0.00           H  
ATOM   2136  HB3 LEU   148      24.931  40.108  29.093  1.00  0.00           H  
ATOM   2137  CG  LEU   148      26.002  41.445  30.398  1.00  0.00           C  
ATOM   2138  HG  LEU   148      25.768  41.108  31.406  1.00  0.00           H  
ATOM   2139  CD1 LEU   148      27.416  41.958  30.637  1.00  0.00           C  
ATOM   2140 HD11 LEU   148      27.912  42.224  29.705  1.00  0.00           H  
ATOM   2141 HD12 LEU   148      27.462  42.643  31.481  1.00  0.00           H  
ATOM   2142 HD13 LEU   148      27.940  41.066  30.971  1.00  0.00           H  
ATOM   2143  CD2 LEU   148      25.147  42.604  29.948  1.00  0.00           C  
ATOM   2144 HD21 LEU   148      24.171  42.202  29.681  1.00  0.00           H  
ATOM   2145 HD22 LEU   148      24.970  43.306  30.760  1.00  0.00           H  
ATOM   2146 HD23 LEU   148      25.660  43.000  29.074  1.00  0.00           H  
ATOM   2147  C   LEU   148      26.080  38.614  31.185  1.00  0.00           C  
ATOM   2148  O   LEU   148      26.898  38.594  32.085  1.00  0.00           O  
ATOM   2149  N   SER   149      24.825  38.209  31.239  1.00  0.00           N  
ATOM   2150  H   SER   149      24.271  38.481  30.439  1.00  0.00           H  
ATOM   2151  CA  SER   149      24.193  37.797  32.524  1.00  0.00           C  
ATOM   2152  HA  SER   149      24.237  38.611  33.244  1.00  0.00           H  
ATOM   2153  CB  SER   149      22.736  37.400  32.301  1.00  0.00           C  
ATOM   2154  HB2 SER   149      22.268  36.856  33.118  1.00  0.00           H  
ATOM   2155  HB3 SER   149      22.086  38.213  31.983  1.00  0.00           H  
ATOM   2156  OG  SER   149      22.595  36.457  31.295  1.00  0.00           O  
ATOM   2157  HG  SER   149      22.879  36.851  30.456  1.00  0.00           H  
ATOM   2158  C   SER   149      24.823  36.558  33.011  1.00  0.00           C  
ATOM   2159  O   SER   149      24.995  36.477  34.244  1.00  0.00           O  
ATOM   2160  N   LYS   150      25.325  35.710  32.095  1.00  0.00           N  
ATOM   2161  H   LYS   150      25.159  35.880  31.113  1.00  0.00           H  
ATOM   2162  CA  LYS   150      25.980  34.465  32.557  1.00  0.00           C  
ATOM   2163  HA  LYS   150      25.522  34.086  33.468  1.00  0.00           H  
ATOM   2164  CB  LYS   150      25.857  33.340  31.522  1.00  0.00           C  
ATOM   2165  HB2 LYS   150      26.111  33.697  30.526  1.00  0.00           H  
ATOM   2166  HB3 LYS   150      26.451  32.532  31.946  1.00  0.00           H  
ATOM   2167  CG  LYS   150      24.404  32.929  31.289  1.00  0.00           C  
ATOM   2168  HG2 LYS   150      23.976  32.408  32.143  1.00  0.00           H  
ATOM   2169  HG3 LYS   150      23.737  33.773  31.123  1.00  0.00           H  
ATOM   2170  CD  LYS   150      24.473  32.045  30.035  1.00  0.00           C  
ATOM   2171  HD2 LYS   150      24.752  32.622  29.155  1.00  0.00           H  
ATOM   2172  HD3 LYS   150      25.182  31.223  30.117  1.00  0.00           H  
ATOM   2173  CE  LYS   150      23.121  31.563  29.718  1.00  0.00           C  
ATOM   2174  HE2 LYS   150      22.688  31.128  30.616  1.00  0.00           H  
ATOM   2175  HE3 LYS   150      22.430  32.332  29.382  1.00  0.00           H  
ATOM   2176  NZ  LYS   150      23.215  30.509  28.631  1.00  0.00           N  
ATOM   2177  HZ1 LYS   150      22.337  30.013  28.394  1.00  0.00           H  
ATOM   2178  HZ2 LYS   150      23.647  30.953  27.801  1.00  0.00           H  
ATOM   2179  HZ3 LYS   150      23.859  29.769  28.964  1.00  0.00           H  
ATOM   2180  C   LYS   150      27.473  34.726  32.970  1.00  0.00           C  
ATOM   2181  O   LYS   150      27.984  33.935  33.778  1.00  0.00           O  
ATOM   2182  N   ALA   151      28.089  35.880  32.553  1.00  0.00           N  
ATOM   2183  H   ALA   151      27.706  36.352  31.745  1.00  0.00           H  
ATOM   2184  CA  ALA   151      29.386  36.358  33.013  1.00  0.00           C  
ATOM   2185  HA  ALA   151      30.034  35.545  33.331  1.00  0.00           H  
ATOM   2186  CB  ALA   151      30.066  37.299  31.934  1.00  0.00           C  
ATOM   2187  HB1 ALA   151      30.976  37.723  32.352  1.00  0.00           H  
ATOM   2188  HB2 ALA   151      30.293  36.625  31.110  1.00  0.00           H  
ATOM   2189  HB3 ALA   151      29.401  38.130  31.707  1.00  0.00           H  
ATOM   2190  C   ALA   151      29.160  37.132  34.382  1.00  0.00           C  
ATOM   2191  O   ALA   151      30.054  37.035  35.228  1.00  0.00           O  
ATOM   2192  N   LYS   152      27.956  37.716  34.732  1.00  0.00           N  
ATOM   2193  H   LYS   152      27.159  37.699  34.110  1.00  0.00           H  
ATOM   2194  CA  LYS   152      27.505  37.973  36.078  1.00  0.00           C  
ATOM   2195  HA  LYS   152      28.327  38.347  36.683  1.00  0.00           H  
ATOM   2196  CB  LYS   152      26.525  39.089  36.036  1.00  0.00           C  
ATOM   2197  HB2 LYS   152      25.706  38.876  35.352  1.00  0.00           H  
ATOM   2198  HB3 LYS   152      25.923  39.115  36.942  1.00  0.00           H  
ATOM   2199  CG  LYS   152      27.096  40.427  35.722  1.00  0.00           C  
ATOM   2200  HG2 LYS   152      28.080  40.534  36.175  1.00  0.00           H  
ATOM   2201  HG3 LYS   152      27.390  40.448  34.675  1.00  0.00           H  
ATOM   2202  CD  LYS   152      26.234  41.547  36.099  1.00  0.00           C  
ATOM   2203  HD2 LYS   152      25.969  41.434  37.148  1.00  0.00           H  
ATOM   2204  HD3 LYS   152      26.845  42.446  36.134  1.00  0.00           H  
ATOM   2205  CE  LYS   152      25.080  41.810  35.204  1.00  0.00           C  
ATOM   2206  HE2 LYS   152      25.318  41.780  34.143  1.00  0.00           H  
ATOM   2207  HE3 LYS   152      24.293  41.088  35.408  1.00  0.00           H  
ATOM   2208  NZ  LYS   152      24.498  43.159  35.534  1.00  0.00           N  
ATOM   2209  HZ1 LYS   152      24.401  43.344  36.548  1.00  0.00           H  
ATOM   2210  HZ2 LYS   152      24.967  43.968  35.089  1.00  0.00           H  
ATOM   2211  HZ3 LYS   152      23.502  43.195  35.254  1.00  0.00           H  
ATOM   2212  C   LYS   152      26.973  36.694  36.709  1.00  0.00           C  
ATOM   2213  O   LYS   152      25.951  36.649  37.326  1.00  0.00           O  
ATOM   2214  N   GLU   153      27.701  35.585  36.616  1.00  0.00           N  
ATOM   2215  H   GLU   153      28.599  35.692  36.164  1.00  0.00           H  
ATOM   2216  CA  GLU   153      27.448  34.398  37.419  1.00  0.00           C  
ATOM   2217  HA  GLU   153      27.024  34.510  38.414  1.00  0.00           H  
ATOM   2218  CB  GLU   153      26.522  33.383  36.700  1.00  0.00           C  
ATOM   2219  HB2 GLU   153      25.508  33.773  36.767  1.00  0.00           H  
ATOM   2220  HB3 GLU   153      26.974  33.177  35.733  1.00  0.00           H  
ATOM   2221  CG  GLU   153      26.189  32.049  37.374  1.00  0.00           C  
ATOM   2222  HG2 GLU   153      25.489  31.480  36.765  1.00  0.00           H  
ATOM   2223  HG3 GLU   153      27.038  31.383  37.514  1.00  0.00           H  
ATOM   2224  CD  GLU   153      25.652  32.257  38.770  1.00  0.00           C  
ATOM   2225  OE1 GLU   153      24.463  32.189  38.971  1.00  0.00           O  
ATOM   2226  OE2 GLU   153      26.481  32.503  39.669  1.00  0.00           O  
ATOM   2227  C   GLU   153      28.847  33.822  37.618  1.00  0.00           C  
ATOM   2228  O   GLU   153      29.682  33.786  36.696  1.00  0.00           O  
ATOM   2229  N   GLY   154      29.095  33.178  38.773  1.00  0.00           N  
ATOM   2230  H   GLY   154      28.320  33.008  39.399  1.00  0.00           H  
ATOM   2231  CA  GLY   154      30.156  32.120  38.774  1.00  0.00           C  
ATOM   2232  HA2 GLY   154      29.934  31.606  39.707  1.00  0.00           H  
ATOM   2233  HA3 GLY   154      30.175  31.467  37.904  1.00  0.00           H  
ATOM   2234  C   GLY   154      31.515  32.808  38.830  1.00  0.00           C  
ATOM   2235  O   GLY   154      32.495  32.437  38.164  1.00  0.00           O  
ATOM   2236  N   VAL   155      31.528  33.986  39.493  1.00  0.00           N  
ATOM   2237  H   VAL   155      30.689  34.292  39.969  1.00  0.00           H  
ATOM   2238  CA  VAL   155      32.614  34.970  39.471  1.00  0.00           C  
ATOM   2239  HA  VAL   155      33.135  34.774  38.536  1.00  0.00           H  
ATOM   2240  CB  VAL   155      32.065  36.444  39.414  1.00  0.00           C  
ATOM   2241  HB  VAL   155      31.611  36.743  40.357  1.00  0.00           H  
ATOM   2242  CG1 VAL   155      33.124  37.556  39.097  1.00  0.00           C  
ATOM   2243 HG11 VAL   155      32.661  38.538  39.176  1.00  0.00           H  
ATOM   2244 HG12 VAL   155      33.956  37.522  39.798  1.00  0.00           H  
ATOM   2245 HG13 VAL   155      33.440  37.659  38.061  1.00  0.00           H  
ATOM   2246  CG2 VAL   155      30.954  36.601  38.314  1.00  0.00           C  
ATOM   2247 HG21 VAL   155      31.280  36.266  37.331  1.00  0.00           H  
ATOM   2248 HG22 VAL   155      30.032  36.055  38.504  1.00  0.00           H  
ATOM   2249 HG23 VAL   155      30.770  37.654  38.108  1.00  0.00           H  
ATOM   2250  C   VAL   155      33.437  34.700  40.707  1.00  0.00           C  
ATOM   2251  O   VAL   155      32.952  34.570  41.856  1.00  0.00           O  
ATOM   2252  N   VAL   156      34.778  34.686  40.542  1.00  0.00           N  
ATOM   2253  H   VAL   156      35.090  34.830  39.591  1.00  0.00           H  
ATOM   2254  CA  VAL   156      35.628  34.868  41.692  1.00  0.00           C  
ATOM   2255  HA  VAL   156      35.008  34.984  42.578  1.00  0.00           H  
ATOM   2256  CB  VAL   156      36.308  33.565  41.995  1.00  0.00           C  
ATOM   2257  HB  VAL   156      36.884  33.713  42.906  1.00  0.00           H  
ATOM   2258  CG1 VAL   156      35.476  32.407  42.275  1.00  0.00           C  
ATOM   2259 HG11 VAL   156      36.045  31.482  42.350  1.00  0.00           H  
ATOM   2260 HG12 VAL   156      34.967  32.548  43.226  1.00  0.00           H  
ATOM   2261 HG13 VAL   156      34.771  32.399  41.446  1.00  0.00           H  
ATOM   2262  CG2 VAL   156      37.252  33.177  40.912  1.00  0.00           C  
ATOM   2263 HG21 VAL   156      37.923  34.010  40.712  1.00  0.00           H  
ATOM   2264 HG22 VAL   156      37.912  32.346  41.154  1.00  0.00           H  
ATOM   2265 HG23 VAL   156      36.734  32.974  39.976  1.00  0.00           H  
ATOM   2266  C   VAL   156      36.510  36.070  41.524  1.00  0.00           C  
ATOM   2267  O   VAL   156      36.506  36.787  40.524  1.00  0.00           O  
ATOM   2268  N   ALA   157      37.277  36.340  42.624  1.00  0.00           N  
ATOM   2269  H   ALA   157      37.130  35.799  43.466  1.00  0.00           H  
ATOM   2270  CA  ALA   157      38.105  37.567  42.693  1.00  0.00           C  
ATOM   2271  HA  ALA   157      38.233  38.034  41.719  1.00  0.00           H  
ATOM   2272  CB  ALA   157      37.405  38.526  43.599  1.00  0.00           C  
ATOM   2273  HB1 ALA   157      36.444  38.741  43.136  1.00  0.00           H  
ATOM   2274  HB2 ALA   157      37.301  38.152  44.616  1.00  0.00           H  
ATOM   2275  HB3 ALA   157      38.065  39.392  43.599  1.00  0.00           H  
ATOM   2276  C   ALA   157      39.533  37.258  43.161  1.00  0.00           C  
ATOM   2277  O   ALA   157      39.794  36.396  44.016  1.00  0.00           O  
ATOM   2278  N   ALA   158      40.494  38.158  42.667  1.00  0.00           N  
ATOM   2279  H   ALA   158      40.174  38.734  41.900  1.00  0.00           H  
ATOM   2280  CA  ALA   158      41.891  37.982  42.804  1.00  0.00           C  
ATOM   2281  HA  ALA   158      42.080  37.362  43.676  1.00  0.00           H  
ATOM   2282  CB  ALA   158      42.390  37.143  41.605  1.00  0.00           C  
ATOM   2283  HB1 ALA   158      42.436  37.781  40.724  1.00  0.00           H  
ATOM   2284  HB2 ALA   158      43.356  36.778  41.950  1.00  0.00           H  
ATOM   2285  HB3 ALA   158      41.770  36.271  41.409  1.00  0.00           H  
ATOM   2286  C   ALA   158      42.692  39.308  43.049  1.00  0.00           C  
ATOM   2287  O   ALA   158      42.214  40.395  42.849  1.00  0.00           O  
ATOM   2288  N   ALA   159      43.985  39.014  43.439  1.00  0.00           N  
ATOM   2289  H   ALA   159      44.399  38.125  43.194  1.00  0.00           H  
ATOM   2290  CA  ALA   159      44.877  40.156  43.778  1.00  0.00           C  
ATOM   2291  HA  ALA   159      44.706  40.991  43.102  1.00  0.00           H  
ATOM   2292  CB  ALA   159      44.552  40.702  45.158  1.00  0.00           C  
ATOM   2293  HB1 ALA   159      43.843  41.521  45.049  1.00  0.00           H  
ATOM   2294  HB2 ALA   159      44.027  39.913  45.692  1.00  0.00           H  
ATOM   2295  HB3 ALA   159      45.380  41.057  45.769  1.00  0.00           H  
ATOM   2296  C   ALA   159      46.298  39.666  43.626  1.00  0.00           C  
ATOM   2297  O   ALA   159      46.633  38.494  43.661  1.00  0.00           O  
ATOM   2298  N   GLU   160      47.110  40.693  43.503  1.00  0.00           N  
ATOM   2299  H   GLU   160      46.786  41.570  43.119  1.00  0.00           H  
ATOM   2300  CA  GLU   160      48.544  40.644  43.531  1.00  0.00           C  
ATOM   2301  HA  GLU   160      48.873  39.691  43.938  1.00  0.00           H  
ATOM   2302  CB  GLU   160      48.970  40.833  42.013  1.00  0.00           C  
ATOM   2303  HB2 GLU   160      48.656  39.988  41.404  1.00  0.00           H  
ATOM   2304  HB3 GLU   160      48.582  41.723  41.522  1.00  0.00           H  
ATOM   2305  CG  GLU   160      50.542  40.864  41.950  1.00  0.00           C  
ATOM   2306  HG2 GLU   160      50.862  41.046  40.926  1.00  0.00           H  
ATOM   2307  HG3 GLU   160      50.941  41.751  42.439  1.00  0.00           H  
ATOM   2308  CD  GLU   160      51.064  39.546  42.494  1.00  0.00           C  
ATOM   2309  OE1 GLU   160      51.153  38.537  41.757  1.00  0.00           O  
ATOM   2310  OE2 GLU   160      51.336  39.459  43.687  1.00  0.00           O  
ATOM   2311  C   GLU   160      49.037  41.799  44.350  1.00  0.00           C  
ATOM   2312  O   GLU   160      48.421  42.832  44.438  1.00  0.00           O  
ATOM   2313  N   LYS   161      50.213  41.587  45.070  1.00  0.00           N  
ATOM   2314  H   LYS   161      50.613  40.689  44.836  1.00  0.00           H  
ATOM   2315  CA  LYS   161      51.014  42.643  45.666  1.00  0.00           C  
ATOM   2316  HA  LYS   161      50.388  43.315  46.249  1.00  0.00           H  
ATOM   2317  CB  LYS   161      52.179  42.098  46.500  1.00  0.00           C  
ATOM   2318  HB2 LYS   161      52.713  41.398  45.861  1.00  0.00           H  
ATOM   2319  HB3 LYS   161      52.888  42.880  46.764  1.00  0.00           H  
ATOM   2320  CG  LYS   161      51.843  41.266  47.740  1.00  0.00           C  
ATOM   2321  HG2 LYS   161      51.054  41.843  48.217  1.00  0.00           H  
ATOM   2322  HG3 LYS   161      51.353  40.365  47.375  1.00  0.00           H  
ATOM   2323  CD  LYS   161      53.112  40.958  48.636  1.00  0.00           C  
ATOM   2324  HD2 LYS   161      53.804  40.296  48.121  1.00  0.00           H  
ATOM   2325  HD3 LYS   161      53.622  41.904  48.806  1.00  0.00           H  
ATOM   2326  CE  LYS   161      52.551  40.402  49.928  1.00  0.00           C  
ATOM   2327  HE2 LYS   161      52.229  41.272  50.495  1.00  0.00           H  
ATOM   2328  HE3 LYS   161      51.698  39.755  49.740  1.00  0.00           H  
ATOM   2329  NZ  LYS   161      53.495  39.584  50.784  1.00  0.00           N  
ATOM   2330  HZ1 LYS   161      53.846  38.683  50.413  1.00  0.00           H  
ATOM   2331  HZ2 LYS   161      54.310  40.218  50.862  1.00  0.00           H  
ATOM   2332  HZ3 LYS   161      53.216  39.418  51.768  1.00  0.00           H  
ATOM   2333  C   LYS   161      51.623  43.473  44.559  1.00  0.00           C  
ATOM   2334  O   LYS   161      52.649  43.205  44.011  1.00  0.00           O  
ATOM   2335  N   THR   162      51.058  44.601  44.082  1.00  0.00           N  
ATOM   2336  H   THR   162      50.110  44.826  44.350  1.00  0.00           H  
ATOM   2337  CA  THR   162      51.635  45.476  43.067  1.00  0.00           C  
ATOM   2338  HA  THR   162      52.336  44.911  42.456  1.00  0.00           H  
ATOM   2339  CB  THR   162      50.559  46.102  42.166  1.00  0.00           C  
ATOM   2340  HB  THR   162      51.028  46.686  41.377  1.00  0.00           H  
ATOM   2341  CG2 THR   162      49.728  45.123  41.421  1.00  0.00           C  
ATOM   2342 HG21 THR   162      49.114  45.518  40.614  1.00  0.00           H  
ATOM   2343 HG22 THR   162      50.428  44.400  41.008  1.00  0.00           H  
ATOM   2344 HG23 THR   162      49.037  44.662  42.123  1.00  0.00           H  
ATOM   2345  OG1 THR   162      49.766  47.031  42.861  1.00  0.00           O  
ATOM   2346  HG1 THR   162      49.083  47.323  42.237  1.00  0.00           H  
ATOM   2347  C   THR   162      52.340  46.643  43.776  1.00  0.00           C  
ATOM   2348  O   THR   162      52.269  46.917  44.970  1.00  0.00           O  
ATOM   2349  N   LYS   163      53.299  47.327  43.052  1.00  0.00           N  
ATOM   2350  H   LYS   163      53.559  46.799  42.230  1.00  0.00           H  
ATOM   2351  CA  LYS   163      54.013  48.570  43.525  1.00  0.00           C  
ATOM   2352  HA  LYS   163      54.463  48.427  44.505  1.00  0.00           H  
ATOM   2353  CB  LYS   163      55.091  49.012  42.504  1.00  0.00           C  
ATOM   2354  HB2 LYS   163      55.660  48.111  42.285  1.00  0.00           H  
ATOM   2355  HB3 LYS   163      54.443  49.264  41.667  1.00  0.00           H  
ATOM   2356  CG  LYS   163      55.980  50.246  42.910  1.00  0.00           C  
ATOM   2357  HG2 LYS   163      55.475  51.153  42.582  1.00  0.00           H  
ATOM   2358  HG3 LYS   163      55.995  50.191  43.996  1.00  0.00           H  
ATOM   2359  CD  LYS   163      57.421  50.202  42.363  1.00  0.00           C  
ATOM   2360  HD2 LYS   163      57.844  49.212  42.522  1.00  0.00           H  
ATOM   2361  HD3 LYS   163      57.351  50.209  41.277  1.00  0.00           H  
ATOM   2362  CE  LYS   163      58.576  51.112  42.928  1.00  0.00           C  
ATOM   2363  HE2 LYS   163      58.251  52.148  42.890  1.00  0.00           H  
ATOM   2364  HE3 LYS   163      58.679  50.756  43.950  1.00  0.00           H  
ATOM   2365  NZ  LYS   163      59.813  51.210  42.044  1.00  0.00           N  
ATOM   2366  HZ1 LYS   163      60.452  51.961  42.362  1.00  0.00           H  
ATOM   2367  HZ2 LYS   163      60.385  50.348  42.084  1.00  0.00           H  
ATOM   2368  HZ3 LYS   163      59.554  51.435  41.066  1.00  0.00           H  
ATOM   2369  C   LYS   163      53.041  49.753  43.835  1.00  0.00           C  
ATOM   2370  O   LYS   163      53.372  50.610  44.606  1.00  0.00           O  
ATOM   2371  N   GLN   164      51.818  49.571  43.254  1.00  0.00           N  
ATOM   2372  H   GLN   164      51.609  48.753  42.698  1.00  0.00           H  
ATOM   2373  CA  GLN   164      50.712  50.500  43.414  1.00  0.00           C  
ATOM   2374  HA  GLN   164      51.190  51.450  43.643  1.00  0.00           H  
ATOM   2375  CB  GLN   164      49.901  50.549  42.096  1.00  0.00           C  
ATOM   2376  HB2 GLN   164      49.806  49.501  41.818  1.00  0.00           H  
ATOM   2377  HB3 GLN   164      48.845  50.790  42.199  1.00  0.00           H  
ATOM   2378  CG  GLN   164      50.511  51.227  40.865  1.00  0.00           C  
ATOM   2379  HG2 GLN   164      49.746  51.361  40.103  1.00  0.00           H  
ATOM   2380  HG3 GLN   164      50.749  52.272  41.054  1.00  0.00           H  
ATOM   2381  CD  GLN   164      51.797  50.633  40.317  1.00  0.00           C  
ATOM   2382  OE1 GLN   164      51.882  49.411  40.125  1.00  0.00           O  
ATOM   2383  NE2 GLN   164      52.882  51.383  40.314  1.00  0.00           N  
ATOM   2384 HE21 GLN   164      53.724  51.007  39.899  1.00  0.00           H  
ATOM   2385 HE22 GLN   164      52.766  52.338  40.627  1.00  0.00           H  
ATOM   2386  C   GLN   164      49.764  50.160  44.612  1.00  0.00           C  
ATOM   2387  O   GLN   164      48.910  50.924  45.003  1.00  0.00           O  
ATOM   2388  N   GLY   165      49.837  48.854  45.125  1.00  0.00           N  
ATOM   2389  H   GLY   165      50.407  48.132  44.704  1.00  0.00           H  
ATOM   2390  CA  GLY   165      49.030  48.441  46.267  1.00  0.00           C  
ATOM   2391  HA2 GLY   165      49.507  48.756  47.192  1.00  0.00           H  
ATOM   2392  HA3 GLY   165      48.238  49.183  46.330  1.00  0.00           H  
ATOM   2393  C   GLY   165      48.381  46.955  46.203  1.00  0.00           C  
ATOM   2394  O   GLY   165      49.022  46.006  45.767  1.00  0.00           O  
ATOM   2395  N   VAL   166      47.155  46.705  46.789  1.00  0.00           N  
ATOM   2396  H   VAL   166      46.849  47.383  47.474  1.00  0.00           H  
ATOM   2397  CA  VAL   166      46.751  45.334  47.177  1.00  0.00           C  
ATOM   2398  HA  VAL   166      47.039  44.690  46.349  1.00  0.00           H  
ATOM   2399  CB  VAL   166      47.376  44.797  48.478  1.00  0.00           C  
ATOM   2400  HB  VAL   166      46.819  43.967  48.908  1.00  0.00           H  
ATOM   2401  CG1 VAL   166      48.815  44.520  48.358  1.00  0.00           C  
ATOM   2402 HG11 VAL   166      49.362  45.377  47.971  1.00  0.00           H  
ATOM   2403 HG12 VAL   166      49.236  44.190  49.305  1.00  0.00           H  
ATOM   2404 HG13 VAL   166      48.944  43.732  47.618  1.00  0.00           H  
ATOM   2405  CG2 VAL   166      47.102  45.897  49.513  1.00  0.00           C  
ATOM   2406 HG21 VAL   166      47.606  45.695  50.456  1.00  0.00           H  
ATOM   2407 HG22 VAL   166      47.381  46.891  49.169  1.00  0.00           H  
ATOM   2408 HG23 VAL   166      46.044  45.876  49.764  1.00  0.00           H  
ATOM   2409  C   VAL   166      45.214  45.207  47.100  1.00  0.00           C  
ATOM   2410  O   VAL   166      44.513  44.515  47.852  1.00  0.00           O  
ATOM   2411  N   ALA   167      44.617  45.966  46.139  1.00  0.00           N  
ATOM   2412  H   ALA   167      45.217  46.586  45.611  1.00  0.00           H  
ATOM   2413  CA  ALA   167      43.164  46.036  46.082  1.00  0.00           C  
ATOM   2414  HA  ALA   167      42.753  45.853  47.072  1.00  0.00           H  
ATOM   2415  CB  ALA   167      42.811  47.380  45.508  1.00  0.00           C  
ATOM   2416  HB1 ALA   167      42.996  47.319  44.437  1.00  0.00           H  
ATOM   2417  HB2 ALA   167      41.739  47.558  45.453  1.00  0.00           H  
ATOM   2418  HB3 ALA   167      43.382  48.221  45.895  1.00  0.00           H  
ATOM   2419  C   ALA   167      42.702  44.833  45.171  1.00  0.00           C  
ATOM   2420  O   ALA   167      43.245  44.695  44.051  1.00  0.00           O  
ATOM   2421  N   GLU   168      41.724  44.044  45.664  1.00  0.00           N  
ATOM   2422  H   GLU   168      41.208  44.456  46.430  1.00  0.00           H  
ATOM   2423  CA  GLU   168      41.222  42.882  44.888  1.00  0.00           C  
ATOM   2424  HA  GLU   168      42.080  42.519  44.328  1.00  0.00           H  
ATOM   2425  CB  GLU   168      40.834  41.691  45.793  1.00  0.00           C  
ATOM   2426  HB2 GLU   168      40.923  40.750  45.255  1.00  0.00           H  
ATOM   2427  HB3 GLU   168      41.533  41.759  46.624  1.00  0.00           H  
ATOM   2428  CG  GLU   168      39.379  41.723  46.227  1.00  0.00           C  
ATOM   2429  HG2 GLU   168      38.717  41.810  45.368  1.00  0.00           H  
ATOM   2430  HG3 GLU   168      39.070  40.764  46.639  1.00  0.00           H  
ATOM   2431  CD  GLU   168      39.022  42.862  47.139  1.00  0.00           C  
ATOM   2432  OE1 GLU   168      39.899  43.511  47.779  1.00  0.00           O  
ATOM   2433  OE2 GLU   168      37.787  43.031  47.259  1.00  0.00           O  
ATOM   2434  C   GLU   168      40.186  43.282  43.893  1.00  0.00           C  
ATOM   2435  O   GLU   168      39.409  44.307  44.040  1.00  0.00           O  
ATOM   2436  N   ALA   169      40.075  42.540  42.720  1.00  0.00           N  
ATOM   2437  H   ALA   169      40.560  41.678  42.510  1.00  0.00           H  
ATOM   2438  CA  ALA   169      39.081  42.842  41.755  1.00  0.00           C  
ATOM   2439  HA  ALA   169      38.248  43.436  42.125  1.00  0.00           H  
ATOM   2440  CB  ALA   169      39.693  43.555  40.518  1.00  0.00           C  
ATOM   2441  HB1 ALA   169      38.894  44.048  39.968  1.00  0.00           H  
ATOM   2442  HB2 ALA   169      40.468  44.226  40.886  1.00  0.00           H  
ATOM   2443  HB3 ALA   169      40.097  42.790  39.859  1.00  0.00           H  
ATOM   2444  C   ALA   169      38.368  41.540  41.377  1.00  0.00           C  
ATOM   2445  O   ALA   169      39.027  40.501  41.326  1.00  0.00           O  
ATOM   2446  N   ALA   170      37.089  41.664  41.008  1.00  0.00           N  
ATOM   2447  H   ALA   170      36.641  42.556  40.842  1.00  0.00           H  
ATOM   2448  CA  ALA   170      36.392  40.552  40.303  1.00  0.00           C  
ATOM   2449  HA  ALA   170      36.524  39.558  40.725  1.00  0.00           H  
ATOM   2450  CB  ALA   170      34.929  40.876  40.355  1.00  0.00           C  
ATOM   2451  HB1 ALA   170      34.421  39.985  39.992  1.00  0.00           H  
ATOM   2452  HB2 ALA   170      34.727  41.035  41.412  1.00  0.00           H  
ATOM   2453  HB3 ALA   170      34.651  41.712  39.716  1.00  0.00           H  
ATOM   2454  C   ALA   170      36.839  40.523  38.884  1.00  0.00           C  
ATOM   2455  O   ALA   170      37.155  41.593  38.331  1.00  0.00           O  
ATOM   2456  N   GLY   171      36.873  39.302  38.310  1.00  0.00           N  
ATOM   2457  H   GLY   171      36.539  38.502  38.830  1.00  0.00           H  
ATOM   2458  CA  GLY   171      37.229  39.179  36.876  1.00  0.00           C  
ATOM   2459  HA2 GLY   171      36.866  39.975  36.230  1.00  0.00           H  
ATOM   2460  HA3 GLY   171      38.316  39.136  36.855  1.00  0.00           H  
ATOM   2461  C   GLY   171      36.604  37.863  36.179  1.00  0.00           C  
ATOM   2462  O   GLY   171      37.043  36.735  36.318  1.00  0.00           O  
ATOM   2463  N   LYS   172      35.557  38.136  35.332  1.00  0.00           N  
ATOM   2464  H   LYS   172      35.052  38.988  35.535  1.00  0.00           H  
ATOM   2465  CA  LYS   172      34.872  37.206  34.477  1.00  0.00           C  
ATOM   2466  HA  LYS   172      35.595  36.446  34.190  1.00  0.00           H  
ATOM   2467  CB  LYS   172      33.606  36.592  35.122  1.00  0.00           C  
ATOM   2468  HB2 LYS   172      33.996  36.094  36.008  1.00  0.00           H  
ATOM   2469  HB3 LYS   172      32.843  37.287  35.468  1.00  0.00           H  
ATOM   2470  CG  LYS   172      33.016  35.491  34.140  1.00  0.00           C  
ATOM   2471  HG2 LYS   172      32.327  36.006  33.473  1.00  0.00           H  
ATOM   2472  HG3 LYS   172      33.861  35.078  33.593  1.00  0.00           H  
ATOM   2473  CD  LYS   172      32.327  34.402  34.889  1.00  0.00           C  
ATOM   2474  HD2 LYS   172      32.877  33.992  35.733  1.00  0.00           H  
ATOM   2475  HD3 LYS   172      31.403  34.894  35.188  1.00  0.00           H  
ATOM   2476  CE  LYS   172      31.912  33.339  33.889  1.00  0.00           C  
ATOM   2477  HE2 LYS   172      31.360  33.915  33.151  1.00  0.00           H  
ATOM   2478  HE3 LYS   172      32.726  32.811  33.399  1.00  0.00           H  
ATOM   2479  NZ  LYS   172      30.910  32.426  34.529  1.00  0.00           N  
ATOM   2480  HZ1 LYS   172      30.284  31.961  33.847  1.00  0.00           H  
ATOM   2481  HZ2 LYS   172      31.450  31.639  34.931  1.00  0.00           H  
ATOM   2482  HZ3 LYS   172      30.484  33.025  35.259  1.00  0.00           H  
ATOM   2483  C   LYS   172      34.612  37.960  33.147  1.00  0.00           C  
ATOM   2484  O   LYS   172      34.295  39.150  33.108  1.00  0.00           O  
ATOM   2485  N   THR   173      34.810  37.251  31.991  1.00  0.00           N  
ATOM   2486  H   THR   173      35.088  36.280  32.036  1.00  0.00           H  
ATOM   2487  CA  THR   173      34.781  37.811  30.593  1.00  0.00           C  
ATOM   2488  HA  THR   173      34.160  38.698  30.495  1.00  0.00           H  
ATOM   2489  CB  THR   173      36.207  38.221  30.206  1.00  0.00           C  
ATOM   2490  HB  THR   173      36.550  39.028  30.849  1.00  0.00           H  
ATOM   2491  CG2 THR   173      37.177  37.067  30.367  1.00  0.00           C  
ATOM   2492 HG21 THR   173      37.276  36.882  31.434  1.00  0.00           H  
ATOM   2493 HG22 THR   173      36.768  36.288  29.727  1.00  0.00           H  
ATOM   2494 HG23 THR   173      38.201  37.228  30.037  1.00  0.00           H  
ATOM   2495  OG1 THR   173      36.322  38.752  28.868  1.00  0.00           O  
ATOM   2496  HG1 THR   173      35.787  39.560  28.837  1.00  0.00           H  
ATOM   2497  C   THR   173      34.267  36.765  29.580  1.00  0.00           C  
ATOM   2498  O   THR   173      34.144  35.589  29.869  1.00  0.00           O  
ATOM   2499  N   LYS   174      33.878  37.234  28.388  1.00  0.00           N  
ATOM   2500  H   LYS   174      33.997  38.210  28.151  1.00  0.00           H  
ATOM   2501  CA  LYS   174      33.549  36.246  27.339  1.00  0.00           C  
ATOM   2502  HA  LYS   174      34.005  35.280  27.539  1.00  0.00           H  
ATOM   2503  CB  LYS   174      31.984  36.176  27.205  1.00  0.00           C  
ATOM   2504  HB2 LYS   174      31.590  36.076  28.215  1.00  0.00           H  
ATOM   2505  HB3 LYS   174      31.699  37.093  26.694  1.00  0.00           H  
ATOM   2506  CG  LYS   174      31.514  34.960  26.458  1.00  0.00           C  
ATOM   2507  HG2 LYS   174      30.428  34.908  26.508  1.00  0.00           H  
ATOM   2508  HG3 LYS   174      31.836  35.103  25.429  1.00  0.00           H  
ATOM   2509  CD  LYS   174      32.138  33.578  26.924  1.00  0.00           C  
ATOM   2510  HD2 LYS   174      33.163  33.412  26.597  1.00  0.00           H  
ATOM   2511  HD3 LYS   174      32.065  33.564  28.009  1.00  0.00           H  
ATOM   2512  CE  LYS   174      31.277  32.367  26.590  1.00  0.00           C  
ATOM   2513  HE2 LYS   174      31.442  31.540  27.276  1.00  0.00           H  
ATOM   2514  HE3 LYS   174      30.235  32.666  26.671  1.00  0.00           H  
ATOM   2515  NZ  LYS   174      31.641  31.685  25.250  1.00  0.00           N  
ATOM   2516  HZ1 LYS   174      32.637  31.872  25.040  1.00  0.00           H  
ATOM   2517  HZ2 LYS   174      31.411  30.676  25.299  1.00  0.00           H  
ATOM   2518  HZ3 LYS   174      31.015  31.968  24.475  1.00  0.00           H  
ATOM   2519  C   LYS   174      34.202  36.749  26.048  1.00  0.00           C  
ATOM   2520  O   LYS   174      33.862  37.774  25.466  1.00  0.00           O  
ATOM   2521  N   GLU   175      35.266  36.029  25.622  1.00  0.00           N  
ATOM   2522  H   GLU   175      35.447  35.163  26.112  1.00  0.00           H  
ATOM   2523  CA  GLU   175      35.687  35.982  24.231  1.00  0.00           C  
ATOM   2524  HA  GLU   175      36.556  35.331  24.177  1.00  0.00           H  
ATOM   2525  CB  GLU   175      34.523  35.359  23.425  1.00  0.00           C  
ATOM   2526  HB2 GLU   175      33.526  35.166  23.814  1.00  0.00           H  
ATOM   2527  HB3 GLU   175      34.387  36.019  22.571  1.00  0.00           H  
ATOM   2528  CG  GLU   175      34.895  34.007  22.868  1.00  0.00           C  
ATOM   2529  HG2 GLU   175      33.941  33.680  22.459  1.00  0.00           H  
ATOM   2530  HG3 GLU   175      35.688  34.149  22.136  1.00  0.00           H  
ATOM   2531  CD  GLU   175      35.291  32.948  23.881  1.00  0.00           C  
ATOM   2532  OE1 GLU   175      34.435  32.152  24.368  1.00  0.00           O  
ATOM   2533  OE2 GLU   175      36.497  32.814  24.233  1.00  0.00           O  
ATOM   2534  C   GLU   175      36.197  37.406  23.731  1.00  0.00           C  
ATOM   2535  O   GLU   175      36.126  37.649  22.538  1.00  0.00           O  
ATOM   2536  N   GLY   176      36.563  38.390  24.621  1.00  0.00           N  
ATOM   2537  H   GLY   176      36.678  38.089  25.580  1.00  0.00           H  
ATOM   2538  CA  GLY   176      36.939  39.747  24.233  1.00  0.00           C  
ATOM   2539  HA2 GLY   176      37.325  40.191  25.147  1.00  0.00           H  
ATOM   2540  HA3 GLY   176      37.670  39.737  23.428  1.00  0.00           H  
ATOM   2541  C   GLY   176      35.759  40.609  23.778  1.00  0.00           C  
ATOM   2542  O   GLY   176      35.818  41.271  22.724  1.00  0.00           O  
ATOM   2543  N   VAL   177      34.652  40.343  24.408  1.00  0.00           N  
ATOM   2544  H   VAL   177      34.672  39.478  24.931  1.00  0.00           H  
ATOM   2545  CA  VAL   177      33.424  41.049  24.120  1.00  0.00           C  
ATOM   2546  HA  VAL   177      33.661  41.828  23.399  1.00  0.00           H  
ATOM   2547  CB  VAL   177      32.251  40.135  23.552  1.00  0.00           C  
ATOM   2548  HB  VAL   177      32.053  39.481  24.400  1.00  0.00           H  
ATOM   2549  CG1 VAL   177      31.033  41.015  23.250  1.00  0.00           C  
ATOM   2550 HG11 VAL   177      30.263  40.460  22.719  1.00  0.00           H  
ATOM   2551 HG12 VAL   177      30.619  41.274  24.223  1.00  0.00           H  
ATOM   2552 HG13 VAL   177      31.306  41.926  22.720  1.00  0.00           H  
ATOM   2553  CG2 VAL   177      32.574  39.295  22.325  1.00  0.00           C  
ATOM   2554 HG21 VAL   177      33.462  38.680  22.460  1.00  0.00           H  
ATOM   2555 HG22 VAL   177      31.719  38.663  22.094  1.00  0.00           H  
ATOM   2556 HG23 VAL   177      32.751  40.019  21.533  1.00  0.00           H  
ATOM   2557  C   VAL   177      32.974  41.774  25.320  1.00  0.00           C  
ATOM   2558  O   VAL   177      32.426  42.846  25.181  1.00  0.00           O  
ATOM   2559  N   LEU   178      33.150  41.187  26.489  1.00  0.00           N  
ATOM   2560  H   LEU   178      33.806  40.417  26.492  1.00  0.00           H  
ATOM   2561  CA  LEU   178      32.704  41.820  27.706  1.00  0.00           C  
ATOM   2562  HA  LEU   178      32.906  42.878  27.549  1.00  0.00           H  
ATOM   2563  CB  LEU   178      31.189  41.638  27.917  1.00  0.00           C  
ATOM   2564  HB2 LEU   178      30.896  42.106  28.854  1.00  0.00           H  
ATOM   2565  HB3 LEU   178      30.664  42.240  27.178  1.00  0.00           H  
ATOM   2566  CG  LEU   178      30.660  40.189  27.715  1.00  0.00           C  
ATOM   2567  HG  LEU   178      31.205  39.552  27.022  1.00  0.00           H  
ATOM   2568  CD1 LEU   178      30.646  39.533  29.140  1.00  0.00           C  
ATOM   2569 HD11 LEU   178      29.836  39.996  29.699  1.00  0.00           H  
ATOM   2570 HD12 LEU   178      30.399  38.473  29.139  1.00  0.00           H  
ATOM   2571 HD13 LEU   178      31.591  39.706  29.649  1.00  0.00           H  
ATOM   2572  CD2 LEU   178      29.338  40.306  27.030  1.00  0.00           C  
ATOM   2573 HD21 LEU   178      28.646  40.857  27.663  1.00  0.00           H  
ATOM   2574 HD22 LEU   178      29.480  40.757  26.051  1.00  0.00           H  
ATOM   2575 HD23 LEU   178      28.881  39.331  26.874  1.00  0.00           H  
ATOM   2576  C   LEU   178      33.580  41.337  28.881  1.00  0.00           C  
ATOM   2577  O   LEU   178      34.162  40.228  28.809  1.00  0.00           O  
ATOM   2578  N   TYR   179      33.601  42.166  29.978  1.00  0.00           N  
ATOM   2579  H   TYR   179      32.983  42.963  30.048  1.00  0.00           H  
ATOM   2580  CA  TYR   179      34.585  42.057  31.035  1.00  0.00           C  
ATOM   2581  HA  TYR   179      34.810  40.998  31.139  1.00  0.00           H  
ATOM   2582  CB  TYR   179      35.954  42.781  30.783  1.00  0.00           C  
ATOM   2583  HB2 TYR   179      35.880  43.807  31.139  1.00  0.00           H  
ATOM   2584  HB3 TYR   179      36.771  42.373  31.375  1.00  0.00           H  
ATOM   2585  CG  TYR   179      36.362  42.793  29.319  1.00  0.00           C  
ATOM   2586  CD1 TYR   179      37.350  41.916  28.908  1.00  0.00           C  
ATOM   2587  HD1 TYR   179      37.850  41.312  29.655  1.00  0.00           H  
ATOM   2588  CE1 TYR   179      37.764  41.979  27.582  1.00  0.00           C  
ATOM   2589  HE1 TYR   179      38.555  41.316  27.254  1.00  0.00           H  
ATOM   2590  CZ  TYR   179      37.140  42.819  26.700  1.00  0.00           C  
ATOM   2591  OH  TYR   179      37.514  42.914  25.366  1.00  0.00           O  
ATOM   2592  HH  TYR   179      36.909  43.453  24.833  1.00  0.00           H  
ATOM   2593  CE2 TYR   179      36.152  43.733  27.127  1.00  0.00           C  
ATOM   2594  HE2 TYR   179      35.613  44.395  26.459  1.00  0.00           H  
ATOM   2595  CD2 TYR   179      35.760  43.703  28.482  1.00  0.00           C  
ATOM   2596  HD2 TYR   179      35.017  44.442  28.757  1.00  0.00           H  
ATOM   2597  C   TYR   179      33.901  42.498  32.354  1.00  0.00           C  
ATOM   2598  O   TYR   179      33.899  43.657  32.794  1.00  0.00           O  
ATOM   2599  N   VAL   180      33.262  41.521  33.036  1.00  0.00           N  
ATOM   2600  H   VAL   180      33.228  40.584  32.659  1.00  0.00           H  
ATOM   2601  CA  VAL   180      32.637  41.735  34.385  1.00  0.00           C  
ATOM   2602  HA  VAL   180      32.252  42.752  34.360  1.00  0.00           H  
ATOM   2603  CB  VAL   180      31.594  40.698  34.630  1.00  0.00           C  
ATOM   2604  HB  VAL   180      32.052  39.717  34.516  1.00  0.00           H  
ATOM   2605  CG1 VAL   180      30.963  40.653  36.046  1.00  0.00           C  
ATOM   2606 HG11 VAL   180      30.178  39.906  35.946  1.00  0.00           H  
ATOM   2607 HG12 VAL   180      31.708  40.295  36.754  1.00  0.00           H  
ATOM   2608 HG13 VAL   180      30.696  41.693  36.221  1.00  0.00           H  
ATOM   2609  CG2 VAL   180      30.488  40.860  33.602  1.00  0.00           C  
ATOM   2610 HG21 VAL   180      29.746  40.064  33.630  1.00  0.00           H  
ATOM   2611 HG22 VAL   180      30.026  41.843  33.667  1.00  0.00           H  
ATOM   2612 HG23 VAL   180      30.988  40.809  32.637  1.00  0.00           H  
ATOM   2613  C   VAL   180      33.695  41.787  35.457  1.00  0.00           C  
ATOM   2614  O   VAL   180      34.495  40.877  35.596  1.00  0.00           O  
ATOM   2615  N   GLY   181      33.674  43.017  36.100  1.00  0.00           N  
ATOM   2616  H   GLY   181      33.028  43.677  35.690  1.00  0.00           H  
ATOM   2617  CA  GLY   181      34.552  43.352  37.177  1.00  0.00           C  
ATOM   2618  HA2 GLY   181      33.965  43.884  37.922  1.00  0.00           H  
ATOM   2619  HA3 GLY   181      34.837  42.510  37.803  1.00  0.00           H  
ATOM   2620  C   GLY   181      35.807  44.144  36.805  1.00  0.00           C  
ATOM   2621  O   GLY   181      36.343  44.001  35.737  1.00  0.00           O  
ATOM   2622  N   SER   182      36.346  44.911  37.800  1.00  0.00           N  
ATOM   2623  H   SER   182      35.889  44.910  38.702  1.00  0.00           H  
ATOM   2624  CA  SER   182      37.435  45.803  37.547  1.00  0.00           C  
ATOM   2625  HA  SER   182      38.203  45.225  37.037  1.00  0.00           H  
ATOM   2626  CB  SER   182      37.019  46.957  36.708  1.00  0.00           C  
ATOM   2627  HB2 SER   182      37.866  47.638  36.752  1.00  0.00           H  
ATOM   2628  HB3 SER   182      36.794  46.581  35.712  1.00  0.00           H  
ATOM   2629  OG  SER   182      35.915  47.686  37.277  1.00  0.00           O  
ATOM   2630  HG  SER   182      35.678  48.413  36.681  1.00  0.00           H  
ATOM   2631  C   SER   182      38.143  46.272  38.838  1.00  0.00           C  
ATOM   2632  O   SER   182      37.402  46.324  39.843  1.00  0.00           O  
ATOM   2633  N   LYS   183      39.463  46.516  38.927  1.00  0.00           N  
ATOM   2634  H   LYS   183      39.959  46.569  38.047  1.00  0.00           H  
ATOM   2635  CA  LYS   183      40.032  47.036  40.146  1.00  0.00           C  
ATOM   2636  HA  LYS   183      39.497  46.554  40.961  1.00  0.00           H  
ATOM   2637  CB  LYS   183      41.538  46.683  40.229  1.00  0.00           C  
ATOM   2638  HB2 LYS   183      41.653  45.630  39.981  1.00  0.00           H  
ATOM   2639  HB3 LYS   183      42.057  47.183  39.414  1.00  0.00           H  
ATOM   2640  CG  LYS   183      42.173  46.958  41.630  1.00  0.00           C  
ATOM   2641  HG2 LYS   183      41.779  47.924  41.940  1.00  0.00           H  
ATOM   2642  HG3 LYS   183      41.833  46.209  42.342  1.00  0.00           H  
ATOM   2643  CD  LYS   183      43.707  47.115  41.490  1.00  0.00           C  
ATOM   2644  HD2 LYS   183      44.123  48.009  41.030  1.00  0.00           H  
ATOM   2645  HD3 LYS   183      44.011  47.218  42.529  1.00  0.00           H  
ATOM   2646  CE  LYS   183      44.287  45.794  41.093  1.00  0.00           C  
ATOM   2647  HE2 LYS   183      44.002  45.142  41.915  1.00  0.00           H  
ATOM   2648  HE3 LYS   183      43.766  45.355  40.246  1.00  0.00           H  
ATOM   2649  NZ  LYS   183      45.772  45.752  40.967  1.00  0.00           N  
ATOM   2650  HZ1 LYS   183      46.148  45.960  41.910  1.00  0.00           H  
ATOM   2651  HZ2 LYS   183      46.180  44.836  40.707  1.00  0.00           H  
ATOM   2652  HZ3 LYS   183      46.180  46.491  40.366  1.00  0.00           H  
ATOM   2653  C   LYS   183      39.775  48.489  40.329  1.00  0.00           C  
ATOM   2654  O   LYS   183      40.221  49.277  39.481  1.00  0.00           O  
ATOM   2655  N   THR   184      39.123  48.860  41.489  1.00  0.00           N  
ATOM   2656  H   THR   184      38.717  48.154  42.088  1.00  0.00           H  
ATOM   2657  CA  THR   184      38.833  50.214  41.945  1.00  0.00           C  
ATOM   2658  HA  THR   184      38.175  50.080  42.800  1.00  0.00           H  
ATOM   2659  CB  THR   184      37.882  50.941  40.908  1.00  0.00           C  
ATOM   2660  HB  THR   184      37.193  50.205  40.499  1.00  0.00           H  
ATOM   2661  CG2 THR   184      37.074  51.982  41.598  1.00  0.00           C  
ATOM   2662 HG21 THR   184      37.616  52.917  41.722  1.00  0.00           H  
ATOM   2663 HG22 THR   184      36.203  52.029  40.947  1.00  0.00           H  
ATOM   2664 HG23 THR   184      36.760  51.606  42.569  1.00  0.00           H  
ATOM   2665  OG1 THR   184      38.576  51.445  39.765  1.00  0.00           O  
ATOM   2666  HG1 THR   184      38.995  50.730  39.262  1.00  0.00           H  
ATOM   2667  C   THR   184      40.088  50.984  42.351  1.00  0.00           C  
ATOM   2668  O   THR   184      41.154  50.891  41.732  1.00  0.00           O  
ATOM   2669  N   LYS   185      40.013  51.787  43.459  1.00  0.00           N  
ATOM   2670  H   LYS   185      39.213  51.621  44.055  1.00  0.00           H  
ATOM   2671  CA  LYS   185      40.986  52.754  43.855  1.00  0.00           C  
ATOM   2672  HA  LYS   185      41.981  52.388  43.610  1.00  0.00           H  
ATOM   2673  CB  LYS   185      40.819  54.043  43.002  1.00  0.00           C  
ATOM   2674  HB2 LYS   185      40.728  53.712  41.969  1.00  0.00           H  
ATOM   2675  HB3 LYS   185      39.878  54.376  43.435  1.00  0.00           H  
ATOM   2676  CG  LYS   185      41.912  55.128  43.075  1.00  0.00           C  
ATOM   2677  HG2 LYS   185      41.397  56.036  42.768  1.00  0.00           H  
ATOM   2678  HG3 LYS   185      42.236  55.270  44.104  1.00  0.00           H  
ATOM   2679  CD  LYS   185      43.068  54.739  42.201  1.00  0.00           C  
ATOM   2680  HD2 LYS   185      43.488  53.752  42.388  1.00  0.00           H  
ATOM   2681  HD3 LYS   185      42.563  54.633  41.243  1.00  0.00           H  
ATOM   2682  CE  LYS   185      44.255  55.806  42.289  1.00  0.00           C  
ATOM   2683  HE2 LYS   185      43.800  56.762  42.042  1.00  0.00           H  
ATOM   2684  HE3 LYS   185      44.570  55.911  43.325  1.00  0.00           H  
ATOM   2685  NZ  LYS   185      45.475  55.563  41.455  1.00  0.00           N  
ATOM   2686  HZ1 LYS   185      45.475  55.932  40.486  1.00  0.00           H  
ATOM   2687  HZ2 LYS   185      46.289  55.989  41.934  1.00  0.00           H  
ATOM   2688  HZ3 LYS   185      45.716  54.563  41.337  1.00  0.00           H  
ATOM   2689  C   LYS   185      41.032  52.846  45.356  1.00  0.00           C  
ATOM   2690  O   LYS   185      41.137  53.910  45.892  1.00  0.00           O  
ATOM   2691  N   GLU   186      40.902  51.648  46.034  1.00  0.00           N  
ATOM   2692  H   GLU   186      40.944  50.776  45.525  1.00  0.00           H  
ATOM   2693  CA  GLU   186      40.881  51.709  47.458  1.00  0.00           C  
ATOM   2694  HA  GLU   186      40.232  52.487  47.854  1.00  0.00           H  
ATOM   2695  CB  GLU   186      40.470  50.345  47.958  1.00  0.00           C  
ATOM   2696  HB2 GLU   186      41.229  49.660  47.584  1.00  0.00           H  
ATOM   2697  HB3 GLU   186      40.455  50.287  49.044  1.00  0.00           H  
ATOM   2698  CG  GLU   186      39.169  49.754  47.345  1.00  0.00           C  
ATOM   2699  HG2 GLU   186      38.522  49.353  48.123  1.00  0.00           H  
ATOM   2700  HG3 GLU   186      38.519  50.506  46.902  1.00  0.00           H  
ATOM   2701  CD  GLU   186      39.322  48.750  46.299  1.00  0.00           C  
ATOM   2702  OE1 GLU   186      39.515  49.129  45.104  1.00  0.00           O  
ATOM   2703  OE2 GLU   186      39.349  47.525  46.617  1.00  0.00           O  
ATOM   2704  C   GLU   186      42.253  52.014  47.992  1.00  0.00           C  
ATOM   2705  O   GLU   186      43.274  51.700  47.394  1.00  0.00           O  
ATOM   2706  N   GLY   187      42.283  52.413  49.298  1.00  0.00           N  
ATOM   2707  H   GLY   187      41.442  52.421  49.859  1.00  0.00           H  
ATOM   2708  CA  GLY   187      43.508  53.072  49.788  1.00  0.00           C  
ATOM   2709  HA2 GLY   187      44.089  53.509  48.979  1.00  0.00           H  
ATOM   2710  HA3 GLY   187      43.206  53.944  50.365  1.00  0.00           H  
ATOM   2711  C   GLY   187      44.450  52.038  50.477  1.00  0.00           C  
ATOM   2712  O   GLY   187      44.915  52.443  51.533  1.00  0.00           O  
ATOM   2713  N   VAL   188      44.722  50.815  49.931  1.00  0.00           N  
ATOM   2714  H   VAL   188      44.227  50.595  49.077  1.00  0.00           H  
ATOM   2715  CA  VAL   188      45.235  49.721  50.738  1.00  0.00           C  
ATOM   2716  HA  VAL   188      45.437  50.050  51.755  1.00  0.00           H  
ATOM   2717  CB  VAL   188      44.269  48.490  50.666  1.00  0.00           C  
ATOM   2718  HB  VAL   188      44.855  47.655  51.045  1.00  0.00           H  
ATOM   2719  CG1 VAL   188      42.974  48.602  51.453  1.00  0.00           C  
ATOM   2720 HG11 VAL   188      43.265  48.691  52.498  1.00  0.00           H  
ATOM   2721 HG12 VAL   188      42.379  49.484  51.226  1.00  0.00           H  
ATOM   2722 HG13 VAL   188      42.371  47.709  51.303  1.00  0.00           H  
ATOM   2723  CG2 VAL   188      43.875  48.158  49.207  1.00  0.00           C  
ATOM   2724 HG21 VAL   188      43.108  48.825  48.819  1.00  0.00           H  
ATOM   2725 HG22 VAL   188      44.749  48.188  48.559  1.00  0.00           H  
ATOM   2726 HG23 VAL   188      43.546  47.121  49.209  1.00  0.00           H  
ATOM   2727  C   VAL   188      46.573  49.343  50.199  1.00  0.00           C  
ATOM   2728  O   VAL   188      46.893  49.489  48.994  1.00  0.00           O  
ATOM   2729  N   VAL   189      47.484  49.029  51.146  1.00  0.00           N  
ATOM   2730  H   VAL   189      47.154  48.903  52.093  1.00  0.00           H  
ATOM   2731  CA  VAL   189      48.940  49.045  51.077  1.00  0.00           C  
ATOM   2732  HA  VAL   189      49.346  48.713  50.124  1.00  0.00           H  
ATOM   2733  CB  VAL   189      49.572  50.383  51.501  1.00  0.00           C  
ATOM   2734  HB  VAL   189      49.293  50.636  52.521  1.00  0.00           H  
ATOM   2735  CG1 VAL   189      51.049  50.474  51.333  1.00  0.00           C  
ATOM   2736 HG11 VAL   189      51.335  51.506  51.528  1.00  0.00           H  
ATOM   2737 HG12 VAL   189      51.531  49.781  52.019  1.00  0.00           H  
ATOM   2738 HG13 VAL   189      51.425  50.217  50.345  1.00  0.00           H  
ATOM   2739  CG2 VAL   189      48.875  51.528  50.731  1.00  0.00           C  
ATOM   2740 HG21 VAL   189      48.962  51.447  49.650  1.00  0.00           H  
ATOM   2741 HG22 VAL   189      47.820  51.573  50.991  1.00  0.00           H  
ATOM   2742 HG23 VAL   189      49.257  52.488  51.075  1.00  0.00           H  
ATOM   2743  C   VAL   189      49.475  48.048  52.025  1.00  0.00           C  
ATOM   2744  O   VAL   189      49.060  47.986  53.202  1.00  0.00           O  
ATOM   2745  N   HIE   190      50.420  47.194  51.579  1.00  0.00           N  
ATOM   2746  H   HIE   190      50.948  47.416  50.746  1.00  0.00           H  
ATOM   2747  CA  HIE   190      50.856  46.109  52.429  1.00  0.00           C  
ATOM   2748  HA  HIE   190      50.005  45.609  52.887  1.00  0.00           H  
ATOM   2749  CB  HIE   190      51.674  45.122  51.704  1.00  0.00           C  
ATOM   2750  HB2 HIE   190      51.025  44.770  50.904  1.00  0.00           H  
ATOM   2751  HB3 HIE   190      52.417  45.618  51.082  1.00  0.00           H  
ATOM   2752  CG  HIE   190      52.192  43.971  52.479  1.00  0.00           C  
ATOM   2753  ND1 HIE   190      53.395  43.983  53.202  1.00  0.00           N  
ATOM   2754  CE1 HIE   190      53.601  42.773  53.640  1.00  0.00           C  
ATOM   2755  HE1 HIE   190      54.559  42.405  53.973  1.00  0.00           H  
ATOM   2756  NE2 HIE   190      52.556  42.007  53.258  1.00  0.00           N  
ATOM   2757  HE2 HIE   190      52.488  40.992  53.394  1.00  0.00           H  
ATOM   2758  CD2 HIE   190      51.604  42.773  52.688  1.00  0.00           C  
ATOM   2759  HD2 HIE   190      50.638  42.555  52.264  1.00  0.00           H  
ATOM   2760  C   HIE   190      51.612  46.737  53.590  1.00  0.00           C  
ATOM   2761  O   HIE   190      52.213  47.753  53.495  1.00  0.00           O  
ATOM   2762  N   GLY   191      51.557  46.016  54.758  1.00  0.00           N  
ATOM   2763  H   GLY   191      51.109  45.110  54.795  1.00  0.00           H  
ATOM   2764  CA  GLY   191      52.195  46.533  55.994  1.00  0.00           C  
ATOM   2765  HA2 GLY   191      52.600  45.681  56.536  1.00  0.00           H  
ATOM   2766  HA3 GLY   191      53.015  47.208  55.759  1.00  0.00           H  
ATOM   2767  C   GLY   191      51.359  47.255  56.988  1.00  0.00           C  
ATOM   2768  O   GLY   191      51.923  47.797  57.955  1.00  0.00           O  
ATOM   2769  N   VAL   192      50.001  47.353  56.813  1.00  0.00           N  
ATOM   2770  H   VAL   192      49.705  46.826  56.002  1.00  0.00           H  
ATOM   2771  CA  VAL   192      49.143  48.405  57.304  1.00  0.00           C  
ATOM   2772  HA  VAL   192      49.552  48.728  58.258  1.00  0.00           H  
ATOM   2773  CB  VAL   192      49.213  49.574  56.295  1.00  0.00           C  
ATOM   2774  HB  VAL   192      48.634  49.302  55.415  1.00  0.00           H  
ATOM   2775  CG1 VAL   192      48.632  50.825  56.822  1.00  0.00           C  
ATOM   2776 HG11 VAL   192      47.710  50.526  57.316  1.00  0.00           H  
ATOM   2777 HG12 VAL   192      49.375  51.304  57.456  1.00  0.00           H  
ATOM   2778 HG13 VAL   192      48.456  51.542  56.022  1.00  0.00           H  
ATOM   2779  CG2 VAL   192      50.537  50.083  55.726  1.00  0.00           C  
ATOM   2780 HG21 VAL   192      51.312  50.238  56.474  1.00  0.00           H  
ATOM   2781 HG22 VAL   192      50.965  49.313  55.087  1.00  0.00           H  
ATOM   2782 HG23 VAL   192      50.433  50.919  55.036  1.00  0.00           H  
ATOM   2783  C   VAL   192      47.798  47.781  57.400  1.00  0.00           C  
ATOM   2784  O   VAL   192      47.304  47.135  56.518  1.00  0.00           O  
ATOM   2785  N   ALA   193      47.150  48.075  58.589  1.00  0.00           N  
ATOM   2786  H   ALA   193      47.485  48.750  59.264  1.00  0.00           H  
ATOM   2787  CA  ALA   193      45.762  47.605  58.756  1.00  0.00           C  
ATOM   2788  HA  ALA   193      45.740  46.604  58.331  1.00  0.00           H  
ATOM   2789  CB  ALA   193      45.560  47.364  60.286  1.00  0.00           C  
ATOM   2790  HB1 ALA   193      44.589  47.040  60.655  1.00  0.00           H  
ATOM   2791  HB2 ALA   193      46.143  46.455  60.420  1.00  0.00           H  
ATOM   2792  HB3 ALA   193      45.901  48.168  60.935  1.00  0.00           H  
ATOM   2793  C   ALA   193      44.688  48.558  58.113  1.00  0.00           C  
ATOM   2794  O   ALA   193      45.053  49.565  57.456  1.00  0.00           O  
ATOM   2795  N   THR   194      43.417  48.132  58.227  1.00  0.00           N  
ATOM   2796  H   THR   194      43.178  47.323  58.786  1.00  0.00           H  
ATOM   2797  CA  THR   194      42.396  48.820  57.488  1.00  0.00           C  
ATOM   2798  HA  THR   194      41.459  48.273  57.562  1.00  0.00           H  
ATOM   2799  CB  THR   194      42.685  48.778  55.990  1.00  0.00           C  
ATOM   2800  HB  THR   194      43.604  49.304  55.741  1.00  0.00           H  
ATOM   2801  CG2 THR   194      42.683  47.415  55.513  1.00  0.00           C  
ATOM   2802 HG21 THR   194      43.090  47.444  54.504  1.00  0.00           H  
ATOM   2803 HG22 THR   194      43.179  46.638  56.092  1.00  0.00           H  
ATOM   2804 HG23 THR   194      41.697  47.046  55.238  1.00  0.00           H  
ATOM   2805  OG1 THR   194      41.613  49.368  55.305  1.00  0.00           O  
ATOM   2806  HG1 THR   194      40.888  48.727  55.367  1.00  0.00           H  
ATOM   2807  C   THR   194      42.155  50.221  58.198  1.00  0.00           C  
ATOM   2808  O   THR   194      42.501  50.449  59.336  1.00  0.00           O  
ATOM   2809  N   VAL   195      41.414  51.151  57.514  1.00  0.00           N  
ATOM   2810  H   VAL   195      40.971  50.847  56.658  1.00  0.00           H  
ATOM   2811  CA  VAL   195      40.908  52.354  58.070  1.00  0.00           C  
ATOM   2812  HA  VAL   195      41.694  52.917  58.568  1.00  0.00           H  
ATOM   2813  CB  VAL   195      40.224  53.185  56.992  1.00  0.00           C  
ATOM   2814  HB  VAL   195      40.001  54.076  57.575  1.00  0.00           H  
ATOM   2815  CG1 VAL   195      41.359  53.639  55.995  1.00  0.00           C  
ATOM   2816 HG11 VAL   195      41.651  52.833  55.324  1.00  0.00           H  
ATOM   2817 HG12 VAL   195      41.044  54.450  55.341  1.00  0.00           H  
ATOM   2818 HG13 VAL   195      42.282  53.804  56.548  1.00  0.00           H  
ATOM   2819  CG2 VAL   195      39.010  52.626  56.319  1.00  0.00           C  
ATOM   2820 HG21 VAL   195      39.302  51.892  55.571  1.00  0.00           H  
ATOM   2821 HG22 VAL   195      38.345  52.107  57.006  1.00  0.00           H  
ATOM   2822 HG23 VAL   195      38.618  53.438  55.709  1.00  0.00           H  
ATOM   2823  C   VAL   195      40.009  52.072  59.245  1.00  0.00           C  
ATOM   2824  O   VAL   195      39.420  51.021  59.351  1.00  0.00           O  
ATOM   2825  N   ALA   196      39.841  53.090  60.089  1.00  0.00           N  
ATOM   2826  H   ALA   196      40.387  53.931  59.959  1.00  0.00           H  
ATOM   2827  CA  ALA   196      38.750  53.034  61.002  1.00  0.00           C  
ATOM   2828  HA  ALA   196      38.206  52.133  60.730  1.00  0.00           H  
ATOM   2829  CB  ALA   196      39.278  52.897  62.398  1.00  0.00           C  
ATOM   2830  HB1 ALA   196      38.472  52.601  63.066  1.00  0.00           H  
ATOM   2831  HB2 ALA   196      40.092  52.176  62.356  1.00  0.00           H  
ATOM   2832  HB3 ALA   196      39.586  53.849  62.824  1.00  0.00           H  
ATOM   2833  C   ALA   196      37.744  54.209  60.881  1.00  0.00           C  
ATOM   2834  O   ALA   196      36.675  54.013  61.419  1.00  0.00           O  
ATOM   2835  N   GLU   197      38.093  55.282  60.094  1.00  0.00           N  
ATOM   2836  H   GLU   197      39.086  55.402  59.949  1.00  0.00           H  
ATOM   2837  CA  GLU   197      37.185  56.382  60.049  1.00  0.00           C  
ATOM   2838  HA  GLU   197      37.037  56.710  61.075  1.00  0.00           H  
ATOM   2839  CB  GLU   197      37.936  57.582  59.424  1.00  0.00           C  
ATOM   2840  HB2 GLU   197      38.795  57.847  60.037  1.00  0.00           H  
ATOM   2841  HB3 GLU   197      38.316  57.162  58.495  1.00  0.00           H  
ATOM   2842  CG  GLU   197      37.094  58.824  59.104  1.00  0.00           C  
ATOM   2843  HG2 GLU   197      37.799  59.545  58.697  1.00  0.00           H  
ATOM   2844  HG3 GLU   197      36.331  58.731  58.334  1.00  0.00           H  
ATOM   2845  CD  GLU   197      36.557  59.401  60.398  1.00  0.00           C  
ATOM   2846  OE1 GLU   197      35.638  58.849  61.015  1.00  0.00           O  
ATOM   2847  OE2 GLU   197      37.094  60.410  60.915  1.00  0.00           O  
ATOM   2848  C   GLU   197      35.916  55.885  59.336  1.00  0.00           C  
ATOM   2849  O   GLU   197      35.958  55.061  58.361  1.00  0.00           O  
ATOM   2850  N   LYS   198      34.814  56.415  59.868  1.00  0.00           N  
ATOM   2851  H   LYS   198      34.845  57.288  60.377  1.00  0.00           H  
ATOM   2852  CA  LYS   198      33.460  55.843  59.602  1.00  0.00           C  
ATOM   2853  HA  LYS   198      33.591  55.175  58.754  1.00  0.00           H  
ATOM   2854  CB  LYS   198      32.931  54.996  60.764  1.00  0.00           C  
ATOM   2855  HB2 LYS   198      33.737  54.388  61.168  1.00  0.00           H  
ATOM   2856  HB3 LYS   198      32.705  55.627  61.621  1.00  0.00           H  
ATOM   2857  CG  LYS   198      31.756  54.084  60.528  1.00  0.00           C  
ATOM   2858  HG2 LYS   198      31.013  54.653  59.973  1.00  0.00           H  
ATOM   2859  HG3 LYS   198      31.994  53.256  59.863  1.00  0.00           H  
ATOM   2860  CD  LYS   198      31.116  53.664  61.826  1.00  0.00           C  
ATOM   2861  HD2 LYS   198      31.775  53.119  62.499  1.00  0.00           H  
ATOM   2862  HD3 LYS   198      30.889  54.608  62.317  1.00  0.00           H  
ATOM   2863  CE  LYS   198      29.807  52.918  61.682  1.00  0.00           C  
ATOM   2864  HE2 LYS   198      29.242  52.923  62.611  1.00  0.00           H  
ATOM   2865  HE3 LYS   198      29.203  53.446  60.948  1.00  0.00           H  
ATOM   2866  NZ  LYS   198      29.947  51.470  61.270  1.00  0.00           N  
ATOM   2867  HZ1 LYS   198      28.998  51.077  61.139  1.00  0.00           H  
ATOM   2868  HZ2 LYS   198      30.346  51.340  60.323  1.00  0.00           H  
ATOM   2869  HZ3 LYS   198      30.336  50.900  62.043  1.00  0.00           H  
ATOM   2870  C   LYS   198      32.568  56.984  59.114  1.00  0.00           C  
ATOM   2871  O   LYS   198      32.732  58.082  59.569  1.00  0.00           O  
ATOM   2872  N   THR   199      31.499  56.702  58.336  1.00  0.00           N  
ATOM   2873  H   THR   199      31.367  55.733  58.079  1.00  0.00           H  
ATOM   2874  CA  THR   199      30.468  57.692  57.992  1.00  0.00           C  
ATOM   2875  HA  THR   199      30.659  58.529  58.660  1.00  0.00           H  
ATOM   2876  CB  THR   199      29.068  57.132  58.284  1.00  0.00           C  
ATOM   2877  HB  THR   199      28.342  57.941  58.318  1.00  0.00           H  
ATOM   2878  CG2 THR   199      28.514  56.100  57.271  1.00  0.00           C  
ATOM   2879 HG21 THR   199      28.260  56.678  56.384  1.00  0.00           H  
ATOM   2880 HG22 THR   199      29.205  55.314  56.974  1.00  0.00           H  
ATOM   2881 HG23 THR   199      27.621  55.673  57.723  1.00  0.00           H  
ATOM   2882  OG1 THR   199      29.119  56.659  59.600  1.00  0.00           O  
ATOM   2883  HG1 THR   199      28.589  57.189  60.215  1.00  0.00           H  
ATOM   2884  C   THR   199      30.579  58.146  56.525  1.00  0.00           C  
ATOM   2885  O   THR   199      29.742  58.961  56.105  1.00  0.00           O  
ATOM   2886  N   LYS   200      31.506  57.639  55.723  1.00  0.00           N  
ATOM   2887  H   LYS   200      31.828  56.753  56.087  1.00  0.00           H  
ATOM   2888  CA  LYS   200      31.741  57.919  54.348  1.00  0.00           C  
ATOM   2889  HA  LYS   200      30.786  58.198  53.909  1.00  0.00           H  
ATOM   2890  CB  LYS   200      32.768  59.072  54.290  1.00  0.00           C  
ATOM   2891  HB2 LYS   200      32.985  59.253  53.239  1.00  0.00           H  
ATOM   2892  HB3 LYS   200      32.161  59.879  54.694  1.00  0.00           H  
ATOM   2893  CG  LYS   200      34.180  58.996  54.981  1.00  0.00           C  
ATOM   2894  HG2 LYS   200      34.040  58.603  55.986  1.00  0.00           H  
ATOM   2895  HG3 LYS   200      34.851  58.304  54.477  1.00  0.00           H  
ATOM   2896  CD  LYS   200      34.810  60.419  55.020  1.00  0.00           C  
ATOM   2897  HD2 LYS   200      34.745  60.939  54.066  1.00  0.00           H  
ATOM   2898  HD3 LYS   200      34.222  61.059  55.676  1.00  0.00           H  
ATOM   2899  CE  LYS   200      36.148  60.385  55.527  1.00  0.00           C  
ATOM   2900  HE2 LYS   200      36.122  60.133  56.584  1.00  0.00           H  
ATOM   2901  HE3 LYS   200      36.704  59.586  55.041  1.00  0.00           H  
ATOM   2902  NZ  LYS   200      36.963  61.583  55.320  1.00  0.00           N  
ATOM   2903  HZ1 LYS   200      36.467  62.374  55.768  1.00  0.00           H  
ATOM   2904  HZ2 LYS   200      37.798  61.539  55.931  1.00  0.00           H  
ATOM   2905  HZ3 LYS   200      37.136  61.826  54.328  1.00  0.00           H  
ATOM   2906  C   LYS   200      32.158  56.642  53.647  1.00  0.00           C  
ATOM   2907  O   LYS   200      32.537  55.601  54.232  1.00  0.00           O  
ATOM   2908  N   GLU   201      32.117  56.806  52.350  1.00  0.00           N  
ATOM   2909  H   GLU   201      31.764  57.691  52.012  1.00  0.00           H  
ATOM   2910  CA  GLU   201      32.781  55.958  51.491  1.00  0.00           C  
ATOM   2911  HA  GLU   201      33.072  55.031  51.979  1.00  0.00           H  
ATOM   2912  CB  GLU   201      31.882  55.638  50.278  1.00  0.00           C  
ATOM   2913  HB2 GLU   201      31.544  56.587  49.865  1.00  0.00           H  
ATOM   2914  HB3 GLU   201      32.534  55.319  49.468  1.00  0.00           H  
ATOM   2915  CG  GLU   201      30.613  54.746  50.455  1.00  0.00           C  
ATOM   2916  HG2 GLU   201      29.897  55.330  51.029  1.00  0.00           H  
ATOM   2917  HG3 GLU   201      30.070  54.584  49.527  1.00  0.00           H  
ATOM   2918  CD  GLU   201      30.901  53.435  51.195  1.00  0.00           C  
ATOM   2919  OE1 GLU   201      30.773  53.372  52.449  1.00  0.00           O  
ATOM   2920  OE2 GLU   201      31.339  52.515  50.478  1.00  0.00           O  
ATOM   2921  C   GLU   201      34.169  56.416  50.990  1.00  0.00           C  
ATOM   2922  O   GLU   201      34.466  57.520  50.909  1.00  0.00           O  
ATOM   2923  N   GLN   202      35.096  55.409  50.863  1.00  0.00           N  
ATOM   2924  H   GLN   202      34.874  54.423  50.901  1.00  0.00           H  
ATOM   2925  CA  GLN   202      36.497  55.701  50.764  1.00  0.00           C  
ATOM   2926  HA  GLN   202      36.749  56.424  51.535  1.00  0.00           H  
ATOM   2927  CB  GLN   202      37.355  54.518  50.969  1.00  0.00           C  
ATOM   2928  HB2 GLN   202      37.182  54.019  51.921  1.00  0.00           H  
ATOM   2929  HB3 GLN   202      37.111  53.756  50.232  1.00  0.00           H  
ATOM   2930  CG  GLN   202      38.873  54.834  50.905  1.00  0.00           C  
ATOM   2931  HG2 GLN   202      39.238  54.890  49.881  1.00  0.00           H  
ATOM   2932  HG3 GLN   202      39.087  55.785  51.388  1.00  0.00           H  
ATOM   2933  CD  GLN   202      39.750  53.782  51.512  1.00  0.00           C  
ATOM   2934  OE1 GLN   202      39.897  52.727  50.922  1.00  0.00           O  
ATOM   2935  NE2 GLN   202      40.406  54.065  52.657  1.00  0.00           N  
ATOM   2936 HE21 GLN   202      40.167  54.936  53.112  1.00  0.00           H  
ATOM   2937 HE22 GLN   202      40.926  53.301  53.069  1.00  0.00           H  
ATOM   2938  C   GLN   202      36.762  56.309  49.396  1.00  0.00           C  
ATOM   2939  O   GLN   202      37.349  57.367  49.253  1.00  0.00           O  
ATOM   2940  N   VAL   203      36.182  55.644  48.367  1.00  0.00           N  
ATOM   2941  H   VAL   203      35.547  54.875  48.532  1.00  0.00           H  
ATOM   2942  CA  VAL   203      36.549  55.904  46.979  1.00  0.00           C  
ATOM   2943  HA  VAL   203      37.537  56.347  46.884  1.00  0.00           H  
ATOM   2944  CB  VAL   203      36.522  54.635  46.114  1.00  0.00           C  
ATOM   2945  HB  VAL   203      35.502  54.373  45.841  1.00  0.00           H  
ATOM   2946  CG1 VAL   203      37.283  55.080  44.827  1.00  0.00           C  
ATOM   2947 HG11 VAL   203      37.203  54.333  44.040  1.00  0.00           H  
ATOM   2948 HG12 VAL   203      37.011  55.963  44.252  1.00  0.00           H  
ATOM   2949 HG13 VAL   203      38.361  55.126  44.968  1.00  0.00           H  
ATOM   2950  CG2 VAL   203      37.263  53.384  46.717  1.00  0.00           C  
ATOM   2951 HG21 VAL   203      36.712  53.097  47.611  1.00  0.00           H  
ATOM   2952 HG22 VAL   203      37.091  52.572  46.012  1.00  0.00           H  
ATOM   2953 HG23 VAL   203      38.328  53.534  46.876  1.00  0.00           H  
ATOM   2954  C   VAL   203      35.558  56.892  46.378  1.00  0.00           C  
ATOM   2955  O   VAL   203      34.354  56.624  46.458  1.00  0.00           O  
ATOM   2956  N   THR   204      36.131  57.910  45.771  1.00  0.00           N  
ATOM   2957  H   THR   204      37.141  57.926  45.722  1.00  0.00           H  
ATOM   2958  CA  THR   204      35.397  59.116  45.400  1.00  0.00           C  
ATOM   2959  HA  THR   204      36.098  59.652  44.764  1.00  0.00           H  
ATOM   2960  CB  THR   204      35.157  59.995  46.661  1.00  0.00           C  
ATOM   2961  HB  THR   204      34.940  61.032  46.413  1.00  0.00           H  
ATOM   2962  CG2 THR   204      34.088  59.450  47.639  1.00  0.00           C  
ATOM   2963 HG21 THR   204      33.886  60.248  48.350  1.00  0.00           H  
ATOM   2964 HG22 THR   204      33.144  59.251  47.135  1.00  0.00           H  
ATOM   2965 HG23 THR   204      34.340  58.524  48.152  1.00  0.00           H  
ATOM   2966  OG1 THR   204      36.325  59.985  47.474  1.00  0.00           O  
ATOM   2967  HG1 THR   204      36.313  59.094  47.856  1.00  0.00           H  
ATOM   2968  C   THR   204      34.196  58.842  44.425  1.00  0.00           C  
ATOM   2969  O   THR   204      33.085  59.328  44.615  1.00  0.00           O  
ATOM   2970  N   ASN   205      34.419  57.864  43.472  1.00  0.00           N  
ATOM   2971  H   ASN   205      35.311  57.399  43.372  1.00  0.00           H  
ATOM   2972  CA  ASN   205      33.354  57.454  42.584  1.00  0.00           C  
ATOM   2973  HA  ASN   205      32.440  57.516  43.170  1.00  0.00           H  
ATOM   2974  CB  ASN   205      33.333  58.284  41.317  1.00  0.00           C  
ATOM   2975  HB2 ASN   205      33.865  59.225  41.443  1.00  0.00           H  
ATOM   2976  HB3 ASN   205      33.877  57.726  40.557  1.00  0.00           H  
ATOM   2977  CG  ASN   205      31.934  58.526  40.825  1.00  0.00           C  
ATOM   2978  OD1 ASN   205      31.012  57.752  41.053  1.00  0.00           O  
ATOM   2979  ND2 ASN   205      31.778  59.600  40.042  1.00  0.00           N  
ATOM   2980 HD21 ASN   205      30.905  59.805  39.575  1.00  0.00           H  
ATOM   2981 HD22 ASN   205      32.474  60.308  39.852  1.00  0.00           H  
ATOM   2982  C   ASN   205      33.574  55.997  42.236  1.00  0.00           C  
ATOM   2983  O   ASN   205      34.686  55.498  42.333  1.00  0.00           O  
ATOM   2984  N   VAL   206      32.567  55.286  41.632  1.00  0.00           N  
ATOM   2985  H   VAL   206      31.684  55.754  41.478  1.00  0.00           H  
ATOM   2986  CA  VAL   206      32.703  53.918  41.120  1.00  0.00           C  
ATOM   2987  HA  VAL   206      33.742  53.727  40.862  1.00  0.00           H  
ATOM   2988  CB  VAL   206      32.203  52.919  42.196  1.00  0.00           C  
ATOM   2989  HB  VAL   206      31.184  53.199  42.458  1.00  0.00           H  
ATOM   2990  CG1 VAL   206      32.125  51.519  41.647  1.00  0.00           C  
ATOM   2991 HG11 VAL   206      31.073  51.263  41.536  1.00  0.00           H  
ATOM   2992 HG12 VAL   206      32.689  51.409  40.723  1.00  0.00           H  
ATOM   2993 HG13 VAL   206      32.687  50.847  42.293  1.00  0.00           H  
ATOM   2994  CG2 VAL   206      32.984  53.017  43.478  1.00  0.00           C  
ATOM   2995 HG21 VAL   206      32.536  52.459  44.297  1.00  0.00           H  
ATOM   2996 HG22 VAL   206      33.956  52.559  43.309  1.00  0.00           H  
ATOM   2997 HG23 VAL   206      33.111  54.035  43.840  1.00  0.00           H  
ATOM   2998  C   VAL   206      31.847  53.734  39.849  1.00  0.00           C  
ATOM   2999  O   VAL   206      30.651  53.679  39.871  1.00  0.00           O  
ATOM   3000  N   GLY   207      32.591  53.585  38.664  1.00  0.00           N  
ATOM   3001  H   GLY   207      33.587  53.435  38.753  1.00  0.00           H  
ATOM   3002  CA  GLY   207      31.820  53.241  37.446  1.00  0.00           C  
ATOM   3003  HA2 GLY   207      30.819  52.883  37.674  1.00  0.00           H  
ATOM   3004  HA3 GLY   207      31.783  54.154  36.856  1.00  0.00           H  
ATOM   3005  C   GLY   207      32.443  52.075  36.688  1.00  0.00           C  
ATOM   3006  O   GLY   207      33.655  51.876  36.841  1.00  0.00           O  
ATOM   3007  N   GLY   208      31.571  51.339  35.976  1.00  0.00           N  
ATOM   3008  H   GLY   208      30.599  51.617  35.959  1.00  0.00           H  
ATOM   3009  CA  GLY   208      31.946  50.077  35.417  1.00  0.00           C  
ATOM   3010  HA2 GLY   208      32.770  49.665  35.994  1.00  0.00           H  
ATOM   3011  HA3 GLY   208      31.099  49.405  35.299  1.00  0.00           H  
ATOM   3012  C   GLY   208      32.557  50.286  34.014  1.00  0.00           C  
ATOM   3013  O   GLY   208      32.275  51.278  33.345  1.00  0.00           O  
ATOM   3014  N   ALA   209      33.294  49.220  33.601  1.00  0.00           N  
ATOM   3015  H   ALA   209      33.267  48.350  34.116  1.00  0.00           H  
ATOM   3016  CA  ALA   209      34.012  49.266  32.334  1.00  0.00           C  
ATOM   3017  HA  ALA   209      33.655  50.070  31.695  1.00  0.00           H  
ATOM   3018  CB  ALA   209      35.544  49.421  32.603  1.00  0.00           C  
ATOM   3019  HB1 ALA   209      36.084  49.426  31.658  1.00  0.00           H  
ATOM   3020  HB2 ALA   209      35.783  50.430  32.935  1.00  0.00           H  
ATOM   3021  HB3 ALA   209      35.956  48.523  33.058  1.00  0.00           H  
ATOM   3022  C   ALA   209      33.642  47.875  31.738  1.00  0.00           C  
ATOM   3023  O   ALA   209      34.435  46.949  31.799  1.00  0.00           O  
ATOM   3024  N   VAL   210      32.400  47.602  31.347  1.00  0.00           N  
ATOM   3025  H   VAL   210      31.737  48.365  31.329  1.00  0.00           H  
ATOM   3026  CA  VAL   210      31.982  46.238  31.148  1.00  0.00           C  
ATOM   3027  HA  VAL   210      32.547  45.545  31.767  1.00  0.00           H  
ATOM   3028  CB  VAL   210      30.505  45.943  31.543  1.00  0.00           C  
ATOM   3029  HB  VAL   210      29.965  46.785  31.115  1.00  0.00           H  
ATOM   3030  CG1 VAL   210      29.875  44.693  31.079  1.00  0.00           C  
ATOM   3031 HG11 VAL   210      29.568  44.754  30.037  1.00  0.00           H  
ATOM   3032 HG12 VAL   210      30.427  43.771  31.254  1.00  0.00           H  
ATOM   3033 HG13 VAL   210      28.913  44.626  31.583  1.00  0.00           H  
ATOM   3034  CG2 VAL   210      30.535  45.912  33.044  1.00  0.00           C  
ATOM   3035 HG21 VAL   210      31.380  45.314  33.378  1.00  0.00           H  
ATOM   3036 HG22 VAL   210      30.676  46.898  33.483  1.00  0.00           H  
ATOM   3037 HG23 VAL   210      29.597  45.504  33.416  1.00  0.00           H  
ATOM   3038  C   VAL   210      32.222  45.799  29.705  1.00  0.00           C  
ATOM   3039  O   VAL   210      32.276  44.558  29.518  1.00  0.00           O  
ATOM   3040  N   VAL   211      32.427  46.627  28.683  1.00  0.00           N  
ATOM   3041  H   VAL   211      32.626  47.597  28.889  1.00  0.00           H  
ATOM   3042  CA  VAL   211      32.399  46.287  27.269  1.00  0.00           C  
ATOM   3043  HA  VAL   211      32.390  45.200  27.231  1.00  0.00           H  
ATOM   3044  CB  VAL   211      31.131  46.864  26.608  1.00  0.00           C  
ATOM   3045  HB  VAL   211      31.141  46.509  25.580  1.00  0.00           H  
ATOM   3046  CG1 VAL   211      29.878  46.228  27.240  1.00  0.00           C  
ATOM   3047 HG11 VAL   211      29.857  46.365  28.319  1.00  0.00           H  
ATOM   3048 HG12 VAL   211      28.944  46.519  26.764  1.00  0.00           H  
ATOM   3049 HG13 VAL   211      30.000  45.155  27.103  1.00  0.00           H  
ATOM   3050  CG2 VAL   211      31.036  48.290  26.468  1.00  0.00           C  
ATOM   3051 HG21 VAL   211      31.902  48.617  25.895  1.00  0.00           H  
ATOM   3052 HG22 VAL   211      30.192  48.454  25.800  1.00  0.00           H  
ATOM   3053 HG23 VAL   211      30.808  48.859  27.367  1.00  0.00           H  
ATOM   3054  C   VAL   211      33.654  46.778  26.507  1.00  0.00           C  
ATOM   3055  O   VAL   211      33.784  46.644  25.233  1.00  0.00           O  
ATOM   3056  N   THR   212      34.663  47.324  27.260  1.00  0.00           N  
ATOM   3057  H   THR   212      34.590  47.395  28.266  1.00  0.00           H  
ATOM   3058  CA  THR   212      35.817  47.964  26.643  1.00  0.00           C  
ATOM   3059  HA  THR   212      36.294  47.299  25.926  1.00  0.00           H  
ATOM   3060  CB  THR   212      36.858  48.226  27.702  1.00  0.00           C  
ATOM   3061  HB  THR   212      37.614  48.923  27.349  1.00  0.00           H  
ATOM   3062  CG2 THR   212      37.467  46.956  28.252  1.00  0.00           C  
ATOM   3063 HG21 THR   212      38.078  46.545  27.451  1.00  0.00           H  
ATOM   3064 HG22 THR   212      38.165  47.213  29.046  1.00  0.00           H  
ATOM   3065 HG23 THR   212      36.705  46.264  28.606  1.00  0.00           H  
ATOM   3066  OG1 THR   212      36.222  49.016  28.713  1.00  0.00           O  
ATOM   3067  HG1 THR   212      36.908  49.543  29.150  1.00  0.00           H  
ATOM   3068  C   THR   212      35.456  49.265  25.919  1.00  0.00           C  
ATOM   3069  O   THR   212      36.198  49.793  25.071  1.00  0.00           O  
ATOM   3070  N   GLY   213      34.263  49.895  26.244  1.00  0.00           N  
ATOM   3071  H   GLY   213      33.982  49.641  27.182  1.00  0.00           H  
ATOM   3072  CA  GLY   213      33.871  51.210  25.710  1.00  0.00           C  
ATOM   3073  HA2 GLY   213      33.039  51.611  26.284  1.00  0.00           H  
ATOM   3074  HA3 GLY   213      34.761  51.821  25.849  1.00  0.00           H  
ATOM   3075  C   GLY   213      33.516  51.168  24.163  1.00  0.00           C  
ATOM   3076  O   GLY   213      33.501  52.219  23.539  1.00  0.00           O  
ATOM   3077  N   VAL   214      33.248  49.946  23.524  1.00  0.00           N  
ATOM   3078  H   VAL   214      33.270  49.023  23.936  1.00  0.00           H  
ATOM   3079  CA  VAL   214      32.940  49.838  22.099  1.00  0.00           C  
ATOM   3080  HA  VAL   214      33.784  50.278  21.573  1.00  0.00           H  
ATOM   3081  CB  VAL   214      32.848  48.338  21.707  1.00  0.00           C  
ATOM   3082  HB  VAL   214      32.157  47.844  22.387  1.00  0.00           H  
ATOM   3083  CG1 VAL   214      32.342  48.132  20.251  1.00  0.00           C  
ATOM   3084 HG11 VAL   214      31.260  48.019  20.258  1.00  0.00           H  
ATOM   3085 HG12 VAL   214      32.631  48.893  19.529  1.00  0.00           H  
ATOM   3086 HG13 VAL   214      32.690  47.235  19.742  1.00  0.00           H  
ATOM   3087  CG2 VAL   214      34.125  47.632  21.878  1.00  0.00           C  
ATOM   3088 HG21 VAL   214      33.980  46.593  21.588  1.00  0.00           H  
ATOM   3089 HG22 VAL   214      34.912  48.024  21.236  1.00  0.00           H  
ATOM   3090 HG23 VAL   214      34.487  47.746  22.898  1.00  0.00           H  
ATOM   3091  C   VAL   214      31.715  50.610  21.749  1.00  0.00           C  
ATOM   3092  O   VAL   214      30.658  50.163  22.148  1.00  0.00           O  
ATOM   3093  N   THR   215      31.784  51.591  20.812  1.00  0.00           N  
ATOM   3094  H   THR   215      32.704  51.925  20.559  1.00  0.00           H  
ATOM   3095  CA  THR   215      30.752  52.322  20.149  1.00  0.00           C  
ATOM   3096  HA  THR   215      31.069  52.537  19.131  1.00  0.00           H  
ATOM   3097  CB  THR   215      30.646  53.672  20.794  1.00  0.00           C  
ATOM   3098  HB  THR   215      30.387  53.635  21.850  1.00  0.00           H  
ATOM   3099  CG2 THR   215      31.914  54.533  20.540  1.00  0.00           C  
ATOM   3100 HG21 THR   215      31.731  55.435  21.120  1.00  0.00           H  
ATOM   3101 HG22 THR   215      32.751  54.100  21.083  1.00  0.00           H  
ATOM   3102 HG23 THR   215      32.158  54.722  19.496  1.00  0.00           H  
ATOM   3103  OG1 THR   215      29.641  54.416  20.093  1.00  0.00           O  
ATOM   3104  HG1 THR   215      28.849  53.915  20.338  1.00  0.00           H  
ATOM   3105  C   THR   215      29.377  51.597  20.125  1.00  0.00           C  
ATOM   3106  O   THR   215      28.429  52.028  20.863  1.00  0.00           O  
ATOM   3107  N   ALA   216      29.243  50.558  19.296  1.00  0.00           N  
ATOM   3108  H   ALA   216      30.009  50.328  18.677  1.00  0.00           H  
ATOM   3109  CA  ALA   216      27.887  50.022  19.005  1.00  0.00           C  
ATOM   3110  HA  ALA   216      27.126  50.775  18.814  1.00  0.00           H  
ATOM   3111  CB  ALA   216      27.995  49.246  17.674  1.00  0.00           C  
ATOM   3112  HB1 ALA   216      28.626  48.360  17.691  1.00  0.00           H  
ATOM   3113  HB2 ALA   216      26.997  48.870  17.454  1.00  0.00           H  
ATOM   3114  HB3 ALA   216      28.400  49.909  16.912  1.00  0.00           H  
ATOM   3115  C   ALA   216      27.307  49.065  20.146  1.00  0.00           C  
ATOM   3116  O   ALA   216      26.357  48.351  19.808  1.00  0.00           O  
ATOM   3117  N   VAL   217      27.866  49.046  21.351  1.00  0.00           N  
ATOM   3118  H   VAL   217      28.783  49.473  21.382  1.00  0.00           H  
ATOM   3119  CA  VAL   217      27.457  48.197  22.435  1.00  0.00           C  
ATOM   3120  HA  VAL   217      26.412  47.989  22.214  1.00  0.00           H  
ATOM   3121  CB  VAL   217      28.136  46.735  22.377  1.00  0.00           C  
ATOM   3122  HB  VAL   217      27.914  46.255  21.426  1.00  0.00           H  
ATOM   3123  CG1 VAL   217      29.620  46.854  22.514  1.00  0.00           C  
ATOM   3124 HG11 VAL   217      29.830  47.151  23.539  1.00  0.00           H  
ATOM   3125 HG12 VAL   217      30.064  45.949  22.103  1.00  0.00           H  
ATOM   3126 HG13 VAL   217      29.958  47.683  21.893  1.00  0.00           H  
ATOM   3127  CG2 VAL   217      27.602  45.936  23.588  1.00  0.00           C  
ATOM   3128 HG21 VAL   217      27.754  46.290  24.605  1.00  0.00           H  
ATOM   3129 HG22 VAL   217      26.531  45.743  23.593  1.00  0.00           H  
ATOM   3130 HG23 VAL   217      28.000  44.923  23.586  1.00  0.00           H  
ATOM   3131  C   VAL   217      27.583  48.939  23.803  1.00  0.00           C  
ATOM   3132  O   VAL   217      26.800  48.619  24.696  1.00  0.00           O  
ATOM   3133  N   ALA   218      28.325  50.039  23.828  1.00  0.00           N  
ATOM   3134  H   ALA   218      28.815  50.336  22.995  1.00  0.00           H  
ATOM   3135  CA  ALA   218      28.399  50.926  25.007  1.00  0.00           C  
ATOM   3136  HA  ALA   218      28.233  50.296  25.878  1.00  0.00           H  
ATOM   3137  CB  ALA   218      29.765  51.502  24.984  1.00  0.00           C  
ATOM   3138  HB1 ALA   218      29.861  52.023  24.034  1.00  0.00           H  
ATOM   3139  HB2 ALA   218      30.081  52.052  25.868  1.00  0.00           H  
ATOM   3140  HB3 ALA   218      30.420  50.634  24.925  1.00  0.00           H  
ATOM   3141  C   ALA   218      27.378  52.061  24.893  1.00  0.00           C  
ATOM   3142  O   ALA   218      27.707  53.252  24.904  1.00  0.00           O  
ATOM   3143  N   GLN   219      26.020  51.688  24.767  1.00  0.00           N  
ATOM   3144  H   GLN   219      25.899  50.713  24.529  1.00  0.00           H  
ATOM   3145  CA  GLN   219      24.974  52.611  24.452  1.00  0.00           C  
ATOM   3146  HA  GLN   219      25.129  53.496  25.065  1.00  0.00           H  
ATOM   3147  CB  GLN   219      25.206  53.146  23.015  1.00  0.00           C  
ATOM   3148  HB2 GLN   219      24.369  53.787  22.747  1.00  0.00           H  
ATOM   3149  HB3 GLN   219      26.123  53.728  23.082  1.00  0.00           H  
ATOM   3150  CG  GLN   219      25.231  52.018  22.034  1.00  0.00           C  
ATOM   3151  HG2 GLN   219      26.173  51.479  21.942  1.00  0.00           H  
ATOM   3152  HG3 GLN   219      24.476  51.292  22.328  1.00  0.00           H  
ATOM   3153  CD  GLN   219      24.793  52.405  20.632  1.00  0.00           C  
ATOM   3154  OE1 GLN   219      25.155  53.467  20.078  1.00  0.00           O  
ATOM   3155  NE2 GLN   219      24.105  51.518  19.900  1.00  0.00           N  
ATOM   3156 HE21 GLN   219      23.923  51.866  18.969  1.00  0.00           H  
ATOM   3157 HE22 GLN   219      23.530  50.781  20.287  1.00  0.00           H  
ATOM   3158  C   GLN   219      23.585  51.990  24.746  1.00  0.00           C  
ATOM   3159  O   GLN   219      23.385  50.807  24.905  1.00  0.00           O  
ATOM   3160  N   LYS   220      22.643  52.943  25.011  1.00  0.00           N  
ATOM   3161  H   LYS   220      22.904  53.920  25.021  1.00  0.00           H  
ATOM   3162  CA  LYS   220      21.251  52.566  25.522  1.00  0.00           C  
ATOM   3163  HA  LYS   220      21.236  52.470  26.606  1.00  0.00           H  
ATOM   3164  CB  LYS   220      20.411  53.825  25.247  1.00  0.00           C  
ATOM   3165  HB2 LYS   220      20.788  54.665  25.827  1.00  0.00           H  
ATOM   3166  HB3 LYS   220      20.480  54.011  24.177  1.00  0.00           H  
ATOM   3167  CG  LYS   220      18.887  53.713  25.533  1.00  0.00           C  
ATOM   3168  HG2 LYS   220      18.512  54.593  25.014  1.00  0.00           H  
ATOM   3169  HG3 LYS   220      18.430  52.846  25.061  1.00  0.00           H  
ATOM   3170  CD  LYS   220      18.485  53.834  27.016  1.00  0.00           C  
ATOM   3171  HD2 LYS   220      17.407  53.932  27.122  1.00  0.00           H  
ATOM   3172  HD3 LYS   220      18.743  52.903  27.517  1.00  0.00           H  
ATOM   3173  CE  LYS   220      19.178  54.862  27.947  1.00  0.00           C  
ATOM   3174  HE2 LYS   220      18.943  54.683  28.993  1.00  0.00           H  
ATOM   3175  HE3 LYS   220      20.237  54.615  27.908  1.00  0.00           H  
ATOM   3176  NZ  LYS   220      19.008  56.236  27.483  1.00  0.00           N  
ATOM   3177  HZ1 LYS   220      19.301  56.371  26.499  1.00  0.00           H  
ATOM   3178  HZ2 LYS   220      18.035  56.568  27.615  1.00  0.00           H  
ATOM   3179  HZ3 LYS   220      19.649  56.749  28.115  1.00  0.00           H  
ATOM   3180  C   LYS   220      20.650  51.338  24.785  1.00  0.00           C  
ATOM   3181  O   LYS   220      19.965  50.512  25.389  1.00  0.00           O  
ATOM   3182  N   THR   221      20.955  51.252  23.447  1.00  0.00           N  
ATOM   3183  H   THR   221      21.484  51.924  22.909  1.00  0.00           H  
ATOM   3184  CA  THR   221      20.321  50.215  22.710  1.00  0.00           C  
ATOM   3185  HA  THR   221      20.073  49.435  23.427  1.00  0.00           H  
ATOM   3186  CB  THR   221      19.011  50.746  22.113  1.00  0.00           C  
ATOM   3187  HB  THR   221      18.406  51.406  22.730  1.00  0.00           H  
ATOM   3188  CG2 THR   221      19.223  51.442  20.799  1.00  0.00           C  
ATOM   3189 HG21 THR   221      18.264  51.638  20.324  1.00  0.00           H  
ATOM   3190 HG22 THR   221      19.798  52.352  20.960  1.00  0.00           H  
ATOM   3191 HG23 THR   221      19.827  50.806  20.154  1.00  0.00           H  
ATOM   3192  OG1 THR   221      18.282  49.621  21.646  1.00  0.00           O  
ATOM   3193  HG1 THR   221      17.936  49.023  22.326  1.00  0.00           H  
ATOM   3194  C   THR   221      21.293  49.465  21.825  1.00  0.00           C  
ATOM   3195  O   THR   221      22.371  50.025  21.455  1.00  0.00           O  
ATOM   3196  N   VAL   222      20.885  48.253  21.337  1.00  0.00           N  
ATOM   3197  H   VAL   222      19.973  47.908  21.605  1.00  0.00           H  
ATOM   3198  CA  VAL   222      21.873  47.420  20.551  1.00  0.00           C  
ATOM   3199  HA  VAL   222      22.627  48.075  20.120  1.00  0.00           H  
ATOM   3200  CB  VAL   222      22.512  46.354  21.413  1.00  0.00           C  
ATOM   3201  HB  VAL   222      21.902  45.455  21.463  1.00  0.00           H  
ATOM   3202  CG1 VAL   222      23.750  45.874  20.866  1.00  0.00           C  
ATOM   3203 HG11 VAL   222      24.409  46.722  20.694  1.00  0.00           H  
ATOM   3204 HG12 VAL   222      24.155  45.095  21.509  1.00  0.00           H  
ATOM   3205 HG13 VAL   222      23.522  45.366  19.930  1.00  0.00           H  
ATOM   3206  CG2 VAL   222      22.801  46.853  22.786  1.00  0.00           C  
ATOM   3207 HG21 VAL   222      23.016  47.920  22.802  1.00  0.00           H  
ATOM   3208 HG22 VAL   222      21.925  46.889  23.430  1.00  0.00           H  
ATOM   3209 HG23 VAL   222      23.506  46.260  23.364  1.00  0.00           H  
ATOM   3210  C   VAL   222      21.136  46.869  19.361  1.00  0.00           C  
ATOM   3211  O   VAL   222      19.985  46.500  19.443  1.00  0.00           O  
ATOM   3212  N   GLU   223      21.850  46.787  18.199  1.00  0.00           N  
ATOM   3213  H   GLU   223      22.858  46.767  18.279  1.00  0.00           H  
ATOM   3214  CA  GLU   223      21.265  46.103  17.029  1.00  0.00           C  
ATOM   3215  HA  GLU   223      20.409  46.688  16.700  1.00  0.00           H  
ATOM   3216  CB  GLU   223      22.322  45.874  15.948  1.00  0.00           C  
ATOM   3217  HB2 GLU   223      22.766  46.847  15.749  1.00  0.00           H  
ATOM   3218  HB3 GLU   223      23.032  45.112  16.264  1.00  0.00           H  
ATOM   3219  CG  GLU   223      21.786  45.401  14.610  1.00  0.00           C  
ATOM   3220  HG2 GLU   223      22.532  45.055  13.897  1.00  0.00           H  
ATOM   3221  HG3 GLU   223      21.241  44.496  14.871  1.00  0.00           H  
ATOM   3222  CD  GLU   223      20.973  46.441  13.909  1.00  0.00           C  
ATOM   3223  OE1 GLU   223      19.751  46.173  13.879  1.00  0.00           O  
ATOM   3224  OE2 GLU   223      21.426  47.429  13.356  1.00  0.00           O  
ATOM   3225  C   GLU   223      20.770  44.689  17.489  1.00  0.00           C  
ATOM   3226  O   GLU   223      21.386  44.038  18.289  1.00  0.00           O  
ATOM   3227  N   GLY   224      19.543  44.291  17.081  1.00  0.00           N  
ATOM   3228  H   GLY   224      19.196  44.676  16.212  1.00  0.00           H  
ATOM   3229  CA  GLY   224      18.823  43.093  17.399  1.00  0.00           C  
ATOM   3230  HA2 GLY   224      18.057  43.046  16.628  1.00  0.00           H  
ATOM   3231  HA3 GLY   224      19.517  42.256  17.422  1.00  0.00           H  
ATOM   3232  C   GLY   224      18.096  43.073  18.780  1.00  0.00           C  
ATOM   3233  O   GLY   224      17.214  42.233  18.984  1.00  0.00           O  
ATOM   3234  N   ALA   225      18.306  44.183  19.529  1.00  0.00           N  
ATOM   3235  H   ALA   225      18.916  44.961  19.314  1.00  0.00           H  
ATOM   3236  CA  ALA   225      17.988  44.091  20.963  1.00  0.00           C  
ATOM   3237  HA  ALA   225      17.688  43.069  21.184  1.00  0.00           H  
ATOM   3238  CB  ALA   225      19.219  44.237  21.813  1.00  0.00           C  
ATOM   3239  HB1 ALA   225      19.067  43.679  22.734  1.00  0.00           H  
ATOM   3240  HB2 ALA   225      19.961  43.630  21.298  1.00  0.00           H  
ATOM   3241  HB3 ALA   225      19.584  45.259  21.896  1.00  0.00           H  
ATOM   3242  C   ALA   225      16.980  45.160  21.355  1.00  0.00           C  
ATOM   3243  O   ALA   225      16.523  46.038  20.559  1.00  0.00           O  
ATOM   3244  N   GLY   226      16.641  45.169  22.657  1.00  0.00           N  
ATOM   3245  H   GLY   226      17.003  44.430  23.244  1.00  0.00           H  
ATOM   3246  CA  GLY   226      15.743  46.166  23.254  1.00  0.00           C  
ATOM   3247  HA2 GLY   226      15.069  46.555  22.495  1.00  0.00           H  
ATOM   3248  HA3 GLY   226      15.163  45.632  24.004  1.00  0.00           H  
ATOM   3249  C   GLY   226      16.605  47.307  23.732  1.00  0.00           C  
ATOM   3250  O   GLY   226      17.846  47.363  23.504  1.00  0.00           O  
ATOM   3251  N   SER   227      16.004  48.243  24.435  1.00  0.00           N  
ATOM   3252  H   SER   227      15.039  48.182  24.733  1.00  0.00           H  
ATOM   3253  CA  SER   227      16.793  49.133  25.351  1.00  0.00           C  
ATOM   3254  HA  SER   227      17.573  49.661  24.807  1.00  0.00           H  
ATOM   3255  CB  SER   227      15.906  50.202  26.019  1.00  0.00           C  
ATOM   3256  HB2 SER   227      16.343  50.778  26.831  1.00  0.00           H  
ATOM   3257  HB3 SER   227      15.605  50.943  25.281  1.00  0.00           H  
ATOM   3258  OG  SER   227      14.777  49.540  26.557  1.00  0.00           O  
ATOM   3259  HG  SER   227      14.145  50.269  26.648  1.00  0.00           H  
ATOM   3260  C   SER   227      17.419  48.219  26.399  1.00  0.00           C  
ATOM   3261  O   SER   227      16.782  47.242  26.823  1.00  0.00           O  
ATOM   3262  N   ILE   228      18.691  48.549  26.781  1.00  0.00           N  
ATOM   3263  H   ILE   228      19.256  49.304  26.417  1.00  0.00           H  
ATOM   3264  CA  ILE   228      19.402  47.723  27.700  1.00  0.00           C  
ATOM   3265  HA  ILE   228      18.855  46.791  27.823  1.00  0.00           H  
ATOM   3266  CB  ILE   228      20.797  47.290  27.174  1.00  0.00           C  
ATOM   3267  HB  ILE   228      21.428  48.173  27.088  1.00  0.00           H  
ATOM   3268  CG2 ILE   228      21.553  46.392  28.143  1.00  0.00           C  
ATOM   3269 HG21 ILE   228      20.937  45.542  28.429  1.00  0.00           H  
ATOM   3270 HG22 ILE   228      22.565  46.053  27.928  1.00  0.00           H  
ATOM   3271 HG23 ILE   228      21.582  46.947  29.078  1.00  0.00           H  
ATOM   3272  CG1 ILE   228      20.608  46.599  25.828  1.00  0.00           C  
ATOM   3273 HG12 ILE   228      20.351  47.297  25.033  1.00  0.00           H  
ATOM   3274 HG13 ILE   228      21.626  46.273  25.626  1.00  0.00           H  
ATOM   3275  CD1 ILE   228      19.751  45.332  25.761  1.00  0.00           C  
ATOM   3276 HD11 ILE   228      20.195  44.606  26.439  1.00  0.00           H  
ATOM   3277 HD12 ILE   228      18.682  45.497  25.886  1.00  0.00           H  
ATOM   3278 HD13 ILE   228      19.835  44.964  24.741  1.00  0.00           H  
ATOM   3279  C   ILE   228      19.401  48.455  29.006  1.00  0.00           C  
ATOM   3280  O   ILE   228      19.638  49.660  29.130  1.00  0.00           O  
ATOM   3281  N   ALA   229      19.184  47.720  30.137  1.00  0.00           N  
ATOM   3282  H   ALA   229      19.282  46.724  29.993  1.00  0.00           H  
ATOM   3283  CA  ALA   229      19.335  48.246  31.498  1.00  0.00           C  
ATOM   3284  HA  ALA   229      18.773  49.169  31.626  1.00  0.00           H  
ATOM   3285  CB  ALA   229      18.619  47.307  32.411  1.00  0.00           C  
ATOM   3286  HB1 ALA   229      18.520  47.751  33.400  1.00  0.00           H  
ATOM   3287  HB2 ALA   229      17.631  47.149  31.984  1.00  0.00           H  
ATOM   3288  HB3 ALA   229      18.973  46.282  32.495  1.00  0.00           H  
ATOM   3289  C   ALA   229      20.770  48.430  31.971  1.00  0.00           C  
ATOM   3290  O   ALA   229      21.737  47.886  31.442  1.00  0.00           O  
ATOM   3291  N   ALA   230      20.963  49.208  33.085  1.00  0.00           N  
ATOM   3292  H   ALA   230      20.225  49.397  33.749  1.00  0.00           H  
ATOM   3293  CA  ALA   230      22.209  49.638  33.467  1.00  0.00           C  
ATOM   3294  HA  ALA   230      22.916  48.814  33.412  1.00  0.00           H  
ATOM   3295  CB  ALA   230      22.663  50.735  32.467  1.00  0.00           C  
ATOM   3296  HB1 ALA   230      22.044  51.630  32.497  1.00  0.00           H  
ATOM   3297  HB2 ALA   230      23.649  51.065  32.787  1.00  0.00           H  
ATOM   3298  HB3 ALA   230      22.832  50.341  31.467  1.00  0.00           H  
ATOM   3299  C   ALA   230      22.135  50.175  34.878  1.00  0.00           C  
ATOM   3300  O   ALA   230      21.112  50.740  35.227  1.00  0.00           O  
ATOM   3301  N   ALA   231      23.249  49.980  35.618  1.00  0.00           N  
ATOM   3302  H   ALA   231      24.019  49.419  35.279  1.00  0.00           H  
ATOM   3303  CA  ALA   231      23.517  50.668  36.850  1.00  0.00           C  
ATOM   3304  HA  ALA   231      22.787  51.472  36.903  1.00  0.00           H  
ATOM   3305  CB  ALA   231      23.436  49.638  37.982  1.00  0.00           C  
ATOM   3306  HB1 ALA   231      22.406  49.340  38.169  1.00  0.00           H  
ATOM   3307  HB2 ALA   231      23.913  48.678  37.791  1.00  0.00           H  
ATOM   3308  HB3 ALA   231      23.979  50.071  38.819  1.00  0.00           H  
ATOM   3309  C   ALA   231      24.971  51.209  36.693  1.00  0.00           C  
ATOM   3310  O   ALA   231      25.537  51.288  35.586  1.00  0.00           O  
ATOM   3311  N   THR   232      25.507  51.758  37.853  1.00  0.00           N  
ATOM   3312  H   THR   232      24.890  51.763  38.655  1.00  0.00           H  
ATOM   3313  CA  THR   232      26.654  52.639  37.950  1.00  0.00           C  
ATOM   3314  HA  THR   232      26.547  52.931  38.992  1.00  0.00           H  
ATOM   3315  CB  THR   232      26.568  53.896  37.052  1.00  0.00           C  
ATOM   3316  HB  THR   232      26.359  53.622  36.020  1.00  0.00           H  
ATOM   3317  CG2 THR   232      25.525  54.950  37.534  1.00  0.00           C  
ATOM   3318 HG21 THR   232      25.464  55.807  36.866  1.00  0.00           H  
ATOM   3319 HG22 THR   232      24.551  54.465  37.542  1.00  0.00           H  
ATOM   3320 HG23 THR   232      25.690  55.395  38.513  1.00  0.00           H  
ATOM   3321  OG1 THR   232      27.808  54.521  37.084  1.00  0.00           O  
ATOM   3322  HG1 THR   232      28.335  53.871  36.593  1.00  0.00           H  
ATOM   3323  C   THR   232      27.872  51.801  37.756  1.00  0.00           C  
ATOM   3324  O   THR   232      28.748  51.962  36.917  1.00  0.00           O  
ATOM   3325  N   GLY   233      27.945  50.762  38.651  1.00  0.00           N  
ATOM   3326  H   GLY   233      27.259  50.628  39.381  1.00  0.00           H  
ATOM   3327  CA  GLY   233      29.100  49.887  38.759  1.00  0.00           C  
ATOM   3328  HA2 GLY   233      29.156  49.300  37.844  1.00  0.00           H  
ATOM   3329  HA3 GLY   233      30.042  50.426  38.836  1.00  0.00           H  
ATOM   3330  C   GLY   233      28.996  48.908  39.919  1.00  0.00           C  
ATOM   3331  O   GLY   233      28.015  48.779  40.665  1.00  0.00           O  
ATOM   3332  N   PHE   234      30.110  48.174  40.036  1.00  0.00           N  
ATOM   3333  H   PHE   234      30.862  48.425  39.409  1.00  0.00           H  
ATOM   3334  CA  PHE   234      30.246  47.110  41.005  1.00  0.00           C  
ATOM   3335  HA  PHE   234      29.260  46.661  41.093  1.00  0.00           H  
ATOM   3336  CB  PHE   234      31.267  45.996  40.553  1.00  0.00           C  
ATOM   3337  HB2 PHE   234      32.283  46.387  40.568  1.00  0.00           H  
ATOM   3338  HB3 PHE   234      31.203  45.212  41.305  1.00  0.00           H  
ATOM   3339  CG  PHE   234      31.040  45.488  39.117  1.00  0.00           C  
ATOM   3340  CD1 PHE   234      29.878  44.756  38.853  1.00  0.00           C  
ATOM   3341  HD1 PHE   234      29.206  44.464  39.652  1.00  0.00           H  
ATOM   3342  CE1 PHE   234      29.517  44.305  37.555  1.00  0.00           C  
ATOM   3343  HE1 PHE   234      28.584  43.765  37.443  1.00  0.00           H  
ATOM   3344  CZ  PHE   234      30.380  44.682  36.542  1.00  0.00           C  
ATOM   3345  HZ  PHE   234      30.130  44.308  35.557  1.00  0.00           H  
ATOM   3346  CE2 PHE   234      31.600  45.394  36.817  1.00  0.00           C  
ATOM   3347  HE2 PHE   234      32.241  45.672  35.989  1.00  0.00           H  
ATOM   3348  CD2 PHE   234      31.876  45.867  38.087  1.00  0.00           C  
ATOM   3349  HD2 PHE   234      32.818  46.384  38.229  1.00  0.00           H  
ATOM   3350  C   PHE   234      30.775  47.641  42.391  1.00  0.00           C  
ATOM   3351  O   PHE   234      31.851  47.243  42.872  1.00  0.00           O  
ATOM   3352  N   VAL   235      30.016  48.582  42.981  1.00  0.00           N  
ATOM   3353  H   VAL   235      29.112  48.831  42.602  1.00  0.00           H  
ATOM   3354  CA  VAL   235      30.186  48.914  44.401  1.00  0.00           C  
ATOM   3355  HA  VAL   235      31.164  49.383  44.482  1.00  0.00           H  
ATOM   3356  CB  VAL   235      29.222  49.876  44.922  1.00  0.00           C  
ATOM   3357  HB  VAL   235      29.420  50.093  45.969  1.00  0.00           H  
ATOM   3358  CG1 VAL   235      29.345  51.257  44.132  1.00  0.00           C  
ATOM   3359 HG11 VAL   235      30.372  51.545  44.346  1.00  0.00           H  
ATOM   3360 HG12 VAL   235      29.134  51.261  43.064  1.00  0.00           H  
ATOM   3361 HG13 VAL   235      28.670  51.944  44.639  1.00  0.00           H  
ATOM   3362  CG2 VAL   235      27.767  49.394  44.845  1.00  0.00           C  
ATOM   3363 HG21 VAL   235      27.166  50.295  44.946  1.00  0.00           H  
ATOM   3364 HG22 VAL   235      27.479  48.902  43.918  1.00  0.00           H  
ATOM   3365 HG23 VAL   235      27.350  48.759  45.624  1.00  0.00           H  
ATOM   3366  C   VAL   235      30.227  47.624  45.317  1.00  0.00           C  
ATOM   3367  O   VAL   235      29.587  46.633  45.061  1.00  0.00           O  
ATOM   3368  N   LYS   236      31.106  47.684  46.366  1.00  0.00           N  
ATOM   3369  H   LYS   236      31.659  48.523  46.481  1.00  0.00           H  
ATOM   3370  CA  LYS   236      31.496  46.551  47.148  1.00  0.00           C  
ATOM   3371  HA  LYS   236      31.325  45.609  46.632  1.00  0.00           H  
ATOM   3372  CB  LYS   236      32.985  46.762  47.486  1.00  0.00           C  
ATOM   3373  HB2 LYS   236      33.157  47.686  48.035  1.00  0.00           H  
ATOM   3374  HB3 LYS   236      33.138  46.081  48.321  1.00  0.00           H  
ATOM   3375  CG  LYS   236      33.891  46.490  46.331  1.00  0.00           C  
ATOM   3376  HG2 LYS   236      33.474  45.692  45.719  1.00  0.00           H  
ATOM   3377  HG3 LYS   236      33.814  47.382  45.712  1.00  0.00           H  
ATOM   3378  CD  LYS   236      35.323  46.300  46.773  1.00  0.00           C  
ATOM   3379  HD2 LYS   236      35.670  47.169  47.329  1.00  0.00           H  
ATOM   3380  HD3 LYS   236      35.338  45.536  47.548  1.00  0.00           H  
ATOM   3381  CE  LYS   236      36.291  46.006  45.651  1.00  0.00           C  
ATOM   3382  HE2 LYS   236      35.946  45.092  45.174  1.00  0.00           H  
ATOM   3383  HE3 LYS   236      36.425  46.704  44.829  1.00  0.00           H  
ATOM   3384  NZ  LYS   236      37.655  45.575  46.121  1.00  0.00           N  
ATOM   3385  HZ1 LYS   236      37.654  44.782  46.788  1.00  0.00           H  
ATOM   3386  HZ2 LYS   236      38.218  45.368  45.277  1.00  0.00           H  
ATOM   3387  HZ3 LYS   236      38.026  46.422  46.587  1.00  0.00           H  
ATOM   3388  C   LYS   236      30.597  46.388  48.401  1.00  0.00           C  
ATOM   3389  O   LYS   236      30.230  47.433  48.997  1.00  0.00           O  
ATOM   3390  N   LYS   237      30.337  45.114  48.755  1.00  0.00           N  
ATOM   3391  H   LYS   237      30.803  44.422  48.183  1.00  0.00           H  
ATOM   3392  CA  LYS   237      29.331  44.820  49.785  1.00  0.00           C  
ATOM   3393  HA  LYS   237      29.262  45.717  50.397  1.00  0.00           H  
ATOM   3394  CB  LYS   237      28.025  44.480  49.158  1.00  0.00           C  
ATOM   3395  HB2 LYS   237      28.028  43.522  48.641  1.00  0.00           H  
ATOM   3396  HB3 LYS   237      27.386  44.438  50.038  1.00  0.00           H  
ATOM   3397  CG  LYS   237      27.465  45.552  48.267  1.00  0.00           C  
ATOM   3398  HG2 LYS   237      27.544  46.536  48.724  1.00  0.00           H  
ATOM   3399  HG3 LYS   237      27.975  45.679  47.314  1.00  0.00           H  
ATOM   3400  CD  LYS   237      25.942  45.290  48.147  1.00  0.00           C  
ATOM   3401  HD2 LYS   237      25.741  44.315  47.707  1.00  0.00           H  
ATOM   3402  HD3 LYS   237      25.492  45.349  49.136  1.00  0.00           H  
ATOM   3403  CE  LYS   237      25.406  46.415  47.281  1.00  0.00           C  
ATOM   3404  HE2 LYS   237      24.368  46.537  47.581  1.00  0.00           H  
ATOM   3405  HE3 LYS   237      25.983  47.324  47.439  1.00  0.00           H  
ATOM   3406  NZ  LYS   237      25.489  45.974  45.881  1.00  0.00           N  
ATOM   3407  HZ1 LYS   237      26.436  45.655  45.606  1.00  0.00           H  
ATOM   3408  HZ2 LYS   237      24.754  45.281  45.655  1.00  0.00           H  
ATOM   3409  HZ3 LYS   237      25.207  46.817  45.350  1.00  0.00           H  
ATOM   3410  C   LYS   237      29.881  43.757  50.740  1.00  0.00           C  
ATOM   3411  O   LYS   237      29.437  43.839  51.955  1.00  0.00           O  
ATOM   3412  N   ASP   238      30.788  42.829  50.317  1.00  0.00           N  
ATOM   3413  H   ASP   238      30.932  42.705  49.324  1.00  0.00           H  
ATOM   3414  CA  ASP   238      31.308  41.876  51.287  1.00  0.00           C  
ATOM   3415  HA  ASP   238      31.207  42.369  52.251  1.00  0.00           H  
ATOM   3416  CB  ASP   238      30.430  40.620  51.228  1.00  0.00           C  
ATOM   3417  HB2 ASP   238      30.801  39.878  51.931  1.00  0.00           H  
ATOM   3418  HB3 ASP   238      29.415  40.917  51.487  1.00  0.00           H  
ATOM   3419  CG  ASP   238      30.381  39.894  49.845  1.00  0.00           C  
ATOM   3420  OD1 ASP   238      31.147  38.884  49.800  1.00  0.00           O  
ATOM   3421  OD2 ASP   238      29.683  40.330  48.890  1.00  0.00           O  
ATOM   3422  C   ASP   238      32.799  41.561  51.005  1.00  0.00           C  
ATOM   3423  O   ASP   238      33.237  41.676  49.853  1.00  0.00           O  
ATOM   3424  N   GLN   239      33.581  41.153  52.033  1.00  0.00           N  
ATOM   3425  H   GLN   239      33.173  40.940  52.933  1.00  0.00           H  
ATOM   3426  CA  GLN   239      35.082  40.947  51.856  1.00  0.00           C  
ATOM   3427  HA  GLN   239      35.243  40.574  50.847  1.00  0.00           H  
ATOM   3428  CB  GLN   239      35.772  42.297  52.088  1.00  0.00           C  
ATOM   3429  HB2 GLN   239      35.597  42.720  53.075  1.00  0.00           H  
ATOM   3430  HB3 GLN   239      36.833  42.067  52.170  1.00  0.00           H  
ATOM   3431  CG  GLN   239      35.690  43.298  50.859  1.00  0.00           C  
ATOM   3432  HG2 GLN   239      35.762  42.742  49.926  1.00  0.00           H  
ATOM   3433  HG3 GLN   239      34.673  43.664  50.733  1.00  0.00           H  
ATOM   3434  CD  GLN   239      36.711  44.354  50.837  1.00  0.00           C  
ATOM   3435  OE1 GLN   239      36.981  45.054  51.794  1.00  0.00           O  
ATOM   3436  NE2 GLN   239      37.366  44.454  49.658  1.00  0.00           N  
ATOM   3437 HE21 GLN   239      38.195  45.004  49.480  1.00  0.00           H  
ATOM   3438 HE22 GLN   239      37.414  43.621  49.087  1.00  0.00           H  
ATOM   3439  C   GLN   239      35.519  39.865  52.802  1.00  0.00           C  
ATOM   3440  O   GLN   239      34.969  39.750  53.882  1.00  0.00           O  
ATOM   3441  N   LEU   240      36.672  39.169  52.493  1.00  0.00           N  
ATOM   3442  H   LEU   240      37.069  39.464  51.611  1.00  0.00           H  
ATOM   3443  CA  LEU   240      37.539  38.431  53.435  1.00  0.00           C  
ATOM   3444  HA  LEU   240      38.439  38.257  52.850  1.00  0.00           H  
ATOM   3445  CB  LEU   240      37.866  39.304  54.716  1.00  0.00           C  
ATOM   3446  HB2 LEU   240      36.990  39.247  55.359  1.00  0.00           H  
ATOM   3447  HB3 LEU   240      38.620  38.773  55.294  1.00  0.00           H  
ATOM   3448  CG  LEU   240      38.229  40.787  54.450  1.00  0.00           C  
ATOM   3449  HG  LEU   240      37.324  41.365  54.273  1.00  0.00           H  
ATOM   3450  CD1 LEU   240      38.797  41.341  55.660  1.00  0.00           C  
ATOM   3451 HD11 LEU   240      39.742  40.876  55.933  1.00  0.00           H  
ATOM   3452 HD12 LEU   240      39.115  42.381  55.678  1.00  0.00           H  
ATOM   3453 HD13 LEU   240      38.058  41.252  56.454  1.00  0.00           H  
ATOM   3454  CD2 LEU   240      39.149  40.945  53.299  1.00  0.00           C  
ATOM   3455 HD21 LEU   240      39.487  41.966  53.138  1.00  0.00           H  
ATOM   3456 HD22 LEU   240      39.905  40.162  53.322  1.00  0.00           H  
ATOM   3457 HD23 LEU   240      38.496  40.823  52.437  1.00  0.00           H  
ATOM   3458  C   LEU   240      36.827  37.052  53.715  1.00  0.00           C  
ATOM   3459  O   LEU   240      37.215  36.411  54.699  1.00  0.00           O  
ATOM   3460  N   GLY   241      35.879  36.640  52.894  1.00  0.00           N  
ATOM   3461  H   GLY   241      35.783  37.280  52.117  1.00  0.00           H  
ATOM   3462  CA  GLY   241      35.184  35.422  53.022  1.00  0.00           C  
ATOM   3463  HA2 GLY   241      34.848  35.278  54.046  1.00  0.00           H  
ATOM   3464  HA3 GLY   241      34.326  35.489  52.357  1.00  0.00           H  
ATOM   3465  C   GLY   241      35.941  34.168  52.802  1.00  0.00           C  
ATOM   3466  O   GLY   241      35.469  33.096  53.115  1.00  0.00           O  
ATOM   3467  N   LYS   242      37.139  34.294  52.170  1.00  0.00           N  
ATOM   3468  H   LYS   242      37.426  35.207  51.845  1.00  0.00           H  
ATOM   3469  CA  LYS   242      37.897  33.033  51.866  1.00  0.00           C  
ATOM   3470  HA  LYS   242      37.535  32.265  52.547  1.00  0.00           H  
ATOM   3471  CB  LYS   242      37.671  32.600  50.401  1.00  0.00           C  
ATOM   3472  HB2 LYS   242      36.617  32.517  50.146  1.00  0.00           H  
ATOM   3473  HB3 LYS   242      38.108  33.315  49.705  1.00  0.00           H  
ATOM   3474  CG  LYS   242      38.242  31.270  50.080  1.00  0.00           C  
ATOM   3475  HG2 LYS   242      39.230  31.131  50.515  1.00  0.00           H  
ATOM   3476  HG3 LYS   242      37.672  30.486  50.574  1.00  0.00           H  
ATOM   3477  CD  LYS   242      38.381  31.157  48.593  1.00  0.00           C  
ATOM   3478  HD2 LYS   242      37.379  31.129  48.171  1.00  0.00           H  
ATOM   3479  HD3 LYS   242      39.048  31.945  48.247  1.00  0.00           H  
ATOM   3480  CE  LYS   242      39.031  29.841  48.335  1.00  0.00           C  
ATOM   3481  HE2 LYS   242      38.560  29.119  48.997  1.00  0.00           H  
ATOM   3482  HE3 LYS   242      38.786  29.531  47.322  1.00  0.00           H  
ATOM   3483  NZ  LYS   242      40.490  29.773  48.479  1.00  0.00           N  
ATOM   3484  HZ1 LYS   242      40.797  30.205  49.370  1.00  0.00           H  
ATOM   3485  HZ2 LYS   242      40.786  28.781  48.455  1.00  0.00           H  
ATOM   3486  HZ3 LYS   242      40.889  30.379  47.740  1.00  0.00           H  
ATOM   3487  C   LYS   242      39.383  33.366  52.044  1.00  0.00           C  
ATOM   3488  O   LYS   242      39.960  34.237  51.360  1.00  0.00           O  
ATOM   3489  N   ASN   243      39.994  32.652  52.962  1.00  0.00           N  
ATOM   3490  H   ASN   243      39.460  31.874  53.325  1.00  0.00           H  
ATOM   3491  CA  ASN   243      41.368  32.868  53.408  1.00  0.00           C  
ATOM   3492  HA  ASN   243      42.012  32.798  52.534  1.00  0.00           H  
ATOM   3493  CB  ASN   243      41.413  34.182  54.209  1.00  0.00           C  
ATOM   3494  HB2 ASN   243      42.445  34.371  54.501  1.00  0.00           H  
ATOM   3495  HB3 ASN   243      41.133  35.047  53.612  1.00  0.00           H  
ATOM   3496  CG  ASN   243      40.536  34.141  55.464  1.00  0.00           C  
ATOM   3497  OD1 ASN   243      39.344  33.724  55.393  1.00  0.00           O  
ATOM   3498  ND2 ASN   243      40.969  34.653  56.600  1.00  0.00           N  
ATOM   3499 HD21 ASN   243      40.386  34.585  57.423  1.00  0.00           H  
ATOM   3500 HD22 ASN   243      41.911  34.999  56.726  1.00  0.00           H  
ATOM   3501  C   ASN   243      41.825  31.668  54.192  1.00  0.00           C  
ATOM   3502  O   ASN   243      41.051  31.197  55.024  1.00  0.00           O  
ATOM   3503  N   GLU   244      43.123  31.325  54.072  1.00  0.00           N  
ATOM   3504  H   GLU   244      43.615  31.628  53.242  1.00  0.00           H  
ATOM   3505  CA  GLU   244      43.606  30.108  54.644  1.00  0.00           C  
ATOM   3506  HA  GLU   244      43.191  30.125  55.649  1.00  0.00           H  
ATOM   3507  CB  GLU   244      42.946  28.936  53.909  1.00  0.00           C  
ATOM   3508  HB2 GLU   244      43.012  28.067  54.560  1.00  0.00           H  
ATOM   3509  HB3 GLU   244      41.877  29.124  53.826  1.00  0.00           H  
ATOM   3510  CG  GLU   244      43.471  28.620  52.499  1.00  0.00           C  
ATOM   3511  HG2 GLU   244      44.536  28.453  52.345  1.00  0.00           H  
ATOM   3512  HG3 GLU   244      43.131  27.656  52.129  1.00  0.00           H  
ATOM   3513  CD  GLU   244      43.085  29.576  51.417  1.00  0.00           C  
ATOM   3514  OE1 GLU   244      43.667  30.693  51.375  1.00  0.00           O  
ATOM   3515  OE2 GLU   244      42.130  29.389  50.604  1.00  0.00           O  
ATOM   3516  C   GLU   244      45.123  29.856  54.538  1.00  0.00           C  
ATOM   3517  O   GLU   244      45.596  28.930  55.169  1.00  0.00           O  
ATOM   3518  N   GLU   245      45.872  30.811  53.943  1.00  0.00           N  
ATOM   3519  H   GLU   245      45.445  31.553  53.406  1.00  0.00           H  
ATOM   3520  CA  GLU   245      47.355  30.736  53.930  1.00  0.00           C  
ATOM   3521  HA  GLU   245      47.725  30.419  54.902  1.00  0.00           H  
ATOM   3522  CB  GLU   245      47.642  29.662  52.865  1.00  0.00           C  
ATOM   3523  HB2 GLU   245      46.904  28.863  52.822  1.00  0.00           H  
ATOM   3524  HB3 GLU   245      47.634  30.107  51.872  1.00  0.00           H  
ATOM   3525  CG  GLU   245      49.015  28.964  52.913  1.00  0.00           C  
ATOM   3526  HG2 GLU   245      49.013  28.326  52.031  1.00  0.00           H  
ATOM   3527  HG3 GLU   245      49.780  29.736  52.856  1.00  0.00           H  
ATOM   3528  CD  GLU   245      49.250  28.111  54.216  1.00  0.00           C  
ATOM   3529  OE1 GLU   245      48.889  26.894  54.379  1.00  0.00           O  
ATOM   3530  OE2 GLU   245      49.919  28.710  55.109  1.00  0.00           O  
ATOM   3531  C   GLU   245      48.072  32.123  53.730  1.00  0.00           C  
ATOM   3532  O   GLU   245      49.177  32.236  53.176  1.00  0.00           O  
ATOM   3533  N   GLY   246      47.404  33.219  54.135  1.00  0.00           N  
ATOM   3534  H   GLY   246      46.581  33.043  54.695  1.00  0.00           H  
ATOM   3535  CA  GLY   246      47.987  34.532  54.303  1.00  0.00           C  
ATOM   3536  HA2 GLY   246      48.444  34.690  55.277  1.00  0.00           H  
ATOM   3537  HA3 GLY   246      48.934  34.689  53.792  1.00  0.00           H  
ATOM   3538  C   GLY   246      47.063  35.661  53.895  1.00  0.00           C  
ATOM   3539  O   GLY   246      47.283  36.796  54.301  1.00  0.00           O  
ATOM   3540  N   ALA   247      45.944  35.454  53.118  1.00  0.00           N  
ATOM   3541  H   ALA   247      45.773  34.553  52.690  1.00  0.00           H  
ATOM   3542  CA  ALA   247      44.925  36.403  53.169  1.00  0.00           C  
ATOM   3543  HA  ALA   247      45.343  37.319  52.759  1.00  0.00           H  
ATOM   3544  CB  ALA   247      43.913  35.985  52.136  1.00  0.00           C  
ATOM   3545  HB1 ALA   247      43.093  36.683  51.982  1.00  0.00           H  
ATOM   3546  HB2 ALA   247      44.360  35.788  51.164  1.00  0.00           H  
ATOM   3547  HB3 ALA   247      43.508  35.030  52.466  1.00  0.00           H  
ATOM   3548  C   ALA   247      44.354  36.668  54.599  1.00  0.00           C  
ATOM   3549  O   ALA   247      44.370  35.727  55.481  1.00  0.00           O  
ATOM   3550  N   PRO   248      43.803  37.838  54.870  1.00  0.00           N  
ATOM   3551  CD  PRO   248      42.732  37.849  55.843  1.00  0.00           C  
ATOM   3552  HD2 PRO   248      43.166  37.741  56.835  1.00  0.00           H  
ATOM   3553  HD3 PRO   248      42.063  37.001  55.714  1.00  0.00           H  
ATOM   3554  CG  PRO   248      42.059  39.251  55.627  1.00  0.00           C  
ATOM   3555  HG2 PRO   248      42.213  39.980  56.420  1.00  0.00           H  
ATOM   3556  HG3 PRO   248      40.990  39.065  55.549  1.00  0.00           H  
ATOM   3557  CB  PRO   248      42.649  39.827  54.290  1.00  0.00           C  
ATOM   3558  HB2 PRO   248      42.868  40.892  54.303  1.00  0.00           H  
ATOM   3559  HB3 PRO   248      42.074  39.576  53.400  1.00  0.00           H  
ATOM   3560  CA  PRO   248      43.918  39.123  54.124  1.00  0.00           C  
ATOM   3561  HA  PRO   248      44.060  38.882  53.073  1.00  0.00           H  
ATOM   3562  C   PRO   248      45.197  39.909  54.426  1.00  0.00           C  
ATOM   3563  O   PRO   248      45.472  40.934  53.819  1.00  0.00           O  
ATOM   3564  N   GLN   249      45.991  39.491  55.469  1.00  0.00           N  
ATOM   3565  H   GLN   249      45.731  38.747  56.102  1.00  0.00           H  
ATOM   3566  CA  GLN   249      47.087  40.329  55.898  1.00  0.00           C  
ATOM   3567  HA  GLN   249      46.672  41.317  56.087  1.00  0.00           H  
ATOM   3568  CB  GLN   249      47.684  39.820  57.238  1.00  0.00           C  
ATOM   3569  HB2 GLN   249      48.511  40.464  57.531  1.00  0.00           H  
ATOM   3570  HB3 GLN   249      46.971  39.995  58.041  1.00  0.00           H  
ATOM   3571  CG  GLN   249      48.223  38.400  57.286  1.00  0.00           C  
ATOM   3572  HG2 GLN   249      48.804  38.140  56.404  1.00  0.00           H  
ATOM   3573  HG3 GLN   249      48.866  38.247  58.151  1.00  0.00           H  
ATOM   3574  CD  GLN   249      47.118  37.379  57.392  1.00  0.00           C  
ATOM   3575  OE1 GLN   249      45.930  37.640  57.455  1.00  0.00           O  
ATOM   3576  NE2 GLN   249      47.578  36.114  57.398  1.00  0.00           N  
ATOM   3577 HE21 GLN   249      47.103  35.293  57.050  1.00  0.00           H  
ATOM   3578 HE22 GLN   249      48.465  35.961  57.859  1.00  0.00           H  
ATOM   3579  C   GLN   249      48.127  40.479  54.824  1.00  0.00           C  
ATOM   3580  O   GLN   249      48.745  41.516  54.759  1.00  0.00           O  
ATOM   3581  N   GLU   250      48.206  39.526  53.863  1.00  0.00           N  
ATOM   3582  H   GLU   250      47.766  38.634  54.044  1.00  0.00           H  
ATOM   3583  CA  GLU   250      49.226  39.499  52.791  1.00  0.00           C  
ATOM   3584  HA  GLU   250      49.899  40.296  53.099  1.00  0.00           H  
ATOM   3585  CB  GLU   250      49.906  38.165  52.644  1.00  0.00           C  
ATOM   3586  HB2 GLU   250      49.094  37.446  52.555  1.00  0.00           H  
ATOM   3587  HB3 GLU   250      50.486  38.004  51.737  1.00  0.00           H  
ATOM   3588  CG  GLU   250      50.703  37.661  53.833  1.00  0.00           C  
ATOM   3589  HG2 GLU   250      50.228  37.990  54.755  1.00  0.00           H  
ATOM   3590  HG3 GLU   250      50.642  36.577  53.754  1.00  0.00           H  
ATOM   3591  CD  GLU   250      52.107  38.169  53.759  1.00  0.00           C  
ATOM   3592  OE1 GLU   250      53.021  37.367  54.086  1.00  0.00           O  
ATOM   3593  OE2 GLU   250      52.458  39.298  53.376  1.00  0.00           O  
ATOM   3594  C   GLU   250      48.714  39.983  51.447  1.00  0.00           C  
ATOM   3595  O   GLU   250      49.469  40.086  50.490  1.00  0.00           O  
ATOM   3596  N   GLY   251      47.414  40.396  51.351  1.00  0.00           N  
ATOM   3597  H   GLY   251      46.895  40.363  52.218  1.00  0.00           H  
ATOM   3598  CA  GLY   251      46.799  41.156  50.277  1.00  0.00           C  
ATOM   3599  HA2 GLY   251      45.964  41.779  50.590  1.00  0.00           H  
ATOM   3600  HA3 GLY   251      47.605  41.839  50.017  1.00  0.00           H  
ATOM   3601  C   GLY   251      46.400  40.299  49.070  1.00  0.00           C  
ATOM   3602  O   GLY   251      45.454  40.559  48.367  1.00  0.00           O  
ATOM   3603  N   ILE   252      47.196  39.204  48.738  1.00  0.00           N  
ATOM   3604  H   ILE   252      48.030  39.090  49.297  1.00  0.00           H  
ATOM   3605  CA  ILE   252      46.924  38.393  47.573  1.00  0.00           C  
ATOM   3606  HA  ILE   252      46.694  39.051  46.738  1.00  0.00           H  
ATOM   3607  CB  ILE   252      48.073  37.394  47.212  1.00  0.00           C  
ATOM   3608  HB  ILE   252      47.842  36.876  46.283  1.00  0.00           H  
ATOM   3609  CG2 ILE   252      49.247  38.161  46.725  1.00  0.00           C  
ATOM   3610 HG21 ILE   252      49.746  38.576  47.599  1.00  0.00           H  
ATOM   3611 HG22 ILE   252      49.953  37.553  46.163  1.00  0.00           H  
ATOM   3612 HG23 ILE   252      48.873  38.984  46.119  1.00  0.00           H  
ATOM   3613  CG1 ILE   252      48.555  36.189  48.089  1.00  0.00           C  
ATOM   3614 HG12 ILE   252      47.690  35.584  48.353  1.00  0.00           H  
ATOM   3615 HG13 ILE   252      49.243  35.552  47.537  1.00  0.00           H  
ATOM   3616  CD1 ILE   252      49.192  36.509  49.425  1.00  0.00           C  
ATOM   3617 HD11 ILE   252      50.143  37.026  49.317  1.00  0.00           H  
ATOM   3618 HD12 ILE   252      48.550  37.171  50.002  1.00  0.00           H  
ATOM   3619 HD13 ILE   252      49.499  35.589  49.917  1.00  0.00           H  
ATOM   3620  C   ILE   252      45.656  37.495  47.728  1.00  0.00           C  
ATOM   3621  O   ILE   252      45.332  36.951  48.773  1.00  0.00           O  
ATOM   3622  N   LEU   253      45.014  37.311  46.548  1.00  0.00           N  
ATOM   3623  H   LEU   253      45.545  37.517  45.713  1.00  0.00           H  
ATOM   3624  CA  LEU   253      43.796  36.568  46.345  1.00  0.00           C  
ATOM   3625  HA  LEU   253      43.811  35.798  47.112  1.00  0.00           H  
ATOM   3626  CB  LEU   253      42.612  37.475  46.568  1.00  0.00           C  
ATOM   3627  HB2 LEU   253      42.953  38.187  47.317  1.00  0.00           H  
ATOM   3628  HB3 LEU   253      42.354  38.032  45.669  1.00  0.00           H  
ATOM   3629  CG  LEU   253      41.247  36.903  47.022  1.00  0.00           C  
ATOM   3630  HG  LEU   253      40.938  36.127  46.325  1.00  0.00           H  
ATOM   3631  CD1 LEU   253      41.345  36.348  48.414  1.00  0.00           C  
ATOM   3632 HD11 LEU   253      41.948  35.443  48.373  1.00  0.00           H  
ATOM   3633 HD12 LEU   253      41.780  37.032  49.140  1.00  0.00           H  
ATOM   3634 HD13 LEU   253      40.354  35.994  48.692  1.00  0.00           H  
ATOM   3635  CD2 LEU   253      40.244  38.025  47.173  1.00  0.00           C  
ATOM   3636 HD21 LEU   253      40.124  38.543  46.224  1.00  0.00           H  
ATOM   3637 HD22 LEU   253      39.266  37.798  47.592  1.00  0.00           H  
ATOM   3638 HD23 LEU   253      40.688  38.782  47.818  1.00  0.00           H  
ATOM   3639  C   LEU   253      43.784  35.978  44.908  1.00  0.00           C  
ATOM   3640  O   LEU   253      44.507  36.303  43.970  1.00  0.00           O  
ATOM   3641  N   GLU   254      42.879  34.975  44.809  1.00  0.00           N  
ATOM   3642  H   GLU   254      42.537  34.625  45.694  1.00  0.00           H  
ATOM   3643  CA  GLU   254      42.978  34.054  43.703  1.00  0.00           C  
ATOM   3644  HA  GLU   254      43.341  34.660  42.876  1.00  0.00           H  
ATOM   3645  CB  GLU   254      43.985  32.976  44.053  1.00  0.00           C  
ATOM   3646  HB2 GLU   254      44.852  33.361  44.586  1.00  0.00           H  
ATOM   3647  HB3 GLU   254      43.472  32.277  44.710  1.00  0.00           H  
ATOM   3648  CG  GLU   254      44.554  32.203  42.842  1.00  0.00           C  
ATOM   3649  HG2 GLU   254      45.012  31.289  43.215  1.00  0.00           H  
ATOM   3650  HG3 GLU   254      43.776  31.715  42.258  1.00  0.00           H  
ATOM   3651  CD  GLU   254      45.511  32.936  41.934  1.00  0.00           C  
ATOM   3652  OE1 GLU   254      45.005  33.508  40.920  1.00  0.00           O  
ATOM   3653  OE2 GLU   254      46.728  32.805  42.144  1.00  0.00           O  
ATOM   3654  C   GLU   254      41.653  33.456  43.271  1.00  0.00           C  
ATOM   3655  O   GLU   254      41.410  33.445  42.107  1.00  0.00           O  
ATOM   3656  N   ASP   255      40.716  33.164  44.223  1.00  0.00           N  
ATOM   3657  H   ASP   255      40.994  33.210  45.195  1.00  0.00           H  
ATOM   3658  CA  ASP   255      39.548  32.341  43.895  1.00  0.00           C  
ATOM   3659  HA  ASP   255      39.118  32.587  42.927  1.00  0.00           H  
ATOM   3660  CB  ASP   255      39.963  30.872  43.930  1.00  0.00           C  
ATOM   3661  HB2 ASP   255      39.115  30.258  43.632  1.00  0.00           H  
ATOM   3662  HB3 ASP   255      40.591  30.724  43.054  1.00  0.00           H  
ATOM   3663  CG  ASP   255      40.798  30.415  45.089  1.00  0.00           C  
ATOM   3664  OD1 ASP   255      40.802  31.145  46.124  1.00  0.00           O  
ATOM   3665  OD2 ASP   255      41.445  29.326  44.987  1.00  0.00           O  
ATOM   3666  C   ASP   255      38.367  32.597  44.804  1.00  0.00           C  
ATOM   3667  O   ASP   255      37.581  31.658  45.069  1.00  0.00           O  
ATOM   3668  N   MET   256      38.320  33.816  45.456  1.00  0.00           N  
ATOM   3669  H   MET   256      38.979  34.524  45.162  1.00  0.00           H  
ATOM   3670  CA  MET   256      37.200  34.079  46.381  1.00  0.00           C  
ATOM   3671  HA  MET   256      37.112  33.246  47.075  1.00  0.00           H  
ATOM   3672  CB  MET   256      37.690  35.320  47.028  1.00  0.00           C  
ATOM   3673  HB2 MET   256      38.571  35.057  47.610  1.00  0.00           H  
ATOM   3674  HB3 MET   256      38.049  35.977  46.238  1.00  0.00           H  
ATOM   3675  CG  MET   256      36.704  36.017  47.937  1.00  0.00           C  
ATOM   3676  HG2 MET   256      37.146  36.812  48.533  1.00  0.00           H  
ATOM   3677  HG3 MET   256      35.973  36.515  47.304  1.00  0.00           H  
ATOM   3678  SD  MET   256      35.574  35.142  49.123  1.00  0.00           S  
ATOM   3679  CE  MET   256      34.553  36.620  49.585  1.00  0.00           C  
ATOM   3680  HE1 MET   256      35.076  37.253  50.298  1.00  0.00           H  
ATOM   3681  HE2 MET   256      34.342  37.229  48.709  1.00  0.00           H  
ATOM   3682  HE3 MET   256      33.620  36.249  50.004  1.00  0.00           H  
ATOM   3683  C   MET   256      35.884  34.238  45.581  1.00  0.00           C  
ATOM   3684  O   MET   256      35.817  35.064  44.706  1.00  0.00           O  
ATOM   3685  N   PRO   257      34.735  33.577  46.029  1.00  0.00           N  
ATOM   3686  CD  PRO   257      34.644  32.562  47.062  1.00  0.00           C  
ATOM   3687  HD2 PRO   257      34.849  33.048  48.013  1.00  0.00           H  
ATOM   3688  HD3 PRO   257      35.357  31.752  46.922  1.00  0.00           H  
ATOM   3689  CG  PRO   257      33.196  32.190  47.129  1.00  0.00           C  
ATOM   3690  HG2 PRO   257      32.654  32.753  47.885  1.00  0.00           H  
ATOM   3691  HG3 PRO   257      32.892  31.169  47.352  1.00  0.00           H  
ATOM   3692  CB  PRO   257      32.576  32.644  45.808  1.00  0.00           C  
ATOM   3693  HB2 PRO   257      31.533  32.910  45.970  1.00  0.00           H  
ATOM   3694  HB3 PRO   257      32.676  31.845  45.077  1.00  0.00           H  
ATOM   3695  CA  PRO   257      33.470  33.729  45.351  1.00  0.00           C  
ATOM   3696  HA  PRO   257      33.712  33.763  44.291  1.00  0.00           H  
ATOM   3697  C   PRO   257      32.890  35.072  45.741  1.00  0.00           C  
ATOM   3698  O   PRO   257      32.926  35.540  46.894  1.00  0.00           O  
ATOM   3699  N   VAL   258      32.257  35.618  44.755  1.00  0.00           N  
ATOM   3700  H   VAL   258      32.215  35.142  43.864  1.00  0.00           H  
ATOM   3701  CA  VAL   258      31.712  36.935  44.862  1.00  0.00           C  
ATOM   3702  HA  VAL   258      31.663  37.285  45.890  1.00  0.00           H  
ATOM   3703  CB  VAL   258      32.592  38.083  44.191  1.00  0.00           C  
ATOM   3704  HB  VAL   258      32.168  39.066  44.384  1.00  0.00           H  
ATOM   3705  CG1 VAL   258      33.924  38.134  44.780  1.00  0.00           C  
ATOM   3706 HG11 VAL   258      34.472  37.208  44.618  1.00  0.00           H  
ATOM   3707 HG12 VAL   258      34.470  39.021  44.464  1.00  0.00           H  
ATOM   3708 HG13 VAL   258      33.973  38.160  45.867  1.00  0.00           H  
ATOM   3709  CG2 VAL   258      32.855  37.839  42.747  1.00  0.00           C  
ATOM   3710 HG21 VAL   258      31.893  37.820  42.238  1.00  0.00           H  
ATOM   3711 HG22 VAL   258      33.433  38.638  42.289  1.00  0.00           H  
ATOM   3712 HG23 VAL   258      33.340  36.866  42.700  1.00  0.00           H  
ATOM   3713  C   VAL   258      30.336  36.896  44.228  1.00  0.00           C  
ATOM   3714  O   VAL   258      30.021  35.900  43.574  1.00  0.00           O  
ATOM   3715  N   ASP   259      29.499  37.979  44.452  1.00  0.00           N  
ATOM   3716  H   ASP   259      29.849  38.802  44.925  1.00  0.00           H  
ATOM   3717  CA  ASP   259      28.150  37.979  43.882  1.00  0.00           C  
ATOM   3718  HA  ASP   259      28.214  37.419  42.952  1.00  0.00           H  
ATOM   3719  CB  ASP   259      27.193  37.381  44.830  1.00  0.00           C  
ATOM   3720  HB2 ASP   259      27.348  36.323  45.032  1.00  0.00           H  
ATOM   3721  HB3 ASP   259      27.286  37.826  45.819  1.00  0.00           H  
ATOM   3722  CG  ASP   259      25.727  37.431  44.425  1.00  0.00           C  
ATOM   3723  OD1 ASP   259      25.405  37.543  43.232  1.00  0.00           O  
ATOM   3724  OD2 ASP   259      24.920  37.123  45.353  1.00  0.00           O  
ATOM   3725  C   ASP   259      27.748  39.420  43.542  1.00  0.00           C  
ATOM   3726  O   ASP   259      27.489  40.225  44.441  1.00  0.00           O  
ATOM   3727  N   PRO   260      27.756  39.748  42.236  1.00  0.00           N  
ATOM   3728  CD  PRO   260      28.549  39.089  41.195  1.00  0.00           C  
ATOM   3729  HD2 PRO   260      28.011  38.409  40.538  1.00  0.00           H  
ATOM   3730  HD3 PRO   260      29.464  38.701  41.636  1.00  0.00           H  
ATOM   3731  CG  PRO   260      29.015  40.214  40.264  1.00  0.00           C  
ATOM   3732  HG2 PRO   260      28.981  39.744  39.283  1.00  0.00           H  
ATOM   3733  HG3 PRO   260      29.992  40.504  40.644  1.00  0.00           H  
ATOM   3734  CB  PRO   260      27.823  41.164  40.394  1.00  0.00           C  
ATOM   3735  HB2 PRO   260      26.998  40.818  39.774  1.00  0.00           H  
ATOM   3736  HB3 PRO   260      27.999  42.208  40.144  1.00  0.00           H  
ATOM   3737  CA  PRO   260      27.404  41.145  41.899  1.00  0.00           C  
ATOM   3738  HA  PRO   260      27.979  41.778  42.570  1.00  0.00           H  
ATOM   3739  C   PRO   260      25.880  41.296  42.086  1.00  0.00           C  
ATOM   3740  O   PRO   260      25.114  40.396  41.775  1.00  0.00           O  
ATOM   3741  N   ASP   261      25.421  42.548  42.460  1.00  0.00           N  
ATOM   3742  H   ASP   261      26.024  43.345  42.613  1.00  0.00           H  
ATOM   3743  CA  ASP   261      24.085  42.977  42.216  1.00  0.00           C  
ATOM   3744  HA  ASP   261      23.705  42.639  41.255  1.00  0.00           H  
ATOM   3745  CB  ASP   261      22.978  42.558  43.265  1.00  0.00           C  
ATOM   3746  HB2 ASP   261      22.030  43.063  43.089  1.00  0.00           H  
ATOM   3747  HB3 ASP   261      22.781  41.494  43.153  1.00  0.00           H  
ATOM   3748  CG  ASP   261      23.340  42.700  44.781  1.00  0.00           C  
ATOM   3749  OD1 ASP   261      23.626  41.656  45.452  1.00  0.00           O  
ATOM   3750  OD2 ASP   261      23.311  43.886  45.239  1.00  0.00           O  
ATOM   3751  C   ASP   261      24.048  44.510  42.084  1.00  0.00           C  
ATOM   3752  O   ASP   261      24.912  45.251  42.508  1.00  0.00           O  
ATOM   3753  N   ASN   262      22.900  44.954  41.423  1.00  0.00           N  
ATOM   3754  H   ASN   262      22.162  44.317  41.153  1.00  0.00           H  
ATOM   3755  CA  ASN   262      22.612  46.359  41.219  1.00  0.00           C  
ATOM   3756  HA  ASN   262      22.873  46.977  42.075  1.00  0.00           H  
ATOM   3757  CB  ASN   262      23.401  46.829  40.007  1.00  0.00           C  
ATOM   3758  HB2 ASN   262      23.716  45.999  39.378  1.00  0.00           H  
ATOM   3759  HB3 ASN   262      22.822  47.465  39.340  1.00  0.00           H  
ATOM   3760  CG  ASN   262      24.601  47.583  40.454  1.00  0.00           C  
ATOM   3761  OD1 ASN   262      24.426  48.423  41.323  1.00  0.00           O  
ATOM   3762  ND2 ASN   262      25.792  47.311  39.968  1.00  0.00           N  
ATOM   3763 HD21 ASN   262      26.663  47.760  40.214  1.00  0.00           H  
ATOM   3764 HD22 ASN   262      25.923  46.756  39.132  1.00  0.00           H  
ATOM   3765  C   ASN   262      21.051  46.551  41.006  1.00  0.00           C  
ATOM   3766  O   ASN   262      20.288  45.675  40.588  1.00  0.00           O  
ATOM   3767  N   GLU   263      20.568  47.741  41.282  1.00  0.00           N  
ATOM   3768  H   GLU   263      21.185  48.497  41.547  1.00  0.00           H  
ATOM   3769  CA  GLU   263      19.132  48.008  41.202  1.00  0.00           C  
ATOM   3770  HA  GLU   263      18.518  47.156  41.487  1.00  0.00           H  
ATOM   3771  CB  GLU   263      18.832  48.971  42.389  1.00  0.00           C  
ATOM   3772  HB2 GLU   263      19.251  48.580  43.314  1.00  0.00           H  
ATOM   3773  HB3 GLU   263      19.418  49.885  42.310  1.00  0.00           H  
ATOM   3774  CG  GLU   263      17.406  49.305  42.692  1.00  0.00           C  
ATOM   3775  HG2 GLU   263      17.409  50.301  43.128  1.00  0.00           H  
ATOM   3776  HG3 GLU   263      16.717  49.354  41.851  1.00  0.00           H  
ATOM   3777  CD  GLU   263      16.831  48.309  43.697  1.00  0.00           C  
ATOM   3778  OE1 GLU   263      16.498  48.694  44.849  1.00  0.00           O  
ATOM   3779  OE2 GLU   263      16.656  47.067  43.397  1.00  0.00           O  
ATOM   3780  C   GLU   263      18.759  48.562  39.798  1.00  0.00           C  
ATOM   3781  O   GLU   263      18.117  49.657  39.707  1.00  0.00           O  
ATOM   3782  N   ALA   264      19.252  47.852  38.756  1.00  0.00           N  
ATOM   3783  H   ALA   264      19.711  46.969  38.937  1.00  0.00           H  
ATOM   3784  CA  ALA   264      19.324  48.454  37.448  1.00  0.00           C  
ATOM   3785  HA  ALA   264      19.637  49.483  37.612  1.00  0.00           H  
ATOM   3786  CB  ALA   264      20.445  47.695  36.762  1.00  0.00           C  
ATOM   3787  HB1 ALA   264      20.764  48.107  35.806  1.00  0.00           H  
ATOM   3788  HB2 ALA   264      21.342  47.609  37.371  1.00  0.00           H  
ATOM   3789  HB3 ALA   264      20.211  46.661  36.516  1.00  0.00           H  
ATOM   3790  C   ALA   264      18.069  48.438  36.554  1.00  0.00           C  
ATOM   3791  O   ALA   264      18.108  49.051  35.494  1.00  0.00           O  
ATOM   3792  N   TYR   265      16.984  47.912  37.176  1.00  0.00           N  
ATOM   3793  H   TYR   265      17.045  47.655  38.152  1.00  0.00           H  
ATOM   3794  CA  TYR   265      15.673  48.025  36.617  1.00  0.00           C  
ATOM   3795  HA  TYR   265      15.617  47.624  35.607  1.00  0.00           H  
ATOM   3796  CB  TYR   265      14.642  47.245  37.589  1.00  0.00           C  
ATOM   3797  HB2 TYR   265      13.705  47.189  37.038  1.00  0.00           H  
ATOM   3798  HB3 TYR   265      14.964  46.246  37.877  1.00  0.00           H  
ATOM   3799  CG  TYR   265      14.274  48.089  38.749  1.00  0.00           C  
ATOM   3800  CD1 TYR   265      14.704  47.721  40.042  1.00  0.00           C  
ATOM   3801  HD1 TYR   265      15.522  47.019  40.151  1.00  0.00           H  
ATOM   3802  CE1 TYR   265      14.189  48.444  41.126  1.00  0.00           C  
ATOM   3803  HE1 TYR   265      14.623  48.166  42.079  1.00  0.00           H  
ATOM   3804  CZ  TYR   265      13.235  49.408  40.955  1.00  0.00           C  
ATOM   3805  OH  TYR   265      12.674  50.117  42.016  1.00  0.00           O  
ATOM   3806  HH  TYR   265      12.990  49.789  42.872  1.00  0.00           H  
ATOM   3807  CE2 TYR   265      12.787  49.688  39.661  1.00  0.00           C  
ATOM   3808  HE2 TYR   265      12.009  50.408  39.434  1.00  0.00           H  
ATOM   3809  CD2 TYR   265      13.233  48.994  38.553  1.00  0.00           C  
ATOM   3810  HD2 TYR   265      12.662  49.190  37.653  1.00  0.00           H  
ATOM   3811  C   TYR   265      15.225  49.492  36.297  1.00  0.00           C  
ATOM   3812  O   TYR   265      14.592  49.852  35.290  1.00  0.00           O  
ATOM   3813  N   GLU   266      15.781  50.368  37.162  1.00  0.00           N  
ATOM   3814  H   GLU   266      16.337  50.028  37.935  1.00  0.00           H  
ATOM   3815  CA  GLU   266      15.454  51.811  37.020  1.00  0.00           C  
ATOM   3816  HA  GLU   266      14.432  51.795  36.647  1.00  0.00           H  
ATOM   3817  CB  GLU   266      15.405  52.285  38.446  1.00  0.00           C  
ATOM   3818  HB2 GLU   266      14.713  51.679  39.027  1.00  0.00           H  
ATOM   3819  HB3 GLU   266      16.360  52.234  38.966  1.00  0.00           H  
ATOM   3820  CG  GLU   266      14.952  53.721  38.585  1.00  0.00           C  
ATOM   3821  HG2 GLU   266      14.887  53.894  39.658  1.00  0.00           H  
ATOM   3822  HG3 GLU   266      15.676  54.366  38.092  1.00  0.00           H  
ATOM   3823  CD  GLU   266      13.571  54.055  38.070  1.00  0.00           C  
ATOM   3824  OE1 GLU   266      13.446  54.356  36.839  1.00  0.00           O  
ATOM   3825  OE2 GLU   266      12.595  53.962  38.859  1.00  0.00           O  
ATOM   3826  C   GLU   266      16.451  52.437  36.065  1.00  0.00           C  
ATOM   3827  O   GLU   266      17.501  52.877  36.351  1.00  0.00           O  
ATOM   3828  N   MET   267      16.139  52.332  34.778  1.00  0.00           N  
ATOM   3829  H   MET   267      15.213  52.116  34.435  1.00  0.00           H  
ATOM   3830  CA  MET   267      17.163  52.517  33.776  1.00  0.00           C  
ATOM   3831  HA  MET   267      18.004  51.865  34.001  1.00  0.00           H  
ATOM   3832  CB  MET   267      16.521  52.257  32.408  1.00  0.00           C  
ATOM   3833  HB2 MET   267      15.879  51.382  32.495  1.00  0.00           H  
ATOM   3834  HB3 MET   267      15.900  53.079  32.057  1.00  0.00           H  
ATOM   3835  CG  MET   267      17.441  51.935  31.258  1.00  0.00           C  
ATOM   3836  HG2 MET   267      18.083  52.797  31.091  1.00  0.00           H  
ATOM   3837  HG3 MET   267      18.049  51.059  31.475  1.00  0.00           H  
ATOM   3838  SD  MET   267      16.823  51.559  29.644  1.00  0.00           S  
ATOM   3839  CE  MET   267      16.236  49.893  29.851  1.00  0.00           C  
ATOM   3840  HE1 MET   267      17.038  49.375  30.371  1.00  0.00           H  
ATOM   3841  HE2 MET   267      15.530  49.875  30.678  1.00  0.00           H  
ATOM   3842  HE3 MET   267      16.030  49.359  28.926  1.00  0.00           H  
ATOM   3843  C   MET   267      17.653  53.985  33.723  1.00  0.00           C  
ATOM   3844  O   MET   267      16.871  54.873  33.982  1.00  0.00           O  
ATOM   3845  N   PRO   268      19.016  54.150  33.490  1.00  0.00           N  
ATOM   3846  CD  PRO   268      19.994  53.170  33.475  1.00  0.00           C  
ATOM   3847  HD2 PRO   268      19.928  52.561  32.576  1.00  0.00           H  
ATOM   3848  HD3 PRO   268      19.902  52.543  34.360  1.00  0.00           H  
ATOM   3849  CG  PRO   268      21.270  53.933  33.630  1.00  0.00           C  
ATOM   3850  HG2 PRO   268      22.138  53.349  33.329  1.00  0.00           H  
ATOM   3851  HG3 PRO   268      21.289  54.180  34.689  1.00  0.00           H  
ATOM   3852  CB  PRO   268      21.006  55.298  33.012  1.00  0.00           C  
ATOM   3853  HB2 PRO   268      21.149  55.396  31.937  1.00  0.00           H  
ATOM   3854  HB3 PRO   268      21.519  55.927  33.738  1.00  0.00           H  
ATOM   3855  CA  PRO   268      19.499  55.455  33.351  1.00  0.00           C  
ATOM   3856  HA  PRO   268      19.424  55.984  34.298  1.00  0.00           H  
ATOM   3857  C   PRO   268      18.844  56.257  32.267  1.00  0.00           C  
ATOM   3858  O   PRO   268      18.357  55.667  31.293  1.00  0.00           O  
ATOM   3859  N   SER   269      19.053  57.622  32.382  1.00  0.00           N  
ATOM   3860  H   SER   269      19.425  58.113  33.183  1.00  0.00           H  
ATOM   3861  CA  SER   269      18.826  58.517  31.231  1.00  0.00           C  
ATOM   3862  HA  SER   269      18.057  58.024  30.640  1.00  0.00           H  
ATOM   3863  CB  SER   269      18.202  59.831  31.689  1.00  0.00           C  
ATOM   3864  HB2 SER   269      17.975  60.426  30.807  1.00  0.00           H  
ATOM   3865  HB3 SER   269      17.228  59.682  32.150  1.00  0.00           H  
ATOM   3866  OG  SER   269      19.069  60.512  32.560  1.00  0.00           O  
ATOM   3867  HG  SER   269      19.154  60.050  33.408  1.00  0.00           H  
ATOM   3868  C   SER   269      19.975  58.621  30.278  1.00  0.00           C  
ATOM   3869  O   SER   269      19.930  59.185  29.153  1.00  0.00           O  
ATOM   3870  N   GLU   270      21.103  57.968  30.660  1.00  0.00           N  
ATOM   3871  H   GLU   270      21.204  57.824  31.655  1.00  0.00           H  
ATOM   3872  CA  GLU   270      22.341  58.084  29.889  1.00  0.00           C  
ATOM   3873  HA  GLU   270      22.629  59.123  29.748  1.00  0.00           H  
ATOM   3874  CB  GLU   270      23.536  57.533  30.653  1.00  0.00           C  
ATOM   3875  HB2 GLU   270      23.707  57.986  31.628  1.00  0.00           H  
ATOM   3876  HB3 GLU   270      23.295  56.494  30.866  1.00  0.00           H  
ATOM   3877  CG  GLU   270      24.851  57.471  29.961  1.00  0.00           C  
ATOM   3878  HG2 GLU   270      25.510  56.732  30.412  1.00  0.00           H  
ATOM   3879  HG3 GLU   270      24.790  57.116  28.934  1.00  0.00           H  
ATOM   3880  CD  GLU   270      25.664  58.790  29.918  1.00  0.00           C  
ATOM   3881  OE1 GLU   270      25.299  59.714  29.106  1.00  0.00           O  
ATOM   3882  OE2 GLU   270      26.515  59.033  30.843  1.00  0.00           O  
ATOM   3883  C   GLU   270      22.286  57.402  28.563  1.00  0.00           C  
ATOM   3884  O   GLU   270      21.866  56.210  28.566  1.00  0.00           O  
ATOM   3885  N   GLU   271      22.650  58.062  27.484  1.00  0.00           N  
ATOM   3886  H   GLU   271      22.899  59.040  27.555  1.00  0.00           H  
ATOM   3887  CA  GLU   271      22.559  57.473  26.181  1.00  0.00           C  
ATOM   3888  HA  GLU   271      21.728  56.771  26.204  1.00  0.00           H  
ATOM   3889  CB  GLU   271      22.338  58.593  25.111  1.00  0.00           C  
ATOM   3890  HB2 GLU   271      23.190  59.270  25.111  1.00  0.00           H  
ATOM   3891  HB3 GLU   271      22.263  58.257  24.078  1.00  0.00           H  
ATOM   3892  CG  GLU   271      21.047  59.334  25.438  1.00  0.00           C  
ATOM   3893  HG2 GLU   271      20.937  59.680  26.464  1.00  0.00           H  
ATOM   3894  HG3 GLU   271      21.183  60.289  24.935  1.00  0.00           H  
ATOM   3895  CD  GLU   271      19.770  58.719  24.911  1.00  0.00           C  
ATOM   3896  OE1 GLU   271      19.442  57.538  25.200  1.00  0.00           O  
ATOM   3897  OE2 GLU   271      19.034  59.468  24.188  1.00  0.00           O  
ATOM   3898  C   GLU   271      23.847  56.778  25.637  1.00  0.00           C  
ATOM   3899  O   GLU   271      23.794  55.978  24.677  1.00  0.00           O  
ATOM   3900  N   GLY   272      25.030  57.192  26.186  1.00  0.00           N  
ATOM   3901  H   GLY   272      25.049  57.923  26.884  1.00  0.00           H  
ATOM   3902  CA  GLY   272      26.364  56.605  25.898  1.00  0.00           C  
ATOM   3903  HA2 GLY   272      26.329  56.063  24.956  1.00  0.00           H  
ATOM   3904  HA3 GLY   272      27.035  57.435  25.688  1.00  0.00           H  
ATOM   3905  C   GLY   272      26.730  55.881  27.138  1.00  0.00           C  
ATOM   3906  O   GLY   272      27.182  56.578  28.073  1.00  0.00           O  
ATOM   3907  N   TYR   273      26.458  54.529  27.253  1.00  0.00           N  
ATOM   3908  H   TYR   273      26.062  54.021  26.474  1.00  0.00           H  
ATOM   3909  CA  TYR   273      26.866  53.798  28.480  1.00  0.00           C  
ATOM   3910  HA  TYR   273      26.641  54.352  29.388  1.00  0.00           H  
ATOM   3911  CB  TYR   273      26.065  52.461  28.554  1.00  0.00           C  
ATOM   3912  HB2 TYR   273      26.331  51.807  27.725  1.00  0.00           H  
ATOM   3913  HB3 TYR   273      26.452  51.877  29.386  1.00  0.00           H  
ATOM   3914  CG  TYR   273      24.575  52.495  28.708  1.00  0.00           C  
ATOM   3915  CD1 TYR   273      23.796  51.465  28.225  1.00  0.00           C  
ATOM   3916  HD1 TYR   273      24.302  50.677  27.680  1.00  0.00           H  
ATOM   3917  CE1 TYR   273      22.371  51.355  28.465  1.00  0.00           C  
ATOM   3918  HE1 TYR   273      21.837  50.429  28.288  1.00  0.00           H  
ATOM   3919  CZ  TYR   273      21.835  52.283  29.415  1.00  0.00           C  
ATOM   3920  OH  TYR   273      20.518  52.300  29.812  1.00  0.00           O  
ATOM   3921  HH  TYR   273      20.110  51.590  29.294  1.00  0.00           H  
ATOM   3922  CE2 TYR   273      22.615  53.353  29.722  1.00  0.00           C  
ATOM   3923  HE2 TYR   273      22.082  54.112  30.282  1.00  0.00           H  
ATOM   3924  CD2 TYR   273      23.981  53.508  29.401  1.00  0.00           C  
ATOM   3925  HD2 TYR   273      24.549  54.333  29.813  1.00  0.00           H  
ATOM   3926  C   TYR   273      28.398  53.470  28.469  1.00  0.00           C  
ATOM   3927  O   TYR   273      28.821  52.501  27.925  1.00  0.00           O  
ATOM   3928  N   GLN   274      29.122  54.509  28.984  1.00  0.00           N  
ATOM   3929  H   GLN   274      28.674  55.336  29.356  1.00  0.00           H  
ATOM   3930  CA  GLN   274      30.606  54.531  28.788  1.00  0.00           C  
ATOM   3931  HA  GLN   274      31.006  53.792  28.097  1.00  0.00           H  
ATOM   3932  CB  GLN   274      30.996  55.815  28.063  1.00  0.00           C  
ATOM   3933  HB2 GLN   274      30.340  56.624  28.377  1.00  0.00           H  
ATOM   3934  HB3 GLN   274      32.009  56.038  28.393  1.00  0.00           H  
ATOM   3935  CG  GLN   274      31.014  55.787  26.556  1.00  0.00           C  
ATOM   3936  HG2 GLN   274      30.011  55.641  26.160  1.00  0.00           H  
ATOM   3937  HG3 GLN   274      31.214  56.822  26.284  1.00  0.00           H  
ATOM   3938  CD  GLN   274      31.985  54.799  25.900  1.00  0.00           C  
ATOM   3939  OE1 GLN   274      33.013  54.413  26.480  1.00  0.00           O  
ATOM   3940  NE2 GLN   274      31.860  54.706  24.577  1.00  0.00           N  
ATOM   3941 HE21 GLN   274      32.369  53.993  24.073  1.00  0.00           H  
ATOM   3942 HE22 GLN   274      31.105  55.224  24.146  1.00  0.00           H  
ATOM   3943  C   GLN   274      31.378  54.328  30.115  1.00  0.00           C  
ATOM   3944  O   GLN   274      32.254  53.527  30.111  1.00  0.00           O  
ATOM   3945  N   ASP   275      30.881  54.832  31.230  1.00  0.00           N  
ATOM   3946  H   ASP   275      30.142  55.522  31.241  1.00  0.00           H  
ATOM   3947  CA  ASP   275      31.321  54.365  32.551  1.00  0.00           C  
ATOM   3948  HA  ASP   275      32.055  53.564  32.496  1.00  0.00           H  
ATOM   3949  CB  ASP   275      32.128  55.500  33.287  1.00  0.00           C  
ATOM   3950  HB2 ASP   275      31.514  56.385  33.440  1.00  0.00           H  
ATOM   3951  HB3 ASP   275      32.404  55.133  34.273  1.00  0.00           H  
ATOM   3952  CG  ASP   275      33.302  56.069  32.531  1.00  0.00           C  
ATOM   3953  OD1 ASP   275      34.461  55.629  32.777  1.00  0.00           O  
ATOM   3954  OD2 ASP   275      33.101  57.105  31.875  1.00  0.00           O  
ATOM   3955  C   ASP   275      30.125  53.775  33.300  1.00  0.00           C  
ATOM   3956  O   ASP   275      29.709  54.327  34.310  1.00  0.00           O  
ATOM   3957  N   TYR   276      29.666  52.612  32.802  1.00  0.00           N  
ATOM   3958  H   TYR   276      30.193  51.956  32.241  1.00  0.00           H  
ATOM   3959  CA  TYR   276      28.399  52.024  33.221  1.00  0.00           C  
ATOM   3960  HA  TYR   276      28.226  52.312  34.256  1.00  0.00           H  
ATOM   3961  CB  TYR   276      27.276  52.477  32.273  1.00  0.00           C  
ATOM   3962  HB2 TYR   276      27.593  52.582  31.238  1.00  0.00           H  
ATOM   3963  HB3 TYR   276      26.455  51.763  32.268  1.00  0.00           H  
ATOM   3964  CG  TYR   276      26.631  53.786  32.708  1.00  0.00           C  
ATOM   3965  CD1 TYR   276      27.187  54.971  32.386  1.00  0.00           C  
ATOM   3966  HD1 TYR   276      28.010  54.975  31.682  1.00  0.00           H  
ATOM   3967  CE1 TYR   276      26.628  56.157  32.842  1.00  0.00           C  
ATOM   3968  HE1 TYR   276      27.000  57.085  32.424  1.00  0.00           H  
ATOM   3969  CZ  TYR   276      25.454  56.081  33.666  1.00  0.00           C  
ATOM   3970  OH  TYR   276      24.929  57.189  34.229  1.00  0.00           O  
ATOM   3971  HH  TYR   276      25.485  57.980  34.168  1.00  0.00           H  
ATOM   3972  CE2 TYR   276      24.812  54.884  33.777  1.00  0.00           C  
ATOM   3973  HE2 TYR   276      23.838  54.810  34.246  1.00  0.00           H  
ATOM   3974  CD2 TYR   276      25.455  53.727  33.433  1.00  0.00           C  
ATOM   3975  HD2 TYR   276      24.950  52.879  33.881  1.00  0.00           H  
ATOM   3976  C   TYR   276      28.460  50.463  33.316  1.00  0.00           C  
ATOM   3977  O   TYR   276      29.562  49.850  33.190  1.00  0.00           O  
ATOM   3978  N   GLU   277      27.388  49.838  33.775  1.00  0.00           N  
ATOM   3979  H   GLU   277      26.705  50.507  34.104  1.00  0.00           H  
ATOM   3980  CA  GLU   277      27.308  48.487  34.336  1.00  0.00           C  
ATOM   3981  HA  GLU   277      28.175  47.968  33.934  1.00  0.00           H  
ATOM   3982  CB  GLU   277      27.342  48.434  35.796  1.00  0.00           C  
ATOM   3983  HB2 GLU   277      28.105  49.174  36.029  1.00  0.00           H  
ATOM   3984  HB3 GLU   277      26.359  48.751  36.139  1.00  0.00           H  
ATOM   3985  CG  GLU   277      27.680  47.133  36.472  1.00  0.00           C  
ATOM   3986  HG2 GLU   277      28.533  46.704  35.950  1.00  0.00           H  
ATOM   3987  HG3 GLU   277      28.050  47.178  37.494  1.00  0.00           H  
ATOM   3988  CD  GLU   277      26.651  45.958  36.423  1.00  0.00           C  
ATOM   3989  OE1 GLU   277      26.623  45.066  35.490  1.00  0.00           O  
ATOM   3990  OE2 GLU   277      25.862  45.836  37.404  1.00  0.00           O  
ATOM   3991  C   GLU   277      25.995  47.845  33.712  1.00  0.00           C  
ATOM   3992  O   GLU   277      24.893  47.833  34.324  1.00  0.00           O  
ATOM   3993  N   PRO   278      26.088  47.296  32.445  1.00  0.00           N  
ATOM   3994  CD  PRO   278      27.290  47.206  31.624  1.00  0.00           C  
ATOM   3995  HD2 PRO   278      27.964  46.604  32.230  1.00  0.00           H  
ATOM   3996  HD3 PRO   278      27.748  48.192  31.577  1.00  0.00           H  
ATOM   3997  CG  PRO   278      26.904  46.607  30.296  1.00  0.00           C  
ATOM   3998  HG2 PRO   278      27.160  45.550  30.323  1.00  0.00           H  
ATOM   3999  HG3 PRO   278      27.368  47.072  29.428  1.00  0.00           H  
ATOM   4000  CB  PRO   278      25.416  46.838  30.263  1.00  0.00           C  
ATOM   4001  HB2 PRO   278      25.070  46.002  29.659  1.00  0.00           H  
ATOM   4002  HB3 PRO   278      25.118  47.760  29.769  1.00  0.00           H  
ATOM   4003  CA  PRO   278      24.934  46.847  31.716  1.00  0.00           C  
ATOM   4004  HA  PRO   278      24.095  47.537  31.765  1.00  0.00           H  
ATOM   4005  C   PRO   278      24.276  45.537  32.155  1.00  0.00           C  
ATOM   4006  O   PRO   278      24.825  44.710  32.869  1.00  0.00           O  
ATOM   4007  N   GLU   279      22.979  45.364  31.799  1.00  0.00           N  
ATOM   4008  H   GLU   279      22.436  46.078  31.333  1.00  0.00           H  
ATOM   4009  CA  GLU   279      22.176  44.263  32.307  1.00  0.00           C  
ATOM   4010  HA  GLU   279      22.732  43.338  32.438  1.00  0.00           H  
ATOM   4011  CB  GLU   279      21.405  44.714  33.569  1.00  0.00           C  
ATOM   4012  HB2 GLU   279      22.157  44.986  34.307  1.00  0.00           H  
ATOM   4013  HB3 GLU   279      20.849  45.647  33.493  1.00  0.00           H  
ATOM   4014  CG  GLU   279      20.491  43.748  34.291  1.00  0.00           C  
ATOM   4015  HG2 GLU   279      20.073  44.302  35.129  1.00  0.00           H  
ATOM   4016  HG3 GLU   279      19.682  43.467  33.621  1.00  0.00           H  
ATOM   4017  CD  GLU   279      21.190  42.496  34.879  1.00  0.00           C  
ATOM   4018  OE1 GLU   279      21.359  42.382  36.115  1.00  0.00           O  
ATOM   4019  OE2 GLU   279      21.520  41.520  34.109  1.00  0.00           O  
ATOM   4020  C   GLU   279      21.162  43.893  31.141  1.00  0.00           C  
ATOM   4021  O   GLU   279      20.003  44.378  31.087  1.00  0.00           O  
ATOM   4022  N   ALA   280      21.695  43.017  30.249  1.00  0.00           N  
ATOM   4023  H   ALA   280      22.444  42.440  30.606  1.00  0.00           H  
ATOM   4024  CA  ALA   280      21.053  42.459  29.097  1.00  0.00           C  
ATOM   4025  HA  ALA   280      20.162  43.049  28.895  1.00  0.00           H  
ATOM   4026  CB  ALA   280      21.971  42.482  27.854  1.00  0.00           C  
ATOM   4027  HB1 ALA   280      22.401  43.475  27.741  1.00  0.00           H  
ATOM   4028  HB2 ALA   280      22.772  41.747  27.804  1.00  0.00           H  
ATOM   4029  HB3 ALA   280      21.390  42.294  26.953  1.00  0.00           H  
ATOM   4030  C   ALA   280      20.619  41.046  29.239  1.00  0.00           C  
ATOM   4031  O   ALA   280      21.086  40.314  30.096  1.00  0.00           O  
ATOM   4032  OXT ALA   280      19.643  40.725  28.486  1.00  0.00           O  
TER    4033      ALA   280 
END   
