# Supplementary material for: Exploring Structural Insights of Aβ42 and α-Synuclein Monomers and Heterodimer: A Comparative Study Using Implicit and Explicit Solvent Simulations
Source: J Phys Chem B. 2024 May 3;128(19):4655–69. doi: 10.1021/acs.jpcb.4c00503 (PMC11103699; doi:10.1021/acs.jpcb.4c00503)
Supplement: Supplementary file 3 — jp4c00503_si_003.zip [file jp4c00503_si_003.zip › rep/8_asyn_dimerWT_3_FINAL3.pdb]

CRYST1   85.358   89.622  102.000  90.00  90.00  90.00               1
ATOM      1  N   MET     1      76.251  49.606  83.754  1.00  0.00           N  
ATOM      2  H1  MET     1      75.646  50.446  83.728  1.00  0.00           H  
ATOM      3  H2  MET     1      77.134  49.818  84.252  1.00  0.00           H  
ATOM      4  H3  MET     1      75.731  48.756  84.037  1.00  0.00           H  
ATOM      5  CA  MET     1      76.671  49.348  82.332  1.00  0.00           C  
ATOM      6  HA  MET     1      75.838  49.471  81.645  1.00  0.00           H  
ATOM      7  CB  MET     1      77.841  50.228  81.755  1.00  0.00           C  
ATOM      8  HB2 MET     1      77.647  51.164  82.275  1.00  0.00           H  
ATOM      9  HB3 MET     1      78.777  49.894  82.197  1.00  0.00           H  
ATOM     10  CG  MET     1      77.761  50.490  80.313  1.00  0.00           C  
ATOM     11  HG2 MET     1      78.337  51.395  80.136  1.00  0.00           H  
ATOM     12  HG3 MET     1      78.004  49.549  79.823  1.00  0.00           H  
ATOM     13  SD  MET     1      76.067  50.874  79.611  1.00  0.00           S  
ATOM     14  CE  MET     1      76.432  51.268  77.862  1.00  0.00           C  
ATOM     15  HE1 MET     1      76.652  52.333  77.877  1.00  0.00           H  
ATOM     16  HE2 MET     1      77.178  50.569  77.490  1.00  0.00           H  
ATOM     17  HE3 MET     1      75.471  51.134  77.370  1.00  0.00           H  
ATOM     18  C   MET     1      76.968  47.975  82.064  1.00  0.00           C  
ATOM     19  O   MET     1      76.775  47.590  80.918  1.00  0.00           O  
ATOM     20  N   ASP     2      77.528  47.187  83.074  1.00  0.00           N  
ATOM     21  H   ASP     2      77.886  47.658  83.895  1.00  0.00           H  
ATOM     22  CA  ASP     2      78.176  46.026  82.685  1.00  0.00           C  
ATOM     23  HA  ASP     2      78.784  46.365  81.849  1.00  0.00           H  
ATOM     24  CB  ASP     2      79.200  45.558  83.708  1.00  0.00           C  
ATOM     25  HB2 ASP     2      79.759  44.713  83.312  1.00  0.00           H  
ATOM     26  HB3 ASP     2      79.951  46.324  83.892  1.00  0.00           H  
ATOM     27  CG  ASP     2      78.669  45.173  85.092  1.00  0.00           C  
ATOM     28  OD1 ASP     2      79.483  44.826  85.979  1.00  0.00           O  
ATOM     29  OD2 ASP     2      77.461  44.947  85.281  1.00  0.00           O  
ATOM     30  C   ASP     2      77.277  44.881  82.175  1.00  0.00           C  
ATOM     31  O   ASP     2      77.537  44.105  81.247  1.00  0.00           O  
ATOM     32  N   VAL     3      76.018  45.003  82.704  1.00  0.00           N  
ATOM     33  H   VAL     3      75.930  45.539  83.557  1.00  0.00           H  
ATOM     34  CA  VAL     3      74.952  44.180  82.279  1.00  0.00           C  
ATOM     35  HA  VAL     3      75.367  43.178  82.360  1.00  0.00           H  
ATOM     36  CB  VAL     3      73.658  44.326  83.077  1.00  0.00           C  
ATOM     37  HB  VAL     3      72.986  43.648  82.555  1.00  0.00           H  
ATOM     38  CG1 VAL     3      73.779  44.023  84.581  1.00  0.00           C  
ATOM     39 HG11 VAL     3      72.861  43.708  85.072  1.00  0.00           H  
ATOM     40 HG12 VAL     3      74.351  43.105  84.700  1.00  0.00           H  
ATOM     41 HG13 VAL     3      74.200  44.864  85.128  1.00  0.00           H  
ATOM     42  CG2 VAL     3      72.981  45.763  82.906  1.00  0.00           C  
ATOM     43 HG21 VAL     3      72.593  45.852  81.894  1.00  0.00           H  
ATOM     44 HG22 VAL     3      72.204  45.869  83.661  1.00  0.00           H  
ATOM     45 HG23 VAL     3      73.782  46.484  83.062  1.00  0.00           H  
ATOM     46  C   VAL     3      74.591  44.367  80.812  1.00  0.00           C  
ATOM     47  O   VAL     3      74.175  43.375  80.228  1.00  0.00           O  
ATOM     48  N   PHE     4      74.738  45.584  80.261  1.00  0.00           N  
ATOM     49  H   PHE     4      75.096  46.336  80.835  1.00  0.00           H  
ATOM     50  CA  PHE     4      74.474  45.789  78.829  1.00  0.00           C  
ATOM     51  HA  PHE     4      73.544  45.231  78.742  1.00  0.00           H  
ATOM     52  CB  PHE     4      74.199  47.259  78.447  1.00  0.00           C  
ATOM     53  HB2 PHE     4      73.332  47.633  78.990  1.00  0.00           H  
ATOM     54  HB3 PHE     4      75.078  47.791  78.804  1.00  0.00           H  
ATOM     55  CG  PHE     4      73.886  47.443  76.992  1.00  0.00           C  
ATOM     56  CD1 PHE     4      72.609  47.149  76.414  1.00  0.00           C  
ATOM     57  HD1 PHE     4      71.838  46.771  77.074  1.00  0.00           H  
ATOM     58  CE1 PHE     4      72.363  47.252  75.063  1.00  0.00           C  
ATOM     59  HE1 PHE     4      71.391  47.028  74.639  1.00  0.00           H  
ATOM     60  CZ  PHE     4      73.429  47.737  74.209  1.00  0.00           C  
ATOM     61  HZ  PHE     4      73.309  47.943  73.152  1.00  0.00           H  
ATOM     62  CE2 PHE     4      74.678  48.025  74.747  1.00  0.00           C  
ATOM     63  HE2 PHE     4      75.379  48.411  74.017  1.00  0.00           H  
ATOM     64  CD2 PHE     4      74.861  47.830  76.073  1.00  0.00           C  
ATOM     65  HD2 PHE     4      75.842  48.102  76.443  1.00  0.00           H  
ATOM     66  C   PHE     4      75.441  45.184  77.935  1.00  0.00           C  
ATOM     67  O   PHE     4      75.086  44.518  76.965  1.00  0.00           O  
ATOM     68  N   MET     5      76.627  45.231  78.463  1.00  0.00           N  
ATOM     69  H   MET     5      76.755  45.793  79.294  1.00  0.00           H  
ATOM     70  CA  MET     5      77.867  44.814  77.813  1.00  0.00           C  
ATOM     71  HA  MET     5      77.876  45.042  76.749  1.00  0.00           H  
ATOM     72  CB  MET     5      79.148  45.429  78.469  1.00  0.00           C  
ATOM     73  HB2 MET     5      79.282  45.132  79.507  1.00  0.00           H  
ATOM     74  HB3 MET     5      80.036  45.069  77.953  1.00  0.00           H  
ATOM     75  CG  MET     5      79.201  46.909  78.406  1.00  0.00           C  
ATOM     76  HG2 MET     5      78.561  47.396  79.139  1.00  0.00           H  
ATOM     77  HG3 MET     5      80.201  47.201  78.718  1.00  0.00           H  
ATOM     78  SD  MET     5      78.948  47.625  76.743  1.00  0.00           S  
ATOM     79  CE  MET     5      80.569  47.188  76.013  1.00  0.00           C  
ATOM     80  HE1 MET     5      80.706  46.109  76.017  1.00  0.00           H  
ATOM     81  HE2 MET     5      80.433  47.614  75.022  1.00  0.00           H  
ATOM     82  HE3 MET     5      81.365  47.643  76.598  1.00  0.00           H  
ATOM     83  C   MET     5      78.126  43.307  77.873  1.00  0.00           C  
ATOM     84  O   MET     5      78.631  42.751  76.873  1.00  0.00           O  
ATOM     85  N   LYS     6      77.397  42.647  78.829  1.00  0.00           N  
ATOM     86  H   LYS     6      77.170  43.154  79.674  1.00  0.00           H  
ATOM     87  CA  LYS     6      77.338  41.184  78.865  1.00  0.00           C  
ATOM     88  HA  LYS     6      78.330  40.748  78.782  1.00  0.00           H  
ATOM     89  CB  LYS     6      76.831  40.799  80.238  1.00  0.00           C  
ATOM     90  HB2 LYS     6      77.450  41.203  81.036  1.00  0.00           H  
ATOM     91  HB3 LYS     6      75.842  41.181  80.479  1.00  0.00           H  
ATOM     92  CG  LYS     6      76.917  39.281  80.443  1.00  0.00           C  
ATOM     93  HG2 LYS     6      76.463  38.694  79.647  1.00  0.00           H  
ATOM     94  HG3 LYS     6      77.969  39.033  80.576  1.00  0.00           H  
ATOM     95  CD  LYS     6      76.042  38.945  81.671  1.00  0.00           C  
ATOM     96  HD2 LYS     6      76.262  39.557  82.544  1.00  0.00           H  
ATOM     97  HD3 LYS     6      74.997  39.196  81.503  1.00  0.00           H  
ATOM     98  CE  LYS     6      76.184  37.456  81.932  1.00  0.00           C  
ATOM     99  HE2 LYS     6      75.948  36.917  81.017  1.00  0.00           H  
ATOM    100  HE3 LYS     6      77.183  37.261  82.316  1.00  0.00           H  
ATOM    101  NZ  LYS     6      75.293  37.000  82.989  1.00  0.00           N  
ATOM    102  HZ1 LYS     6      75.348  37.558  83.860  1.00  0.00           H  
ATOM    103  HZ2 LYS     6      74.340  37.095  82.595  1.00  0.00           H  
ATOM    104  HZ3 LYS     6      75.346  35.982  83.171  1.00  0.00           H  
ATOM    105  C   LYS     6      76.332  40.733  77.775  1.00  0.00           C  
ATOM    106  O   LYS     6      76.385  39.654  77.190  1.00  0.00           O  
ATOM    107  N   GLY     7      75.323  41.562  77.605  1.00  0.00           N  
ATOM    108  H   GLY     7      75.232  42.289  78.301  1.00  0.00           H  
ATOM    109  CA  GLY     7      74.295  41.289  76.553  1.00  0.00           C  
ATOM    110  HA2 GLY     7      74.153  40.240  76.802  1.00  0.00           H  
ATOM    111  HA3 GLY     7      73.389  41.858  76.747  1.00  0.00           H  
ATOM    112  C   GLY     7      74.808  41.506  75.160  1.00  0.00           C  
ATOM    113  O   GLY     7      74.428  40.742  74.271  1.00  0.00           O  
ATOM    114  N   LEU     8      75.670  42.453  74.855  1.00  0.00           N  
ATOM    115  H   LEU     8      75.713  43.245  75.483  1.00  0.00           H  
ATOM    116  CA  LEU     8      76.480  42.430  73.637  1.00  0.00           C  
ATOM    117  HA  LEU     8      75.775  42.443  72.810  1.00  0.00           H  
ATOM    118  CB  LEU     8      77.429  43.577  73.432  1.00  0.00           C  
ATOM    119  HB2 LEU     8      78.289  43.562  74.099  1.00  0.00           H  
ATOM    120  HB3 LEU     8      77.846  43.631  72.429  1.00  0.00           H  
ATOM    121  CG  LEU     8      76.651  44.950  73.603  1.00  0.00           C  
ATOM    122  HG  LEU     8      76.400  44.970  74.662  1.00  0.00           H  
ATOM    123  CD1 LEU     8      77.613  46.114  73.442  1.00  0.00           C  
ATOM    124 HD11 LEU     8      78.250  46.191  74.320  1.00  0.00           H  
ATOM    125 HD12 LEU     8      78.094  46.056  72.467  1.00  0.00           H  
ATOM    126 HD13 LEU     8      77.167  47.107  73.444  1.00  0.00           H  
ATOM    127  CD2 LEU     8      75.557  45.141  72.745  1.00  0.00           C  
ATOM    128 HD21 LEU     8      74.841  44.326  72.837  1.00  0.00           H  
ATOM    129 HD22 LEU     8      74.995  46.015  73.067  1.00  0.00           H  
ATOM    130 HD23 LEU     8      75.731  45.306  71.683  1.00  0.00           H  
ATOM    131  C   LEU     8      77.317  41.198  73.524  1.00  0.00           C  
ATOM    132  O   LEU     8      77.370  40.614  72.419  1.00  0.00           O  
ATOM    133  N   SER     9      77.863  40.556  74.612  1.00  0.00           N  
ATOM    134  H   SER     9      77.746  40.892  75.559  1.00  0.00           H  
ATOM    135  CA  SER     9      78.743  39.436  74.450  1.00  0.00           C  
ATOM    136  HA  SER     9      79.477  39.614  73.667  1.00  0.00           H  
ATOM    137  CB  SER     9      79.538  39.264  75.759  1.00  0.00           C  
ATOM    138  HB2 SER     9      80.111  40.180  75.885  1.00  0.00           H  
ATOM    139  HB3 SER     9      78.862  39.121  76.599  1.00  0.00           H  
ATOM    140  OG  SER     9      80.465  38.241  75.598  1.00  0.00           O  
ATOM    141  HG  SER     9      81.297  38.329  76.086  1.00  0.00           H  
ATOM    142  C   SER     9      78.013  38.150  74.116  1.00  0.00           C  
ATOM    143  O   SER     9      78.404  37.347  73.307  1.00  0.00           O  
ATOM    144  N   LYS    10      76.845  37.870  74.754  1.00  0.00           N  
ATOM    145  H   LYS    10      76.560  38.485  75.504  1.00  0.00           H  
ATOM    146  CA  LYS    10      76.072  36.650  74.391  1.00  0.00           C  
ATOM    147  HA  LYS    10      76.787  35.832  74.446  1.00  0.00           H  
ATOM    148  CB  LYS    10      74.986  36.387  75.416  1.00  0.00           C  
ATOM    149  HB2 LYS    10      75.465  36.258  76.384  1.00  0.00           H  
ATOM    150  HB3 LYS    10      74.316  37.227  75.588  1.00  0.00           H  
ATOM    151  CG  LYS    10      74.173  35.083  75.173  1.00  0.00           C  
ATOM    152  HG2 LYS    10      73.471  35.069  76.004  1.00  0.00           H  
ATOM    153  HG3 LYS    10      73.563  35.285  74.294  1.00  0.00           H  
ATOM    154  CD  LYS    10      74.946  33.679  75.101  1.00  0.00           C  
ATOM    155  HD2 LYS    10      74.227  32.964  74.706  1.00  0.00           H  
ATOM    156  HD3 LYS    10      75.762  33.637  74.381  1.00  0.00           H  
ATOM    157  CE  LYS    10      75.402  33.206  76.448  1.00  0.00           C  
ATOM    158  HE2 LYS    10      76.036  33.972  76.888  1.00  0.00           H  
ATOM    159  HE3 LYS    10      74.564  32.987  77.106  1.00  0.00           H  
ATOM    160  NZ  LYS    10      76.195  31.946  76.324  1.00  0.00           N  
ATOM    161  HZ1 LYS    10      76.499  31.832  77.308  1.00  0.00           H  
ATOM    162  HZ2 LYS    10      75.680  31.103  76.013  1.00  0.00           H  
ATOM    163  HZ3 LYS    10      77.067  32.003  75.769  1.00  0.00           H  
ATOM    164  C   LYS    10      75.612  36.725  72.972  1.00  0.00           C  
ATOM    165  O   LYS    10      75.651  35.696  72.283  1.00  0.00           O  
ATOM    166  N   ALA    11      75.159  37.920  72.513  1.00  0.00           N  
ATOM    167  H   ALA    11      75.042  38.663  73.188  1.00  0.00           H  
ATOM    168  CA  ALA    11      74.619  38.137  71.209  1.00  0.00           C  
ATOM    169  HA  ALA    11      73.847  37.406  70.984  1.00  0.00           H  
ATOM    170  CB  ALA    11      74.073  39.579  71.262  1.00  0.00           C  
ATOM    171  HB1 ALA    11      73.607  39.843  70.315  1.00  0.00           H  
ATOM    172  HB2 ALA    11      73.390  39.709  72.099  1.00  0.00           H  
ATOM    173  HB3 ALA    11      74.907  40.203  71.578  1.00  0.00           H  
ATOM    174  C   ALA    11      75.715  38.050  70.131  1.00  0.00           C  
ATOM    175  O   ALA    11      75.574  37.362  69.110  1.00  0.00           O  
ATOM    176  N   LYS    12      76.947  38.506  70.459  1.00  0.00           N  
ATOM    177  H   LYS    12      76.973  38.938  71.373  1.00  0.00           H  
ATOM    178  CA  LYS    12      78.101  38.297  69.668  1.00  0.00           C  
ATOM    179  HA  LYS    12      77.841  38.678  68.683  1.00  0.00           H  
ATOM    180  CB  LYS    12      79.324  39.150  70.187  1.00  0.00           C  
ATOM    181  HB2 LYS    12      78.978  40.179  70.266  1.00  0.00           H  
ATOM    182  HB3 LYS    12      79.665  38.832  71.170  1.00  0.00           H  
ATOM    183  CG  LYS    12      80.439  39.144  69.088  1.00  0.00           C  
ATOM    184  HG2 LYS    12      80.616  38.086  68.906  1.00  0.00           H  
ATOM    185  HG3 LYS    12      80.075  39.672  68.209  1.00  0.00           H  
ATOM    186  CD  LYS    12      81.697  39.876  69.541  1.00  0.00           C  
ATOM    187  HD2 LYS    12      81.486  40.944  69.526  1.00  0.00           H  
ATOM    188  HD3 LYS    12      81.870  39.820  70.614  1.00  0.00           H  
ATOM    189  CE  LYS    12      82.900  39.497  68.673  1.00  0.00           C  
ATOM    190  HE2 LYS    12      82.658  39.473  67.614  1.00  0.00           H  
ATOM    191  HE3 LYS    12      83.636  40.296  68.683  1.00  0.00           H  
ATOM    192  NZ  LYS    12      83.578  38.245  69.230  1.00  0.00           N  
ATOM    193  HZ1 LYS    12      82.809  37.656  69.597  1.00  0.00           H  
ATOM    194  HZ2 LYS    12      84.119  37.665  68.564  1.00  0.00           H  
ATOM    195  HZ3 LYS    12      84.287  38.529  69.929  1.00  0.00           H  
ATOM    196  C   LYS    12      78.465  36.827  69.497  1.00  0.00           C  
ATOM    197  O   LYS    12      78.441  36.346  68.366  1.00  0.00           O  
ATOM    198  N   GLU    13      78.527  36.054  70.639  1.00  0.00           N  
ATOM    199  H   GLU    13      78.274  36.569  71.471  1.00  0.00           H  
ATOM    200  CA  GLU    13      78.678  34.549  70.650  1.00  0.00           C  
ATOM    201  HA  GLU    13      79.640  34.372  70.176  1.00  0.00           H  
ATOM    202  CB  GLU    13      78.641  34.172  72.183  1.00  0.00           C  
ATOM    203  HB2 GLU    13      79.256  34.800  72.824  1.00  0.00           H  
ATOM    204  HB3 GLU    13      77.595  34.301  72.455  1.00  0.00           H  
ATOM    205  CG  GLU    13      78.939  32.725  72.575  1.00  0.00           C  
ATOM    206  HG2 GLU    13      78.660  32.056  71.763  1.00  0.00           H  
ATOM    207  HG3 GLU    13      80.006  32.621  72.761  1.00  0.00           H  
ATOM    208  CD  GLU    13      78.188  32.322  73.849  1.00  0.00           C  
ATOM    209  OE1 GLU    13      78.386  32.940  74.930  1.00  0.00           O  
ATOM    210  OE2 GLU    13      77.403  31.361  73.771  1.00  0.00           O  
ATOM    211  C   GLU    13      77.575  33.906  69.828  1.00  0.00           C  
ATOM    212  O   GLU    13      77.700  32.756  69.485  1.00  0.00           O  
ATOM    213  N   GLY    14      76.431  34.585  69.539  1.00  0.00           N  
ATOM    214  H   GLY    14      76.415  35.552  69.833  1.00  0.00           H  
ATOM    215  CA  GLY    14      75.224  34.022  68.903  1.00  0.00           C  
ATOM    216  HA2 GLY    14      74.849  33.077  69.290  1.00  0.00           H  
ATOM    217  HA3 GLY    14      74.459  34.793  68.955  1.00  0.00           H  
ATOM    218  C   GLY    14      75.550  33.885  67.427  1.00  0.00           C  
ATOM    219  O   GLY    14      75.072  32.982  66.762  1.00  0.00           O  
ATOM    220  N   VAL    15      76.476  34.689  66.819  1.00  0.00           N  
ATOM    221  H   VAL    15      76.960  35.382  67.375  1.00  0.00           H  
ATOM    222  CA  VAL    15      76.583  34.854  65.366  1.00  0.00           C  
ATOM    223  HA  VAL    15      75.882  34.193  64.861  1.00  0.00           H  
ATOM    224  CB  VAL    15      76.379  36.289  64.853  1.00  0.00           C  
ATOM    225  HB  VAL    15      76.657  36.319  63.801  1.00  0.00           H  
ATOM    226  CG1 VAL    15      74.944  36.701  64.973  1.00  0.00           C  
ATOM    227 HG11 VAL    15      74.406  36.349  65.851  1.00  0.00           H  
ATOM    228 HG12 VAL    15      74.798  37.778  64.913  1.00  0.00           H  
ATOM    229 HG13 VAL    15      74.457  36.407  64.045  1.00  0.00           H  
ATOM    230  CG2 VAL    15      77.161  37.328  65.577  1.00  0.00           C  
ATOM    231 HG21 VAL    15      78.083  36.833  65.875  1.00  0.00           H  
ATOM    232 HG22 VAL    15      77.324  38.154  64.888  1.00  0.00           H  
ATOM    233 HG23 VAL    15      76.668  37.529  66.526  1.00  0.00           H  
ATOM    234  C   VAL    15      77.960  34.384  64.973  1.00  0.00           C  
ATOM    235  O   VAL    15      78.177  33.901  63.884  1.00  0.00           O  
ATOM    236  N   VAL    16      79.007  34.438  65.843  1.00  0.00           N  
ATOM    237  H   VAL    16      78.804  34.882  66.728  1.00  0.00           H  
ATOM    238  CA  VAL    16      80.388  34.305  65.422  1.00  0.00           C  
ATOM    239  HA  VAL    16      80.420  34.365  64.337  1.00  0.00           H  
ATOM    240  CB  VAL    16      81.375  35.374  65.972  1.00  0.00           C  
ATOM    241  HB  VAL    16      80.862  36.325  66.098  1.00  0.00           H  
ATOM    242  CG1 VAL    16      81.924  34.896  67.320  1.00  0.00           C  
ATOM    243 HG11 VAL    16      81.137  34.821  68.069  1.00  0.00           H  
ATOM    244 HG12 VAL    16      82.582  34.031  67.384  1.00  0.00           H  
ATOM    245 HG13 VAL    16      82.575  35.694  67.672  1.00  0.00           H  
ATOM    246  CG2 VAL    16      82.534  35.544  65.067  1.00  0.00           C  
ATOM    247 HG21 VAL    16      83.058  36.486  65.217  1.00  0.00           H  
ATOM    248 HG22 VAL    16      83.225  34.726  65.260  1.00  0.00           H  
ATOM    249 HG23 VAL    16      82.269  35.781  64.038  1.00  0.00           H  
ATOM    250  C   VAL    16      80.851  32.820  65.568  1.00  0.00           C  
ATOM    251  O   VAL    16      81.477  32.227  64.702  1.00  0.00           O  
ATOM    252  N   ALA    17      80.423  32.269  66.760  1.00  0.00           N  
ATOM    253  H   ALA    17      79.977  32.839  67.467  1.00  0.00           H  
ATOM    254  CA  ALA    17      80.989  31.043  67.334  1.00  0.00           C  
ATOM    255  HA  ALA    17      82.001  30.782  67.030  1.00  0.00           H  
ATOM    256  CB  ALA    17      81.040  31.207  68.843  1.00  0.00           C  
ATOM    257  HB1 ALA    17      80.036  31.525  69.113  1.00  0.00           H  
ATOM    258  HB2 ALA    17      81.333  30.286  69.342  1.00  0.00           H  
ATOM    259  HB3 ALA    17      81.641  32.059  69.155  1.00  0.00           H  
ATOM    260  C   ALA    17      80.221  29.841  66.849  1.00  0.00           C  
ATOM    261  O   ALA    17      79.322  29.227  67.427  1.00  0.00           O  
ATOM    262  N   ALA    18      80.624  29.520  65.559  1.00  0.00           N  
ATOM    263  H   ALA    18      81.278  30.156  65.123  1.00  0.00           H  
ATOM    264  CA  ALA    18      80.261  28.312  64.907  1.00  0.00           C  
ATOM    265  HA  ALA    18      80.858  28.439  64.007  1.00  0.00           H  
ATOM    266  CB  ALA    18      80.819  27.091  65.573  1.00  0.00           C  
ATOM    267  HB1 ALA    18      80.516  26.978  66.612  1.00  0.00           H  
ATOM    268  HB2 ALA    18      80.585  26.178  65.030  1.00  0.00           H  
ATOM    269  HB3 ALA    18      81.905  27.156  65.620  1.00  0.00           H  
ATOM    270  C   ALA    18      78.731  28.209  64.553  1.00  0.00           C  
ATOM    271  O   ALA    18      78.228  27.081  64.561  1.00  0.00           O  
ATOM    272  N   ALA    19      78.020  29.353  64.464  1.00  0.00           N  
ATOM    273  H   ALA    19      78.483  30.251  64.493  1.00  0.00           H  
ATOM    274  CA  ALA    19      76.605  29.417  64.702  1.00  0.00           C  
ATOM    275  HA  ALA    19      76.341  28.946  65.646  1.00  0.00           H  
ATOM    276  CB  ALA    19      76.185  30.902  64.652  1.00  0.00           C  
ATOM    277  HB1 ALA    19      76.411  31.303  63.666  1.00  0.00           H  
ATOM    278  HB2 ALA    19      75.128  31.002  64.890  1.00  0.00           H  
ATOM    279  HB3 ALA    19      76.747  31.536  65.336  1.00  0.00           H  
ATOM    280  C   ALA    19      75.850  28.641  63.693  1.00  0.00           C  
ATOM    281  O   ALA    19      74.859  27.997  64.138  1.00  0.00           O  
ATOM    282  N   GLU    20      76.300  28.409  62.413  1.00  0.00           N  
ATOM    283  H   GLU    20      76.959  29.117  62.118  1.00  0.00           H  
ATOM    284  CA  GLU    20      75.634  27.608  61.398  1.00  0.00           C  
ATOM    285  HA  GLU    20      74.584  27.832  61.574  1.00  0.00           H  
ATOM    286  CB  GLU    20      76.248  28.003  60.037  1.00  0.00           C  
ATOM    287  HB2 GLU    20      77.255  27.589  60.029  1.00  0.00           H  
ATOM    288  HB3 GLU    20      75.652  27.473  59.296  1.00  0.00           H  
ATOM    289  CG  GLU    20      76.227  29.503  59.803  1.00  0.00           C  
ATOM    290  HG2 GLU    20      75.947  29.875  58.820  1.00  0.00           H  
ATOM    291  HG3 GLU    20      75.503  29.978  60.462  1.00  0.00           H  
ATOM    292  CD  GLU    20      77.560  30.194  60.017  1.00  0.00           C  
ATOM    293  OE1 GLU    20      78.142  30.584  58.998  1.00  0.00           O  
ATOM    294  OE2 GLU    20      78.084  30.236  61.129  1.00  0.00           O  
ATOM    295  C   GLU    20      75.704  26.099  61.609  1.00  0.00           C  
ATOM    296  O   GLU    20      74.815  25.372  61.102  1.00  0.00           O  
ATOM    297  N   LYS    21      76.509  25.703  62.624  1.00  0.00           N  
ATOM    298  H   LYS    21      77.206  26.319  63.021  1.00  0.00           H  
ATOM    299  CA  LYS    21      76.670  24.325  63.102  1.00  0.00           C  
ATOM    300  HA  LYS    21      76.316  23.676  62.303  1.00  0.00           H  
ATOM    301  CB  LYS    21      78.152  24.008  63.465  1.00  0.00           C  
ATOM    302  HB2 LYS    21      78.770  24.132  62.578  1.00  0.00           H  
ATOM    303  HB3 LYS    21      78.506  24.645  64.273  1.00  0.00           H  
ATOM    304  CG  LYS    21      78.341  22.549  63.923  1.00  0.00           C  
ATOM    305  HG2 LYS    21      79.329  22.505  64.378  1.00  0.00           H  
ATOM    306  HG3 LYS    21      77.690  22.279  64.752  1.00  0.00           H  
ATOM    307  CD  LYS    21      78.080  21.510  62.810  1.00  0.00           C  
ATOM    308  HD2 LYS    21      77.028  21.360  62.579  1.00  0.00           H  
ATOM    309  HD3 LYS    21      78.623  21.740  61.895  1.00  0.00           H  
ATOM    310  CE  LYS    21      78.561  20.234  63.349  1.00  0.00           C  
ATOM    311  HE2 LYS    21      78.920  19.584  62.555  1.00  0.00           H  
ATOM    312  HE3 LYS    21      79.378  20.442  64.036  1.00  0.00           H  
ATOM    313  NZ  LYS    21      77.548  19.453  64.195  1.00  0.00           N  
ATOM    314  HZ1 LYS    21      77.958  18.602  64.618  1.00  0.00           H  
ATOM    315  HZ2 LYS    21      77.142  19.989  64.983  1.00  0.00           H  
ATOM    316  HZ3 LYS    21      76.723  19.137  63.654  1.00  0.00           H  
ATOM    317  C   LYS    21      75.634  24.065  64.228  1.00  0.00           C  
ATOM    318  O   LYS    21      75.441  22.865  64.478  1.00  0.00           O  
ATOM    319  N   THR    22      74.991  25.072  64.869  1.00  0.00           N  
ATOM    320  H   THR    22      75.242  26.028  64.659  1.00  0.00           H  
ATOM    321  CA  THR    22      73.994  24.895  65.922  1.00  0.00           C  
ATOM    322  HA  THR    22      74.578  24.268  66.593  1.00  0.00           H  
ATOM    323  CB  THR    22      73.380  26.113  66.546  1.00  0.00           C  
ATOM    324  HB  THR    22      72.463  25.965  67.111  1.00  0.00           H  
ATOM    325  CG2 THR    22      74.416  26.946  67.274  1.00  0.00           C  
ATOM    326 HG21 THR    22      74.687  26.361  68.150  1.00  0.00           H  
ATOM    327 HG22 THR    22      75.264  27.138  66.620  1.00  0.00           H  
ATOM    328 HG23 THR    22      73.805  27.822  67.486  1.00  0.00           H  
ATOM    329  OG1 THR    22      72.922  26.903  65.452  1.00  0.00           O  
ATOM    330  HG1 THR    22      73.717  27.253  65.020  1.00  0.00           H  
ATOM    331  C   THR    22      72.888  23.971  65.411  1.00  0.00           C  
ATOM    332  O   THR    22      72.430  23.209  66.201  1.00  0.00           O  
ATOM    333  N   LYS    23      72.483  23.866  64.105  1.00  0.00           N  
ATOM    334  H   LYS    23      73.006  24.425  63.444  1.00  0.00           H  
ATOM    335  CA  LYS    23      71.517  22.936  63.507  1.00  0.00           C  
ATOM    336  HA  LYS    23      71.592  21.972  64.004  1.00  0.00           H  
ATOM    337  CB  LYS    23      70.065  23.467  63.659  1.00  0.00           C  
ATOM    338  HB2 LYS    23      69.905  24.498  63.352  1.00  0.00           H  
ATOM    339  HB3 LYS    23      69.488  22.825  62.995  1.00  0.00           H  
ATOM    340  CG  LYS    23      69.410  23.259  65.013  1.00  0.00           C  
ATOM    341  HG2 LYS    23      70.004  23.713  65.804  1.00  0.00           H  
ATOM    342  HG3 LYS    23      68.391  23.641  65.054  1.00  0.00           H  
ATOM    343  CD  LYS    23      69.214  21.755  65.330  1.00  0.00           C  
ATOM    344  HD2 LYS    23      68.464  21.397  64.628  1.00  0.00           H  
ATOM    345  HD3 LYS    23      70.062  21.081  65.227  1.00  0.00           H  
ATOM    346  CE  LYS    23      68.787  21.671  66.778  1.00  0.00           C  
ATOM    347  HE2 LYS    23      69.574  22.214  67.296  1.00  0.00           H  
ATOM    348  HE3 LYS    23      67.816  22.143  66.906  1.00  0.00           H  
ATOM    349  NZ  LYS    23      68.768  20.263  67.291  1.00  0.00           N  
ATOM    350  HZ1 LYS    23      67.968  19.740  66.892  1.00  0.00           H  
ATOM    351  HZ2 LYS    23      69.652  19.761  67.092  1.00  0.00           H  
ATOM    352  HZ3 LYS    23      68.701  20.322  68.323  1.00  0.00           H  
ATOM    353  C   LYS    23      71.907  22.973  61.984  1.00  0.00           C  
ATOM    354  O   LYS    23      71.437  23.862  61.248  1.00  0.00           O  
ATOM    355  N   GLN    24      72.936  22.143  61.668  1.00  0.00           N  
ATOM    356  H   GLN    24      73.130  21.378  62.300  1.00  0.00           H  
ATOM    357  CA  GLN    24      73.473  22.072  60.319  1.00  0.00           C  
ATOM    358  HA  GLN    24      74.089  22.937  60.084  1.00  0.00           H  
ATOM    359  CB  GLN    24      74.307  20.722  60.187  1.00  0.00           C  
ATOM    360  HB2 GLN    24      75.078  20.588  60.944  1.00  0.00           H  
ATOM    361  HB3 GLN    24      73.708  19.820  60.291  1.00  0.00           H  
ATOM    362  CG  GLN    24      74.909  20.556  58.775  1.00  0.00           C  
ATOM    363  HG2 GLN    24      74.110  20.601  58.038  1.00  0.00           H  
ATOM    364  HG3 GLN    24      75.446  21.495  58.649  1.00  0.00           H  
ATOM    365  CD  GLN    24      75.848  19.415  58.509  1.00  0.00           C  
ATOM    366  OE1 GLN    24      76.157  18.638  59.419  1.00  0.00           O  
ATOM    367  NE2 GLN    24      76.328  19.190  57.253  1.00  0.00           N  
ATOM    368 HE21 GLN    24      76.969  18.438  57.038  1.00  0.00           H  
ATOM    369 HE22 GLN    24      76.145  19.778  56.451  1.00  0.00           H  
ATOM    370  C   GLN    24      72.280  21.936  59.285  1.00  0.00           C  
ATOM    371  O   GLN    24      71.431  21.023  59.337  1.00  0.00           O  
ATOM    372  N   GLY    25      72.310  22.832  58.281  1.00  0.00           N  
ATOM    373  H   GLY    25      73.083  23.482  58.231  1.00  0.00           H  
ATOM    374  CA  GLY    25      71.531  22.876  57.072  1.00  0.00           C  
ATOM    375  HA2 GLY    25      72.090  23.199  56.197  1.00  0.00           H  
ATOM    376  HA3 GLY    25      71.178  21.888  56.786  1.00  0.00           H  
ATOM    377  C   GLY    25      70.243  23.767  57.202  1.00  0.00           C  
ATOM    378  O   GLY    25      69.385  23.764  56.278  1.00  0.00           O  
ATOM    379  N   VAL    26      70.110  24.488  58.333  1.00  0.00           N  
ATOM    380  H   VAL    26      70.766  24.183  59.039  1.00  0.00           H  
ATOM    381  CA  VAL    26      68.976  25.508  58.523  1.00  0.00           C  
ATOM    382  HA  VAL    26      68.846  25.905  57.518  1.00  0.00           H  
ATOM    383  CB  VAL    26      67.676  24.988  59.255  1.00  0.00           C  
ATOM    384  HB  VAL    26      67.036  25.858  59.384  1.00  0.00           H  
ATOM    385  CG1 VAL    26      66.949  23.976  58.389  1.00  0.00           C  
ATOM    386 HG11 VAL    26      66.581  24.439  57.476  1.00  0.00           H  
ATOM    387 HG12 VAL    26      67.670  23.184  58.194  1.00  0.00           H  
ATOM    388 HG13 VAL    26      66.088  23.557  58.906  1.00  0.00           H  
ATOM    389  CG2 VAL    26      68.056  24.409  60.600  1.00  0.00           C  
ATOM    390 HG21 VAL    26      68.718  25.092  61.129  1.00  0.00           H  
ATOM    391 HG22 VAL    26      67.280  23.980  61.231  1.00  0.00           H  
ATOM    392 HG23 VAL    26      68.654  23.503  60.521  1.00  0.00           H  
ATOM    393  C   VAL    26      69.569  26.735  59.334  1.00  0.00           C  
ATOM    394  O   VAL    26      69.042  27.829  59.139  1.00  0.00           O  
ATOM    395  N   ALA    27      70.591  26.570  60.166  1.00  0.00           N  
ATOM    396  H   ALA    27      70.974  25.645  60.307  1.00  0.00           H  
ATOM    397  CA  ALA    27      71.065  27.511  61.072  1.00  0.00           C  
ATOM    398  HA  ALA    27      70.166  28.041  61.377  1.00  0.00           H  
ATOM    399  CB  ALA    27      71.850  26.872  62.259  1.00  0.00           C  
ATOM    400  HB1 ALA    27      71.213  26.231  62.866  1.00  0.00           H  
ATOM    401  HB2 ALA    27      72.611  26.192  61.882  1.00  0.00           H  
ATOM    402  HB3 ALA    27      72.363  27.605  62.878  1.00  0.00           H  
ATOM    403  C   ALA    27      71.910  28.487  60.306  1.00  0.00           C  
ATOM    404  O   ALA    27      72.597  28.129  59.343  1.00  0.00           O  
ATOM    405  N   GLU    28      71.794  29.801  60.787  1.00  0.00           N  
ATOM    406  H   GLU    28      71.236  29.910  61.623  1.00  0.00           H  
ATOM    407  CA  GLU    28      72.425  30.877  60.072  1.00  0.00           C  
ATOM    408  HA  GLU    28      73.314  30.521  59.555  1.00  0.00           H  
ATOM    409  CB  GLU    28      71.431  31.397  58.985  1.00  0.00           C  
ATOM    410  HB2 GLU    28      70.930  30.612  58.422  1.00  0.00           H  
ATOM    411  HB3 GLU    28      70.665  31.812  59.638  1.00  0.00           H  
ATOM    412  CG  GLU    28      71.850  32.430  57.913  1.00  0.00           C  
ATOM    413  HG2 GLU    28      70.955  32.731  57.372  1.00  0.00           H  
ATOM    414  HG3 GLU    28      72.297  33.262  58.453  1.00  0.00           H  
ATOM    415  CD  GLU    28      72.753  31.806  56.901  1.00  0.00           C  
ATOM    416  OE1 GLU    28      72.333  30.942  56.100  1.00  0.00           O  
ATOM    417  OE2 GLU    28      73.990  32.095  56.814  1.00  0.00           O  
ATOM    418  C   GLU    28      72.976  32.037  60.968  1.00  0.00           C  
ATOM    419  O   GLU    28      72.436  32.290  62.037  1.00  0.00           O  
ATOM    420  N   ALA    29      73.938  32.877  60.491  1.00  0.00           N  
ATOM    421  H   ALA    29      74.298  32.852  59.546  1.00  0.00           H  
ATOM    422  CA  ALA    29      74.259  34.155  61.067  1.00  0.00           C  
ATOM    423  HA  ALA    29      73.501  34.408  61.806  1.00  0.00           H  
ATOM    424  CB  ALA    29      75.671  33.993  61.729  1.00  0.00           C  
ATOM    425  HB1 ALA    29      76.445  33.682  61.031  1.00  0.00           H  
ATOM    426  HB2 ALA    29      76.139  34.969  61.835  1.00  0.00           H  
ATOM    427  HB3 ALA    29      75.618  33.459  62.676  1.00  0.00           H  
ATOM    428  C   ALA    29      74.247  35.270  60.086  1.00  0.00           C  
ATOM    429  O   ALA    29      75.110  35.349  59.178  1.00  0.00           O  
ATOM    430  N   ALA    30      73.129  35.998  60.160  1.00  0.00           N  
ATOM    431  H   ALA    30      72.408  35.800  60.841  1.00  0.00           H  
ATOM    432  CA  ALA    30      72.550  36.803  59.065  1.00  0.00           C  
ATOM    433  HA  ALA    30      73.413  37.306  58.636  1.00  0.00           H  
ATOM    434  CB  ALA    30      71.971  35.970  58.001  1.00  0.00           C  
ATOM    435  HB1 ALA    30      71.130  35.428  58.428  1.00  0.00           H  
ATOM    436  HB2 ALA    30      71.679  36.659  57.211  1.00  0.00           H  
ATOM    437  HB3 ALA    30      72.711  35.321  57.536  1.00  0.00           H  
ATOM    438  C   ALA    30      71.668  37.980  59.579  1.00  0.00           C  
ATOM    439  O   ALA    30      71.247  37.923  60.741  1.00  0.00           O  
ATOM    440  N   GLY    31      71.488  39.027  58.802  1.00  0.00           N  
ATOM    441  H   GLY    31      71.747  38.926  57.830  1.00  0.00           H  
ATOM    442  CA  GLY    31      70.986  40.316  59.281  1.00  0.00           C  
ATOM    443  HA2 GLY    31      70.344  40.198  60.151  1.00  0.00           H  
ATOM    444  HA3 GLY    31      71.870  40.854  59.616  1.00  0.00           H  
ATOM    445  C   GLY    31      70.127  40.986  58.182  1.00  0.00           C  
ATOM    446  O   GLY    31      70.686  41.321  57.132  1.00  0.00           O  
ATOM    447  N   LYS    32      68.806  41.233  58.489  1.00  0.00           N  
ATOM    448  H   LYS    32      68.482  40.890  59.383  1.00  0.00           H  
ATOM    449  CA  LYS    32      67.775  41.893  57.644  1.00  0.00           C  
ATOM    450  HA  LYS    32      68.153  41.923  56.625  1.00  0.00           H  
ATOM    451  CB  LYS    32      66.459  41.135  57.592  1.00  0.00           C  
ATOM    452  HB2 LYS    32      66.185  41.142  58.645  1.00  0.00           H  
ATOM    453  HB3 LYS    32      65.757  41.718  57.000  1.00  0.00           H  
ATOM    454  CG  LYS    32      66.588  39.769  56.920  1.00  0.00           C  
ATOM    455  HG2 LYS    32      67.072  39.913  55.956  1.00  0.00           H  
ATOM    456  HG3 LYS    32      67.343  39.112  57.346  1.00  0.00           H  
ATOM    457  CD  LYS    32      65.276  39.109  56.794  1.00  0.00           C  
ATOM    458  HD2 LYS    32      65.180  38.589  57.746  1.00  0.00           H  
ATOM    459  HD3 LYS    32      64.411  39.739  56.596  1.00  0.00           H  
ATOM    460  CE  LYS    32      65.343  37.948  55.801  1.00  0.00           C  
ATOM    461  HE2 LYS    32      65.619  38.372  54.839  1.00  0.00           H  
ATOM    462  HE3 LYS    32      66.080  37.225  56.142  1.00  0.00           H  
ATOM    463  NZ  LYS    32      64.003  37.215  55.507  1.00  0.00           N  
ATOM    464  HZ1 LYS    32      64.115  36.295  55.044  1.00  0.00           H  
ATOM    465  HZ2 LYS    32      63.464  37.020  56.369  1.00  0.00           H  
ATOM    466  HZ3 LYS    32      63.311  37.740  54.943  1.00  0.00           H  
ATOM    467  C   LYS    32      67.651  43.327  58.132  1.00  0.00           C  
ATOM    468  O   LYS    32      66.787  43.615  58.946  1.00  0.00           O  
ATOM    469  N   THR    33      68.535  44.186  57.688  1.00  0.00           N  
ATOM    470  H   THR    33      69.225  43.845  57.032  1.00  0.00           H  
ATOM    471  CA  THR    33      68.868  45.437  58.322  1.00  0.00           C  
ATOM    472  HA  THR    33      69.382  45.942  57.507  1.00  0.00           H  
ATOM    473  CB  THR    33      69.828  45.290  59.603  1.00  0.00           C  
ATOM    474  HB  THR    33      70.394  46.167  59.911  1.00  0.00           H  
ATOM    475  CG2 THR    33      69.103  44.842  60.870  1.00  0.00           C  
ATOM    476 HG21 THR    33      68.874  43.809  60.617  1.00  0.00           H  
ATOM    477 HG22 THR    33      69.760  44.779  61.734  1.00  0.00           H  
ATOM    478 HG23 THR    33      68.202  45.361  61.193  1.00  0.00           H  
ATOM    479  OG1 THR    33      70.842  44.226  59.286  1.00  0.00           O  
ATOM    480  HG1 THR    33      71.324  44.043  60.108  1.00  0.00           H  
ATOM    481  C   THR    33      67.702  46.449  58.465  1.00  0.00           C  
ATOM    482  O   THR    33      67.544  47.068  59.519  1.00  0.00           O  
ATOM    483  N   LYS    34      67.019  46.612  57.285  1.00  0.00           N  
ATOM    484  H   LYS    34      67.375  46.137  56.466  1.00  0.00           H  
ATOM    485  CA  LYS    34      65.875  47.594  57.210  1.00  0.00           C  
ATOM    486  HA  LYS    34      66.138  48.515  57.725  1.00  0.00           H  
ATOM    487  CB  LYS    34      65.708  47.986  55.776  1.00  0.00           C  
ATOM    488  HB2 LYS    34      65.401  47.132  55.174  1.00  0.00           H  
ATOM    489  HB3 LYS    34      64.920  48.728  55.661  1.00  0.00           H  
ATOM    490  CG  LYS    34      66.925  48.593  55.127  1.00  0.00           C  
ATOM    491  HG2 LYS    34      67.150  49.428  55.787  1.00  0.00           H  
ATOM    492  HG3 LYS    34      67.708  47.840  55.059  1.00  0.00           H  
ATOM    493  CD  LYS    34      66.692  49.214  53.735  1.00  0.00           C  
ATOM    494  HD2 LYS    34      66.014  50.037  53.955  1.00  0.00           H  
ATOM    495  HD3 LYS    34      67.634  49.616  53.366  1.00  0.00           H  
ATOM    496  CE  LYS    34      66.120  48.168  52.728  1.00  0.00           C  
ATOM    497  HE2 LYS    34      66.882  47.395  52.657  1.00  0.00           H  
ATOM    498  HE3 LYS    34      65.249  47.669  53.144  1.00  0.00           H  
ATOM    499  NZ  LYS    34      65.638  48.844  51.515  1.00  0.00           N  
ATOM    500  HZ1 LYS    34      65.165  48.146  50.914  1.00  0.00           H  
ATOM    501  HZ2 LYS    34      64.940  49.551  51.808  1.00  0.00           H  
ATOM    502  HZ3 LYS    34      66.414  49.265  50.973  1.00  0.00           H  
ATOM    503  C   LYS    34      64.609  47.065  57.819  1.00  0.00           C  
ATOM    504  O   LYS    34      63.877  47.745  58.559  1.00  0.00           O  
ATOM    505  N   GLU    35      64.412  45.692  57.639  1.00  0.00           N  
ATOM    506  H   GLU    35      65.090  45.218  57.057  1.00  0.00           H  
ATOM    507  CA  GLU    35      63.297  45.038  58.302  1.00  0.00           C  
ATOM    508  HA  GLU    35      62.398  45.584  58.025  1.00  0.00           H  
ATOM    509  CB  GLU    35      63.132  43.607  57.770  1.00  0.00           C  
ATOM    510  HB2 GLU    35      63.939  42.879  57.821  1.00  0.00           H  
ATOM    511  HB3 GLU    35      62.379  43.164  58.418  1.00  0.00           H  
ATOM    512  CG  GLU    35      62.579  43.612  56.327  1.00  0.00           C  
ATOM    513  HG2 GLU    35      62.517  44.631  55.950  1.00  0.00           H  
ATOM    514  HG3 GLU    35      63.353  43.201  55.682  1.00  0.00           H  
ATOM    515  CD  GLU    35      61.218  42.987  56.227  1.00  0.00           C  
ATOM    516  OE1 GLU    35      61.059  41.785  55.853  1.00  0.00           O  
ATOM    517  OE2 GLU    35      60.192  43.702  56.378  1.00  0.00           O  
ATOM    518  C   GLU    35      63.535  44.989  59.884  1.00  0.00           C  
ATOM    519  O   GLU    35      62.483  44.920  60.610  1.00  0.00           O  
ATOM    520  N   GLY    36      64.796  44.852  60.298  1.00  0.00           N  
ATOM    521  H   GLY    36      65.484  44.613  59.597  1.00  0.00           H  
ATOM    522  CA  GLY    36      65.137  44.770  61.721  1.00  0.00           C  
ATOM    523  HA2 GLY    36      66.144  45.143  61.894  1.00  0.00           H  
ATOM    524  HA3 GLY    36      64.539  45.485  62.281  1.00  0.00           H  
ATOM    525  C   GLY    36      64.992  43.374  62.214  1.00  0.00           C  
ATOM    526  O   GLY    36      64.358  43.067  63.208  1.00  0.00           O  
ATOM    527  N   VAL    37      65.546  42.362  61.435  1.00  0.00           N  
ATOM    528  H   VAL    37      65.875  42.672  60.531  1.00  0.00           H  
ATOM    529  CA  VAL    37      65.561  40.941  61.821  1.00  0.00           C  
ATOM    530  HA  VAL    37      65.154  40.846  62.825  1.00  0.00           H  
ATOM    531  CB  VAL    37      64.658  40.078  60.922  1.00  0.00           C  
ATOM    532  HB  VAL    37      65.073  39.752  59.970  1.00  0.00           H  
ATOM    533  CG1 VAL    37      64.641  38.724  61.668  1.00  0.00           C  
ATOM    534 HG11 VAL    37      65.661  38.347  61.717  1.00  0.00           H  
ATOM    535 HG12 VAL    37      64.134  38.845  62.623  1.00  0.00           H  
ATOM    536 HG13 VAL    37      63.967  38.050  61.144  1.00  0.00           H  
ATOM    537  CG2 VAL    37      63.262  40.663  60.661  1.00  0.00           C  
ATOM    538 HG21 VAL    37      63.246  41.318  59.792  1.00  0.00           H  
ATOM    539 HG22 VAL    37      62.596  39.816  60.507  1.00  0.00           H  
ATOM    540 HG23 VAL    37      62.833  41.267  61.458  1.00  0.00           H  
ATOM    541  C   VAL    37      66.975  40.448  61.876  1.00  0.00           C  
ATOM    542  O   VAL    37      67.726  40.739  60.950  1.00  0.00           O  
ATOM    543  N   LEU    38      67.405  39.727  62.934  1.00  0.00           N  
ATOM    544  H   LEU    38      66.752  39.518  63.676  1.00  0.00           H  
ATOM    545  CA  LEU    38      68.575  38.863  62.890  1.00  0.00           C  
ATOM    546  HA  LEU    38      69.133  39.113  61.990  1.00  0.00           H  
ATOM    547  CB  LEU    38      69.502  39.229  64.099  1.00  0.00           C  
ATOM    548  HB2 LEU    38      69.053  40.158  64.444  1.00  0.00           H  
ATOM    549  HB3 LEU    38      69.365  38.459  64.856  1.00  0.00           H  
ATOM    550  CG  LEU    38      70.928  39.636  63.708  1.00  0.00           C  
ATOM    551  HG  LEU    38      71.327  38.800  63.136  1.00  0.00           H  
ATOM    552  CD1 LEU    38      70.959  40.878  62.813  1.00  0.00           C  
ATOM    553 HD11 LEU    38      70.266  40.877  61.974  1.00  0.00           H  
ATOM    554 HD12 LEU    38      70.915  41.789  63.406  1.00  0.00           H  
ATOM    555 HD13 LEU    38      71.870  40.900  62.218  1.00  0.00           H  
ATOM    556  CD2 LEU    38      71.828  39.759  64.924  1.00  0.00           C  
ATOM    557 HD21 LEU    38      72.795  40.103  64.564  1.00  0.00           H  
ATOM    558 HD22 LEU    38      71.367  40.624  65.396  1.00  0.00           H  
ATOM    559 HD23 LEU    38      71.741  38.876  65.554  1.00  0.00           H  
ATOM    560  C   LEU    38      68.190  37.400  62.791  1.00  0.00           C  
ATOM    561  O   LEU    38      67.150  36.958  63.174  1.00  0.00           O  
ATOM    562  N   TYR    39      69.289  36.647  62.531  1.00  0.00           N  
ATOM    563  H   TYR    39      70.135  37.077  62.181  1.00  0.00           H  
ATOM    564  CA  TYR    39      69.418  35.152  62.635  1.00  0.00           C  
ATOM    565  HA  TYR    39      68.539  34.750  63.133  1.00  0.00           H  
ATOM    566  CB  TYR    39      69.538  34.526  61.191  1.00  0.00           C  
ATOM    567  HB2 TYR    39      70.475  34.864  60.753  1.00  0.00           H  
ATOM    568  HB3 TYR    39      69.546  33.444  61.305  1.00  0.00           H  
ATOM    569  CG  TYR    39      68.403  34.787  60.267  1.00  0.00           C  
ATOM    570  CD1 TYR    39      68.501  35.837  59.376  1.00  0.00           C  
ATOM    571  HD1 TYR    39      69.424  36.405  59.390  1.00  0.00           H  
ATOM    572  CE1 TYR    39      67.336  36.223  58.680  1.00  0.00           C  
ATOM    573  HE1 TYR    39      67.285  37.051  57.984  1.00  0.00           H  
ATOM    574  CZ  TYR    39      66.130  35.446  58.789  1.00  0.00           C  
ATOM    575  OH  TYR    39      65.066  35.725  57.972  1.00  0.00           O  
ATOM    576  HH  TYR    39      64.292  35.175  58.168  1.00  0.00           H  
ATOM    577  CE2 TYR    39      66.078  34.282  59.664  1.00  0.00           C  
ATOM    578  HE2 TYR    39      65.105  33.820  59.783  1.00  0.00           H  
ATOM    579  CD2 TYR    39      67.169  34.086  60.400  1.00  0.00           C  
ATOM    580  HD2 TYR    39      67.143  33.278  61.122  1.00  0.00           H  
ATOM    581  C   TYR    39      70.673  34.874  63.522  1.00  0.00           C  
ATOM    582  O   TYR    39      71.643  35.633  63.457  1.00  0.00           O  
ATOM    583  N   VAL    40      70.657  33.812  64.306  1.00  0.00           N  
ATOM    584  H   VAL    40      69.883  33.162  64.258  1.00  0.00           H  
ATOM    585  CA  VAL    40      71.495  33.657  65.528  1.00  0.00           C  
ATOM    586  HA  VAL    40      72.531  33.957  65.387  1.00  0.00           H  
ATOM    587  CB  VAL    40      70.887  34.518  66.700  1.00  0.00           C  
ATOM    588  HB  VAL    40      69.900  34.144  66.964  1.00  0.00           H  
ATOM    589  CG1 VAL    40      71.745  34.375  67.904  1.00  0.00           C  
ATOM    590 HG11 VAL    40      71.342  34.935  68.746  1.00  0.00           H  
ATOM    591 HG12 VAL    40      71.795  33.330  68.202  1.00  0.00           H  
ATOM    592 HG13 VAL    40      72.763  34.682  67.674  1.00  0.00           H  
ATOM    593  CG2 VAL    40      70.779  36.041  66.330  1.00  0.00           C  
ATOM    594 HG21 VAL    40      70.698  36.617  67.250  1.00  0.00           H  
ATOM    595 HG22 VAL    40      71.704  36.327  65.833  1.00  0.00           H  
ATOM    596 HG23 VAL    40      69.869  36.224  65.762  1.00  0.00           H  
ATOM    597  C   VAL    40      71.491  32.160  65.753  1.00  0.00           C  
ATOM    598  O   VAL    40      70.614  31.569  66.340  1.00  0.00           O  
ATOM    599  N   GLY    41      72.529  31.490  65.176  1.00  0.00           N  
ATOM    600  H   GLY    41      73.217  31.890  64.552  1.00  0.00           H  
ATOM    601  CA  GLY    41      72.419  30.110  64.942  1.00  0.00           C  
ATOM    602  HA2 GLY    41      73.274  29.753  64.372  1.00  0.00           H  
ATOM    603  HA3 GLY    41      72.434  29.649  65.927  1.00  0.00           H  
ATOM    604  C   GLY    41      71.096  29.691  64.350  1.00  0.00           C  
ATOM    605  O   GLY    41      70.566  30.077  63.319  1.00  0.00           O  
ATOM    606  N   SER    42      70.451  28.730  65.081  1.00  0.00           N  
ATOM    607  H   SER    42      71.060  28.007  65.439  1.00  0.00           H  
ATOM    608  CA  SER    42      69.192  28.183  64.648  1.00  0.00           C  
ATOM    609  HA  SER    42      69.174  28.140  63.561  1.00  0.00           H  
ATOM    610  CB  SER    42      69.042  26.805  65.079  1.00  0.00           C  
ATOM    611  HB2 SER    42      68.143  26.333  64.687  1.00  0.00           H  
ATOM    612  HB3 SER    42      69.904  26.227  64.755  1.00  0.00           H  
ATOM    613  OG  SER    42      69.164  26.709  66.508  1.00  0.00           O  
ATOM    614  HG  SER    42      68.291  27.028  66.785  1.00  0.00           H  
ATOM    615  C   SER    42      67.949  28.991  65.021  1.00  0.00           C  
ATOM    616  O   SER    42      66.871  28.654  64.562  1.00  0.00           O  
ATOM    617  N   LYS    43      68.137  30.058  65.827  1.00  0.00           N  
ATOM    618  H   LYS    43      69.103  30.326  65.956  1.00  0.00           H  
ATOM    619  CA  LYS    43      67.115  30.973  66.341  1.00  0.00           C  
ATOM    620  HA  LYS    43      66.153  30.465  66.364  1.00  0.00           H  
ATOM    621  CB  LYS    43      67.446  31.562  67.700  1.00  0.00           C  
ATOM    622  HB2 LYS    43      68.363  32.144  67.762  1.00  0.00           H  
ATOM    623  HB3 LYS    43      66.652  32.205  68.075  1.00  0.00           H  
ATOM    624  CG  LYS    43      67.672  30.504  68.754  1.00  0.00           C  
ATOM    625  HG2 LYS    43      66.866  29.775  68.706  1.00  0.00           H  
ATOM    626  HG3 LYS    43      68.584  29.925  68.623  1.00  0.00           H  
ATOM    627  CD  LYS    43      67.641  31.183  70.152  1.00  0.00           C  
ATOM    628  HD2 LYS    43      68.375  31.985  70.201  1.00  0.00           H  
ATOM    629  HD3 LYS    43      66.709  31.724  70.298  1.00  0.00           H  
ATOM    630  CE  LYS    43      67.953  30.161  71.243  1.00  0.00           C  
ATOM    631  HE2 LYS    43      67.195  29.400  71.411  1.00  0.00           H  
ATOM    632  HE3 LYS    43      68.827  29.553  71.022  1.00  0.00           H  
ATOM    633  NZ  LYS    43      68.152  30.891  72.581  1.00  0.00           N  
ATOM    634  HZ1 LYS    43      68.839  31.666  72.588  1.00  0.00           H  
ATOM    635  HZ2 LYS    43      67.311  31.414  72.883  1.00  0.00           H  
ATOM    636  HZ3 LYS    43      68.340  30.225  73.352  1.00  0.00           H  
ATOM    637  C   LYS    43      67.024  32.214  65.365  1.00  0.00           C  
ATOM    638  O   LYS    43      67.911  32.486  64.553  1.00  0.00           O  
ATOM    639  N   THR    44      65.858  32.911  65.536  1.00  0.00           N  
ATOM    640  H   THR    44      65.251  32.553  66.261  1.00  0.00           H  
ATOM    641  CA  THR    44      65.679  34.197  64.951  1.00  0.00           C  
ATOM    642  HA  THR    44      66.612  34.537  64.508  1.00  0.00           H  
ATOM    643  CB  THR    44      64.542  34.230  63.802  1.00  0.00           C  
ATOM    644  HB  THR    44      64.569  33.492  63.004  1.00  0.00           H  
ATOM    645  CG2 THR    44      63.203  34.153  64.475  1.00  0.00           C  
ATOM    646 HG21 THR    44      62.504  33.904  63.679  1.00  0.00           H  
ATOM    647 HG22 THR    44      63.063  33.365  65.212  1.00  0.00           H  
ATOM    648 HG23 THR    44      62.858  35.117  64.845  1.00  0.00           H  
ATOM    649  OG1 THR    44      64.531  35.500  63.238  1.00  0.00           O  
ATOM    650  HG1 THR    44      65.381  35.605  62.785  1.00  0.00           H  
ATOM    651  C   THR    44      65.517  35.182  66.082  1.00  0.00           C  
ATOM    652  O   THR    44      65.316  34.891  67.264  1.00  0.00           O  
ATOM    653  N   LYS    45      65.627  36.530  65.764  1.00  0.00           N  
ATOM    654  H   LYS    45      65.860  36.720  64.799  1.00  0.00           H  
ATOM    655  CA  LYS    45      65.690  37.606  66.713  1.00  0.00           C  
ATOM    656  HA  LYS    45      65.072  37.351  67.570  1.00  0.00           H  
ATOM    657  CB  LYS    45      67.101  37.766  67.237  1.00  0.00           C  
ATOM    658  HB2 LYS    45      67.198  36.900  67.889  1.00  0.00           H  
ATOM    659  HB3 LYS    45      67.804  37.669  66.412  1.00  0.00           H  
ATOM    660  CG  LYS    45      67.456  38.883  68.142  1.00  0.00           C  
ATOM    661  HG2 LYS    45      67.583  39.847  67.653  1.00  0.00           H  
ATOM    662  HG3 LYS    45      66.657  39.117  68.842  1.00  0.00           H  
ATOM    663  CD  LYS    45      68.704  38.636  68.920  1.00  0.00           C  
ATOM    664  HD2 LYS    45      68.730  37.682  69.443  1.00  0.00           H  
ATOM    665  HD3 LYS    45      69.502  38.438  68.207  1.00  0.00           H  
ATOM    666  CE  LYS    45      69.107  39.729  69.915  1.00  0.00           C  
ATOM    667  HE2 LYS    45      69.900  39.450  70.605  1.00  0.00           H  
ATOM    668  HE3 LYS    45      69.474  40.667  69.506  1.00  0.00           H  
ATOM    669  NZ  LYS    45      68.002  40.080  70.889  1.00  0.00           N  
ATOM    670  HZ1 LYS    45      68.433  40.817  71.476  1.00  0.00           H  
ATOM    671  HZ2 LYS    45      67.193  40.536  70.431  1.00  0.00           H  
ATOM    672  HZ3 LYS    45      67.713  39.296  71.501  1.00  0.00           H  
ATOM    673  C   LYS    45      65.165  38.920  66.088  1.00  0.00           C  
ATOM    674  O   LYS    45      65.516  39.158  64.941  1.00  0.00           O  
ATOM    675  N   GLU    46      64.584  39.738  66.901  1.00  0.00           N  
ATOM    676  H   GLU    46      64.264  39.400  67.799  1.00  0.00           H  
ATOM    677  CA  GLU    46      63.747  40.771  66.285  1.00  0.00           C  
ATOM    678  HA  GLU    46      64.386  41.075  65.458  1.00  0.00           H  
ATOM    679  CB  GLU    46      62.494  40.129  65.761  1.00  0.00           C  
ATOM    680  HB2 GLU    46      61.964  40.850  65.142  1.00  0.00           H  
ATOM    681  HB3 GLU    46      62.762  39.352  65.048  1.00  0.00           H  
ATOM    682  CG  GLU    46      61.570  39.503  66.809  1.00  0.00           C  
ATOM    683  HG2 GLU    46      61.858  38.480  67.044  1.00  0.00           H  
ATOM    684  HG3 GLU    46      61.630  40.108  67.712  1.00  0.00           H  
ATOM    685  CD  GLU    46      60.165  39.596  66.328  1.00  0.00           C  
ATOM    686  OE1 GLU    46      59.442  40.561  66.631  1.00  0.00           O  
ATOM    687  OE2 GLU    46      59.679  38.687  65.633  1.00  0.00           O  
ATOM    688  C   GLU    46      63.505  41.900  67.218  1.00  0.00           C  
ATOM    689  O   GLU    46      63.868  41.735  68.406  1.00  0.00           O  
ATOM    690  N   GLY    47      62.910  43.011  66.724  1.00  0.00           N  
ATOM    691  H   GLY    47      62.638  43.078  65.753  1.00  0.00           H  
ATOM    692  CA  GLY    47      62.852  44.190  67.569  1.00  0.00           C  
ATOM    693  HA2 GLY    47      61.822  44.524  67.468  1.00  0.00           H  
ATOM    694  HA3 GLY    47      63.058  44.019  68.623  1.00  0.00           H  
ATOM    695  C   GLY    47      63.750  45.292  67.118  1.00  0.00           C  
ATOM    696  O   GLY    47      63.766  45.640  65.930  1.00  0.00           O  
ATOM    697  N   VAL    48      64.424  46.032  68.067  1.00  0.00           N  
ATOM    698  H   VAL    48      64.344  45.691  69.015  1.00  0.00           H  
ATOM    699  CA  VAL    48      65.189  47.267  67.993  1.00  0.00           C  
ATOM    700  HA  VAL    48      64.901  47.865  67.131  1.00  0.00           H  
ATOM    701  CB  VAL    48      65.098  48.148  69.235  1.00  0.00           C  
ATOM    702  HB  VAL    48      65.675  49.045  69.021  1.00  0.00           H  
ATOM    703  CG1 VAL    48      63.691  48.602  69.547  1.00  0.00           C  
ATOM    704 HG11 VAL    48      63.635  49.351  70.335  1.00  0.00           H  
ATOM    705 HG12 VAL    48      63.207  49.069  68.692  1.00  0.00           H  
ATOM    706 HG13 VAL    48      63.131  47.763  69.955  1.00  0.00           H  
ATOM    707  CG2 VAL    48      65.869  47.583  70.429  1.00  0.00           C  
ATOM    708 HG21 VAL    48      66.946  47.526  70.290  1.00  0.00           H  
ATOM    709 HG22 VAL    48      65.633  48.252  71.254  1.00  0.00           H  
ATOM    710 HG23 VAL    48      65.413  46.641  70.727  1.00  0.00           H  
ATOM    711  C   VAL    48      66.584  46.882  67.604  1.00  0.00           C  
ATOM    712  O   VAL    48      67.550  47.512  67.820  1.00  0.00           O  
ATOM    713  N   VAL    49      66.684  45.770  66.842  1.00  0.00           N  
ATOM    714  H   VAL    49      65.845  45.513  66.340  1.00  0.00           H  
ATOM    715  CA  VAL    49      67.848  45.187  66.112  1.00  0.00           C  
ATOM    716  HA  VAL    49      68.670  45.066  66.814  1.00  0.00           H  
ATOM    717  CB  VAL    49      67.486  43.802  65.562  1.00  0.00           C  
ATOM    718  HB  VAL    49      66.601  43.939  64.944  1.00  0.00           H  
ATOM    719  CG1 VAL    49      68.561  43.266  64.535  1.00  0.00           C  
ATOM    720 HG11 VAL    49      68.659  43.924  63.674  1.00  0.00           H  
ATOM    721 HG12 VAL    49      69.472  43.022  65.077  1.00  0.00           H  
ATOM    722 HG13 VAL    49      68.151  42.369  64.073  1.00  0.00           H  
ATOM    723  CG2 VAL    49      67.188  42.833  66.653  1.00  0.00           C  
ATOM    724 HG21 VAL    49      67.240  41.815  66.271  1.00  0.00           H  
ATOM    725 HG22 VAL    49      67.834  42.859  67.528  1.00  0.00           H  
ATOM    726 HG23 VAL    49      66.230  43.061  67.116  1.00  0.00           H  
ATOM    727  C   VAL    49      68.259  46.151  65.049  1.00  0.00           C  
ATOM    728  O   VAL    49      67.525  46.588  64.212  1.00  0.00           O  
ATOM    729  N   HIE    50      69.554  46.528  65.126  1.00  0.00           N  
ATOM    730  H   HIE    50      70.077  46.046  65.845  1.00  0.00           H  
ATOM    731  CA  HIE    50      70.167  47.533  64.225  1.00  0.00           C  
ATOM    732  HA  HIE    50      69.524  47.788  63.386  1.00  0.00           H  
ATOM    733  CB  HIE    50      70.300  48.800  65.097  1.00  0.00           C  
ATOM    734  HB2 HIE    50      69.280  48.885  65.467  1.00  0.00           H  
ATOM    735  HB3 HIE    50      70.984  48.641  65.929  1.00  0.00           H  
ATOM    736  CG  HIE    50      70.794  49.983  64.352  1.00  0.00           C  
ATOM    737  ND1 HIE    50      72.127  50.265  64.113  1.00  0.00           N  
ATOM    738  CE1 HIE    50      72.144  51.445  63.467  1.00  0.00           C  
ATOM    739  HE1 HIE    50      73.024  51.904  63.046  1.00  0.00           H  
ATOM    740  NE2 HIE    50      70.879  51.880  63.272  1.00  0.00           N  
ATOM    741  HE2 HIE    50      70.555  52.684  62.721  1.00  0.00           H  
ATOM    742  CD2 HIE    50      70.032  50.981  63.830  1.00  0.00           C  
ATOM    743  HD2 HIE    50      68.959  51.048  63.762  1.00  0.00           H  
ATOM    744  C   HIE    50      71.523  46.957  63.876  1.00  0.00           C  
ATOM    745  O   HIE    50      72.196  46.341  64.740  1.00  0.00           O  
ATOM    746  N   GLY    51      71.790  46.920  62.528  1.00  0.00           N  
ATOM    747  H   GLY    51      71.245  47.394  61.820  1.00  0.00           H  
ATOM    748  CA  GLY    51      73.030  46.358  62.087  1.00  0.00           C  
ATOM    749  HA2 GLY    51      73.286  46.627  61.065  1.00  0.00           H  
ATOM    750  HA3 GLY    51      73.786  46.794  62.735  1.00  0.00           H  
ATOM    751  C   GLY    51      73.094  44.890  62.241  1.00  0.00           C  
ATOM    752  O   GLY    51      72.345  44.174  61.630  1.00  0.00           O  
ATOM    753  N   VAL    52      74.139  44.444  62.941  1.00  0.00           N  
ATOM    754  H   VAL    52      74.865  45.091  63.219  1.00  0.00           H  
ATOM    755  CA  VAL    52      74.363  43.063  63.360  1.00  0.00           C  
ATOM    756  HA  VAL    52      73.642  42.349  62.967  1.00  0.00           H  
ATOM    757  CB  VAL    52      75.646  42.554  62.816  1.00  0.00           C  
ATOM    758  HB  VAL    52      75.742  41.528  63.166  1.00  0.00           H  
ATOM    759  CG1 VAL    52      75.738  42.527  61.295  1.00  0.00           C  
ATOM    760 HG11 VAL    52      76.706  42.284  60.862  1.00  0.00           H  
ATOM    761 HG12 VAL    52      75.027  41.800  60.906  1.00  0.00           H  
ATOM    762 HG13 VAL    52      75.539  43.485  60.820  1.00  0.00           H  
ATOM    763  CG2 VAL    52      76.798  43.244  63.421  1.00  0.00           C  
ATOM    764 HG21 VAL    52      77.725  42.988  62.912  1.00  0.00           H  
ATOM    765 HG22 VAL    52      76.661  44.320  63.332  1.00  0.00           H  
ATOM    766 HG23 VAL    52      77.001  42.993  64.460  1.00  0.00           H  
ATOM    767  C   VAL    52      74.309  42.848  64.920  1.00  0.00           C  
ATOM    768  O   VAL    52      74.848  41.960  65.563  1.00  0.00           O  
ATOM    769  N   ALA    53      73.452  43.700  65.555  1.00  0.00           N  
ATOM    770  H   ALA    53      72.841  44.281  64.997  1.00  0.00           H  
ATOM    771  CA  ALA    53      73.551  44.079  66.904  1.00  0.00           C  
ATOM    772  HA  ALA    53      73.765  43.170  67.462  1.00  0.00           H  
ATOM    773  CB  ALA    53      74.718  45.095  67.143  1.00  0.00           C  
ATOM    774  HB1 ALA    53      74.724  45.379  68.194  1.00  0.00           H  
ATOM    775  HB2 ALA    53      75.670  44.660  66.848  1.00  0.00           H  
ATOM    776  HB3 ALA    53      74.520  45.987  66.552  1.00  0.00           H  
ATOM    777  C   ALA    53      72.126  44.573  67.325  1.00  0.00           C  
ATOM    778  O   ALA    53      71.177  43.895  67.099  1.00  0.00           O  
ATOM    779  N   THR    54      72.029  45.797  67.981  1.00  0.00           N  
ATOM    780  H   THR    54      72.817  46.430  67.969  1.00  0.00           H  
ATOM    781  CA  THR    54      70.896  46.313  68.738  1.00  0.00           C  
ATOM    782  HA  THR    54      69.959  46.187  68.201  1.00  0.00           H  
ATOM    783  CB  THR    54      70.689  45.621  70.038  1.00  0.00           C  
ATOM    784  HB  THR    54      70.740  44.555  69.832  1.00  0.00           H  
ATOM    785  CG2 THR    54      71.743  46.031  71.075  1.00  0.00           C  
ATOM    786 HG21 THR    54      72.750  46.255  70.729  1.00  0.00           H  
ATOM    787 HG22 THR    54      71.420  46.921  71.611  1.00  0.00           H  
ATOM    788 HG23 THR    54      71.828  45.257  71.835  1.00  0.00           H  
ATOM    789  OG1 THR    54      69.450  46.054  70.635  1.00  0.00           O  
ATOM    790  HG1 THR    54      69.347  45.732  71.543  1.00  0.00           H  
ATOM    791  C   THR    54      71.048  47.841  69.053  1.00  0.00           C  
ATOM    792  O   THR    54      72.132  48.436  69.035  1.00  0.00           O  
ATOM    793  N   VAL    55      69.883  48.513  69.333  1.00  0.00           N  
ATOM    794  H   VAL    55      69.073  48.084  68.906  1.00  0.00           H  
ATOM    795  CA  VAL    55      69.832  49.924  69.730  1.00  0.00           C  
ATOM    796  HA  VAL    55      70.726  50.467  69.431  1.00  0.00           H  
ATOM    797  CB  VAL    55      68.657  50.625  69.044  1.00  0.00           C  
ATOM    798  HB  VAL    55      67.740  50.173  69.417  1.00  0.00           H  
ATOM    799  CG1 VAL    55      68.635  52.025  69.624  1.00  0.00           C  
ATOM    800 HG11 VAL    55      69.602  52.500  69.469  1.00  0.00           H  
ATOM    801 HG12 VAL    55      67.856  52.646  69.187  1.00  0.00           H  
ATOM    802 HG13 VAL    55      68.538  51.981  70.707  1.00  0.00           H  
ATOM    803  CG2 VAL    55      68.782  50.756  67.547  1.00  0.00           C  
ATOM    804 HG21 VAL    55      69.835  50.865  67.295  1.00  0.00           H  
ATOM    805 HG22 VAL    55      68.409  49.817  67.142  1.00  0.00           H  
ATOM    806 HG23 VAL    55      68.238  51.575  67.082  1.00  0.00           H  
ATOM    807  C   VAL    55      69.833  49.902  71.276  1.00  0.00           C  
ATOM    808  O   VAL    55      70.494  50.670  71.912  1.00  0.00           O  
ATOM    809  N   ALA    56      69.028  49.036  71.858  1.00  0.00           N  
ATOM    810  H   ALA    56      68.646  48.263  71.329  1.00  0.00           H  
ATOM    811  CA  ALA    56      68.666  49.193  73.226  1.00  0.00           C  
ATOM    812  HA  ALA    56      69.565  49.480  73.766  1.00  0.00           H  
ATOM    813  CB  ALA    56      67.496  50.130  73.412  1.00  0.00           C  
ATOM    814  HB1 ALA    56      66.519  49.678  73.251  1.00  0.00           H  
ATOM    815  HB2 ALA    56      67.466  50.503  74.434  1.00  0.00           H  
ATOM    816  HB3 ALA    56      67.567  50.935  72.684  1.00  0.00           H  
ATOM    817  C   ALA    56      68.300  47.771  73.773  1.00  0.00           C  
ATOM    818  O   ALA    56      68.157  46.730  73.091  1.00  0.00           O  
ATOM    819  N   GLU    57      68.189  47.735  75.121  1.00  0.00           N  
ATOM    820  H   GLU    57      68.490  48.488  75.725  1.00  0.00           H  
ATOM    821  CA  GLU    57      67.843  46.476  75.817  1.00  0.00           C  
ATOM    822  HA  GLU    57      68.413  45.705  75.305  1.00  0.00           H  
ATOM    823  CB  GLU    57      68.292  46.568  77.309  1.00  0.00           C  
ATOM    824  HB2 GLU    57      69.209  47.146  77.412  1.00  0.00           H  
ATOM    825  HB3 GLU    57      67.516  47.136  77.817  1.00  0.00           H  
ATOM    826  CG  GLU    57      68.324  45.128  77.974  1.00  0.00           C  
ATOM    827  HG2 GLU    57      68.054  45.320  79.011  1.00  0.00           H  
ATOM    828  HG3 GLU    57      67.539  44.440  77.664  1.00  0.00           H  
ATOM    829  CD  GLU    57      69.715  44.467  77.789  1.00  0.00           C  
ATOM    830  OE1 GLU    57      70.046  43.976  76.650  1.00  0.00           O  
ATOM    831  OE2 GLU    57      70.458  44.262  78.783  1.00  0.00           O  
ATOM    832  C   GLU    57      66.337  46.251  75.702  1.00  0.00           C  
ATOM    833  O   GLU    57      65.547  46.515  76.558  1.00  0.00           O  
ATOM    834  N   LYS    58      65.980  45.605  74.505  1.00  0.00           N  
ATOM    835  H   LYS    58      66.469  45.870  73.661  1.00  0.00           H  
ATOM    836  CA  LYS    58      64.635  45.193  74.277  1.00  0.00           C  
ATOM    837  HA  LYS    58      64.221  44.766  75.188  1.00  0.00           H  
ATOM    838  CB  LYS    58      63.946  46.470  73.700  1.00  0.00           C  
ATOM    839  HB2 LYS    58      64.150  47.288  74.388  1.00  0.00           H  
ATOM    840  HB3 LYS    58      64.362  46.720  72.726  1.00  0.00           H  
ATOM    841  CG  LYS    58      62.369  46.528  73.566  1.00  0.00           C  
ATOM    842  HG2 LYS    58      62.003  45.504  73.516  1.00  0.00           H  
ATOM    843  HG3 LYS    58      61.863  46.901  74.454  1.00  0.00           H  
ATOM    844  CD  LYS    58      61.922  47.365  72.408  1.00  0.00           C  
ATOM    845  HD2 LYS    58      62.402  48.324  72.591  1.00  0.00           H  
ATOM    846  HD3 LYS    58      62.254  46.884  71.489  1.00  0.00           H  
ATOM    847  CE  LYS    58      60.408  47.427  72.283  1.00  0.00           C  
ATOM    848  HE2 LYS    58      59.933  46.449  72.315  1.00  0.00           H  
ATOM    849  HE3 LYS    58      60.109  47.982  73.168  1.00  0.00           H  
ATOM    850  NZ  LYS    58      60.019  48.108  71.045  1.00  0.00           N  
ATOM    851  HZ1 LYS    58      60.511  49.019  71.046  1.00  0.00           H  
ATOM    852  HZ2 LYS    58      60.232  47.529  70.213  1.00  0.00           H  
ATOM    853  HZ3 LYS    58      59.007  48.323  70.999  1.00  0.00           H  
ATOM    854  C   LYS    58      64.464  43.994  73.283  1.00  0.00           C  
ATOM    855  O   LYS    58      63.497  43.770  72.588  1.00  0.00           O  
ATOM    856  N   THR    59      65.554  43.216  73.237  1.00  0.00           N  
ATOM    857  H   THR    59      66.233  43.142  73.983  1.00  0.00           H  
ATOM    858  CA  THR    59      65.754  42.227  72.127  1.00  0.00           C  
ATOM    859  HA  THR    59      66.797  41.942  72.244  1.00  0.00           H  
ATOM    860  CB  THR    59      65.701  42.817  70.690  1.00  0.00           C  
ATOM    861  HB  THR    59      64.734  43.266  70.473  1.00  0.00           H  
ATOM    862  CG2 THR    59      66.718  43.862  70.356  1.00  0.00           C  
ATOM    863 HG21 THR    59      66.650  44.679  71.072  1.00  0.00           H  
ATOM    864 HG22 THR    59      67.718  43.437  70.419  1.00  0.00           H  
ATOM    865 HG23 THR    59      66.522  44.239  69.354  1.00  0.00           H  
ATOM    866  OG1 THR    59      66.014  41.827  69.788  1.00  0.00           O  
ATOM    867  HG1 THR    59      65.323  41.728  69.116  1.00  0.00           H  
ATOM    868  C   THR    59      64.945  40.969  72.414  1.00  0.00           C  
ATOM    869  O   THR    59      65.137  40.370  73.481  1.00  0.00           O  
ATOM    870  N   LYS    60      63.983  40.532  71.496  1.00  0.00           N  
ATOM    871  H   LYS    60      63.838  40.907  70.568  1.00  0.00           H  
ATOM    872  CA  LYS    60      63.160  39.298  71.567  1.00  0.00           C  
ATOM    873  HA  LYS    60      63.146  39.035  72.622  1.00  0.00           H  
ATOM    874  CB  LYS    60      61.822  39.560  71.001  1.00  0.00           C  
ATOM    875  HB2 LYS    60      61.245  40.351  71.475  1.00  0.00           H  
ATOM    876  HB3 LYS    60      61.923  39.903  69.974  1.00  0.00           H  
ATOM    877  CG  LYS    60      60.922  38.276  71.042  1.00  0.00           C  
ATOM    878  HG2 LYS    60      61.462  37.363  70.796  1.00  0.00           H  
ATOM    879  HG3 LYS    60      60.434  38.110  72.000  1.00  0.00           H  
ATOM    880  CD  LYS    60      59.903  38.437  69.922  1.00  0.00           C  
ATOM    881  HD2 LYS    60      60.356  38.225  68.956  1.00  0.00           H  
ATOM    882  HD3 LYS    60      59.230  37.590  70.040  1.00  0.00           H  
ATOM    883  CE  LYS    60      59.147  39.726  69.914  1.00  0.00           C  
ATOM    884  HE2 LYS    60      58.611  39.844  70.853  1.00  0.00           H  
ATOM    885  HE3 LYS    60      59.822  40.554  69.711  1.00  0.00           H  
ATOM    886  NZ  LYS    60      58.052  39.746  68.854  1.00  0.00           N  
ATOM    887  HZ1 LYS    60      57.399  40.514  69.094  1.00  0.00           H  
ATOM    888  HZ2 LYS    60      58.451  39.935  67.917  1.00  0.00           H  
ATOM    889  HZ3 LYS    60      57.462  38.904  68.735  1.00  0.00           H  
ATOM    890  C   LYS    60      63.896  38.199  70.841  1.00  0.00           C  
ATOM    891  O   LYS    60      64.086  38.326  69.628  1.00  0.00           O  
ATOM    892  N   GLU    61      64.232  37.091  71.586  1.00  0.00           N  
ATOM    893  H   GLU    61      63.842  37.015  72.516  1.00  0.00           H  
ATOM    894  CA  GLU    61      64.627  35.918  70.771  1.00  0.00           C  
ATOM    895  HA  GLU    61      65.100  36.245  69.848  1.00  0.00           H  
ATOM    896  CB  GLU    61      65.586  34.998  71.493  1.00  0.00           C  
ATOM    897  HB2 GLU    61      65.276  34.994  72.536  1.00  0.00           H  
ATOM    898  HB3 GLU    61      65.516  33.950  71.211  1.00  0.00           H  
ATOM    899  CG  GLU    61      66.994  35.404  71.277  1.00  0.00           C  
ATOM    900  HG2 GLU    61      67.648  34.537  71.210  1.00  0.00           H  
ATOM    901  HG3 GLU    61      67.118  36.104  70.453  1.00  0.00           H  
ATOM    902  CD  GLU    61      67.530  36.251  72.436  1.00  0.00           C  
ATOM    903  OE1 GLU    61      67.725  35.703  73.606  1.00  0.00           O  
ATOM    904  OE2 GLU    61      67.614  37.471  72.394  1.00  0.00           O  
ATOM    905  C   GLU    61      63.419  35.087  70.472  1.00  0.00           C  
ATOM    906  O   GLU    61      62.473  35.052  71.271  1.00  0.00           O  
ATOM    907  N   GLN    62      63.383  34.355  69.324  1.00  0.00           N  
ATOM    908  H   GLN    62      64.144  34.377  68.658  1.00  0.00           H  
ATOM    909  CA  GLN    62      62.228  33.674  68.794  1.00  0.00           C  
ATOM    910  HA  GLN    62      61.721  33.214  69.639  1.00  0.00           H  
ATOM    911  CB  GLN    62      61.312  34.684  68.151  1.00  0.00           C  
ATOM    912  HB2 GLN    62      61.653  35.710  68.274  1.00  0.00           H  
ATOM    913  HB3 GLN    62      61.216  34.542  67.076  1.00  0.00           H  
ATOM    914  CG  GLN    62      59.954  34.642  68.929  1.00  0.00           C  
ATOM    915  HG2 GLN    62      59.613  33.616  69.053  1.00  0.00           H  
ATOM    916  HG3 GLN    62      60.082  34.956  69.963  1.00  0.00           H  
ATOM    917  CD  GLN    62      58.765  35.459  68.346  1.00  0.00           C  
ATOM    918  OE1 GLN    62      58.817  36.147  67.320  1.00  0.00           O  
ATOM    919  NE2 GLN    62      57.589  35.358  69.025  1.00  0.00           N  
ATOM    920 HE21 GLN    62      56.844  36.004  68.802  1.00  0.00           H  
ATOM    921 HE22 GLN    62      57.568  34.629  69.725  1.00  0.00           H  
ATOM    922  C   GLN    62      62.650  32.583  67.918  1.00  0.00           C  
ATOM    923  O   GLN    62      63.816  32.477  67.508  1.00  0.00           O  
ATOM    924  N   VAL    63      61.710  31.692  67.574  1.00  0.00           N  
ATOM    925  H   VAL    63      60.806  31.644  68.025  1.00  0.00           H  
ATOM    926  CA  VAL    63      61.954  30.637  66.579  1.00  0.00           C  
ATOM    927  HA  VAL    63      62.720  31.109  65.968  1.00  0.00           H  
ATOM    928  CB  VAL    63      62.438  29.292  67.156  1.00  0.00           C  
ATOM    929  HB  VAL    63      62.452  28.565  66.346  1.00  0.00           H  
ATOM    930  CG1 VAL    63      63.862  29.309  67.653  1.00  0.00           C  
ATOM    931 HG11 VAL    63      64.572  29.376  66.832  1.00  0.00           H  
ATOM    932 HG12 VAL    63      63.957  30.108  68.385  1.00  0.00           H  
ATOM    933 HG13 VAL    63      63.983  28.382  68.210  1.00  0.00           H  
ATOM    934  CG2 VAL    63      61.593  28.761  68.311  1.00  0.00           C  
ATOM    935 HG21 VAL    63      61.715  29.350  69.218  1.00  0.00           H  
ATOM    936 HG22 VAL    63      60.542  28.665  68.045  1.00  0.00           H  
ATOM    937 HG23 VAL    63      61.803  27.761  68.685  1.00  0.00           H  
ATOM    938  C   VAL    63      60.710  30.492  65.743  1.00  0.00           C  
ATOM    939  O   VAL    63      59.633  30.434  66.316  1.00  0.00           O  
ATOM    940  N   THR    64      60.937  30.408  64.380  1.00  0.00           N  
ATOM    941  H   THR    64      61.892  30.248  64.089  1.00  0.00           H  
ATOM    942  CA  THR    64      59.796  30.385  63.437  1.00  0.00           C  
ATOM    943  HA  THR    64      60.304  30.449  62.477  1.00  0.00           H  
ATOM    944  CB  THR    64      58.951  31.587  63.512  1.00  0.00           C  
ATOM    945  HB  THR    64      58.427  31.620  64.465  1.00  0.00           H  
ATOM    946  CG2 THR    64      59.631  32.920  63.295  1.00  0.00           C  
ATOM    947 HG21 THR    64      60.389  32.968  64.074  1.00  0.00           H  
ATOM    948 HG22 THR    64      60.177  33.025  62.360  1.00  0.00           H  
ATOM    949 HG23 THR    64      58.892  33.715  63.380  1.00  0.00           H  
ATOM    950  OG1 THR    64      57.964  31.513  62.571  1.00  0.00           O  
ATOM    951  HG1 THR    64      58.233  31.933  61.740  1.00  0.00           H  
ATOM    952  C   THR    64      59.117  29.037  63.468  1.00  0.00           C  
ATOM    953  O   THR    64      59.839  28.063  63.311  1.00  0.00           O  
ATOM    954  N   ASN    65      57.785  29.002  63.629  1.00  0.00           N  
ATOM    955  H   ASN    65      57.225  29.844  63.638  1.00  0.00           H  
ATOM    956  CA  ASN    65      56.904  27.826  63.830  1.00  0.00           C  
ATOM    957  HA  ASN    65      57.410  27.046  63.266  1.00  0.00           H  
ATOM    958  CB  ASN    65      56.971  27.421  65.311  1.00  0.00           C  
ATOM    959  HB2 ASN    65      57.972  27.553  65.717  1.00  0.00           H  
ATOM    960  HB3 ASN    65      56.293  28.053  65.883  1.00  0.00           H  
ATOM    961  CG  ASN    65      56.537  26.034  65.682  1.00  0.00           C  
ATOM    962  OD1 ASN    65      55.544  25.506  65.189  1.00  0.00           O  
ATOM    963  ND2 ASN    65      57.256  25.346  66.595  1.00  0.00           N  
ATOM    964 HD21 ASN    65      56.804  24.491  66.889  1.00  0.00           H  
ATOM    965 HD22 ASN    65      58.115  25.723  66.972  1.00  0.00           H  
ATOM    966  C   ASN    65      55.542  28.303  63.380  1.00  0.00           C  
ATOM    967  O   ASN    65      55.182  29.482  63.230  1.00  0.00           O  
ATOM    968  N   VAL    66      54.680  27.287  63.108  1.00  0.00           N  
ATOM    969  H   VAL    66      54.817  26.366  63.502  1.00  0.00           H  
ATOM    970  CA  VAL    66      53.559  27.458  62.118  1.00  0.00           C  
ATOM    971  HA  VAL    66      53.861  28.068  61.269  1.00  0.00           H  
ATOM    972  CB  VAL    66      53.140  26.117  61.473  1.00  0.00           C  
ATOM    973  HB  VAL    66      53.062  25.347  62.238  1.00  0.00           H  
ATOM    974  CG1 VAL    66      51.917  26.210  60.663  1.00  0.00           C  
ATOM    975 HG11 VAL    66      51.679  25.240  60.231  1.00  0.00           H  
ATOM    976 HG12 VAL    66      51.131  26.447  61.378  1.00  0.00           H  
ATOM    977 HG13 VAL    66      52.045  26.869  59.807  1.00  0.00           H  
ATOM    978  CG2 VAL    66      54.213  25.593  60.515  1.00  0.00           C  
ATOM    979 HG21 VAL    66      55.221  25.651  60.920  1.00  0.00           H  
ATOM    980 HG22 VAL    66      54.019  24.545  60.294  1.00  0.00           H  
ATOM    981 HG23 VAL    66      54.277  26.090  59.549  1.00  0.00           H  
ATOM    982  C   VAL    66      52.407  28.093  62.933  1.00  0.00           C  
ATOM    983  O   VAL    66      51.753  27.406  63.728  1.00  0.00           O  
ATOM    984  N   GLY    67      52.110  29.375  62.616  1.00  0.00           N  
ATOM    985  H   GLY    67      52.726  29.895  62.005  1.00  0.00           H  
ATOM    986  CA  GLY    67      50.984  30.069  63.134  1.00  0.00           C  
ATOM    987  HA2 GLY    67      50.787  30.903  62.464  1.00  0.00           H  
ATOM    988  HA3 GLY    67      50.075  29.488  63.273  1.00  0.00           H  
ATOM    989  C   GLY    67      51.302  30.778  64.450  1.00  0.00           C  
ATOM    990  O   GLY    67      50.449  31.263  65.101  1.00  0.00           O  
ATOM    991  N   GLY    68      52.554  30.685  64.869  1.00  0.00           N  
ATOM    992  H   GLY    68      53.298  30.514  64.206  1.00  0.00           H  
ATOM    993  CA  GLY    68      52.857  31.227  66.210  1.00  0.00           C  
ATOM    994  HA2 GLY    68      52.716  32.303  66.133  1.00  0.00           H  
ATOM    995  HA3 GLY    68      52.104  30.780  66.855  1.00  0.00           H  
ATOM    996  C   GLY    68      54.236  30.944  66.768  1.00  0.00           C  
ATOM    997  O   GLY    68      54.660  29.792  67.032  1.00  0.00           O  
ATOM    998  N   ALA    69      55.087  32.007  66.805  1.00  0.00           N  
ATOM    999  H   ALA    69      54.721  32.948  66.747  1.00  0.00           H  
ATOM   1000  CA  ALA    69      56.510  31.766  67.058  1.00  0.00           C  
ATOM   1001  HA  ALA    69      56.853  30.961  66.412  1.00  0.00           H  
ATOM   1002  CB  ALA    69      57.296  32.988  66.554  1.00  0.00           C  
ATOM   1003  HB1 ALA    69      58.325  33.060  66.901  1.00  0.00           H  
ATOM   1004  HB2 ALA    69      57.188  32.959  65.472  1.00  0.00           H  
ATOM   1005  HB3 ALA    69      56.780  33.864  66.941  1.00  0.00           H  
ATOM   1006  C   ALA    69      56.719  31.479  68.566  1.00  0.00           C  
ATOM   1007  O   ALA    69      55.981  31.936  69.432  1.00  0.00           O  
ATOM   1008  N   VAL    70      57.841  30.779  68.946  1.00  0.00           N  
ATOM   1009  H   VAL    70      58.502  30.351  68.312  1.00  0.00           H  
ATOM   1010  CA  VAL    70      58.084  30.498  70.324  1.00  0.00           C  
ATOM   1011  HA  VAL    70      57.218  30.650  70.964  1.00  0.00           H  
ATOM   1012  CB  VAL    70      58.392  28.981  70.459  1.00  0.00           C  
ATOM   1013  HB  VAL    70      58.978  28.728  69.579  1.00  0.00           H  
ATOM   1014  CG1 VAL    70      59.173  28.685  71.739  1.00  0.00           C  
ATOM   1015 HG11 VAL    70      60.197  29.053  71.718  1.00  0.00           H  
ATOM   1016 HG12 VAL    70      58.623  29.011  72.620  1.00  0.00           H  
ATOM   1017 HG13 VAL    70      59.288  27.607  71.839  1.00  0.00           H  
ATOM   1018  CG2 VAL    70      57.095  28.220  70.307  1.00  0.00           C  
ATOM   1019 HG21 VAL    70      56.340  28.572  71.007  1.00  0.00           H  
ATOM   1020 HG22 VAL    70      56.817  28.234  69.255  1.00  0.00           H  
ATOM   1021 HG23 VAL    70      57.272  27.173  70.546  1.00  0.00           H  
ATOM   1022  C   VAL    70      59.226  31.474  70.886  1.00  0.00           C  
ATOM   1023  O   VAL    70      60.320  31.455  70.348  1.00  0.00           O  
ATOM   1024  N   VAL    71      59.010  32.254  71.943  1.00  0.00           N  
ATOM   1025  H   VAL    71      58.150  32.003  72.411  1.00  0.00           H  
ATOM   1026  CA  VAL    71      60.013  33.094  72.583  1.00  0.00           C  
ATOM   1027  HA  VAL    71      60.462  33.750  71.840  1.00  0.00           H  
ATOM   1028  CB  VAL    71      59.460  33.933  73.711  1.00  0.00           C  
ATOM   1029  HB  VAL    71      58.434  34.226  73.499  1.00  0.00           H  
ATOM   1030  CG1 VAL    71      59.435  33.223  75.079  1.00  0.00           C  
ATOM   1031 HG11 VAL    71      58.701  32.419  75.102  1.00  0.00           H  
ATOM   1032 HG12 VAL    71      60.374  32.741  75.344  1.00  0.00           H  
ATOM   1033 HG13 VAL    71      59.130  33.938  75.840  1.00  0.00           H  
ATOM   1034  CG2 VAL    71      60.266  35.209  73.895  1.00  0.00           C  
ATOM   1035 HG21 VAL    71      61.254  35.084  74.336  1.00  0.00           H  
ATOM   1036 HG22 VAL    71      60.414  35.579  72.882  1.00  0.00           H  
ATOM   1037 HG23 VAL    71      59.638  35.990  74.319  1.00  0.00           H  
ATOM   1038  C   VAL    71      61.197  32.231  73.102  1.00  0.00           C  
ATOM   1039  O   VAL    71      60.945  31.156  73.598  1.00  0.00           O  
ATOM   1040  N   THR    72      62.412  32.871  73.119  1.00  0.00           N  
ATOM   1041  H   THR    72      62.520  33.715  72.572  1.00  0.00           H  
ATOM   1042  CA  THR    72      63.706  32.277  73.410  1.00  0.00           C  
ATOM   1043  HA  THR    72      64.420  33.013  73.049  1.00  0.00           H  
ATOM   1044  CB  THR    72      63.924  30.927  72.693  1.00  0.00           C  
ATOM   1045  HB  THR    72      63.251  30.131  73.005  1.00  0.00           H  
ATOM   1046  CG2 THR    72      63.773  31.193  71.151  1.00  0.00           C  
ATOM   1047 HG21 THR    72      64.564  31.798  70.711  1.00  0.00           H  
ATOM   1048 HG22 THR    72      63.900  30.300  70.543  1.00  0.00           H  
ATOM   1049 HG23 THR    72      62.746  31.463  70.912  1.00  0.00           H  
ATOM   1050  OG1 THR    72      65.297  30.617  72.845  1.00  0.00           O  
ATOM   1051  HG1 THR    72      65.254  30.261  73.745  1.00  0.00           H  
ATOM   1052  C   THR    72      63.841  32.071  74.948  1.00  0.00           C  
ATOM   1053  O   THR    72      64.252  31.051  75.481  1.00  0.00           O  
ATOM   1054  N   GLY    73      63.170  33.051  75.673  1.00  0.00           N  
ATOM   1055  H   GLY    73      62.576  33.701  75.175  1.00  0.00           H  
ATOM   1056  CA  GLY    73      63.199  33.195  77.108  1.00  0.00           C  
ATOM   1057  HA2 GLY    73      63.048  32.236  77.600  1.00  0.00           H  
ATOM   1058  HA3 GLY    73      64.177  33.544  77.432  1.00  0.00           H  
ATOM   1059  C   GLY    73      62.182  34.190  77.703  1.00  0.00           C  
ATOM   1060  O   GLY    73      61.743  35.100  76.943  1.00  0.00           O  
ATOM   1061  N   VAL    74      61.839  33.971  79.014  1.00  0.00           N  
ATOM   1062  H   VAL    74      62.349  33.195  79.413  1.00  0.00           H  
ATOM   1063  CA  VAL    74      61.438  35.117  79.868  1.00  0.00           C  
ATOM   1064  HA  VAL    74      60.581  35.687  79.516  1.00  0.00           H  
ATOM   1065  CB  VAL    74      61.176  34.584  81.264  1.00  0.00           C  
ATOM   1066  HB  VAL    74      62.053  34.029  81.590  1.00  0.00           H  
ATOM   1067  CG1 VAL    74      61.040  35.707  82.303  1.00  0.00           C  
ATOM   1068 HG11 VAL    74      60.438  35.349  83.135  1.00  0.00           H  
ATOM   1069 HG12 VAL    74      61.968  36.140  82.673  1.00  0.00           H  
ATOM   1070 HG13 VAL    74      60.368  36.486  81.948  1.00  0.00           H  
ATOM   1071  CG2 VAL    74      59.995  33.657  81.305  1.00  0.00           C  
ATOM   1072 HG21 VAL    74      59.233  33.960  82.020  1.00  0.00           H  
ATOM   1073 HG22 VAL    74      59.613  33.456  80.306  1.00  0.00           H  
ATOM   1074 HG23 VAL    74      60.360  32.695  81.659  1.00  0.00           H  
ATOM   1075  C   VAL    74      62.697  35.943  79.846  1.00  0.00           C  
ATOM   1076  O   VAL    74      63.805  35.449  79.972  1.00  0.00           O  
ATOM   1077  N   THR    75      62.514  37.302  79.969  1.00  0.00           N  
ATOM   1078  H   THR    75      61.628  37.753  79.786  1.00  0.00           H  
ATOM   1079  CA  THR    75      63.568  38.280  80.191  1.00  0.00           C  
ATOM   1080  HA  THR    75      64.383  37.732  80.658  1.00  0.00           H  
ATOM   1081  CB  THR    75      64.095  38.927  78.896  1.00  0.00           C  
ATOM   1082  HB  THR    75      64.887  39.640  79.118  1.00  0.00           H  
ATOM   1083  CG2 THR    75      64.721  37.956  77.878  1.00  0.00           C  
ATOM   1084 HG21 THR    75      65.280  38.563  77.169  1.00  0.00           H  
ATOM   1085 HG22 THR    75      65.412  37.288  78.389  1.00  0.00           H  
ATOM   1086 HG23 THR    75      63.973  37.293  77.448  1.00  0.00           H  
ATOM   1087  OG1 THR    75      63.120  39.671  78.248  1.00  0.00           O  
ATOM   1088  HG1 THR    75      63.574  39.944  77.437  1.00  0.00           H  
ATOM   1089  C   THR    75      63.094  39.412  80.961  1.00  0.00           C  
ATOM   1090  O   THR    75      61.922  39.775  81.095  1.00  0.00           O  
ATOM   1091  N   ALA    76      64.035  40.030  81.713  1.00  0.00           N  
ATOM   1092  H   ALA    76      64.989  39.711  81.610  1.00  0.00           H  
ATOM   1093  CA  ALA    76      63.808  40.921  82.772  1.00  0.00           C  
ATOM   1094  HA  ALA    76      63.269  40.392  83.554  1.00  0.00           H  
ATOM   1095  CB  ALA    76      65.174  41.229  83.326  1.00  0.00           C  
ATOM   1096  HB1 ALA    76      65.480  40.415  83.980  1.00  0.00           H  
ATOM   1097  HB2 ALA    76      65.967  41.462  82.618  1.00  0.00           H  
ATOM   1098  HB3 ALA    76      65.165  42.116  83.957  1.00  0.00           H  
ATOM   1099  C   ALA    76      63.029  42.223  82.304  1.00  0.00           C  
ATOM   1100  O   ALA    76      62.263  42.830  82.991  1.00  0.00           O  
ATOM   1101  N   VAL    77      63.303  42.559  81.011  1.00  0.00           N  
ATOM   1102  H   VAL    77      63.856  42.000  80.376  1.00  0.00           H  
ATOM   1103  CA  VAL    77      62.757  43.784  80.386  1.00  0.00           C  
ATOM   1104  HA  VAL    77      62.566  44.510  81.173  1.00  0.00           H  
ATOM   1105  CB  VAL    77      63.671  44.506  79.437  1.00  0.00           C  
ATOM   1106  HB  VAL    77      63.211  45.441  79.124  1.00  0.00           H  
ATOM   1107  CG1 VAL    77      64.902  44.802  80.366  1.00  0.00           C  
ATOM   1108 HG11 VAL    77      65.554  43.932  80.329  1.00  0.00           H  
ATOM   1109 HG12 VAL    77      65.515  45.677  80.158  1.00  0.00           H  
ATOM   1110 HG13 VAL    77      64.666  45.077  81.392  1.00  0.00           H  
ATOM   1111  CG2 VAL    77      64.156  43.823  78.171  1.00  0.00           C  
ATOM   1112 HG21 VAL    77      64.571  42.840  78.381  1.00  0.00           H  
ATOM   1113 HG22 VAL    77      63.310  43.632  77.514  1.00  0.00           H  
ATOM   1114 HG23 VAL    77      64.979  44.375  77.722  1.00  0.00           H  
ATOM   1115  C   VAL    77      61.441  43.594  79.747  1.00  0.00           C  
ATOM   1116  O   VAL    77      60.798  44.609  79.449  1.00  0.00           O  
ATOM   1117  N   ALA    78      60.997  42.412  79.589  1.00  0.00           N  
ATOM   1118  H   ALA    78      61.644  41.644  79.708  1.00  0.00           H  
ATOM   1119  CA  ALA    78      59.746  42.089  78.827  1.00  0.00           C  
ATOM   1120  HA  ALA    78      59.755  42.765  77.975  1.00  0.00           H  
ATOM   1121  CB  ALA    78      59.858  40.595  78.552  1.00  0.00           C  
ATOM   1122  HB1 ALA    78      59.759  40.078  79.504  1.00  0.00           H  
ATOM   1123  HB2 ALA    78      59.099  40.190  77.885  1.00  0.00           H  
ATOM   1124  HB3 ALA    78      60.719  40.231  77.994  1.00  0.00           H  
ATOM   1125  C   ALA    78      58.429  42.494  79.563  1.00  0.00           C  
ATOM   1126  O   ALA    78      58.416  42.857  80.722  1.00  0.00           O  
ATOM   1127  N   GLN    79      57.264  42.340  78.873  1.00  0.00           N  
ATOM   1128  H   GLN    79      57.188  42.021  77.916  1.00  0.00           H  
ATOM   1129  CA  GLN    79      55.949  42.361  79.623  1.00  0.00           C  
ATOM   1130  HA  GLN    79      56.123  42.473  80.690  1.00  0.00           H  
ATOM   1131  CB  GLN    79      55.023  43.351  78.962  1.00  0.00           C  
ATOM   1132  HB2 GLN    79      55.612  44.254  78.815  1.00  0.00           H  
ATOM   1133  HB3 GLN    79      54.676  42.956  78.010  1.00  0.00           H  
ATOM   1134  CG  GLN    79      53.790  43.694  79.813  1.00  0.00           C  
ATOM   1135  HG2 GLN    79      53.108  42.846  79.812  1.00  0.00           H  
ATOM   1136  HG3 GLN    79      54.031  43.822  80.867  1.00  0.00           H  
ATOM   1137  CD  GLN    79      52.957  44.942  79.420  1.00  0.00           C  
ATOM   1138  OE1 GLN    79      53.180  45.615  78.405  1.00  0.00           O  
ATOM   1139  NE2 GLN    79      51.912  45.155  80.214  1.00  0.00           N  
ATOM   1140 HE21 GLN    79      51.462  46.056  80.126  1.00  0.00           H  
ATOM   1141 HE22 GLN    79      51.867  44.751  81.140  1.00  0.00           H  
ATOM   1142  C   GLN    79      55.363  40.946  79.704  1.00  0.00           C  
ATOM   1143  O   GLN    79      55.471  40.187  78.752  1.00  0.00           O  
ATOM   1144  N   LYS    80      54.661  40.537  80.857  1.00  0.00           N  
ATOM   1145  H   LYS    80      54.520  41.308  81.495  1.00  0.00           H  
ATOM   1146  CA  LYS    80      53.792  39.296  80.914  1.00  0.00           C  
ATOM   1147  HA  LYS    80      54.313  38.467  80.440  1.00  0.00           H  
ATOM   1148  CB  LYS    80      53.478  39.004  82.393  1.00  0.00           C  
ATOM   1149  HB2 LYS    80      54.427  38.883  82.911  1.00  0.00           H  
ATOM   1150  HB3 LYS    80      52.927  39.853  82.794  1.00  0.00           H  
ATOM   1151  CG  LYS    80      52.746  37.709  82.595  1.00  0.00           C  
ATOM   1152  HG2 LYS    80      51.965  37.670  81.838  1.00  0.00           H  
ATOM   1153  HG3 LYS    80      53.388  36.841  82.460  1.00  0.00           H  
ATOM   1154  CD  LYS    80      52.076  37.668  83.967  1.00  0.00           C  
ATOM   1155  HD2 LYS    80      52.852  37.563  84.723  1.00  0.00           H  
ATOM   1156  HD3 LYS    80      51.343  38.469  84.032  1.00  0.00           H  
ATOM   1157  CE  LYS    80      51.283  36.328  84.040  1.00  0.00           C  
ATOM   1158  HE2 LYS    80      50.523  36.159  83.280  1.00  0.00           H  
ATOM   1159  HE3 LYS    80      51.989  35.520  83.867  1.00  0.00           H  
ATOM   1160  NZ  LYS    80      50.607  36.176  85.345  1.00  0.00           N  
ATOM   1161  HZ1 LYS    80      51.238  36.013  86.151  1.00  0.00           H  
ATOM   1162  HZ2 LYS    80      49.902  36.916  85.512  1.00  0.00           H  
ATOM   1163  HZ3 LYS    80      50.094  35.276  85.345  1.00  0.00           H  
ATOM   1164  C   LYS    80      52.452  39.653  80.190  1.00  0.00           C  
ATOM   1165  O   LYS    80      51.830  40.637  80.589  1.00  0.00           O  
ATOM   1166  N   THR    81      52.086  38.871  79.175  1.00  0.00           N  
ATOM   1167  H   THR    81      52.565  37.994  79.016  1.00  0.00           H  
ATOM   1168  CA  THR    81      51.082  39.163  78.159  1.00  0.00           C  
ATOM   1169  HA  THR    81      51.331  38.649  77.233  1.00  0.00           H  
ATOM   1170  CB  THR    81      50.963  40.637  77.681  1.00  0.00           C  
ATOM   1171  HB  THR    81      50.623  41.260  78.505  1.00  0.00           H  
ATOM   1172  CG2 THR    81      52.150  41.106  76.980  1.00  0.00           C  
ATOM   1173 HG21 THR    81      52.526  40.275  76.387  1.00  0.00           H  
ATOM   1174 HG22 THR    81      51.953  41.925  76.291  1.00  0.00           H  
ATOM   1175 HG23 THR    81      52.843  41.403  77.764  1.00  0.00           H  
ATOM   1176  OG1 THR    81      49.819  40.780  76.834  1.00  0.00           O  
ATOM   1177  HG1 THR    81      49.899  40.234  76.037  1.00  0.00           H  
ATOM   1178  C   THR    81      49.801  38.580  78.699  1.00  0.00           C  
ATOM   1179  O   THR    81      49.443  38.723  79.906  1.00  0.00           O  
ATOM   1180  N   VAL    82      48.966  37.840  77.952  1.00  0.00           N  
ATOM   1181  H   VAL    82      49.318  37.552  77.049  1.00  0.00           H  
ATOM   1182  CA  VAL    82      47.790  37.086  78.431  1.00  0.00           C  
ATOM   1183  HA  VAL    82      47.103  37.811  78.863  1.00  0.00           H  
ATOM   1184  CB  VAL    82      46.993  36.343  77.339  1.00  0.00           C  
ATOM   1185  HB  VAL    82      46.212  35.776  77.841  1.00  0.00           H  
ATOM   1186  CG1 VAL    82      46.191  37.282  76.352  1.00  0.00           C  
ATOM   1187 HG11 VAL    82      45.464  36.670  75.823  1.00  0.00           H  
ATOM   1188 HG12 VAL    82      45.527  37.964  76.880  1.00  0.00           H  
ATOM   1189 HG13 VAL    82      46.795  37.763  75.585  1.00  0.00           H  
ATOM   1190  CG2 VAL    82      47.814  35.353  76.499  1.00  0.00           C  
ATOM   1191 HG21 VAL    82      48.734  35.656  76.004  1.00  0.00           H  
ATOM   1192 HG22 VAL    82      48.094  34.526  77.149  1.00  0.00           H  
ATOM   1193 HG23 VAL    82      47.088  35.083  75.734  1.00  0.00           H  
ATOM   1194  C   VAL    82      48.257  36.095  79.495  1.00  0.00           C  
ATOM   1195  O   VAL    82      47.557  36.048  80.544  1.00  0.00           O  
ATOM   1196  N   GLU    83      49.383  35.418  79.281  1.00  0.00           N  
ATOM   1197  H   GLU    83      49.928  35.395  78.429  1.00  0.00           H  
ATOM   1198  CA  GLU    83      49.813  34.496  80.416  1.00  0.00           C  
ATOM   1199  HA  GLU    83      49.692  35.054  81.342  1.00  0.00           H  
ATOM   1200  CB  GLU    83      48.938  33.266  80.593  1.00  0.00           C  
ATOM   1201  HB2 GLU    83      47.900  33.575  80.482  1.00  0.00           H  
ATOM   1202  HB3 GLU    83      49.102  32.451  79.892  1.00  0.00           H  
ATOM   1203  CG  GLU    83      49.069  32.632  81.998  1.00  0.00           C  
ATOM   1204  HG2 GLU    83      48.342  31.835  81.855  1.00  0.00           H  
ATOM   1205  HG3 GLU    83      49.945  32.017  82.191  1.00  0.00           H  
ATOM   1206  CD  GLU    83      48.753  33.497  83.206  1.00  0.00           C  
ATOM   1207  OE1 GLU    83      47.545  33.987  83.254  1.00  0.00           O  
ATOM   1208  OE2 GLU    83      49.668  33.716  84.005  1.00  0.00           O  
ATOM   1209  C   GLU    83      51.268  34.241  80.453  1.00  0.00           C  
ATOM   1210  O   GLU    83      51.824  33.938  81.541  1.00  0.00           O  
ATOM   1211  N   GLY    84      51.872  34.303  79.236  1.00  0.00           N  
ATOM   1212  H   GLY    84      51.404  34.587  78.386  1.00  0.00           H  
ATOM   1213  CA  GLY    84      53.330  33.949  79.114  1.00  0.00           C  
ATOM   1214  HA2 GLY    84      53.667  33.103  79.708  1.00  0.00           H  
ATOM   1215  HA3 GLY    84      53.399  33.595  78.088  1.00  0.00           H  
ATOM   1216  C   GLY    84      54.130  35.242  79.129  1.00  0.00           C  
ATOM   1217  O   GLY    84      53.638  36.333  78.930  1.00  0.00           O  
ATOM   1218  N   ALA    85      55.513  35.112  79.231  1.00  0.00           N  
ATOM   1219  H   ALA    85      55.886  34.181  79.101  1.00  0.00           H  
ATOM   1220  CA  ALA    85      56.431  36.230  78.940  1.00  0.00           C  
ATOM   1221  HA  ALA    85      55.950  37.188  79.124  1.00  0.00           H  
ATOM   1222  CB  ALA    85      57.671  36.121  79.848  1.00  0.00           C  
ATOM   1223  HB1 ALA    85      58.113  35.142  79.673  1.00  0.00           H  
ATOM   1224  HB2 ALA    85      58.365  36.942  79.681  1.00  0.00           H  
ATOM   1225  HB3 ALA    85      57.485  36.151  80.920  1.00  0.00           H  
ATOM   1226  C   ALA    85      56.767  36.304  77.466  1.00  0.00           C  
ATOM   1227  O   ALA    85      57.916  36.448  77.066  1.00  0.00           O  
ATOM   1228  N   GLY    86      55.710  36.555  76.631  1.00  0.00           N  
ATOM   1229  H   GLY    86      54.769  36.663  76.982  1.00  0.00           H  
ATOM   1230  CA  GLY    86      55.865  35.940  75.333  1.00  0.00           C  
ATOM   1231  HA2 GLY    86      55.564  36.682  74.597  1.00  0.00           H  
ATOM   1232  HA3 GLY    86      56.764  35.391  75.060  1.00  0.00           H  
ATOM   1233  C   GLY    86      54.785  34.904  75.149  1.00  0.00           C  
ATOM   1234  O   GLY    86      53.748  34.822  75.825  1.00  0.00           O  
ATOM   1235  N   SER    87      55.043  34.048  74.178  1.00  0.00           N  
ATOM   1236  H   SER    87      55.741  34.332  73.503  1.00  0.00           H  
ATOM   1237  CA  SER    87      54.373  32.721  74.129  1.00  0.00           C  
ATOM   1238  HA  SER    87      53.441  33.022  73.656  1.00  0.00           H  
ATOM   1239  CB  SER    87      55.225  31.777  73.272  1.00  0.00           C  
ATOM   1240  HB2 SER    87      54.969  30.740  73.474  1.00  0.00           H  
ATOM   1241  HB3 SER    87      55.172  32.103  72.236  1.00  0.00           H  
ATOM   1242  OG  SER    87      56.566  31.921  73.666  1.00  0.00           O  
ATOM   1243  HG  SER    87      56.809  31.349  74.410  1.00  0.00           H  
ATOM   1244  C   SER    87      53.985  32.115  75.499  1.00  0.00           C  
ATOM   1245  O   SER    87      54.762  32.019  76.482  1.00  0.00           O  
ATOM   1246  N   ILE    88      52.735  31.569  75.511  1.00  0.00           N  
ATOM   1247  H   ILE    88      52.268  31.473  74.620  1.00  0.00           H  
ATOM   1248  CA  ILE    88      52.219  30.903  76.657  1.00  0.00           C  
ATOM   1249  HA  ILE    88      52.562  31.407  77.558  1.00  0.00           H  
ATOM   1250  CB  ILE    88      50.710  30.840  76.746  1.00  0.00           C  
ATOM   1251  HB  ILE    88      50.322  30.106  76.042  1.00  0.00           H  
ATOM   1252  CG2 ILE    88      50.358  30.393  78.129  1.00  0.00           C  
ATOM   1253 HG21 ILE    88      50.680  31.164  78.826  1.00  0.00           H  
ATOM   1254 HG22 ILE    88      49.278  30.413  78.256  1.00  0.00           H  
ATOM   1255 HG23 ILE    88      50.802  29.452  78.447  1.00  0.00           H  
ATOM   1256  CG1 ILE    88      49.997  32.220  76.444  1.00  0.00           C  
ATOM   1257 HG12 ILE    88      48.973  32.175  76.810  1.00  0.00           H  
ATOM   1258 HG13 ILE    88      50.377  33.040  77.050  1.00  0.00           H  
ATOM   1259  CD1 ILE    88      49.808  32.619  74.994  1.00  0.00           C  
ATOM   1260 HD11 ILE    88      49.247  33.540  74.851  1.00  0.00           H  
ATOM   1261 HD12 ILE    88      50.761  32.964  74.598  1.00  0.00           H  
ATOM   1262 HD13 ILE    88      49.341  31.859  74.370  1.00  0.00           H  
ATOM   1263  C   ILE    88      52.769  29.529  76.681  1.00  0.00           C  
ATOM   1264  O   ILE    88      52.243  28.591  76.019  1.00  0.00           O  
ATOM   1265  N   ALA    89      53.868  29.412  77.475  1.00  0.00           N  
ATOM   1266  H   ALA    89      54.287  30.311  77.672  1.00  0.00           H  
ATOM   1267  CA  ALA    89      54.460  28.186  77.901  1.00  0.00           C  
ATOM   1268  HA  ALA    89      54.505  27.489  77.067  1.00  0.00           H  
ATOM   1269  CB  ALA    89      55.797  28.492  78.540  1.00  0.00           C  
ATOM   1270  HB1 ALA    89      55.660  29.043  79.468  1.00  0.00           H  
ATOM   1271  HB2 ALA    89      56.385  27.621  78.822  1.00  0.00           H  
ATOM   1272  HB3 ALA    89      56.328  29.195  77.901  1.00  0.00           H  
ATOM   1273  C   ALA    89      53.461  27.601  78.907  1.00  0.00           C  
ATOM   1274  O   ALA    89      53.102  28.251  79.882  1.00  0.00           O  
ATOM   1275  N   ALA    90      52.963  26.435  78.557  1.00  0.00           N  
ATOM   1276  H   ALA    90      53.170  26.184  77.599  1.00  0.00           H  
ATOM   1277  CA  ALA    90      51.848  25.790  79.255  1.00  0.00           C  
ATOM   1278  HA  ALA    90      52.076  25.958  80.305  1.00  0.00           H  
ATOM   1279  CB  ALA    90      50.495  26.348  78.850  1.00  0.00           C  
ATOM   1280  HB1 ALA    90      50.164  25.968  77.886  1.00  0.00           H  
ATOM   1281  HB2 ALA    90      49.614  26.108  79.442  1.00  0.00           H  
ATOM   1282  HB3 ALA    90      50.444  27.434  78.790  1.00  0.00           H  
ATOM   1283  C   ALA    90      51.826  24.274  79.154  1.00  0.00           C  
ATOM   1284  O   ALA    90      52.616  23.714  78.427  1.00  0.00           O  
ATOM   1285  N   ALA    91      50.998  23.550  79.964  1.00  0.00           N  
ATOM   1286  H   ALA    91      50.488  24.004  80.710  1.00  0.00           H  
ATOM   1287  CA  ALA    91      51.026  22.111  80.086  1.00  0.00           C  
ATOM   1288  HA  ALA    91      51.995  21.664  80.295  1.00  0.00           H  
ATOM   1289  CB  ALA    91      50.245  21.727  81.356  1.00  0.00           C  
ATOM   1290  HB1 ALA    91      49.432  22.427  81.533  1.00  0.00           H  
ATOM   1291  HB2 ALA    91      49.905  20.694  81.342  1.00  0.00           H  
ATOM   1292  HB3 ALA    91      50.832  21.794  82.270  1.00  0.00           H  
ATOM   1293  C   ALA    91      50.329  21.415  78.855  1.00  0.00           C  
ATOM   1294  O   ALA    91      50.729  20.341  78.554  1.00  0.00           O  
ATOM   1295  N   THR    92      49.480  22.149  78.144  1.00  0.00           N  
ATOM   1296  H   THR    92      49.201  23.010  78.595  1.00  0.00           H  
ATOM   1297  CA  THR    92      48.545  21.559  77.172  1.00  0.00           C  
ATOM   1298  HA  THR    92      48.990  20.667  76.737  1.00  0.00           H  
ATOM   1299  CB  THR    92      47.248  21.120  77.827  1.00  0.00           C  
ATOM   1300  HB  THR    92      46.478  21.000  77.068  1.00  0.00           H  
ATOM   1301  CG2 THR    92      47.358  19.786  78.572  1.00  0.00           C  
ATOM   1302 HG21 THR    92      47.630  19.012  77.856  1.00  0.00           H  
ATOM   1303 HG22 THR    92      48.107  19.808  79.362  1.00  0.00           H  
ATOM   1304 HG23 THR    92      46.442  19.376  78.993  1.00  0.00           H  
ATOM   1305  OG1 THR    92      46.882  22.095  78.778  1.00  0.00           O  
ATOM   1306  HG1 THR    92      46.318  21.734  79.479  1.00  0.00           H  
ATOM   1307  C   THR    92      48.357  22.480  76.004  1.00  0.00           C  
ATOM   1308  O   THR    92      47.585  22.107  75.110  1.00  0.00           O  
ATOM   1309  N   GLY    93      48.959  23.691  75.938  1.00  0.00           N  
ATOM   1310  H   GLY    93      49.828  23.753  76.451  1.00  0.00           H  
ATOM   1311  CA  GLY    93      48.870  24.550  74.791  1.00  0.00           C  
ATOM   1312  HA2 GLY    93      49.647  25.311  74.818  1.00  0.00           H  
ATOM   1313  HA3 GLY    93      49.068  23.918  73.928  1.00  0.00           H  
ATOM   1314  C   GLY    93      47.496  25.152  74.743  1.00  0.00           C  
ATOM   1315  O   GLY    93      46.971  25.596  75.760  1.00  0.00           O  
ATOM   1316  N   PHE    94      46.856  25.195  73.543  1.00  0.00           N  
ATOM   1317  H   PHE    94      47.389  24.778  72.792  1.00  0.00           H  
ATOM   1318  CA  PHE    94      45.643  25.962  73.293  1.00  0.00           C  
ATOM   1319  HA  PHE    94      45.523  26.762  74.021  1.00  0.00           H  
ATOM   1320  CB  PHE    94      45.751  26.643  71.890  1.00  0.00           C  
ATOM   1321  HB2 PHE    94      46.487  27.444  71.872  1.00  0.00           H  
ATOM   1322  HB3 PHE    94      46.124  25.972  71.118  1.00  0.00           H  
ATOM   1323  CG  PHE    94      44.491  27.262  71.346  1.00  0.00           C  
ATOM   1324  CD1 PHE    94      43.802  26.569  70.364  1.00  0.00           C  
ATOM   1325  HD1 PHE    94      44.080  25.561  70.078  1.00  0.00           H  
ATOM   1326  CE1 PHE    94      42.656  27.160  69.748  1.00  0.00           C  
ATOM   1327  HE1 PHE    94      42.131  26.680  68.931  1.00  0.00           H  
ATOM   1328  CZ  PHE    94      42.280  28.373  70.107  1.00  0.00           C  
ATOM   1329  HZ  PHE    94      41.497  28.917  69.592  1.00  0.00           H  
ATOM   1330  CE2 PHE    94      43.058  29.068  71.026  1.00  0.00           C  
ATOM   1331  HE2 PHE    94      42.637  30.038  71.260  1.00  0.00           H  
ATOM   1332  CD2 PHE    94      44.143  28.494  71.702  1.00  0.00           C  
ATOM   1333  HD2 PHE    94      44.737  29.113  72.364  1.00  0.00           H  
ATOM   1334  C   PHE    94      44.434  25.082  73.402  1.00  0.00           C  
ATOM   1335  O   PHE    94      44.115  24.356  72.453  1.00  0.00           O  
ATOM   1336  N   VAL    95      43.814  25.033  74.635  1.00  0.00           N  
ATOM   1337  H   VAL    95      44.207  25.525  75.426  1.00  0.00           H  
ATOM   1338  CA  VAL    95      42.650  24.243  75.109  1.00  0.00           C  
ATOM   1339  HA  VAL    95      42.110  23.935  74.216  1.00  0.00           H  
ATOM   1340  CB  VAL    95      43.006  22.981  75.856  1.00  0.00           C  
ATOM   1341  HB  VAL    95      42.076  22.458  76.069  1.00  0.00           H  
ATOM   1342  CG1 VAL    95      43.769  22.081  74.887  1.00  0.00           C  
ATOM   1343 HG11 VAL    95      44.020  21.150  75.393  1.00  0.00           H  
ATOM   1344 HG12 VAL    95      43.139  21.868  74.026  1.00  0.00           H  
ATOM   1345 HG13 VAL    95      44.689  22.588  74.603  1.00  0.00           H  
ATOM   1346  CG2 VAL    95      43.875  23.095  77.169  1.00  0.00           C  
ATOM   1347 HG21 VAL    95      44.762  23.693  76.969  1.00  0.00           H  
ATOM   1348 HG22 VAL    95      43.389  23.442  78.078  1.00  0.00           H  
ATOM   1349 HG23 VAL    95      44.094  22.047  77.360  1.00  0.00           H  
ATOM   1350  C   VAL    95      41.533  25.018  75.899  1.00  0.00           C  
ATOM   1351  O   VAL    95      40.814  24.518  76.756  1.00  0.00           O  
ATOM   1352  N   LYS    96      41.395  26.379  75.621  1.00  0.00           N  
ATOM   1353  H   LYS    96      41.710  26.674  74.707  1.00  0.00           H  
ATOM   1354  CA  LYS    96      40.643  27.302  76.499  1.00  0.00           C  
ATOM   1355  HA  LYS    96      40.541  26.844  77.480  1.00  0.00           H  
ATOM   1356  CB  LYS    96      41.512  28.572  76.656  1.00  0.00           C  
ATOM   1357  HB2 LYS    96      42.528  28.341  76.970  1.00  0.00           H  
ATOM   1358  HB3 LYS    96      41.513  29.082  75.695  1.00  0.00           H  
ATOM   1359  CG  LYS    96      40.966  29.587  77.741  1.00  0.00           C  
ATOM   1360  HG2 LYS    96      40.011  30.057  77.516  1.00  0.00           H  
ATOM   1361  HG3 LYS    96      40.914  29.076  78.701  1.00  0.00           H  
ATOM   1362  CD  LYS    96      41.989  30.702  77.815  1.00  0.00           C  
ATOM   1363  HD2 LYS    96      42.860  30.212  78.246  1.00  0.00           H  
ATOM   1364  HD3 LYS    96      42.360  31.097  76.872  1.00  0.00           H  
ATOM   1365  CE  LYS    96      41.481  31.821  78.738  1.00  0.00           C  
ATOM   1366  HE2 LYS    96      42.155  32.673  78.723  1.00  0.00           H  
ATOM   1367  HE3 LYS    96      40.549  32.102  78.254  1.00  0.00           H  
ATOM   1368  NZ  LYS    96      41.240  31.375  80.115  1.00  0.00           N  
ATOM   1369  HZ1 LYS    96      40.875  32.071  80.790  1.00  0.00           H  
ATOM   1370  HZ2 LYS    96      40.609  30.555  80.078  1.00  0.00           H  
ATOM   1371  HZ3 LYS    96      42.163  31.048  80.453  1.00  0.00           H  
ATOM   1372  C   LYS    96      39.308  27.498  75.855  1.00  0.00           C  
ATOM   1373  O   LYS    96      38.974  28.512  75.239  1.00  0.00           O  
ATOM   1374  N   LYS    97      38.505  26.425  76.050  1.00  0.00           N  
ATOM   1375  H   LYS    97      38.727  25.547  76.500  1.00  0.00           H  
ATOM   1376  CA  LYS    97      37.121  26.464  75.675  1.00  0.00           C  
ATOM   1377  HA  LYS    97      37.035  26.734  74.625  1.00  0.00           H  
ATOM   1378  CB  LYS    97      36.565  25.061  75.979  1.00  0.00           C  
ATOM   1379  HB2 LYS    97      37.303  24.411  75.514  1.00  0.00           H  
ATOM   1380  HB3 LYS    97      36.577  24.773  77.028  1.00  0.00           H  
ATOM   1381  CG  LYS    97      35.190  24.768  75.377  1.00  0.00           C  
ATOM   1382  HG2 LYS    97      34.560  25.638  75.547  1.00  0.00           H  
ATOM   1383  HG3 LYS    97      35.301  24.536  74.319  1.00  0.00           H  
ATOM   1384  CD  LYS    97      34.574  23.522  76.035  1.00  0.00           C  
ATOM   1385  HD2 LYS    97      34.935  22.572  75.643  1.00  0.00           H  
ATOM   1386  HD3 LYS    97      34.809  23.432  77.093  1.00  0.00           H  
ATOM   1387  CE  LYS    97      32.975  23.637  75.960  1.00  0.00           C  
ATOM   1388  HE2 LYS    97      32.492  22.939  76.639  1.00  0.00           H  
ATOM   1389  HE3 LYS    97      32.689  24.629  76.303  1.00  0.00           H  
ATOM   1390  NZ  LYS    97      32.487  23.434  74.517  1.00  0.00           N  
ATOM   1391  HZ1 LYS    97      32.795  24.097  73.782  1.00  0.00           H  
ATOM   1392  HZ2 LYS    97      32.770  22.471  74.261  1.00  0.00           H  
ATOM   1393  HZ3 LYS    97      31.460  23.561  74.543  1.00  0.00           H  
ATOM   1394  C   LYS    97      36.305  27.631  76.310  1.00  0.00           C  
ATOM   1395  O   LYS    97      35.391  28.143  75.634  1.00  0.00           O  
ATOM   1396  N   ASP    98      36.660  28.180  77.464  1.00  0.00           N  
ATOM   1397  H   ASP    98      37.421  27.750  77.971  1.00  0.00           H  
ATOM   1398  CA  ASP    98      36.067  29.286  78.175  1.00  0.00           C  
ATOM   1399  HA  ASP    98      34.986  29.165  78.153  1.00  0.00           H  
ATOM   1400  CB  ASP    98      36.596  29.337  79.643  1.00  0.00           C  
ATOM   1401  HB2 ASP    98      36.281  30.254  80.137  1.00  0.00           H  
ATOM   1402  HB3 ASP    98      36.254  28.467  80.201  1.00  0.00           H  
ATOM   1403  CG  ASP    98      38.076  29.319  79.832  1.00  0.00           C  
ATOM   1404  OD1 ASP    98      38.707  30.345  79.609  1.00  0.00           O  
ATOM   1405  OD2 ASP    98      38.677  28.264  80.144  1.00  0.00           O  
ATOM   1406  C   ASP    98      36.219  30.618  77.461  1.00  0.00           C  
ATOM   1407  O   ASP    98      35.636  31.622  77.844  1.00  0.00           O  
ATOM   1408  N   GLN    99      36.905  30.617  76.344  1.00  0.00           N  
ATOM   1409  H   GLN    99      37.343  29.773  76.000  1.00  0.00           H  
ATOM   1410  CA  GLN    99      37.222  31.838  75.615  1.00  0.00           C  
ATOM   1411  HA  GLN    99      36.411  32.554  75.721  1.00  0.00           H  
ATOM   1412  CB  GLN    99      38.532  32.578  76.009  1.00  0.00           C  
ATOM   1413  HB2 GLN    99      38.760  32.390  77.056  1.00  0.00           H  
ATOM   1414  HB3 GLN    99      39.438  32.227  75.520  1.00  0.00           H  
ATOM   1415  CG  GLN    99      38.526  34.109  75.786  1.00  0.00           C  
ATOM   1416  HG2 GLN    99      39.485  34.512  76.104  1.00  0.00           H  
ATOM   1417  HG3 GLN    99      38.286  34.387  74.762  1.00  0.00           H  
ATOM   1418  CD  GLN    99      37.465  34.832  76.622  1.00  0.00           C  
ATOM   1419  OE1 GLN    99      36.773  34.284  77.482  1.00  0.00           O  
ATOM   1420  NE2 GLN    99      37.374  36.168  76.445  1.00  0.00           N  
ATOM   1421 HE21 GLN    99      36.832  36.637  77.158  1.00  0.00           H  
ATOM   1422 HE22 GLN    99      38.101  36.665  75.948  1.00  0.00           H  
ATOM   1423  C   GLN    99      37.158  31.446  74.169  1.00  0.00           C  
ATOM   1424  O   GLN    99      38.032  31.794  73.429  1.00  0.00           O  
ATOM   1425  N   LEU   100      36.030  30.837  73.716  1.00  0.00           N  
ATOM   1426  H   LEU   100      35.321  30.749  74.431  1.00  0.00           H  
ATOM   1427  CA  LEU   100      35.942  30.320  72.370  1.00  0.00           C  
ATOM   1428  HA  LEU   100      36.212  31.165  71.739  1.00  0.00           H  
ATOM   1429  CB  LEU   100      36.859  29.089  72.230  1.00  0.00           C  
ATOM   1430  HB2 LEU   100      37.840  29.462  72.516  1.00  0.00           H  
ATOM   1431  HB3 LEU   100      36.547  28.349  72.964  1.00  0.00           H  
ATOM   1432  CG  LEU   100      37.006  28.502  70.801  1.00  0.00           C  
ATOM   1433  HG  LEU   100      36.036  28.274  70.363  1.00  0.00           H  
ATOM   1434  CD1 LEU   100      37.742  29.477  69.913  1.00  0.00           C  
ATOM   1435 HD11 LEU   100      38.808  29.495  70.128  1.00  0.00           H  
ATOM   1436 HD12 LEU   100      37.601  29.261  68.856  1.00  0.00           H  
ATOM   1437 HD13 LEU   100      37.338  30.484  69.996  1.00  0.00           H  
ATOM   1438  CD2 LEU   100      37.725  27.186  70.909  1.00  0.00           C  
ATOM   1439 HD21 LEU   100      38.637  27.069  71.491  1.00  0.00           H  
ATOM   1440 HD22 LEU   100      37.021  26.454  71.298  1.00  0.00           H  
ATOM   1441 HD23 LEU   100      37.959  26.763  69.934  1.00  0.00           H  
ATOM   1442  C   LEU   100      34.495  29.988  72.119  1.00  0.00           C  
ATOM   1443  O   LEU   100      33.770  29.448  72.941  1.00  0.00           O  
ATOM   1444  N   GLY   101      34.119  30.216  70.827  1.00  0.00           N  
ATOM   1445  H   GLY   101      34.872  30.394  70.176  1.00  0.00           H  
ATOM   1446  CA  GLY   101      32.762  30.068  70.446  1.00  0.00           C  
ATOM   1447  HA2 GLY   101      32.117  30.486  71.215  1.00  0.00           H  
ATOM   1448  HA3 GLY   101      32.717  30.577  69.486  1.00  0.00           H  
ATOM   1449  C   GLY   101      32.390  28.571  70.191  1.00  0.00           C  
ATOM   1450  O   GLY   101      33.137  27.690  70.613  1.00  0.00           O  
ATOM   1451  N   LYS   102      31.189  28.284  69.484  1.00  0.00           N  
ATOM   1452  H   LYS   102      30.497  29.020  69.441  1.00  0.00           H  
ATOM   1453  CA  LYS   102      30.849  27.014  68.906  1.00  0.00           C  
ATOM   1454  HA  LYS   102      30.815  26.222  69.651  1.00  0.00           H  
ATOM   1455  CB  LYS   102      29.492  27.028  68.144  1.00  0.00           C  
ATOM   1456  HB2 LYS   102      29.111  26.085  67.758  1.00  0.00           H  
ATOM   1457  HB3 LYS   102      28.735  27.365  68.849  1.00  0.00           H  
ATOM   1458  CG  LYS   102      29.511  28.027  67.018  1.00  0.00           C  
ATOM   1459  HG2 LYS   102      30.221  28.837  67.172  1.00  0.00           H  
ATOM   1460  HG3 LYS   102      29.862  27.474  66.148  1.00  0.00           H  
ATOM   1461  CD  LYS   102      28.204  28.728  66.634  1.00  0.00           C  
ATOM   1462  HD2 LYS   102      27.837  29.249  67.516  1.00  0.00           H  
ATOM   1463  HD3 LYS   102      28.443  29.464  65.869  1.00  0.00           H  
ATOM   1464  CE  LYS   102      27.139  27.865  66.040  1.00  0.00           C  
ATOM   1465  HE2 LYS   102      27.679  27.186  65.384  1.00  0.00           H  
ATOM   1466  HE3 LYS   102      26.744  27.235  66.833  1.00  0.00           H  
ATOM   1467  NZ  LYS   102      25.899  28.535  65.499  1.00  0.00           N  
ATOM   1468  HZ1 LYS   102      25.196  27.854  65.159  1.00  0.00           H  
ATOM   1469  HZ2 LYS   102      25.494  29.242  66.138  1.00  0.00           H  
ATOM   1470  HZ3 LYS   102      26.132  28.951  64.580  1.00  0.00           H  
ATOM   1471  C   LYS   102      31.940  26.534  67.896  1.00  0.00           C  
ATOM   1472  O   LYS   102      32.694  27.353  67.439  1.00  0.00           O  
ATOM   1473  N   ASN   103      31.855  25.288  67.462  1.00  0.00           N  
ATOM   1474  H   ASN   103      31.169  24.657  67.853  1.00  0.00           H  
ATOM   1475  CA  ASN   103      32.780  24.756  66.477  1.00  0.00           C  
ATOM   1476  HA  ASN   103      33.513  25.544  66.322  1.00  0.00           H  
ATOM   1477  CB  ASN   103      33.479  23.508  67.038  1.00  0.00           C  
ATOM   1478  HB2 ASN   103      34.227  23.171  66.323  1.00  0.00           H  
ATOM   1479  HB3 ASN   103      33.960  23.771  67.979  1.00  0.00           H  
ATOM   1480  CG  ASN   103      32.534  22.382  67.379  1.00  0.00           C  
ATOM   1481  OD1 ASN   103      31.792  22.375  68.289  1.00  0.00           O  
ATOM   1482  ND2 ASN   103      32.645  21.403  66.471  1.00  0.00           N  
ATOM   1483 HD21 ASN   103      32.107  20.550  66.549  1.00  0.00           H  
ATOM   1484 HD22 ASN   103      33.418  21.461  65.823  1.00  0.00           H  
ATOM   1485  C   ASN   103      31.953  24.492  65.236  1.00  0.00           C  
ATOM   1486  O   ASN   103      30.787  24.096  65.340  1.00  0.00           O  
ATOM   1487  N   GLU   104      32.596  24.681  64.076  1.00  0.00           N  
ATOM   1488  H   GLU   104      33.574  24.936  64.076  1.00  0.00           H  
ATOM   1489  CA  GLU   104      31.917  24.970  62.878  1.00  0.00           C  
ATOM   1490  HA  GLU   104      31.285  24.116  62.643  1.00  0.00           H  
ATOM   1491  CB  GLU   104      31.094  26.193  63.001  1.00  0.00           C  
ATOM   1492  HB2 GLU   104      30.391  26.126  62.173  1.00  0.00           H  
ATOM   1493  HB3 GLU   104      30.398  26.104  63.832  1.00  0.00           H  
ATOM   1494  CG  GLU   104      31.675  27.615  63.166  1.00  0.00           C  
ATOM   1495  HG2 GLU   104      30.875  28.228  63.577  1.00  0.00           H  
ATOM   1496  HG3 GLU   104      32.486  27.564  63.891  1.00  0.00           H  
ATOM   1497  CD  GLU   104      32.267  28.175  61.889  1.00  0.00           C  
ATOM   1498  OE1 GLU   104      31.567  28.847  61.038  1.00  0.00           O  
ATOM   1499  OE2 GLU   104      33.436  27.868  61.550  1.00  0.00           O  
ATOM   1500  C   GLU   104      32.950  24.973  61.760  1.00  0.00           C  
ATOM   1501  O   GLU   104      34.140  24.900  61.919  1.00  0.00           O  
ATOM   1502  N   GLU   105      32.457  24.959  60.498  1.00  0.00           N  
ATOM   1503  H   GLU   105      31.472  25.127  60.344  1.00  0.00           H  
ATOM   1504  CA  GLU   105      33.228  24.415  59.323  1.00  0.00           C  
ATOM   1505  HA  GLU   105      33.512  23.388  59.543  1.00  0.00           H  
ATOM   1506  CB  GLU   105      32.378  24.175  58.092  1.00  0.00           C  
ATOM   1507  HB2 GLU   105      32.919  23.479  57.454  1.00  0.00           H  
ATOM   1508  HB3 GLU   105      31.486  23.643  58.419  1.00  0.00           H  
ATOM   1509  CG  GLU   105      31.912  25.343  57.237  1.00  0.00           C  
ATOM   1510  HG2 GLU   105      32.776  25.742  56.708  1.00  0.00           H  
ATOM   1511  HG3 GLU   105      31.323  24.963  56.405  1.00  0.00           H  
ATOM   1512  CD  GLU   105      31.085  26.374  57.966  1.00  0.00           C  
ATOM   1513  OE1 GLU   105      29.963  26.040  58.574  1.00  0.00           O  
ATOM   1514  OE2 GLU   105      31.575  27.576  58.084  1.00  0.00           O  
ATOM   1515  C   GLU   105      34.551  25.170  59.054  1.00  0.00           C  
ATOM   1516  O   GLU   105      34.632  26.367  59.387  1.00  0.00           O  
ATOM   1517  N   GLY   106      35.552  24.457  58.511  1.00  0.00           N  
ATOM   1518  H   GLY   106      35.415  23.496  58.229  1.00  0.00           H  
ATOM   1519  CA  GLY   106      36.803  25.132  58.184  1.00  0.00           C  
ATOM   1520  HA2 GLY   106      36.562  25.728  57.307  1.00  0.00           H  
ATOM   1521  HA3 GLY   106      37.119  25.784  58.996  1.00  0.00           H  
ATOM   1522  C   GLY   106      37.727  24.059  57.961  1.00  0.00           C  
ATOM   1523  O   GLY   106      37.997  23.726  56.831  1.00  0.00           O  
ATOM   1524  N   ALA   107      38.515  23.694  58.981  1.00  0.00           N  
ATOM   1525  H   ALA   107      38.250  24.032  59.896  1.00  0.00           H  
ATOM   1526  CA  ALA   107      39.805  22.984  58.767  1.00  0.00           C  
ATOM   1527  HA  ALA   107      39.760  22.543  57.774  1.00  0.00           H  
ATOM   1528  CB  ALA   107      40.881  24.068  58.722  1.00  0.00           C  
ATOM   1529  HB1 ALA   107      41.884  23.739  58.459  1.00  0.00           H  
ATOM   1530  HB2 ALA   107      40.714  24.838  57.972  1.00  0.00           H  
ATOM   1531  HB3 ALA   107      41.067  24.536  59.686  1.00  0.00           H  
ATOM   1532  C   ALA   107      40.108  21.784  59.690  1.00  0.00           C  
ATOM   1533  O   ALA   107      41.177  21.762  60.366  1.00  0.00           O  
ATOM   1534  N   PRO   108      39.238  20.666  59.745  1.00  0.00           N  
ATOM   1535  CD  PRO   108      39.696  19.472  60.336  1.00  0.00           C  
ATOM   1536  HD2 PRO   108      40.038  19.590  61.361  1.00  0.00           H  
ATOM   1537  HD3 PRO   108      40.526  19.147  59.713  1.00  0.00           H  
ATOM   1538  CG  PRO   108      38.540  18.495  60.289  1.00  0.00           C  
ATOM   1539  HG2 PRO   108      37.927  18.556  61.186  1.00  0.00           H  
ATOM   1540  HG3 PRO   108      38.955  17.505  60.109  1.00  0.00           H  
ATOM   1541  CB  PRO   108      37.692  19.005  59.179  1.00  0.00           C  
ATOM   1542  HB2 PRO   108      36.653  18.702  59.297  1.00  0.00           H  
ATOM   1543  HB3 PRO   108      38.182  18.632  58.282  1.00  0.00           H  
ATOM   1544  CA  PRO   108      37.922  20.464  59.108  1.00  0.00           C  
ATOM   1545  HA  PRO   108      37.930  20.776  58.066  1.00  0.00           H  
ATOM   1546  C   PRO   108      36.740  21.231  59.777  1.00  0.00           C  
ATOM   1547  O   PRO   108      35.664  21.503  59.178  1.00  0.00           O  
ATOM   1548  N   GLN   109      36.929  21.582  61.059  1.00  0.00           N  
ATOM   1549  H   GLN   109      37.823  21.270  61.412  1.00  0.00           H  
ATOM   1550  CA  GLN   109      36.126  22.437  61.878  1.00  0.00           C  
ATOM   1551  HA  GLN   109      35.883  23.361  61.357  1.00  0.00           H  
ATOM   1552  CB  GLN   109      34.802  21.689  62.193  1.00  0.00           C  
ATOM   1553  HB2 GLN   109      34.140  22.357  62.740  1.00  0.00           H  
ATOM   1554  HB3 GLN   109      34.185  21.703  61.298  1.00  0.00           H  
ATOM   1555  CG  GLN   109      34.803  20.260  62.764  1.00  0.00           C  
ATOM   1556  HG2 GLN   109      33.780  19.908  62.884  1.00  0.00           H  
ATOM   1557  HG3 GLN   109      35.397  19.603  62.133  1.00  0.00           H  
ATOM   1558  CD  GLN   109      35.310  20.128  64.213  1.00  0.00           C  
ATOM   1559  OE1 GLN   109      35.305  20.994  65.138  1.00  0.00           O  
ATOM   1560  NE2 GLN   109      35.573  18.872  64.510  1.00  0.00           N  
ATOM   1561 HE21 GLN   109      35.695  18.587  65.473  1.00  0.00           H  
ATOM   1562 HE22 GLN   109      35.540  18.066  63.901  1.00  0.00           H  
ATOM   1563  C   GLN   109      36.939  22.747  63.121  1.00  0.00           C  
ATOM   1564  O   GLN   109      37.786  21.948  63.604  1.00  0.00           O  
ATOM   1565  N   GLU   110      36.543  23.815  63.823  1.00  0.00           N  
ATOM   1566  H   GLU   110      35.726  24.232  63.397  1.00  0.00           H  
ATOM   1567  CA  GLU   110      37.170  24.350  64.986  1.00  0.00           C  
ATOM   1568  HA  GLU   110      37.320  23.545  65.702  1.00  0.00           H  
ATOM   1569  CB  GLU   110      38.488  24.882  64.571  1.00  0.00           C  
ATOM   1570  HB2 GLU   110      38.925  25.178  65.523  1.00  0.00           H  
ATOM   1571  HB3 GLU   110      39.207  24.159  64.192  1.00  0.00           H  
ATOM   1572  CG  GLU   110      38.379  26.070  63.550  1.00  0.00           C  
ATOM   1573  HG2 GLU   110      37.501  26.711  63.615  1.00  0.00           H  
ATOM   1574  HG3 GLU   110      39.327  26.605  63.564  1.00  0.00           H  
ATOM   1575  CD  GLU   110      38.380  25.603  62.076  1.00  0.00           C  
ATOM   1576  OE1 GLU   110      37.319  25.649  61.483  1.00  0.00           O  
ATOM   1577  OE2 GLU   110      39.435  25.205  61.514  1.00  0.00           O  
ATOM   1578  C   GLU   110      36.264  25.414  65.724  1.00  0.00           C  
ATOM   1579  O   GLU   110      35.358  26.032  65.106  1.00  0.00           O  
ATOM   1580  N   GLY   111      36.645  25.723  66.986  1.00  0.00           N  
ATOM   1581  H   GLY   111      37.374  25.195  67.448  1.00  0.00           H  
ATOM   1582  CA  GLY   111      35.909  26.768  67.681  1.00  0.00           C  
ATOM   1583  HA2 GLY   111      34.860  26.492  67.595  1.00  0.00           H  
ATOM   1584  HA3 GLY   111      36.146  26.736  68.742  1.00  0.00           H  
ATOM   1585  C   GLY   111      36.145  28.170  66.960  1.00  0.00           C  
ATOM   1586  O   GLY   111      37.211  28.538  66.419  1.00  0.00           O  
ATOM   1587  N   ILE   112      35.069  29.004  67.016  1.00  0.00           N  
ATOM   1588  H   ILE   112      34.166  28.798  67.423  1.00  0.00           H  
ATOM   1589  CA  ILE   112      35.105  30.307  66.389  1.00  0.00           C  
ATOM   1590  HA  ILE   112      35.625  30.204  65.439  1.00  0.00           H  
ATOM   1591  CB  ILE   112      33.717  30.994  66.223  1.00  0.00           C  
ATOM   1592  HB  ILE   112      33.254  31.204  67.185  1.00  0.00           H  
ATOM   1593  CG2 ILE   112      34.012  32.356  65.551  1.00  0.00           C  
ATOM   1594 HG21 ILE   112      33.117  32.949  65.371  1.00  0.00           H  
ATOM   1595 HG22 ILE   112      34.648  33.018  66.135  1.00  0.00           H  
ATOM   1596 HG23 ILE   112      34.489  32.411  64.575  1.00  0.00           H  
ATOM   1597  CG1 ILE   112      32.771  30.156  65.387  1.00  0.00           C  
ATOM   1598 HG12 ILE   112      33.278  30.007  64.436  1.00  0.00           H  
ATOM   1599 HG13 ILE   112      32.558  29.170  65.795  1.00  0.00           H  
ATOM   1600  CD1 ILE   112      31.463  30.907  65.172  1.00  0.00           C  
ATOM   1601 HD11 ILE   112      31.053  31.298  66.101  1.00  0.00           H  
ATOM   1602 HD12 ILE   112      31.592  31.727  64.469  1.00  0.00           H  
ATOM   1603 HD13 ILE   112      30.780  30.156  64.779  1.00  0.00           H  
ATOM   1604  C   ILE   112      35.940  31.226  67.254  1.00  0.00           C  
ATOM   1605  O   ILE   112      35.475  31.569  68.327  1.00  0.00           O  
ATOM   1606  N   LEU   113      37.049  31.728  66.673  1.00  0.00           N  
ATOM   1607  H   LEU   113      37.239  31.592  65.689  1.00  0.00           H  
ATOM   1608  CA  LEU   113      37.936  32.524  67.516  1.00  0.00           C  
ATOM   1609  HA  LEU   113      37.808  32.158  68.532  1.00  0.00           H  
ATOM   1610  CB  LEU   113      39.393  32.253  67.091  1.00  0.00           C  
ATOM   1611  HB2 LEU   113      39.492  31.174  66.990  1.00  0.00           H  
ATOM   1612  HB3 LEU   113      39.734  32.575  66.110  1.00  0.00           H  
ATOM   1613  CG  LEU   113      40.325  32.719  68.168  1.00  0.00           C  
ATOM   1614  HG  LEU   113      40.177  33.772  68.399  1.00  0.00           H  
ATOM   1615  CD1 LEU   113      40.182  32.034  69.557  1.00  0.00           C  
ATOM   1616 HD11 LEU   113      41.064  32.175  70.179  1.00  0.00           H  
ATOM   1617 HD12 LEU   113      39.363  32.524  70.080  1.00  0.00           H  
ATOM   1618 HD13 LEU   113      40.140  30.987  69.264  1.00  0.00           H  
ATOM   1619  CD2 LEU   113      41.762  32.621  67.706  1.00  0.00           C  
ATOM   1620 HD21 LEU   113      42.505  33.055  68.373  1.00  0.00           H  
ATOM   1621 HD22 LEU   113      42.116  31.619  67.471  1.00  0.00           H  
ATOM   1622 HD23 LEU   113      41.920  33.192  66.793  1.00  0.00           H  
ATOM   1623  C   LEU   113      37.508  34.032  67.439  1.00  0.00           C  
ATOM   1624  O   LEU   113      37.431  34.636  66.350  1.00  0.00           O  
ATOM   1625  N   GLU   114      37.454  34.638  68.593  1.00  0.00           N  
ATOM   1626  H   GLU   114      37.509  34.226  69.515  1.00  0.00           H  
ATOM   1627  CA  GLU   114      36.903  35.925  68.545  1.00  0.00           C  
ATOM   1628  HA  GLU   114      36.975  36.452  67.596  1.00  0.00           H  
ATOM   1629  CB  GLU   114      35.365  35.778  68.925  1.00  0.00           C  
ATOM   1630  HB2 GLU   114      34.892  35.022  68.301  1.00  0.00           H  
ATOM   1631  HB3 GLU   114      35.335  35.377  69.936  1.00  0.00           H  
ATOM   1632  CG  GLU   114      34.540  37.022  68.714  1.00  0.00           C  
ATOM   1633  HG2 GLU   114      33.585  36.744  69.155  1.00  0.00           H  
ATOM   1634  HG3 GLU   114      34.940  37.867  69.272  1.00  0.00           H  
ATOM   1635  CD  GLU   114      34.480  37.423  67.265  1.00  0.00           C  
ATOM   1636  OE1 GLU   114      33.475  37.140  66.545  1.00  0.00           O  
ATOM   1637  OE2 GLU   114      35.399  38.122  66.825  1.00  0.00           O  
ATOM   1638  C   GLU   114      37.626  36.880  69.535  1.00  0.00           C  
ATOM   1639  O   GLU   114      37.946  38.012  69.257  1.00  0.00           O  
ATOM   1640  N   ASP   115      37.896  36.420  70.765  1.00  0.00           N  
ATOM   1641  H   ASP   115      37.588  35.483  70.988  1.00  0.00           H  
ATOM   1642  CA  ASP   115      37.925  37.297  71.930  1.00  0.00           C  
ATOM   1643  HA  ASP   115      38.372  38.244  71.637  1.00  0.00           H  
ATOM   1644  CB  ASP   115      36.505  37.624  72.364  1.00  0.00           C  
ATOM   1645  HB2 ASP   115      36.533  38.285  73.228  1.00  0.00           H  
ATOM   1646  HB3 ASP   115      36.106  38.161  71.505  1.00  0.00           H  
ATOM   1647  CG  ASP   115      35.567  36.508  72.739  1.00  0.00           C  
ATOM   1648  OD1 ASP   115      34.336  36.740  72.722  1.00  0.00           O  
ATOM   1649  OD2 ASP   115      35.931  35.345  72.924  1.00  0.00           O  
ATOM   1650  C   ASP   115      38.808  36.651  73.000  1.00  0.00           C  
ATOM   1651  O   ASP   115      38.813  37.161  74.105  1.00  0.00           O  
ATOM   1652  N   MET   116      39.725  35.719  72.622  1.00  0.00           N  
ATOM   1653  H   MET   116      39.606  35.305  71.707  1.00  0.00           H  
ATOM   1654  CA  MET   116      41.025  35.481  73.317  1.00  0.00           C  
ATOM   1655  HA  MET   116      40.970  35.752  74.369  1.00  0.00           H  
ATOM   1656  CB  MET   116      41.326  33.957  73.302  1.00  0.00           C  
ATOM   1657  HB2 MET   116      40.452  33.438  73.692  1.00  0.00           H  
ATOM   1658  HB3 MET   116      41.574  33.631  72.294  1.00  0.00           H  
ATOM   1659  CG  MET   116      42.541  33.547  74.170  1.00  0.00           C  
ATOM   1660  HG2 MET   116      42.720  32.475  74.181  1.00  0.00           H  
ATOM   1661  HG3 MET   116      43.500  33.832  73.742  1.00  0.00           H  
ATOM   1662  SD  MET   116      42.548  34.097  75.895  1.00  0.00           S  
ATOM   1663  CE  MET   116      44.299  33.941  76.399  1.00  0.00           C  
ATOM   1664  HE1 MET   116      44.838  34.728  75.876  1.00  0.00           H  
ATOM   1665  HE2 MET   116      44.382  34.228  77.444  1.00  0.00           H  
ATOM   1666  HE3 MET   116      44.686  32.928  76.313  1.00  0.00           H  
ATOM   1667  C   MET   116      42.063  36.256  72.477  1.00  0.00           C  
ATOM   1668  O   MET   116      42.112  36.026  71.282  1.00  0.00           O  
ATOM   1669  N   PRO   117      42.921  37.146  73.067  1.00  0.00           N  
ATOM   1670  CD  PRO   117      42.816  37.625  74.402  1.00  0.00           C  
ATOM   1671  HD2 PRO   117      43.346  36.993  75.110  1.00  0.00           H  
ATOM   1672  HD3 PRO   117      41.798  37.904  74.667  1.00  0.00           H  
ATOM   1673  CG  PRO   117      43.467  39.029  74.399  1.00  0.00           C  
ATOM   1674  HG2 PRO   117      44.502  38.899  74.707  1.00  0.00           H  
ATOM   1675  HG3 PRO   117      42.917  39.681  75.075  1.00  0.00           H  
ATOM   1676  CB  PRO   117      43.349  39.379  72.912  1.00  0.00           C  
ATOM   1677  HB2 PRO   117      44.099  40.118  72.639  1.00  0.00           H  
ATOM   1678  HB3 PRO   117      42.363  39.825  72.790  1.00  0.00           H  
ATOM   1679  CA  PRO   117      43.609  38.129  72.210  1.00  0.00           C  
ATOM   1680  HA  PRO   117      43.123  38.198  71.240  1.00  0.00           H  
ATOM   1681  C   PRO   117      45.047  37.677  71.965  1.00  0.00           C  
ATOM   1682  O   PRO   117      46.004  38.418  71.998  1.00  0.00           O  
ATOM   1683  N   VAL   118      45.119  36.361  71.571  1.00  0.00           N  
ATOM   1684  H   VAL   118      44.284  35.792  71.540  1.00  0.00           H  
ATOM   1685  CA  VAL   118      46.383  35.734  71.223  1.00  0.00           C  
ATOM   1686  HA  VAL   118      47.100  36.215  71.885  1.00  0.00           H  
ATOM   1687  CB  VAL   118      46.427  34.220  71.383  1.00  0.00           C  
ATOM   1688  HB  VAL   118      47.275  33.715  70.926  1.00  0.00           H  
ATOM   1689  CG1 VAL   118      46.598  33.918  72.848  1.00  0.00           C  
ATOM   1690 HG11 VAL   118      45.646  33.894  73.374  1.00  0.00           H  
ATOM   1691 HG12 VAL   118      47.137  32.977  72.935  1.00  0.00           H  
ATOM   1692 HG13 VAL   118      47.232  34.651  73.343  1.00  0.00           H  
ATOM   1693  CG2 VAL   118      45.258  33.370  70.776  1.00  0.00           C  
ATOM   1694 HG21 VAL   118      45.539  32.323  70.876  1.00  0.00           H  
ATOM   1695 HG22 VAL   118      44.390  33.561  71.404  1.00  0.00           H  
ATOM   1696 HG23 VAL   118      45.073  33.611  69.732  1.00  0.00           H  
ATOM   1697  C   VAL   118      46.660  36.072  69.792  1.00  0.00           C  
ATOM   1698  O   VAL   118      45.741  36.251  69.016  1.00  0.00           O  
ATOM   1699  N   ASP   119      47.980  36.111  69.495  1.00  0.00           N  
ATOM   1700  H   ASP   119      48.650  35.685  70.121  1.00  0.00           H  
ATOM   1701  CA  ASP   119      48.471  36.526  68.191  1.00  0.00           C  
ATOM   1702  HA  ASP   119      47.803  36.250  67.379  1.00  0.00           H  
ATOM   1703  CB  ASP   119      48.613  38.102  68.100  1.00  0.00           C  
ATOM   1704  HB2 ASP   119      48.665  38.489  67.084  1.00  0.00           H  
ATOM   1705  HB3 ASP   119      47.757  38.599  68.552  1.00  0.00           H  
ATOM   1706  CG  ASP   119      49.905  38.532  68.718  1.00  0.00           C  
ATOM   1707  OD1 ASP   119      50.959  38.393  68.102  1.00  0.00           O  
ATOM   1708  OD2 ASP   119      49.827  39.139  69.825  1.00  0.00           O  
ATOM   1709  C   ASP   119      49.799  35.795  67.934  1.00  0.00           C  
ATOM   1710  O   ASP   119      50.542  35.460  68.876  1.00  0.00           O  
ATOM   1711  N   PRO   120      50.321  35.844  66.663  1.00  0.00           N  
ATOM   1712  CD  PRO   120      49.624  36.311  65.503  1.00  0.00           C  
ATOM   1713  HD2 PRO   120      49.372  37.368  65.550  1.00  0.00           H  
ATOM   1714  HD3 PRO   120      48.671  35.790  65.441  1.00  0.00           H  
ATOM   1715  CG  PRO   120      50.574  35.979  64.456  1.00  0.00           C  
ATOM   1716  HG2 PRO   120      51.260  36.822  64.437  1.00  0.00           H  
ATOM   1717  HG3 PRO   120      50.081  35.904  63.488  1.00  0.00           H  
ATOM   1718  CB  PRO   120      51.296  34.741  64.858  1.00  0.00           C  
ATOM   1719  HB2 PRO   120      52.262  34.741  64.357  1.00  0.00           H  
ATOM   1720  HB3 PRO   120      50.633  33.920  64.593  1.00  0.00           H  
ATOM   1721  CA  PRO   120      51.378  34.929  66.388  1.00  0.00           C  
ATOM   1722  HA  PRO   120      51.203  33.931  66.784  1.00  0.00           H  
ATOM   1723  C   PRO   120      52.769  35.397  66.808  1.00  0.00           C  
ATOM   1724  O   PRO   120      53.672  34.575  67.115  1.00  0.00           O  
ATOM   1725  N   ASP   121      52.951  36.690  66.856  1.00  0.00           N  
ATOM   1726  H   ASP   121      52.246  37.414  66.894  1.00  0.00           H  
ATOM   1727  CA  ASP   121      54.327  37.207  66.894  1.00  0.00           C  
ATOM   1728  HA  ASP   121      54.941  36.417  66.466  1.00  0.00           H  
ATOM   1729  CB  ASP   121      54.481  38.554  66.153  1.00  0.00           C  
ATOM   1730  HB2 ASP   121      53.911  38.494  65.227  1.00  0.00           H  
ATOM   1731  HB3 ASP   121      53.888  39.306  66.669  1.00  0.00           H  
ATOM   1732  CG  ASP   121      55.869  39.045  65.980  1.00  0.00           C  
ATOM   1733  OD1 ASP   121      56.529  38.288  65.206  1.00  0.00           O  
ATOM   1734  OD2 ASP   121      56.337  40.177  66.375  1.00  0.00           O  
ATOM   1735  C   ASP   121      54.808  37.470  68.335  1.00  0.00           C  
ATOM   1736  O   ASP   121      56.002  37.489  68.614  1.00  0.00           O  
ATOM   1737  N   ASN   122      53.837  37.628  69.290  1.00  0.00           N  
ATOM   1738  H   ASN   122      52.885  37.672  68.952  1.00  0.00           H  
ATOM   1739  CA  ASN   122      54.128  37.983  70.672  1.00  0.00           C  
ATOM   1740  HA  ASN   122      55.131  37.632  70.899  1.00  0.00           H  
ATOM   1741  CB  ASN   122      53.910  39.481  70.819  1.00  0.00           C  
ATOM   1742  HB2 ASN   122      52.907  39.720  70.470  1.00  0.00           H  
ATOM   1743  HB3 ASN   122      53.938  39.692  71.886  1.00  0.00           H  
ATOM   1744  CG  ASN   122      54.880  40.373  70.235  1.00  0.00           C  
ATOM   1745  OD1 ASN   122      56.071  40.404  70.608  1.00  0.00           O  
ATOM   1746  ND2 ASN   122      54.470  41.246  69.364  1.00  0.00           N  
ATOM   1747 HD21 ASN   122      55.154  41.866  68.951  1.00  0.00           H  
ATOM   1748 HD22 ASN   122      53.507  41.304  69.061  1.00  0.00           H  
ATOM   1749  C   ASN   122      53.277  37.237  71.722  1.00  0.00           C  
ATOM   1750  O   ASN   122      53.472  37.341  72.905  1.00  0.00           O  
ATOM   1751  N   GLU   123      52.253  36.403  71.217  1.00  0.00           N  
ATOM   1752  H   GLU   123      52.019  36.499  70.238  1.00  0.00           H  
ATOM   1753  CA  GLU   123      51.187  36.002  72.163  1.00  0.00           C  
ATOM   1754  HA  GLU   123      51.646  36.012  73.149  1.00  0.00           H  
ATOM   1755  CB  GLU   123      50.079  37.031  72.116  1.00  0.00           C  
ATOM   1756  HB2 GLU   123      50.646  37.954  72.009  1.00  0.00           H  
ATOM   1757  HB3 GLU   123      49.484  36.957  71.208  1.00  0.00           H  
ATOM   1758  CG  GLU   123      49.144  37.263  73.314  1.00  0.00           C  
ATOM   1759  HG2 GLU   123      48.197  37.644  72.937  1.00  0.00           H  
ATOM   1760  HG3 GLU   123      48.899  36.288  73.731  1.00  0.00           H  
ATOM   1761  CD  GLU   123      49.733  38.183  74.452  1.00  0.00           C  
ATOM   1762  OE1 GLU   123      49.342  39.383  74.406  1.00  0.00           O  
ATOM   1763  OE2 GLU   123      50.537  37.680  75.293  1.00  0.00           O  
ATOM   1764  C   GLU   123      50.705  34.561  71.858  1.00  0.00           C  
ATOM   1765  O   GLU   123      49.609  34.269  72.300  1.00  0.00           O  
ATOM   1766  N   ALA   124      51.506  33.690  71.273  1.00  0.00           N  
ATOM   1767  H   ALA   124      52.288  34.133  70.809  1.00  0.00           H  
ATOM   1768  CA  ALA   124      51.017  32.397  70.899  1.00  0.00           C  
ATOM   1769  HA  ALA   124      49.942  32.461  70.744  1.00  0.00           H  
ATOM   1770  CB  ALA   124      51.703  31.961  69.593  1.00  0.00           C  
ATOM   1771  HB1 ALA   124      52.747  31.795  69.848  1.00  0.00           H  
ATOM   1772  HB2 ALA   124      51.298  31.049  69.160  1.00  0.00           H  
ATOM   1773  HB3 ALA   124      51.631  32.724  68.821  1.00  0.00           H  
ATOM   1774  C   ALA   124      51.144  31.344  71.952  1.00  0.00           C  
ATOM   1775  O   ALA   124      52.028  31.261  72.803  1.00  0.00           O  
ATOM   1776  N   TYR   125      50.183  30.409  71.980  1.00  0.00           N  
ATOM   1777  H   TYR   125      49.362  30.482  71.394  1.00  0.00           H  
ATOM   1778  CA  TYR   125      50.350  29.182  72.756  1.00  0.00           C  
ATOM   1779  HA  TYR   125      50.661  29.493  73.751  1.00  0.00           H  
ATOM   1780  CB  TYR   125      49.100  28.319  72.939  1.00  0.00           C  
ATOM   1781  HB2 TYR   125      48.684  28.262  71.935  1.00  0.00           H  
ATOM   1782  HB3 TYR   125      49.339  27.276  73.139  1.00  0.00           H  
ATOM   1783  CG  TYR   125      48.079  28.918  73.890  1.00  0.00           C  
ATOM   1784  CD1 TYR   125      48.180  28.585  75.230  1.00  0.00           C  
ATOM   1785  HD1 TYR   125      49.014  28.009  75.614  1.00  0.00           H  
ATOM   1786  CE1 TYR   125      47.373  29.258  76.191  1.00  0.00           C  
ATOM   1787  HE1 TYR   125      47.420  29.026  77.249  1.00  0.00           H  
ATOM   1788  CZ  TYR   125      46.363  30.141  75.700  1.00  0.00           C  
ATOM   1789  OH  TYR   125      45.440  30.671  76.508  1.00  0.00           O  
ATOM   1790  HH  TYR   125      45.570  30.319  77.402  1.00  0.00           H  
ATOM   1791  CE2 TYR   125      46.359  30.522  74.341  1.00  0.00           C  
ATOM   1792  HE2 TYR   125      45.561  31.143  73.951  1.00  0.00           H  
ATOM   1793  CD2 TYR   125      47.138  29.887  73.421  1.00  0.00           C  
ATOM   1794  HD2 TYR   125      47.289  30.237  72.407  1.00  0.00           H  
ATOM   1795  C   TYR   125      51.530  28.397  72.304  1.00  0.00           C  
ATOM   1796  O   TYR   125      51.663  28.160  71.123  1.00  0.00           O  
ATOM   1797  N   GLU   126      52.280  27.883  73.264  1.00  0.00           N  
ATOM   1798  H   GLU   126      52.183  28.328  74.167  1.00  0.00           H  
ATOM   1799  CA  GLU   126      53.622  27.403  72.897  1.00  0.00           C  
ATOM   1800  HA  GLU   126      53.928  28.071  72.095  1.00  0.00           H  
ATOM   1801  CB  GLU   126      54.647  27.756  74.020  1.00  0.00           C  
ATOM   1802  HB2 GLU   126      54.316  28.768  74.243  1.00  0.00           H  
ATOM   1803  HB3 GLU   126      54.423  27.181  74.916  1.00  0.00           H  
ATOM   1804  CG  GLU   126      56.179  27.621  73.803  1.00  0.00           C  
ATOM   1805  HG2 GLU   126      56.516  27.267  72.831  1.00  0.00           H  
ATOM   1806  HG3 GLU   126      56.515  28.655  73.775  1.00  0.00           H  
ATOM   1807  CD  GLU   126      56.993  26.871  74.869  1.00  0.00           C  
ATOM   1808  OE1 GLU   126      57.168  27.434  75.944  1.00  0.00           O  
ATOM   1809  OE2 GLU   126      57.797  25.949  74.499  1.00  0.00           O  
ATOM   1810  C   GLU   126      53.612  25.964  72.427  1.00  0.00           C  
ATOM   1811  O   GLU   126      54.692  25.360  72.238  1.00  0.00           O  
ATOM   1812  N   MET   127      52.386  25.369  72.084  1.00  0.00           N  
ATOM   1813  H   MET   127      51.567  25.915  72.314  1.00  0.00           H  
ATOM   1814  CA  MET   127      52.291  23.967  71.797  1.00  0.00           C  
ATOM   1815  HA  MET   127      53.025  23.703  71.039  1.00  0.00           H  
ATOM   1816  CB  MET   127      52.730  23.067  72.931  1.00  0.00           C  
ATOM   1817  HB2 MET   127      52.576  22.043  72.598  1.00  0.00           H  
ATOM   1818  HB3 MET   127      53.776  23.257  73.164  1.00  0.00           H  
ATOM   1819  CG  MET   127      52.007  23.080  74.210  1.00  0.00           C  
ATOM   1820  HG2 MET   127      50.946  23.151  73.978  1.00  0.00           H  
ATOM   1821  HG3 MET   127      52.261  22.153  74.719  1.00  0.00           H  
ATOM   1822  SD  MET   127      52.340  24.439  75.401  1.00  0.00           S  
ATOM   1823  CE  MET   127      54.116  24.098  75.750  1.00  0.00           C  
ATOM   1824  HE1 MET   127      54.607  24.112  74.779  1.00  0.00           H  
ATOM   1825  HE2 MET   127      54.495  24.781  76.506  1.00  0.00           H  
ATOM   1826  HE3 MET   127      54.320  23.103  76.139  1.00  0.00           H  
ATOM   1827  C   MET   127      50.923  23.577  71.226  1.00  0.00           C  
ATOM   1828  O   MET   127      49.943  24.348  71.460  1.00  0.00           O  
ATOM   1829  N   PRO   128      50.806  22.529  70.344  1.00  0.00           N  
ATOM   1830  CD  PRO   128      51.877  21.721  69.777  1.00  0.00           C  
ATOM   1831  HD2 PRO   128      52.323  21.050  70.508  1.00  0.00           H  
ATOM   1832  HD3 PRO   128      52.687  22.278  69.313  1.00  0.00           H  
ATOM   1833  CG  PRO   128      51.224  20.828  68.683  1.00  0.00           C  
ATOM   1834  HG2 PRO   128      51.739  19.880  68.545  1.00  0.00           H  
ATOM   1835  HG3 PRO   128      51.184  21.305  67.706  1.00  0.00           H  
ATOM   1836  CB  PRO   128      49.791  20.740  69.119  1.00  0.00           C  
ATOM   1837  HB2 PRO   128      49.778  19.998  69.914  1.00  0.00           H  
ATOM   1838  HB3 PRO   128      49.099  20.433  68.337  1.00  0.00           H  
ATOM   1839  CA  PRO   128      49.580  22.087  69.804  1.00  0.00           C  
ATOM   1840  HA  PRO   128      49.388  22.798  69.003  1.00  0.00           H  
ATOM   1841  C   PRO   128      48.467  21.774  70.806  1.00  0.00           C  
ATOM   1842  O   PRO   128      48.684  21.325  71.943  1.00  0.00           O  
ATOM   1843  N   SER   129      47.217  21.867  70.329  1.00  0.00           N  
ATOM   1844  H   SER   129      47.085  22.122  69.360  1.00  0.00           H  
ATOM   1845  CA  SER   129      46.164  21.654  71.284  1.00  0.00           C  
ATOM   1846  HA  SER   129      46.355  22.295  72.142  1.00  0.00           H  
ATOM   1847  CB  SER   129      44.856  22.052  70.679  1.00  0.00           C  
ATOM   1848  HB2 SER   129      44.988  23.097  70.406  1.00  0.00           H  
ATOM   1849  HB3 SER   129      44.671  21.415  69.817  1.00  0.00           H  
ATOM   1850  OG  SER   129      43.711  21.871  71.545  1.00  0.00           O  
ATOM   1851  HG  SER   129      43.587  22.755  71.922  1.00  0.00           H  
ATOM   1852  C   SER   129      46.116  20.121  71.718  1.00  0.00           C  
ATOM   1853  O   SER   129      45.837  19.305  70.851  1.00  0.00           O  
ATOM   1854  N   GLU   130      46.280  19.815  73.024  1.00  0.00           N  
ATOM   1855  H   GLU   130      46.555  20.497  73.718  1.00  0.00           H  
ATOM   1856  CA  GLU   130      45.751  18.551  73.602  1.00  0.00           C  
ATOM   1857  HA  GLU   130      46.368  17.781  73.145  1.00  0.00           H  
ATOM   1858  CB  GLU   130      45.822  18.588  75.119  1.00  0.00           C  
ATOM   1859  HB2 GLU   130      46.738  19.084  75.435  1.00  0.00           H  
ATOM   1860  HB3 GLU   130      45.049  19.206  75.572  1.00  0.00           H  
ATOM   1861  CG  GLU   130      45.633  17.227  75.841  1.00  0.00           C  
ATOM   1862  HG2 GLU   130      45.332  17.310  76.884  1.00  0.00           H  
ATOM   1863  HG3 GLU   130      44.810  16.736  75.326  1.00  0.00           H  
ATOM   1864  CD  GLU   130      46.785  16.208  75.716  1.00  0.00           C  
ATOM   1865  OE1 GLU   130      47.191  15.773  74.594  1.00  0.00           O  
ATOM   1866  OE2 GLU   130      47.364  15.808  76.755  1.00  0.00           O  
ATOM   1867  C   GLU   130      44.383  18.198  73.206  1.00  0.00           C  
ATOM   1868  O   GLU   130      44.100  17.066  72.922  1.00  0.00           O  
ATOM   1869  N   GLU   131      43.516  19.265  73.121  1.00  0.00           N  
ATOM   1870  H   GLU   131      43.882  20.194  73.277  1.00  0.00           H  
ATOM   1871  CA  GLU   131      42.077  18.979  72.863  1.00  0.00           C  
ATOM   1872  HA  GLU   131      41.922  18.109  73.497  1.00  0.00           H  
ATOM   1873  CB  GLU   131      41.176  20.074  73.419  1.00  0.00           C  
ATOM   1874  HB2 GLU   131      41.596  20.221  74.413  1.00  0.00           H  
ATOM   1875  HB3 GLU   131      41.352  20.911  72.746  1.00  0.00           H  
ATOM   1876  CG  GLU   131      39.688  19.680  73.559  1.00  0.00           C  
ATOM   1877  HG2 GLU   131      39.095  20.563  73.788  1.00  0.00           H  
ATOM   1878  HG3 GLU   131      39.378  19.234  72.616  1.00  0.00           H  
ATOM   1879  CD  GLU   131      39.511  18.754  74.804  1.00  0.00           C  
ATOM   1880  OE1 GLU   131      39.085  19.245  75.851  1.00  0.00           O  
ATOM   1881  OE2 GLU   131      39.693  17.522  74.785  1.00  0.00           O  
ATOM   1882  C   GLU   131      41.736  18.657  71.364  1.00  0.00           C  
ATOM   1883  O   GLU   131      40.966  17.770  71.022  1.00  0.00           O  
ATOM   1884  N   GLY   132      42.372  19.447  70.455  1.00  0.00           N  
ATOM   1885  H   GLY   132      43.033  20.165  70.718  1.00  0.00           H  
ATOM   1886  CA  GLY   132      41.892  19.672  69.102  1.00  0.00           C  
ATOM   1887  HA2 GLY   132      40.926  19.198  68.945  1.00  0.00           H  
ATOM   1888  HA3 GLY   132      41.791  20.722  68.840  1.00  0.00           H  
ATOM   1889  C   GLY   132      42.783  18.974  68.030  1.00  0.00           C  
ATOM   1890  O   GLY   132      42.332  19.071  66.864  1.00  0.00           O  
ATOM   1891  N   TYR   133      43.901  18.350  68.445  1.00  0.00           N  
ATOM   1892  H   TYR   133      44.184  18.363  69.416  1.00  0.00           H  
ATOM   1893  CA  TYR   133      44.955  18.208  67.459  1.00  0.00           C  
ATOM   1894  HA  TYR   133      44.469  18.048  66.499  1.00  0.00           H  
ATOM   1895  CB  TYR   133      45.858  19.433  67.346  1.00  0.00           C  
ATOM   1896  HB2 TYR   133      45.439  20.184  68.013  1.00  0.00           H  
ATOM   1897  HB3 TYR   133      46.808  19.156  67.800  1.00  0.00           H  
ATOM   1898  CG  TYR   133      46.188  20.002  66.022  1.00  0.00           C  
ATOM   1899  CD1 TYR   133      45.251  20.830  65.405  1.00  0.00           C  
ATOM   1900  HD1 TYR   133      44.292  21.038  65.863  1.00  0.00           H  
ATOM   1901  CE1 TYR   133      45.435  21.255  64.126  1.00  0.00           C  
ATOM   1902  HE1 TYR   133      44.695  21.964  63.776  1.00  0.00           H  
ATOM   1903  CZ  TYR   133      46.518  20.898  63.338  1.00  0.00           C  
ATOM   1904  OH  TYR   133      46.780  21.397  62.084  1.00  0.00           O  
ATOM   1905  HH  TYR   133      46.372  22.275  62.041  1.00  0.00           H  
ATOM   1906  CE2 TYR   133      47.476  20.013  63.867  1.00  0.00           C  
ATOM   1907  HE2 TYR   133      48.266  19.703  63.193  1.00  0.00           H  
ATOM   1908  CD2 TYR   133      47.240  19.534  65.216  1.00  0.00           C  
ATOM   1909  HD2 TYR   133      47.968  18.865  65.659  1.00  0.00           H  
ATOM   1910  C   TYR   133      45.693  16.823  67.637  1.00  0.00           C  
ATOM   1911  O   TYR   133      46.768  16.562  67.055  1.00  0.00           O  
ATOM   1912  N   GLN   134      45.028  15.860  68.415  1.00  0.00           N  
ATOM   1913  H   GLN   134      44.150  16.193  68.789  1.00  0.00           H  
ATOM   1914  CA  GLN   134      45.568  14.522  68.595  1.00  0.00           C  
ATOM   1915  HA  GLN   134      46.590  14.464  68.226  1.00  0.00           H  
ATOM   1916  CB  GLN   134      45.420  14.162  70.046  1.00  0.00           C  
ATOM   1917  HB2 GLN   134      44.386  14.355  70.324  1.00  0.00           H  
ATOM   1918  HB3 GLN   134      45.518  13.081  70.119  1.00  0.00           H  
ATOM   1919  CG  GLN   134      46.447  14.816  70.911  1.00  0.00           C  
ATOM   1920  HG2 GLN   134      46.675  15.778  70.457  1.00  0.00           H  
ATOM   1921  HG3 GLN   134      45.990  15.176  71.830  1.00  0.00           H  
ATOM   1922  CD  GLN   134      47.710  14.098  71.217  1.00  0.00           C  
ATOM   1923  OE1 GLN   134      48.435  13.536  70.415  1.00  0.00           O  
ATOM   1924  NE2 GLN   134      48.217  14.158  72.448  1.00  0.00           N  
ATOM   1925 HE21 GLN   134      49.156  13.818  72.607  1.00  0.00           H  
ATOM   1926 HE22 GLN   134      47.790  14.616  73.242  1.00  0.00           H  
ATOM   1927  C   GLN   134      44.941  13.493  67.677  1.00  0.00           C  
ATOM   1928  O   GLN   134      45.528  12.468  67.276  1.00  0.00           O  
ATOM   1929  N   ASP   135      43.590  13.653  67.421  1.00  0.00           N  
ATOM   1930  H   ASP   135      43.136  14.315  68.037  1.00  0.00           H  
ATOM   1931  CA  ASP   135      42.787  12.534  66.995  1.00  0.00           C  
ATOM   1932  HA  ASP   135      43.448  11.868  66.444  1.00  0.00           H  
ATOM   1933  CB  ASP   135      42.396  11.727  68.207  1.00  0.00           C  
ATOM   1934  HB2 ASP   135      42.149  10.732  67.841  1.00  0.00           H  
ATOM   1935  HB3 ASP   135      43.231  11.535  68.877  1.00  0.00           H  
ATOM   1936  CG  ASP   135      41.170  12.202  69.076  1.00  0.00           C  
ATOM   1937  OD1 ASP   135      40.926  13.440  69.157  1.00  0.00           O  
ATOM   1938  OD2 ASP   135      40.546  11.311  69.707  1.00  0.00           O  
ATOM   1939  C   ASP   135      41.588  12.847  66.053  1.00  0.00           C  
ATOM   1940  O   ASP   135      40.815  11.915  65.876  1.00  0.00           O  
ATOM   1941  N   TYR   136      41.608  13.933  65.294  1.00  0.00           N  
ATOM   1942  H   TYR   136      42.440  14.453  65.050  1.00  0.00           H  
ATOM   1943  CA  TYR   136      40.495  14.253  64.418  1.00  0.00           C  
ATOM   1944  HA  TYR   136      39.559  14.092  64.949  1.00  0.00           H  
ATOM   1945  CB  TYR   136      40.562  15.762  64.096  1.00  0.00           C  
ATOM   1946  HB2 TYR   136      39.689  16.197  63.615  1.00  0.00           H  
ATOM   1947  HB3 TYR   136      40.514  16.170  65.104  1.00  0.00           H  
ATOM   1948  CG  TYR   136      41.842  16.288  63.449  1.00  0.00           C  
ATOM   1949  CD1 TYR   136      42.960  16.612  64.233  1.00  0.00           C  
ATOM   1950  HD1 TYR   136      42.885  16.746  65.306  1.00  0.00           H  
ATOM   1951  CE1 TYR   136      44.207  16.914  63.606  1.00  0.00           C  
ATOM   1952  HE1 TYR   136      45.115  17.020  64.189  1.00  0.00           H  
ATOM   1953  CZ  TYR   136      44.296  16.968  62.180  1.00  0.00           C  
ATOM   1954  OH  TYR   136      45.475  17.355  61.564  1.00  0.00           O  
ATOM   1955  HH  TYR   136      45.315  17.474  60.615  1.00  0.00           H  
ATOM   1956  CE2 TYR   136      43.203  16.545  61.439  1.00  0.00           C  
ATOM   1957  HE2 TYR   136      43.193  16.492  60.357  1.00  0.00           H  
ATOM   1958  CD2 TYR   136      41.963  16.168  62.069  1.00  0.00           C  
ATOM   1959  HD2 TYR   136      41.151  15.777  61.468  1.00  0.00           H  
ATOM   1960  C   TYR   136      40.533  13.421  63.147  1.00  0.00           C  
ATOM   1961  O   TYR   136      41.570  12.776  62.887  1.00  0.00           O  
ATOM   1962  N   GLU   137      39.478  13.507  62.281  1.00  0.00           N  
ATOM   1963  H   GLU   137      38.674  14.060  62.550  1.00  0.00           H  
ATOM   1964  CA  GLU   137      39.451  12.893  60.973  1.00  0.00           C  
ATOM   1965  HA  GLU   137      40.189  12.095  60.985  1.00  0.00           H  
ATOM   1966  CB  GLU   137      38.054  12.280  60.827  1.00  0.00           C  
ATOM   1967  HB2 GLU   137      37.385  13.064  60.480  1.00  0.00           H  
ATOM   1968  HB3 GLU   137      38.271  11.685  59.942  1.00  0.00           H  
ATOM   1969  CG  GLU   137      37.546  11.323  61.972  1.00  0.00           C  
ATOM   1970  HG2 GLU   137      37.528  11.918  62.883  1.00  0.00           H  
ATOM   1971  HG3 GLU   137      36.551  10.952  61.733  1.00  0.00           H  
ATOM   1972  CD  GLU   137      38.398  10.121  62.276  1.00  0.00           C  
ATOM   1973  OE1 GLU   137      39.323   9.807  61.545  1.00  0.00           O  
ATOM   1974  OE2 GLU   137      37.928   9.295  63.070  1.00  0.00           O  
ATOM   1975  C   GLU   137      39.767  13.927  59.918  1.00  0.00           C  
ATOM   1976  O   GLU   137      39.324  15.070  59.853  1.00  0.00           O  
ATOM   1977  N   PRO   138      40.639  13.538  58.863  1.00  0.00           N  
ATOM   1978  CD  PRO   138      41.654  12.549  58.952  1.00  0.00           C  
ATOM   1979  HD2 PRO   138      41.196  11.563  58.919  1.00  0.00           H  
ATOM   1980  HD3 PRO   138      42.179  12.752  59.883  1.00  0.00           H  
ATOM   1981  CG  PRO   138      42.621  12.779  57.774  1.00  0.00           C  
ATOM   1982  HG2 PRO   138      42.344  12.140  56.938  1.00  0.00           H  
ATOM   1983  HG3 PRO   138      43.665  12.519  57.937  1.00  0.00           H  
ATOM   1984  CB  PRO   138      42.438  14.218  57.335  1.00  0.00           C  
ATOM   1985  HB2 PRO   138      42.714  14.539  56.332  1.00  0.00           H  
ATOM   1986  HB3 PRO   138      43.151  14.730  57.978  1.00  0.00           H  
ATOM   1987  CA  PRO   138      40.970  14.465  57.795  1.00  0.00           C  
ATOM   1988  HA  PRO   138      40.934  15.521  58.054  1.00  0.00           H  
ATOM   1989  C   PRO   138      39.903  14.313  56.745  1.00  0.00           C  
ATOM   1990  O   PRO   138      40.081  13.768  55.637  1.00  0.00           O  
ATOM   1991  N   GLU   139      38.645  14.742  57.078  1.00  0.00           N  
ATOM   1992  H   GLU   139      38.464  15.415  57.810  1.00  0.00           H  
ATOM   1993  CA  GLU   139      37.464  14.219  56.421  1.00  0.00           C  
ATOM   1994  HA  GLU   139      37.806  13.948  55.424  1.00  0.00           H  
ATOM   1995  CB  GLU   139      36.851  12.914  57.053  1.00  0.00           C  
ATOM   1996  HB2 GLU   139      36.859  12.896  58.141  1.00  0.00           H  
ATOM   1997  HB3 GLU   139      35.782  12.875  56.854  1.00  0.00           H  
ATOM   1998  CG  GLU   139      37.401  11.695  56.500  1.00  0.00           C  
ATOM   1999  HG2 GLU   139      38.458  11.878  56.317  1.00  0.00           H  
ATOM   2000  HG3 GLU   139      37.377  10.899  57.241  1.00  0.00           H  
ATOM   2001  CD  GLU   139      36.717  11.257  55.165  1.00  0.00           C  
ATOM   2002  OE1 GLU   139      36.817  10.099  54.768  1.00  0.00           O  
ATOM   2003  OE2 GLU   139      36.052  12.078  54.442  1.00  0.00           O  
ATOM   2004  C   GLU   139      36.406  15.348  56.213  1.00  0.00           C  
ATOM   2005  O   GLU   139      36.447  16.450  56.788  1.00  0.00           O  
ATOM   2006  N   ALA   140      35.392  15.113  55.326  1.00  0.00           N  
ATOM   2007  H   ALA   140      35.326  14.186  54.927  1.00  0.00           H  
ATOM   2008  CA  ALA   140      34.310  15.958  54.896  1.00  0.00           C  
ATOM   2009  HA  ALA   140      34.293  16.790  55.596  1.00  0.00           H  
ATOM   2010  CB  ALA   140      34.450  16.302  53.440  1.00  0.00           C  
ATOM   2011  HB1 ALA   140      33.774  17.132  53.245  1.00  0.00           H  
ATOM   2012  HB2 ALA   140      35.465  16.678  53.324  1.00  0.00           H  
ATOM   2013  HB3 ALA   140      34.299  15.466  52.760  1.00  0.00           H  
ATOM   2014  C   ALA   140      32.950  15.255  55.201  1.00  0.00           C  
ATOM   2015  O   ALA   140      32.642  14.157  54.669  1.00  0.00           O  
ATOM   2016  OXT ALA   140      32.247  15.764  56.099  1.00  0.00           O  
TER    2017      ALA   140 
ATOM   2017  N   MET   141      35.297  13.335  24.995  1.00  0.00           N  
ATOM   2018  H1  MET   141      35.211  12.577  25.696  1.00  0.00           H  
ATOM   2019  H2  MET   141      35.522  12.902  24.082  1.00  0.00           H  
ATOM   2020  H3  MET   141      34.361  13.759  24.869  1.00  0.00           H  
ATOM   2021  CA  MET   141      36.193  14.367  25.575  1.00  0.00           C  
ATOM   2022  HA  MET   141      36.191  15.182  24.855  1.00  0.00           H  
ATOM   2023  CB  MET   141      35.680  14.868  26.882  1.00  0.00           C  
ATOM   2024  HB2 MET   141      34.621  15.119  26.861  1.00  0.00           H  
ATOM   2025  HB3 MET   141      35.846  14.124  27.658  1.00  0.00           H  
ATOM   2026  CG  MET   141      36.379  16.184  27.373  1.00  0.00           C  
ATOM   2027  HG2 MET   141      36.058  16.408  28.388  1.00  0.00           H  
ATOM   2028  HG3 MET   141      37.453  16.013  27.406  1.00  0.00           H  
ATOM   2029  SD  MET   141      36.178  17.602  26.296  1.00  0.00           S  
ATOM   2030  CE  MET   141      36.769  18.940  27.357  1.00  0.00           C  
ATOM   2031  HE1 MET   141      36.005  18.924  28.131  1.00  0.00           H  
ATOM   2032  HE2 MET   141      37.776  18.752  27.724  1.00  0.00           H  
ATOM   2033  HE3 MET   141      36.658  19.831  26.743  1.00  0.00           H  
ATOM   2034  C   MET   141      37.599  13.859  25.629  1.00  0.00           C  
ATOM   2035  O   MET   141      38.189  13.568  26.635  1.00  0.00           O  
ATOM   2036  N   ASP   142      38.230  13.727  24.447  1.00  0.00           N  
ATOM   2037  H   ASP   142      37.844  14.218  23.651  1.00  0.00           H  
ATOM   2038  CA  ASP   142      39.656  13.337  24.374  1.00  0.00           C  
ATOM   2039  HA  ASP   142      39.692  12.251  24.431  1.00  0.00           H  
ATOM   2040  CB  ASP   142      40.279  13.551  23.056  1.00  0.00           C  
ATOM   2041  HB2 ASP   142      41.361  13.455  23.124  1.00  0.00           H  
ATOM   2042  HB3 ASP   142      39.920  12.748  22.415  1.00  0.00           H  
ATOM   2043  CG  ASP   142      39.962  14.824  22.242  1.00  0.00           C  
ATOM   2044  OD1 ASP   142      40.364  15.906  22.739  1.00  0.00           O  
ATOM   2045  OD2 ASP   142      39.301  14.839  21.180  1.00  0.00           O  
ATOM   2046  C   ASP   142      40.544  13.970  25.393  1.00  0.00           C  
ATOM   2047  O   ASP   142      41.476  13.353  25.935  1.00  0.00           O  
ATOM   2048  N   VAL   143      40.333  15.263  25.776  1.00  0.00           N  
ATOM   2049  H   VAL   143      39.633  15.772  25.254  1.00  0.00           H  
ATOM   2050  CA  VAL   143      41.359  15.925  26.641  1.00  0.00           C  
ATOM   2051  HA  VAL   143      42.332  15.549  26.334  1.00  0.00           H  
ATOM   2052  CB  VAL   143      41.433  17.441  26.406  1.00  0.00           C  
ATOM   2053  HB  VAL   143      42.080  17.873  27.167  1.00  0.00           H  
ATOM   2054  CG1 VAL   143      42.076  17.740  25.076  1.00  0.00           C  
ATOM   2055 HG11 VAL   143      41.425  17.591  24.216  1.00  0.00           H  
ATOM   2056 HG12 VAL   143      42.443  18.762  25.001  1.00  0.00           H  
ATOM   2057 HG13 VAL   143      42.966  17.133  24.924  1.00  0.00           H  
ATOM   2058  CG2 VAL   143      40.180  18.302  26.382  1.00  0.00           C  
ATOM   2059 HG21 VAL   143      39.897  18.510  27.412  1.00  0.00           H  
ATOM   2060 HG22 VAL   143      40.369  19.275  25.932  1.00  0.00           H  
ATOM   2061 HG23 VAL   143      39.387  17.801  25.831  1.00  0.00           H  
ATOM   2062  C   VAL   143      41.110  15.733  28.068  1.00  0.00           C  
ATOM   2063  O   VAL   143      41.922  16.143  28.892  1.00  0.00           O  
ATOM   2064  N   PHE   144      39.943  14.998  28.401  1.00  0.00           N  
ATOM   2065  H   PHE   144      39.240  14.701  27.738  1.00  0.00           H  
ATOM   2066  CA  PHE   144      39.765  14.482  29.748  1.00  0.00           C  
ATOM   2067  HA  PHE   144      39.834  15.353  30.395  1.00  0.00           H  
ATOM   2068  CB  PHE   144      38.302  14.038  29.987  1.00  0.00           C  
ATOM   2069  HB2 PHE   144      37.660  14.847  29.644  1.00  0.00           H  
ATOM   2070  HB3 PHE   144      38.009  13.189  29.373  1.00  0.00           H  
ATOM   2071  CG  PHE   144      38.078  13.608  31.420  1.00  0.00           C  
ATOM   2072  CD1 PHE   144      38.584  12.411  31.982  1.00  0.00           C  
ATOM   2073  HD1 PHE   144      39.188  11.756  31.365  1.00  0.00           H  
ATOM   2074  CE1 PHE   144      38.154  12.098  33.268  1.00  0.00           C  
ATOM   2075  HE1 PHE   144      38.284  11.094  33.655  1.00  0.00           H  
ATOM   2076  CZ  PHE   144      37.383  12.963  34.002  1.00  0.00           C  
ATOM   2077  HZ  PHE   144      37.110  12.763  35.031  1.00  0.00           H  
ATOM   2078  CE2 PHE   144      37.058  14.215  33.509  1.00  0.00           C  
ATOM   2079  HE2 PHE   144      36.468  14.908  34.097  1.00  0.00           H  
ATOM   2080  CD2 PHE   144      37.410  14.518  32.202  1.00  0.00           C  
ATOM   2081  HD2 PHE   144      37.081  15.453  31.764  1.00  0.00           H  
ATOM   2082  C   PHE   144      40.850  13.547  30.272  1.00  0.00           C  
ATOM   2083  O   PHE   144      41.440  13.759  31.350  1.00  0.00           O  
ATOM   2084  N   MET   145      41.277  12.523  29.519  1.00  0.00           N  
ATOM   2085  H   MET   145      40.750  12.303  28.685  1.00  0.00           H  
ATOM   2086  CA  MET   145      42.211  11.519  30.043  1.00  0.00           C  
ATOM   2087  HA  MET   145      41.911  11.234  31.049  1.00  0.00           H  
ATOM   2088  CB  MET   145      42.235  10.289  29.198  1.00  0.00           C  
ATOM   2089  HB2 MET   145      41.225   9.892  29.284  1.00  0.00           H  
ATOM   2090  HB3 MET   145      42.300  10.571  28.148  1.00  0.00           H  
ATOM   2091  CG  MET   145      43.292   9.279  29.493  1.00  0.00           C  
ATOM   2092  HG2 MET   145      43.161   8.325  28.986  1.00  0.00           H  
ATOM   2093  HG3 MET   145      44.300   9.644  29.307  1.00  0.00           H  
ATOM   2094  SD  MET   145      43.364   8.926  31.360  1.00  0.00           S  
ATOM   2095  CE  MET   145      43.430   7.102  31.138  1.00  0.00           C  
ATOM   2096  HE1 MET   145      43.817   6.594  32.018  1.00  0.00           H  
ATOM   2097  HE2 MET   145      42.425   6.717  30.980  1.00  0.00           H  
ATOM   2098  HE3 MET   145      44.010   6.930  30.234  1.00  0.00           H  
ATOM   2099  C   MET   145      43.629  12.155  30.008  1.00  0.00           C  
ATOM   2100  O   MET   145      44.392  12.158  31.017  1.00  0.00           O  
ATOM   2101  N   LYS   146      43.954  12.860  28.910  1.00  0.00           N  
ATOM   2102  H   LYS   146      43.314  12.823  28.128  1.00  0.00           H  
ATOM   2103  CA  LYS   146      45.212  13.650  28.800  1.00  0.00           C  
ATOM   2104  HA  LYS   146      45.987  12.915  29.007  1.00  0.00           H  
ATOM   2105  CB  LYS   146      45.473  14.225  27.452  1.00  0.00           C  
ATOM   2106  HB2 LYS   146      44.791  15.068  27.360  1.00  0.00           H  
ATOM   2107  HB3 LYS   146      46.431  14.714  27.287  1.00  0.00           H  
ATOM   2108  CG  LYS   146      45.285  13.222  26.277  1.00  0.00           C  
ATOM   2109  HG2 LYS   146      44.421  12.578  26.429  1.00  0.00           H  
ATOM   2110  HG3 LYS   146      45.053  13.875  25.438  1.00  0.00           H  
ATOM   2111  CD  LYS   146      46.658  12.517  26.099  1.00  0.00           C  
ATOM   2112  HD2 LYS   146      47.462  13.231  25.926  1.00  0.00           H  
ATOM   2113  HD3 LYS   146      47.018  12.069  27.023  1.00  0.00           H  
ATOM   2114  CE  LYS   146      46.697  11.368  25.103  1.00  0.00           C  
ATOM   2115  HE2 LYS   146      46.525  11.735  24.095  1.00  0.00           H  
ATOM   2116  HE3 LYS   146      47.674  10.894  25.165  1.00  0.00           H  
ATOM   2117  NZ  LYS   146      45.754  10.292  25.472  1.00  0.00           N  
ATOM   2118  HZ1 LYS   146      45.735   9.728  24.604  1.00  0.00           H  
ATOM   2119  HZ2 LYS   146      46.216   9.812  26.265  1.00  0.00           H  
ATOM   2120  HZ3 LYS   146      44.800  10.657  25.648  1.00  0.00           H  
ATOM   2121  C   LYS   146      45.287  14.654  29.961  1.00  0.00           C  
ATOM   2122  O   LYS   146      46.380  14.910  30.448  1.00  0.00           O  
ATOM   2123  N   GLY   147      44.114  15.136  30.506  1.00  0.00           N  
ATOM   2124  H   GLY   147      43.252  15.016  29.992  1.00  0.00           H  
ATOM   2125  CA  GLY   147      43.915  15.985  31.642  1.00  0.00           C  
ATOM   2126  HA2 GLY   147      44.378  16.942  31.414  1.00  0.00           H  
ATOM   2127  HA3 GLY   147      42.861  16.224  31.763  1.00  0.00           H  
ATOM   2128  C   GLY   147      44.376  15.264  32.953  1.00  0.00           C  
ATOM   2129  O   GLY   147      45.041  15.839  33.809  1.00  0.00           O  
ATOM   2130  N   LEU   148      43.908  14.010  33.014  1.00  0.00           N  
ATOM   2131  H   LEU   148      43.457  13.588  32.213  1.00  0.00           H  
ATOM   2132  CA  LEU   148      43.858  13.322  34.280  1.00  0.00           C  
ATOM   2133  HA  LEU   148      43.541  14.023  35.050  1.00  0.00           H  
ATOM   2134  CB  LEU   148      42.859  12.113  34.090  1.00  0.00           C  
ATOM   2135  HB2 LEU   148      41.927  12.431  33.626  1.00  0.00           H  
ATOM   2136  HB3 LEU   148      43.261  11.420  33.355  1.00  0.00           H  
ATOM   2137  CG  LEU   148      42.652  11.288  35.364  1.00  0.00           C  
ATOM   2138  HG  LEU   148      43.478  10.608  35.564  1.00  0.00           H  
ATOM   2139  CD1 LEU   148      42.182  12.044  36.567  1.00  0.00           C  
ATOM   2140 HD11 LEU   148      42.889  12.775  36.954  1.00  0.00           H  
ATOM   2141 HD12 LEU   148      41.330  12.673  36.316  1.00  0.00           H  
ATOM   2142 HD13 LEU   148      41.838  11.388  37.363  1.00  0.00           H  
ATOM   2143  CD2 LEU   148      41.511  10.343  35.073  1.00  0.00           C  
ATOM   2144 HD21 LEU   148      41.307   9.798  35.993  1.00  0.00           H  
ATOM   2145 HD22 LEU   148      40.569  10.870  34.935  1.00  0.00           H  
ATOM   2146 HD23 LEU   148      41.735   9.645  34.268  1.00  0.00           H  
ATOM   2147  C   LEU   148      45.250  12.859  34.712  1.00  0.00           C  
ATOM   2148  O   LEU   148      45.699  12.995  35.848  1.00  0.00           O  
ATOM   2149  N   SER   149      46.014  12.321  33.648  1.00  0.00           N  
ATOM   2150  H   SER   149      45.721  12.477  32.693  1.00  0.00           H  
ATOM   2151  CA  SER   149      47.438  12.139  33.810  1.00  0.00           C  
ATOM   2152  HA  SER   149      47.619  11.349  34.536  1.00  0.00           H  
ATOM   2153  CB  SER   149      48.210  11.642  32.548  1.00  0.00           C  
ATOM   2154  HB2 SER   149      49.282  11.818  32.594  1.00  0.00           H  
ATOM   2155  HB3 SER   149      48.193  10.555  32.541  1.00  0.00           H  
ATOM   2156  OG  SER   149      47.774  12.250  31.342  1.00  0.00           O  
ATOM   2157  HG  SER   149      47.392  11.484  30.885  1.00  0.00           H  
ATOM   2158  C   SER   149      48.129  13.435  34.169  1.00  0.00           C  
ATOM   2159  O   SER   149      48.914  13.372  35.131  1.00  0.00           O  
ATOM   2160  N   LYS   150      47.785  14.585  33.582  1.00  0.00           N  
ATOM   2161  H   LYS   150      47.270  14.523  32.714  1.00  0.00           H  
ATOM   2162  CA  LYS   150      48.481  15.804  33.944  1.00  0.00           C  
ATOM   2163  HA  LYS   150      49.547  15.624  33.826  1.00  0.00           H  
ATOM   2164  CB  LYS   150      47.949  16.825  32.934  1.00  0.00           C  
ATOM   2165  HB2 LYS   150      47.722  16.367  31.973  1.00  0.00           H  
ATOM   2166  HB3 LYS   150      46.956  17.100  33.282  1.00  0.00           H  
ATOM   2167  CG  LYS   150      48.745  18.061  32.774  1.00  0.00           C  
ATOM   2168  HG2 LYS   150      48.141  18.800  32.251  1.00  0.00           H  
ATOM   2169  HG3 LYS   150      48.935  18.502  33.751  1.00  0.00           H  
ATOM   2170  CD  LYS   150      50.058  17.721  32.005  1.00  0.00           C  
ATOM   2171  HD2 LYS   150      50.614  17.036  32.641  1.00  0.00           H  
ATOM   2172  HD3 LYS   150      49.882  17.291  31.021  1.00  0.00           H  
ATOM   2173  CE  LYS   150      50.814  19.008  31.849  1.00  0.00           C  
ATOM   2174  HE2 LYS   150      50.217  19.722  31.287  1.00  0.00           H  
ATOM   2175  HE3 LYS   150      51.024  19.400  32.841  1.00  0.00           H  
ATOM   2176  NZ  LYS   150      52.085  18.773  31.116  1.00  0.00           N  
ATOM   2177  HZ1 LYS   150      51.787  18.626  30.135  1.00  0.00           H  
ATOM   2178  HZ2 LYS   150      52.682  19.616  31.192  1.00  0.00           H  
ATOM   2179  HZ3 LYS   150      52.562  18.021  31.646  1.00  0.00           H  
ATOM   2180  C   LYS   150      48.139  16.276  35.345  1.00  0.00           C  
ATOM   2181  O   LYS   150      48.953  16.961  35.975  1.00  0.00           O  
ATOM   2182  N   ALA   151      46.916  16.026  35.836  1.00  0.00           N  
ATOM   2183  H   ALA   151      46.237  15.668  35.178  1.00  0.00           H  
ATOM   2184  CA  ALA   151      46.408  16.606  37.020  1.00  0.00           C  
ATOM   2185  HA  ALA   151      46.561  17.682  37.065  1.00  0.00           H  
ATOM   2186  CB  ALA   151      44.903  16.333  37.131  1.00  0.00           C  
ATOM   2187  HB1 ALA   151      44.648  15.275  37.167  1.00  0.00           H  
ATOM   2188  HB2 ALA   151      44.514  16.904  37.971  1.00  0.00           H  
ATOM   2189  HB3 ALA   151      44.448  16.716  36.219  1.00  0.00           H  
ATOM   2190  C   ALA   151      47.065  15.996  38.302  1.00  0.00           C  
ATOM   2191  O   ALA   151      47.149  16.557  39.355  1.00  0.00           O  
ATOM   2192  N   LYS   152      47.682  14.791  38.043  1.00  0.00           N  
ATOM   2193  H   LYS   152      47.693  14.354  37.131  1.00  0.00           H  
ATOM   2194  CA  LYS   152      48.227  13.898  39.137  1.00  0.00           C  
ATOM   2195  HA  LYS   152      47.830  14.124  40.124  1.00  0.00           H  
ATOM   2196  CB  LYS   152      47.785  12.419  38.963  1.00  0.00           C  
ATOM   2197  HB2 LYS   152      47.920  11.889  39.904  1.00  0.00           H  
ATOM   2198  HB3 LYS   152      46.724  12.448  38.720  1.00  0.00           H  
ATOM   2199  CG  LYS   152      48.454  11.794  37.735  1.00  0.00           C  
ATOM   2200  HG2 LYS   152      47.815  11.600  36.875  1.00  0.00           H  
ATOM   2201  HG3 LYS   152      49.356  12.350  37.489  1.00  0.00           H  
ATOM   2202  CD  LYS   152      48.857  10.350  38.079  1.00  0.00           C  
ATOM   2203  HD2 LYS   152      49.404  10.328  39.020  1.00  0.00           H  
ATOM   2204  HD3 LYS   152      47.942   9.777  38.213  1.00  0.00           H  
ATOM   2205  CE  LYS   152      49.702   9.840  36.985  1.00  0.00           C  
ATOM   2206  HE2 LYS   152      49.210   9.996  36.028  1.00  0.00           H  
ATOM   2207  HE3 LYS   152      50.675  10.325  36.949  1.00  0.00           H  
ATOM   2208  NZ  LYS   152      49.900   8.357  37.249  1.00  0.00           N  
ATOM   2209  HZ1 LYS   152      48.936   7.979  37.218  1.00  0.00           H  
ATOM   2210  HZ2 LYS   152      50.362   7.906  36.440  1.00  0.00           H  
ATOM   2211  HZ3 LYS   152      50.324   8.069  38.149  1.00  0.00           H  
ATOM   2212  C   LYS   152      49.746  14.129  39.345  1.00  0.00           C  
ATOM   2213  O   LYS   152      50.434  13.321  39.921  1.00  0.00           O  
ATOM   2214  N   GLU   153      50.237  15.270  38.824  1.00  0.00           N  
ATOM   2215  H   GLU   153      49.726  15.833  38.157  1.00  0.00           H  
ATOM   2216  CA  GLU   153      51.619  15.532  38.901  1.00  0.00           C  
ATOM   2217  HA  GLU   153      51.974  15.223  39.882  1.00  0.00           H  
ATOM   2218  CB  GLU   153      52.512  14.792  37.930  1.00  0.00           C  
ATOM   2219  HB2 GLU   153      53.492  14.774  38.403  1.00  0.00           H  
ATOM   2220  HB3 GLU   153      52.202  13.753  38.021  1.00  0.00           H  
ATOM   2221  CG  GLU   153      52.562  15.197  36.477  1.00  0.00           C  
ATOM   2222  HG2 GLU   153      52.933  14.305  35.977  1.00  0.00           H  
ATOM   2223  HG3 GLU   153      51.547  15.550  36.302  1.00  0.00           H  
ATOM   2224  CD  GLU   153      53.502  16.253  36.132  1.00  0.00           C  
ATOM   2225  OE1 GLU   153      53.058  17.346  36.024  1.00  0.00           O  
ATOM   2226  OE2 GLU   153      54.688  15.956  36.006  1.00  0.00           O  
ATOM   2227  C   GLU   153      51.853  17.045  38.921  1.00  0.00           C  
ATOM   2228  O   GLU   153      51.021  17.917  38.500  1.00  0.00           O  
ATOM   2229  N   GLY   154      53.011  17.384  39.495  1.00  0.00           N  
ATOM   2230  H   GLY   154      53.582  16.714  39.992  1.00  0.00           H  
ATOM   2231  CA  GLY   154      53.399  18.766  39.789  1.00  0.00           C  
ATOM   2232  HA2 GLY   154      54.412  18.721  40.183  1.00  0.00           H  
ATOM   2233  HA3 GLY   154      53.406  19.238  38.809  1.00  0.00           H  
ATOM   2234  C   GLY   154      52.551  19.478  40.772  1.00  0.00           C  
ATOM   2235  O   GLY   154      52.206  20.650  40.602  1.00  0.00           O  
ATOM   2236  N   VAL   155      52.132  18.738  41.827  1.00  0.00           N  
ATOM   2237  H   VAL   155      52.517  17.820  42.006  1.00  0.00           H  
ATOM   2238  CA  VAL   155      51.148  19.181  42.787  1.00  0.00           C  
ATOM   2239  HA  VAL   155      50.452  19.782  42.205  1.00  0.00           H  
ATOM   2240  CB  VAL   155      50.458  17.993  43.487  1.00  0.00           C  
ATOM   2241  HB  VAL   155      51.302  17.409  43.848  1.00  0.00           H  
ATOM   2242  CG1 VAL   155      49.563  18.370  44.689  1.00  0.00           C  
ATOM   2243 HG11 VAL   155      48.730  19.034  44.466  1.00  0.00           H  
ATOM   2244 HG12 VAL   155      49.020  17.598  45.231  1.00  0.00           H  
ATOM   2245 HG13 VAL   155      50.164  18.869  45.447  1.00  0.00           H  
ATOM   2246  CG2 VAL   155      49.585  17.294  42.438  1.00  0.00           C  
ATOM   2247 HG21 VAL   155      49.936  16.268  42.525  1.00  0.00           H  
ATOM   2248 HG22 VAL   155      48.510  17.362  42.592  1.00  0.00           H  
ATOM   2249 HG23 VAL   155      49.874  17.473  41.404  1.00  0.00           H  
ATOM   2250  C   VAL   155      51.945  20.140  43.717  1.00  0.00           C  
ATOM   2251  O   VAL   155      53.113  20.014  44.081  1.00  0.00           O  
ATOM   2252  N   VAL   156      51.193  21.194  44.212  1.00  0.00           N  
ATOM   2253  H   VAL   156      50.291  21.379  43.794  1.00  0.00           H  
ATOM   2254  CA  VAL   156      51.755  22.204  45.007  1.00  0.00           C  
ATOM   2255  HA  VAL   156      52.633  21.862  45.552  1.00  0.00           H  
ATOM   2256  CB  VAL   156      52.067  23.504  44.262  1.00  0.00           C  
ATOM   2257  HB  VAL   156      51.182  24.072  43.983  1.00  0.00           H  
ATOM   2258  CG1 VAL   156      52.876  24.443  45.167  1.00  0.00           C  
ATOM   2259 HG11 VAL   156      52.276  24.846  45.980  1.00  0.00           H  
ATOM   2260 HG12 VAL   156      53.601  23.781  45.636  1.00  0.00           H  
ATOM   2261 HG13 VAL   156      53.412  25.207  44.607  1.00  0.00           H  
ATOM   2262  CG2 VAL   156      52.974  23.148  43.110  1.00  0.00           C  
ATOM   2263 HG21 VAL   156      53.928  22.862  43.549  1.00  0.00           H  
ATOM   2264 HG22 VAL   156      52.594  22.286  42.565  1.00  0.00           H  
ATOM   2265 HG23 VAL   156      53.101  23.928  42.362  1.00  0.00           H  
ATOM   2266  C   VAL   156      50.712  22.534  46.131  1.00  0.00           C  
ATOM   2267  O   VAL   156      49.492  22.501  45.963  1.00  0.00           O  
ATOM   2268  N   ALA   157      51.194  22.774  47.372  1.00  0.00           N  
ATOM   2269  H   ALA   157      52.200  22.732  47.465  1.00  0.00           H  
ATOM   2270  CA  ALA   157      50.439  23.319  48.471  1.00  0.00           C  
ATOM   2271  HA  ALA   157      49.638  22.613  48.680  1.00  0.00           H  
ATOM   2272  CB  ALA   157      51.415  23.323  49.657  1.00  0.00           C  
ATOM   2273  HB1 ALA   157      52.376  23.665  49.277  1.00  0.00           H  
ATOM   2274  HB2 ALA   157      51.063  23.962  50.464  1.00  0.00           H  
ATOM   2275  HB3 ALA   157      51.381  22.294  50.010  1.00  0.00           H  
ATOM   2276  C   ALA   157      49.767  24.752  48.236  1.00  0.00           C  
ATOM   2277  O   ALA   157      50.150  25.541  47.369  1.00  0.00           O  
ATOM   2278  N   ALA   158      48.801  25.140  49.166  1.00  0.00           N  
ATOM   2279  H   ALA   158      48.516  24.405  49.800  1.00  0.00           H  
ATOM   2280  CA  ALA   158      48.333  26.451  49.315  1.00  0.00           C  
ATOM   2281  HA  ALA   158      49.076  27.167  48.972  1.00  0.00           H  
ATOM   2282  CB  ALA   158      47.027  26.732  48.512  1.00  0.00           C  
ATOM   2283  HB1 ALA   158      46.511  27.645  48.803  1.00  0.00           H  
ATOM   2284  HB2 ALA   158      47.325  26.763  47.466  1.00  0.00           H  
ATOM   2285  HB3 ALA   158      46.277  25.983  48.757  1.00  0.00           H  
ATOM   2286  C   ALA   158      48.028  26.764  50.811  1.00  0.00           C  
ATOM   2287  O   ALA   158      47.874  25.905  51.662  1.00  0.00           O  
ATOM   2288  N   ALA   159      47.895  28.111  51.196  1.00  0.00           N  
ATOM   2289  H   ALA   159      47.837  28.668  50.354  1.00  0.00           H  
ATOM   2290  CA  ALA   159      47.205  28.717  52.365  1.00  0.00           C  
ATOM   2291  HA  ALA   159      46.992  27.852  52.990  1.00  0.00           H  
ATOM   2292  CB  ALA   159      48.127  29.596  53.199  1.00  0.00           C  
ATOM   2293  HB1 ALA   159      48.894  28.934  53.595  1.00  0.00           H  
ATOM   2294  HB2 ALA   159      48.438  30.456  52.608  1.00  0.00           H  
ATOM   2295  HB3 ALA   159      47.586  29.936  54.079  1.00  0.00           H  
ATOM   2296  C   ALA   159      45.892  29.464  51.982  1.00  0.00           C  
ATOM   2297  O   ALA   159      45.816  29.949  50.810  1.00  0.00           O  
ATOM   2298  N   GLU   160      44.881  29.503  52.874  1.00  0.00           N  
ATOM   2299  H   GLU   160      44.834  28.955  53.722  1.00  0.00           H  
ATOM   2300  CA  GLU   160      43.657  30.312  52.725  1.00  0.00           C  
ATOM   2301  HA  GLU   160      43.938  31.173  52.123  1.00  0.00           H  
ATOM   2302  CB  GLU   160      42.576  29.327  52.251  1.00  0.00           C  
ATOM   2303  HB2 GLU   160      42.766  28.447  52.862  1.00  0.00           H  
ATOM   2304  HB3 GLU   160      41.534  29.548  52.473  1.00  0.00           H  
ATOM   2305  CG  GLU   160      42.578  28.950  50.749  1.00  0.00           C  
ATOM   2306  HG2 GLU   160      43.586  28.698  50.425  1.00  0.00           H  
ATOM   2307  HG3 GLU   160      42.118  27.965  50.694  1.00  0.00           H  
ATOM   2308  CD  GLU   160      41.784  29.944  49.910  1.00  0.00           C  
ATOM   2309  OE1 GLU   160      41.425  29.596  48.780  1.00  0.00           O  
ATOM   2310  OE2 GLU   160      41.693  31.147  50.336  1.00  0.00           O  
ATOM   2311  C   GLU   160      43.274  30.849  54.100  1.00  0.00           C  
ATOM   2312  O   GLU   160      43.435  30.215  55.156  1.00  0.00           O  
ATOM   2313  N   LYS   161      42.724  32.070  54.072  1.00  0.00           N  
ATOM   2314  H   LYS   161      42.464  32.466  53.179  1.00  0.00           H  
ATOM   2315  CA  LYS   161      42.819  32.937  55.278  1.00  0.00           C  
ATOM   2316  HA  LYS   161      43.532  32.515  55.982  1.00  0.00           H  
ATOM   2317  CB  LYS   161      43.268  34.345  54.795  1.00  0.00           C  
ATOM   2318  HB2 LYS   161      42.522  34.789  54.140  1.00  0.00           H  
ATOM   2319  HB3 LYS   161      43.379  34.917  55.714  1.00  0.00           H  
ATOM   2320  CG  LYS   161      44.634  34.434  54.057  1.00  0.00           C  
ATOM   2321  HG2 LYS   161      45.351  33.828  54.607  1.00  0.00           H  
ATOM   2322  HG3 LYS   161      44.626  33.992  53.062  1.00  0.00           H  
ATOM   2323  CD  LYS   161      45.224  35.850  53.969  1.00  0.00           C  
ATOM   2324  HD2 LYS   161      44.707  36.573  53.341  1.00  0.00           H  
ATOM   2325  HD3 LYS   161      45.198  36.256  54.978  1.00  0.00           H  
ATOM   2326  CE  LYS   161      46.620  35.701  53.447  1.00  0.00           C  
ATOM   2327  HE2 LYS   161      47.307  35.149  54.083  1.00  0.00           H  
ATOM   2328  HE3 LYS   161      46.474  34.972  52.654  1.00  0.00           H  
ATOM   2329  NZ  LYS   161      47.089  37.010  52.887  1.00  0.00           N  
ATOM   2330  HZ1 LYS   161      48.124  37.037  52.855  1.00  0.00           H  
ATOM   2331  HZ2 LYS   161      46.813  37.192  51.905  1.00  0.00           H  
ATOM   2332  HZ3 LYS   161      46.732  37.836  53.400  1.00  0.00           H  
ATOM   2333  C   LYS   161      41.377  33.004  55.855  1.00  0.00           C  
ATOM   2334  O   LYS   161      40.401  32.992  55.145  1.00  0.00           O  
ATOM   2335  N   THR   162      41.356  33.094  57.227  1.00  0.00           N  
ATOM   2336  H   THR   162      42.264  33.160  57.668  1.00  0.00           H  
ATOM   2337  CA  THR   162      40.225  32.668  57.985  1.00  0.00           C  
ATOM   2338  HA  THR   162      39.303  32.789  57.422  1.00  0.00           H  
ATOM   2339  CB  THR   162      40.455  31.181  58.272  1.00  0.00           C  
ATOM   2340  HB  THR   162      39.615  30.805  58.851  1.00  0.00           H  
ATOM   2341  CG2 THR   162      40.496  30.229  57.161  1.00  0.00           C  
ATOM   2342 HG21 THR   162      41.355  30.395  56.514  1.00  0.00           H  
ATOM   2343 HG22 THR   162      40.415  29.207  57.525  1.00  0.00           H  
ATOM   2344 HG23 THR   162      39.570  30.376  56.609  1.00  0.00           H  
ATOM   2345  OG1 THR   162      41.556  30.932  59.170  1.00  0.00           O  
ATOM   2346  HG1 THR   162      41.494  29.986  59.372  1.00  0.00           H  
ATOM   2347  C   THR   162      40.044  33.494  59.205  1.00  0.00           C  
ATOM   2348  O   THR   162      40.808  34.402  59.506  1.00  0.00           O  
ATOM   2349  N   LYS   163      38.954  33.247  60.000  1.00  0.00           N  
ATOM   2350  H   LYS   163      38.173  32.744  59.603  1.00  0.00           H  
ATOM   2351  CA  LYS   163      38.751  33.892  61.295  1.00  0.00           C  
ATOM   2352  HA  LYS   163      38.781  34.966  61.126  1.00  0.00           H  
ATOM   2353  CB  LYS   163      37.349  33.513  61.728  1.00  0.00           C  
ATOM   2354  HB2 LYS   163      36.632  33.618  60.916  1.00  0.00           H  
ATOM   2355  HB3 LYS   163      37.383  32.499  62.120  1.00  0.00           H  
ATOM   2356  CG  LYS   163      36.776  34.293  62.916  1.00  0.00           C  
ATOM   2357  HG2 LYS   163      35.905  33.762  63.295  1.00  0.00           H  
ATOM   2358  HG3 LYS   163      37.419  34.166  63.785  1.00  0.00           H  
ATOM   2359  CD  LYS   163      36.357  35.780  62.683  1.00  0.00           C  
ATOM   2360  HD2 LYS   163      37.202  36.385  62.359  1.00  0.00           H  
ATOM   2361  HD3 LYS   163      35.668  35.878  61.847  1.00  0.00           H  
ATOM   2362  CE  LYS   163      35.753  36.166  64.006  1.00  0.00           C  
ATOM   2363  HE2 LYS   163      35.080  35.411  64.406  1.00  0.00           H  
ATOM   2364  HE3 LYS   163      36.569  36.291  64.713  1.00  0.00           H  
ATOM   2365  NZ  LYS   163      35.050  37.465  63.940  1.00  0.00           N  
ATOM   2366  HZ1 LYS   163      35.765  38.190  63.754  1.00  0.00           H  
ATOM   2367  HZ2 LYS   163      34.271  37.434  63.258  1.00  0.00           H  
ATOM   2368  HZ3 LYS   163      34.670  37.803  64.842  1.00  0.00           H  
ATOM   2369  C   LYS   163      39.880  33.574  62.302  1.00  0.00           C  
ATOM   2370  O   LYS   163      40.237  34.448  63.055  1.00  0.00           O  
ATOM   2371  N   GLN   164      40.301  32.353  62.229  1.00  0.00           N  
ATOM   2372  H   GLN   164      39.859  31.663  61.637  1.00  0.00           H  
ATOM   2373  CA  GLN   164      41.413  31.978  63.085  1.00  0.00           C  
ATOM   2374  HA  GLN   164      41.294  32.355  64.098  1.00  0.00           H  
ATOM   2375  CB  GLN   164      41.448  30.430  63.164  1.00  0.00           C  
ATOM   2376  HB2 GLN   164      41.490  29.969  62.179  1.00  0.00           H  
ATOM   2377  HB3 GLN   164      42.336  30.118  63.709  1.00  0.00           H  
ATOM   2378  CG  GLN   164      40.174  29.776  63.791  1.00  0.00           C  
ATOM   2379  HG2 GLN   164      40.448  28.739  63.974  1.00  0.00           H  
ATOM   2380  HG3 GLN   164      39.865  30.251  64.719  1.00  0.00           H  
ATOM   2381  CD  GLN   164      38.915  29.658  63.015  1.00  0.00           C  
ATOM   2382  OE1 GLN   164      38.822  29.898  61.821  1.00  0.00           O  
ATOM   2383  NE2 GLN   164      37.868  29.490  63.684  1.00  0.00           N  
ATOM   2384 HE21 GLN   164      37.015  29.138  63.269  1.00  0.00           H  
ATOM   2385 HE22 GLN   164      38.061  29.325  64.663  1.00  0.00           H  
ATOM   2386  C   GLN   164      42.794  32.494  62.556  1.00  0.00           C  
ATOM   2387  O   GLN   164      43.684  32.857  63.336  1.00  0.00           O  
ATOM   2388  N   GLY   165      42.896  32.734  61.228  1.00  0.00           N  
ATOM   2389  H   GLY   165      42.039  32.649  60.698  1.00  0.00           H  
ATOM   2390  CA  GLY   165      44.126  33.110  60.610  1.00  0.00           C  
ATOM   2391  HA2 GLY   165      43.942  34.167  60.433  1.00  0.00           H  
ATOM   2392  HA3 GLY   165      45.048  32.778  61.083  1.00  0.00           H  
ATOM   2393  C   GLY   165      44.298  32.374  59.268  1.00  0.00           C  
ATOM   2394  O   GLY   165      44.024  33.014  58.250  1.00  0.00           O  
ATOM   2395  N   VAL   166      44.772  31.130  59.268  1.00  0.00           N  
ATOM   2396  H   VAL   166      44.868  30.610  60.129  1.00  0.00           H  
ATOM   2397  CA  VAL   166      45.032  30.316  58.089  1.00  0.00           C  
ATOM   2398  HA  VAL   166      44.427  30.768  57.306  1.00  0.00           H  
ATOM   2399  CB  VAL   166      46.498  30.332  57.690  1.00  0.00           C  
ATOM   2400  HB  VAL   166      47.161  30.284  58.551  1.00  0.00           H  
ATOM   2401  CG1 VAL   166      46.868  29.351  56.650  1.00  0.00           C  
ATOM   2402 HG11 VAL   166      47.930  29.324  56.413  1.00  0.00           H  
ATOM   2403 HG12 VAL   166      46.870  28.336  57.043  1.00  0.00           H  
ATOM   2404 HG13 VAL   166      46.216  29.428  55.783  1.00  0.00           H  
ATOM   2405  CG2 VAL   166      46.785  31.671  57.013  1.00  0.00           C  
ATOM   2406 HG21 VAL   166      46.101  31.911  56.202  1.00  0.00           H  
ATOM   2407 HG22 VAL   166      46.708  32.521  57.688  1.00  0.00           H  
ATOM   2408 HG23 VAL   166      47.794  31.604  56.611  1.00  0.00           H  
ATOM   2409  C   VAL   166      44.428  28.935  58.219  1.00  0.00           C  
ATOM   2410  O   VAL   166      44.317  28.367  59.269  1.00  0.00           O  
ATOM   2411  N   ALA   167      44.083  28.296  57.058  1.00  0.00           N  
ATOM   2412  H   ALA   167      44.010  28.888  56.241  1.00  0.00           H  
ATOM   2413  CA  ALA   167      44.086  26.864  56.763  1.00  0.00           C  
ATOM   2414  HA  ALA   167      44.463  26.355  57.647  1.00  0.00           H  
ATOM   2415  CB  ALA   167      42.589  26.467  56.648  1.00  0.00           C  
ATOM   2416  HB1 ALA   167      42.088  26.931  55.801  1.00  0.00           H  
ATOM   2417  HB2 ALA   167      42.409  25.403  56.509  1.00  0.00           H  
ATOM   2418  HB3 ALA   167      42.029  26.670  57.558  1.00  0.00           H  
ATOM   2419  C   ALA   167      44.952  26.452  55.594  1.00  0.00           C  
ATOM   2420  O   ALA   167      45.248  27.216  54.703  1.00  0.00           O  
ATOM   2421  N   GLU   168      45.319  25.198  55.605  1.00  0.00           N  
ATOM   2422  H   GLU   168      44.861  24.529  56.209  1.00  0.00           H  
ATOM   2423  CA  GLU   168      46.422  24.705  54.943  1.00  0.00           C  
ATOM   2424  HA  GLU   168      46.777  25.410  54.195  1.00  0.00           H  
ATOM   2425  CB  GLU   168      47.553  24.589  55.952  1.00  0.00           C  
ATOM   2426  HB2 GLU   168      47.825  25.633  56.100  1.00  0.00           H  
ATOM   2427  HB3 GLU   168      47.149  24.233  56.897  1.00  0.00           H  
ATOM   2428  CG  GLU   168      48.940  24.069  55.548  1.00  0.00           C  
ATOM   2429  HG2 GLU   168      49.054  24.367  54.507  1.00  0.00           H  
ATOM   2430  HG3 GLU   168      49.762  24.508  56.110  1.00  0.00           H  
ATOM   2431  CD  GLU   168      49.121  22.594  55.647  1.00  0.00           C  
ATOM   2432  OE1 GLU   168      48.953  21.804  54.632  1.00  0.00           O  
ATOM   2433  OE2 GLU   168      49.526  22.199  56.750  1.00  0.00           O  
ATOM   2434  C   GLU   168      46.168  23.385  54.313  1.00  0.00           C  
ATOM   2435  O   GLU   168      45.642  22.450  55.002  1.00  0.00           O  
ATOM   2436  N   ALA   169      46.552  23.238  52.961  1.00  0.00           N  
ATOM   2437  H   ALA   169      47.074  23.857  52.356  1.00  0.00           H  
ATOM   2438  CA  ALA   169      46.144  22.078  52.204  1.00  0.00           C  
ATOM   2439  HA  ALA   169      46.453  21.243  52.828  1.00  0.00           H  
ATOM   2440  CB  ALA   169      44.607  22.096  52.023  1.00  0.00           C  
ATOM   2441  HB1 ALA   169      44.290  23.119  51.830  1.00  0.00           H  
ATOM   2442  HB2 ALA   169      44.223  21.458  51.230  1.00  0.00           H  
ATOM   2443  HB3 ALA   169      44.151  21.797  52.965  1.00  0.00           H  
ATOM   2444  C   ALA   169      46.987  22.036  50.886  1.00  0.00           C  
ATOM   2445  O   ALA   169      48.046  22.780  50.706  1.00  0.00           O  
ATOM   2446  N   ALA   170      46.588  21.182  49.898  1.00  0.00           N  
ATOM   2447  H   ALA   170      45.956  20.434  50.148  1.00  0.00           H  
ATOM   2448  CA  ALA   170      47.288  21.107  48.606  1.00  0.00           C  
ATOM   2449  HA  ALA   170      47.659  22.111  48.410  1.00  0.00           H  
ATOM   2450  CB  ALA   170      48.470  20.121  48.683  1.00  0.00           C  
ATOM   2451  HB1 ALA   170      49.144  20.442  49.475  1.00  0.00           H  
ATOM   2452  HB2 ALA   170      48.214  19.066  48.757  1.00  0.00           H  
ATOM   2453  HB3 ALA   170      49.131  20.140  47.818  1.00  0.00           H  
ATOM   2454  C   ALA   170      46.339  20.776  47.464  1.00  0.00           C  
ATOM   2455  O   ALA   170      45.276  20.098  47.681  1.00  0.00           O  
ATOM   2456  N   GLY   171      46.704  21.084  46.239  1.00  0.00           N  
ATOM   2457  H   GLY   171      47.593  21.494  45.986  1.00  0.00           H  
ATOM   2458  CA  GLY   171      45.796  20.787  45.104  1.00  0.00           C  
ATOM   2459  HA2 GLY   171      45.491  19.755  45.266  1.00  0.00           H  
ATOM   2460  HA3 GLY   171      44.881  21.358  45.239  1.00  0.00           H  
ATOM   2461  C   GLY   171      46.512  20.970  43.712  1.00  0.00           C  
ATOM   2462  O   GLY   171      47.622  21.487  43.589  1.00  0.00           O  
ATOM   2463  N   LYS   172      45.643  20.609  42.754  1.00  0.00           N  
ATOM   2464  H   LYS   172      44.769  20.186  43.034  1.00  0.00           H  
ATOM   2465  CA  LYS   172      46.032  20.652  41.362  1.00  0.00           C  
ATOM   2466  HA  LYS   172      46.358  21.668  41.155  1.00  0.00           H  
ATOM   2467  CB  LYS   172      47.116  19.638  40.857  1.00  0.00           C  
ATOM   2468  HB2 LYS   172      47.819  19.549  41.683  1.00  0.00           H  
ATOM   2469  HB3 LYS   172      46.731  18.622  40.906  1.00  0.00           H  
ATOM   2470  CG  LYS   172      47.807  19.911  39.499  1.00  0.00           C  
ATOM   2471  HG2 LYS   172      48.328  19.028  39.135  1.00  0.00           H  
ATOM   2472  HG3 LYS   172      47.043  20.110  38.751  1.00  0.00           H  
ATOM   2473  CD  LYS   172      48.722  21.136  39.540  1.00  0.00           C  
ATOM   2474  HD2 LYS   172      48.195  21.989  39.963  1.00  0.00           H  
ATOM   2475  HD3 LYS   172      49.554  21.034  40.234  1.00  0.00           H  
ATOM   2476  CE  LYS   172      49.407  21.380  38.250  1.00  0.00           C  
ATOM   2477  HE2 LYS   172      48.657  21.132  37.503  1.00  0.00           H  
ATOM   2478  HE3 LYS   172      49.624  22.445  38.232  1.00  0.00           H  
ATOM   2479  NZ  LYS   172      50.688  20.684  38.154  1.00  0.00           N  
ATOM   2480  HZ1 LYS   172      50.605  19.652  38.146  1.00  0.00           H  
ATOM   2481  HZ2 LYS   172      51.228  21.002  37.329  1.00  0.00           H  
ATOM   2482  HZ3 LYS   172      51.194  20.863  39.040  1.00  0.00           H  
ATOM   2483  C   LYS   172      44.743  20.521  40.541  1.00  0.00           C  
ATOM   2484  O   LYS   172      43.736  19.906  40.870  1.00  0.00           O  
ATOM   2485  N   THR   173      44.732  21.294  39.375  1.00  0.00           N  
ATOM   2486  H   THR   173      45.582  21.762  39.090  1.00  0.00           H  
ATOM   2487  CA  THR   173      43.653  21.222  38.406  1.00  0.00           C  
ATOM   2488  HA  THR   173      43.195  20.248  38.561  1.00  0.00           H  
ATOM   2489  CB  THR   173      42.632  22.288  38.762  1.00  0.00           C  
ATOM   2490  HB  THR   173      42.251  22.055  39.753  1.00  0.00           H  
ATOM   2491  CG2 THR   173      43.012  23.704  38.605  1.00  0.00           C  
ATOM   2492 HG21 THR   173      43.502  23.882  37.651  1.00  0.00           H  
ATOM   2493 HG22 THR   173      42.096  24.275  38.744  1.00  0.00           H  
ATOM   2494 HG23 THR   173      43.693  24.074  39.369  1.00  0.00           H  
ATOM   2495  OG1 THR   173      41.534  22.159  37.923  1.00  0.00           O  
ATOM   2496  HG1 THR   173      41.172  21.274  38.079  1.00  0.00           H  
ATOM   2497  C   THR   173      44.149  21.293  36.898  1.00  0.00           C  
ATOM   2498  O   THR   173      45.223  21.888  36.609  1.00  0.00           O  
ATOM   2499  N   LYS   174      43.297  20.687  36.037  1.00  0.00           N  
ATOM   2500  H   LYS   174      42.447  20.253  36.372  1.00  0.00           H  
ATOM   2501  CA  LYS   174      43.595  20.699  34.638  1.00  0.00           C  
ATOM   2502  HA  LYS   174      44.189  21.581  34.411  1.00  0.00           H  
ATOM   2503  CB  LYS   174      44.455  19.476  34.235  1.00  0.00           C  
ATOM   2504  HB2 LYS   174      45.374  19.582  34.808  1.00  0.00           H  
ATOM   2505  HB3 LYS   174      43.910  18.592  34.561  1.00  0.00           H  
ATOM   2506  CG  LYS   174      44.861  19.413  32.764  1.00  0.00           C  
ATOM   2507  HG2 LYS   174      45.312  18.453  32.524  1.00  0.00           H  
ATOM   2508  HG3 LYS   174      44.065  19.394  32.023  1.00  0.00           H  
ATOM   2509  CD  LYS   174      45.785  20.568  32.432  1.00  0.00           C  
ATOM   2510  HD2 LYS   174      45.274  21.522  32.551  1.00  0.00           H  
ATOM   2511  HD3 LYS   174      46.741  20.630  32.948  1.00  0.00           H  
ATOM   2512  CE  LYS   174      46.190  20.552  30.990  1.00  0.00           C  
ATOM   2513  HE2 LYS   174      46.790  19.661  30.821  1.00  0.00           H  
ATOM   2514  HE3 LYS   174      45.210  20.551  30.518  1.00  0.00           H  
ATOM   2515  NZ  LYS   174      46.997  21.775  30.598  1.00  0.00           N  
ATOM   2516  HZ1 LYS   174      47.844  21.931  31.173  1.00  0.00           H  
ATOM   2517  HZ2 LYS   174      47.134  21.712  29.573  1.00  0.00           H  
ATOM   2518  HZ3 LYS   174      46.419  22.623  30.741  1.00  0.00           H  
ATOM   2519  C   LYS   174      42.279  20.838  33.882  1.00  0.00           C  
ATOM   2520  O   LYS   174      41.200  20.300  34.173  1.00  0.00           O  
ATOM   2521  N   GLU   175      42.312  21.543  32.684  1.00  0.00           N  
ATOM   2522  H   GLU   175      43.182  22.027  32.505  1.00  0.00           H  
ATOM   2523  CA  GLU   175      41.327  21.446  31.616  1.00  0.00           C  
ATOM   2524  HA  GLU   175      41.726  22.066  30.816  1.00  0.00           H  
ATOM   2525  CB  GLU   175      41.252  19.985  31.068  1.00  0.00           C  
ATOM   2526  HB2 GLU   175      42.044  19.355  31.467  1.00  0.00           H  
ATOM   2527  HB3 GLU   175      40.358  19.489  31.443  1.00  0.00           H  
ATOM   2528  CG  GLU   175      41.105  19.931  29.569  1.00  0.00           C  
ATOM   2529  HG2 GLU   175      41.159  18.864  29.362  1.00  0.00           H  
ATOM   2530  HG3 GLU   175      40.069  20.198  29.369  1.00  0.00           H  
ATOM   2531  CD  GLU   175      42.107  20.699  28.712  1.00  0.00           C  
ATOM   2532  OE1 GLU   175      41.661  21.818  28.237  1.00  0.00           O  
ATOM   2533  OE2 GLU   175      43.319  20.412  28.644  1.00  0.00           O  
ATOM   2534  C   GLU   175      39.949  22.088  32.020  1.00  0.00           C  
ATOM   2535  O   GLU   175      38.948  21.892  31.349  1.00  0.00           O  
ATOM   2536  N   GLY   176      39.879  22.811  33.218  1.00  0.00           N  
ATOM   2537  H   GLY   176      40.685  22.968  33.807  1.00  0.00           H  
ATOM   2538  CA  GLY   176      38.572  23.216  33.736  1.00  0.00           C  
ATOM   2539  HA2 GLY   176      38.703  23.767  34.665  1.00  0.00           H  
ATOM   2540  HA3 GLY   176      38.121  23.893  33.014  1.00  0.00           H  
ATOM   2541  C   GLY   176      37.645  21.978  34.075  1.00  0.00           C  
ATOM   2542  O   GLY   176      36.471  22.181  34.343  1.00  0.00           O  
ATOM   2543  N   VAL   177      38.190  20.749  34.201  1.00  0.00           N  
ATOM   2544  H   VAL   177      39.193  20.631  34.142  1.00  0.00           H  
ATOM   2545  CA  VAL   177      37.362  19.541  34.418  1.00  0.00           C  
ATOM   2546  HA  VAL   177      36.542  19.812  35.080  1.00  0.00           H  
ATOM   2547  CB  VAL   177      36.664  19.126  33.151  1.00  0.00           C  
ATOM   2548  HB  VAL   177      36.422  20.076  32.680  1.00  0.00           H  
ATOM   2549  CG1 VAL   177      37.565  18.504  32.104  1.00  0.00           C  
ATOM   2550 HG11 VAL   177      38.252  19.330  31.931  1.00  0.00           H  
ATOM   2551 HG12 VAL   177      38.055  17.563  32.345  1.00  0.00           H  
ATOM   2552 HG13 VAL   177      36.958  18.143  31.275  1.00  0.00           H  
ATOM   2553  CG2 VAL   177      35.352  18.280  33.237  1.00  0.00           C  
ATOM   2554 HG21 VAL   177      34.723  18.851  33.917  1.00  0.00           H  
ATOM   2555 HG22 VAL   177      34.899  18.397  32.255  1.00  0.00           H  
ATOM   2556 HG23 VAL   177      35.470  17.234  33.513  1.00  0.00           H  
ATOM   2557  C   VAL   177      38.126  18.404  35.198  1.00  0.00           C  
ATOM   2558  O   VAL   177      37.405  17.468  35.562  1.00  0.00           O  
ATOM   2559  N   LEU   178      39.380  18.561  35.701  1.00  0.00           N  
ATOM   2560  H   LEU   178      39.879  19.409  35.470  1.00  0.00           H  
ATOM   2561  CA  LEU   178      40.018  17.552  36.496  1.00  0.00           C  
ATOM   2562  HA  LEU   178      39.334  16.748  36.756  1.00  0.00           H  
ATOM   2563  CB  LEU   178      41.243  16.994  35.771  1.00  0.00           C  
ATOM   2564  HB2 LEU   178      41.922  17.796  35.488  1.00  0.00           H  
ATOM   2565  HB3 LEU   178      41.799  16.335  36.435  1.00  0.00           H  
ATOM   2566  CG  LEU   178      40.949  16.210  34.453  1.00  0.00           C  
ATOM   2567  HG  LEU   178      41.878  15.664  34.307  1.00  0.00           H  
ATOM   2568  CD1 LEU   178      39.839  15.274  34.797  1.00  0.00           C  
ATOM   2569 HD11 LEU   178      38.864  15.751  34.718  1.00  0.00           H  
ATOM   2570 HD12 LEU   178      39.937  14.459  34.082  1.00  0.00           H  
ATOM   2571 HD13 LEU   178      39.964  14.866  35.798  1.00  0.00           H  
ATOM   2572  CD2 LEU   178      40.664  17.064  33.179  1.00  0.00           C  
ATOM   2573 HD21 LEU   178      39.817  17.725  33.351  1.00  0.00           H  
ATOM   2574 HD22 LEU   178      41.558  17.606  32.874  1.00  0.00           H  
ATOM   2575 HD23 LEU   178      40.368  16.343  32.420  1.00  0.00           H  
ATOM   2576  C   LEU   178      40.477  18.275  37.776  1.00  0.00           C  
ATOM   2577  O   LEU   178      41.053  19.435  37.741  1.00  0.00           O  
ATOM   2578  N   TYR   179      40.290  17.563  38.953  1.00  0.00           N  
ATOM   2579  H   TYR   179      39.954  16.610  38.930  1.00  0.00           H  
ATOM   2580  CA  TYR   179      40.592  18.202  40.215  1.00  0.00           C  
ATOM   2581  HA  TYR   179      41.182  19.100  40.049  1.00  0.00           H  
ATOM   2582  CB  TYR   179      39.314  18.709  40.796  1.00  0.00           C  
ATOM   2583  HB2 TYR   179      38.632  17.867  40.897  1.00  0.00           H  
ATOM   2584  HB3 TYR   179      39.546  19.071  41.796  1.00  0.00           H  
ATOM   2585  CG  TYR   179      38.652  19.778  39.994  1.00  0.00           C  
ATOM   2586  CD1 TYR   179      39.010  21.058  40.217  1.00  0.00           C  
ATOM   2587  HD1 TYR   179      39.654  21.394  41.021  1.00  0.00           H  
ATOM   2588  CE1 TYR   179      38.501  22.104  39.388  1.00  0.00           C  
ATOM   2589  HE1 TYR   179      38.850  23.130  39.390  1.00  0.00           H  
ATOM   2590  CZ  TYR   179      37.532  21.810  38.399  1.00  0.00           C  
ATOM   2591  OH  TYR   179      37.020  22.681  37.516  1.00  0.00           O  
ATOM   2592  HH  TYR   179      37.058  23.627  37.727  1.00  0.00           H  
ATOM   2593  CE2 TYR   179      37.235  20.457  38.174  1.00  0.00           C  
ATOM   2594  HE2 TYR   179      36.392  20.330  37.505  1.00  0.00           H  
ATOM   2595  CD2 TYR   179      37.727  19.473  38.952  1.00  0.00           C  
ATOM   2596  HD2 TYR   179      37.548  18.438  38.688  1.00  0.00           H  
ATOM   2597  C   TYR   179      41.369  17.218  41.124  1.00  0.00           C  
ATOM   2598  O   TYR   179      41.098  16.021  41.119  1.00  0.00           O  
ATOM   2599  N   VAL   180      42.326  17.728  41.936  1.00  0.00           N  
ATOM   2600  H   VAL   180      42.655  18.664  41.744  1.00  0.00           H  
ATOM   2601  CA  VAL   180      43.256  17.021  42.778  1.00  0.00           C  
ATOM   2602  HA  VAL   180      42.920  16.021  43.042  1.00  0.00           H  
ATOM   2603  CB  VAL   180      44.673  16.785  42.184  1.00  0.00           C  
ATOM   2604  HB  VAL   180      44.964  17.754  41.783  1.00  0.00           H  
ATOM   2605  CG1 VAL   180      45.660  16.189  43.159  1.00  0.00           C  
ATOM   2606 HG11 VAL   180      46.597  16.072  42.618  1.00  0.00           H  
ATOM   2607 HG12 VAL   180      45.828  16.880  43.983  1.00  0.00           H  
ATOM   2608 HG13 VAL   180      45.368  15.205  43.520  1.00  0.00           H  
ATOM   2609  CG2 VAL   180      44.445  15.892  40.916  1.00  0.00           C  
ATOM   2610 HG21 VAL   180      44.002  14.934  41.180  1.00  0.00           H  
ATOM   2611 HG22 VAL   180      43.927  16.536  40.208  1.00  0.00           H  
ATOM   2612 HG23 VAL   180      45.451  15.624  40.601  1.00  0.00           H  
ATOM   2613  C   VAL   180      43.325  17.870  43.995  1.00  0.00           C  
ATOM   2614  O   VAL   180      43.597  19.069  43.963  1.00  0.00           O  
ATOM   2615  N   GLY   181      42.897  17.240  45.125  1.00  0.00           N  
ATOM   2616  H   GLY   181      42.640  16.267  45.030  1.00  0.00           H  
ATOM   2617  CA  GLY   181      42.991  17.918  46.379  1.00  0.00           C  
ATOM   2618  HA2 GLY   181      43.567  18.832  46.253  1.00  0.00           H  
ATOM   2619  HA3 GLY   181      41.968  18.163  46.655  1.00  0.00           H  
ATOM   2620  C   GLY   181      43.597  16.993  47.422  1.00  0.00           C  
ATOM   2621  O   GLY   181      43.506  15.757  47.314  1.00  0.00           O  
ATOM   2622  N   SER   182      44.333  17.507  48.416  1.00  0.00           N  
ATOM   2623  H   SER   182      44.374  18.509  48.548  1.00  0.00           H  
ATOM   2624  CA  SER   182      44.881  16.635  49.431  1.00  0.00           C  
ATOM   2625  HA  SER   182      45.127  15.733  48.875  1.00  0.00           H  
ATOM   2626  CB  SER   182      46.153  17.209  50.085  1.00  0.00           C  
ATOM   2627  HB2 SER   182      46.364  16.650  50.993  1.00  0.00           H  
ATOM   2628  HB3 SER   182      47.008  17.064  49.429  1.00  0.00           H  
ATOM   2629  OG  SER   182      45.948  18.482  50.441  1.00  0.00           O  
ATOM   2630  HG  SER   182      45.448  18.355  51.262  1.00  0.00           H  
ATOM   2631  C   SER   182      43.834  16.180  50.346  1.00  0.00           C  
ATOM   2632  O   SER   182      42.643  16.611  50.328  1.00  0.00           O  
ATOM   2633  N   LYS   183      44.202  15.169  51.154  1.00  0.00           N  
ATOM   2634  H   LYS   183      45.132  14.804  50.998  1.00  0.00           H  
ATOM   2635  CA  LYS   183      43.363  14.513  52.182  1.00  0.00           C  
ATOM   2636  HA  LYS   183      42.454  14.174  51.691  1.00  0.00           H  
ATOM   2637  CB  LYS   183      44.167  13.309  52.832  1.00  0.00           C  
ATOM   2638  HB2 LYS   183      44.568  12.657  52.058  1.00  0.00           H  
ATOM   2639  HB3 LYS   183      44.960  13.720  53.453  1.00  0.00           H  
ATOM   2640  CG  LYS   183      43.256  12.396  53.634  1.00  0.00           C  
ATOM   2641  HG2 LYS   183      43.316  12.601  54.701  1.00  0.00           H  
ATOM   2642  HG3 LYS   183      42.207  12.511  53.372  1.00  0.00           H  
ATOM   2643  CD  LYS   183      43.423  10.896  53.578  1.00  0.00           C  
ATOM   2644  HD2 LYS   183      44.461  10.684  53.825  1.00  0.00           H  
ATOM   2645  HD3 LYS   183      42.781  10.556  54.388  1.00  0.00           H  
ATOM   2646  CE  LYS   183      43.048  10.364  52.188  1.00  0.00           C  
ATOM   2647  HE2 LYS   183      42.048  10.703  51.929  1.00  0.00           H  
ATOM   2648  HE3 LYS   183      43.778  10.744  51.477  1.00  0.00           H  
ATOM   2649  NZ  LYS   183      43.125   8.855  52.182  1.00  0.00           N  
ATOM   2650  HZ1 LYS   183      44.125   8.587  52.153  1.00  0.00           H  
ATOM   2651  HZ2 LYS   183      42.707   8.399  53.014  1.00  0.00           H  
ATOM   2652  HZ3 LYS   183      42.735   8.381  51.348  1.00  0.00           H  
ATOM   2653  C   LYS   183      42.922  15.540  53.267  1.00  0.00           C  
ATOM   2654  O   LYS   183      43.737  15.949  54.107  1.00  0.00           O  
ATOM   2655  N   THR   184      41.668  16.045  53.235  1.00  0.00           N  
ATOM   2656  H   THR   184      41.052  15.961  52.438  1.00  0.00           H  
ATOM   2657  CA  THR   184      41.193  16.995  54.262  1.00  0.00           C  
ATOM   2658  HA  THR   184      41.516  16.666  55.247  1.00  0.00           H  
ATOM   2659  CB  THR   184      39.663  17.053  54.349  1.00  0.00           C  
ATOM   2660  HB  THR   184      39.356  16.019  54.490  1.00  0.00           H  
ATOM   2661  CG2 THR   184      39.215  17.949  55.445  1.00  0.00           C  
ATOM   2662 HG21 THR   184      39.004  18.985  55.187  1.00  0.00           H  
ATOM   2663 HG22 THR   184      38.287  17.593  55.887  1.00  0.00           H  
ATOM   2664 HG23 THR   184      40.012  18.039  56.181  1.00  0.00           H  
ATOM   2665  OG1 THR   184      39.210  17.543  53.134  1.00  0.00           O  
ATOM   2666  HG1 THR   184      39.411  16.769  52.587  1.00  0.00           H  
ATOM   2667  C   THR   184      41.821  18.436  54.049  1.00  0.00           C  
ATOM   2668  O   THR   184      41.997  18.960  52.943  1.00  0.00           O  
ATOM   2669  N   LYS   185      42.093  19.026  55.202  1.00  0.00           N  
ATOM   2670  H   LYS   185      42.155  18.413  56.003  1.00  0.00           H  
ATOM   2671  CA  LYS   185      42.549  20.392  55.320  1.00  0.00           C  
ATOM   2672  HA  LYS   185      43.418  20.463  54.669  1.00  0.00           H  
ATOM   2673  CB  LYS   185      41.515  21.428  54.772  1.00  0.00           C  
ATOM   2674  HB2 LYS   185      41.372  21.211  53.715  1.00  0.00           H  
ATOM   2675  HB3 LYS   185      40.544  21.293  55.244  1.00  0.00           H  
ATOM   2676  CG  LYS   185      41.925  22.822  54.769  1.00  0.00           C  
ATOM   2677  HG2 LYS   185      41.559  23.225  55.711  1.00  0.00           H  
ATOM   2678  HG3 LYS   185      43.006  22.936  54.823  1.00  0.00           H  
ATOM   2679  CD  LYS   185      41.262  23.773  53.734  1.00  0.00           C  
ATOM   2680  HD2 LYS   185      41.615  24.744  54.074  1.00  0.00           H  
ATOM   2681  HD3 LYS   185      41.650  23.568  52.738  1.00  0.00           H  
ATOM   2682  CE  LYS   185      39.758  23.734  53.663  1.00  0.00           C  
ATOM   2683  HE2 LYS   185      39.430  22.735  53.389  1.00  0.00           H  
ATOM   2684  HE3 LYS   185      39.406  24.043  54.644  1.00  0.00           H  
ATOM   2685  NZ  LYS   185      39.291  24.712  52.631  1.00  0.00           N  
ATOM   2686  HZ1 LYS   185      38.273  24.893  52.688  1.00  0.00           H  
ATOM   2687  HZ2 LYS   185      39.757  25.624  52.785  1.00  0.00           H  
ATOM   2688  HZ3 LYS   185      39.450  24.439  51.645  1.00  0.00           H  
ATOM   2689  C   LYS   185      42.860  20.751  56.761  1.00  0.00           C  
ATOM   2690  O   LYS   185      42.085  20.365  57.627  1.00  0.00           O  
ATOM   2691  N   GLU   186      43.923  21.544  56.993  1.00  0.00           N  
ATOM   2692  H   GLU   186      44.489  21.970  56.272  1.00  0.00           H  
ATOM   2693  CA  GLU   186      44.461  21.622  58.343  1.00  0.00           C  
ATOM   2694  HA  GLU   186      43.753  21.146  59.017  1.00  0.00           H  
ATOM   2695  CB  GLU   186      45.932  21.133  58.391  1.00  0.00           C  
ATOM   2696  HB2 GLU   186      46.348  21.103  57.385  1.00  0.00           H  
ATOM   2697  HB3 GLU   186      46.513  21.836  58.985  1.00  0.00           H  
ATOM   2698  CG  GLU   186      45.952  19.801  59.158  1.00  0.00           C  
ATOM   2699  HG2 GLU   186      46.950  19.638  59.560  1.00  0.00           H  
ATOM   2700  HG3 GLU   186      45.320  19.977  60.027  1.00  0.00           H  
ATOM   2701  CD  GLU   186      45.534  18.552  58.361  1.00  0.00           C  
ATOM   2702  OE1 GLU   186      46.086  18.323  57.225  1.00  0.00           O  
ATOM   2703  OE2 GLU   186      44.717  17.786  58.925  1.00  0.00           O  
ATOM   2704  C   GLU   186      44.372  23.056  58.815  1.00  0.00           C  
ATOM   2705  O   GLU   186      44.547  24.004  58.060  1.00  0.00           O  
ATOM   2706  N   GLY   187      44.164  23.303  60.142  1.00  0.00           N  
ATOM   2707  H   GLY   187      43.975  22.492  60.715  1.00  0.00           H  
ATOM   2708  CA  GLY   187      44.048  24.616  60.726  1.00  0.00           C  
ATOM   2709  HA2 GLY   187      43.486  25.310  60.105  1.00  0.00           H  
ATOM   2710  HA3 GLY   187      43.354  24.583  61.563  1.00  0.00           H  
ATOM   2711  C   GLY   187      45.312  25.141  61.295  1.00  0.00           C  
ATOM   2712  O   GLY   187      46.016  24.559  62.140  1.00  0.00           O  
ATOM   2713  N   VAL   188      45.494  26.495  61.126  1.00  0.00           N  
ATOM   2714  H   VAL   188      45.043  27.003  60.377  1.00  0.00           H  
ATOM   2715  CA  VAL   188      46.730  27.182  61.440  1.00  0.00           C  
ATOM   2716  HA  VAL   188      47.363  26.639  62.139  1.00  0.00           H  
ATOM   2717  CB  VAL   188      47.571  27.575  60.177  1.00  0.00           C  
ATOM   2718  HB  VAL   188      47.010  28.146  59.440  1.00  0.00           H  
ATOM   2719  CG1 VAL   188      48.850  28.361  60.417  1.00  0.00           C  
ATOM   2720 HG11 VAL   188      48.647  29.421  60.556  1.00  0.00           H  
ATOM   2721 HG12 VAL   188      49.437  27.830  61.163  1.00  0.00           H  
ATOM   2722 HG13 VAL   188      49.516  28.343  59.556  1.00  0.00           H  
ATOM   2723  CG2 VAL   188      47.849  26.305  59.348  1.00  0.00           C  
ATOM   2724 HG21 VAL   188      47.053  25.883  58.739  1.00  0.00           H  
ATOM   2725 HG22 VAL   188      48.626  26.484  58.607  1.00  0.00           H  
ATOM   2726 HG23 VAL   188      48.223  25.537  60.021  1.00  0.00           H  
ATOM   2727  C   VAL   188      46.277  28.496  62.089  1.00  0.00           C  
ATOM   2728  O   VAL   188      46.121  29.581  61.504  1.00  0.00           O  
ATOM   2729  N   VAL   189      46.011  28.434  63.400  1.00  0.00           N  
ATOM   2730  H   VAL   189      46.300  27.618  63.922  1.00  0.00           H  
ATOM   2731  CA  VAL   189      45.539  29.591  64.166  1.00  0.00           C  
ATOM   2732  HA  VAL   189      44.679  30.012  63.651  1.00  0.00           H  
ATOM   2733  CB  VAL   189      45.191  29.129  65.574  1.00  0.00           C  
ATOM   2734  HB  VAL   189      45.970  28.575  66.095  1.00  0.00           H  
ATOM   2735  CG1 VAL   189      44.849  30.346  66.456  1.00  0.00           C  
ATOM   2736 HG11 VAL   189      44.550  29.901  67.403  1.00  0.00           H  
ATOM   2737 HG12 VAL   189      45.775  30.898  66.601  1.00  0.00           H  
ATOM   2738 HG13 VAL   189      44.072  30.998  66.061  1.00  0.00           H  
ATOM   2739  CG2 VAL   189      44.018  28.155  65.641  1.00  0.00           C  
ATOM   2740 HG21 VAL   189      44.219  27.240  65.087  1.00  0.00           H  
ATOM   2741 HG22 VAL   189      43.881  27.846  66.676  1.00  0.00           H  
ATOM   2742 HG23 VAL   189      43.136  28.704  65.319  1.00  0.00           H  
ATOM   2743  C   VAL   189      46.769  30.492  64.229  1.00  0.00           C  
ATOM   2744  O   VAL   189      47.847  30.018  64.544  1.00  0.00           O  
ATOM   2745  N   HIE   190      46.566  31.805  63.872  1.00  0.00           N  
ATOM   2746  H   HIE   190      45.667  32.262  63.795  1.00  0.00           H  
ATOM   2747  CA  HIE   190      47.589  32.784  64.261  1.00  0.00           C  
ATOM   2748  HA  HIE   190      48.543  32.413  63.894  1.00  0.00           H  
ATOM   2749  CB  HIE   190      47.296  34.067  63.418  1.00  0.00           C  
ATOM   2750  HB2 HIE   190      46.327  34.507  63.646  1.00  0.00           H  
ATOM   2751  HB3 HIE   190      48.052  34.767  63.767  1.00  0.00           H  
ATOM   2752  CG  HIE   190      47.487  33.856  61.961  1.00  0.00           C  
ATOM   2753  ND1 HIE   190      47.392  35.002  61.141  1.00  0.00           N  
ATOM   2754  CE1 HIE   190      47.623  34.549  59.919  1.00  0.00           C  
ATOM   2755  HE1 HIE   190      47.625  35.173  59.040  1.00  0.00           H  
ATOM   2756  NE2 HIE   190      47.766  33.206  59.905  1.00  0.00           N  
ATOM   2757  HE2 HIE   190      47.997  32.602  59.108  1.00  0.00           H  
ATOM   2758  CD2 HIE   190      47.815  32.774  61.222  1.00  0.00           C  
ATOM   2759  HD2 HIE   190      48.147  31.840  61.644  1.00  0.00           H  
ATOM   2760  C   HIE   190      47.537  33.111  65.759  1.00  0.00           C  
ATOM   2761  O   HIE   190      46.996  34.129  66.262  1.00  0.00           O  
ATOM   2762  N   GLY   191      48.284  32.244  66.538  1.00  0.00           N  
ATOM   2763  H   GLY   191      48.823  31.523  66.077  1.00  0.00           H  
ATOM   2764  CA  GLY   191      48.272  32.389  68.024  1.00  0.00           C  
ATOM   2765  HA2 GLY   191      49.169  32.989  68.161  1.00  0.00           H  
ATOM   2766  HA3 GLY   191      47.365  32.936  68.271  1.00  0.00           H  
ATOM   2767  C   GLY   191      48.385  31.055  68.764  1.00  0.00           C  
ATOM   2768  O   GLY   191      48.055  30.933  69.936  1.00  0.00           O  
ATOM   2769  N   VAL   192      48.901  30.067  67.958  1.00  0.00           N  
ATOM   2770  H   VAL   192      49.246  30.258  67.027  1.00  0.00           H  
ATOM   2771  CA  VAL   192      49.265  28.736  68.488  1.00  0.00           C  
ATOM   2772  HA  VAL   192      49.533  28.782  69.542  1.00  0.00           H  
ATOM   2773  CB  VAL   192      48.083  27.769  68.231  1.00  0.00           C  
ATOM   2774  HB  VAL   192      47.919  27.694  67.158  1.00  0.00           H  
ATOM   2775  CG1 VAL   192      48.387  26.405  68.787  1.00  0.00           C  
ATOM   2776 HG11 VAL   192      48.626  26.407  69.849  1.00  0.00           H  
ATOM   2777 HG12 VAL   192      47.572  25.690  68.689  1.00  0.00           H  
ATOM   2778 HG13 VAL   192      49.324  25.996  68.413  1.00  0.00           H  
ATOM   2779  CG2 VAL   192      46.808  28.163  68.843  1.00  0.00           C  
ATOM   2780 HG21 VAL   192      46.595  29.179  68.515  1.00  0.00           H  
ATOM   2781 HG22 VAL   192      46.025  27.446  68.604  1.00  0.00           H  
ATOM   2782 HG23 VAL   192      46.831  28.066  69.927  1.00  0.00           H  
ATOM   2783  C   VAL   192      50.531  28.238  67.758  1.00  0.00           C  
ATOM   2784  O   VAL   192      50.632  28.384  66.551  1.00  0.00           O  
ATOM   2785  N   ALA   193      51.388  27.467  68.482  1.00  0.00           N  
ATOM   2786  H   ALA   193      51.420  27.455  69.492  1.00  0.00           H  
ATOM   2787  CA  ALA   193      52.626  26.941  67.765  1.00  0.00           C  
ATOM   2788  HA  ALA   193      52.915  27.711  67.053  1.00  0.00           H  
ATOM   2789  CB  ALA   193      53.729  26.883  68.840  1.00  0.00           C  
ATOM   2790  HB1 ALA   193      53.443  26.289  69.706  1.00  0.00           H  
ATOM   2791  HB2 ALA   193      54.700  26.463  68.586  1.00  0.00           H  
ATOM   2792  HB3 ALA   193      53.862  27.853  69.314  1.00  0.00           H  
ATOM   2793  C   ALA   193      52.264  25.592  67.151  1.00  0.00           C  
ATOM   2794  O   ALA   193      52.038  24.591  67.789  1.00  0.00           O  
ATOM   2795  N   THR   194      52.157  25.465  65.847  1.00  0.00           N  
ATOM   2796  H   THR   194      52.335  26.316  65.331  1.00  0.00           H  
ATOM   2797  CA  THR   194      51.504  24.423  65.162  1.00  0.00           C  
ATOM   2798  HA  THR   194      51.508  24.869  64.170  1.00  0.00           H  
ATOM   2799  CB  THR   194      49.985  24.305  65.567  1.00  0.00           C  
ATOM   2800  HB  THR   194      49.625  25.324  65.689  1.00  0.00           H  
ATOM   2801  CG2 THR   194      49.030  23.711  64.464  1.00  0.00           C  
ATOM   2802 HG21 THR   194      48.076  23.382  64.871  1.00  0.00           H  
ATOM   2803 HG22 THR   194      48.855  24.474  63.708  1.00  0.00           H  
ATOM   2804 HG23 THR   194      49.448  22.817  64.007  1.00  0.00           H  
ATOM   2805  OG1 THR   194      49.855  23.613  66.812  1.00  0.00           O  
ATOM   2806  HG1 THR   194      50.645  23.855  67.319  1.00  0.00           H  
ATOM   2807  C   THR   194      52.316  23.172  65.113  1.00  0.00           C  
ATOM   2808  O   THR   194      51.813  22.064  64.843  1.00  0.00           O  
ATOM   2809  N   VAL   195      53.658  23.323  65.258  1.00  0.00           N  
ATOM   2810  H   VAL   195      54.172  24.168  65.471  1.00  0.00           H  
ATOM   2811  CA  VAL   195      54.580  22.209  65.214  1.00  0.00           C  
ATOM   2812  HA  VAL   195      53.987  21.313  65.382  1.00  0.00           H  
ATOM   2813  CB  VAL   195      55.338  22.134  63.902  1.00  0.00           C  
ATOM   2814  HB  VAL   195      55.674  23.166  63.830  1.00  0.00           H  
ATOM   2815  CG1 VAL   195      56.659  21.314  63.927  1.00  0.00           C  
ATOM   2816 HG11 VAL   195      57.396  21.872  64.501  1.00  0.00           H  
ATOM   2817 HG12 VAL   195      56.550  20.290  64.278  1.00  0.00           H  
ATOM   2818 HG13 VAL   195      56.938  21.382  62.877  1.00  0.00           H  
ATOM   2819  CG2 VAL   195      54.485  21.893  62.626  1.00  0.00           C  
ATOM   2820 HG21 VAL   195      53.735  21.133  62.840  1.00  0.00           H  
ATOM   2821 HG22 VAL   195      53.911  22.803  62.462  1.00  0.00           H  
ATOM   2822 HG23 VAL   195      55.099  21.722  61.744  1.00  0.00           H  
ATOM   2823  C   VAL   195      55.389  22.243  66.451  1.00  0.00           C  
ATOM   2824  O   VAL   195      55.549  23.270  67.134  1.00  0.00           O  
ATOM   2825  N   ALA   196      55.948  21.060  66.775  1.00  0.00           N  
ATOM   2826  H   ALA   196      55.956  20.232  66.196  1.00  0.00           H  
ATOM   2827  CA  ALA   196      56.749  20.866  67.957  1.00  0.00           C  
ATOM   2828  HA  ALA   196      56.795  21.801  68.511  1.00  0.00           H  
ATOM   2829  CB  ALA   196      56.064  19.873  68.906  1.00  0.00           C  
ATOM   2830  HB1 ALA   196      55.828  18.904  68.471  1.00  0.00           H  
ATOM   2831  HB2 ALA   196      56.684  19.563  69.745  1.00  0.00           H  
ATOM   2832  HB3 ALA   196      55.123  20.270  69.283  1.00  0.00           H  
ATOM   2833  C   ALA   196      58.159  20.424  67.511  1.00  0.00           C  
ATOM   2834  O   ALA   196      58.511  20.354  66.344  1.00  0.00           O  
ATOM   2835  N   GLU   197      59.075  20.154  68.488  1.00  0.00           N  
ATOM   2836  H   GLU   197      58.920  20.333  69.471  1.00  0.00           H  
ATOM   2837  CA  GLU   197      60.334  19.503  68.094  1.00  0.00           C  
ATOM   2838  HA  GLU   197      60.792  20.188  67.384  1.00  0.00           H  
ATOM   2839  CB  GLU   197      61.251  19.173  69.177  1.00  0.00           C  
ATOM   2840  HB2 GLU   197      61.643  20.090  69.612  1.00  0.00           H  
ATOM   2841  HB3 GLU   197      60.633  18.681  69.925  1.00  0.00           H  
ATOM   2842  CG  GLU   197      62.401  18.207  68.760  1.00  0.00           C  
ATOM   2843  HG2 GLU   197      62.680  17.689  69.676  1.00  0.00           H  
ATOM   2844  HG3 GLU   197      62.222  17.375  68.081  1.00  0.00           H  
ATOM   2845  CD  GLU   197      63.595  19.027  68.231  1.00  0.00           C  
ATOM   2846  OE1 GLU   197      63.698  19.077  66.987  1.00  0.00           O  
ATOM   2847  OE2 GLU   197      64.406  19.563  69.041  1.00  0.00           O  
ATOM   2848  C   GLU   197      59.816  18.209  67.457  1.00  0.00           C  
ATOM   2849  O   GLU   197      59.104  17.411  68.065  1.00  0.00           O  
ATOM   2850  N   LYS   198      60.178  17.968  66.146  1.00  0.00           N  
ATOM   2851  H   LYS   198      60.573  18.708  65.582  1.00  0.00           H  
ATOM   2852  CA  LYS   198      59.626  16.855  65.450  1.00  0.00           C  
ATOM   2853  HA  LYS   198      58.664  16.541  65.849  1.00  0.00           H  
ATOM   2854  CB  LYS   198      59.437  17.096  63.977  1.00  0.00           C  
ATOM   2855  HB2 LYS   198      60.382  17.481  63.597  1.00  0.00           H  
ATOM   2856  HB3 LYS   198      59.225  16.147  63.489  1.00  0.00           H  
ATOM   2857  CG  LYS   198      58.286  18.072  63.624  1.00  0.00           C  
ATOM   2858  HG2 LYS   198      57.429  17.916  64.276  1.00  0.00           H  
ATOM   2859  HG3 LYS   198      58.539  19.102  63.871  1.00  0.00           H  
ATOM   2860  CD  LYS   198      57.820  17.859  62.175  1.00  0.00           C  
ATOM   2861  HD2 LYS   198      57.286  18.766  61.901  1.00  0.00           H  
ATOM   2862  HD3 LYS   198      58.663  17.909  61.487  1.00  0.00           H  
ATOM   2863  CE  LYS   198      56.968  16.621  62.103  1.00  0.00           C  
ATOM   2864  HE2 LYS   198      57.395  15.746  62.587  1.00  0.00           H  
ATOM   2865  HE3 LYS   198      55.986  16.849  62.510  1.00  0.00           H  
ATOM   2866  NZ  LYS   198      56.720  16.244  60.694  1.00  0.00           N  
ATOM   2867  HZ1 LYS   198      56.267  17.013  60.168  1.00  0.00           H  
ATOM   2868  HZ2 LYS   198      57.630  16.074  60.229  1.00  0.00           H  
ATOM   2869  HZ3 LYS   198      56.075  15.437  60.620  1.00  0.00           H  
ATOM   2870  C   LYS   198      60.507  15.605  65.742  1.00  0.00           C  
ATOM   2871  O   LYS   198      61.754  15.664  65.994  1.00  0.00           O  
ATOM   2872  N   THR   199      59.772  14.455  65.815  1.00  0.00           N  
ATOM   2873  H   THR   199      58.795  14.492  65.556  1.00  0.00           H  
ATOM   2874  CA  THR   199      60.487  13.243  66.175  1.00  0.00           C  
ATOM   2875  HA  THR   199      61.142  13.388  67.030  1.00  0.00           H  
ATOM   2876  CB  THR   199      61.442  12.816  65.044  1.00  0.00           C  
ATOM   2877  HB  THR   199      62.296  13.487  65.108  1.00  0.00           H  
ATOM   2878  CG2 THR   199      61.965  11.386  65.276  1.00  0.00           C  
ATOM   2879 HG21 THR   199      62.658  11.120  64.481  1.00  0.00           H  
ATOM   2880 HG22 THR   199      62.548  11.266  66.187  1.00  0.00           H  
ATOM   2881 HG23 THR   199      61.160  10.664  65.155  1.00  0.00           H  
ATOM   2882  OG1 THR   199      60.745  12.925  63.809  1.00  0.00           O  
ATOM   2883  HG1 THR   199      60.013  12.292  63.752  1.00  0.00           H  
ATOM   2884  C   THR   199      59.474  12.170  66.632  1.00  0.00           C  
ATOM   2885  O   THR   199      59.883  11.241  67.328  1.00  0.00           O  
ATOM   2886  N   LYS   200      58.173  12.364  66.321  1.00  0.00           N  
ATOM   2887  H   LYS   200      57.867  13.247  65.936  1.00  0.00           H  
ATOM   2888  CA  LYS   200      57.048  11.501  66.727  1.00  0.00           C  
ATOM   2889  HA  LYS   200      57.356  11.016  67.650  1.00  0.00           H  
ATOM   2890  CB  LYS   200      55.831  12.344  67.012  1.00  0.00           C  
ATOM   2891  HB2 LYS   200      56.104  13.192  67.637  1.00  0.00           H  
ATOM   2892  HB3 LYS   200      55.458  12.761  66.078  1.00  0.00           H  
ATOM   2893  CG  LYS   200      54.645  11.692  67.738  1.00  0.00           C  
ATOM   2894  HG2 LYS   200      53.887  11.390  67.017  1.00  0.00           H  
ATOM   2895  HG3 LYS   200      55.003  10.842  68.315  1.00  0.00           H  
ATOM   2896  CD  LYS   200      54.052  12.653  68.710  1.00  0.00           C  
ATOM   2897  HD2 LYS   200      54.717  12.969  69.511  1.00  0.00           H  
ATOM   2898  HD3 LYS   200      53.823  13.503  68.070  1.00  0.00           H  
ATOM   2899  CE  LYS   200      52.762  12.105  69.305  1.00  0.00           C  
ATOM   2900  HE2 LYS   200      52.322  12.835  69.980  1.00  0.00           H  
ATOM   2901  HE3 LYS   200      51.958  11.963  68.587  1.00  0.00           H  
ATOM   2902  NZ  LYS   200      53.044  10.908  70.128  1.00  0.00           N  
ATOM   2903  HZ1 LYS   200      53.345  10.168  69.468  1.00  0.00           H  
ATOM   2904  HZ2 LYS   200      53.774  11.079  70.843  1.00  0.00           H  
ATOM   2905  HZ3 LYS   200      52.158  10.570  70.545  1.00  0.00           H  
ATOM   2906  C   LYS   200      56.828  10.453  65.673  1.00  0.00           C  
ATOM   2907  O   LYS   200      56.693  10.738  64.477  1.00  0.00           O  
ATOM   2908  N   GLU   201      56.715   9.163  66.094  1.00  0.00           N  
ATOM   2909  H   GLU   201      56.580   9.029  67.087  1.00  0.00           H  
ATOM   2910  CA  GLU   201      56.071   8.202  65.275  1.00  0.00           C  
ATOM   2911  HA  GLU   201      56.660   8.141  64.362  1.00  0.00           H  
ATOM   2912  CB  GLU   201      55.852   6.927  66.056  1.00  0.00           C  
ATOM   2913  HB2 GLU   201      55.461   7.060  67.062  1.00  0.00           H  
ATOM   2914  HB3 GLU   201      55.142   6.345  65.471  1.00  0.00           H  
ATOM   2915  CG  GLU   201      57.087   6.091  66.062  1.00  0.00           C  
ATOM   2916  HG2 GLU   201      56.937   5.050  66.342  1.00  0.00           H  
ATOM   2917  HG3 GLU   201      57.477   5.879  65.069  1.00  0.00           H  
ATOM   2918  CD  GLU   201      58.181   6.456  67.074  1.00  0.00           C  
ATOM   2919  OE1 GLU   201      57.892   6.923  68.269  1.00  0.00           O  
ATOM   2920  OE2 GLU   201      59.435   6.261  66.834  1.00  0.00           O  
ATOM   2921  C   GLU   201      54.689   8.696  64.912  1.00  0.00           C  
ATOM   2922  O   GLU   201      53.930   9.136  65.725  1.00  0.00           O  
ATOM   2923  N   GLN   202      54.318   8.499  63.603  1.00  0.00           N  
ATOM   2924  H   GLN   202      54.809   7.761  63.117  1.00  0.00           H  
ATOM   2925  CA  GLN   202      53.209   9.148  62.989  1.00  0.00           C  
ATOM   2926  HA  GLN   202      52.462   9.300  63.764  1.00  0.00           H  
ATOM   2927  CB  GLN   202      53.641  10.606  62.629  1.00  0.00           C  
ATOM   2928  HB2 GLN   202      54.034  11.156  63.481  1.00  0.00           H  
ATOM   2929  HB3 GLN   202      54.491  10.468  61.963  1.00  0.00           H  
ATOM   2930  CG  GLN   202      52.626  11.578  61.960  1.00  0.00           C  
ATOM   2931  HG2 GLN   202      53.240  12.468  61.841  1.00  0.00           H  
ATOM   2932  HG3 GLN   202      52.288  11.188  61.002  1.00  0.00           H  
ATOM   2933  CD  GLN   202      51.448  11.938  62.784  1.00  0.00           C  
ATOM   2934  OE1 GLN   202      51.093  11.409  63.769  1.00  0.00           O  
ATOM   2935  NE2 GLN   202      50.667  12.914  62.281  1.00  0.00           N  
ATOM   2936 HE21 GLN   202      49.809  13.042  62.801  1.00  0.00           H  
ATOM   2937 HE22 GLN   202      50.803  13.290  61.353  1.00  0.00           H  
ATOM   2938  C   GLN   202      52.597   8.291  61.859  1.00  0.00           C  
ATOM   2939  O   GLN   202      53.308   7.556  61.140  1.00  0.00           O  
ATOM   2940  N   VAL   203      51.275   8.538  61.580  1.00  0.00           N  
ATOM   2941  H   VAL   203      50.867   9.212  62.215  1.00  0.00           H  
ATOM   2942  CA  VAL   203      50.454   7.945  60.534  1.00  0.00           C  
ATOM   2943  HA  VAL   203      50.489   6.877  60.734  1.00  0.00           H  
ATOM   2944  CB  VAL   203      49.004   8.536  60.480  1.00  0.00           C  
ATOM   2945  HB  VAL   203      48.485   7.985  59.698  1.00  0.00           H  
ATOM   2946  CG1 VAL   203      48.305   8.398  61.873  1.00  0.00           C  
ATOM   2947 HG11 VAL   203      49.001   8.717  62.647  1.00  0.00           H  
ATOM   2948 HG12 VAL   203      47.328   8.858  62.012  1.00  0.00           H  
ATOM   2949 HG13 VAL   203      48.091   7.355  62.096  1.00  0.00           H  
ATOM   2950  CG2 VAL   203      48.850   9.965  59.960  1.00  0.00           C  
ATOM   2951 HG21 VAL   203      47.831  10.345  60.011  1.00  0.00           H  
ATOM   2952 HG22 VAL   203      49.542  10.695  60.374  1.00  0.00           H  
ATOM   2953 HG23 VAL   203      49.041   9.974  58.889  1.00  0.00           H  
ATOM   2954  C   VAL   203      51.086   8.241  59.163  1.00  0.00           C  
ATOM   2955  O   VAL   203      51.808   9.223  58.988  1.00  0.00           O  
ATOM   2956  N   THR   204      50.672   7.464  58.125  1.00  0.00           N  
ATOM   2957  H   THR   204      49.916   6.809  58.272  1.00  0.00           H  
ATOM   2958  CA  THR   204      50.895   7.800  56.699  1.00  0.00           C  
ATOM   2959  HA  THR   204      50.466   6.925  56.217  1.00  0.00           H  
ATOM   2960  CB  THR   204      52.385   7.929  56.274  1.00  0.00           C  
ATOM   2961  HB  THR   204      52.864   8.736  56.823  1.00  0.00           H  
ATOM   2962  CG2 THR   204      53.145   6.566  56.502  1.00  0.00           C  
ATOM   2963 HG21 THR   204      52.953   6.338  57.549  1.00  0.00           H  
ATOM   2964 HG22 THR   204      52.781   5.788  55.834  1.00  0.00           H  
ATOM   2965 HG23 THR   204      54.221   6.700  56.410  1.00  0.00           H  
ATOM   2966  OG1 THR   204      52.492   8.174  54.899  1.00  0.00           O  
ATOM   2967  HG1 THR   204      52.793   9.091  54.801  1.00  0.00           H  
ATOM   2968  C   THR   204      50.100   9.024  56.315  1.00  0.00           C  
ATOM   2969  O   THR   204      50.629  10.071  55.959  1.00  0.00           O  
ATOM   2970  N   ASN   205      48.747   8.830  56.346  1.00  0.00           N  
ATOM   2971  H   ASN   205      48.466   7.859  56.343  1.00  0.00           H  
ATOM   2972  CA  ASN   205      47.765   9.814  55.885  1.00  0.00           C  
ATOM   2973  HA  ASN   205      46.813   9.505  56.310  1.00  0.00           H  
ATOM   2974  CB  ASN   205      48.047  11.269  56.287  1.00  0.00           C  
ATOM   2975  HB2 ASN   205      48.750  11.287  57.117  1.00  0.00           H  
ATOM   2976  HB3 ASN   205      48.572  11.697  55.435  1.00  0.00           H  
ATOM   2977  CG  ASN   205      46.842  12.026  56.722  1.00  0.00           C  
ATOM   2978  OD1 ASN   205      45.747  11.852  56.213  1.00  0.00           O  
ATOM   2979  ND2 ASN   205      46.917  12.854  57.788  1.00  0.00           N  
ATOM   2980 HD21 ASN   205      46.129  13.458  57.980  1.00  0.00           H  
ATOM   2981 HD22 ASN   205      47.723  13.063  58.363  1.00  0.00           H  
ATOM   2982  C   ASN   205      47.526   9.586  54.322  1.00  0.00           C  
ATOM   2983  O   ASN   205      47.114  10.451  53.598  1.00  0.00           O  
ATOM   2984  N   VAL   206      47.875   8.329  53.830  1.00  0.00           N  
ATOM   2985  H   VAL   206      48.054   7.494  54.372  1.00  0.00           H  
ATOM   2986  CA  VAL   206      48.001   8.146  52.379  1.00  0.00           C  
ATOM   2987  HA  VAL   206      48.608   8.937  51.945  1.00  0.00           H  
ATOM   2988  CB  VAL   206      48.665   6.827  52.061  1.00  0.00           C  
ATOM   2989  HB  VAL   206      48.016   6.120  52.574  1.00  0.00           H  
ATOM   2990  CG1 VAL   206      48.649   6.408  50.655  1.00  0.00           C  
ATOM   2991 HG11 VAL   206      48.870   5.345  50.572  1.00  0.00           H  
ATOM   2992 HG12 VAL   206      47.695   6.625  50.178  1.00  0.00           H  
ATOM   2993 HG13 VAL   206      49.351   7.022  50.096  1.00  0.00           H  
ATOM   2994  CG2 VAL   206      50.098   6.716  52.614  1.00  0.00           C  
ATOM   2995 HG21 VAL   206      50.255   7.349  53.485  1.00  0.00           H  
ATOM   2996 HG22 VAL   206      50.379   5.697  52.874  1.00  0.00           H  
ATOM   2997 HG23 VAL   206      50.794   6.970  51.816  1.00  0.00           H  
ATOM   2998  C   VAL   206      46.630   8.270  51.729  1.00  0.00           C  
ATOM   2999  O   VAL   206      45.648   7.694  52.116  1.00  0.00           O  
ATOM   3000  N   GLY   207      46.624   8.946  50.580  1.00  0.00           N  
ATOM   3001  H   GLY   207      47.495   9.265  50.179  1.00  0.00           H  
ATOM   3002  CA  GLY   207      45.540   8.913  49.577  1.00  0.00           C  
ATOM   3003  HA2 GLY   207      45.844   8.524  48.608  1.00  0.00           H  
ATOM   3004  HA3 GLY   207      44.736   8.284  49.952  1.00  0.00           H  
ATOM   3005  C   GLY   207      45.098  10.370  49.432  1.00  0.00           C  
ATOM   3006  O   GLY   207      45.874  11.267  49.653  1.00  0.00           O  
ATOM   3007  N   GLY   208      43.810  10.608  49.145  1.00  0.00           N  
ATOM   3008  H   GLY   208      43.100   9.904  48.999  1.00  0.00           H  
ATOM   3009  CA  GLY   208      43.544  11.984  48.757  1.00  0.00           C  
ATOM   3010  HA2 GLY   208      43.333  12.661  49.581  1.00  0.00           H  
ATOM   3011  HA3 GLY   208      44.431  12.391  48.276  1.00  0.00           H  
ATOM   3012  C   GLY   208      42.461  12.028  47.775  1.00  0.00           C  
ATOM   3013  O   GLY   208      41.942  11.034  47.374  1.00  0.00           O  
ATOM   3014  N   ALA   209      41.981  13.226  47.436  1.00  0.00           N  
ATOM   3015  H   ALA   209      42.434  14.095  47.683  1.00  0.00           H  
ATOM   3016  CA  ALA   209      40.941  13.367  46.439  1.00  0.00           C  
ATOM   3017  HA  ALA   209      40.375  12.439  46.397  1.00  0.00           H  
ATOM   3018  CB  ALA   209      40.040  14.476  46.894  1.00  0.00           C  
ATOM   3019  HB1 ALA   209      40.601  15.386  47.094  1.00  0.00           H  
ATOM   3020  HB2 ALA   209      39.323  14.622  46.088  1.00  0.00           H  
ATOM   3021  HB3 ALA   209      39.542  14.144  47.803  1.00  0.00           H  
ATOM   3022  C   ALA   209      41.622  13.532  45.071  1.00  0.00           C  
ATOM   3023  O   ALA   209      41.642  14.587  44.435  1.00  0.00           O  
ATOM   3024  N   VAL   210      42.385  12.457  44.660  1.00  0.00           N  
ATOM   3025  H   VAL   210      42.228  11.535  45.043  1.00  0.00           H  
ATOM   3026  CA  VAL   210      43.315  12.519  43.548  1.00  0.00           C  
ATOM   3027  HA  VAL   210      43.685  13.539  43.472  1.00  0.00           H  
ATOM   3028  CB  VAL   210      44.547  11.646  43.664  1.00  0.00           C  
ATOM   3029  HB  VAL   210      44.321  10.638  43.322  1.00  0.00           H  
ATOM   3030  CG1 VAL   210      45.805  12.214  42.967  1.00  0.00           C  
ATOM   3031 HG11 VAL   210      46.742  11.699  43.170  1.00  0.00           H  
ATOM   3032 HG12 VAL   210      45.783  12.234  41.879  1.00  0.00           H  
ATOM   3033 HG13 VAL   210      46.184  13.192  43.257  1.00  0.00           H  
ATOM   3034  CG2 VAL   210      44.966  11.458  45.103  1.00  0.00           C  
ATOM   3035 HG21 VAL   210      45.957  11.051  45.294  1.00  0.00           H  
ATOM   3036 HG22 VAL   210      45.081  12.414  45.610  1.00  0.00           H  
ATOM   3037 HG23 VAL   210      44.174  10.976  45.675  1.00  0.00           H  
ATOM   3038  C   VAL   210      42.665  12.218  42.181  1.00  0.00           C  
ATOM   3039  O   VAL   210      43.174  12.619  41.130  1.00  0.00           O  
ATOM   3040  N   VAL   211      41.428  11.646  42.265  1.00  0.00           N  
ATOM   3041  H   VAL   211      41.130  11.518  43.223  1.00  0.00           H  
ATOM   3042  CA  VAL   211      40.853  10.995  41.110  1.00  0.00           C  
ATOM   3043  HA  VAL   211      41.298  11.299  40.165  1.00  0.00           H  
ATOM   3044  CB  VAL   211      41.077   9.473  41.249  1.00  0.00           C  
ATOM   3045  HB  VAL   211      42.118   9.214  41.431  1.00  0.00           H  
ATOM   3046  CG1 VAL   211      40.269   8.725  42.307  1.00  0.00           C  
ATOM   3047 HG11 VAL   211      39.289   8.477  41.906  1.00  0.00           H  
ATOM   3048 HG12 VAL   211      40.702   7.738  42.460  1.00  0.00           H  
ATOM   3049 HG13 VAL   211      40.206   9.359  43.189  1.00  0.00           H  
ATOM   3050  CG2 VAL   211      40.772   8.728  39.936  1.00  0.00           C  
ATOM   3051 HG21 VAL   211      40.984   7.663  40.009  1.00  0.00           H  
ATOM   3052 HG22 VAL   211      39.730   8.770  39.628  1.00  0.00           H  
ATOM   3053 HG23 VAL   211      41.333   9.151  39.104  1.00  0.00           H  
ATOM   3054  C   VAL   211      39.295  11.432  40.916  1.00  0.00           C  
ATOM   3055  O   VAL   211      38.306  10.643  40.960  1.00  0.00           O  
ATOM   3056  N   THR   212      39.134  12.801  40.701  1.00  0.00           N  
ATOM   3057  H   THR   212      39.996  13.327  40.631  1.00  0.00           H  
ATOM   3058  CA  THR   212      37.881  13.503  40.424  1.00  0.00           C  
ATOM   3059  HA  THR   212      37.062  12.806  40.590  1.00  0.00           H  
ATOM   3060  CB  THR   212      37.919  13.951  39.002  1.00  0.00           C  
ATOM   3061  HB  THR   212      37.023  14.522  38.773  1.00  0.00           H  
ATOM   3062  CG2 THR   212      38.350  12.943  37.846  1.00  0.00           C  
ATOM   3063 HG21 THR   212      38.585  13.349  36.864  1.00  0.00           H  
ATOM   3064 HG22 THR   212      39.175  12.410  38.315  1.00  0.00           H  
ATOM   3065 HG23 THR   212      37.631  12.127  37.797  1.00  0.00           H  
ATOM   3066  OG1 THR   212      38.922  14.895  38.784  1.00  0.00           O  
ATOM   3067  HG1 THR   212      39.666  14.339  38.507  1.00  0.00           H  
ATOM   3068  C   THR   212      37.457  14.676  41.376  1.00  0.00           C  
ATOM   3069  O   THR   212      36.574  15.498  41.096  1.00  0.00           O  
ATOM   3070  N   GLY   213      38.055  14.675  42.555  1.00  0.00           N  
ATOM   3071  H   GLY   213      38.506  13.782  42.698  1.00  0.00           H  
ATOM   3072  CA  GLY   213      37.975  15.682  43.646  1.00  0.00           C  
ATOM   3073  HA2 GLY   213      38.712  15.510  44.428  1.00  0.00           H  
ATOM   3074  HA3 GLY   213      38.220  16.554  43.043  1.00  0.00           H  
ATOM   3075  C   GLY   213      36.640  15.807  44.372  1.00  0.00           C  
ATOM   3076  O   GLY   213      36.651  15.663  45.569  1.00  0.00           O  
ATOM   3077  N   VAL   214      35.551  15.999  43.609  1.00  0.00           N  
ATOM   3078  H   VAL   214      35.654  16.030  42.603  1.00  0.00           H  
ATOM   3079  CA  VAL   214      34.202  16.070  44.114  1.00  0.00           C  
ATOM   3080  HA  VAL   214      34.188  16.769  44.947  1.00  0.00           H  
ATOM   3081  CB  VAL   214      33.272  16.538  43.015  1.00  0.00           C  
ATOM   3082  HB  VAL   214      33.667  16.096  42.102  1.00  0.00           H  
ATOM   3083  CG1 VAL   214      31.825  16.144  43.291  1.00  0.00           C  
ATOM   3084 HG11 VAL   214      31.236  16.628  42.515  1.00  0.00           H  
ATOM   3085 HG12 VAL   214      31.642  15.101  43.043  1.00  0.00           H  
ATOM   3086 HG13 VAL   214      31.597  16.418  44.320  1.00  0.00           H  
ATOM   3087  CG2 VAL   214      33.453  18.030  42.814  1.00  0.00           C  
ATOM   3088 HG21 VAL   214      33.162  18.599  43.695  1.00  0.00           H  
ATOM   3089 HG22 VAL   214      34.494  18.190  42.539  1.00  0.00           H  
ATOM   3090 HG23 VAL   214      32.819  18.403  42.013  1.00  0.00           H  
ATOM   3091  C   VAL   214      33.904  14.647  44.702  1.00  0.00           C  
ATOM   3092  O   VAL   214      34.179  13.583  44.043  1.00  0.00           O  
ATOM   3093  N   THR   215      33.309  14.574  45.953  1.00  0.00           N  
ATOM   3094  H   THR   215      33.055  15.466  46.357  1.00  0.00           H  
ATOM   3095  CA  THR   215      33.138  13.370  46.795  1.00  0.00           C  
ATOM   3096  HA  THR   215      32.495  13.661  47.623  1.00  0.00           H  
ATOM   3097  CB  THR   215      34.416  12.919  47.481  1.00  0.00           C  
ATOM   3098  HB  THR   215      34.130  12.268  48.304  1.00  0.00           H  
ATOM   3099  CG2 THR   215      35.381  12.223  46.622  1.00  0.00           C  
ATOM   3100 HG21 THR   215      36.262  11.933  47.191  1.00  0.00           H  
ATOM   3101 HG22 THR   215      34.975  11.313  46.183  1.00  0.00           H  
ATOM   3102 HG23 THR   215      35.704  12.839  45.786  1.00  0.00           H  
ATOM   3103  OG1 THR   215      35.041  14.090  47.910  1.00  0.00           O  
ATOM   3104  HG1 THR   215      35.504  14.557  47.197  1.00  0.00           H  
ATOM   3105  C   THR   215      32.258  12.186  46.223  1.00  0.00           C  
ATOM   3106  O   THR   215      32.448  11.112  46.746  1.00  0.00           O  
ATOM   3107  N   ALA   216      31.348  12.520  45.194  1.00  0.00           N  
ATOM   3108  H   ALA   216      31.232  13.476  44.885  1.00  0.00           H  
ATOM   3109  CA  ALA   216      30.447  11.604  44.619  1.00  0.00           C  
ATOM   3110  HA  ALA   216      30.204  10.882  45.395  1.00  0.00           H  
ATOM   3111  CB  ALA   216      29.234  12.460  44.136  1.00  0.00           C  
ATOM   3112  HB1 ALA   216      28.455  11.758  43.843  1.00  0.00           H  
ATOM   3113  HB2 ALA   216      28.917  13.087  44.967  1.00  0.00           H  
ATOM   3114  HB3 ALA   216      29.444  13.128  43.303  1.00  0.00           H  
ATOM   3115  C   ALA   216      31.089  10.820  43.409  1.00  0.00           C  
ATOM   3116  O   ALA   216      30.474   9.968  42.815  1.00  0.00           O  
ATOM   3117  N   VAL   217      32.395  11.168  43.064  1.00  0.00           N  
ATOM   3118  H   VAL   217      32.821  12.038  43.354  1.00  0.00           H  
ATOM   3119  CA  VAL   217      33.032  10.576  41.919  1.00  0.00           C  
ATOM   3120  HA  VAL   217      32.289  10.166  41.239  1.00  0.00           H  
ATOM   3121  CB  VAL   217      33.733  11.660  41.115  1.00  0.00           C  
ATOM   3122  HB  VAL   217      34.458  12.219  41.702  1.00  0.00           H  
ATOM   3123  CG1 VAL   217      34.496  11.151  39.918  1.00  0.00           C  
ATOM   3124 HG11 VAL   217      33.776  10.691  39.244  1.00  0.00           H  
ATOM   3125 HG12 VAL   217      34.885  12.005  39.366  1.00  0.00           H  
ATOM   3126 HG13 VAL   217      35.369  10.572  40.212  1.00  0.00           H  
ATOM   3127  CG2 VAL   217      32.721  12.746  40.746  1.00  0.00           C  
ATOM   3128 HG21 VAL   217      32.610  13.372  41.629  1.00  0.00           H  
ATOM   3129 HG22 VAL   217      33.227  13.399  40.038  1.00  0.00           H  
ATOM   3130 HG23 VAL   217      31.806  12.300  40.361  1.00  0.00           H  
ATOM   3131  C   VAL   217      33.869   9.383  42.339  1.00  0.00           C  
ATOM   3132  O   VAL   217      34.922   9.517  42.988  1.00  0.00           O  
ATOM   3133  N   ALA   218      33.301   8.257  42.158  1.00  0.00           N  
ATOM   3134  H   ALA   218      32.465   8.331  41.595  1.00  0.00           H  
ATOM   3135  CA  ALA   218      33.487   7.148  43.096  1.00  0.00           C  
ATOM   3136  HA  ALA   218      34.521   7.261  43.414  1.00  0.00           H  
ATOM   3137  CB  ALA   218      32.476   7.297  44.143  1.00  0.00           C  
ATOM   3138  HB1 ALA   218      31.468   7.256  43.737  1.00  0.00           H  
ATOM   3139  HB2 ALA   218      32.506   6.522  44.907  1.00  0.00           H  
ATOM   3140  HB3 ALA   218      32.594   8.281  44.593  1.00  0.00           H  
ATOM   3141  C   ALA   218      33.313   5.840  42.386  1.00  0.00           C  
ATOM   3142  O   ALA   218      32.806   4.802  42.965  1.00  0.00           O  
ATOM   3143  N   GLN   219      33.823   5.690  41.070  1.00  0.00           N  
ATOM   3144  H   GLN   219      34.183   6.493  40.572  1.00  0.00           H  
ATOM   3145  CA  GLN   219      33.606   4.467  40.290  1.00  0.00           C  
ATOM   3146  HA  GLN   219      33.703   3.634  40.983  1.00  0.00           H  
ATOM   3147  CB  GLN   219      32.327   4.443  39.469  1.00  0.00           C  
ATOM   3148  HB2 GLN   219      31.687   5.190  39.935  1.00  0.00           H  
ATOM   3149  HB3 GLN   219      32.537   4.725  38.439  1.00  0.00           H  
ATOM   3150  CG  GLN   219      31.614   3.103  39.610  1.00  0.00           C  
ATOM   3151  HG2 GLN   219      31.589   2.895  40.678  1.00  0.00           H  
ATOM   3152  HG3 GLN   219      30.600   3.193  39.226  1.00  0.00           H  
ATOM   3153  CD  GLN   219      32.352   1.988  38.856  1.00  0.00           C  
ATOM   3154  OE1 GLN   219      32.267   1.802  37.667  1.00  0.00           O  
ATOM   3155  NE2 GLN   219      33.037   1.074  39.601  1.00  0.00           N  
ATOM   3156 HE21 GLN   219      33.323   0.274  39.053  1.00  0.00           H  
ATOM   3157 HE22 GLN   219      32.952   1.073  40.608  1.00  0.00           H  
ATOM   3158  C   GLN   219      34.815   4.143  39.393  1.00  0.00           C  
ATOM   3159  O   GLN   219      35.385   5.014  38.773  1.00  0.00           O  
ATOM   3160  N   LYS   220      35.263   2.882  39.370  1.00  0.00           N  
ATOM   3161  H   LYS   220      34.722   2.167  39.838  1.00  0.00           H  
ATOM   3162  CA  LYS   220      36.531   2.437  38.724  1.00  0.00           C  
ATOM   3163  HA  LYS   220      37.333   2.878  39.311  1.00  0.00           H  
ATOM   3164  CB  LYS   220      36.452   0.871  38.901  1.00  0.00           C  
ATOM   3165  HB2 LYS   220      36.262   0.648  39.949  1.00  0.00           H  
ATOM   3166  HB3 LYS   220      35.804   0.351  38.199  1.00  0.00           H  
ATOM   3167  CG  LYS   220      37.842   0.302  38.500  1.00  0.00           C  
ATOM   3168  HG2 LYS   220      38.003   0.722  37.509  1.00  0.00           H  
ATOM   3169  HG3 LYS   220      38.672   0.646  39.113  1.00  0.00           H  
ATOM   3170  CD  LYS   220      37.803  -1.233  38.333  1.00  0.00           C  
ATOM   3171  HD2 LYS   220      37.865  -1.667  39.329  1.00  0.00           H  
ATOM   3172  HD3 LYS   220      36.910  -1.662  37.881  1.00  0.00           H  
ATOM   3173  CE  LYS   220      39.009  -1.740  37.535  1.00  0.00           C  
ATOM   3174  HE2 LYS   220      38.866  -2.789  37.288  1.00  0.00           H  
ATOM   3175  HE3 LYS   220      38.906  -1.144  36.631  1.00  0.00           H  
ATOM   3176  NZ  LYS   220      40.339  -1.342  38.138  1.00  0.00           N  
ATOM   3177  HZ1 LYS   220      41.128  -1.547  37.499  1.00  0.00           H  
ATOM   3178  HZ2 LYS   220      40.457  -0.317  38.231  1.00  0.00           H  
ATOM   3179  HZ3 LYS   220      40.578  -1.801  39.036  1.00  0.00           H  
ATOM   3180  C   LYS   220      36.469   2.826  37.207  1.00  0.00           C  
ATOM   3181  O   LYS   220      37.426   3.427  36.667  1.00  0.00           O  
ATOM   3182  N   THR   221      35.291   2.768  36.581  1.00  0.00           N  
ATOM   3183  H   THR   221      34.614   2.099  36.921  1.00  0.00           H  
ATOM   3184  CA  THR   221      35.034   3.525  35.403  1.00  0.00           C  
ATOM   3185  HA  THR   221      35.860   3.497  34.695  1.00  0.00           H  
ATOM   3186  CB  THR   221      33.843   3.034  34.613  1.00  0.00           C  
ATOM   3187  HB  THR   221      32.936   2.970  35.210  1.00  0.00           H  
ATOM   3188  CG2 THR   221      33.575   3.920  33.350  1.00  0.00           C  
ATOM   3189 HG21 THR   221      32.855   3.555  32.620  1.00  0.00           H  
ATOM   3190 HG22 THR   221      33.426   4.949  33.670  1.00  0.00           H  
ATOM   3191 HG23 THR   221      34.530   3.920  32.827  1.00  0.00           H  
ATOM   3192  OG1 THR   221      34.238   1.756  34.117  1.00  0.00           O  
ATOM   3193  HG1 THR   221      34.186   1.129  34.855  1.00  0.00           H  
ATOM   3194  C   THR   221      34.958   5.041  35.806  1.00  0.00           C  
ATOM   3195  O   THR   221      33.844   5.622  36.022  1.00  0.00           O  
ATOM   3196  N   VAL   222      36.086   5.734  35.663  1.00  0.00           N  
ATOM   3197  H   VAL   222      36.937   5.229  35.456  1.00  0.00           H  
ATOM   3198  CA  VAL   222      36.137   7.196  35.654  1.00  0.00           C  
ATOM   3199  HA  VAL   222      35.463   7.582  36.415  1.00  0.00           H  
ATOM   3200  CB  VAL   222      37.549   7.762  35.859  1.00  0.00           C  
ATOM   3201  HB  VAL   222      38.282   7.342  35.173  1.00  0.00           H  
ATOM   3202  CG1 VAL   222      37.467   9.245  35.785  1.00  0.00           C  
ATOM   3203 HG11 VAL   222      37.208   9.565  34.778  1.00  0.00           H  
ATOM   3204 HG12 VAL   222      36.768   9.730  36.464  1.00  0.00           H  
ATOM   3205 HG13 VAL   222      38.416   9.738  35.984  1.00  0.00           H  
ATOM   3206  CG2 VAL   222      38.096   7.213  37.181  1.00  0.00           C  
ATOM   3207 HG21 VAL   222      38.207   6.138  37.053  1.00  0.00           H  
ATOM   3208 HG22 VAL   222      39.124   7.563  37.247  1.00  0.00           H  
ATOM   3209 HG23 VAL   222      37.448   7.547  37.989  1.00  0.00           H  
ATOM   3210  C   VAL   222      35.531   7.529  34.260  1.00  0.00           C  
ATOM   3211  O   VAL   222      36.066   7.193  33.179  1.00  0.00           O  
ATOM   3212  N   GLU   223      34.306   8.047  34.178  1.00  0.00           N  
ATOM   3213  H   GLU   223      33.826   8.188  35.057  1.00  0.00           H  
ATOM   3214  CA  GLU   223      33.685   8.540  32.953  1.00  0.00           C  
ATOM   3215  HA  GLU   223      33.573   7.650  32.338  1.00  0.00           H  
ATOM   3216  CB  GLU   223      32.329   9.240  33.245  1.00  0.00           C  
ATOM   3217  HB2 GLU   223      31.660   8.603  33.820  1.00  0.00           H  
ATOM   3218  HB3 GLU   223      32.633  10.029  33.929  1.00  0.00           H  
ATOM   3219  CG  GLU   223      31.574   9.678  31.990  1.00  0.00           C  
ATOM   3220  HG2 GLU   223      30.658  10.202  32.258  1.00  0.00           H  
ATOM   3221  HG3 GLU   223      32.131  10.376  31.369  1.00  0.00           H  
ATOM   3222  CD  GLU   223      31.248   8.493  31.079  1.00  0.00           C  
ATOM   3223  OE1 GLU   223      30.277   7.727  31.345  1.00  0.00           O  
ATOM   3224  OE2 GLU   223      32.026   8.230  30.135  1.00  0.00           O  
ATOM   3225  C   GLU   223      34.576   9.665  32.390  1.00  0.00           C  
ATOM   3226  O   GLU   223      34.885  10.587  33.154  1.00  0.00           O  
ATOM   3227  N   GLY   224      35.011   9.627  31.071  1.00  0.00           N  
ATOM   3228  H   GLY   224      34.891   8.734  30.613  1.00  0.00           H  
ATOM   3229  CA  GLY   224      36.023  10.515  30.599  1.00  0.00           C  
ATOM   3230  HA2 GLY   224      35.622  11.012  29.719  1.00  0.00           H  
ATOM   3231  HA3 GLY   224      36.231  11.341  31.275  1.00  0.00           H  
ATOM   3232  C   GLY   224      37.280   9.701  30.228  1.00  0.00           C  
ATOM   3233  O   GLY   224      38.116  10.263  29.484  1.00  0.00           O  
ATOM   3234  N   ALA   225      37.489   8.478  30.913  1.00  0.00           N  
ATOM   3235  H   ALA   225      36.831   8.269  31.652  1.00  0.00           H  
ATOM   3236  CA  ALA   225      38.845   7.870  30.941  1.00  0.00           C  
ATOM   3237  HA  ALA   225      39.420   8.112  30.050  1.00  0.00           H  
ATOM   3238  CB  ALA   225      39.624   8.464  32.158  1.00  0.00           C  
ATOM   3239  HB1 ALA   225      39.045   8.445  33.079  1.00  0.00           H  
ATOM   3240  HB2 ALA   225      40.611   8.038  32.322  1.00  0.00           H  
ATOM   3241  HB3 ALA   225      39.732   9.540  32.040  1.00  0.00           H  
ATOM   3242  C   ALA   225      38.732   6.363  31.078  1.00  0.00           C  
ATOM   3243  O   ALA   225      39.739   5.709  31.034  1.00  0.00           O  
ATOM   3244  N   GLY   226      37.542   5.723  31.047  1.00  0.00           N  
ATOM   3245  H   GLY   226      36.656   6.199  30.943  1.00  0.00           H  
ATOM   3246  CA  GLY   226      37.426   4.282  31.239  1.00  0.00           C  
ATOM   3247  HA2 GLY   226      36.372   4.033  31.140  1.00  0.00           H  
ATOM   3248  HA3 GLY   226      37.948   3.735  30.457  1.00  0.00           H  
ATOM   3249  C   GLY   226      37.769   3.714  32.644  1.00  0.00           C  
ATOM   3250  O   GLY   226      37.741   4.357  33.706  1.00  0.00           O  
ATOM   3251  N   SER   227      37.831   2.339  32.649  1.00  0.00           N  
ATOM   3252  H   SER   227      37.684   1.888  31.757  1.00  0.00           H  
ATOM   3253  CA  SER   227      37.859   1.509  33.833  1.00  0.00           C  
ATOM   3254  HA  SER   227      37.431   2.145  34.606  1.00  0.00           H  
ATOM   3255  CB  SER   227      37.078   0.201  33.756  1.00  0.00           C  
ATOM   3256  HB2 SER   227      36.067   0.354  33.387  1.00  0.00           H  
ATOM   3257  HB3 SER   227      37.515  -0.459  33.010  1.00  0.00           H  
ATOM   3258  OG  SER   227      37.041  -0.417  35.048  1.00  0.00           O  
ATOM   3259  HG  SER   227      36.286  -1.016  34.940  1.00  0.00           H  
ATOM   3260  C   SER   227      39.314   1.207  34.178  1.00  0.00           C  
ATOM   3261  O   SER   227      39.889   0.268  33.707  1.00  0.00           O  
ATOM   3262  N   ILE   228      39.851   2.206  34.961  1.00  0.00           N  
ATOM   3263  H   ILE   228      39.298   2.995  35.268  1.00  0.00           H  
ATOM   3264  CA  ILE   228      41.290   2.404  35.199  1.00  0.00           C  
ATOM   3265  HA  ILE   228      41.755   2.246  34.229  1.00  0.00           H  
ATOM   3266  CB  ILE   228      41.660   3.883  35.503  1.00  0.00           C  
ATOM   3267  HB  ILE   228      42.745   3.936  35.566  1.00  0.00           H  
ATOM   3268  CG2 ILE   228      41.266   4.726  34.304  1.00  0.00           C  
ATOM   3269 HG21 ILE   228      41.687   4.264  33.413  1.00  0.00           H  
ATOM   3270 HG22 ILE   228      40.187   4.740  34.160  1.00  0.00           H  
ATOM   3271 HG23 ILE   228      41.608   5.740  34.499  1.00  0.00           H  
ATOM   3272  CG1 ILE   228      41.124   4.399  36.867  1.00  0.00           C  
ATOM   3273 HG12 ILE   228      40.037   4.440  36.841  1.00  0.00           H  
ATOM   3274 HG13 ILE   228      41.457   3.759  37.682  1.00  0.00           H  
ATOM   3275  CD1 ILE   228      41.622   5.697  37.229  1.00  0.00           C  
ATOM   3276 HD11 ILE   228      41.109   5.931  38.160  1.00  0.00           H  
ATOM   3277 HD12 ILE   228      42.701   5.696  37.369  1.00  0.00           H  
ATOM   3278 HD13 ILE   228      41.329   6.480  36.532  1.00  0.00           H  
ATOM   3279  C   ILE   228      41.818   1.396  36.292  1.00  0.00           C  
ATOM   3280  O   ILE   228      41.048   0.955  37.075  1.00  0.00           O  
ATOM   3281  N   ALA   229      43.139   1.186  36.203  1.00  0.00           N  
ATOM   3282  H   ALA   229      43.643   1.554  35.408  1.00  0.00           H  
ATOM   3283  CA  ALA   229      43.860   0.763  37.410  1.00  0.00           C  
ATOM   3284  HA  ALA   229      43.161   0.156  37.980  1.00  0.00           H  
ATOM   3285  CB  ALA   229      45.001  -0.236  36.968  1.00  0.00           C  
ATOM   3286  HB1 ALA   229      45.694   0.164  36.231  1.00  0.00           H  
ATOM   3287  HB2 ALA   229      45.615  -0.607  37.786  1.00  0.00           H  
ATOM   3288  HB3 ALA   229      44.461  -1.138  36.687  1.00  0.00           H  
ATOM   3289  C   ALA   229      44.398   1.989  38.127  1.00  0.00           C  
ATOM   3290  O   ALA   229      44.326   3.168  37.700  1.00  0.00           O  
ATOM   3291  N   ALA   230      45.071   1.733  39.242  1.00  0.00           N  
ATOM   3292  H   ALA   230      45.021   0.814  39.661  1.00  0.00           H  
ATOM   3293  CA  ALA   230      45.712   2.786  40.021  1.00  0.00           C  
ATOM   3294  HA  ALA   230      46.200   3.380  39.251  1.00  0.00           H  
ATOM   3295  CB  ALA   230      44.496   3.501  40.724  1.00  0.00           C  
ATOM   3296  HB1 ALA   230      43.760   3.917  40.038  1.00  0.00           H  
ATOM   3297  HB2 ALA   230      44.056   2.755  41.382  1.00  0.00           H  
ATOM   3298  HB3 ALA   230      44.640   4.341  41.401  1.00  0.00           H  
ATOM   3299  C   ALA   230      46.773   2.344  40.973  1.00  0.00           C  
ATOM   3300  O   ALA   230      47.362   1.257  40.900  1.00  0.00           O  
ATOM   3301  N   ALA   231      47.087   3.246  41.940  1.00  0.00           N  
ATOM   3302  H   ALA   231      46.642   4.153  41.958  1.00  0.00           H  
ATOM   3303  CA  ALA   231      48.114   3.006  42.918  1.00  0.00           C  
ATOM   3304  HA  ALA   231      48.099   1.979  43.278  1.00  0.00           H  
ATOM   3305  CB  ALA   231      49.509   3.277  42.347  1.00  0.00           C  
ATOM   3306  HB1 ALA   231      49.754   2.476  41.653  1.00  0.00           H  
ATOM   3307  HB2 ALA   231      49.423   4.197  41.771  1.00  0.00           H  
ATOM   3308  HB3 ALA   231      50.202   3.475  43.163  1.00  0.00           H  
ATOM   3309  C   ALA   231      47.763   3.739  44.268  1.00  0.00           C  
ATOM   3310  O   ALA   231      46.906   4.618  44.340  1.00  0.00           O  
ATOM   3311  N   THR   232      48.418   3.270  45.346  1.00  0.00           N  
ATOM   3312  H   THR   232      48.860   2.361  45.330  1.00  0.00           H  
ATOM   3313  CA  THR   232      48.623   3.955  46.565  1.00  0.00           C  
ATOM   3314  HA  THR   232      48.898   3.164  47.260  1.00  0.00           H  
ATOM   3315  CB  THR   232      47.458   4.680  47.210  1.00  0.00           C  
ATOM   3316  HB  THR   232      47.564   4.629  48.291  1.00  0.00           H  
ATOM   3317  CG2 THR   232      47.228   6.160  46.788  1.00  0.00           C  
ATOM   3318 HG21 THR   232      47.631   6.302  45.788  1.00  0.00           H  
ATOM   3319 HG22 THR   232      46.179   6.444  46.734  1.00  0.00           H  
ATOM   3320 HG23 THR   232      47.795   6.800  47.461  1.00  0.00           H  
ATOM   3321  OG1 THR   232      46.235   3.967  47.095  1.00  0.00           O  
ATOM   3322  HG1 THR   232      46.031   4.175  46.171  1.00  0.00           H  
ATOM   3323  C   THR   232      49.880   4.836  46.544  1.00  0.00           C  
ATOM   3324  O   THR   232      50.199   5.440  45.531  1.00  0.00           O  
ATOM   3325  N   GLY   233      50.478   4.991  47.726  1.00  0.00           N  
ATOM   3326  H   GLY   233      50.415   4.318  48.479  1.00  0.00           H  
ATOM   3327  CA  GLY   233      51.760   5.628  47.797  1.00  0.00           C  
ATOM   3328  HA2 GLY   233      52.359   5.148  48.568  1.00  0.00           H  
ATOM   3329  HA3 GLY   233      52.395   5.526  46.921  1.00  0.00           H  
ATOM   3330  C   GLY   233      51.619   7.096  48.033  1.00  0.00           C  
ATOM   3331  O   GLY   233      52.336   7.708  48.791  1.00  0.00           O  
ATOM   3332  N   PHE   234      50.762   7.714  47.173  1.00  0.00           N  
ATOM   3333  H   PHE   234      50.467   7.175  46.370  1.00  0.00           H  
ATOM   3334  CA  PHE   234      50.578   9.150  47.185  1.00  0.00           C  
ATOM   3335  HA  PHE   234      51.511   9.679  47.001  1.00  0.00           H  
ATOM   3336  CB  PHE   234      49.604   9.516  46.071  1.00  0.00           C  
ATOM   3337  HB2 PHE   234      50.179   9.207  45.200  1.00  0.00           H  
ATOM   3338  HB3 PHE   234      48.755   8.857  46.240  1.00  0.00           H  
ATOM   3339  CG  PHE   234      49.190  10.965  46.067  1.00  0.00           C  
ATOM   3340  CD1 PHE   234      48.205  11.418  46.894  1.00  0.00           C  
ATOM   3341  HD1 PHE   234      47.598  10.726  47.465  1.00  0.00           H  
ATOM   3342  CE1 PHE   234      47.906  12.758  46.887  1.00  0.00           C  
ATOM   3343  HE1 PHE   234      47.123  13.216  47.480  1.00  0.00           H  
ATOM   3344  CZ  PHE   234      48.659  13.658  46.112  1.00  0.00           C  
ATOM   3345  HZ  PHE   234      48.394  14.705  46.023  1.00  0.00           H  
ATOM   3346  CE2 PHE   234      49.566  13.181  45.169  1.00  0.00           C  
ATOM   3347  HE2 PHE   234      49.954  13.876  44.435  1.00  0.00           H  
ATOM   3348  CD2 PHE   234      49.881  11.779  45.152  1.00  0.00           C  
ATOM   3349  HD2 PHE   234      50.546  11.373  44.399  1.00  0.00           H  
ATOM   3350  C   PHE   234      50.104   9.690  48.628  1.00  0.00           C  
ATOM   3351  O   PHE   234      49.236   9.157  49.211  1.00  0.00           O  
ATOM   3352  N   VAL   235      50.629  10.859  48.907  1.00  0.00           N  
ATOM   3353  H   VAL   235      51.435  11.164  48.377  1.00  0.00           H  
ATOM   3354  CA  VAL   235      50.523  11.443  50.202  1.00  0.00           C  
ATOM   3355  HA  VAL   235      49.501  11.410  50.573  1.00  0.00           H  
ATOM   3356  CB  VAL   235      51.321  10.737  51.313  1.00  0.00           C  
ATOM   3357  HB  VAL   235      51.030   9.690  51.253  1.00  0.00           H  
ATOM   3358  CG1 VAL   235      52.865  10.609  51.043  1.00  0.00           C  
ATOM   3359 HG11 VAL   235      53.055  10.310  50.014  1.00  0.00           H  
ATOM   3360 HG12 VAL   235      53.423  11.512  51.281  1.00  0.00           H  
ATOM   3361 HG13 VAL   235      53.249   9.780  51.634  1.00  0.00           H  
ATOM   3362  CG2 VAL   235      51.024  11.149  52.726  1.00  0.00           C  
ATOM   3363 HG21 VAL   235      51.412  12.120  53.027  1.00  0.00           H  
ATOM   3364 HG22 VAL   235      49.963  10.965  52.882  1.00  0.00           H  
ATOM   3365 HG23 VAL   235      51.472  10.426  53.404  1.00  0.00           H  
ATOM   3366  C   VAL   235      50.945  12.889  50.101  1.00  0.00           C  
ATOM   3367  O   VAL   235      51.561  13.374  49.175  1.00  0.00           O  
ATOM   3368  N   LYS   236      50.430  13.660  51.123  1.00  0.00           N  
ATOM   3369  H   LYS   236      49.819  13.307  51.848  1.00  0.00           H  
ATOM   3370  CA  LYS   236      50.706  15.074  51.202  1.00  0.00           C  
ATOM   3371  HA  LYS   236      50.803  15.424  50.177  1.00  0.00           H  
ATOM   3372  CB  LYS   236      49.544  15.788  51.896  1.00  0.00           C  
ATOM   3373  HB2 LYS   236      48.610  15.312  51.604  1.00  0.00           H  
ATOM   3374  HB3 LYS   236      49.657  15.513  52.943  1.00  0.00           H  
ATOM   3375  CG  LYS   236      49.477  17.299  51.746  1.00  0.00           C  
ATOM   3376  HG2 LYS   236      50.484  17.711  51.745  1.00  0.00           H  
ATOM   3377  HG3 LYS   236      49.096  17.570  50.764  1.00  0.00           H  
ATOM   3378  CD  LYS   236      48.621  17.963  52.814  1.00  0.00           C  
ATOM   3379  HD2 LYS   236      48.631  18.990  52.455  1.00  0.00           H  
ATOM   3380  HD3 LYS   236      47.602  17.582  52.810  1.00  0.00           H  
ATOM   3381  CE  LYS   236      49.189  17.986  54.233  1.00  0.00           C  
ATOM   3382  HE2 LYS   236      48.939  17.088  54.793  1.00  0.00           H  
ATOM   3383  HE3 LYS   236      50.267  18.129  54.222  1.00  0.00           H  
ATOM   3384  NZ  LYS   236      48.599  19.032  55.157  1.00  0.00           N  
ATOM   3385  HZ1 LYS   236      47.571  19.121  55.066  1.00  0.00           H  
ATOM   3386  HZ2 LYS   236      48.769  18.899  56.170  1.00  0.00           H  
ATOM   3387  HZ3 LYS   236      48.919  19.921  54.733  1.00  0.00           H  
ATOM   3388  C   LYS   236      52.058  15.218  51.898  1.00  0.00           C  
ATOM   3389  O   LYS   236      52.248  15.312  53.083  1.00  0.00           O  
ATOM   3390  N   LYS   237      53.086  15.246  50.983  1.00  0.00           N  
ATOM   3391  H   LYS   237      52.889  14.923  50.046  1.00  0.00           H  
ATOM   3392  CA  LYS   237      54.487  15.725  51.290  1.00  0.00           C  
ATOM   3393  HA  LYS   237      54.864  15.221  52.177  1.00  0.00           H  
ATOM   3394  CB  LYS   237      55.431  15.412  50.144  1.00  0.00           C  
ATOM   3395  HB2 LYS   237      54.907  15.766  49.258  1.00  0.00           H  
ATOM   3396  HB3 LYS   237      56.418  15.864  50.220  1.00  0.00           H  
ATOM   3397  CG  LYS   237      55.861  13.911  49.873  1.00  0.00           C  
ATOM   3398  HG2 LYS   237      54.973  13.282  49.844  1.00  0.00           H  
ATOM   3399  HG3 LYS   237      56.252  13.724  48.875  1.00  0.00           H  
ATOM   3400  CD  LYS   237      56.672  13.119  50.871  1.00  0.00           C  
ATOM   3401  HD2 LYS   237      56.356  13.193  51.910  1.00  0.00           H  
ATOM   3402  HD3 LYS   237      56.556  12.062  50.641  1.00  0.00           H  
ATOM   3403  CE  LYS   237      58.077  13.521  50.738  1.00  0.00           C  
ATOM   3404  HE2 LYS   237      58.511  13.242  49.781  1.00  0.00           H  
ATOM   3405  HE3 LYS   237      58.250  14.594  50.718  1.00  0.00           H  
ATOM   3406  NZ  LYS   237      58.969  12.952  51.851  1.00  0.00           N  
ATOM   3407  HZ1 LYS   237      58.939  11.918  51.799  1.00  0.00           H  
ATOM   3408  HZ2 LYS   237      59.975  13.155  51.706  1.00  0.00           H  
ATOM   3409  HZ3 LYS   237      58.810  13.263  52.826  1.00  0.00           H  
ATOM   3410  C   LYS   237      54.431  17.227  51.640  1.00  0.00           C  
ATOM   3411  O   LYS   237      53.505  17.954  51.401  1.00  0.00           O  
ATOM   3412  N   ASP   238      55.569  17.695  52.205  1.00  0.00           N  
ATOM   3413  H   ASP   238      56.399  17.144  52.033  1.00  0.00           H  
ATOM   3414  CA  ASP   238      55.741  18.967  52.930  1.00  0.00           C  
ATOM   3415  HA  ASP   238      55.131  19.753  52.491  1.00  0.00           H  
ATOM   3416  CB  ASP   238      55.289  18.885  54.390  1.00  0.00           C  
ATOM   3417  HB2 ASP   238      55.396  19.860  54.861  1.00  0.00           H  
ATOM   3418  HB3 ASP   238      54.230  18.635  54.378  1.00  0.00           H  
ATOM   3419  CG  ASP   238      55.926  17.863  55.293  1.00  0.00           C  
ATOM   3420  OD1 ASP   238      57.170  17.912  55.563  1.00  0.00           O  
ATOM   3421  OD2 ASP   238      55.261  16.884  55.716  1.00  0.00           O  
ATOM   3422  C   ASP   238      57.209  19.316  52.822  1.00  0.00           C  
ATOM   3423  O   ASP   238      58.064  18.488  52.582  1.00  0.00           O  
ATOM   3424  N   GLN   239      57.532  20.625  53.014  1.00  0.00           N  
ATOM   3425  H   GLN   239      56.818  21.341  53.003  1.00  0.00           H  
ATOM   3426  CA  GLN   239      58.869  21.068  52.853  1.00  0.00           C  
ATOM   3427  HA  GLN   239      59.573  20.314  53.198  1.00  0.00           H  
ATOM   3428  CB  GLN   239      59.198  21.451  51.399  1.00  0.00           C  
ATOM   3429  HB2 GLN   239      58.941  20.605  50.764  1.00  0.00           H  
ATOM   3430  HB3 GLN   239      58.574  22.297  51.119  1.00  0.00           H  
ATOM   3431  CG  GLN   239      60.676  21.724  51.286  1.00  0.00           C  
ATOM   3432  HG2 GLN   239      61.076  22.249  52.151  1.00  0.00           H  
ATOM   3433  HG3 GLN   239      61.194  20.770  51.221  1.00  0.00           H  
ATOM   3434  CD  GLN   239      61.097  22.677  50.137  1.00  0.00           C  
ATOM   3435  OE1 GLN   239      60.344  23.344  49.475  1.00  0.00           O  
ATOM   3436  NE2 GLN   239      62.426  22.733  49.883  1.00  0.00           N  
ATOM   3437 HE21 GLN   239      62.810  23.439  49.269  1.00  0.00           H  
ATOM   3438 HE22 GLN   239      63.055  22.101  50.360  1.00  0.00           H  
ATOM   3439  C   GLN   239      58.888  22.201  53.867  1.00  0.00           C  
ATOM   3440  O   GLN   239      58.722  23.363  53.498  1.00  0.00           O  
ATOM   3441  N   LEU   240      58.977  21.846  55.150  1.00  0.00           N  
ATOM   3442  H   LEU   240      59.090  20.912  55.521  1.00  0.00           H  
ATOM   3443  CA  LEU   240      59.186  22.960  56.179  1.00  0.00           C  
ATOM   3444  HA  LEU   240      58.437  23.670  55.837  1.00  0.00           H  
ATOM   3445  CB  LEU   240      58.864  22.350  57.548  1.00  0.00           C  
ATOM   3446  HB2 LEU   240      58.128  21.551  57.486  1.00  0.00           H  
ATOM   3447  HB3 LEU   240      59.750  21.870  57.959  1.00  0.00           H  
ATOM   3448  CG  LEU   240      58.492  23.319  58.635  1.00  0.00           C  
ATOM   3449  HG  LEU   240      59.394  23.922  58.723  1.00  0.00           H  
ATOM   3450  CD1 LEU   240      57.318  24.276  58.341  1.00  0.00           C  
ATOM   3451 HD11 LEU   240      57.498  24.622  57.325  1.00  0.00           H  
ATOM   3452 HD12 LEU   240      56.326  23.836  58.420  1.00  0.00           H  
ATOM   3453 HD13 LEU   240      57.378  25.079  59.073  1.00  0.00           H  
ATOM   3454  CD2 LEU   240      58.273  22.749  60.000  1.00  0.00           C  
ATOM   3455 HD21 LEU   240      58.026  23.464  60.782  1.00  0.00           H  
ATOM   3456 HD22 LEU   240      57.404  22.094  60.033  1.00  0.00           H  
ATOM   3457 HD23 LEU   240      59.202  22.344  60.398  1.00  0.00           H  
ATOM   3458  C   LEU   240      60.605  23.458  56.057  1.00  0.00           C  
ATOM   3459  O   LEU   240      61.418  22.625  55.616  1.00  0.00           O  
ATOM   3460  N   GLY   241      60.953  24.699  56.418  1.00  0.00           N  
ATOM   3461  H   GLY   241      60.280  25.308  56.864  1.00  0.00           H  
ATOM   3462  CA  GLY   241      62.307  25.148  56.692  1.00  0.00           C  
ATOM   3463  HA2 GLY   241      62.491  25.122  57.764  1.00  0.00           H  
ATOM   3464  HA3 GLY   241      62.992  24.663  55.999  1.00  0.00           H  
ATOM   3465  C   GLY   241      62.433  26.623  56.471  1.00  0.00           C  
ATOM   3466  O   GLY   241      63.352  27.207  57.019  1.00  0.00           O  
ATOM   3467  N   LYS   242      61.611  27.279  55.589  1.00  0.00           N  
ATOM   3468  H   LYS   242      60.966  26.776  54.994  1.00  0.00           H  
ATOM   3469  CA  LYS   242      61.762  28.697  55.563  1.00  0.00           C  
ATOM   3470  HA  LYS   242      62.724  28.810  55.068  1.00  0.00           H  
ATOM   3471  CB  LYS   242      60.631  29.173  54.749  1.00  0.00           C  
ATOM   3472  HB2 LYS   242      59.694  29.131  55.301  1.00  0.00           H  
ATOM   3473  HB3 LYS   242      60.772  30.220  54.486  1.00  0.00           H  
ATOM   3474  CG  LYS   242      60.350  28.611  53.332  1.00  0.00           C  
ATOM   3475  HG2 LYS   242      61.329  28.486  52.872  1.00  0.00           H  
ATOM   3476  HG3 LYS   242      59.842  27.649  53.340  1.00  0.00           H  
ATOM   3477  CD  LYS   242      59.587  29.587  52.312  1.00  0.00           C  
ATOM   3478  HD2 LYS   242      58.791  29.920  52.975  1.00  0.00           H  
ATOM   3479  HD3 LYS   242      60.315  30.371  52.109  1.00  0.00           H  
ATOM   3480  CE  LYS   242      59.173  28.758  51.125  1.00  0.00           C  
ATOM   3481  HE2 LYS   242      59.958  28.117  50.733  1.00  0.00           H  
ATOM   3482  HE3 LYS   242      58.381  28.116  51.503  1.00  0.00           H  
ATOM   3483  NZ  LYS   242      58.634  29.675  50.036  1.00  0.00           N  
ATOM   3484  HZ1 LYS   242      59.488  30.108  49.641  1.00  0.00           H  
ATOM   3485  HZ2 LYS   242      58.137  29.097  49.334  1.00  0.00           H  
ATOM   3486  HZ3 LYS   242      58.001  30.336  50.519  1.00  0.00           H  
ATOM   3487  C   LYS   242      61.773  29.399  56.912  1.00  0.00           C  
ATOM   3488  O   LYS   242      61.179  28.947  57.855  1.00  0.00           O  
ATOM   3489  N   ASN   243      62.434  30.582  56.898  1.00  0.00           N  
ATOM   3490  H   ASN   243      63.128  30.751  56.183  1.00  0.00           H  
ATOM   3491  CA  ASN   243      62.493  31.429  58.089  1.00  0.00           C  
ATOM   3492  HA  ASN   243      61.630  31.187  58.705  1.00  0.00           H  
ATOM   3493  CB  ASN   243      63.809  31.239  58.886  1.00  0.00           C  
ATOM   3494  HB2 ASN   243      64.070  30.191  58.754  1.00  0.00           H  
ATOM   3495  HB3 ASN   243      64.560  31.872  58.418  1.00  0.00           H  
ATOM   3496  CG  ASN   243      63.687  31.585  60.382  1.00  0.00           C  
ATOM   3497  OD1 ASN   243      62.994  32.484  60.891  1.00  0.00           O  
ATOM   3498  ND2 ASN   243      64.323  30.835  61.171  1.00  0.00           N  
ATOM   3499 HD21 ASN   243      64.138  30.869  62.165  1.00  0.00           H  
ATOM   3500 HD22 ASN   243      65.056  30.208  60.869  1.00  0.00           H  
ATOM   3501  C   ASN   243      62.216  32.855  57.758  1.00  0.00           C  
ATOM   3502  O   ASN   243      63.038  33.794  57.895  1.00  0.00           O  
ATOM   3503  N   GLU   244      61.101  33.069  57.009  1.00  0.00           N  
ATOM   3504  H   GLU   244      60.481  32.272  56.959  1.00  0.00           H  
ATOM   3505  CA  GLU   244      60.713  34.323  56.263  1.00  0.00           C  
ATOM   3506  HA  GLU   244      61.468  35.082  56.456  1.00  0.00           H  
ATOM   3507  CB  GLU   244      60.671  33.997  54.737  1.00  0.00           C  
ATOM   3508  HB2 GLU   244      59.899  33.255  54.541  1.00  0.00           H  
ATOM   3509  HB3 GLU   244      60.299  34.872  54.208  1.00  0.00           H  
ATOM   3510  CG  GLU   244      61.956  33.473  54.154  1.00  0.00           C  
ATOM   3511  HG2 GLU   244      62.526  32.809  54.801  1.00  0.00           H  
ATOM   3512  HG3 GLU   244      61.693  32.907  53.263  1.00  0.00           H  
ATOM   3513  CD  GLU   244      62.827  34.600  53.731  1.00  0.00           C  
ATOM   3514  OE1 GLU   244      64.015  34.549  54.262  1.00  0.00           O  
ATOM   3515  OE2 GLU   244      62.410  35.511  52.999  1.00  0.00           O  
ATOM   3516  C   GLU   244      59.437  34.955  56.804  1.00  0.00           C  
ATOM   3517  O   GLU   244      58.731  34.426  57.660  1.00  0.00           O  
ATOM   3518  N   GLU   245      59.118  36.187  56.267  1.00  0.00           N  
ATOM   3519  H   GLU   245      59.806  36.593  55.648  1.00  0.00           H  
ATOM   3520  CA  GLU   245      57.929  36.925  56.689  1.00  0.00           C  
ATOM   3521  HA  GLU   245      58.039  37.216  57.731  1.00  0.00           H  
ATOM   3522  CB  GLU   245      57.855  38.198  55.913  1.00  0.00           C  
ATOM   3523  HB2 GLU   245      58.831  38.679  55.880  1.00  0.00           H  
ATOM   3524  HB3 GLU   245      57.507  37.999  54.902  1.00  0.00           H  
ATOM   3525  CG  GLU   245      56.853  39.219  56.501  1.00  0.00           C  
ATOM   3526  HG2 GLU   245      56.731  40.049  55.808  1.00  0.00           H  
ATOM   3527  HG3 GLU   245      55.807  38.921  56.547  1.00  0.00           H  
ATOM   3528  CD  GLU   245      57.299  39.655  57.929  1.00  0.00           C  
ATOM   3529  OE1 GLU   245      56.549  39.202  58.884  1.00  0.00           O  
ATOM   3530  OE2 GLU   245      58.380  40.256  58.136  1.00  0.00           O  
ATOM   3531  C   GLU   245      56.713  36.140  56.497  1.00  0.00           C  
ATOM   3532  O   GLU   245      56.419  35.756  55.401  1.00  0.00           O  
ATOM   3533  N   GLY   246      55.854  35.994  57.481  1.00  0.00           N  
ATOM   3534  H   GLY   246      56.010  36.445  58.372  1.00  0.00           H  
ATOM   3535  CA  GLY   246      54.624  35.254  57.344  1.00  0.00           C  
ATOM   3536  HA2 GLY   246      54.033  35.403  58.244  1.00  0.00           H  
ATOM   3537  HA3 GLY   246      54.027  35.572  56.492  1.00  0.00           H  
ATOM   3538  C   GLY   246      54.855  33.761  57.284  1.00  0.00           C  
ATOM   3539  O   GLY   246      53.848  33.085  57.511  1.00  0.00           O  
ATOM   3540  N   ALA   247      56.073  33.240  57.066  1.00  0.00           N  
ATOM   3541  H   ALA   247      56.798  33.931  56.928  1.00  0.00           H  
ATOM   3542  CA  ALA   247      56.211  31.909  56.545  1.00  0.00           C  
ATOM   3543  HA  ALA   247      55.344  31.271  56.697  1.00  0.00           H  
ATOM   3544  CB  ALA   247      56.391  31.982  54.984  1.00  0.00           C  
ATOM   3545  HB1 ALA   247      56.594  30.964  54.657  1.00  0.00           H  
ATOM   3546  HB2 ALA   247      55.554  32.381  54.415  1.00  0.00           H  
ATOM   3547  HB3 ALA   247      57.209  32.624  54.664  1.00  0.00           H  
ATOM   3548  C   ALA   247      57.413  31.272  57.292  1.00  0.00           C  
ATOM   3549  O   ALA   247      58.581  31.357  56.873  1.00  0.00           O  
ATOM   3550  N   PRO   248      57.232  30.584  58.445  1.00  0.00           N  
ATOM   3551  CD  PRO   248      58.363  30.037  59.095  1.00  0.00           C  
ATOM   3552  HD2 PRO   248      58.941  30.726  59.707  1.00  0.00           H  
ATOM   3553  HD3 PRO   248      58.959  29.435  58.413  1.00  0.00           H  
ATOM   3554  CG  PRO   248      57.765  29.056  60.079  1.00  0.00           C  
ATOM   3555  HG2 PRO   248      57.551  29.468  61.063  1.00  0.00           H  
ATOM   3556  HG3 PRO   248      58.502  28.308  60.367  1.00  0.00           H  
ATOM   3557  CB  PRO   248      56.551  28.573  59.459  1.00  0.00           C  
ATOM   3558  HB2 PRO   248      55.817  28.164  60.151  1.00  0.00           H  
ATOM   3559  HB3 PRO   248      56.775  27.866  58.663  1.00  0.00           H  
ATOM   3560  CA  PRO   248      56.047  29.868  58.822  1.00  0.00           C  
ATOM   3561  HA  PRO   248      55.462  29.631  57.936  1.00  0.00           H  
ATOM   3562  C   PRO   248      55.185  30.693  59.770  1.00  0.00           C  
ATOM   3563  O   PRO   248      54.071  30.133  60.064  1.00  0.00           O  
ATOM   3564  N   GLN   249      55.501  31.885  60.268  1.00  0.00           N  
ATOM   3565  H   GLN   249      56.455  32.220  60.251  1.00  0.00           H  
ATOM   3566  CA  GLN   249      54.831  32.326  61.466  1.00  0.00           C  
ATOM   3567  HA  GLN   249      54.912  31.571  62.244  1.00  0.00           H  
ATOM   3568  CB  GLN   249      55.435  33.613  61.781  1.00  0.00           C  
ATOM   3569  HB2 GLN   249      56.523  33.608  61.812  1.00  0.00           H  
ATOM   3570  HB3 GLN   249      55.191  34.274  60.952  1.00  0.00           H  
ATOM   3571  CG  GLN   249      54.994  34.203  63.114  1.00  0.00           C  
ATOM   3572  HG2 GLN   249      54.002  34.589  62.888  1.00  0.00           H  
ATOM   3573  HG3 GLN   249      54.949  33.332  63.764  1.00  0.00           H  
ATOM   3574  CD  GLN   249      55.897  35.329  63.613  1.00  0.00           C  
ATOM   3575  OE1 GLN   249      56.870  35.180  64.244  1.00  0.00           O  
ATOM   3576  NE2 GLN   249      55.258  36.511  63.488  1.00  0.00           N  
ATOM   3577 HE21 GLN   249      55.528  37.330  64.016  1.00  0.00           H  
ATOM   3578 HE22 GLN   249      54.543  36.570  62.776  1.00  0.00           H  
ATOM   3579  C   GLN   249      53.309  32.569  61.250  1.00  0.00           C  
ATOM   3580  O   GLN   249      52.541  32.510  62.132  1.00  0.00           O  
ATOM   3581  N   GLU   250      52.868  32.834  59.985  1.00  0.00           N  
ATOM   3582  H   GLU   250      53.536  32.872  59.227  1.00  0.00           H  
ATOM   3583  CA  GLU   250      51.415  33.052  59.757  1.00  0.00           C  
ATOM   3584  HA  GLU   250      50.959  33.053  60.745  1.00  0.00           H  
ATOM   3585  CB  GLU   250      51.154  34.509  59.227  1.00  0.00           C  
ATOM   3586  HB2 GLU   250      51.614  34.652  58.252  1.00  0.00           H  
ATOM   3587  HB3 GLU   250      50.078  34.584  59.084  1.00  0.00           H  
ATOM   3588  CG  GLU   250      51.396  35.637  60.354  1.00  0.00           C  
ATOM   3589  HG2 GLU   250      50.570  36.345  60.332  1.00  0.00           H  
ATOM   3590  HG3 GLU   250      51.467  35.129  61.313  1.00  0.00           H  
ATOM   3591  CD  GLU   250      52.641  36.432  60.181  1.00  0.00           C  
ATOM   3592  OE1 GLU   250      53.620  36.284  60.877  1.00  0.00           O  
ATOM   3593  OE2 GLU   250      52.541  37.312  59.304  1.00  0.00           O  
ATOM   3594  C   GLU   250      50.820  31.959  58.810  1.00  0.00           C  
ATOM   3595  O   GLU   250      49.671  32.003  58.344  1.00  0.00           O  
ATOM   3596  N   GLY   251      51.599  30.910  58.464  1.00  0.00           N  
ATOM   3597  H   GLY   251      52.419  30.846  59.051  1.00  0.00           H  
ATOM   3598  CA  GLY   251      51.133  29.679  57.808  1.00  0.00           C  
ATOM   3599  HA2 GLY   251      51.678  28.791  58.120  1.00  0.00           H  
ATOM   3600  HA3 GLY   251      50.091  29.610  58.113  1.00  0.00           H  
ATOM   3601  C   GLY   251      51.285  29.793  56.315  1.00  0.00           C  
ATOM   3602  O   GLY   251      50.821  28.893  55.534  1.00  0.00           O  
ATOM   3603  N   ILE   252      51.970  30.900  55.871  1.00  0.00           N  
ATOM   3604  H   ILE   252      52.635  31.317  56.507  1.00  0.00           H  
ATOM   3605  CA  ILE   252      51.958  31.302  54.455  1.00  0.00           C  
ATOM   3606  HA  ILE   252      50.947  31.126  54.096  1.00  0.00           H  
ATOM   3607  CB  ILE   252      52.479  32.706  54.213  1.00  0.00           C  
ATOM   3608  HB  ILE   252      53.530  32.650  54.491  1.00  0.00           H  
ATOM   3609  CG2 ILE   252      52.445  33.046  52.663  1.00  0.00           C  
ATOM   3610 HG21 ILE   252      52.508  34.122  52.518  1.00  0.00           H  
ATOM   3611 HG22 ILE   252      53.293  32.711  52.070  1.00  0.00           H  
ATOM   3612 HG23 ILE   252      51.538  32.599  52.262  1.00  0.00           H  
ATOM   3613  CG1 ILE   252      51.816  33.803  54.988  1.00  0.00           C  
ATOM   3614 HG12 ILE   252      52.041  33.648  56.042  1.00  0.00           H  
ATOM   3615 HG13 ILE   252      52.280  34.787  54.983  1.00  0.00           H  
ATOM   3616  CD1 ILE   252      50.342  33.916  54.837  1.00  0.00           C  
ATOM   3617 HD11 ILE   252      50.035  34.274  55.817  1.00  0.00           H  
ATOM   3618 HD12 ILE   252      49.930  34.484  54.006  1.00  0.00           H  
ATOM   3619 HD13 ILE   252      49.907  32.927  54.706  1.00  0.00           H  
ATOM   3620  C   ILE   252      52.772  30.292  53.612  1.00  0.00           C  
ATOM   3621  O   ILE   252      53.963  29.944  53.795  1.00  0.00           O  
ATOM   3622  N   LEU   253      52.108  29.878  52.568  1.00  0.00           N  
ATOM   3623  H   LEU   253      51.258  30.335  52.266  1.00  0.00           H  
ATOM   3624  CA  LEU   253      52.648  28.919  51.621  1.00  0.00           C  
ATOM   3625  HA  LEU   253      53.704  28.702  51.765  1.00  0.00           H  
ATOM   3626  CB  LEU   253      52.001  27.489  51.759  1.00  0.00           C  
ATOM   3627  HB2 LEU   253      50.932  27.614  51.598  1.00  0.00           H  
ATOM   3628  HB3 LEU   253      52.404  26.868  50.962  1.00  0.00           H  
ATOM   3629  CG  LEU   253      52.260  26.873  53.053  1.00  0.00           C  
ATOM   3630  HG  LEU   253      52.339  27.563  53.890  1.00  0.00           H  
ATOM   3631  CD1 LEU   253      51.263  25.847  53.411  1.00  0.00           C  
ATOM   3632 HD11 LEU   253      51.550  25.280  54.294  1.00  0.00           H  
ATOM   3633 HD12 LEU   253      50.410  26.370  53.840  1.00  0.00           H  
ATOM   3634 HD13 LEU   253      50.935  25.251  52.561  1.00  0.00           H  
ATOM   3635  CD2 LEU   253      53.635  26.299  53.026  1.00  0.00           C  
ATOM   3636 HD21 LEU   253      53.822  25.610  52.204  1.00  0.00           H  
ATOM   3637 HD22 LEU   253      54.398  27.070  52.942  1.00  0.00           H  
ATOM   3638 HD23 LEU   253      53.732  25.795  53.985  1.00  0.00           H  
ATOM   3639  C   LEU   253      52.453  29.424  50.220  1.00  0.00           C  
ATOM   3640  O   LEU   253      51.364  29.859  49.864  1.00  0.00           O  
ATOM   3641  N   GLU   254      53.564  29.329  49.427  1.00  0.00           N  
ATOM   3642  H   GLU   254      54.404  28.892  49.782  1.00  0.00           H  
ATOM   3643  CA  GLU   254      53.529  29.801  48.075  1.00  0.00           C  
ATOM   3644  HA  GLU   254      52.466  29.904  47.869  1.00  0.00           H  
ATOM   3645  CB  GLU   254      54.174  31.215  48.022  1.00  0.00           C  
ATOM   3646  HB2 GLU   254      53.908  31.549  47.022  1.00  0.00           H  
ATOM   3647  HB3 GLU   254      53.700  31.887  48.734  1.00  0.00           H  
ATOM   3648  CG  GLU   254      55.731  31.158  48.265  1.00  0.00           C  
ATOM   3649  HG2 GLU   254      56.065  30.125  48.336  1.00  0.00           H  
ATOM   3650  HG3 GLU   254      56.262  31.560  47.404  1.00  0.00           H  
ATOM   3651  CD  GLU   254      56.073  31.964  49.513  1.00  0.00           C  
ATOM   3652  OE1 GLU   254      56.476  31.344  50.490  1.00  0.00           O  
ATOM   3653  OE2 GLU   254      55.847  33.200  49.561  1.00  0.00           O  
ATOM   3654  C   GLU   254      54.127  28.794  46.976  1.00  0.00           C  
ATOM   3655  O   GLU   254      53.960  29.011  45.753  1.00  0.00           O  
ATOM   3656  N   ASP   255      54.756  27.680  47.398  1.00  0.00           N  
ATOM   3657  H   ASP   255      55.165  27.669  48.322  1.00  0.00           H  
ATOM   3658  CA  ASP   255      55.587  26.989  46.459  1.00  0.00           C  
ATOM   3659  HA  ASP   255      54.985  26.901  45.556  1.00  0.00           H  
ATOM   3660  CB  ASP   255      56.844  27.788  46.030  1.00  0.00           C  
ATOM   3661  HB2 ASP   255      57.498  27.258  45.341  1.00  0.00           H  
ATOM   3662  HB3 ASP   255      56.654  28.766  45.593  1.00  0.00           H  
ATOM   3663  CG  ASP   255      57.696  28.124  47.269  1.00  0.00           C  
ATOM   3664  OD1 ASP   255      57.336  27.747  48.394  1.00  0.00           O  
ATOM   3665  OD2 ASP   255      58.754  28.796  47.136  1.00  0.00           O  
ATOM   3666  C   ASP   255      55.989  25.617  46.968  1.00  0.00           C  
ATOM   3667  O   ASP   255      56.771  24.832  46.333  1.00  0.00           O  
ATOM   3668  N   MET   256      55.484  25.211  48.138  1.00  0.00           N  
ATOM   3669  H   MET   256      54.764  25.781  48.561  1.00  0.00           H  
ATOM   3670  CA  MET   256      55.828  23.962  48.748  1.00  0.00           C  
ATOM   3671  HA  MET   256      56.909  23.981  48.864  1.00  0.00           H  
ATOM   3672  CB  MET   256      55.317  23.968  50.171  1.00  0.00           C  
ATOM   3673  HB2 MET   256      55.837  24.771  50.691  1.00  0.00           H  
ATOM   3674  HB3 MET   256      54.282  24.259  50.334  1.00  0.00           H  
ATOM   3675  CG  MET   256      55.574  22.626  50.912  1.00  0.00           C  
ATOM   3676  HG2 MET   256      55.029  21.806  50.450  1.00  0.00           H  
ATOM   3677  HG3 MET   256      56.622  22.399  50.729  1.00  0.00           H  
ATOM   3678  SD  MET   256      55.345  22.686  52.718  1.00  0.00           S  
ATOM   3679  CE  MET   256      53.535  22.705  52.820  1.00  0.00           C  
ATOM   3680  HE1 MET   256      53.244  23.112  53.786  1.00  0.00           H  
ATOM   3681  HE2 MET   256      53.191  23.380  52.040  1.00  0.00           H  
ATOM   3682  HE3 MET   256      53.107  21.714  52.691  1.00  0.00           H  
ATOM   3683  C   MET   256      55.304  22.729  47.941  1.00  0.00           C  
ATOM   3684  O   MET   256      54.063  22.547  47.730  1.00  0.00           O  
ATOM   3685  N   PRO   257      56.265  21.898  47.443  1.00  0.00           N  
ATOM   3686  CD  PRO   257      57.708  22.086  47.656  1.00  0.00           C  
ATOM   3687  HD2 PRO   257      57.967  22.111  48.711  1.00  0.00           H  
ATOM   3688  HD3 PRO   257      57.957  23.056  47.233  1.00  0.00           H  
ATOM   3689  CG  PRO   257      58.305  20.943  46.911  1.00  0.00           C  
ATOM   3690  HG2 PRO   257      58.365  20.135  47.637  1.00  0.00           H  
ATOM   3691  HG3 PRO   257      59.318  21.192  46.601  1.00  0.00           H  
ATOM   3692  CB  PRO   257      57.340  20.544  45.808  1.00  0.00           C  
ATOM   3693  HB2 PRO   257      57.480  19.532  45.432  1.00  0.00           H  
ATOM   3694  HB3 PRO   257      57.530  21.308  45.057  1.00  0.00           H  
ATOM   3695  CA  PRO   257      56.016  20.849  46.491  1.00  0.00           C  
ATOM   3696  HA  PRO   257      55.273  21.148  45.754  1.00  0.00           H  
ATOM   3697  C   PRO   257      55.575  19.624  47.241  1.00  0.00           C  
ATOM   3698  O   PRO   257      56.071  19.265  48.359  1.00  0.00           O  
ATOM   3699  N   VAL   258      54.679  18.881  46.466  1.00  0.00           N  
ATOM   3700  H   VAL   258      54.391  19.248  45.570  1.00  0.00           H  
ATOM   3701  CA  VAL   258      53.935  17.803  47.047  1.00  0.00           C  
ATOM   3702  HA  VAL   258      54.335  17.482  48.006  1.00  0.00           H  
ATOM   3703  CB  VAL   258      52.488  18.210  47.279  1.00  0.00           C  
ATOM   3704  HB  VAL   258      52.095  18.470  46.298  1.00  0.00           H  
ATOM   3705  CG1 VAL   258      51.748  17.101  47.854  1.00  0.00           C  
ATOM   3706 HG11 VAL   258      50.695  17.363  47.931  1.00  0.00           H  
ATOM   3707 HG12 VAL   258      51.724  16.172  47.288  1.00  0.00           H  
ATOM   3708 HG13 VAL   258      52.173  16.842  48.821  1.00  0.00           H  
ATOM   3709  CG2 VAL   258      52.372  19.427  48.189  1.00  0.00           C  
ATOM   3710 HG21 VAL   258      52.910  20.260  47.740  1.00  0.00           H  
ATOM   3711 HG22 VAL   258      51.348  19.683  48.452  1.00  0.00           H  
ATOM   3712 HG23 VAL   258      52.868  19.145  49.116  1.00  0.00           H  
ATOM   3713  C   VAL   258      54.148  16.628  46.093  1.00  0.00           C  
ATOM   3714  O   VAL   258      53.423  16.426  45.066  1.00  0.00           O  
ATOM   3715  N   ASP   259      55.266  15.945  46.328  1.00  0.00           N  
ATOM   3716  H   ASP   259      55.884  16.314  47.038  1.00  0.00           H  
ATOM   3717  CA  ASP   259      55.820  15.029  45.318  1.00  0.00           C  
ATOM   3718  HA  ASP   259      55.080  14.772  44.563  1.00  0.00           H  
ATOM   3719  CB  ASP   259      56.989  15.722  44.642  1.00  0.00           C  
ATOM   3720  HB2 ASP   259      56.609  16.709  44.390  1.00  0.00           H  
ATOM   3721  HB3 ASP   259      57.744  15.908  45.403  1.00  0.00           H  
ATOM   3722  CG  ASP   259      57.558  15.043  43.398  1.00  0.00           C  
ATOM   3723  OD1 ASP   259      58.497  15.666  42.769  1.00  0.00           O  
ATOM   3724  OD2 ASP   259      56.984  14.029  42.919  1.00  0.00           O  
ATOM   3725  C   ASP   259      56.138  13.700  46.112  1.00  0.00           C  
ATOM   3726  O   ASP   259      57.291  13.358  46.391  1.00  0.00           O  
ATOM   3727  N   PRO   260      55.042  12.887  46.409  1.00  0.00           N  
ATOM   3728  CD  PRO   260      53.671  13.265  46.465  1.00  0.00           C  
ATOM   3729  HD2 PRO   260      53.504  13.864  45.572  1.00  0.00           H  
ATOM   3730  HD3 PRO   260      53.394  13.835  47.349  1.00  0.00           H  
ATOM   3731  CG  PRO   260      52.922  11.975  46.448  1.00  0.00           C  
ATOM   3732  HG2 PRO   260      52.765  11.679  45.413  1.00  0.00           H  
ATOM   3733  HG3 PRO   260      51.962  11.987  46.962  1.00  0.00           H  
ATOM   3734  CB  PRO   260      53.875  11.236  47.353  1.00  0.00           C  
ATOM   3735  HB2 PRO   260      53.689  10.181  47.162  1.00  0.00           H  
ATOM   3736  HB3 PRO   260      53.763  11.584  48.378  1.00  0.00           H  
ATOM   3737  CA  PRO   260      55.279  11.558  46.838  1.00  0.00           C  
ATOM   3738  HA  PRO   260      56.095  11.656  47.550  1.00  0.00           H  
ATOM   3739  C   PRO   260      55.608  10.695  45.613  1.00  0.00           C  
ATOM   3740  O   PRO   260      55.916  11.135  44.547  1.00  0.00           O  
ATOM   3741  N   ASP   261      55.656   9.406  45.829  1.00  0.00           N  
ATOM   3742  H   ASP   261      55.513   8.959  46.724  1.00  0.00           H  
ATOM   3743  CA  ASP   261      55.645   8.349  44.774  1.00  0.00           C  
ATOM   3744  HA  ASP   261      55.760   8.790  43.786  1.00  0.00           H  
ATOM   3745  CB  ASP   261      56.818   7.394  44.942  1.00  0.00           C  
ATOM   3746  HB2 ASP   261      56.690   6.840  45.870  1.00  0.00           H  
ATOM   3747  HB3 ASP   261      56.797   6.602  44.196  1.00  0.00           H  
ATOM   3748  CG  ASP   261      58.152   8.118  45.051  1.00  0.00           C  
ATOM   3749  OD1 ASP   261      58.615   8.789  44.079  1.00  0.00           O  
ATOM   3750  OD2 ASP   261      58.801   8.074  46.091  1.00  0.00           O  
ATOM   3751  C   ASP   261      54.318   7.650  44.870  1.00  0.00           C  
ATOM   3752  O   ASP   261      53.773   7.521  45.954  1.00  0.00           O  
ATOM   3753  N   ASN   262      53.995   6.868  43.765  1.00  0.00           N  
ATOM   3754  H   ASN   262      54.410   6.974  42.849  1.00  0.00           H  
ATOM   3755  CA  ASN   262      52.928   5.864  43.895  1.00  0.00           C  
ATOM   3756  HA  ASN   262      52.264   6.274  44.653  1.00  0.00           H  
ATOM   3757  CB  ASN   262      52.223   5.765  42.514  1.00  0.00           C  
ATOM   3758  HB2 ASN   262      51.205   5.404  42.639  1.00  0.00           H  
ATOM   3759  HB3 ASN   262      52.071   6.723  42.021  1.00  0.00           H  
ATOM   3760  CG  ASN   262      52.981   5.057  41.458  1.00  0.00           C  
ATOM   3761  OD1 ASN   262      54.017   4.424  41.610  1.00  0.00           O  
ATOM   3762  ND2 ASN   262      52.364   5.071  40.282  1.00  0.00           N  
ATOM   3763 HD21 ASN   262      52.681   4.527  39.491  1.00  0.00           H  
ATOM   3764 HD22 ASN   262      51.479   5.552  40.192  1.00  0.00           H  
ATOM   3765  C   ASN   262      53.394   4.511  44.453  1.00  0.00           C  
ATOM   3766  O   ASN   262      54.628   4.285  44.679  1.00  0.00           O  
ATOM   3767  N   GLU   263      52.397   3.571  44.780  1.00  0.00           N  
ATOM   3768  H   GLU   263      51.409   3.786  44.785  1.00  0.00           H  
ATOM   3769  CA  GLU   263      52.703   2.162  45.023  1.00  0.00           C  
ATOM   3770  HA  GLU   263      53.663   1.938  44.563  1.00  0.00           H  
ATOM   3771  CB  GLU   263      52.761   1.851  46.577  1.00  0.00           C  
ATOM   3772  HB2 GLU   263      53.359   2.597  47.095  1.00  0.00           H  
ATOM   3773  HB3 GLU   263      51.756   1.895  46.993  1.00  0.00           H  
ATOM   3774  CG  GLU   263      53.319   0.453  46.857  1.00  0.00           C  
ATOM   3775  HG2 GLU   263      53.343   0.224  47.921  1.00  0.00           H  
ATOM   3776  HG3 GLU   263      52.658  -0.349  46.537  1.00  0.00           H  
ATOM   3777  CD  GLU   263      54.751   0.331  46.447  1.00  0.00           C  
ATOM   3778  OE1 GLU   263      55.618   1.003  47.059  1.00  0.00           O  
ATOM   3779  OE2 GLU   263      55.125  -0.419  45.478  1.00  0.00           O  
ATOM   3780  C   GLU   263      51.701   1.220  44.376  1.00  0.00           C  
ATOM   3781  O   GLU   263      50.488   1.192  44.760  1.00  0.00           O  
ATOM   3782  N   ALA   264      52.185   0.481  43.335  1.00  0.00           N  
ATOM   3783  H   ALA   264      53.171   0.472  43.112  1.00  0.00           H  
ATOM   3784  CA  ALA   264      51.271  -0.221  42.471  1.00  0.00           C  
ATOM   3785  HA  ALA   264      50.527   0.480  42.099  1.00  0.00           H  
ATOM   3786  CB  ALA   264      51.908  -0.689  41.256  1.00  0.00           C  
ATOM   3787  HB1 ALA   264      52.681  -1.364  41.618  1.00  0.00           H  
ATOM   3788  HB2 ALA   264      51.153  -1.196  40.658  1.00  0.00           H  
ATOM   3789  HB3 ALA   264      52.326   0.090  40.621  1.00  0.00           H  
ATOM   3790  C   ALA   264      50.639  -1.423  43.256  1.00  0.00           C  
ATOM   3791  O   ALA   264      51.409  -2.322  43.603  1.00  0.00           O  
ATOM   3792  N   TYR   265      49.322  -1.461  43.386  1.00  0.00           N  
ATOM   3793  H   TYR   265      48.784  -0.633  43.171  1.00  0.00           H  
ATOM   3794  CA  TYR   265      48.613  -2.601  43.818  1.00  0.00           C  
ATOM   3795  HA  TYR   265      48.850  -3.528  43.302  1.00  0.00           H  
ATOM   3796  CB  TYR   265      48.802  -2.925  45.308  1.00  0.00           C  
ATOM   3797  HB2 TYR   265      48.061  -3.695  45.516  1.00  0.00           H  
ATOM   3798  HB3 TYR   265      49.772  -3.410  45.390  1.00  0.00           H  
ATOM   3799  CG  TYR   265      48.561  -1.801  46.277  1.00  0.00           C  
ATOM   3800  CD1 TYR   265      47.269  -1.535  46.762  1.00  0.00           C  
ATOM   3801  HD1 TYR   265      46.502  -2.208  46.398  1.00  0.00           H  
ATOM   3802  CE1 TYR   265      47.065  -0.452  47.688  1.00  0.00           C  
ATOM   3803  HE1 TYR   265      46.060  -0.303  48.066  1.00  0.00           H  
ATOM   3804  CZ  TYR   265      48.138   0.247  48.147  1.00  0.00           C  
ATOM   3805  OH  TYR   265      47.976   1.209  49.072  1.00  0.00           O  
ATOM   3806  HH  TYR   265      47.076   1.361  49.399  1.00  0.00           H  
ATOM   3807  CE2 TYR   265      49.452  -0.155  47.757  1.00  0.00           C  
ATOM   3808  HE2 TYR   265      50.281   0.437  48.129  1.00  0.00           H  
ATOM   3809  CD2 TYR   265      49.649  -1.150  46.866  1.00  0.00           C  
ATOM   3810  HD2 TYR   265      50.648  -1.303  46.475  1.00  0.00           H  
ATOM   3811  C   TYR   265      47.080  -2.469  43.431  1.00  0.00           C  
ATOM   3812  O   TYR   265      46.527  -1.492  42.922  1.00  0.00           O  
ATOM   3813  N   GLU   266      46.339  -3.658  43.607  1.00  0.00           N  
ATOM   3814  H   GLU   266      46.806  -4.555  43.630  1.00  0.00           H  
ATOM   3815  CA  GLU   266      44.975  -3.834  43.239  1.00  0.00           C  
ATOM   3816  HA  GLU   266      44.819  -3.260  42.329  1.00  0.00           H  
ATOM   3817  CB  GLU   266      44.713  -5.362  43.010  1.00  0.00           C  
ATOM   3818  HB2 GLU   266      45.524  -5.872  42.494  1.00  0.00           H  
ATOM   3819  HB3 GLU   266      44.689  -5.832  43.991  1.00  0.00           H  
ATOM   3820  CG  GLU   266      43.331  -5.699  42.382  1.00  0.00           C  
ATOM   3821  HG2 GLU   266      43.124  -6.728  42.097  1.00  0.00           H  
ATOM   3822  HG3 GLU   266      42.506  -5.534  43.073  1.00  0.00           H  
ATOM   3823  CD  GLU   266      43.028  -4.761  41.196  1.00  0.00           C  
ATOM   3824  OE1 GLU   266      43.739  -4.925  40.153  1.00  0.00           O  
ATOM   3825  OE2 GLU   266      42.252  -3.780  41.324  1.00  0.00           O  
ATOM   3826  C   GLU   266      44.086  -3.226  44.381  1.00  0.00           C  
ATOM   3827  O   GLU   266      44.505  -3.248  45.539  1.00  0.00           O  
ATOM   3828  N   MET   267      42.822  -2.824  44.092  1.00  0.00           N  
ATOM   3829  H   MET   267      42.294  -3.077  43.268  1.00  0.00           H  
ATOM   3830  CA  MET   267      41.947  -2.051  44.925  1.00  0.00           C  
ATOM   3831  HA  MET   267      42.434  -2.081  45.897  1.00  0.00           H  
ATOM   3832  CB  MET   267      41.625  -0.615  44.362  1.00  0.00           C  
ATOM   3833  HB2 MET   267      41.075  -0.743  43.431  1.00  0.00           H  
ATOM   3834  HB3 MET   267      40.962  -0.202  45.119  1.00  0.00           H  
ATOM   3835  CG  MET   267      42.861   0.107  44.009  1.00  0.00           C  
ATOM   3836  HG2 MET   267      43.485  -0.318  43.226  1.00  0.00           H  
ATOM   3837  HG3 MET   267      42.582   1.107  43.684  1.00  0.00           H  
ATOM   3838  SD  MET   267      44.024   0.339  45.428  1.00  0.00           S  
ATOM   3839  CE  MET   267      45.044   1.750  44.786  1.00  0.00           C  
ATOM   3840  HE1 MET   267      44.646   2.725  45.055  1.00  0.00           H  
ATOM   3841  HE2 MET   267      46.025   1.568  45.220  1.00  0.00           H  
ATOM   3842  HE3 MET   267      45.300   1.626  43.736  1.00  0.00           H  
ATOM   3843  C   MET   267      40.668  -2.838  45.104  1.00  0.00           C  
ATOM   3844  O   MET   267      40.149  -3.340  44.084  1.00  0.00           O  
ATOM   3845  N   PRO   268      40.185  -3.011  46.432  1.00  0.00           N  
ATOM   3846  CD  PRO   268      40.811  -2.647  47.675  1.00  0.00           C  
ATOM   3847  HD2 PRO   268      41.223  -1.653  47.513  1.00  0.00           H  
ATOM   3848  HD3 PRO   268      41.665  -3.263  47.946  1.00  0.00           H  
ATOM   3849  CG  PRO   268      39.633  -2.691  48.713  1.00  0.00           C  
ATOM   3850  HG2 PRO   268      39.267  -1.667  48.728  1.00  0.00           H  
ATOM   3851  HG3 PRO   268      39.861  -3.004  49.730  1.00  0.00           H  
ATOM   3852  CB  PRO   268      38.622  -3.661  48.027  1.00  0.00           C  
ATOM   3853  HB2 PRO   268      37.600  -3.581  48.394  1.00  0.00           H  
ATOM   3854  HB3 PRO   268      38.980  -4.656  48.282  1.00  0.00           H  
ATOM   3855  CA  PRO   268      38.824  -3.392  46.580  1.00  0.00           C  
ATOM   3856  HA  PRO   268      38.652  -4.295  46.000  1.00  0.00           H  
ATOM   3857  C   PRO   268      37.911  -2.290  46.153  1.00  0.00           C  
ATOM   3858  O   PRO   268      37.649  -1.262  46.755  1.00  0.00           O  
ATOM   3859  N   SER   269      37.506  -2.477  44.833  1.00  0.00           N  
ATOM   3860  H   SER   269      38.006  -3.125  44.238  1.00  0.00           H  
ATOM   3861  CA  SER   269      36.998  -1.356  44.095  1.00  0.00           C  
ATOM   3862  HA  SER   269      37.305  -0.443  44.600  1.00  0.00           H  
ATOM   3863  CB  SER   269      37.521  -1.515  42.659  1.00  0.00           C  
ATOM   3864  HB2 SER   269      36.830  -0.879  42.109  1.00  0.00           H  
ATOM   3865  HB3 SER   269      38.549  -1.212  42.472  1.00  0.00           H  
ATOM   3866  OG  SER   269      37.416  -2.861  42.229  1.00  0.00           O  
ATOM   3867  HG  SER   269      36.535  -3.215  42.031  1.00  0.00           H  
ATOM   3868  C   SER   269      35.553  -1.356  44.185  1.00  0.00           C  
ATOM   3869  O   SER   269      35.042  -0.467  43.562  1.00  0.00           O  
ATOM   3870  N   GLU   270      34.875  -2.224  44.970  1.00  0.00           N  
ATOM   3871  H   GLU   270      35.263  -3.102  45.289  1.00  0.00           H  
ATOM   3872  CA  GLU   270      33.430  -2.182  45.107  1.00  0.00           C  
ATOM   3873  HA  GLU   270      33.033  -1.805  44.167  1.00  0.00           H  
ATOM   3874  CB  GLU   270      33.016  -3.560  45.505  1.00  0.00           C  
ATOM   3875  HB2 GLU   270      33.504  -4.320  44.897  1.00  0.00           H  
ATOM   3876  HB3 GLU   270      33.323  -3.813  46.518  1.00  0.00           H  
ATOM   3877  CG  GLU   270      31.599  -3.904  45.218  1.00  0.00           C  
ATOM   3878  HG2 GLU   270      31.056  -4.311  46.069  1.00  0.00           H  
ATOM   3879  HG3 GLU   270      31.049  -3.013  44.922  1.00  0.00           H  
ATOM   3880  CD  GLU   270      31.444  -4.815  43.968  1.00  0.00           C  
ATOM   3881  OE1 GLU   270      30.811  -5.904  43.963  1.00  0.00           O  
ATOM   3882  OE2 GLU   270      32.018  -4.344  42.944  1.00  0.00           O  
ATOM   3883  C   GLU   270      32.897  -1.135  46.119  1.00  0.00           C  
ATOM   3884  O   GLU   270      31.773  -0.592  45.997  1.00  0.00           O  
ATOM   3885  N   GLU   271      33.690  -0.849  47.182  1.00  0.00           N  
ATOM   3886  H   GLU   271      34.478  -1.460  47.346  1.00  0.00           H  
ATOM   3887  CA  GLU   271      33.116   0.072  48.175  1.00  0.00           C  
ATOM   3888  HA  GLU   271      32.070  -0.205  48.294  1.00  0.00           H  
ATOM   3889  CB  GLU   271      33.936  -0.006  49.431  1.00  0.00           C  
ATOM   3890  HB2 GLU   271      34.303  -1.027  49.519  1.00  0.00           H  
ATOM   3891  HB3 GLU   271      34.806   0.647  49.401  1.00  0.00           H  
ATOM   3892  CG  GLU   271      33.120   0.251  50.709  1.00  0.00           C  
ATOM   3893  HG2 GLU   271      33.714   0.371  51.613  1.00  0.00           H  
ATOM   3894  HG3 GLU   271      32.591   1.178  50.497  1.00  0.00           H  
ATOM   3895  CD  GLU   271      32.075  -0.762  51.126  1.00  0.00           C  
ATOM   3896  OE1 GLU   271      30.825  -0.601  51.044  1.00  0.00           O  
ATOM   3897  OE2 GLU   271      32.453  -1.936  51.397  1.00  0.00           O  
ATOM   3898  C   GLU   271      33.162   1.547  47.673  1.00  0.00           C  
ATOM   3899  O   GLU   271      32.768   2.501  48.321  1.00  0.00           O  
ATOM   3900  N   GLY   272      33.947   1.821  46.589  1.00  0.00           N  
ATOM   3901  H   GLY   272      34.386   1.122  46.005  1.00  0.00           H  
ATOM   3902  CA  GLY   272      34.212   3.182  46.047  1.00  0.00           C  
ATOM   3903  HA2 GLY   272      33.315   3.497  45.519  1.00  0.00           H  
ATOM   3904  HA3 GLY   272      34.213   3.981  46.784  1.00  0.00           H  
ATOM   3905  C   GLY   272      35.468   3.220  45.183  1.00  0.00           C  
ATOM   3906  O   GLY   272      36.339   2.320  45.112  1.00  0.00           O  
ATOM   3907  N   TYR   273      35.775   4.368  44.566  1.00  0.00           N  
ATOM   3908  H   TYR   273      35.102   5.096  44.767  1.00  0.00           H  
ATOM   3909  CA  TYR   273      36.931   4.635  43.711  1.00  0.00           C  
ATOM   3910  HA  TYR   273      37.755   4.121  44.202  1.00  0.00           H  
ATOM   3911  CB  TYR   273      36.812   3.994  42.362  1.00  0.00           C  
ATOM   3912  HB2 TYR   273      35.995   3.275  42.395  1.00  0.00           H  
ATOM   3913  HB3 TYR   273      36.419   4.673  41.609  1.00  0.00           H  
ATOM   3914  CG  TYR   273      38.068   3.411  41.843  1.00  0.00           C  
ATOM   3915  CD1 TYR   273      39.010   4.156  41.062  1.00  0.00           C  
ATOM   3916  HD1 TYR   273      38.815   5.200  40.844  1.00  0.00           H  
ATOM   3917  CE1 TYR   273      40.097   3.539  40.553  1.00  0.00           C  
ATOM   3918  HE1 TYR   273      40.829   4.042  39.933  1.00  0.00           H  
ATOM   3919  CZ  TYR   273      40.361   2.206  40.836  1.00  0.00           C  
ATOM   3920  OH  TYR   273      41.487   1.578  40.468  1.00  0.00           O  
ATOM   3921  HH  TYR   273      41.513   0.619  40.606  1.00  0.00           H  
ATOM   3922  CE2 TYR   273      39.443   1.430  41.580  1.00  0.00           C  
ATOM   3923  HE2 TYR   273      39.704   0.401  41.796  1.00  0.00           H  
ATOM   3924  CD2 TYR   273      38.287   2.087  42.135  1.00  0.00           C  
ATOM   3925  HD2 TYR   273      37.654   1.500  42.791  1.00  0.00           H  
ATOM   3926  C   TYR   273      37.301   6.100  43.823  1.00  0.00           C  
ATOM   3927  O   TYR   273      37.031   6.784  42.791  1.00  0.00           O  
ATOM   3928  N   GLN   274      37.572   6.544  45.063  1.00  0.00           N  
ATOM   3929  H   GLN   274      37.495   5.918  45.854  1.00  0.00           H  
ATOM   3930  CA  GLN   274      37.778   7.983  45.170  1.00  0.00           C  
ATOM   3931  HA  GLN   274      37.742   8.449  44.188  1.00  0.00           H  
ATOM   3932  CB  GLN   274      36.711   8.698  46.005  1.00  0.00           C  
ATOM   3933  HB2 GLN   274      36.924   9.764  45.955  1.00  0.00           H  
ATOM   3934  HB3 GLN   274      35.752   8.510  45.526  1.00  0.00           H  
ATOM   3935  CG  GLN   274      36.623   8.250  47.435  1.00  0.00           C  
ATOM   3936  HG2 GLN   274      37.638   8.002  47.738  1.00  0.00           H  
ATOM   3937  HG3 GLN   274      36.326   9.066  48.091  1.00  0.00           H  
ATOM   3938  CD  GLN   274      35.639   7.142  47.647  1.00  0.00           C  
ATOM   3939  OE1 GLN   274      34.908   6.601  46.819  1.00  0.00           O  
ATOM   3940  NE2 GLN   274      35.570   6.683  48.931  1.00  0.00           N  
ATOM   3941 HE21 GLN   274      35.142   5.774  49.046  1.00  0.00           H  
ATOM   3942 HE22 GLN   274      36.383   6.773  49.525  1.00  0.00           H  
ATOM   3943  C   GLN   274      39.188   8.296  45.671  1.00  0.00           C  
ATOM   3944  O   GLN   274      39.587   9.490  45.545  1.00  0.00           O  
ATOM   3945  N   ASP   275      39.913   7.321  46.212  1.00  0.00           N  
ATOM   3946  H   ASP   275      39.424   6.439  46.285  1.00  0.00           H  
ATOM   3947  CA  ASP   275      41.017   7.675  47.166  1.00  0.00           C  
ATOM   3948  HA  ASP   275      40.904   8.736  47.377  1.00  0.00           H  
ATOM   3949  CB  ASP   275      40.669   6.998  48.489  1.00  0.00           C  
ATOM   3950  HB2 ASP   275      39.663   7.293  48.777  1.00  0.00           H  
ATOM   3951  HB3 ASP   275      40.902   5.935  48.456  1.00  0.00           H  
ATOM   3952  CG  ASP   275      41.535   7.500  49.566  1.00  0.00           C  
ATOM   3953  OD1 ASP   275      42.256   6.774  50.202  1.00  0.00           O  
ATOM   3954  OD2 ASP   275      41.382   8.707  49.951  1.00  0.00           O  
ATOM   3955  C   ASP   275      42.436   7.401  46.666  1.00  0.00           C  
ATOM   3956  O   ASP   275      43.354   7.183  47.484  1.00  0.00           O  
ATOM   3957  N   TYR   276      42.601   7.253  45.324  1.00  0.00           N  
ATOM   3958  H   TYR   276      41.894   7.596  44.687  1.00  0.00           H  
ATOM   3959  CA  TYR   276      43.695   6.502  44.702  1.00  0.00           C  
ATOM   3960  HA  TYR   276      44.452   6.350  45.469  1.00  0.00           H  
ATOM   3961  CB  TYR   276      43.196   5.174  44.084  1.00  0.00           C  
ATOM   3962  HB2 TYR   276      42.656   5.385  43.162  1.00  0.00           H  
ATOM   3963  HB3 TYR   276      44.107   4.629  43.845  1.00  0.00           H  
ATOM   3964  CG  TYR   276      42.397   4.294  45.004  1.00  0.00           C  
ATOM   3965  CD1 TYR   276      41.367   3.524  44.517  1.00  0.00           C  
ATOM   3966  HD1 TYR   276      41.094   3.558  43.469  1.00  0.00           H  
ATOM   3967  CE1 TYR   276      40.653   2.711  45.384  1.00  0.00           C  
ATOM   3968  HE1 TYR   276      39.821   2.112  45.032  1.00  0.00           H  
ATOM   3969  CZ  TYR   276      41.204   2.456  46.664  1.00  0.00           C  
ATOM   3970  OH  TYR   276      40.670   1.596  47.553  1.00  0.00           O  
ATOM   3971  HH  TYR   276      39.716   1.456  47.451  1.00  0.00           H  
ATOM   3972  CE2 TYR   276      42.207   3.177  47.096  1.00  0.00           C  
ATOM   3973  HE2 TYR   276      42.600   3.087  48.102  1.00  0.00           H  
ATOM   3974  CD2 TYR   276      42.873   4.143  46.307  1.00  0.00           C  
ATOM   3975  HD2 TYR   276      43.828   4.599  46.538  1.00  0.00           H  
ATOM   3976  C   TYR   276      44.345   7.325  43.584  1.00  0.00           C  
ATOM   3977  O   TYR   276      43.614   8.111  42.928  1.00  0.00           O  
ATOM   3978  N   GLU   277      45.725   7.266  43.483  1.00  0.00           N  
ATOM   3979  H   GLU   277      46.134   6.472  43.958  1.00  0.00           H  
ATOM   3980  CA  GLU   277      46.372   7.865  42.271  1.00  0.00           C  
ATOM   3981  HA  GLU   277      45.908   8.843  42.165  1.00  0.00           H  
ATOM   3982  CB  GLU   277      47.902   7.992  42.559  1.00  0.00           C  
ATOM   3983  HB2 GLU   277      48.009   8.277  43.604  1.00  0.00           H  
ATOM   3984  HB3 GLU   277      48.295   6.978  42.519  1.00  0.00           H  
ATOM   3985  CG  GLU   277      48.666   8.929  41.618  1.00  0.00           C  
ATOM   3986  HG2 GLU   277      48.050   9.175  40.755  1.00  0.00           H  
ATOM   3987  HG3 GLU   277      48.899   9.900  42.050  1.00  0.00           H  
ATOM   3988  CD  GLU   277      49.970   8.244  41.049  1.00  0.00           C  
ATOM   3989  OE1 GLU   277      50.916   8.956  40.775  1.00  0.00           O  
ATOM   3990  OE2 GLU   277      49.964   7.084  40.628  1.00  0.00           O  
ATOM   3991  C   GLU   277      46.182   7.112  40.996  1.00  0.00           C  
ATOM   3992  O   GLU   277      46.481   5.966  40.913  1.00  0.00           O  
ATOM   3993  N   PRO   278      45.599   7.801  39.975  1.00  0.00           N  
ATOM   3994  CD  PRO   278      45.012   9.189  39.916  1.00  0.00           C  
ATOM   3995  HD2 PRO   278      45.724   9.908  40.315  1.00  0.00           H  
ATOM   3996  HD3 PRO   278      44.121   9.191  40.540  1.00  0.00           H  
ATOM   3997  CG  PRO   278      44.694   9.448  38.473  1.00  0.00           C  
ATOM   3998  HG2 PRO   278      45.553   9.850  37.940  1.00  0.00           H  
ATOM   3999  HG3 PRO   278      43.822  10.096  38.424  1.00  0.00           H  
ATOM   4000  CB  PRO   278      44.391   7.992  37.960  1.00  0.00           C  
ATOM   4001  HB2 PRO   278      44.573   7.904  36.891  1.00  0.00           H  
ATOM   4002  HB3 PRO   278      43.356   7.717  38.152  1.00  0.00           H  
ATOM   4003  CA  PRO   278      45.237   7.001  38.818  1.00  0.00           C  
ATOM   4004  HA  PRO   278      44.654   6.151  39.165  1.00  0.00           H  
ATOM   4005  C   PRO   278      46.407   6.531  37.978  1.00  0.00           C  
ATOM   4006  O   PRO   278      47.388   7.285  37.864  1.00  0.00           O  
ATOM   4007  N   GLU   279      46.220   5.379  37.294  1.00  0.00           N  
ATOM   4008  H   GLU   279      45.318   4.927  37.218  1.00  0.00           H  
ATOM   4009  CA  GLU   279      47.031   4.904  36.220  1.00  0.00           C  
ATOM   4010  HA  GLU   279      48.037   5.089  36.589  1.00  0.00           H  
ATOM   4011  CB  GLU   279      47.018   3.374  36.228  1.00  0.00           C  
ATOM   4012  HB2 GLU   279      47.111   2.887  37.196  1.00  0.00           H  
ATOM   4013  HB3 GLU   279      46.022   3.003  35.995  1.00  0.00           H  
ATOM   4014  CG  GLU   279      47.961   2.761  35.213  1.00  0.00           C  
ATOM   4015  HG2 GLU   279      47.788   1.688  35.154  1.00  0.00           H  
ATOM   4016  HG3 GLU   279      47.921   3.228  34.231  1.00  0.00           H  
ATOM   4017  CD  GLU   279      49.419   2.982  35.537  1.00  0.00           C  
ATOM   4018  OE1 GLU   279      50.244   2.067  35.852  1.00  0.00           O  
ATOM   4019  OE2 GLU   279      49.886   4.147  35.296  1.00  0.00           O  
ATOM   4020  C   GLU   279      46.643   5.526  34.870  1.00  0.00           C  
ATOM   4021  O   GLU   279      45.886   4.881  34.067  1.00  0.00           O  
ATOM   4022  N   ALA   280      47.038   6.847  34.694  1.00  0.00           N  
ATOM   4023  H   ALA   280      47.450   7.419  35.419  1.00  0.00           H  
ATOM   4024  CA  ALA   280      46.931   7.597  33.471  1.00  0.00           C  
ATOM   4025  HA  ALA   280      46.436   6.902  32.796  1.00  0.00           H  
ATOM   4026  CB  ALA   280      45.987   8.800  33.696  1.00  0.00           C  
ATOM   4027  HB1 ALA   280      44.977   8.561  34.024  1.00  0.00           H  
ATOM   4028  HB2 ALA   280      46.365   9.371  34.541  1.00  0.00           H  
ATOM   4029  HB3 ALA   280      45.837   9.322  32.753  1.00  0.00           H  
ATOM   4030  C   ALA   280      48.368   8.029  33.079  1.00  0.00           C  
ATOM   4031  O   ALA   280      49.137   8.375  34.029  1.00  0.00           O  
ATOM   4032  OXT ALA   280      48.678   8.210  31.855  1.00  0.00           O  
TER    4033      ALA   280 
END   
