# Supplementary material for: Exploring Structural Insights of Aβ42 and α-Synuclein Monomers and Heterodimer: A Comparative Study Using Implicit and Explicit Solvent Simulations
Source: J Phys Chem B. 2024 May 3;128(19):4655–69. doi: 10.1021/acs.jpcb.4c00503 (PMC11103699; doi:10.1021/acs.jpcb.4c00503)
Supplement: Supplementary file 3 — jp4c00503_si_003.zip [file jp4c00503_si_003.zip › rep/8_asyn_dimerWT_3_FINAL4.pdb]

CRYST1   85.358   89.622  102.000  90.00  90.00  90.00               1
ATOM      1  N   MET     1      13.577  52.504  59.247  1.00  0.00           N  
ATOM      2  H1  MET     1      13.640  52.944  60.183  1.00  0.00           H  
ATOM      3  H2  MET     1      13.025  51.631  59.321  1.00  0.00           H  
ATOM      4  H3  MET     1      13.123  53.120  58.549  1.00  0.00           H  
ATOM      5  CA  MET     1      14.977  52.097  58.772  1.00  0.00           C  
ATOM      6  HA  MET     1      14.875  51.407  57.938  1.00  0.00           H  
ATOM      7  CB  MET     1      15.653  53.279  58.252  1.00  0.00           C  
ATOM      8  HB2 MET     1      14.955  53.646  57.503  1.00  0.00           H  
ATOM      9  HB3 MET     1      15.717  54.009  59.057  1.00  0.00           H  
ATOM     10  CG  MET     1      17.050  53.163  57.624  1.00  0.00           C  
ATOM     11  HG2 MET     1      17.462  54.151  57.431  1.00  0.00           H  
ATOM     12  HG3 MET     1      17.642  52.642  58.372  1.00  0.00           H  
ATOM     13  SD  MET     1      17.026  52.173  56.096  1.00  0.00           S  
ATOM     14  CE  MET     1      18.401  52.913  55.214  1.00  0.00           C  
ATOM     15  HE1 MET     1      18.484  53.979  55.413  1.00  0.00           H  
ATOM     16  HE2 MET     1      19.386  52.497  55.414  1.00  0.00           H  
ATOM     17  HE3 MET     1      18.272  52.692  54.157  1.00  0.00           H  
ATOM     18  C   MET     1      15.622  51.397  59.825  1.00  0.00           C  
ATOM     19  O   MET     1      16.272  51.981  60.656  1.00  0.00           O  
ATOM     20  N   ASP     2      15.530  50.011  59.849  1.00  0.00           N  
ATOM     21  H   ASP     2      15.119  49.489  59.086  1.00  0.00           H  
ATOM     22  CA  ASP     2      16.140  49.298  61.001  1.00  0.00           C  
ATOM     23  HA  ASP     2      16.054  49.975  61.848  1.00  0.00           H  
ATOM     24  CB  ASP     2      15.298  48.060  61.328  1.00  0.00           C  
ATOM     25  HB2 ASP     2      15.725  47.551  62.189  1.00  0.00           H  
ATOM     26  HB3 ASP     2      14.317  48.474  61.551  1.00  0.00           H  
ATOM     27  CG  ASP     2      14.971  47.034  60.207  1.00  0.00           C  
ATOM     28  OD1 ASP     2      13.975  47.248  59.468  1.00  0.00           O  
ATOM     29  OD2 ASP     2      15.832  46.171  59.950  1.00  0.00           O  
ATOM     30  C   ASP     2      17.592  48.974  60.515  1.00  0.00           C  
ATOM     31  O   ASP     2      18.071  49.170  59.420  1.00  0.00           O  
ATOM     32  N   VAL     3      18.239  48.258  61.460  1.00  0.00           N  
ATOM     33  H   VAL     3      17.914  48.179  62.415  1.00  0.00           H  
ATOM     34  CA  VAL     3      19.644  48.076  61.232  1.00  0.00           C  
ATOM     35  HA  VAL     3      20.055  49.026  60.899  1.00  0.00           H  
ATOM     36  CB  VAL     3      20.262  47.703  62.557  1.00  0.00           C  
ATOM     37  HB  VAL     3      19.855  48.468  63.215  1.00  0.00           H  
ATOM     38  CG1 VAL     3      19.858  46.321  63.227  1.00  0.00           C  
ATOM     39 HG11 VAL     3      18.784  46.160  63.294  1.00  0.00           H  
ATOM     40 HG12 VAL     3      20.261  45.548  62.575  1.00  0.00           H  
ATOM     41 HG13 VAL     3      20.182  46.238  64.262  1.00  0.00           H  
ATOM     42  CG2 VAL     3      21.783  47.903  62.440  1.00  0.00           C  
ATOM     43 HG21 VAL     3      22.237  47.674  63.402  1.00  0.00           H  
ATOM     44 HG22 VAL     3      22.210  47.106  61.834  1.00  0.00           H  
ATOM     45 HG23 VAL     3      22.046  48.901  62.097  1.00  0.00           H  
ATOM     46  C   VAL     3      19.976  46.976  60.185  1.00  0.00           C  
ATOM     47  O   VAL     3      20.934  47.112  59.413  1.00  0.00           O  
ATOM     48  N   PHE     4      19.051  45.924  60.076  1.00  0.00           N  
ATOM     49  H   PHE     4      18.212  45.950  60.639  1.00  0.00           H  
ATOM     50  CA  PHE     4      19.167  44.869  59.023  1.00  0.00           C  
ATOM     51  HA  PHE     4      20.230  44.639  59.049  1.00  0.00           H  
ATOM     52  CB  PHE     4      18.330  43.609  59.322  1.00  0.00           C  
ATOM     53  HB2 PHE     4      18.874  43.189  60.166  1.00  0.00           H  
ATOM     54  HB3 PHE     4      17.289  43.852  59.523  1.00  0.00           H  
ATOM     55  CG  PHE     4      18.293  42.635  58.187  1.00  0.00           C  
ATOM     56  CD1 PHE     4      17.283  42.636  57.262  1.00  0.00           C  
ATOM     57  HD1 PHE     4      16.412  43.262  57.413  1.00  0.00           H  
ATOM     58  CE1 PHE     4      17.530  42.072  56.028  1.00  0.00           C  
ATOM     59  HE1 PHE     4      16.746  41.986  55.285  1.00  0.00           H  
ATOM     60  CZ  PHE     4      18.641  41.228  55.790  1.00  0.00           C  
ATOM     61  HZ  PHE     4      18.926  40.732  54.870  1.00  0.00           H  
ATOM     62  CE2 PHE     4      19.689  41.206  56.701  1.00  0.00           C  
ATOM     63  HE2 PHE     4      20.668  40.831  56.429  1.00  0.00           H  
ATOM     64  CD2 PHE     4      19.513  41.931  57.917  1.00  0.00           C  
ATOM     65  HD2 PHE     4      20.273  41.862  58.686  1.00  0.00           H  
ATOM     66  C   PHE     4      18.850  45.489  57.683  1.00  0.00           C  
ATOM     67  O   PHE     4      19.566  45.332  56.721  1.00  0.00           O  
ATOM     68  N   MET     5      17.771  46.304  57.698  1.00  0.00           N  
ATOM     69  H   MET     5      17.109  46.238  58.460  1.00  0.00           H  
ATOM     70  CA  MET     5      17.332  47.015  56.466  1.00  0.00           C  
ATOM     71  HA  MET     5      17.224  46.232  55.718  1.00  0.00           H  
ATOM     72  CB  MET     5      16.018  47.631  56.876  1.00  0.00           C  
ATOM     73  HB2 MET     5      15.325  46.822  57.096  1.00  0.00           H  
ATOM     74  HB3 MET     5      16.218  48.259  57.742  1.00  0.00           H  
ATOM     75  CG  MET     5      15.406  48.433  55.757  1.00  0.00           C  
ATOM     76  HG2 MET     5      14.420  48.832  55.985  1.00  0.00           H  
ATOM     77  HG3 MET     5      16.018  49.316  55.588  1.00  0.00           H  
ATOM     78  SD  MET     5      15.285  47.655  54.125  1.00  0.00           S  
ATOM     79  CE  MET     5      15.390  48.987  52.871  1.00  0.00           C  
ATOM     80  HE1 MET     5      16.071  49.740  53.259  1.00  0.00           H  
ATOM     81  HE2 MET     5      15.744  48.584  51.925  1.00  0.00           H  
ATOM     82  HE3 MET     5      14.426  49.461  52.702  1.00  0.00           H  
ATOM     83  C   MET     5      18.483  47.904  55.958  1.00  0.00           C  
ATOM     84  O   MET     5      18.782  47.953  54.744  1.00  0.00           O  
ATOM     85  N   LYS     6      19.194  48.548  56.920  1.00  0.00           N  
ATOM     86  H   LYS     6      18.771  48.718  57.823  1.00  0.00           H  
ATOM     87  CA  LYS     6      20.336  49.383  56.584  1.00  0.00           C  
ATOM     88  HA  LYS     6      20.038  50.029  55.762  1.00  0.00           H  
ATOM     89  CB  LYS     6      20.746  50.303  57.755  1.00  0.00           C  
ATOM     90  HB2 LYS     6      19.885  50.949  57.916  1.00  0.00           H  
ATOM     91  HB3 LYS     6      20.978  49.722  58.645  1.00  0.00           H  
ATOM     92  CG  LYS     6      21.860  51.289  57.409  1.00  0.00           C  
ATOM     93  HG2 LYS     6      22.730  50.667  57.211  1.00  0.00           H  
ATOM     94  HG3 LYS     6      21.719  51.912  56.528  1.00  0.00           H  
ATOM     95  CD  LYS     6      22.354  52.119  58.580  1.00  0.00           C  
ATOM     96  HD2 LYS     6      22.607  51.379  59.336  1.00  0.00           H  
ATOM     97  HD3 LYS     6      23.208  52.700  58.236  1.00  0.00           H  
ATOM     98  CE  LYS     6      21.311  53.045  59.158  1.00  0.00           C  
ATOM     99  HE2 LYS     6      20.859  53.503  58.281  1.00  0.00           H  
ATOM    100  HE3 LYS     6      20.474  52.603  59.693  1.00  0.00           H  
ATOM    101  NZ  LYS     6      21.942  54.200  59.884  1.00  0.00           N  
ATOM    102  HZ1 LYS     6      21.259  54.763  60.423  1.00  0.00           H  
ATOM    103  HZ2 LYS     6      22.730  53.853  60.458  1.00  0.00           H  
ATOM    104  HZ3 LYS     6      22.320  54.804  59.132  1.00  0.00           H  
ATOM    105  C   LYS     6      21.457  48.585  55.970  1.00  0.00           C  
ATOM    106  O   LYS     6      22.100  48.829  54.963  1.00  0.00           O  
ATOM    107  N   GLY     7      21.642  47.411  56.652  1.00  0.00           N  
ATOM    108  H   GLY     7      20.882  47.183  57.279  1.00  0.00           H  
ATOM    109  CA  GLY     7      22.597  46.441  56.104  1.00  0.00           C  
ATOM    110  HA2 GLY     7      23.556  46.954  56.091  1.00  0.00           H  
ATOM    111  HA3 GLY     7      22.615  45.660  56.861  1.00  0.00           H  
ATOM    112  C   GLY     7      22.281  45.867  54.673  1.00  0.00           C  
ATOM    113  O   GLY     7      23.165  45.836  53.800  1.00  0.00           O  
ATOM    114  N   LEU     8      21.018  45.450  54.462  1.00  0.00           N  
ATOM    115  H   LEU     8      20.404  45.238  55.237  1.00  0.00           H  
ATOM    116  CA  LEU     8      20.511  45.039  53.165  1.00  0.00           C  
ATOM    117  HA  LEU     8      21.085  44.194  52.792  1.00  0.00           H  
ATOM    118  CB  LEU     8      19.068  44.455  53.394  1.00  0.00           C  
ATOM    119  HB2 LEU     8      19.237  43.599  54.044  1.00  0.00           H  
ATOM    120  HB3 LEU     8      18.572  45.212  53.998  1.00  0.00           H  
ATOM    121  CG  LEU     8      18.189  44.269  52.145  1.00  0.00           C  
ATOM    122  HG  LEU     8      18.144  45.153  51.512  1.00  0.00           H  
ATOM    123  CD1 LEU     8      18.756  43.114  51.391  1.00  0.00           C  
ATOM    124 HD11 LEU     8      18.836  42.166  51.920  1.00  0.00           H  
ATOM    125 HD12 LEU     8      18.180  43.052  50.470  1.00  0.00           H  
ATOM    126 HD13 LEU     8      19.753  43.413  51.074  1.00  0.00           H  
ATOM    127  CD2 LEU     8      16.769  43.892  52.514  1.00  0.00           C  
ATOM    128 HD21 LEU     8      16.857  43.127  53.283  1.00  0.00           H  
ATOM    129 HD22 LEU     8      16.119  44.713  52.811  1.00  0.00           H  
ATOM    130 HD23 LEU     8      16.330  43.324  51.696  1.00  0.00           H  
ATOM    131  C   LEU     8      20.728  46.231  52.157  1.00  0.00           C  
ATOM    132  O   LEU     8      21.332  46.051  51.078  1.00  0.00           O  
ATOM    133  N   SER     9      20.069  47.398  52.363  1.00  0.00           N  
ATOM    134  H   SER     9      19.536  47.363  53.221  1.00  0.00           H  
ATOM    135  CA  SER     9      19.940  48.564  51.472  1.00  0.00           C  
ATOM    136  HA  SER     9      19.443  48.154  50.595  1.00  0.00           H  
ATOM    137  CB  SER     9      19.102  49.676  52.068  1.00  0.00           C  
ATOM    138  HB2 SER     9      18.997  50.507  51.373  1.00  0.00           H  
ATOM    139  HB3 SER     9      18.122  49.228  52.216  1.00  0.00           H  
ATOM    140  OG  SER     9      19.613  50.079  53.255  1.00  0.00           O  
ATOM    141  HG  SER     9      19.475  49.328  53.853  1.00  0.00           H  
ATOM    142  C   SER     9      21.242  49.257  51.095  1.00  0.00           C  
ATOM    143  O   SER     9      21.461  49.837  49.989  1.00  0.00           O  
ATOM    144  N   LYS    10      22.252  49.066  51.935  1.00  0.00           N  
ATOM    145  H   LYS    10      22.143  48.712  52.876  1.00  0.00           H  
ATOM    146  CA  LYS    10      23.568  49.421  51.675  1.00  0.00           C  
ATOM    147  HA  LYS    10      23.534  50.288  51.019  1.00  0.00           H  
ATOM    148  CB  LYS    10      24.314  49.861  52.917  1.00  0.00           C  
ATOM    149  HB2 LYS    10      23.592  50.487  53.436  1.00  0.00           H  
ATOM    150  HB3 LYS    10      24.553  49.015  53.559  1.00  0.00           H  
ATOM    151  CG  LYS    10      25.536  50.761  52.638  1.00  0.00           C  
ATOM    152  HG2 LYS    10      25.997  51.096  53.566  1.00  0.00           H  
ATOM    153  HG3 LYS    10      26.342  50.217  52.150  1.00  0.00           H  
ATOM    154  CD  LYS    10      25.233  52.076  51.964  1.00  0.00           C  
ATOM    155  HD2 LYS    10      24.966  51.905  50.923  1.00  0.00           H  
ATOM    156  HD3 LYS    10      24.493  52.721  52.434  1.00  0.00           H  
ATOM    157  CE  LYS    10      26.528  52.911  51.729  1.00  0.00           C  
ATOM    158  HE2 LYS    10      27.194  52.935  52.588  1.00  0.00           H  
ATOM    159  HE3 LYS    10      27.046  52.475  50.878  1.00  0.00           H  
ATOM    160  NZ  LYS    10      26.242  54.277  51.404  1.00  0.00           N  
ATOM    161  HZ1 LYS    10      25.461  54.254  50.724  1.00  0.00           H  
ATOM    162  HZ2 LYS    10      25.845  54.782  52.216  1.00  0.00           H  
ATOM    163  HZ3 LYS    10      27.092  54.798  51.124  1.00  0.00           H  
ATOM    164  C   LYS    10      24.315  48.359  50.918  1.00  0.00           C  
ATOM    165  O   LYS    10      25.252  48.663  50.159  1.00  0.00           O  
ATOM    166  N   ALA    11      23.860  47.063  50.849  1.00  0.00           N  
ATOM    167  H   ALA    11      23.113  46.714  51.434  1.00  0.00           H  
ATOM    168  CA  ALA    11      24.552  46.101  49.948  1.00  0.00           C  
ATOM    169  HA  ALA    11      25.596  46.316  50.165  1.00  0.00           H  
ATOM    170  CB  ALA    11      24.376  44.668  50.298  1.00  0.00           C  
ATOM    171  HB1 ALA    11      23.349  44.312  50.232  1.00  0.00           H  
ATOM    172  HB2 ALA    11      24.859  43.987  49.601  1.00  0.00           H  
ATOM    173  HB3 ALA    11      24.662  44.491  51.333  1.00  0.00           H  
ATOM    174  C   ALA    11      24.128  46.429  48.479  1.00  0.00           C  
ATOM    175  O   ALA    11      25.010  46.414  47.688  1.00  0.00           O  
ATOM    176  N   LYS    12      22.781  46.643  48.278  1.00  0.00           N  
ATOM    177  H   LYS    12      22.192  46.472  49.083  1.00  0.00           H  
ATOM    178  CA  LYS    12      22.272  47.092  47.006  1.00  0.00           C  
ATOM    179  HA  LYS    12      22.493  46.180  46.456  1.00  0.00           H  
ATOM    180  CB  LYS    12      20.807  47.288  47.009  1.00  0.00           C  
ATOM    181  HB2 LYS    12      20.664  48.206  47.577  1.00  0.00           H  
ATOM    182  HB3 LYS    12      20.514  47.425  45.970  1.00  0.00           H  
ATOM    183  CG  LYS    12      20.094  46.064  47.628  1.00  0.00           C  
ATOM    184  HG2 LYS    12      20.521  45.119  47.300  1.00  0.00           H  
ATOM    185  HG3 LYS    12      20.332  45.943  48.683  1.00  0.00           H  
ATOM    186  CD  LYS    12      18.627  46.075  47.348  1.00  0.00           C  
ATOM    187  HD2 LYS    12      18.477  46.108  46.270  1.00  0.00           H  
ATOM    188  HD3 LYS    12      18.121  45.184  47.715  1.00  0.00           H  
ATOM    189  CE  LYS    12      17.780  47.262  47.987  1.00  0.00           C  
ATOM    190  HE2 LYS    12      17.902  47.271  49.067  1.00  0.00           H  
ATOM    191  HE3 LYS    12      18.170  48.197  47.591  1.00  0.00           H  
ATOM    192  NZ  LYS    12      16.335  47.107  47.655  1.00  0.00           N  
ATOM    193  HZ1 LYS    12      15.840  46.389  48.214  1.00  0.00           H  
ATOM    194  HZ2 LYS    12      15.853  48.018  47.758  1.00  0.00           H  
ATOM    195  HZ3 LYS    12      16.185  46.930  46.645  1.00  0.00           H  
ATOM    196  C   LYS    12      23.045  48.348  46.452  1.00  0.00           C  
ATOM    197  O   LYS    12      23.383  48.343  45.328  1.00  0.00           O  
ATOM    198  N   GLU    13      23.277  49.421  47.236  1.00  0.00           N  
ATOM    199  H   GLU    13      22.663  49.600  48.019  1.00  0.00           H  
ATOM    200  CA  GLU    13      23.979  50.571  46.753  1.00  0.00           C  
ATOM    201  HA  GLU    13      23.337  50.955  45.964  1.00  0.00           H  
ATOM    202  CB  GLU    13      23.974  51.561  47.874  1.00  0.00           C  
ATOM    203  HB2 GLU    13      22.913  51.731  48.045  1.00  0.00           H  
ATOM    204  HB3 GLU    13      24.431  51.169  48.780  1.00  0.00           H  
ATOM    205  CG  GLU    13      24.591  52.914  47.546  1.00  0.00           C  
ATOM    206  HG2 GLU    13      25.673  52.979  47.650  1.00  0.00           H  
ATOM    207  HG3 GLU    13      24.352  52.973  46.486  1.00  0.00           H  
ATOM    208  CD  GLU    13      23.905  54.027  48.333  1.00  0.00           C  
ATOM    209  OE1 GLU    13      23.275  54.900  47.725  1.00  0.00           O  
ATOM    210  OE2 GLU    13      24.157  54.146  49.557  1.00  0.00           O  
ATOM    211  C   GLU    13      25.366  50.306  46.153  1.00  0.00           C  
ATOM    212  O   GLU    13      25.913  51.103  45.384  1.00  0.00           O  
ATOM    213  N   GLY    14      26.050  49.219  46.635  1.00  0.00           N  
ATOM    214  H   GLY    14      25.579  48.503  47.173  1.00  0.00           H  
ATOM    215  CA  GLY    14      27.307  48.777  46.158  1.00  0.00           C  
ATOM    216  HA2 GLY    14      27.940  49.603  45.840  1.00  0.00           H  
ATOM    217  HA3 GLY    14      27.686  48.196  46.996  1.00  0.00           H  
ATOM    218  C   GLY    14      27.128  47.974  44.870  1.00  0.00           C  
ATOM    219  O   GLY    14      27.832  48.194  43.917  1.00  0.00           O  
ATOM    220  N   VAL    15      26.221  46.963  44.996  1.00  0.00           N  
ATOM    221  H   VAL    15      25.777  46.760  45.882  1.00  0.00           H  
ATOM    222  CA  VAL    15      25.891  46.103  43.844  1.00  0.00           C  
ATOM    223  HA  VAL    15      25.807  46.715  42.949  1.00  0.00           H  
ATOM    224  CB  VAL    15      26.925  45.040  43.599  1.00  0.00           C  
ATOM    225  HB  VAL    15      27.907  45.482  43.440  1.00  0.00           H  
ATOM    226  CG1 VAL    15      27.131  44.061  44.795  1.00  0.00           C  
ATOM    227 HG11 VAL    15      27.958  43.395  44.559  1.00  0.00           H  
ATOM    228 HG12 VAL    15      27.440  44.672  45.641  1.00  0.00           H  
ATOM    229 HG13 VAL    15      26.344  43.359  45.065  1.00  0.00           H  
ATOM    230  CG2 VAL    15      26.635  44.195  42.338  1.00  0.00           C  
ATOM    231 HG21 VAL    15      26.146  44.739  41.532  1.00  0.00           H  
ATOM    232 HG22 VAL    15      27.564  43.883  41.866  1.00  0.00           H  
ATOM    233 HG23 VAL    15      25.933  43.378  42.492  1.00  0.00           H  
ATOM    234  C   VAL    15      24.497  45.535  44.112  1.00  0.00           C  
ATOM    235  O   VAL    15      24.186  44.992  45.175  1.00  0.00           O  
ATOM    236  N   VAL    16      23.593  45.688  43.067  1.00  0.00           N  
ATOM    237  H   VAL    16      23.944  46.214  42.279  1.00  0.00           H  
ATOM    238  CA  VAL    16      22.176  45.298  43.167  1.00  0.00           C  
ATOM    239  HA  VAL    16      21.865  45.961  43.971  1.00  0.00           H  
ATOM    240  CB  VAL    16      21.374  45.647  41.879  1.00  0.00           C  
ATOM    241  HB  VAL    16      20.321  45.530  42.126  1.00  0.00           H  
ATOM    242  CG1 VAL    16      21.335  47.110  41.530  1.00  0.00           C  
ATOM    243 HG11 VAL    16      21.220  47.731  42.417  1.00  0.00           H  
ATOM    244 HG12 VAL    16      22.198  47.395  40.932  1.00  0.00           H  
ATOM    245 HG13 VAL    16      20.443  47.373  40.966  1.00  0.00           H  
ATOM    246  CG2 VAL    16      21.664  44.825  40.684  1.00  0.00           C  
ATOM    247 HG21 VAL    16      21.018  45.171  39.881  1.00  0.00           H  
ATOM    248 HG22 VAL    16      22.711  44.928  40.406  1.00  0.00           H  
ATOM    249 HG23 VAL    16      21.437  43.783  40.900  1.00  0.00           H  
ATOM    250  C   VAL    16      21.965  43.824  43.550  1.00  0.00           C  
ATOM    251  O   VAL    16      22.860  42.983  43.623  1.00  0.00           O  
ATOM    252  N   ALA    17      20.695  43.535  43.771  1.00  0.00           N  
ATOM    253  H   ALA    17      19.932  44.193  43.691  1.00  0.00           H  
ATOM    254  CA  ALA    17      20.240  42.230  44.256  1.00  0.00           C  
ATOM    255  HA  ALA    17      21.019  41.940  44.958  1.00  0.00           H  
ATOM    256  CB  ALA    17      18.965  42.344  44.960  1.00  0.00           C  
ATOM    257  HB1 ALA    17      18.263  42.440  44.134  1.00  0.00           H  
ATOM    258  HB2 ALA    17      18.699  41.401  45.435  1.00  0.00           H  
ATOM    259  HB3 ALA    17      18.934  43.130  45.711  1.00  0.00           H  
ATOM    260  C   ALA    17      20.274  41.173  43.118  1.00  0.00           C  
ATOM    261  O   ALA    17      20.298  41.547  41.944  1.00  0.00           O  
ATOM    262  N   ALA    18      20.028  39.874  43.434  1.00  0.00           N  
ATOM    263  H   ALA    18      19.841  39.601  44.390  1.00  0.00           H  
ATOM    264  CA  ALA    18      20.112  38.769  42.474  1.00  0.00           C  
ATOM    265  HA  ALA    18      20.006  37.905  43.127  1.00  0.00           H  
ATOM    266  CB  ALA    18      18.961  38.730  41.536  1.00  0.00           C  
ATOM    267  HB1 ALA    18      18.880  37.740  41.091  1.00  0.00           H  
ATOM    268  HB2 ALA    18      18.025  39.031  42.002  1.00  0.00           H  
ATOM    269  HB3 ALA    18      19.091  39.271  40.601  1.00  0.00           H  
ATOM    270  C   ALA    18      21.443  38.786  41.677  1.00  0.00           C  
ATOM    271  O   ALA    18      21.595  37.920  40.782  1.00  0.00           O  
ATOM    272  N   ALA    19      22.426  39.686  41.886  1.00  0.00           N  
ATOM    273  H   ALA    19      22.433  40.222  42.743  1.00  0.00           H  
ATOM    274  CA  ALA    19      23.696  39.677  41.190  1.00  0.00           C  
ATOM    275  HA  ALA    19      23.585  39.350  40.159  1.00  0.00           H  
ATOM    276  CB  ALA    19      24.437  41.027  41.408  1.00  0.00           C  
ATOM    277  HB1 ALA    19      24.861  41.251  42.384  1.00  0.00           H  
ATOM    278  HB2 ALA    19      25.301  41.070  40.748  1.00  0.00           H  
ATOM    279  HB3 ALA    19      23.769  41.858  41.194  1.00  0.00           H  
ATOM    280  C   ALA    19      24.678  38.596  41.727  1.00  0.00           C  
ATOM    281  O   ALA    19      25.655  38.171  41.115  1.00  0.00           O  
ATOM    282  N   GLU    20      24.474  38.229  43.052  1.00  0.00           N  
ATOM    283  H   GLU    20      23.868  38.739  43.680  1.00  0.00           H  
ATOM    284  CA  GLU    20      25.262  37.220  43.758  1.00  0.00           C  
ATOM    285  HA  GLU    20      25.973  37.776  44.365  1.00  0.00           H  
ATOM    286  CB  GLU    20      24.473  36.595  44.840  1.00  0.00           C  
ATOM    287  HB2 GLU    20      23.725  35.897  44.468  1.00  0.00           H  
ATOM    288  HB3 GLU    20      25.167  35.963  45.391  1.00  0.00           H  
ATOM    289  CG  GLU    20      23.873  37.617  45.831  1.00  0.00           C  
ATOM    290  HG2 GLU    20      23.689  37.121  46.782  1.00  0.00           H  
ATOM    291  HG3 GLU    20      24.546  38.430  46.096  1.00  0.00           H  
ATOM    292  CD  GLU    20      22.569  38.203  45.338  1.00  0.00           C  
ATOM    293  OE1 GLU    20      22.538  39.346  44.890  1.00  0.00           O  
ATOM    294  OE2 GLU    20      21.614  37.417  45.412  1.00  0.00           O  
ATOM    295  C   GLU    20      26.072  36.090  43.024  1.00  0.00           C  
ATOM    296  O   GLU    20      27.231  35.825  43.387  1.00  0.00           O  
ATOM    297  N   LYS    21      25.504  35.421  41.964  1.00  0.00           N  
ATOM    298  H   LYS    21      24.732  35.793  41.426  1.00  0.00           H  
ATOM    299  CA  LYS    21      26.143  34.311  41.232  1.00  0.00           C  
ATOM    300  HA  LYS    21      27.038  34.035  41.785  1.00  0.00           H  
ATOM    301  CB  LYS    21      25.211  33.108  41.107  1.00  0.00           C  
ATOM    302  HB2 LYS    21      24.540  33.229  40.259  1.00  0.00           H  
ATOM    303  HB3 LYS    21      25.813  32.230  40.881  1.00  0.00           H  
ATOM    304  CG  LYS    21      24.457  32.657  42.311  1.00  0.00           C  
ATOM    305  HG2 LYS    21      25.138  32.562  43.154  1.00  0.00           H  
ATOM    306  HG3 LYS    21      23.646  33.352  42.521  1.00  0.00           H  
ATOM    307  CD  LYS    21      23.883  31.240  42.068  1.00  0.00           C  
ATOM    308  HD2 LYS    21      23.296  31.149  41.156  1.00  0.00           H  
ATOM    309  HD3 LYS    21      24.604  30.433  42.185  1.00  0.00           H  
ATOM    310  CE  LYS    21      22.781  31.119  43.069  1.00  0.00           C  
ATOM    311  HE2 LYS    21      23.111  31.444  44.053  1.00  0.00           H  
ATOM    312  HE3 LYS    21      22.012  31.843  42.810  1.00  0.00           H  
ATOM    313  NZ  LYS    21      22.183  29.706  43.054  1.00  0.00           N  
ATOM    314  HZ1 LYS    21      22.864  28.975  43.328  1.00  0.00           H  
ATOM    315  HZ2 LYS    21      21.353  29.673  43.674  1.00  0.00           H  
ATOM    316  HZ3 LYS    21      22.010  29.347  42.098  1.00  0.00           H  
ATOM    317  C   LYS    21      26.781  34.755  39.932  1.00  0.00           C  
ATOM    318  O   LYS    21      27.833  34.280  39.658  1.00  0.00           O  
ATOM    319  N   THR    22      26.294  35.861  39.287  1.00  0.00           N  
ATOM    320  H   THR    22      25.411  36.233  39.612  1.00  0.00           H  
ATOM    321  CA  THR    22      26.858  36.445  38.052  1.00  0.00           C  
ATOM    322  HA  THR    22      27.321  35.687  37.424  1.00  0.00           H  
ATOM    323  CB  THR    22      25.691  37.085  37.304  1.00  0.00           C  
ATOM    324  HB  THR    22      26.136  37.745  36.563  1.00  0.00           H  
ATOM    325  CG2 THR    22      24.771  36.014  36.685  1.00  0.00           C  
ATOM    326 HG21 THR    22      24.201  35.526  37.473  1.00  0.00           H  
ATOM    327 HG22 THR    22      24.037  36.503  36.048  1.00  0.00           H  
ATOM    328 HG23 THR    22      25.386  35.273  36.177  1.00  0.00           H  
ATOM    329  OG1 THR    22      24.993  38.020  38.114  1.00  0.00           O  
ATOM    330  HG1 THR    22      24.069  37.748  38.006  1.00  0.00           H  
ATOM    331  C   THR    22      27.862  37.521  38.244  1.00  0.00           C  
ATOM    332  O   THR    22      28.713  37.652  37.364  1.00  0.00           O  
ATOM    333  N   LYS    23      27.938  38.161  39.433  1.00  0.00           N  
ATOM    334  H   LYS    23      27.251  37.922  40.135  1.00  0.00           H  
ATOM    335  CA  LYS    23      28.987  39.190  39.718  1.00  0.00           C  
ATOM    336  HA  LYS    23      29.767  39.159  38.962  1.00  0.00           H  
ATOM    337  CB  LYS    23      28.317  40.525  39.838  1.00  0.00           C  
ATOM    338  HB2 LYS    23      27.698  40.619  40.728  1.00  0.00           H  
ATOM    339  HB3 LYS    23      29.128  41.239  39.972  1.00  0.00           H  
ATOM    340  CG  LYS    23      27.480  40.935  38.579  1.00  0.00           C  
ATOM    341  HG2 LYS    23      27.845  40.342  37.743  1.00  0.00           H  
ATOM    342  HG3 LYS    23      26.480  40.560  38.789  1.00  0.00           H  
ATOM    343  CD  LYS    23      27.541  42.426  38.359  1.00  0.00           C  
ATOM    344  HD2 LYS    23      26.829  42.804  39.090  1.00  0.00           H  
ATOM    345  HD3 LYS    23      28.539  42.822  38.533  1.00  0.00           H  
ATOM    346  CE  LYS    23      27.011  42.780  36.955  1.00  0.00           C  
ATOM    347  HE2 LYS    23      27.739  42.482  36.204  1.00  0.00           H  
ATOM    348  HE3 LYS    23      26.113  42.226  36.692  1.00  0.00           H  
ATOM    349  NZ  LYS    23      26.796  44.255  36.889  1.00  0.00           N  
ATOM    350  HZ1 LYS    23      27.721  44.711  36.787  1.00  0.00           H  
ATOM    351  HZ2 LYS    23      26.222  44.543  36.076  1.00  0.00           H  
ATOM    352  HZ3 LYS    23      26.495  44.585  37.824  1.00  0.00           H  
ATOM    353  C   LYS    23      29.714  38.699  40.958  1.00  0.00           C  
ATOM    354  O   LYS    23      29.647  39.282  42.019  1.00  0.00           O  
ATOM    355  N   GLN    24      30.392  37.509  40.920  1.00  0.00           N  
ATOM    356  H   GLN    24      30.820  37.251  40.041  1.00  0.00           H  
ATOM    357  CA  GLN    24      30.756  36.776  42.181  1.00  0.00           C  
ATOM    358  HA  GLN    24      29.882  36.779  42.827  1.00  0.00           H  
ATOM    359  CB  GLN    24      31.042  35.303  41.758  1.00  0.00           C  
ATOM    360  HB2 GLN    24      30.410  34.853  40.995  1.00  0.00           H  
ATOM    361  HB3 GLN    24      32.021  35.317  41.283  1.00  0.00           H  
ATOM    362  CG  GLN    24      30.734  34.291  42.915  1.00  0.00           C  
ATOM    363  HG2 GLN    24      31.508  34.277  43.679  1.00  0.00           H  
ATOM    364  HG3 GLN    24      29.795  34.698  43.285  1.00  0.00           H  
ATOM    365  CD  GLN    24      30.451  32.879  42.448  1.00  0.00           C  
ATOM    366  OE1 GLN    24      30.963  32.336  41.425  1.00  0.00           O  
ATOM    367  NE2 GLN    24      29.714  32.069  43.271  1.00  0.00           N  
ATOM    368 HE21 GLN    24      29.556  31.123  42.952  1.00  0.00           H  
ATOM    369 HE22 GLN    24      29.101  32.366  44.018  1.00  0.00           H  
ATOM    370  C   GLN    24      31.972  37.541  42.805  1.00  0.00           C  
ATOM    371  O   GLN    24      32.128  37.576  44.024  1.00  0.00           O  
ATOM    372  N   GLY    25      32.721  38.345  41.897  1.00  0.00           N  
ATOM    373  H   GLY    25      32.466  38.460  40.925  1.00  0.00           H  
ATOM    374  CA  GLY    25      33.764  39.222  42.317  1.00  0.00           C  
ATOM    375  HA2 GLY    25      34.697  38.721  42.564  1.00  0.00           H  
ATOM    376  HA3 GLY    25      34.040  39.832  41.460  1.00  0.00           H  
ATOM    377  C   GLY    25      33.433  40.294  43.382  1.00  0.00           C  
ATOM    378  O   GLY    25      34.225  40.752  44.172  1.00  0.00           O  
ATOM    379  N   VAL    26      32.158  40.715  43.323  1.00  0.00           N  
ATOM    380  H   VAL    26      31.477  40.096  42.906  1.00  0.00           H  
ATOM    381  CA  VAL    26      31.619  41.846  44.198  1.00  0.00           C  
ATOM    382  HA  VAL    26      32.407  42.277  44.812  1.00  0.00           H  
ATOM    383  CB  VAL    26      30.980  42.938  43.291  1.00  0.00           C  
ATOM    384  HB  VAL    26      30.373  43.585  43.921  1.00  0.00           H  
ATOM    385  CG1 VAL    26      32.104  43.835  42.881  1.00  0.00           C  
ATOM    386 HG11 VAL    26      31.742  44.644  42.251  1.00  0.00           H  
ATOM    387 HG12 VAL    26      32.496  44.303  43.782  1.00  0.00           H  
ATOM    388 HG13 VAL    26      32.940  43.354  42.377  1.00  0.00           H  
ATOM    389  CG2 VAL    26      30.110  42.457  42.149  1.00  0.00           C  
ATOM    390 HG21 VAL    26      29.216  41.868  42.347  1.00  0.00           H  
ATOM    391 HG22 VAL    26      29.842  43.389  41.656  1.00  0.00           H  
ATOM    392 HG23 VAL    26      30.766  41.882  41.498  1.00  0.00           H  
ATOM    393  C   VAL    26      30.603  41.296  45.151  1.00  0.00           C  
ATOM    394  O   VAL    26      30.606  41.695  46.308  1.00  0.00           O  
ATOM    395  N   ALA    27      29.776  40.245  44.690  1.00  0.00           N  
ATOM    396  H   ALA    27      29.848  39.894  43.745  1.00  0.00           H  
ATOM    397  CA  ALA    27      28.563  39.958  45.348  1.00  0.00           C  
ATOM    398  HA  ALA    27      28.399  40.719  46.107  1.00  0.00           H  
ATOM    399  CB  ALA    27      27.344  39.989  44.297  1.00  0.00           C  
ATOM    400  HB1 ALA    27      27.534  40.901  43.733  1.00  0.00           H  
ATOM    401  HB2 ALA    27      27.470  39.140  43.627  1.00  0.00           H  
ATOM    402  HB3 ALA    27      26.373  39.948  44.785  1.00  0.00           H  
ATOM    403  C   ALA    27      28.593  38.627  46.135  1.00  0.00           C  
ATOM    404  O   ALA    27      27.509  38.301  46.707  1.00  0.00           O  
ATOM    405  N   GLU    28      29.697  37.837  46.192  1.00  0.00           N  
ATOM    406  H   GLU    28      30.596  38.008  45.764  1.00  0.00           H  
ATOM    407  CA  GLU    28      29.815  36.794  47.182  1.00  0.00           C  
ATOM    408  HA  GLU    28      28.815  36.418  47.388  1.00  0.00           H  
ATOM    409  CB  GLU    28      30.664  35.702  46.578  1.00  0.00           C  
ATOM    410  HB2 GLU    28      30.359  35.475  45.558  1.00  0.00           H  
ATOM    411  HB3 GLU    28      31.672  36.088  46.442  1.00  0.00           H  
ATOM    412  CG  GLU    28      30.636  34.307  47.206  1.00  0.00           C  
ATOM    413  HG2 GLU    28      31.261  33.663  46.591  1.00  0.00           H  
ATOM    414  HG3 GLU    28      31.105  34.306  48.188  1.00  0.00           H  
ATOM    415  CD  GLU    28      29.242  33.756  47.261  1.00  0.00           C  
ATOM    416  OE1 GLU    28      28.774  32.984  46.356  1.00  0.00           O  
ATOM    417  OE2 GLU    28      28.494  34.133  48.176  1.00  0.00           O  
ATOM    418  C   GLU    28      30.332  37.350  48.510  1.00  0.00           C  
ATOM    419  O   GLU    28      31.528  37.769  48.631  1.00  0.00           O  
ATOM    420  N   ALA    29      29.361  37.518  49.467  1.00  0.00           N  
ATOM    421  H   ALA    29      28.411  37.242  49.258  1.00  0.00           H  
ATOM    422  CA  ALA    29      29.673  38.045  50.747  1.00  0.00           C  
ATOM    423  HA  ALA    29      30.427  38.811  50.579  1.00  0.00           H  
ATOM    424  CB  ALA    29      28.430  38.651  51.254  1.00  0.00           C  
ATOM    425  HB1 ALA    29      27.660  37.892  51.376  1.00  0.00           H  
ATOM    426  HB2 ALA    29      28.604  39.036  52.257  1.00  0.00           H  
ATOM    427  HB3 ALA    29      28.054  39.449  50.616  1.00  0.00           H  
ATOM    428  C   ALA    29      30.137  36.972  51.665  1.00  0.00           C  
ATOM    429  O   ALA    29      30.796  37.177  52.687  1.00  0.00           O  
ATOM    430  N   ALA    30      29.933  35.653  51.279  1.00  0.00           N  
ATOM    431  H   ALA    30      29.108  35.433  50.737  1.00  0.00           H  
ATOM    432  CA  ALA    30      30.358  34.501  52.054  1.00  0.00           C  
ATOM    433  HA  ALA    30      30.023  34.552  53.087  1.00  0.00           H  
ATOM    434  CB  ALA    30      29.793  33.326  51.300  1.00  0.00           C  
ATOM    435  HB1 ALA    30      30.152  33.328  50.273  1.00  0.00           H  
ATOM    436  HB2 ALA    30      30.056  32.421  51.844  1.00  0.00           H  
ATOM    437  HB3 ALA    30      28.705  33.346  51.305  1.00  0.00           H  
ATOM    438  C   ALA    30      31.955  34.382  52.083  1.00  0.00           C  
ATOM    439  O   ALA    30      32.564  33.435  51.523  1.00  0.00           O  
ATOM    440  N   GLY    31      32.731  35.265  52.819  1.00  0.00           N  
ATOM    441  H   GLY    31      32.281  35.943  53.419  1.00  0.00           H  
ATOM    442  CA  GLY    31      34.145  35.290  52.605  1.00  0.00           C  
ATOM    443  HA2 GLY    31      34.334  35.318  51.534  1.00  0.00           H  
ATOM    444  HA3 GLY    31      34.584  36.197  53.014  1.00  0.00           H  
ATOM    445  C   GLY    31      34.794  33.986  53.140  1.00  0.00           C  
ATOM    446  O   GLY    31      35.389  33.181  52.420  1.00  0.00           O  
ATOM    447  N   LYS    32      34.703  33.890  54.471  1.00  0.00           N  
ATOM    448  H   LYS    32      34.146  34.586  54.948  1.00  0.00           H  
ATOM    449  CA  LYS    32      35.368  32.816  55.225  1.00  0.00           C  
ATOM    450  HA  LYS    32      35.736  31.968  54.652  1.00  0.00           H  
ATOM    451  CB  LYS    32      36.593  33.397  55.890  1.00  0.00           C  
ATOM    452  HB2 LYS    32      36.293  34.239  56.509  1.00  0.00           H  
ATOM    453  HB3 LYS    32      36.992  32.519  56.396  1.00  0.00           H  
ATOM    454  CG  LYS    32      37.582  34.083  54.980  1.00  0.00           C  
ATOM    455  HG2 LYS    32      37.709  33.528  54.053  1.00  0.00           H  
ATOM    456  HG3 LYS    32      37.111  35.002  54.637  1.00  0.00           H  
ATOM    457  CD  LYS    32      38.945  34.331  55.685  1.00  0.00           C  
ATOM    458  HD2 LYS    32      39.533  34.958  55.017  1.00  0.00           H  
ATOM    459  HD3 LYS    32      38.854  34.824  56.651  1.00  0.00           H  
ATOM    460  CE  LYS    32      39.748  33.108  56.045  1.00  0.00           C  
ATOM    461  HE2 LYS    32      39.391  32.762  57.012  1.00  0.00           H  
ATOM    462  HE3 LYS    32      39.596  32.298  55.337  1.00  0.00           H  
ATOM    463  NZ  LYS    32      41.206  33.449  56.249  1.00  0.00           N  
ATOM    464  HZ1 LYS    32      41.268  34.084  57.065  1.00  0.00           H  
ATOM    465  HZ2 LYS    32      41.739  32.610  56.538  1.00  0.00           H  
ATOM    466  HZ3 LYS    32      41.655  33.968  55.473  1.00  0.00           H  
ATOM    467  C   LYS    32      34.291  32.431  56.274  1.00  0.00           C  
ATOM    468  O   LYS    32      34.331  32.733  57.459  1.00  0.00           O  
ATOM    469  N   THR    33      33.334  31.657  55.695  1.00  0.00           N  
ATOM    470  H   THR    33      33.403  31.468  54.705  1.00  0.00           H  
ATOM    471  CA  THR    33      32.175  31.092  56.413  1.00  0.00           C  
ATOM    472  HA  THR    33      31.937  30.278  55.732  1.00  0.00           H  
ATOM    473  CB  THR    33      30.983  31.982  56.206  1.00  0.00           C  
ATOM    474  HB  THR    33      30.144  31.408  56.592  1.00  0.00           H  
ATOM    475  CG2 THR    33      30.971  33.271  56.998  1.00  0.00           C  
ATOM    476 HG21 THR    33      31.862  33.867  56.812  1.00  0.00           H  
ATOM    477 HG22 THR    33      30.108  33.807  56.606  1.00  0.00           H  
ATOM    478 HG23 THR    33      30.971  33.114  58.074  1.00  0.00           H  
ATOM    479  OG1 THR    33      30.828  32.250  54.842  1.00  0.00           O  
ATOM    480  HG1 THR    33      29.904  32.485  54.666  1.00  0.00           H  
ATOM    481  C   THR    33      32.388  30.413  57.780  1.00  0.00           C  
ATOM    482  O   THR    33      31.682  30.546  58.763  1.00  0.00           O  
ATOM    483  N   LYS    34      33.605  29.797  57.901  1.00  0.00           N  
ATOM    484  H   LYS    34      34.392  30.014  57.304  1.00  0.00           H  
ATOM    485  CA  LYS    34      33.948  29.113  59.141  1.00  0.00           C  
ATOM    486  HA  LYS    34      33.004  28.711  59.501  1.00  0.00           H  
ATOM    487  CB  LYS    34      34.867  27.966  58.883  1.00  0.00           C  
ATOM    488  HB2 LYS    34      35.863  28.332  58.643  1.00  0.00           H  
ATOM    489  HB3 LYS    34      35.071  27.358  59.762  1.00  0.00           H  
ATOM    490  CG  LYS    34      34.255  27.084  57.718  1.00  0.00           C  
ATOM    491  HG2 LYS    34      33.193  26.931  57.903  1.00  0.00           H  
ATOM    492  HG3 LYS    34      34.169  27.569  56.748  1.00  0.00           H  
ATOM    493  CD  LYS    34      34.884  25.784  57.455  1.00  0.00           C  
ATOM    494  HD2 LYS    34      35.935  25.981  57.249  1.00  0.00           H  
ATOM    495  HD3 LYS    34      34.673  25.049  58.229  1.00  0.00           H  
ATOM    496  CE  LYS    34      34.282  25.245  56.154  1.00  0.00           C  
ATOM    497  HE2 LYS    34      33.243  25.029  56.392  1.00  0.00           H  
ATOM    498  HE3 LYS    34      34.338  26.053  55.429  1.00  0.00           H  
ATOM    499  NZ  LYS    34      34.934  24.026  55.600  1.00  0.00           N  
ATOM    500  HZ1 LYS    34      34.309  23.665  54.858  1.00  0.00           H  
ATOM    501  HZ2 LYS    34      35.821  24.255  55.116  1.00  0.00           H  
ATOM    502  HZ3 LYS    34      35.104  23.389  56.399  1.00  0.00           H  
ATOM    503  C   LYS    34      34.485  30.034  60.196  1.00  0.00           C  
ATOM    504  O   LYS    34      34.213  29.904  61.358  1.00  0.00           O  
ATOM    505  N   GLU    35      35.411  30.926  59.778  1.00  0.00           N  
ATOM    506  H   GLU    35      35.657  30.780  58.808  1.00  0.00           H  
ATOM    507  CA  GLU    35      36.009  31.930  60.659  1.00  0.00           C  
ATOM    508  HA  GLU    35      36.189  31.475  61.630  1.00  0.00           H  
ATOM    509  CB  GLU    35      37.248  32.477  59.924  1.00  0.00           C  
ATOM    510  HB2 GLU    35      36.948  32.711  58.905  1.00  0.00           H  
ATOM    511  HB3 GLU    35      37.570  33.387  60.424  1.00  0.00           H  
ATOM    512  CG  GLU    35      38.452  31.625  59.820  1.00  0.00           C  
ATOM    513  HG2 GLU    35      39.334  32.153  59.463  1.00  0.00           H  
ATOM    514  HG3 GLU    35      38.674  31.285  60.829  1.00  0.00           H  
ATOM    515  CD  GLU    35      38.275  30.320  58.974  1.00  0.00           C  
ATOM    516  OE1 GLU    35      38.470  29.217  59.544  1.00  0.00           O  
ATOM    517  OE2 GLU    35      38.138  30.402  57.730  1.00  0.00           O  
ATOM    518  C   GLU    35      35.001  33.097  60.948  1.00  0.00           C  
ATOM    519  O   GLU    35      35.161  33.854  61.904  1.00  0.00           O  
ATOM    520  N   GLY    36      33.935  33.194  60.160  1.00  0.00           N  
ATOM    521  H   GLY    36      34.023  32.697  59.283  1.00  0.00           H  
ATOM    522  CA  GLY    36      32.802  34.000  60.474  1.00  0.00           C  
ATOM    523  HA2 GLY    36      31.977  33.535  59.940  1.00  0.00           H  
ATOM    524  HA3 GLY    36      32.631  33.880  61.542  1.00  0.00           H  
ATOM    525  C   GLY    36      33.068  35.386  59.994  1.00  0.00           C  
ATOM    526  O   GLY    36      32.458  36.258  60.616  1.00  0.00           O  
ATOM    527  N   VAL    37      33.884  35.482  58.892  1.00  0.00           N  
ATOM    528  H   VAL    37      34.146  34.700  58.307  1.00  0.00           H  
ATOM    529  CA  VAL    37      34.129  36.733  58.194  1.00  0.00           C  
ATOM    530  HA  VAL    37      33.836  37.517  58.888  1.00  0.00           H  
ATOM    531  CB  VAL    37      35.627  36.932  58.063  1.00  0.00           C  
ATOM    532  HB  VAL    37      35.938  36.174  57.347  1.00  0.00           H  
ATOM    533  CG1 VAL    37      35.910  38.310  57.437  1.00  0.00           C  
ATOM    534 HG11 VAL    37      35.544  39.140  58.038  1.00  0.00           H  
ATOM    535 HG12 VAL    37      36.977  38.407  57.248  1.00  0.00           H  
ATOM    536 HG13 VAL    37      35.417  38.422  56.473  1.00  0.00           H  
ATOM    537  CG2 VAL    37      36.436  36.917  59.299  1.00  0.00           C  
ATOM    538 HG21 VAL    37      37.494  36.919  59.044  1.00  0.00           H  
ATOM    539 HG22 VAL    37      36.209  37.774  59.930  1.00  0.00           H  
ATOM    540 HG23 VAL    37      36.317  35.981  59.839  1.00  0.00           H  
ATOM    541  C   VAL    37      33.230  36.843  56.884  1.00  0.00           C  
ATOM    542  O   VAL    37      33.204  35.904  56.079  1.00  0.00           O  
ATOM    543  N   LEU    38      32.719  38.028  56.652  1.00  0.00           N  
ATOM    544  H   LEU    38      32.740  38.675  57.429  1.00  0.00           H  
ATOM    545  CA  LEU    38      32.015  38.393  55.421  1.00  0.00           C  
ATOM    546  HA  LEU    38      31.989  37.578  54.702  1.00  0.00           H  
ATOM    547  CB  LEU    38      30.558  38.761  55.702  1.00  0.00           C  
ATOM    548  HB2 LEU    38      30.617  39.538  56.461  1.00  0.00           H  
ATOM    549  HB3 LEU    38      30.054  39.051  54.782  1.00  0.00           H  
ATOM    550  CG  LEU    38      29.753  37.667  56.432  1.00  0.00           C  
ATOM    551  HG  LEU    38      30.292  37.293  57.301  1.00  0.00           H  
ATOM    552  CD1 LEU    38      28.458  38.248  56.898  1.00  0.00           C  
ATOM    553 HD11 LEU    38      28.680  39.108  57.528  1.00  0.00           H  
ATOM    554 HD12 LEU    38      27.809  38.559  56.083  1.00  0.00           H  
ATOM    555 HD13 LEU    38      27.900  37.473  57.419  1.00  0.00           H  
ATOM    556  CD2 LEU    38      29.497  36.500  55.473  1.00  0.00           C  
ATOM    557 HD21 LEU    38      30.433  35.953  55.377  1.00  0.00           H  
ATOM    558 HD22 LEU    38      28.679  35.899  55.867  1.00  0.00           H  
ATOM    559 HD23 LEU    38      29.179  36.885  54.506  1.00  0.00           H  
ATOM    560  C   LEU    38      32.667  39.641  54.834  1.00  0.00           C  
ATOM    561  O   LEU    38      33.290  40.393  55.525  1.00  0.00           O  
ATOM    562  N   TYR    39      32.455  39.820  53.521  1.00  0.00           N  
ATOM    563  H   TYR    39      31.918  39.125  53.019  1.00  0.00           H  
ATOM    564  CA  TYR    39      33.010  41.008  52.829  1.00  0.00           C  
ATOM    565  HA  TYR    39      33.417  41.763  53.498  1.00  0.00           H  
ATOM    566  CB  TYR    39      34.048  40.595  51.844  1.00  0.00           C  
ATOM    567  HB2 TYR    39      33.691  39.887  51.099  1.00  0.00           H  
ATOM    568  HB3 TYR    39      34.407  41.517  51.391  1.00  0.00           H  
ATOM    569  CG  TYR    39      35.207  39.870  52.383  1.00  0.00           C  
ATOM    570  CD1 TYR    39      35.520  38.603  51.858  1.00  0.00           C  
ATOM    571  HD1 TYR    39      34.991  38.098  51.059  1.00  0.00           H  
ATOM    572  CE1 TYR    39      36.566  37.957  52.404  1.00  0.00           C  
ATOM    573  HE1 TYR    39      36.838  37.005  51.964  1.00  0.00           H  
ATOM    574  CZ  TYR    39      37.251  38.488  53.496  1.00  0.00           C  
ATOM    575  OH  TYR    39      38.332  37.724  53.900  1.00  0.00           O  
ATOM    576  HH  TYR    39      38.937  38.166  54.515  1.00  0.00           H  
ATOM    577  CE2 TYR    39      37.033  39.777  53.961  1.00  0.00           C  
ATOM    578  HE2 TYR    39      37.684  40.103  54.763  1.00  0.00           H  
ATOM    579  CD2 TYR    39      35.912  40.488  53.423  1.00  0.00           C  
ATOM    580  HD2 TYR    39      35.630  41.441  53.856  1.00  0.00           H  
ATOM    581  C   TYR    39      31.880  41.618  51.992  1.00  0.00           C  
ATOM    582  O   TYR    39      31.535  41.178  50.910  1.00  0.00           O  
ATOM    583  N   VAL    40      31.166  42.538  52.670  1.00  0.00           N  
ATOM    584  H   VAL    40      31.510  42.961  53.522  1.00  0.00           H  
ATOM    585  CA  VAL    40      29.855  42.976  52.219  1.00  0.00           C  
ATOM    586  HA  VAL    40      29.416  42.213  51.581  1.00  0.00           H  
ATOM    587  CB  VAL    40      28.805  43.168  53.319  1.00  0.00           C  
ATOM    588  HB  VAL    40      29.181  43.961  53.963  1.00  0.00           H  
ATOM    589  CG1 VAL    40      27.486  43.594  52.725  1.00  0.00           C  
ATOM    590 HG11 VAL    40      27.607  44.448  52.061  1.00  0.00           H  
ATOM    591 HG12 VAL    40      27.184  42.777  52.072  1.00  0.00           H  
ATOM    592 HG13 VAL    40      26.716  43.722  53.483  1.00  0.00           H  
ATOM    593  CG2 VAL    40      28.558  41.981  54.267  1.00  0.00           C  
ATOM    594 HG21 VAL    40      27.811  42.187  55.031  1.00  0.00           H  
ATOM    595 HG22 VAL    40      28.173  41.206  53.608  1.00  0.00           H  
ATOM    596 HG23 VAL    40      29.470  41.789  54.829  1.00  0.00           H  
ATOM    597  C   VAL    40      30.182  44.278  51.465  1.00  0.00           C  
ATOM    598  O   VAL    40      29.898  45.409  51.983  1.00  0.00           O  
ATOM    599  N   GLY    41      30.772  44.112  50.278  1.00  0.00           N  
ATOM    600  H   GLY    41      30.933  43.150  50.013  1.00  0.00           H  
ATOM    601  CA  GLY    41      31.639  45.187  49.743  1.00  0.00           C  
ATOM    602  HA2 GLY    41      32.121  44.860  48.824  1.00  0.00           H  
ATOM    603  HA3 GLY    41      31.067  46.097  49.573  1.00  0.00           H  
ATOM    604  C   GLY    41      32.787  45.557  50.588  1.00  0.00           C  
ATOM    605  O   GLY    41      33.587  44.728  51.055  1.00  0.00           O  
ATOM    606  N   SER    42      32.909  46.882  50.817  1.00  0.00           N  
ATOM    607  H   SER    42      32.223  47.507  50.418  1.00  0.00           H  
ATOM    608  CA  SER    42      33.944  47.512  51.624  1.00  0.00           C  
ATOM    609  HA  SER    42      34.876  47.051  51.303  1.00  0.00           H  
ATOM    610  CB  SER    42      33.930  49.060  51.422  1.00  0.00           C  
ATOM    611  HB2 SER    42      34.649  49.494  52.113  1.00  0.00           H  
ATOM    612  HB3 SER    42      34.098  49.261  50.367  1.00  0.00           H  
ATOM    613  OG  SER    42      32.668  49.651  51.728  1.00  0.00           O  
ATOM    614  HG  SER    42      32.805  50.611  51.705  1.00  0.00           H  
ATOM    615  C   SER    42      33.800  47.290  53.069  1.00  0.00           C  
ATOM    616  O   SER    42      34.767  47.350  53.841  1.00  0.00           O  
ATOM    617  N   LYS    43      32.603  46.895  53.550  1.00  0.00           N  
ATOM    618  H   LYS    43      31.892  46.974  52.835  1.00  0.00           H  
ATOM    619  CA  LYS    43      32.278  46.610  54.907  1.00  0.00           C  
ATOM    620  HA  LYS    43      32.937  47.178  55.559  1.00  0.00           H  
ATOM    621  CB  LYS    43      30.797  47.015  55.213  1.00  0.00           C  
ATOM    622  HB2 LYS    43      30.144  46.553  54.475  1.00  0.00           H  
ATOM    623  HB3 LYS    43      30.513  46.682  56.209  1.00  0.00           H  
ATOM    624  CG  LYS    43      30.437  48.533  55.065  1.00  0.00           C  
ATOM    625  HG2 LYS    43      31.249  49.095  55.523  1.00  0.00           H  
ATOM    626  HG3 LYS    43      30.236  48.691  54.007  1.00  0.00           H  
ATOM    627  CD  LYS    43      29.264  48.902  56.012  1.00  0.00           C  
ATOM    628  HD2 LYS    43      28.544  48.088  56.061  1.00  0.00           H  
ATOM    629  HD3 LYS    43      29.640  49.018  57.027  1.00  0.00           H  
ATOM    630  CE  LYS    43      28.839  50.310  55.510  1.00  0.00           C  
ATOM    631  HE2 LYS    43      28.771  50.390  54.428  1.00  0.00           H  
ATOM    632  HE3 LYS    43      27.845  50.508  55.903  1.00  0.00           H  
ATOM    633  NZ  LYS    43      29.816  51.335  55.923  1.00  0.00           N  
ATOM    634  HZ1 LYS    43      30.545  51.551  55.220  1.00  0.00           H  
ATOM    635  HZ2 LYS    43      29.193  52.133  56.146  1.00  0.00           H  
ATOM    636  HZ3 LYS    43      30.364  50.995  56.734  1.00  0.00           H  
ATOM    637  C   LYS    43      32.493  45.099  55.166  1.00  0.00           C  
ATOM    638  O   LYS    43      31.676  44.181  54.858  1.00  0.00           O  
ATOM    639  N   THR    44      33.754  44.714  55.582  1.00  0.00           N  
ATOM    640  H   THR    44      34.422  45.473  55.598  1.00  0.00           H  
ATOM    641  CA  THR    44      34.117  43.380  56.195  1.00  0.00           C  
ATOM    642  HA  THR    44      33.677  42.672  55.496  1.00  0.00           H  
ATOM    643  CB  THR    44      35.620  43.227  56.563  1.00  0.00           C  
ATOM    644  HB  THR    44      35.868  44.058  57.219  1.00  0.00           H  
ATOM    645  CG2 THR    44      35.889  41.821  57.129  1.00  0.00           C  
ATOM    646 HG21 THR    44      35.705  41.048  56.384  1.00  0.00           H  
ATOM    647 HG22 THR    44      36.887  41.753  57.557  1.00  0.00           H  
ATOM    648 HG23 THR    44      35.224  41.641  57.972  1.00  0.00           H  
ATOM    649  OG1 THR    44      36.570  43.302  55.513  1.00  0.00           O  
ATOM    650  HG1 THR    44      37.354  42.875  55.888  1.00  0.00           H  
ATOM    651  C   THR    44      33.188  43.373  57.427  1.00  0.00           C  
ATOM    652  O   THR    44      33.181  44.232  58.260  1.00  0.00           O  
ATOM    653  N   LYS    45      32.388  42.301  57.586  1.00  0.00           N  
ATOM    654  H   LYS    45      32.461  41.529  56.937  1.00  0.00           H  
ATOM    655  CA  LYS    45      31.555  42.117  58.759  1.00  0.00           C  
ATOM    656  HA  LYS    45      31.779  42.898  59.482  1.00  0.00           H  
ATOM    657  CB  LYS    45      30.050  42.195  58.406  1.00  0.00           C  
ATOM    658  HB2 LYS    45      29.785  41.370  57.747  1.00  0.00           H  
ATOM    659  HB3 LYS    45      29.375  41.932  59.218  1.00  0.00           H  
ATOM    660  CG  LYS    45      29.606  43.458  57.776  1.00  0.00           C  
ATOM    661  HG2 LYS    45      29.989  44.397  58.172  1.00  0.00           H  
ATOM    662  HG3 LYS    45      29.795  43.343  56.711  1.00  0.00           H  
ATOM    663  CD  LYS    45      28.108  43.603  57.997  1.00  0.00           C  
ATOM    664  HD2 LYS    45      27.620  42.680  57.691  1.00  0.00           H  
ATOM    665  HD3 LYS    45      27.878  43.795  59.043  1.00  0.00           H  
ATOM    666  CE  LYS    45      27.768  44.812  57.142  1.00  0.00           C  
ATOM    667  HE2 LYS    45      28.039  45.664  57.761  1.00  0.00           H  
ATOM    668  HE3 LYS    45      28.268  44.794  56.177  1.00  0.00           H  
ATOM    669  NZ  LYS    45      26.314  44.933  56.825  1.00  0.00           N  
ATOM    670  HZ1 LYS    45      26.035  45.823  56.375  1.00  0.00           H  
ATOM    671  HZ2 LYS    45      26.035  44.228  56.118  1.00  0.00           H  
ATOM    672  HZ3 LYS    45      25.690  44.774  57.635  1.00  0.00           H  
ATOM    673  C   LYS    45      31.872  40.764  59.456  1.00  0.00           C  
ATOM    674  O   LYS    45      32.597  39.877  58.849  1.00  0.00           O  
ATOM    675  N   GLU    46      31.554  40.584  60.770  1.00  0.00           N  
ATOM    676  H   GLU    46      30.824  41.153  61.179  1.00  0.00           H  
ATOM    677  CA  GLU    46      32.142  39.545  61.592  1.00  0.00           C  
ATOM    678  HA  GLU    46      32.246  38.590  61.081  1.00  0.00           H  
ATOM    679  CB  GLU    46      33.456  40.122  62.120  1.00  0.00           C  
ATOM    680  HB2 GLU    46      33.394  41.192  62.312  1.00  0.00           H  
ATOM    681  HB3 GLU    46      33.627  39.599  63.059  1.00  0.00           H  
ATOM    682  CG  GLU    46      34.684  39.783  61.270  1.00  0.00           C  
ATOM    683  HG2 GLU    46      34.437  38.866  60.739  1.00  0.00           H  
ATOM    684  HG3 GLU    46      34.856  40.578  60.548  1.00  0.00           H  
ATOM    685  CD  GLU    46      35.813  39.383  62.178  1.00  0.00           C  
ATOM    686  OE1 GLU    46      36.704  40.212  62.425  1.00  0.00           O  
ATOM    687  OE2 GLU    46      35.855  38.179  62.628  1.00  0.00           O  
ATOM    688  C   GLU    46      31.175  39.315  62.879  1.00  0.00           C  
ATOM    689  O   GLU    46      30.783  40.287  63.577  1.00  0.00           O  
ATOM    690  N   GLY    47      30.727  38.071  63.090  1.00  0.00           N  
ATOM    691  H   GLY    47      30.944  37.313  62.457  1.00  0.00           H  
ATOM    692  CA  GLY    47      29.882  37.775  64.237  1.00  0.00           C  
ATOM    693  HA2 GLY    47      30.488  37.466  65.086  1.00  0.00           H  
ATOM    694  HA3 GLY    47      29.337  38.657  64.565  1.00  0.00           H  
ATOM    695  C   GLY    47      29.012  36.578  63.879  1.00  0.00           C  
ATOM    696  O   GLY    47      29.292  35.814  63.005  1.00  0.00           O  
ATOM    697  N   VAL    48      27.796  36.496  64.507  1.00  0.00           N  
ATOM    698  H   VAL    48      27.559  37.199  65.194  1.00  0.00           H  
ATOM    699  CA  VAL    48      26.715  35.525  64.124  1.00  0.00           C  
ATOM    700  HA  VAL    48      27.250  34.603  63.910  1.00  0.00           H  
ATOM    701  CB  VAL    48      25.623  35.305  65.195  1.00  0.00           C  
ATOM    702  HB  VAL    48      25.182  36.252  65.498  1.00  0.00           H  
ATOM    703  CG1 VAL    48      24.361  34.554  64.741  1.00  0.00           C  
ATOM    704 HG11 VAL    48      23.614  34.494  65.530  1.00  0.00           H  
ATOM    705 HG12 VAL    48      23.942  35.152  63.934  1.00  0.00           H  
ATOM    706 HG13 VAL    48      24.594  33.545  64.409  1.00  0.00           H  
ATOM    707  CG2 VAL    48      26.287  34.706  66.441  1.00  0.00           C  
ATOM    708 HG21 VAL    48      27.022  35.331  66.946  1.00  0.00           H  
ATOM    709 HG22 VAL    48      25.568  34.476  67.225  1.00  0.00           H  
ATOM    710 HG23 VAL    48      26.716  33.767  66.099  1.00  0.00           H  
ATOM    711  C   VAL    48      26.171  36.065  62.813  1.00  0.00           C  
ATOM    712  O   VAL    48      25.496  37.129  62.831  1.00  0.00           O  
ATOM    713  N   VAL    49      26.275  35.250  61.805  1.00  0.00           N  
ATOM    714  H   VAL    49      26.524  34.289  61.998  1.00  0.00           H  
ATOM    715  CA  VAL    49      25.903  35.625  60.402  1.00  0.00           C  
ATOM    716  HA  VAL    49      26.214  36.663  60.307  1.00  0.00           H  
ATOM    717  CB  VAL    49      26.740  34.762  59.259  1.00  0.00           C  
ATOM    718  HB  VAL    49      26.778  33.745  59.646  1.00  0.00           H  
ATOM    719  CG1 VAL    49      25.987  34.909  58.006  1.00  0.00           C  
ATOM    720 HG11 VAL    49      25.946  35.971  57.772  1.00  0.00           H  
ATOM    721 HG12 VAL    49      26.611  34.466  57.233  1.00  0.00           H  
ATOM    722 HG13 VAL    49      25.033  34.393  58.091  1.00  0.00           H  
ATOM    723  CG2 VAL    49      28.182  35.253  59.111  1.00  0.00           C  
ATOM    724 HG21 VAL    49      28.163  36.340  59.078  1.00  0.00           H  
ATOM    725 HG22 VAL    49      28.916  34.918  59.841  1.00  0.00           H  
ATOM    726 HG23 VAL    49      28.668  34.881  58.211  1.00  0.00           H  
ATOM    727  C   VAL    49      24.435  35.524  60.239  1.00  0.00           C  
ATOM    728  O   VAL    49      23.849  34.535  60.659  1.00  0.00           O  
ATOM    729  N   HIE    50      23.802  36.476  59.470  1.00  0.00           N  
ATOM    730  H   HIE    50      24.334  37.266  59.130  1.00  0.00           H  
ATOM    731  CA  HIE    50      22.362  36.429  59.129  1.00  0.00           C  
ATOM    732  HA  HIE    50      22.088  35.390  58.960  1.00  0.00           H  
ATOM    733  CB  HIE    50      21.404  37.047  60.195  1.00  0.00           C  
ATOM    734  HB2 HIE    50      21.595  38.098  60.401  1.00  0.00           H  
ATOM    735  HB3 HIE    50      20.390  37.054  59.798  1.00  0.00           H  
ATOM    736  CG  HIE    50      21.312  36.335  61.476  1.00  0.00           C  
ATOM    737  ND1 HIE    50      20.472  35.260  61.735  1.00  0.00           N  
ATOM    738  CE1 HIE    50      20.671  34.936  63.001  1.00  0.00           C  
ATOM    739  HE1 HIE    50      19.874  34.415  63.507  1.00  0.00           H  
ATOM    740  NE2 HIE    50      21.615  35.637  63.547  1.00  0.00           N  
ATOM    741  HE2 HIE    50      21.853  35.682  64.545  1.00  0.00           H  
ATOM    742  CD2 HIE    50      22.092  36.476  62.590  1.00  0.00           C  
ATOM    743  HD2 HIE    50      23.039  36.980  62.688  1.00  0.00           H  
ATOM    744  C   HIE    50      22.180  37.133  57.763  1.00  0.00           C  
ATOM    745  O   HIE    50      21.593  38.232  57.670  1.00  0.00           O  
ATOM    746  N   GLY    51      22.786  36.554  56.680  1.00  0.00           N  
ATOM    747  H   GLY    51      23.273  35.702  56.925  1.00  0.00           H  
ATOM    748  CA  GLY    51      22.756  37.124  55.346  1.00  0.00           C  
ATOM    749  HA2 GLY    51      22.797  36.368  54.565  1.00  0.00           H  
ATOM    750  HA3 GLY    51      21.865  37.720  55.161  1.00  0.00           H  
ATOM    751  C   GLY    51      23.866  38.235  55.262  1.00  0.00           C  
ATOM    752  O   GLY    51      24.989  37.946  55.668  1.00  0.00           O  
ATOM    753  N   VAL    52      23.553  39.477  54.813  1.00  0.00           N  
ATOM    754  H   VAL    52      22.650  39.562  54.365  1.00  0.00           H  
ATOM    755  CA  VAL    52      24.546  40.586  54.621  1.00  0.00           C  
ATOM    756  HA  VAL    52      25.447  40.041  54.352  1.00  0.00           H  
ATOM    757  CB  VAL    52      24.169  41.498  53.422  1.00  0.00           C  
ATOM    758  HB  VAL    52      24.992  42.161  53.160  1.00  0.00           H  
ATOM    759  CG1 VAL    52      24.021  40.709  52.081  1.00  0.00           C  
ATOM    760 HG11 VAL    52      24.997  40.270  51.882  1.00  0.00           H  
ATOM    761 HG12 VAL    52      23.257  39.936  52.029  1.00  0.00           H  
ATOM    762 HG13 VAL    52      23.825  41.394  51.258  1.00  0.00           H  
ATOM    763  CG2 VAL    52      22.892  42.312  53.630  1.00  0.00           C  
ATOM    764 HG21 VAL    52      22.802  43.038  52.824  1.00  0.00           H  
ATOM    765 HG22 VAL    52      22.085  41.583  53.677  1.00  0.00           H  
ATOM    766 HG23 VAL    52      22.999  42.865  54.561  1.00  0.00           H  
ATOM    767  C   VAL    52      24.876  41.366  55.964  1.00  0.00           C  
ATOM    768  O   VAL    52      25.149  42.557  55.887  1.00  0.00           O  
ATOM    769  N   ALA    53      24.787  40.704  57.135  1.00  0.00           N  
ATOM    770  H   ALA    53      24.670  39.699  57.120  1.00  0.00           H  
ATOM    771  CA  ALA    53      24.772  41.364  58.452  1.00  0.00           C  
ATOM    772  HA  ALA    53      25.470  42.189  58.578  1.00  0.00           H  
ATOM    773  CB  ALA    53      23.354  41.774  58.822  1.00  0.00           C  
ATOM    774  HB1 ALA    53      22.725  40.890  58.901  1.00  0.00           H  
ATOM    775  HB2 ALA    53      23.334  42.301  59.774  1.00  0.00           H  
ATOM    776  HB3 ALA    53      23.046  42.458  58.034  1.00  0.00           H  
ATOM    777  C   ALA    53      25.309  40.301  59.397  1.00  0.00           C  
ATOM    778  O   ALA    53      25.442  39.132  59.198  1.00  0.00           O  
ATOM    779  N   THR    54      25.819  40.827  60.488  1.00  0.00           N  
ATOM    780  H   THR    54      26.008  41.817  60.562  1.00  0.00           H  
ATOM    781  CA  THR    54      26.310  40.069  61.659  1.00  0.00           C  
ATOM    782  HA  THR    54      25.844  39.088  61.722  1.00  0.00           H  
ATOM    783  CB  THR    54      27.823  39.984  61.636  1.00  0.00           C  
ATOM    784  HB  THR    54      28.144  39.556  62.583  1.00  0.00           H  
ATOM    785  CG2 THR    54      28.291  39.037  60.553  1.00  0.00           C  
ATOM    786 HG21 THR    54      29.366  38.993  60.392  1.00  0.00           H  
ATOM    787 HG22 THR    54      28.009  37.991  60.655  1.00  0.00           H  
ATOM    788 HG23 THR    54      27.894  39.439  59.623  1.00  0.00           H  
ATOM    789  OG1 THR    54      28.556  41.248  61.518  1.00  0.00           O  
ATOM    790  HG1 THR    54      28.621  41.432  62.467  1.00  0.00           H  
ATOM    791  C   THR    54      25.853  40.676  62.929  1.00  0.00           C  
ATOM    792  O   THR    54      25.385  41.837  62.933  1.00  0.00           O  
ATOM    793  N   VAL    55      25.771  39.936  64.029  1.00  0.00           N  
ATOM    794  H   VAL    55      26.300  39.080  63.931  1.00  0.00           H  
ATOM    795  CA  VAL    55      25.522  40.478  65.376  1.00  0.00           C  
ATOM    796  HA  VAL    55      25.696  41.545  65.499  1.00  0.00           H  
ATOM    797  CB  VAL    55      24.041  40.250  65.886  1.00  0.00           C  
ATOM    798  HB  VAL    55      23.937  40.526  66.933  1.00  0.00           H  
ATOM    799  CG1 VAL    55      23.096  41.202  65.167  1.00  0.00           C  
ATOM    800 HG11 VAL    55      22.071  41.143  65.527  1.00  0.00           H  
ATOM    801 HG12 VAL    55      23.242  42.270  65.313  1.00  0.00           H  
ATOM    802 HG13 VAL    55      23.057  41.047  64.090  1.00  0.00           H  
ATOM    803  CG2 VAL    55      23.488  38.834  65.851  1.00  0.00           C  
ATOM    804 HG21 VAL    55      23.867  38.199  66.649  1.00  0.00           H  
ATOM    805 HG22 VAL    55      22.406  38.779  65.948  1.00  0.00           H  
ATOM    806 HG23 VAL    55      23.772  38.416  64.887  1.00  0.00           H  
ATOM    807  C   VAL    55      26.514  39.808  66.247  1.00  0.00           C  
ATOM    808  O   VAL    55      26.626  38.644  66.169  1.00  0.00           O  
ATOM    809  N   ALA    56      27.190  40.563  67.120  1.00  0.00           N  
ATOM    810  H   ALA    56      26.914  41.536  67.103  1.00  0.00           H  
ATOM    811  CA  ALA    56      28.081  40.027  68.130  1.00  0.00           C  
ATOM    812  HA  ALA    56      27.783  38.997  68.310  1.00  0.00           H  
ATOM    813  CB  ALA    56      29.486  39.933  67.522  1.00  0.00           C  
ATOM    814  HB1 ALA    56      30.192  39.338  68.098  1.00  0.00           H  
ATOM    815  HB2 ALA    56      29.312  39.359  66.614  1.00  0.00           H  
ATOM    816  HB3 ALA    56      29.737  40.914  67.125  1.00  0.00           H  
ATOM    817  C   ALA    56      28.046  40.869  69.354  1.00  0.00           C  
ATOM    818  O   ALA    56      27.839  42.063  69.367  1.00  0.00           O  
ATOM    819  N   GLU    57      28.540  40.316  70.462  1.00  0.00           N  
ATOM    820  H   GLU    57      28.660  39.327  70.636  1.00  0.00           H  
ATOM    821  CA  GLU    57      28.833  41.196  71.677  1.00  0.00           C  
ATOM    822  HA  GLU    57      27.944  41.751  71.967  1.00  0.00           H  
ATOM    823  CB  GLU    57      29.093  40.103  72.700  1.00  0.00           C  
ATOM    824  HB2 GLU    57      28.400  39.273  72.581  1.00  0.00           H  
ATOM    825  HB3 GLU    57      30.126  39.783  72.581  1.00  0.00           H  
ATOM    826  CG  GLU    57      29.171  40.480  74.133  1.00  0.00           C  
ATOM    827  HG2 GLU    57      29.397  39.634  74.780  1.00  0.00           H  
ATOM    828  HG3 GLU    57      29.931  41.246  74.269  1.00  0.00           H  
ATOM    829  CD  GLU    57      27.973  41.161  74.713  1.00  0.00           C  
ATOM    830  OE1 GLU    57      26.872  41.151  74.076  1.00  0.00           O  
ATOM    831  OE2 GLU    57      28.162  41.875  75.800  1.00  0.00           O  
ATOM    832  C   GLU    57      29.867  42.335  71.565  1.00  0.00           C  
ATOM    833  O   GLU    57      29.866  43.219  72.358  1.00  0.00           O  
ATOM    834  N   LYS    58      30.698  42.226  70.468  1.00  0.00           N  
ATOM    835  H   LYS    58      30.540  41.405  69.899  1.00  0.00           H  
ATOM    836  CA  LYS    58      31.665  43.315  70.142  1.00  0.00           C  
ATOM    837  HA  LYS    58      31.302  44.183  70.688  1.00  0.00           H  
ATOM    838  CB  LYS    58      33.059  42.917  70.635  1.00  0.00           C  
ATOM    839  HB2 LYS    58      33.420  42.122  69.985  1.00  0.00           H  
ATOM    840  HB3 LYS    58      33.731  43.763  70.508  1.00  0.00           H  
ATOM    841  CG  LYS    58      33.217  42.507  72.121  1.00  0.00           C  
ATOM    842  HG2 LYS    58      32.468  41.777  72.423  1.00  0.00           H  
ATOM    843  HG3 LYS    58      34.140  41.948  72.265  1.00  0.00           H  
ATOM    844  CD  LYS    58      33.283  43.715  72.986  1.00  0.00           C  
ATOM    845  HD2 LYS    58      34.338  43.925  73.152  1.00  0.00           H  
ATOM    846  HD3 LYS    58      32.784  44.540  72.483  1.00  0.00           H  
ATOM    847  CE  LYS    58      32.541  43.657  74.318  1.00  0.00           C  
ATOM    848  HE2 LYS    58      32.429  44.609  74.831  1.00  0.00           H  
ATOM    849  HE3 LYS    58      31.532  43.433  73.980  1.00  0.00           H  
ATOM    850  NZ  LYS    58      33.056  42.633  75.261  1.00  0.00           N  
ATOM    851  HZ1 LYS    58      34.056  42.872  75.386  1.00  0.00           H  
ATOM    852  HZ2 LYS    58      32.500  42.718  76.131  1.00  0.00           H  
ATOM    853  HZ3 LYS    58      32.822  41.672  74.952  1.00  0.00           H  
ATOM    854  C   LYS    58      31.576  43.730  68.673  1.00  0.00           C  
ATOM    855  O   LYS    58      31.202  42.982  67.824  1.00  0.00           O  
ATOM    856  N   THR    59      31.997  45.032  68.487  1.00  0.00           N  
ATOM    857  H   THR    59      32.174  45.528  69.351  1.00  0.00           H  
ATOM    858  CA  THR    59      31.809  45.849  67.300  1.00  0.00           C  
ATOM    859  HA  THR    59      32.004  46.871  67.616  1.00  0.00           H  
ATOM    860  CB  THR    59      30.442  45.668  66.728  1.00  0.00           C  
ATOM    861  HB  THR    59      30.288  44.688  66.282  1.00  0.00           H  
ATOM    862  CG2 THR    59      29.296  46.160  67.607  1.00  0.00           C  
ATOM    863 HG21 THR    59      29.104  45.476  68.431  1.00  0.00           H  
ATOM    864 HG22 THR    59      29.594  47.107  68.055  1.00  0.00           H  
ATOM    865 HG23 THR    59      28.365  46.354  67.077  1.00  0.00           H  
ATOM    866  OG1 THR    59      30.472  46.464  65.602  1.00  0.00           O  
ATOM    867  HG1 THR    59      30.131  45.941  64.861  1.00  0.00           H  
ATOM    868  C   THR    59      32.923  45.439  66.350  1.00  0.00           C  
ATOM    869  O   THR    59      33.731  46.304  66.035  1.00  0.00           O  
ATOM    870  N   LYS    60      33.034  44.207  65.838  1.00  0.00           N  
ATOM    871  H   LYS    60      32.380  43.531  66.209  1.00  0.00           H  
ATOM    872  CA  LYS    60      34.222  43.654  65.194  1.00  0.00           C  
ATOM    873  HA  LYS    60      35.051  44.203  65.635  1.00  0.00           H  
ATOM    874  CB  LYS    60      34.336  42.145  65.448  1.00  0.00           C  
ATOM    875  HB2 LYS    60      33.642  41.617  64.797  1.00  0.00           H  
ATOM    876  HB3 LYS    60      35.337  41.877  65.114  1.00  0.00           H  
ATOM    877  CG  LYS    60      34.092  41.754  66.955  1.00  0.00           C  
ATOM    878  HG2 LYS    60      34.364  42.661  67.493  1.00  0.00           H  
ATOM    879  HG3 LYS    60      33.015  41.614  67.021  1.00  0.00           H  
ATOM    880  CD  LYS    60      34.813  40.478  67.437  1.00  0.00           C  
ATOM    881  HD2 LYS    60      34.477  40.375  68.467  1.00  0.00           H  
ATOM    882  HD3 LYS    60      34.414  39.619  66.901  1.00  0.00           H  
ATOM    883  CE  LYS    60      36.323  40.576  67.398  1.00  0.00           C  
ATOM    884  HE2 LYS    60      36.705  41.106  66.528  1.00  0.00           H  
ATOM    885  HE3 LYS    60      36.446  41.216  68.268  1.00  0.00           H  
ATOM    886  NZ  LYS    60      37.025  39.249  67.633  1.00  0.00           N  
ATOM    887  HZ1 LYS    60      36.805  38.810  68.545  1.00  0.00           H  
ATOM    888  HZ2 LYS    60      36.874  38.673  66.785  1.00  0.00           H  
ATOM    889  HZ3 LYS    60      38.037  39.448  67.547  1.00  0.00           H  
ATOM    890  C   LYS    60      34.206  43.928  63.650  1.00  0.00           C  
ATOM    891  O   LYS    60      35.204  43.768  62.947  1.00  0.00           O  
ATOM    892  N   GLU    61      33.063  44.422  63.118  1.00  0.00           N  
ATOM    893  H   GLU    61      32.267  44.499  63.737  1.00  0.00           H  
ATOM    894  CA  GLU    61      33.014  44.848  61.679  1.00  0.00           C  
ATOM    895  HA  GLU    61      33.151  44.005  61.006  1.00  0.00           H  
ATOM    896  CB  GLU    61      31.842  45.704  61.393  1.00  0.00           C  
ATOM    897  HB2 GLU    61      31.728  46.576  62.033  1.00  0.00           H  
ATOM    898  HB3 GLU    61      31.873  46.171  60.410  1.00  0.00           H  
ATOM    899  CG  GLU    61      30.583  44.786  61.449  1.00  0.00           C  
ATOM    900  HG2 GLU    61      30.038  44.868  60.511  1.00  0.00           H  
ATOM    901  HG3 GLU    61      30.845  43.730  61.484  1.00  0.00           H  
ATOM    902  CD  GLU    61      29.628  45.031  62.585  1.00  0.00           C  
ATOM    903  OE1 GLU    61      29.942  44.767  63.771  1.00  0.00           O  
ATOM    904  OE2 GLU    61      28.564  45.553  62.283  1.00  0.00           O  
ATOM    905  C   GLU    61      34.199  45.772  61.361  1.00  0.00           C  
ATOM    906  O   GLU    61      34.691  46.516  62.218  1.00  0.00           O  
ATOM    907  N   GLN    62      34.562  45.896  60.048  1.00  0.00           N  
ATOM    908  H   GLN    62      33.907  45.606  59.335  1.00  0.00           H  
ATOM    909  CA  GLN    62      35.737  46.663  59.672  1.00  0.00           C  
ATOM    910  HA  GLN    62      35.768  47.566  60.277  1.00  0.00           H  
ATOM    911  CB  GLN    62      37.007  45.757  59.746  1.00  0.00           C  
ATOM    912  HB2 GLN    62      36.878  45.096  60.600  1.00  0.00           H  
ATOM    913  HB3 GLN    62      37.067  45.167  58.833  1.00  0.00           H  
ATOM    914  CG  GLN    62      38.422  46.414  59.722  1.00  0.00           C  
ATOM    915  HG2 GLN    62      38.640  46.841  58.745  1.00  0.00           H  
ATOM    916  HG3 GLN    62      38.483  47.174  60.500  1.00  0.00           H  
ATOM    917  CD  GLN    62      39.684  45.470  59.857  1.00  0.00           C  
ATOM    918  OE1 GLN    62      39.616  44.232  59.994  1.00  0.00           O  
ATOM    919  NE2 GLN    62      40.790  46.061  60.113  1.00  0.00           N  
ATOM    920 HE21 GLN    62      41.679  45.612  59.940  1.00  0.00           H  
ATOM    921 HE22 GLN    62      40.832  47.059  60.275  1.00  0.00           H  
ATOM    922  C   GLN    62      35.487  47.152  58.268  1.00  0.00           C  
ATOM    923  O   GLN    62      35.011  46.502  57.348  1.00  0.00           O  
ATOM    924  N   VAL    63      36.045  48.422  58.062  1.00  0.00           N  
ATOM    925  H   VAL    63      36.489  48.853  58.862  1.00  0.00           H  
ATOM    926  CA  VAL    63      35.923  49.032  56.714  1.00  0.00           C  
ATOM    927  HA  VAL    63      35.187  48.462  56.151  1.00  0.00           H  
ATOM    928  CB  VAL    63      35.464  50.429  56.780  1.00  0.00           C  
ATOM    929  HB  VAL    63      36.258  50.944  57.316  1.00  0.00           H  
ATOM    930  CG1 VAL    63      35.207  51.044  55.387  1.00  0.00           C  
ATOM    931 HG11 VAL    63      35.003  52.112  55.424  1.00  0.00           H  
ATOM    932 HG12 VAL    63      36.119  51.007  54.794  1.00  0.00           H  
ATOM    933 HG13 VAL    63      34.449  50.497  54.830  1.00  0.00           H  
ATOM    934  CG2 VAL    63      34.274  50.713  57.626  1.00  0.00           C  
ATOM    935 HG21 VAL    63      34.606  50.456  58.630  1.00  0.00           H  
ATOM    936 HG22 VAL    63      34.109  51.774  57.451  1.00  0.00           H  
ATOM    937 HG23 VAL    63      33.472  50.067  57.273  1.00  0.00           H  
ATOM    938  C   VAL    63      37.308  49.008  56.077  1.00  0.00           C  
ATOM    939  O   VAL    63      38.202  49.854  56.306  1.00  0.00           O  
ATOM    940  N   THR    64      37.488  47.955  55.199  1.00  0.00           N  
ATOM    941  H   THR    64      36.739  47.294  55.041  1.00  0.00           H  
ATOM    942  CA  THR    64      38.647  47.853  54.331  1.00  0.00           C  
ATOM    943  HA  THR    64      38.558  47.003  53.658  1.00  0.00           H  
ATOM    944  CB  THR    64      39.972  47.724  55.210  1.00  0.00           C  
ATOM    945  HB  THR    64      40.217  48.646  55.732  1.00  0.00           H  
ATOM    946  CG2 THR    64      39.894  46.434  56.045  1.00  0.00           C  
ATOM    947 HG21 THR    64      40.702  46.422  56.775  1.00  0.00           H  
ATOM    948 HG22 THR    64      38.915  46.566  56.502  1.00  0.00           H  
ATOM    949 HG23 THR    64      39.931  45.489  55.507  1.00  0.00           H  
ATOM    950  OG1 THR    64      41.098  47.581  54.386  1.00  0.00           O  
ATOM    951  HG1 THR    64      41.324  46.649  54.525  1.00  0.00           H  
ATOM    952  C   THR    64      38.592  49.026  53.334  1.00  0.00           C  
ATOM    953  O   THR    64      37.634  49.187  52.461  1.00  0.00           O  
ATOM    954  N   ASN    65      39.668  49.894  53.281  1.00  0.00           N  
ATOM    955  H   ASN    65      40.566  49.677  53.691  1.00  0.00           H  
ATOM    956  CA  ASN    65      39.682  50.981  52.303  1.00  0.00           C  
ATOM    957  HA  ASN    65      39.278  50.464  51.436  1.00  0.00           H  
ATOM    958  CB  ASN    65      38.728  52.045  52.790  1.00  0.00           C  
ATOM    959  HB2 ASN    65      37.971  51.734  53.508  1.00  0.00           H  
ATOM    960  HB3 ASN    65      39.218  52.837  53.352  1.00  0.00           H  
ATOM    961  CG  ASN    65      38.012  52.788  51.641  1.00  0.00           C  
ATOM    962  OD1 ASN    65      38.488  52.841  50.501  1.00  0.00           O  
ATOM    963  ND2 ASN    65      36.864  53.361  51.922  1.00  0.00           N  
ATOM    964 HD21 ASN    65      36.337  53.904  51.250  1.00  0.00           H  
ATOM    965 HD22 ASN    65      36.588  53.453  52.890  1.00  0.00           H  
ATOM    966  C   ASN    65      41.094  51.533  52.114  1.00  0.00           C  
ATOM    967  O   ASN    65      42.111  51.145  52.696  1.00  0.00           O  
ATOM    968  N   VAL    66      41.250  52.561  51.164  1.00  0.00           N  
ATOM    969  H   VAL    66      40.434  52.760  50.601  1.00  0.00           H  
ATOM    970  CA  VAL    66      42.479  53.296  51.036  1.00  0.00           C  
ATOM    971  HA  VAL    66      43.343  52.692  51.302  1.00  0.00           H  
ATOM    972  CB  VAL    66      42.702  53.982  49.692  1.00  0.00           C  
ATOM    973  HB  VAL    66      43.522  54.691  49.787  1.00  0.00           H  
ATOM    974  CG1 VAL    66      43.093  52.915  48.668  1.00  0.00           C  
ATOM    975 HG11 VAL    66      42.311  52.201  48.416  1.00  0.00           H  
ATOM    976 HG12 VAL    66      43.260  53.471  47.747  1.00  0.00           H  
ATOM    977 HG13 VAL    66      43.958  52.383  49.060  1.00  0.00           H  
ATOM    978  CG2 VAL    66      41.537  54.934  49.257  1.00  0.00           C  
ATOM    979 HG21 VAL    66      41.569  55.863  49.824  1.00  0.00           H  
ATOM    980 HG22 VAL    66      41.562  55.177  48.197  1.00  0.00           H  
ATOM    981 HG23 VAL    66      40.559  54.470  49.360  1.00  0.00           H  
ATOM    982  C   VAL    66      42.535  54.408  52.075  1.00  0.00           C  
ATOM    983  O   VAL    66      41.532  54.996  52.445  1.00  0.00           O  
ATOM    984  N   GLY    67      43.782  54.808  52.499  1.00  0.00           N  
ATOM    985  H   GLY    67      44.470  54.571  51.798  1.00  0.00           H  
ATOM    986  CA  GLY    67      44.028  55.727  53.573  1.00  0.00           C  
ATOM    987  HA2 GLY    67      44.912  56.338  53.405  1.00  0.00           H  
ATOM    988  HA3 GLY    67      43.158  56.353  53.755  1.00  0.00           H  
ATOM    989  C   GLY    67      44.280  54.879  54.813  1.00  0.00           C  
ATOM    990  O   GLY    67      45.333  54.909  55.351  1.00  0.00           O  
ATOM    991  N   GLY    68      43.213  54.111  55.177  1.00  0.00           N  
ATOM    992  H   GLY    68      42.293  54.326  54.817  1.00  0.00           H  
ATOM    993  CA  GLY    68      43.438  53.112  56.214  1.00  0.00           C  
ATOM    994  HA2 GLY    68      44.282  52.506  55.889  1.00  0.00           H  
ATOM    995  HA3 GLY    68      43.775  53.605  57.122  1.00  0.00           H  
ATOM    996  C   GLY    68      42.147  52.407  56.681  1.00  0.00           C  
ATOM    997  O   GLY    68      41.011  52.638  56.167  1.00  0.00           O  
ATOM    998  N   ALA    69      42.343  51.403  57.611  1.00  0.00           N  
ATOM    999  H   ALA    69      43.295  51.342  57.945  1.00  0.00           H  
ATOM   1000  CA  ALA    69      41.260  50.576  58.073  1.00  0.00           C  
ATOM   1001  HA  ALA    69      40.339  50.730  57.516  1.00  0.00           H  
ATOM   1002  CB  ALA    69      41.627  49.138  57.909  1.00  0.00           C  
ATOM   1003  HB1 ALA    69      42.322  48.970  58.729  1.00  0.00           H  
ATOM   1004  HB2 ALA    69      40.777  48.470  58.031  1.00  0.00           H  
ATOM   1005  HB3 ALA    69      42.003  49.083  56.889  1.00  0.00           H  
ATOM   1006  C   ALA    69      40.909  50.846  59.538  1.00  0.00           C  
ATOM   1007  O   ALA    69      41.741  51.211  60.381  1.00  0.00           O  
ATOM   1008  N   VAL    70      39.606  50.741  59.877  1.00  0.00           N  
ATOM   1009  H   VAL    70      38.918  50.475  59.186  1.00  0.00           H  
ATOM   1010  CA  VAL    70      39.044  51.137  61.149  1.00  0.00           C  
ATOM   1011  HA  VAL    70      39.861  51.123  61.867  1.00  0.00           H  
ATOM   1012  CB  VAL    70      38.268  52.405  61.162  1.00  0.00           C  
ATOM   1013  HB  VAL    70      37.912  52.465  62.188  1.00  0.00           H  
ATOM   1014  CG1 VAL    70      39.046  53.685  60.976  1.00  0.00           C  
ATOM   1015 HG11 VAL    70      39.825  53.674  61.736  1.00  0.00           H  
ATOM   1016 HG12 VAL    70      39.401  53.879  59.966  1.00  0.00           H  
ATOM   1017 HG13 VAL    70      38.437  54.464  61.432  1.00  0.00           H  
ATOM   1018  CG2 VAL    70      37.031  52.480  60.317  1.00  0.00           C  
ATOM   1019 HG21 VAL    70      36.201  51.891  60.702  1.00  0.00           H  
ATOM   1020 HG22 VAL    70      36.518  53.435  60.412  1.00  0.00           H  
ATOM   1021 HG23 VAL    70      37.206  52.295  59.259  1.00  0.00           H  
ATOM   1022  C   VAL    70      38.115  50.009  61.584  1.00  0.00           C  
ATOM   1023  O   VAL    70      37.413  49.447  60.715  1.00  0.00           O  
ATOM   1024  N   VAL    71      38.161  49.581  62.861  1.00  0.00           N  
ATOM   1025  H   VAL    71      38.751  50.132  63.470  1.00  0.00           H  
ATOM   1026  CA  VAL    71      37.365  48.508  63.342  1.00  0.00           C  
ATOM   1027  HA  VAL    71      37.026  47.909  62.500  1.00  0.00           H  
ATOM   1028  CB  VAL    71      38.154  47.608  64.314  1.00  0.00           C  
ATOM   1029  HB  VAL    71      38.615  48.186  65.112  1.00  0.00           H  
ATOM   1030  CG1 VAL    71      37.305  46.560  64.947  1.00  0.00           C  
ATOM   1031 HG11 VAL    71      36.562  47.004  65.606  1.00  0.00           H  
ATOM   1032 HG12 VAL    71      36.773  45.903  64.263  1.00  0.00           H  
ATOM   1033 HG13 VAL    71      37.988  46.036  65.613  1.00  0.00           H  
ATOM   1034  CG2 VAL    71      39.258  46.798  63.521  1.00  0.00           C  
ATOM   1035 HG21 VAL    71      39.802  46.327  64.337  1.00  0.00           H  
ATOM   1036 HG22 VAL    71      38.760  46.067  62.886  1.00  0.00           H  
ATOM   1037 HG23 VAL    71      39.989  47.387  62.970  1.00  0.00           H  
ATOM   1038  C   VAL    71      36.086  49.265  63.906  1.00  0.00           C  
ATOM   1039  O   VAL    71      36.101  50.421  64.269  1.00  0.00           O  
ATOM   1040  N   THR    72      34.965  48.551  63.918  1.00  0.00           N  
ATOM   1041  H   THR    72      34.983  47.643  63.473  1.00  0.00           H  
ATOM   1042  CA  THR    72      33.667  49.161  63.958  1.00  0.00           C  
ATOM   1043  HA  THR    72      32.953  48.341  63.963  1.00  0.00           H  
ATOM   1044  CB  THR    72      33.407  50.141  62.770  1.00  0.00           C  
ATOM   1045  HB  THR    72      34.166  50.915  62.857  1.00  0.00           H  
ATOM   1046  CG2 THR    72      33.660  49.494  61.394  1.00  0.00           C  
ATOM   1047 HG21 THR    72      34.717  49.254  61.291  1.00  0.00           H  
ATOM   1048 HG22 THR    72      33.129  48.577  61.147  1.00  0.00           H  
ATOM   1049 HG23 THR    72      33.395  50.237  60.645  1.00  0.00           H  
ATOM   1050  OG1 THR    72      32.129  50.761  62.820  1.00  0.00           O  
ATOM   1051  HG1 THR    72      32.101  50.961  63.768  1.00  0.00           H  
ATOM   1052  C   THR    72      33.387  49.776  65.341  1.00  0.00           C  
ATOM   1053  O   THR    72      32.900  50.944  65.487  1.00  0.00           O  
ATOM   1054  N   GLY    73      33.894  49.082  66.416  1.00  0.00           N  
ATOM   1055  H   GLY    73      34.268  48.196  66.103  1.00  0.00           H  
ATOM   1056  CA  GLY    73      34.686  49.923  67.275  1.00  0.00           C  
ATOM   1057  HA2 GLY    73      35.635  49.462  67.538  1.00  0.00           H  
ATOM   1058  HA3 GLY    73      34.929  50.869  66.795  1.00  0.00           H  
ATOM   1059  C   GLY    73      33.930  50.156  68.608  1.00  0.00           C  
ATOM   1060  O   GLY    73      34.578  50.211  69.619  1.00  0.00           O  
ATOM   1061  N   VAL    74      32.551  50.181  68.576  1.00  0.00           N  
ATOM   1062  H   VAL    74      32.110  50.025  67.680  1.00  0.00           H  
ATOM   1063  CA  VAL    74      31.709  50.547  69.668  1.00  0.00           C  
ATOM   1064  HA  VAL    74      32.246  50.285  70.577  1.00  0.00           H  
ATOM   1065  CB  VAL    74      31.321  52.006  69.693  1.00  0.00           C  
ATOM   1066  HB  VAL    74      30.445  52.143  69.062  1.00  0.00           H  
ATOM   1067  CG1 VAL    74      30.923  52.475  71.118  1.00  0.00           C  
ATOM   1068 HG11 VAL    74      31.852  52.651  71.656  1.00  0.00           H  
ATOM   1069 HG12 VAL    74      30.382  53.413  71.016  1.00  0.00           H  
ATOM   1070 HG13 VAL    74      30.329  51.707  71.610  1.00  0.00           H  
ATOM   1071  CG2 VAL    74      32.486  52.839  69.305  1.00  0.00           C  
ATOM   1072 HG21 VAL    74      32.213  53.866  69.538  1.00  0.00           H  
ATOM   1073 HG22 VAL    74      33.484  52.579  69.651  1.00  0.00           H  
ATOM   1074 HG23 VAL    74      32.531  52.885  68.219  1.00  0.00           H  
ATOM   1075  C   VAL    74      30.514  49.731  69.522  1.00  0.00           C  
ATOM   1076  O   VAL    74      29.977  49.620  68.441  1.00  0.00           O  
ATOM   1077  N   THR    75      30.028  49.172  70.650  1.00  0.00           N  
ATOM   1078  H   THR    75      30.302  49.646  71.501  1.00  0.00           H  
ATOM   1079  CA  THR    75      28.729  48.538  70.599  1.00  0.00           C  
ATOM   1080  HA  THR    75      28.558  47.896  69.738  1.00  0.00           H  
ATOM   1081  CB  THR    75      28.559  47.711  71.829  1.00  0.00           C  
ATOM   1082  HB  THR    75      27.671  47.118  71.625  1.00  0.00           H  
ATOM   1083  CG2 THR    75      29.661  46.739  72.024  1.00  0.00           C  
ATOM   1084 HG21 THR    75      29.279  46.031  72.757  1.00  0.00           H  
ATOM   1085 HG22 THR    75      29.857  46.367  71.020  1.00  0.00           H  
ATOM   1086 HG23 THR    75      30.620  47.226  72.187  1.00  0.00           H  
ATOM   1087  OG1 THR    75      28.511  48.555  73.015  1.00  0.00           O  
ATOM   1088  HG1 THR    75      29.376  48.478  73.444  1.00  0.00           H  
ATOM   1089  C   THR    75      27.671  49.547  70.605  1.00  0.00           C  
ATOM   1090  O   THR    75      27.913  50.728  70.813  1.00  0.00           O  
ATOM   1091  N   ALA    76      26.386  49.108  70.386  1.00  0.00           N  
ATOM   1092  H   ALA    76      26.241  48.145  70.114  1.00  0.00           H  
ATOM   1093  CA  ALA    76      25.312  49.975  70.171  1.00  0.00           C  
ATOM   1094  HA  ALA    76      25.647  50.772  69.511  1.00  0.00           H  
ATOM   1095  CB  ALA    76      24.278  49.144  69.536  1.00  0.00           C  
ATOM   1096  HB1 ALA    76      23.478  49.781  69.165  1.00  0.00           H  
ATOM   1097  HB2 ALA    76      24.649  48.599  68.671  1.00  0.00           H  
ATOM   1098  HB3 ALA    76      23.918  48.363  70.202  1.00  0.00           H  
ATOM   1099  C   ALA    76      24.841  50.747  71.436  1.00  0.00           C  
ATOM   1100  O   ALA    76      23.753  51.407  71.400  1.00  0.00           O  
ATOM   1101  N   VAL    77      25.445  50.540  72.586  1.00  0.00           N  
ATOM   1102  H   VAL    77      26.238  49.914  72.641  1.00  0.00           H  
ATOM   1103  CA  VAL    77      24.888  51.095  73.807  1.00  0.00           C  
ATOM   1104  HA  VAL    77      24.144  51.853  73.575  1.00  0.00           H  
ATOM   1105  CB  VAL    77      24.219  50.146  74.787  1.00  0.00           C  
ATOM   1106  HB  VAL    77      24.044  50.598  75.761  1.00  0.00           H  
ATOM   1107  CG1 VAL    77      22.984  49.524  74.318  1.00  0.00           C  
ATOM   1108 HG11 VAL    77      22.268  50.303  74.062  1.00  0.00           H  
ATOM   1109 HG12 VAL    77      23.030  48.899  73.429  1.00  0.00           H  
ATOM   1110 HG13 VAL    77      22.644  48.928  75.163  1.00  0.00           H  
ATOM   1111  CG2 VAL    77      25.125  48.995  75.184  1.00  0.00           C  
ATOM   1112 HG21 VAL    77      26.165  49.299  75.285  1.00  0.00           H  
ATOM   1113 HG22 VAL    77      24.825  48.381  76.031  1.00  0.00           H  
ATOM   1114 HG23 VAL    77      25.104  48.290  74.355  1.00  0.00           H  
ATOM   1115  C   VAL    77      25.904  51.926  74.562  1.00  0.00           C  
ATOM   1116  O   VAL    77      25.603  52.453  75.616  1.00  0.00           O  
ATOM   1117  N   ALA    78      27.153  52.056  74.062  1.00  0.00           N  
ATOM   1118  H   ALA    78      27.359  51.610  73.178  1.00  0.00           H  
ATOM   1119  CA  ALA    78      28.284  52.766  74.767  1.00  0.00           C  
ATOM   1120  HA  ALA    78      27.901  53.273  75.650  1.00  0.00           H  
ATOM   1121  CB  ALA    78      29.298  51.706  75.314  1.00  0.00           C  
ATOM   1122  HB1 ALA    78      29.876  52.137  76.129  1.00  0.00           H  
ATOM   1123  HB2 ALA    78      28.687  50.829  75.518  1.00  0.00           H  
ATOM   1124  HB3 ALA    78      29.959  51.497  74.475  1.00  0.00           H  
ATOM   1125  C   ALA    78      28.914  53.850  73.883  1.00  0.00           C  
ATOM   1126  O   ALA    78      28.375  54.034  72.796  1.00  0.00           O  
ATOM   1127  N   GLN    79      29.915  54.616  74.437  1.00  0.00           N  
ATOM   1128  H   GLN    79      30.221  54.273  75.338  1.00  0.00           H  
ATOM   1129  CA  GLN    79      30.547  55.750  73.804  1.00  0.00           C  
ATOM   1130  HA  GLN    79      30.405  55.688  72.727  1.00  0.00           H  
ATOM   1131  CB  GLN    79      30.053  57.049  74.431  1.00  0.00           C  
ATOM   1132  HB2 GLN    79      28.970  57.024  74.537  1.00  0.00           H  
ATOM   1133  HB3 GLN    79      30.618  57.284  75.332  1.00  0.00           H  
ATOM   1134  CG  GLN    79      30.273  58.213  73.368  1.00  0.00           C  
ATOM   1135  HG2 GLN    79      29.959  57.896  72.376  1.00  0.00           H  
ATOM   1136  HG3 GLN    79      29.690  59.059  73.726  1.00  0.00           H  
ATOM   1137  CD  GLN    79      31.700  58.649  73.303  1.00  0.00           C  
ATOM   1138  OE1 GLN    79      32.508  58.421  74.168  1.00  0.00           O  
ATOM   1139  NE2 GLN    79      32.149  59.267  72.210  1.00  0.00           N  
ATOM   1140 HE21 GLN    79      31.496  59.518  71.479  1.00  0.00           H  
ATOM   1141 HE22 GLN    79      32.898  59.933  72.340  1.00  0.00           H  
ATOM   1142  C   GLN    79      32.097  55.584  73.839  1.00  0.00           C  
ATOM   1143  O   GLN    79      32.591  55.120  74.902  1.00  0.00           O  
ATOM   1144  N   LYS    80      32.823  55.788  72.701  1.00  0.00           N  
ATOM   1145  H   LYS    80      32.393  56.275  71.926  1.00  0.00           H  
ATOM   1146  CA  LYS    80      34.188  55.409  72.412  1.00  0.00           C  
ATOM   1147  HA  LYS    80      34.309  54.331  72.328  1.00  0.00           H  
ATOM   1148  CB  LYS    80      34.569  56.008  71.002  1.00  0.00           C  
ATOM   1149  HB2 LYS    80      33.729  55.785  70.348  1.00  0.00           H  
ATOM   1150  HB3 LYS    80      34.560  57.095  71.046  1.00  0.00           H  
ATOM   1151  CG  LYS    80      35.827  55.451  70.406  1.00  0.00           C  
ATOM   1152  HG2 LYS    80      36.494  55.110  71.196  1.00  0.00           H  
ATOM   1153  HG3 LYS    80      35.598  54.540  69.857  1.00  0.00           H  
ATOM   1154  CD  LYS    80      36.681  56.397  69.512  1.00  0.00           C  
ATOM   1155  HD2 LYS    80      36.962  57.325  70.005  1.00  0.00           H  
ATOM   1156  HD3 LYS    80      37.575  55.920  69.115  1.00  0.00           H  
ATOM   1157  CE  LYS    80      35.909  56.633  68.168  1.00  0.00           C  
ATOM   1158  HE2 LYS    80      35.423  55.725  67.818  1.00  0.00           H  
ATOM   1159  HE3 LYS    80      35.202  57.392  68.492  1.00  0.00           H  
ATOM   1160  NZ  LYS    80      36.844  57.273  67.199  1.00  0.00           N  
ATOM   1161  HZ1 LYS    80      37.530  57.840  67.729  1.00  0.00           H  
ATOM   1162  HZ2 LYS    80      37.455  56.603  66.697  1.00  0.00           H  
ATOM   1163  HZ3 LYS    80      36.318  57.898  66.564  1.00  0.00           H  
ATOM   1164  C   LYS    80      35.204  56.001  73.380  1.00  0.00           C  
ATOM   1165  O   LYS    80      36.142  55.379  73.827  1.00  0.00           O  
ATOM   1166  N   THR    81      34.949  57.153  73.953  1.00  0.00           N  
ATOM   1167  H   THR    81      34.038  57.513  73.704  1.00  0.00           H  
ATOM   1168  CA  THR    81      35.860  57.921  74.741  1.00  0.00           C  
ATOM   1169  HA  THR    81      35.414  58.891  74.948  1.00  0.00           H  
ATOM   1170  CB  THR    81      37.144  58.287  74.036  1.00  0.00           C  
ATOM   1171  HB  THR    81      37.675  57.374  73.775  1.00  0.00           H  
ATOM   1172  CG2 THR    81      36.794  59.167  72.833  1.00  0.00           C  
ATOM   1173 HG21 THR    81      36.505  60.161  73.168  1.00  0.00           H  
ATOM   1174 HG22 THR    81      37.691  59.076  72.225  1.00  0.00           H  
ATOM   1175 HG23 THR    81      36.055  58.862  72.094  1.00  0.00           H  
ATOM   1176  OG1 THR    81      38.006  59.019  74.825  1.00  0.00           O  
ATOM   1177  HG1 THR    81      38.060  58.571  75.684  1.00  0.00           H  
ATOM   1178  C   THR    81      36.071  57.250  76.104  1.00  0.00           C  
ATOM   1179  O   THR    81      37.178  57.342  76.727  1.00  0.00           O  
ATOM   1180  N   VAL    82      35.119  56.368  76.525  1.00  0.00           N  
ATOM   1181  H   VAL    82      34.218  56.423  76.068  1.00  0.00           H  
ATOM   1182  CA  VAL    82      35.149  55.721  77.776  1.00  0.00           C  
ATOM   1183  HA  VAL    82      36.158  55.829  78.166  1.00  0.00           H  
ATOM   1184  CB  VAL    82      34.130  56.349  78.768  1.00  0.00           C  
ATOM   1185  HB  VAL    82      34.068  55.813  79.713  1.00  0.00           H  
ATOM   1186  CG1 VAL    82      34.741  57.708  79.133  1.00  0.00           C  
ATOM   1187 HG11 VAL    82      35.585  57.507  79.789  1.00  0.00           H  
ATOM   1188 HG12 VAL    82      34.786  58.448  78.336  1.00  0.00           H  
ATOM   1189 HG13 VAL    82      34.156  58.161  79.931  1.00  0.00           H  
ATOM   1190  CG2 VAL    82      32.704  56.498  78.215  1.00  0.00           C  
ATOM   1191 HG21 VAL    82      31.998  56.557  79.040  1.00  0.00           H  
ATOM   1192 HG22 VAL    82      32.504  57.446  77.721  1.00  0.00           H  
ATOM   1193 HG23 VAL    82      32.377  55.656  77.607  1.00  0.00           H  
ATOM   1194  C   VAL    82      35.032  54.191  77.659  1.00  0.00           C  
ATOM   1195  O   VAL    82      35.543  53.473  78.503  1.00  0.00           O  
ATOM   1196  N   GLU    83      34.546  53.655  76.468  1.00  0.00           N  
ATOM   1197  H   GLU    83      34.255  54.323  75.768  1.00  0.00           H  
ATOM   1198  CA  GLU    83      34.176  52.221  76.224  1.00  0.00           C  
ATOM   1199  HA  GLU    83      34.947  51.540  76.577  1.00  0.00           H  
ATOM   1200  CB  GLU    83      32.845  51.873  76.960  1.00  0.00           C  
ATOM   1201  HB2 GLU    83      33.069  52.122  77.996  1.00  0.00           H  
ATOM   1202  HB3 GLU    83      32.031  52.473  76.559  1.00  0.00           H  
ATOM   1203  CG  GLU    83      32.431  50.368  76.985  1.00  0.00           C  
ATOM   1204  HG2 GLU    83      31.458  50.402  77.470  1.00  0.00           H  
ATOM   1205  HG3 GLU    83      32.325  49.975  75.976  1.00  0.00           H  
ATOM   1206  CD  GLU    83      33.392  49.493  77.910  1.00  0.00           C  
ATOM   1207  OE1 GLU    83      33.590  49.954  79.119  1.00  0.00           O  
ATOM   1208  OE2 GLU    83      33.872  48.373  77.484  1.00  0.00           O  
ATOM   1209  C   GLU    83      34.160  52.062  74.690  1.00  0.00           C  
ATOM   1210  O   GLU    83      33.159  51.846  74.093  1.00  0.00           O  
ATOM   1211  N   GLY    84      35.309  52.056  74.045  1.00  0.00           N  
ATOM   1212  H   GLY    84      36.154  52.203  74.580  1.00  0.00           H  
ATOM   1213  CA  GLY    84      35.395  51.634  72.632  1.00  0.00           C  
ATOM   1214  HA2 GLY    84      35.448  50.549  72.580  1.00  0.00           H  
ATOM   1215  HA3 GLY    84      34.442  51.795  72.132  1.00  0.00           H  
ATOM   1216  C   GLY    84      36.647  52.272  71.961  1.00  0.00           C  
ATOM   1217  O   GLY    84      37.524  52.867  72.528  1.00  0.00           O  
ATOM   1218  N   ALA    85      36.893  51.729  70.750  1.00  0.00           N  
ATOM   1219  H   ALA    85      36.164  51.184  70.309  1.00  0.00           H  
ATOM   1220  CA  ALA    85      38.239  51.791  70.119  1.00  0.00           C  
ATOM   1221  HA  ALA    85      38.665  52.744  70.425  1.00  0.00           H  
ATOM   1222  CB  ALA    85      39.150  50.744  70.750  1.00  0.00           C  
ATOM   1223  HB1 ALA    85      39.228  50.730  71.835  1.00  0.00           H  
ATOM   1224  HB2 ALA    85      38.664  49.803  70.498  1.00  0.00           H  
ATOM   1225  HB3 ALA    85      40.104  50.862  70.240  1.00  0.00           H  
ATOM   1226  C   ALA    85      37.999  51.729  68.544  1.00  0.00           C  
ATOM   1227  O   ALA    85      36.923  52.031  68.142  1.00  0.00           O  
ATOM   1228  N   GLY    86      39.036  51.514  67.774  1.00  0.00           N  
ATOM   1229  H   GLY    86      39.922  51.366  68.239  1.00  0.00           H  
ATOM   1230  CA  GLY    86      38.861  51.237  66.355  1.00  0.00           C  
ATOM   1231  HA2 GLY    86      39.530  50.429  66.067  1.00  0.00           H  
ATOM   1232  HA3 GLY    86      37.884  50.798  66.165  1.00  0.00           H  
ATOM   1233  C   GLY    86      39.176  52.376  65.476  1.00  0.00           C  
ATOM   1234  O   GLY    86      39.223  52.126  64.244  1.00  0.00           O  
ATOM   1235  N   SER    87      39.346  53.598  66.024  1.00  0.00           N  
ATOM   1236  H   SER    87      39.182  53.723  67.014  1.00  0.00           H  
ATOM   1237  CA  SER    87      39.437  54.781  65.164  1.00  0.00           C  
ATOM   1238  HA  SER    87      40.259  54.602  64.474  1.00  0.00           H  
ATOM   1239  CB  SER    87      38.128  55.083  64.419  1.00  0.00           C  
ATOM   1240  HB2 SER    87      38.340  55.998  63.872  1.00  0.00           H  
ATOM   1241  HB3 SER    87      37.885  54.323  63.679  1.00  0.00           H  
ATOM   1242  OG  SER    87      37.052  55.177  65.360  1.00  0.00           O  
ATOM   1243  HG  SER    87      36.642  54.300  65.403  1.00  0.00           H  
ATOM   1244  C   SER    87      39.995  55.921  66.011  1.00  0.00           C  
ATOM   1245  O   SER    87      39.421  56.091  67.057  1.00  0.00           O  
ATOM   1246  N   ILE    88      40.802  56.892  65.455  1.00  0.00           N  
ATOM   1247  H   ILE    88      41.163  56.769  64.518  1.00  0.00           H  
ATOM   1248  CA  ILE    88      41.213  58.081  66.171  1.00  0.00           C  
ATOM   1249  HA  ILE    88      40.942  58.077  67.224  1.00  0.00           H  
ATOM   1250  CB  ILE    88      42.760  58.138  66.173  1.00  0.00           C  
ATOM   1251  HB  ILE    88      43.183  58.201  65.173  1.00  0.00           H  
ATOM   1252  CG2 ILE    88      43.218  59.382  66.910  1.00  0.00           C  
ATOM   1253 HG21 ILE    88      42.935  60.284  66.372  1.00  0.00           H  
ATOM   1254 HG22 ILE    88      42.678  59.412  67.854  1.00  0.00           H  
ATOM   1255 HG23 ILE    88      44.282  59.315  67.126  1.00  0.00           H  
ATOM   1256  CG1 ILE    88      43.379  56.916  66.848  1.00  0.00           C  
ATOM   1257 HG12 ILE    88      42.926  56.857  67.836  1.00  0.00           H  
ATOM   1258 HG13 ILE    88      43.129  56.008  66.303  1.00  0.00           H  
ATOM   1259  CD1 ILE    88      44.923  56.832  67.051  1.00  0.00           C  
ATOM   1260 HD11 ILE    88      45.353  57.486  67.806  1.00  0.00           H  
ATOM   1261 HD12 ILE    88      45.140  55.781  67.234  1.00  0.00           H  
ATOM   1262 HD13 ILE    88      45.362  57.265  66.154  1.00  0.00           H  
ATOM   1263  C   ILE    88      40.556  59.308  65.513  1.00  0.00           C  
ATOM   1264  O   ILE    88      40.444  59.357  64.326  1.00  0.00           O  
ATOM   1265  N   ALA    89      40.235  60.353  66.311  1.00  0.00           N  
ATOM   1266  H   ALA    89      40.635  60.474  67.232  1.00  0.00           H  
ATOM   1267  CA  ALA    89      39.468  61.497  65.747  1.00  0.00           C  
ATOM   1268  HA  ALA    89      39.375  61.320  64.678  1.00  0.00           H  
ATOM   1269  CB  ALA    89      38.082  61.617  66.228  1.00  0.00           C  
ATOM   1270  HB1 ALA    89      38.031  62.111  67.197  1.00  0.00           H  
ATOM   1271  HB2 ALA    89      37.524  62.316  65.608  1.00  0.00           H  
ATOM   1272  HB3 ALA    89      37.641  60.624  66.288  1.00  0.00           H  
ATOM   1273  C   ALA    89      40.203  62.796  65.919  1.00  0.00           C  
ATOM   1274  O   ALA    89      39.851  63.689  65.126  1.00  0.00           O  
ATOM   1275  N   ALA    90      41.058  62.991  66.862  1.00  0.00           N  
ATOM   1276  H   ALA    90      41.494  62.231  67.366  1.00  0.00           H  
ATOM   1277  CA  ALA    90      41.473  64.327  67.225  1.00  0.00           C  
ATOM   1278  HA  ALA    90      40.576  64.935  67.322  1.00  0.00           H  
ATOM   1279  CB  ALA    90      42.176  64.186  68.593  1.00  0.00           C  
ATOM   1280  HB1 ALA    90      43.104  63.621  68.532  1.00  0.00           H  
ATOM   1281  HB2 ALA    90      42.574  65.152  68.900  1.00  0.00           H  
ATOM   1282  HB3 ALA    90      41.592  63.645  69.335  1.00  0.00           H  
ATOM   1283  C   ALA    90      42.428  64.864  66.133  1.00  0.00           C  
ATOM   1284  O   ALA    90      43.579  64.532  65.978  1.00  0.00           O  
ATOM   1285  N   ALA    91      41.861  65.786  65.324  1.00  0.00           N  
ATOM   1286  H   ALA    91      40.961  66.192  65.545  1.00  0.00           H  
ATOM   1287  CA  ALA    91      42.520  66.417  64.187  1.00  0.00           C  
ATOM   1288  HA  ALA    91      42.822  65.541  63.616  1.00  0.00           H  
ATOM   1289  CB  ALA    91      41.496  67.252  63.386  1.00  0.00           C  
ATOM   1290  HB1 ALA    91      41.286  68.163  63.944  1.00  0.00           H  
ATOM   1291  HB2 ALA    91      41.862  67.565  62.411  1.00  0.00           H  
ATOM   1292  HB3 ALA    91      40.598  66.670  63.187  1.00  0.00           H  
ATOM   1293  C   ALA    91      43.766  67.287  64.593  1.00  0.00           C  
ATOM   1294  O   ALA    91      44.741  67.481  63.840  1.00  0.00           O  
ATOM   1295  N   THR    92      43.761  67.889  65.816  1.00  0.00           N  
ATOM   1296  H   THR    92      42.890  67.931  66.327  1.00  0.00           H  
ATOM   1297  CA  THR    92      44.899  68.532  66.492  1.00  0.00           C  
ATOM   1298  HA  THR    92      45.111  69.422  65.904  1.00  0.00           H  
ATOM   1299  CB  THR    92      44.524  68.852  67.948  1.00  0.00           C  
ATOM   1300  HB  THR    92      45.355  69.351  68.441  1.00  0.00           H  
ATOM   1301  CG2 THR    92      43.269  69.740  68.135  1.00  0.00           C  
ATOM   1302 HG21 THR    92      43.225  69.971  69.198  1.00  0.00           H  
ATOM   1303 HG22 THR    92      43.467  70.713  67.691  1.00  0.00           H  
ATOM   1304 HG23 THR    92      42.338  69.294  67.789  1.00  0.00           H  
ATOM   1305  OG1 THR    92      44.235  67.633  68.629  1.00  0.00           O  
ATOM   1306  HG1 THR    92      43.529  67.812  69.268  1.00  0.00           H  
ATOM   1307  C   THR    92      46.108  67.750  66.566  1.00  0.00           C  
ATOM   1308  O   THR    92      47.098  68.409  66.805  1.00  0.00           O  
ATOM   1309  N   GLY    93      46.196  66.431  66.343  1.00  0.00           N  
ATOM   1310  H   GLY    93      45.360  66.002  65.970  1.00  0.00           H  
ATOM   1311  CA  GLY    93      47.435  65.782  66.078  1.00  0.00           C  
ATOM   1312  HA2 GLY    93      48.047  65.733  66.976  1.00  0.00           H  
ATOM   1313  HA3 GLY    93      47.222  64.781  65.708  1.00  0.00           H  
ATOM   1314  C   GLY    93      48.197  66.408  64.974  1.00  0.00           C  
ATOM   1315  O   GLY    93      49.407  66.496  65.146  1.00  0.00           O  
ATOM   1316  N   PHE    94      47.522  66.843  63.826  1.00  0.00           N  
ATOM   1317  H   PHE    94      46.512  66.867  63.799  1.00  0.00           H  
ATOM   1318  CA  PHE    94      48.288  67.506  62.795  1.00  0.00           C  
ATOM   1319  HA  PHE    94      49.118  68.013  63.283  1.00  0.00           H  
ATOM   1320  CB  PHE    94      48.687  66.400  61.779  1.00  0.00           C  
ATOM   1321  HB2 PHE    94      49.391  66.831  61.069  1.00  0.00           H  
ATOM   1322  HB3 PHE    94      49.205  65.614  62.324  1.00  0.00           H  
ATOM   1323  CG  PHE    94      47.584  65.669  61.038  1.00  0.00           C  
ATOM   1324  CD1 PHE    94      47.592  65.806  59.665  1.00  0.00           C  
ATOM   1325  HD1 PHE    94      48.420  66.369  59.252  1.00  0.00           H  
ATOM   1326  CE1 PHE    94      46.624  65.125  58.872  1.00  0.00           C  
ATOM   1327  HE1 PHE    94      46.699  65.322  57.810  1.00  0.00           H  
ATOM   1328  CZ  PHE    94      45.666  64.307  59.402  1.00  0.00           C  
ATOM   1329  HZ  PHE    94      44.873  63.929  58.769  1.00  0.00           H  
ATOM   1330  CE2 PHE    94      45.666  64.173  60.777  1.00  0.00           C  
ATOM   1331  HE2 PHE    94      44.839  63.624  61.213  1.00  0.00           H  
ATOM   1332  CD2 PHE    94      46.636  64.764  61.550  1.00  0.00           C  
ATOM   1333  HD2 PHE    94      46.713  64.484  62.594  1.00  0.00           H  
ATOM   1334  C   PHE    94      47.514  68.583  61.954  1.00  0.00           C  
ATOM   1335  O   PHE    94      48.194  69.494  61.518  1.00  0.00           O  
ATOM   1336  N   VAL    95      46.187  68.557  61.739  1.00  0.00           N  
ATOM   1337  H   VAL    95      45.544  68.000  62.285  1.00  0.00           H  
ATOM   1338  CA  VAL    95      45.609  69.275  60.599  1.00  0.00           C  
ATOM   1339  HA  VAL    95      46.170  69.032  59.699  1.00  0.00           H  
ATOM   1340  CB  VAL    95      44.153  68.868  60.363  1.00  0.00           C  
ATOM   1341  HB  VAL    95      43.558  68.985  61.267  1.00  0.00           H  
ATOM   1342  CG1 VAL    95      43.423  69.519  59.231  1.00  0.00           C  
ATOM   1343 HG11 VAL    95      44.024  69.336  58.342  1.00  0.00           H  
ATOM   1344 HG12 VAL    95      42.429  69.097  59.097  1.00  0.00           H  
ATOM   1345 HG13 VAL    95      43.440  70.607  59.210  1.00  0.00           H  
ATOM   1346  CG2 VAL    95      43.934  67.395  60.005  1.00  0.00           C  
ATOM   1347 HG21 VAL    95      44.056  66.828  60.926  1.00  0.00           H  
ATOM   1348 HG22 VAL    95      42.947  67.173  59.603  1.00  0.00           H  
ATOM   1349 HG23 VAL    95      44.738  67.079  59.343  1.00  0.00           H  
ATOM   1350  C   VAL    95      45.733  70.798  60.777  1.00  0.00           C  
ATOM   1351  O   VAL    95      45.952  71.472  59.775  1.00  0.00           O  
ATOM   1352  N   LYS    96      45.801  71.272  62.029  1.00  0.00           N  
ATOM   1353  H   LYS    96      45.975  70.664  62.818  1.00  0.00           H  
ATOM   1354  CA  LYS    96      45.692  72.687  62.151  1.00  0.00           C  
ATOM   1355  HA  LYS    96      46.167  73.256  61.354  1.00  0.00           H  
ATOM   1356  CB  LYS    96      44.193  73.163  62.085  1.00  0.00           C  
ATOM   1357  HB2 LYS    96      43.926  72.771  61.105  1.00  0.00           H  
ATOM   1358  HB3 LYS    96      43.606  72.723  62.889  1.00  0.00           H  
ATOM   1359  CG  LYS    96      43.980  74.656  62.032  1.00  0.00           C  
ATOM   1360  HG2 LYS    96      42.913  74.864  61.980  1.00  0.00           H  
ATOM   1361  HG3 LYS    96      44.281  75.012  63.015  1.00  0.00           H  
ATOM   1362  CD  LYS    96      44.596  75.405  60.829  1.00  0.00           C  
ATOM   1363  HD2 LYS    96      44.421  76.429  61.150  1.00  0.00           H  
ATOM   1364  HD3 LYS    96      45.678  75.301  60.784  1.00  0.00           H  
ATOM   1365  CE  LYS    96      43.997  75.176  59.490  1.00  0.00           C  
ATOM   1366  HE2 LYS    96      44.341  74.186  59.199  1.00  0.00           H  
ATOM   1367  HE3 LYS    96      42.922  75.125  59.642  1.00  0.00           H  
ATOM   1368  NZ  LYS    96      44.364  76.101  58.356  1.00  0.00           N  
ATOM   1369  HZ1 LYS    96      43.735  75.879  57.563  1.00  0.00           H  
ATOM   1370  HZ2 LYS    96      44.180  77.100  58.557  1.00  0.00           H  
ATOM   1371  HZ3 LYS    96      45.315  76.002  57.959  1.00  0.00           H  
ATOM   1372  C   LYS    96      46.489  73.176  63.389  1.00  0.00           C  
ATOM   1373  O   LYS    96      47.579  73.724  63.175  1.00  0.00           O  
ATOM   1374  N   LYS    97      45.995  72.763  64.524  1.00  0.00           N  
ATOM   1375  H   LYS    97      45.041  72.429  64.495  1.00  0.00           H  
ATOM   1376  CA  LYS    97      46.930  72.556  65.661  1.00  0.00           C  
ATOM   1377  HA  LYS    97      47.476  73.480  65.840  1.00  0.00           H  
ATOM   1378  CB  LYS    97      46.199  72.197  66.946  1.00  0.00           C  
ATOM   1379  HB2 LYS    97      45.729  73.108  67.312  1.00  0.00           H  
ATOM   1380  HB3 LYS    97      45.390  71.474  66.858  1.00  0.00           H  
ATOM   1381  CG  LYS    97      47.114  71.930  68.161  1.00  0.00           C  
ATOM   1382  HG2 LYS    97      47.403  70.898  68.353  1.00  0.00           H  
ATOM   1383  HG3 LYS    97      47.992  72.557  68.026  1.00  0.00           H  
ATOM   1384  CD  LYS    97      46.486  72.362  69.484  1.00  0.00           C  
ATOM   1385  HD2 LYS    97      46.088  73.374  69.436  1.00  0.00           H  
ATOM   1386  HD3 LYS    97      45.619  71.736  69.686  1.00  0.00           H  
ATOM   1387  CE  LYS    97      47.389  72.074  70.722  1.00  0.00           C  
ATOM   1388  HE2 LYS    97      46.807  72.410  71.577  1.00  0.00           H  
ATOM   1389  HE3 LYS    97      47.507  71.024  70.974  1.00  0.00           H  
ATOM   1390  NZ  LYS    97      48.687  72.890  70.905  1.00  0.00           N  
ATOM   1391  HZ1 LYS    97      48.376  73.851  70.674  1.00  0.00           H  
ATOM   1392  HZ2 LYS    97      49.119  73.141  71.813  1.00  0.00           H  
ATOM   1393  HZ3 LYS    97      49.473  72.485  70.366  1.00  0.00           H  
ATOM   1394  C   LYS    97      47.801  71.317  65.198  1.00  0.00           C  
ATOM   1395  O   LYS    97      47.418  70.471  64.354  1.00  0.00           O  
ATOM   1396  N   ASP    98      48.971  71.262  65.831  1.00  0.00           N  
ATOM   1397  H   ASP    98      49.154  71.907  66.588  1.00  0.00           H  
ATOM   1398  CA  ASP    98      50.153  70.504  65.460  1.00  0.00           C  
ATOM   1399  HA  ASP    98      49.753  69.676  64.880  1.00  0.00           H  
ATOM   1400  CB  ASP    98      51.126  71.246  64.611  1.00  0.00           C  
ATOM   1401  HB2 ASP    98      51.946  70.593  64.318  1.00  0.00           H  
ATOM   1402  HB3 ASP    98      50.634  71.689  63.747  1.00  0.00           H  
ATOM   1403  CG  ASP    98      51.812  72.408  65.389  1.00  0.00           C  
ATOM   1404  OD1 ASP    98      52.975  72.780  65.152  1.00  0.00           O  
ATOM   1405  OD2 ASP    98      51.245  72.960  66.328  1.00  0.00           O  
ATOM   1406  C   ASP    98      50.760  69.901  66.717  1.00  0.00           C  
ATOM   1407  O   ASP    98      51.864  70.242  67.147  1.00  0.00           O  
ATOM   1408  N   GLN    99      49.903  69.068  67.407  1.00  0.00           N  
ATOM   1409  H   GLN    99      48.993  68.792  67.063  1.00  0.00           H  
ATOM   1410  CA  GLN    99      50.322  68.538  68.670  1.00  0.00           C  
ATOM   1411  HA  GLN    99      50.746  69.367  69.232  1.00  0.00           H  
ATOM   1412  CB  GLN    99      49.044  68.220  69.518  1.00  0.00           C  
ATOM   1413  HB2 GLN    99      48.460  69.129  69.395  1.00  0.00           H  
ATOM   1414  HB3 GLN    99      48.459  67.411  69.084  1.00  0.00           H  
ATOM   1415  CG  GLN    99      49.257  68.004  71.028  1.00  0.00           C  
ATOM   1416  HG2 GLN    99      48.330  67.583  71.412  1.00  0.00           H  
ATOM   1417  HG3 GLN    99      49.903  67.184  71.336  1.00  0.00           H  
ATOM   1418  CD  GLN    99      49.653  69.195  71.837  1.00  0.00           C  
ATOM   1419  OE1 GLN    99      49.916  70.298  71.320  1.00  0.00           O  
ATOM   1420  NE2 GLN    99      49.263  69.142  73.119  1.00  0.00           N  
ATOM   1421 HE21 GLN    99      49.378  70.016  73.615  1.00  0.00           H  
ATOM   1422 HE22 GLN    99      49.005  68.299  73.614  1.00  0.00           H  
ATOM   1423  C   GLN    99      51.286  67.446  68.572  1.00  0.00           C  
ATOM   1424  O   GLN    99      52.243  67.331  69.335  1.00  0.00           O  
ATOM   1425  N   LEU   100      51.022  66.527  67.587  1.00  0.00           N  
ATOM   1426  H   LEU   100      50.268  66.701  66.937  1.00  0.00           H  
ATOM   1427  CA  LEU   100      51.590  65.188  67.639  1.00  0.00           C  
ATOM   1428  HA  LEU   100      52.457  65.118  68.292  1.00  0.00           H  
ATOM   1429  CB  LEU   100      50.526  64.207  68.138  1.00  0.00           C  
ATOM   1430  HB2 LEU   100      49.750  64.234  67.375  1.00  0.00           H  
ATOM   1431  HB3 LEU   100      50.990  63.223  68.110  1.00  0.00           H  
ATOM   1432  CG  LEU   100      49.921  64.412  69.542  1.00  0.00           C  
ATOM   1433  HG  LEU   100      49.731  65.477  69.655  1.00  0.00           H  
ATOM   1434  CD1 LEU   100      48.635  63.663  69.645  1.00  0.00           C  
ATOM   1435 HD11 LEU   100      47.895  64.120  68.992  1.00  0.00           H  
ATOM   1436 HD12 LEU   100      48.742  62.591  69.488  1.00  0.00           H  
ATOM   1437 HD13 LEU   100      48.361  63.856  70.680  1.00  0.00           H  
ATOM   1438  CD2 LEU   100      50.935  63.926  70.612  1.00  0.00           C  
ATOM   1439 HD21 LEU   100      50.461  63.866  71.590  1.00  0.00           H  
ATOM   1440 HD22 LEU   100      51.204  62.892  70.408  1.00  0.00           H  
ATOM   1441 HD23 LEU   100      51.809  64.560  70.749  1.00  0.00           H  
ATOM   1442  C   LEU   100      52.200  64.890  66.291  1.00  0.00           C  
ATOM   1443  O   LEU   100      52.472  63.796  65.889  1.00  0.00           O  
ATOM   1444  N   GLY   101      52.458  66.001  65.513  1.00  0.00           N  
ATOM   1445  H   GLY   101      52.143  66.850  65.963  1.00  0.00           H  
ATOM   1446  CA  GLY   101      52.452  65.994  64.119  1.00  0.00           C  
ATOM   1447  HA2 GLY   101      53.417  65.625  63.781  1.00  0.00           H  
ATOM   1448  HA3 GLY   101      51.630  65.374  63.769  1.00  0.00           H  
ATOM   1449  C   GLY   101      52.317  67.435  63.637  1.00  0.00           C  
ATOM   1450  O   GLY   101      52.268  68.328  64.400  1.00  0.00           O  
ATOM   1451  N   LYS   102      52.099  67.609  62.283  1.00  0.00           N  
ATOM   1452  H   LYS   102      52.004  66.801  61.683  1.00  0.00           H  
ATOM   1453  CA  LYS   102      51.924  68.866  61.547  1.00  0.00           C  
ATOM   1454  HA  LYS   102      51.191  69.456  62.092  1.00  0.00           H  
ATOM   1455  CB  LYS   102      53.149  69.728  61.463  1.00  0.00           C  
ATOM   1456  HB2 LYS   102      52.812  70.666  61.026  1.00  0.00           H  
ATOM   1457  HB3 LYS   102      53.571  69.832  62.460  1.00  0.00           H  
ATOM   1458  CG  LYS   102      54.224  69.163  60.503  1.00  0.00           C  
ATOM   1459  HG2 LYS   102      54.578  68.207  60.884  1.00  0.00           H  
ATOM   1460  HG3 LYS   102      53.732  69.089  59.536  1.00  0.00           H  
ATOM   1461  CD  LYS   102      55.389  70.177  60.432  1.00  0.00           C  
ATOM   1462  HD2 LYS   102      55.848  70.212  61.418  1.00  0.00           H  
ATOM   1463  HD3 LYS   102      56.189  69.667  59.899  1.00  0.00           H  
ATOM   1464  CE  LYS   102      55.125  71.577  59.874  1.00  0.00           C  
ATOM   1465  HE2 LYS   102      54.205  71.971  60.299  1.00  0.00           H  
ATOM   1466  HE3 LYS   102      56.027  72.132  60.116  1.00  0.00           H  
ATOM   1467  NZ  LYS   102      54.920  71.501  58.398  1.00  0.00           N  
ATOM   1468  HZ1 LYS   102      54.830  72.413  57.917  1.00  0.00           H  
ATOM   1469  HZ2 LYS   102      55.639  70.941  57.903  1.00  0.00           H  
ATOM   1470  HZ3 LYS   102      54.083  70.915  58.224  1.00  0.00           H  
ATOM   1471  C   LYS   102      51.167  68.618  60.199  1.00  0.00           C  
ATOM   1472  O   LYS   102      51.214  67.567  59.501  1.00  0.00           O  
ATOM   1473  N   ASN   103      50.394  69.664  59.701  1.00  0.00           N  
ATOM   1474  H   ASN   103      50.175  70.494  60.235  1.00  0.00           H  
ATOM   1475  CA  ASN   103      50.040  69.761  58.258  1.00  0.00           C  
ATOM   1476  HA  ASN   103      49.642  68.824  57.877  1.00  0.00           H  
ATOM   1477  CB  ASN   103      48.903  70.763  57.984  1.00  0.00           C  
ATOM   1478  HB2 ASN   103      47.979  70.204  58.117  1.00  0.00           H  
ATOM   1479  HB3 ASN   103      48.900  71.625  58.647  1.00  0.00           H  
ATOM   1480  CG  ASN   103      49.059  71.318  56.606  1.00  0.00           C  
ATOM   1481  OD1 ASN   103      49.730  72.278  56.390  1.00  0.00           O  
ATOM   1482  ND2 ASN   103      48.513  70.664  55.582  1.00  0.00           N  
ATOM   1483 HD21 ASN   103      48.778  70.886  54.632  1.00  0.00           H  
ATOM   1484 HD22 ASN   103      48.227  69.742  55.882  1.00  0.00           H  
ATOM   1485  C   ASN   103      51.327  70.114  57.516  1.00  0.00           C  
ATOM   1486  O   ASN   103      52.270  70.748  58.000  1.00  0.00           O  
ATOM   1487  N   GLU   104      51.317  69.569  56.249  1.00  0.00           N  
ATOM   1488  H   GLU   104      50.418  69.295  55.875  1.00  0.00           H  
ATOM   1489  CA  GLU   104      52.312  69.802  55.293  1.00  0.00           C  
ATOM   1490  HA  GLU   104      52.960  70.509  55.808  1.00  0.00           H  
ATOM   1491  CB  GLU   104      52.924  68.517  54.641  1.00  0.00           C  
ATOM   1492  HB2 GLU   104      52.091  67.817  54.621  1.00  0.00           H  
ATOM   1493  HB3 GLU   104      53.310  68.671  53.635  1.00  0.00           H  
ATOM   1494  CG  GLU   104      54.022  67.882  55.490  1.00  0.00           C  
ATOM   1495  HG2 GLU   104      53.755  67.929  56.543  1.00  0.00           H  
ATOM   1496  HG3 GLU   104      54.253  66.840  55.281  1.00  0.00           H  
ATOM   1497  CD  GLU   104      55.329  68.675  55.236  1.00  0.00           C  
ATOM   1498  OE1 GLU   104      55.544  69.780  55.847  1.00  0.00           O  
ATOM   1499  OE2 GLU   104      56.011  68.265  54.249  1.00  0.00           O  
ATOM   1500  C   GLU   104      51.717  70.561  54.134  1.00  0.00           C  
ATOM   1501  O   GLU   104      50.543  70.345  53.730  1.00  0.00           O  
ATOM   1502  N   GLU   105      52.576  71.291  53.419  1.00  0.00           N  
ATOM   1503  H   GLU   105      53.577  71.335  53.555  1.00  0.00           H  
ATOM   1504  CA  GLU   105      52.150  72.061  52.240  1.00  0.00           C  
ATOM   1505  HA  GLU   105      51.068  72.177  52.235  1.00  0.00           H  
ATOM   1506  CB  GLU   105      52.786  73.433  52.256  1.00  0.00           C  
ATOM   1507  HB2 GLU   105      53.858  73.252  52.312  1.00  0.00           H  
ATOM   1508  HB3 GLU   105      52.629  73.939  51.305  1.00  0.00           H  
ATOM   1509  CG  GLU   105      52.455  74.356  53.434  1.00  0.00           C  
ATOM   1510  HG2 GLU   105      52.047  75.288  53.046  1.00  0.00           H  
ATOM   1511  HG3 GLU   105      51.811  73.921  54.196  1.00  0.00           H  
ATOM   1512  CD  GLU   105      53.667  74.696  54.271  1.00  0.00           C  
ATOM   1513  OE1 GLU   105      53.968  75.886  54.221  1.00  0.00           O  
ATOM   1514  OE2 GLU   105      54.343  73.831  54.862  1.00  0.00           O  
ATOM   1515  C   GLU   105      52.529  71.285  50.945  1.00  0.00           C  
ATOM   1516  O   GLU   105      52.845  71.873  49.884  1.00  0.00           O  
ATOM   1517  N   GLY   106      52.464  69.884  50.989  1.00  0.00           N  
ATOM   1518  H   GLY   106      52.039  69.436  51.790  1.00  0.00           H  
ATOM   1519  CA  GLY   106      52.564  69.140  49.750  1.00  0.00           C  
ATOM   1520  HA2 GLY   106      53.419  69.504  49.184  1.00  0.00           H  
ATOM   1521  HA3 GLY   106      52.677  68.101  50.052  1.00  0.00           H  
ATOM   1522  C   GLY   106      51.370  69.247  48.864  1.00  0.00           C  
ATOM   1523  O   GLY   106      50.310  69.594  49.294  1.00  0.00           O  
ATOM   1524  N   ALA   107      51.645  68.894  47.587  1.00  0.00           N  
ATOM   1525  H   ALA   107      52.547  68.505  47.344  1.00  0.00           H  
ATOM   1526  CA  ALA   107      50.581  68.609  46.637  1.00  0.00           C  
ATOM   1527  HA  ALA   107      49.676  68.886  47.173  1.00  0.00           H  
ATOM   1528  CB  ALA   107      50.728  69.437  45.322  1.00  0.00           C  
ATOM   1529  HB1 ALA   107      50.650  70.496  45.561  1.00  0.00           H  
ATOM   1530  HB2 ALA   107      51.656  69.201  44.807  1.00  0.00           H  
ATOM   1531  HB3 ALA   107      49.912  69.118  44.676  1.00  0.00           H  
ATOM   1532  C   ALA   107      50.620  67.080  46.221  1.00  0.00           C  
ATOM   1533  O   ALA   107      51.687  66.581  45.844  1.00  0.00           O  
ATOM   1534  N   PRO   108      49.373  66.554  45.844  1.00  0.00           N  
ATOM   1535  CD  PRO   108      49.274  65.256  45.355  1.00  0.00           C  
ATOM   1536  HD2 PRO   108      49.726  64.456  45.937  1.00  0.00           H  
ATOM   1537  HD3 PRO   108      49.875  65.064  44.469  1.00  0.00           H  
ATOM   1538  CG  PRO   108      47.815  64.913  45.227  1.00  0.00           C  
ATOM   1539  HG2 PRO   108      47.571  64.226  46.035  1.00  0.00           H  
ATOM   1540  HG3 PRO   108      47.626  64.477  44.248  1.00  0.00           H  
ATOM   1541  CB  PRO   108      47.068  66.182  45.412  1.00  0.00           C  
ATOM   1542  HB2 PRO   108      46.164  65.978  45.983  1.00  0.00           H  
ATOM   1543  HB3 PRO   108      46.775  66.613  44.457  1.00  0.00           H  
ATOM   1544  CA  PRO   108      48.024  67.107  46.115  1.00  0.00           C  
ATOM   1545  HA  PRO   108      47.877  68.093  45.679  1.00  0.00           H  
ATOM   1546  C   PRO   108      47.705  67.162  47.582  1.00  0.00           C  
ATOM   1547  O   PRO   108      47.268  68.173  48.021  1.00  0.00           O  
ATOM   1548  N   GLN   109      48.216  66.097  48.309  1.00  0.00           N  
ATOM   1549  H   GLN   109      48.691  65.267  47.981  1.00  0.00           H  
ATOM   1550  CA  GLN   109      47.951  66.206  49.757  1.00  0.00           C  
ATOM   1551  HA  GLN   109      48.053  67.238  50.083  1.00  0.00           H  
ATOM   1552  CB  GLN   109      46.580  65.622  50.015  1.00  0.00           C  
ATOM   1553  HB2 GLN   109      45.865  66.011  49.293  1.00  0.00           H  
ATOM   1554  HB3 GLN   109      46.581  64.536  49.948  1.00  0.00           H  
ATOM   1555  CG  GLN   109      46.023  66.084  51.373  1.00  0.00           C  
ATOM   1556  HG2 GLN   109      45.215  65.398  51.620  1.00  0.00           H  
ATOM   1557  HG3 GLN   109      46.798  65.925  52.120  1.00  0.00           H  
ATOM   1558  CD  GLN   109      45.557  67.556  51.472  1.00  0.00           C  
ATOM   1559  OE1 GLN   109      45.504  68.289  50.502  1.00  0.00           O  
ATOM   1560  NE2 GLN   109      45.264  67.917  52.669  1.00  0.00           N  
ATOM   1561 HE21 GLN   109      45.286  68.917  52.821  1.00  0.00           H  
ATOM   1562 HE22 GLN   109      45.440  67.282  53.435  1.00  0.00           H  
ATOM   1563  C   GLN   109      49.039  65.428  50.443  1.00  0.00           C  
ATOM   1564  O   GLN   109      49.572  64.447  49.977  1.00  0.00           O  
ATOM   1565  N   GLU   110      49.426  66.031  51.679  1.00  0.00           N  
ATOM   1566  H   GLU   110      49.264  67.010  51.875  1.00  0.00           H  
ATOM   1567  CA  GLU   110      50.507  65.462  52.525  1.00  0.00           C  
ATOM   1568  HA  GLU   110      50.449  64.380  52.431  1.00  0.00           H  
ATOM   1569  CB  GLU   110      51.787  66.003  51.908  1.00  0.00           C  
ATOM   1570  HB2 GLU   110      51.671  65.864  50.835  1.00  0.00           H  
ATOM   1571  HB3 GLU   110      51.814  67.079  52.067  1.00  0.00           H  
ATOM   1572  CG  GLU   110      53.073  65.384  52.459  1.00  0.00           C  
ATOM   1573  HG2 GLU   110      53.406  66.094  53.214  1.00  0.00           H  
ATOM   1574  HG3 GLU   110      52.887  64.402  52.890  1.00  0.00           H  
ATOM   1575  CD  GLU   110      54.166  65.234  51.384  1.00  0.00           C  
ATOM   1576  OE1 GLU   110      54.249  64.148  50.744  1.00  0.00           O  
ATOM   1577  OE2 GLU   110      54.845  66.275  51.162  1.00  0.00           O  
ATOM   1578  C   GLU   110      50.284  65.868  53.976  1.00  0.00           C  
ATOM   1579  O   GLU   110      49.913  66.998  54.297  1.00  0.00           O  
ATOM   1580  N   GLY   111      50.598  65.007  54.940  1.00  0.00           N  
ATOM   1581  H   GLY   111      50.918  64.062  54.775  1.00  0.00           H  
ATOM   1582  CA  GLY   111      50.650  65.329  56.338  1.00  0.00           C  
ATOM   1583  HA2 GLY   111      50.996  66.353  56.465  1.00  0.00           H  
ATOM   1584  HA3 GLY   111      49.631  65.225  56.704  1.00  0.00           H  
ATOM   1585  C   GLY   111      51.505  64.397  57.152  1.00  0.00           C  
ATOM   1586  O   GLY   111      51.936  63.370  56.738  1.00  0.00           O  
ATOM   1587  N   ILE   112      51.796  64.861  58.397  1.00  0.00           N  
ATOM   1588  H   ILE   112      51.527  65.788  58.699  1.00  0.00           H  
ATOM   1589  CA  ILE   112      52.743  64.172  59.265  1.00  0.00           C  
ATOM   1590  HA  ILE   112      53.047  63.222  58.831  1.00  0.00           H  
ATOM   1591  CB  ILE   112      53.984  65.030  59.438  1.00  0.00           C  
ATOM   1592  HB  ILE   112      53.677  66.041  59.701  1.00  0.00           H  
ATOM   1593  CG2 ILE   112      54.994  64.376  60.433  1.00  0.00           C  
ATOM   1594 HG21 ILE   112      54.572  64.426  61.435  1.00  0.00           H  
ATOM   1595 HG22 ILE   112      55.135  63.351  60.096  1.00  0.00           H  
ATOM   1596 HG23 ILE   112      55.905  64.954  60.577  1.00  0.00           H  
ATOM   1597  CG1 ILE   112      54.645  65.063  58.092  1.00  0.00           C  
ATOM   1598 HG12 ILE   112      55.045  64.096  57.795  1.00  0.00           H  
ATOM   1599 HG13 ILE   112      53.932  65.355  57.324  1.00  0.00           H  
ATOM   1600  CD1 ILE   112      55.880  65.918  57.998  1.00  0.00           C  
ATOM   1601 HD11 ILE   112      55.745  66.890  58.468  1.00  0.00           H  
ATOM   1602 HD12 ILE   112      56.729  65.365  58.396  1.00  0.00           H  
ATOM   1603 HD13 ILE   112      56.200  66.118  56.977  1.00  0.00           H  
ATOM   1604  C   ILE   112      52.077  63.950  60.621  1.00  0.00           C  
ATOM   1605  O   ILE   112      51.462  64.806  61.204  1.00  0.00           O  
ATOM   1606  N   LEU   113      52.301  62.804  61.280  1.00  0.00           N  
ATOM   1607  H   LEU   113      52.735  62.062  60.747  1.00  0.00           H  
ATOM   1608  CA  LEU   113      51.543  62.402  62.481  1.00  0.00           C  
ATOM   1609  HA  LEU   113      51.419  63.292  63.094  1.00  0.00           H  
ATOM   1610  CB  LEU   113      50.153  61.898  62.170  1.00  0.00           C  
ATOM   1611  HB2 LEU   113      49.716  61.520  63.091  1.00  0.00           H  
ATOM   1612  HB3 LEU   113      49.611  62.824  61.992  1.00  0.00           H  
ATOM   1613  CG  LEU   113      49.947  60.867  61.053  1.00  0.00           C  
ATOM   1614  HG  LEU   113      50.916  60.377  60.982  1.00  0.00           H  
ATOM   1615  CD1 LEU   113      49.040  59.686  61.510  1.00  0.00           C  
ATOM   1616 HD11 LEU   113      47.973  59.896  61.539  1.00  0.00           H  
ATOM   1617 HD12 LEU   113      49.180  58.905  60.765  1.00  0.00           H  
ATOM   1618 HD13 LEU   113      49.386  59.275  62.457  1.00  0.00           H  
ATOM   1619  CD2 LEU   113      49.503  61.533  59.737  1.00  0.00           C  
ATOM   1620 HD21 LEU   113      50.319  62.184  59.429  1.00  0.00           H  
ATOM   1621 HD22 LEU   113      49.386  60.791  58.950  1.00  0.00           H  
ATOM   1622 HD23 LEU   113      48.561  62.050  59.908  1.00  0.00           H  
ATOM   1623  C   LEU   113      52.428  61.428  63.260  1.00  0.00           C  
ATOM   1624  O   LEU   113      51.954  60.398  63.719  1.00  0.00           O  
ATOM   1625  N   GLU   114      53.706  61.678  63.379  1.00  0.00           N  
ATOM   1626  H   GLU   114      54.172  62.452  62.926  1.00  0.00           H  
ATOM   1627  CA  GLU   114      54.683  60.693  63.877  1.00  0.00           C  
ATOM   1628  HA  GLU   114      54.499  59.817  63.260  1.00  0.00           H  
ATOM   1629  CB  GLU   114      56.089  61.247  63.665  1.00  0.00           C  
ATOM   1630  HB2 GLU   114      56.069  62.203  64.185  1.00  0.00           H  
ATOM   1631  HB3 GLU   114      56.750  60.589  64.226  1.00  0.00           H  
ATOM   1632  CG  GLU   114      56.375  61.307  62.169  1.00  0.00           C  
ATOM   1633  HG2 GLU   114      55.698  62.088  61.828  1.00  0.00           H  
ATOM   1634  HG3 GLU   114      57.417  61.580  62.013  1.00  0.00           H  
ATOM   1635  CD  GLU   114      56.102  59.987  61.455  1.00  0.00           C  
ATOM   1636  OE1 GLU   114      55.733  60.049  60.257  1.00  0.00           O  
ATOM   1637  OE2 GLU   114      56.415  58.907  61.953  1.00  0.00           O  
ATOM   1638  C   GLU   114      54.481  60.279  65.347  1.00  0.00           C  
ATOM   1639  O   GLU   114      54.739  59.128  65.759  1.00  0.00           O  
ATOM   1640  N   ASP   115      54.046  61.289  66.128  1.00  0.00           N  
ATOM   1641  H   ASP   115      53.927  62.235  65.792  1.00  0.00           H  
ATOM   1642  CA  ASP   115      53.901  61.043  67.594  1.00  0.00           C  
ATOM   1643  HA  ASP   115      54.707  60.359  67.848  1.00  0.00           H  
ATOM   1644  CB  ASP   115      54.019  62.358  68.361  1.00  0.00           C  
ATOM   1645  HB2 ASP   115      53.101  62.940  68.303  1.00  0.00           H  
ATOM   1646  HB3 ASP   115      54.008  62.088  69.415  1.00  0.00           H  
ATOM   1647  CG  ASP   115      55.209  63.224  67.978  1.00  0.00           C  
ATOM   1648  OD1 ASP   115      55.245  64.440  68.269  1.00  0.00           O  
ATOM   1649  OD2 ASP   115      56.212  62.738  67.426  1.00  0.00           O  
ATOM   1650  C   ASP   115      52.551  60.426  67.935  1.00  0.00           C  
ATOM   1651  O   ASP   115      52.418  59.931  69.025  1.00  0.00           O  
ATOM   1652  N   MET   116      51.697  60.266  66.893  1.00  0.00           N  
ATOM   1653  H   MET   116      52.044  60.309  65.944  1.00  0.00           H  
ATOM   1654  CA  MET   116      50.361  59.668  67.115  1.00  0.00           C  
ATOM   1655  HA  MET   116      49.955  59.924  68.091  1.00  0.00           H  
ATOM   1656  CB  MET   116      49.504  60.353  66.160  1.00  0.00           C  
ATOM   1657  HB2 MET   116      49.572  61.430  66.301  1.00  0.00           H  
ATOM   1658  HB3 MET   116      49.767  60.161  65.121  1.00  0.00           H  
ATOM   1659  CG  MET   116      48.021  60.099  66.114  1.00  0.00           C  
ATOM   1660  HG2 MET   116      47.427  60.751  65.478  1.00  0.00           H  
ATOM   1661  HG3 MET   116      47.827  59.107  65.710  1.00  0.00           H  
ATOM   1662  SD  MET   116      47.187  60.055  67.763  1.00  0.00           S  
ATOM   1663  CE  MET   116      46.181  61.573  67.656  1.00  0.00           C  
ATOM   1664  HE1 MET   116      46.773  62.321  67.135  1.00  0.00           H  
ATOM   1665  HE2 MET   116      45.313  61.328  67.047  1.00  0.00           H  
ATOM   1666  HE3 MET   116      45.973  61.898  68.673  1.00  0.00           H  
ATOM   1667  C   MET   116      50.433  58.173  66.918  1.00  0.00           C  
ATOM   1668  O   MET   116      50.901  57.756  65.867  1.00  0.00           O  
ATOM   1669  N   PRO   117      49.972  57.272  67.841  1.00  0.00           N  
ATOM   1670  CD  PRO   117      49.833  57.534  69.193  1.00  0.00           C  
ATOM   1671  HD2 PRO   117      48.893  58.053  69.368  1.00  0.00           H  
ATOM   1672  HD3 PRO   117      50.708  58.120  69.466  1.00  0.00           H  
ATOM   1673  CG  PRO   117      49.761  56.288  70.011  1.00  0.00           C  
ATOM   1674  HG2 PRO   117      48.749  55.998  70.287  1.00  0.00           H  
ATOM   1675  HG3 PRO   117      50.428  56.394  70.865  1.00  0.00           H  
ATOM   1676  CB  PRO   117      50.342  55.276  69.072  1.00  0.00           C  
ATOM   1677  HB2 PRO   117      49.912  54.279  69.146  1.00  0.00           H  
ATOM   1678  HB3 PRO   117      51.426  55.303  69.167  1.00  0.00           H  
ATOM   1679  CA  PRO   117      50.100  55.879  67.683  1.00  0.00           C  
ATOM   1680  HA  PRO   117      50.963  55.678  67.053  1.00  0.00           H  
ATOM   1681  C   PRO   117      48.755  55.414  67.022  1.00  0.00           C  
ATOM   1682  O   PRO   117      47.916  54.772  67.657  1.00  0.00           O  
ATOM   1683  N   VAL   118      48.559  55.804  65.737  1.00  0.00           N  
ATOM   1684  H   VAL   118      49.185  56.386  65.197  1.00  0.00           H  
ATOM   1685  CA  VAL   118      47.671  55.120  64.836  1.00  0.00           C  
ATOM   1686  HA  VAL   118      46.634  55.161  65.161  1.00  0.00           H  
ATOM   1687  CB  VAL   118      47.596  55.832  63.448  1.00  0.00           C  
ATOM   1688  HB  VAL   118      46.919  55.216  62.860  1.00  0.00           H  
ATOM   1689  CG1 VAL   118      46.868  57.188  63.395  1.00  0.00           C  
ATOM   1690 HG11 VAL   118      45.905  57.101  63.894  1.00  0.00           H  
ATOM   1691 HG12 VAL   118      47.417  58.012  63.846  1.00  0.00           H  
ATOM   1692 HG13 VAL   118      46.762  57.504  62.359  1.00  0.00           H  
ATOM   1693  CG2 VAL   118      48.959  55.943  62.756  1.00  0.00           C  
ATOM   1694 HG21 VAL   118      48.811  56.268  61.728  1.00  0.00           H  
ATOM   1695 HG22 VAL   118      49.620  56.656  63.243  1.00  0.00           H  
ATOM   1696 HG23 VAL   118      49.423  54.959  62.758  1.00  0.00           H  
ATOM   1697  C   VAL   118      48.128  53.657  64.549  1.00  0.00           C  
ATOM   1698  O   VAL   118      49.250  53.280  64.839  1.00  0.00           O  
ATOM   1699  N   ASP   119      47.276  52.847  63.898  1.00  0.00           N  
ATOM   1700  H   ASP   119      46.314  53.083  63.695  1.00  0.00           H  
ATOM   1701  CA  ASP   119      47.666  51.541  63.425  1.00  0.00           C  
ATOM   1702  HA  ASP   119      48.722  51.615  63.177  1.00  0.00           H  
ATOM   1703  CB  ASP   119      47.654  50.436  64.547  1.00  0.00           C  
ATOM   1704  HB2 ASP   119      48.381  50.736  65.300  1.00  0.00           H  
ATOM   1705  HB3 ASP   119      46.735  50.386  65.128  1.00  0.00           H  
ATOM   1706  CG  ASP   119      48.011  49.065  63.999  1.00  0.00           C  
ATOM   1707  OD1 ASP   119      48.341  49.035  62.788  1.00  0.00           O  
ATOM   1708  OD2 ASP   119      47.768  48.000  64.636  1.00  0.00           O  
ATOM   1709  C   ASP   119      46.813  51.360  62.200  1.00  0.00           C  
ATOM   1710  O   ASP   119      45.656  50.825  62.268  1.00  0.00           O  
ATOM   1711  N   PRO   120      47.373  51.799  60.948  1.00  0.00           N  
ATOM   1712  CD  PRO   120      48.614  52.368  60.760  1.00  0.00           C  
ATOM   1713  HD2 PRO   120      49.279  51.509  60.704  1.00  0.00           H  
ATOM   1714  HD3 PRO   120      48.788  53.031  61.605  1.00  0.00           H  
ATOM   1715  CG  PRO   120      48.536  53.233  59.568  1.00  0.00           C  
ATOM   1716  HG2 PRO   120      49.525  53.203  59.116  1.00  0.00           H  
ATOM   1717  HG3 PRO   120      48.291  54.252  59.861  1.00  0.00           H  
ATOM   1718  CB  PRO   120      47.472  52.497  58.725  1.00  0.00           C  
ATOM   1719  HB2 PRO   120      47.860  51.559  58.334  1.00  0.00           H  
ATOM   1720  HB3 PRO   120      47.095  53.161  57.950  1.00  0.00           H  
ATOM   1721  CA  PRO   120      46.531  52.064  59.773  1.00  0.00           C  
ATOM   1722  HA  PRO   120      45.855  52.865  60.062  1.00  0.00           H  
ATOM   1723  C   PRO   120      45.773  50.807  59.277  1.00  0.00           C  
ATOM   1724  O   PRO   120      45.002  50.976  58.336  1.00  0.00           O  
ATOM   1725  N   ASP   121      45.922  49.536  59.877  1.00  0.00           N  
ATOM   1726  H   ASP   121      46.403  49.464  60.763  1.00  0.00           H  
ATOM   1727  CA  ASP   121      45.231  48.372  59.378  1.00  0.00           C  
ATOM   1728  HA  ASP   121      44.750  48.539  58.416  1.00  0.00           H  
ATOM   1729  CB  ASP   121      46.250  47.279  59.206  1.00  0.00           C  
ATOM   1730  HB2 ASP   121      45.792  46.440  58.685  1.00  0.00           H  
ATOM   1731  HB3 ASP   121      47.004  47.715  58.553  1.00  0.00           H  
ATOM   1732  CG  ASP   121      46.976  46.837  60.473  1.00  0.00           C  
ATOM   1733  OD1 ASP   121      48.187  46.598  60.445  1.00  0.00           O  
ATOM   1734  OD2 ASP   121      46.410  46.495  61.509  1.00  0.00           O  
ATOM   1735  C   ASP   121      44.113  47.893  60.395  1.00  0.00           C  
ATOM   1736  O   ASP   121      43.499  46.824  60.196  1.00  0.00           O  
ATOM   1737  N   ASN   122      43.948  48.591  61.567  1.00  0.00           N  
ATOM   1738  H   ASN   122      44.509  49.395  61.816  1.00  0.00           H  
ATOM   1739  CA  ASN   122      42.656  48.389  62.326  1.00  0.00           C  
ATOM   1740  HA  ASN   122      41.866  48.165  61.612  1.00  0.00           H  
ATOM   1741  CB  ASN   122      42.906  47.155  63.259  1.00  0.00           C  
ATOM   1742  HB2 ASN   122      42.091  46.879  63.924  1.00  0.00           H  
ATOM   1743  HB3 ASN   122      43.197  46.211  62.801  1.00  0.00           H  
ATOM   1744  CG  ASN   122      43.996  47.482  64.263  1.00  0.00           C  
ATOM   1745  OD1 ASN   122      43.781  48.248  65.174  1.00  0.00           O  
ATOM   1746  ND2 ASN   122      45.241  47.097  64.019  1.00  0.00           N  
ATOM   1747 HD21 ASN   122      46.021  47.396  64.589  1.00  0.00           H  
ATOM   1748 HD22 ASN   122      45.373  46.612  63.142  1.00  0.00           H  
ATOM   1749  C   ASN   122      42.194  49.622  63.090  1.00  0.00           C  
ATOM   1750  O   ASN   122      41.111  49.635  63.692  1.00  0.00           O  
ATOM   1751  N   GLU   123      43.030  50.738  63.250  1.00  0.00           N  
ATOM   1752  H   GLU   123      43.839  50.733  62.644  1.00  0.00           H  
ATOM   1753  CA  GLU   123      42.983  51.875  64.106  1.00  0.00           C  
ATOM   1754  HA  GLU   123      41.924  52.079  64.245  1.00  0.00           H  
ATOM   1755  CB  GLU   123      43.592  51.502  65.506  1.00  0.00           C  
ATOM   1756  HB2 GLU   123      43.146  50.578  65.867  1.00  0.00           H  
ATOM   1757  HB3 GLU   123      44.639  51.285  65.302  1.00  0.00           H  
ATOM   1758  CG  GLU   123      43.291  52.575  66.660  1.00  0.00           C  
ATOM   1759  HG2 GLU   123      44.248  52.988  66.972  1.00  0.00           H  
ATOM   1760  HG3 GLU   123      42.585  53.300  66.261  1.00  0.00           H  
ATOM   1761  CD  GLU   123      42.690  51.995  68.008  1.00  0.00           C  
ATOM   1762  OE1 GLU   123      43.260  51.018  68.492  1.00  0.00           O  
ATOM   1763  OE2 GLU   123      41.603  52.433  68.522  1.00  0.00           O  
ATOM   1764  C   GLU   123      43.499  53.102  63.362  1.00  0.00           C  
ATOM   1765  O   GLU   123      44.576  53.581  63.678  1.00  0.00           O  
ATOM   1766  N   ALA   124      42.889  53.450  62.228  1.00  0.00           N  
ATOM   1767  H   ALA   124      42.197  52.807  61.867  1.00  0.00           H  
ATOM   1768  CA  ALA   124      43.319  54.612  61.427  1.00  0.00           C  
ATOM   1769  HA  ALA   124      44.393  54.715  61.564  1.00  0.00           H  
ATOM   1770  CB  ALA   124      42.986  54.325  59.960  1.00  0.00           C  
ATOM   1771  HB1 ALA   124      43.450  55.107  59.362  1.00  0.00           H  
ATOM   1772  HB2 ALA   124      43.452  53.366  59.745  1.00  0.00           H  
ATOM   1773  HB3 ALA   124      41.916  54.196  59.806  1.00  0.00           H  
ATOM   1774  C   ALA   124      42.575  55.820  62.007  1.00  0.00           C  
ATOM   1775  O   ALA   124      41.517  55.692  62.701  1.00  0.00           O  
ATOM   1776  N   TYR   125      43.091  57.077  61.713  1.00  0.00           N  
ATOM   1777  H   TYR   125      43.823  57.276  61.044  1.00  0.00           H  
ATOM   1778  CA  TYR   125      42.278  58.257  61.883  1.00  0.00           C  
ATOM   1779  HA  TYR   125      42.041  58.362  62.939  1.00  0.00           H  
ATOM   1780  CB  TYR   125      42.983  59.514  61.415  1.00  0.00           C  
ATOM   1781  HB2 TYR   125      43.607  59.285  60.553  1.00  0.00           H  
ATOM   1782  HB3 TYR   125      42.246  60.186  60.979  1.00  0.00           H  
ATOM   1783  CG  TYR   125      43.623  60.382  62.456  1.00  0.00           C  
ATOM   1784  CD1 TYR   125      42.906  61.208  63.268  1.00  0.00           C  
ATOM   1785  HD1 TYR   125      41.823  61.173  63.274  1.00  0.00           H  
ATOM   1786  CE1 TYR   125      43.572  62.145  64.073  1.00  0.00           C  
ATOM   1787  HE1 TYR   125      42.948  62.735  64.734  1.00  0.00           H  
ATOM   1788  CZ  TYR   125      44.935  62.100  64.240  1.00  0.00           C  
ATOM   1789  OH  TYR   125      45.484  63.036  65.043  1.00  0.00           O  
ATOM   1790  HH  TYR   125      44.687  63.455  65.402  1.00  0.00           H  
ATOM   1791  CE2 TYR   125      45.651  61.310  63.318  1.00  0.00           C  
ATOM   1792  HE2 TYR   125      46.725  61.436  63.389  1.00  0.00           H  
ATOM   1793  CD2 TYR   125      45.002  60.428  62.522  1.00  0.00           C  
ATOM   1794  HD2 TYR   125      45.568  59.790  61.853  1.00  0.00           H  
ATOM   1795  C   TYR   125      40.994  58.115  61.071  1.00  0.00           C  
ATOM   1796  O   TYR   125      40.920  57.576  59.977  1.00  0.00           O  
ATOM   1797  N   GLU   126      39.910  58.814  61.579  1.00  0.00           N  
ATOM   1798  H   GLU   126      40.013  59.193  62.511  1.00  0.00           H  
ATOM   1799  CA  GLU   126      38.612  58.805  60.952  1.00  0.00           C  
ATOM   1800  HA  GLU   126      38.804  58.802  59.882  1.00  0.00           H  
ATOM   1801  CB  GLU   126      37.800  57.598  61.431  1.00  0.00           C  
ATOM   1802  HB2 GLU   126      38.533  56.817  61.245  1.00  0.00           H  
ATOM   1803  HB3 GLU   126      37.598  57.754  62.489  1.00  0.00           H  
ATOM   1804  CG  GLU   126      36.447  57.119  60.965  1.00  0.00           C  
ATOM   1805  HG2 GLU   126      36.319  57.113  59.885  1.00  0.00           H  
ATOM   1806  HG3 GLU   126      36.252  56.118  61.345  1.00  0.00           H  
ATOM   1807  CD  GLU   126      35.310  58.039  61.483  1.00  0.00           C  
ATOM   1808  OE1 GLU   126      34.548  58.663  60.692  1.00  0.00           O  
ATOM   1809  OE2 GLU   126      35.084  58.093  62.698  1.00  0.00           O  
ATOM   1810  C   GLU   126      38.028  60.128  61.352  1.00  0.00           C  
ATOM   1811  O   GLU   126      37.440  60.305  62.387  1.00  0.00           O  
ATOM   1812  N   MET   127      38.120  61.154  60.450  1.00  0.00           N  
ATOM   1813  H   MET   127      38.372  60.867  59.514  1.00  0.00           H  
ATOM   1814  CA  MET   127      37.604  62.465  60.638  1.00  0.00           C  
ATOM   1815  HA  MET   127      36.627  62.321  61.094  1.00  0.00           H  
ATOM   1816  CB  MET   127      38.613  63.264  61.530  1.00  0.00           C  
ATOM   1817  HB2 MET   127      38.294  64.277  61.764  1.00  0.00           H  
ATOM   1818  HB3 MET   127      38.464  62.759  62.482  1.00  0.00           H  
ATOM   1819  CG  MET   127      40.079  63.233  61.158  1.00  0.00           C  
ATOM   1820  HG2 MET   127      40.705  63.217  62.048  1.00  0.00           H  
ATOM   1821  HG3 MET   127      40.236  62.358  60.531  1.00  0.00           H  
ATOM   1822  SD  MET   127      40.475  64.751  60.298  1.00  0.00           S  
ATOM   1823  CE  MET   127      41.875  64.291  59.211  1.00  0.00           C  
ATOM   1824  HE1 MET   127      41.587  64.201  58.166  1.00  0.00           H  
ATOM   1825  HE2 MET   127      42.657  65.039  59.326  1.00  0.00           H  
ATOM   1826  HE3 MET   127      42.303  63.378  59.618  1.00  0.00           H  
ATOM   1827  C   MET   127      37.335  63.002  59.237  1.00  0.00           C  
ATOM   1828  O   MET   127      38.063  62.612  58.248  1.00  0.00           O  
ATOM   1829  N   PRO   128      36.310  63.936  59.100  1.00  0.00           N  
ATOM   1830  CD  PRO   128      35.299  64.126  60.120  1.00  0.00           C  
ATOM   1831  HD2 PRO   128      35.800  64.349  61.059  1.00  0.00           H  
ATOM   1832  HD3 PRO   128      34.630  63.268  60.109  1.00  0.00           H  
ATOM   1833  CG  PRO   128      34.564  65.382  59.623  1.00  0.00           C  
ATOM   1834  HG2 PRO   128      34.955  66.290  60.077  1.00  0.00           H  
ATOM   1835  HG3 PRO   128      33.556  65.293  60.022  1.00  0.00           H  
ATOM   1836  CB  PRO   128      34.845  65.464  58.152  1.00  0.00           C  
ATOM   1837  HB2 PRO   128      34.860  66.500  57.819  1.00  0.00           H  
ATOM   1838  HB3 PRO   128      34.120  64.926  57.545  1.00  0.00           H  
ATOM   1839  CA  PRO   128      36.180  64.799  58.027  1.00  0.00           C  
ATOM   1840  HA  PRO   128      36.233  64.249  57.091  1.00  0.00           H  
ATOM   1841  C   PRO   128      37.363  65.873  58.139  1.00  0.00           C  
ATOM   1842  O   PRO   128      37.940  66.196  59.189  1.00  0.00           O  
ATOM   1843  N   SER   129      37.721  66.438  56.964  1.00  0.00           N  
ATOM   1844  H   SER   129      37.165  66.329  56.126  1.00  0.00           H  
ATOM   1845  CA  SER   129      38.589  67.623  56.976  1.00  0.00           C  
ATOM   1846  HA  SER   129      38.411  68.233  57.858  1.00  0.00           H  
ATOM   1847  CB  SER   129      40.083  67.272  56.942  1.00  0.00           C  
ATOM   1848  HB2 SER   129      40.501  66.755  57.803  1.00  0.00           H  
ATOM   1849  HB3 SER   129      40.311  66.691  56.051  1.00  0.00           H  
ATOM   1850  OG  SER   129      40.871  68.500  56.805  1.00  0.00           O  
ATOM   1851  HG  SER   129      40.645  69.129  57.507  1.00  0.00           H  
ATOM   1852  C   SER   129      38.271  68.485  55.753  1.00  0.00           C  
ATOM   1853  O   SER   129      38.735  68.311  54.619  1.00  0.00           O  
ATOM   1854  N   GLU   130      37.423  69.498  55.976  1.00  0.00           N  
ATOM   1855  H   GLU   130      37.113  69.737  56.908  1.00  0.00           H  
ATOM   1856  CA  GLU   130      37.226  70.606  55.085  1.00  0.00           C  
ATOM   1857  HA  GLU   130      36.780  70.118  54.222  1.00  0.00           H  
ATOM   1858  CB  GLU   130      36.166  71.529  55.560  1.00  0.00           C  
ATOM   1859  HB2 GLU   130      35.940  72.144  54.692  1.00  0.00           H  
ATOM   1860  HB3 GLU   130      35.230  71.069  55.872  1.00  0.00           H  
ATOM   1861  CG  GLU   130      36.561  72.525  56.634  1.00  0.00           C  
ATOM   1862  HG2 GLU   130      37.563  72.939  56.540  1.00  0.00           H  
ATOM   1863  HG3 GLU   130      35.789  73.289  56.688  1.00  0.00           H  
ATOM   1864  CD  GLU   130      36.381  72.006  58.039  1.00  0.00           C  
ATOM   1865  OE1 GLU   130      37.233  71.160  58.442  1.00  0.00           O  
ATOM   1866  OE2 GLU   130      35.457  72.465  58.810  1.00  0.00           O  
ATOM   1867  C   GLU   130      38.468  71.366  54.650  1.00  0.00           C  
ATOM   1868  O   GLU   130      38.423  72.106  53.682  1.00  0.00           O  
ATOM   1869  N   GLU   131      39.580  71.248  55.431  1.00  0.00           N  
ATOM   1870  H   GLU   131      39.481  70.636  56.230  1.00  0.00           H  
ATOM   1871  CA  GLU   131      40.905  71.854  55.200  1.00  0.00           C  
ATOM   1872  HA  GLU   131      40.789  72.828  54.730  1.00  0.00           H  
ATOM   1873  CB  GLU   131      41.694  72.015  56.436  1.00  0.00           C  
ATOM   1874  HB2 GLU   131      41.740  71.007  56.843  1.00  0.00           H  
ATOM   1875  HB3 GLU   131      42.710  72.348  56.237  1.00  0.00           H  
ATOM   1876  CG  GLU   131      41.016  73.029  57.427  1.00  0.00           C  
ATOM   1877  HG2 GLU   131      39.930  72.954  57.409  1.00  0.00           H  
ATOM   1878  HG3 GLU   131      41.321  72.638  58.396  1.00  0.00           H  
ATOM   1879  CD  GLU   131      41.435  74.499  57.149  1.00  0.00           C  
ATOM   1880  OE1 GLU   131      40.742  75.421  57.592  1.00  0.00           O  
ATOM   1881  OE2 GLU   131      42.587  74.791  56.643  1.00  0.00           O  
ATOM   1882  C   GLU   131      41.712  71.067  54.182  1.00  0.00           C  
ATOM   1883  O   GLU   131      42.777  71.471  53.651  1.00  0.00           O  
ATOM   1884  N   GLY   132      41.166  69.870  53.805  1.00  0.00           N  
ATOM   1885  H   GLY   132      40.228  69.643  54.104  1.00  0.00           H  
ATOM   1886  CA  GLY   132      41.600  69.167  52.536  1.00  0.00           C  
ATOM   1887  HA2 GLY   132      40.809  69.235  51.793  1.00  0.00           H  
ATOM   1888  HA3 GLY   132      42.522  69.666  52.245  1.00  0.00           H  
ATOM   1889  C   GLY   132      41.866  67.705  52.699  1.00  0.00           C  
ATOM   1890  O   GLY   132      42.123  66.986  51.725  1.00  0.00           O  
ATOM   1891  N   TYR   133      41.901  67.187  53.967  1.00  0.00           N  
ATOM   1892  H   TYR   133      41.568  67.771  54.723  1.00  0.00           H  
ATOM   1893  CA  TYR   133      42.086  65.744  54.207  1.00  0.00           C  
ATOM   1894  HA  TYR   133      42.641  65.378  53.346  1.00  0.00           H  
ATOM   1895  CB  TYR   133      42.931  65.431  55.445  1.00  0.00           C  
ATOM   1896  HB2 TYR   133      42.363  65.687  56.337  1.00  0.00           H  
ATOM   1897  HB3 TYR   133      42.971  64.344  55.394  1.00  0.00           H  
ATOM   1898  CG  TYR   133      44.247  66.149  55.608  1.00  0.00           C  
ATOM   1899  CD1 TYR   133      45.349  65.599  55.097  1.00  0.00           C  
ATOM   1900  HD1 TYR   133      45.157  64.644  54.621  1.00  0.00           H  
ATOM   1901  CE1 TYR   133      46.593  66.109  55.173  1.00  0.00           C  
ATOM   1902  HE1 TYR   133      47.438  65.545  54.795  1.00  0.00           H  
ATOM   1903  CZ  TYR   133      46.691  67.393  55.866  1.00  0.00           C  
ATOM   1904  OH  TYR   133      47.909  67.873  56.043  1.00  0.00           O  
ATOM   1905  HH  TYR   133      48.544  67.426  55.462  1.00  0.00           H  
ATOM   1906  CE2 TYR   133      45.590  68.022  56.375  1.00  0.00           C  
ATOM   1907  HE2 TYR   133      45.546  69.021  56.793  1.00  0.00           H  
ATOM   1908  CD2 TYR   133      44.356  67.405  56.268  1.00  0.00           C  
ATOM   1909  HD2 TYR   133      43.477  67.713  56.823  1.00  0.00           H  
ATOM   1910  C   TYR   133      40.777  64.931  54.276  1.00  0.00           C  
ATOM   1911  O   TYR   133      40.293  64.414  55.240  1.00  0.00           O  
ATOM   1912  N   GLN   134      40.213  64.885  53.014  1.00  0.00           N  
ATOM   1913  H   GLN   134      40.867  65.070  52.266  1.00  0.00           H  
ATOM   1914  CA  GLN   134      38.921  64.274  52.719  1.00  0.00           C  
ATOM   1915  HA  GLN   134      38.970  63.269  53.131  1.00  0.00           H  
ATOM   1916  CB  GLN   134      37.762  65.090  53.414  1.00  0.00           C  
ATOM   1917  HB2 GLN   134      38.107  65.327  54.419  1.00  0.00           H  
ATOM   1918  HB3 GLN   134      37.629  66.005  52.840  1.00  0.00           H  
ATOM   1919  CG  GLN   134      36.404  64.454  53.477  1.00  0.00           C  
ATOM   1920  HG2 GLN   134      35.993  64.189  52.505  1.00  0.00           H  
ATOM   1921  HG3 GLN   134      36.421  63.544  54.073  1.00  0.00           H  
ATOM   1922  CD  GLN   134      35.412  65.276  54.246  1.00  0.00           C  
ATOM   1923  OE1 GLN   134      35.682  66.356  54.604  1.00  0.00           O  
ATOM   1924  NE2 GLN   134      34.224  64.829  54.464  1.00  0.00           N  
ATOM   1925 HE21 GLN   134      33.576  65.233  55.128  1.00  0.00           H  
ATOM   1926 HE22 GLN   134      34.004  63.901  54.130  1.00  0.00           H  
ATOM   1927  C   GLN   134      38.772  64.269  51.239  1.00  0.00           C  
ATOM   1928  O   GLN   134      38.530  63.210  50.638  1.00  0.00           O  
ATOM   1929  N   ASP   135      39.055  65.371  50.507  1.00  0.00           N  
ATOM   1930  H   ASP   135      39.280  66.200  51.042  1.00  0.00           H  
ATOM   1931  CA  ASP   135      38.799  65.455  49.012  1.00  0.00           C  
ATOM   1932  HA  ASP   135      39.062  64.500  48.564  1.00  0.00           H  
ATOM   1933  CB  ASP   135      37.358  65.738  48.622  1.00  0.00           C  
ATOM   1934  HB2 ASP   135      37.253  65.848  47.544  1.00  0.00           H  
ATOM   1935  HB3 ASP   135      36.711  64.930  48.958  1.00  0.00           H  
ATOM   1936  CG  ASP   135      36.738  66.908  49.237  1.00  0.00           C  
ATOM   1937  OD1 ASP   135      37.138  68.057  48.783  1.00  0.00           O  
ATOM   1938  OD2 ASP   135      35.921  66.797  50.210  1.00  0.00           O  
ATOM   1939  C   ASP   135      39.744  66.497  48.487  1.00  0.00           C  
ATOM   1940  O   ASP   135      40.164  67.393  49.215  1.00  0.00           O  
ATOM   1941  N   TYR   136      40.023  66.437  47.186  1.00  0.00           N  
ATOM   1942  H   TYR   136      39.740  65.613  46.672  1.00  0.00           H  
ATOM   1943  CA  TYR   136      41.008  67.360  46.623  1.00  0.00           C  
ATOM   1944  HA  TYR   136      41.389  68.041  47.380  1.00  0.00           H  
ATOM   1945  CB  TYR   136      42.149  66.454  45.999  1.00  0.00           C  
ATOM   1946  HB2 TYR   136      42.718  66.025  46.822  1.00  0.00           H  
ATOM   1947  HB3 TYR   136      41.639  65.678  45.431  1.00  0.00           H  
ATOM   1948  CG  TYR   136      43.031  67.265  45.106  1.00  0.00           C  
ATOM   1949  CD1 TYR   136      42.720  67.250  43.721  1.00  0.00           C  
ATOM   1950  HD1 TYR   136      41.831  66.787  43.310  1.00  0.00           H  
ATOM   1951  CE1 TYR   136      43.578  68.028  42.930  1.00  0.00           C  
ATOM   1952  HE1 TYR   136      43.563  67.812  41.869  1.00  0.00           H  
ATOM   1953  CZ  TYR   136      44.619  68.780  43.422  1.00  0.00           C  
ATOM   1954  OH  TYR   136      45.432  69.438  42.549  1.00  0.00           O  
ATOM   1955  HH  TYR   136      45.219  69.149  41.649  1.00  0.00           H  
ATOM   1956  CE2 TYR   136      44.930  68.694  44.805  1.00  0.00           C  
ATOM   1957  HE2 TYR   136      45.645  69.337  45.305  1.00  0.00           H  
ATOM   1958  CD2 TYR   136      44.133  67.948  45.600  1.00  0.00           C  
ATOM   1959  HD2 TYR   136      44.508  67.798  46.605  1.00  0.00           H  
ATOM   1960  C   TYR   136      40.437  68.194  45.540  1.00  0.00           C  
ATOM   1961  O   TYR   136      39.717  67.762  44.694  1.00  0.00           O  
ATOM   1962  N   GLU   137      40.766  69.541  45.516  1.00  0.00           N  
ATOM   1963  H   GLU   137      41.315  69.998  46.232  1.00  0.00           H  
ATOM   1964  CA  GLU   137      41.002  70.278  44.352  1.00  0.00           C  
ATOM   1965  HA  GLU   137      41.052  69.640  43.473  1.00  0.00           H  
ATOM   1966  CB  GLU   137      39.936  71.422  44.312  1.00  0.00           C  
ATOM   1967  HB2 GLU   137      39.907  71.772  45.342  1.00  0.00           H  
ATOM   1968  HB3 GLU   137      40.218  72.291  43.720  1.00  0.00           H  
ATOM   1969  CG  GLU   137      38.526  70.922  43.927  1.00  0.00           C  
ATOM   1970  HG2 GLU   137      38.325  69.861  44.062  1.00  0.00           H  
ATOM   1971  HG3 GLU   137      37.785  71.345  44.603  1.00  0.00           H  
ATOM   1972  CD  GLU   137      38.283  71.320  42.434  1.00  0.00           C  
ATOM   1973  OE1 GLU   137      39.044  70.752  41.574  1.00  0.00           O  
ATOM   1974  OE2 GLU   137      37.460  72.269  42.166  1.00  0.00           O  
ATOM   1975  C   GLU   137      42.444  70.881  44.483  1.00  0.00           C  
ATOM   1976  O   GLU   137      43.062  70.816  45.542  1.00  0.00           O  
ATOM   1977  N   PRO   138      42.893  71.540  43.393  1.00  0.00           N  
ATOM   1978  CD  PRO   138      42.223  71.358  42.089  1.00  0.00           C  
ATOM   1979  HD2 PRO   138      41.320  71.965  42.103  1.00  0.00           H  
ATOM   1980  HD3 PRO   138      41.985  70.361  41.727  1.00  0.00           H  
ATOM   1981  CG  PRO   138      43.196  72.031  41.083  1.00  0.00           C  
ATOM   1982  HG2 PRO   138      42.665  72.774  40.491  1.00  0.00           H  
ATOM   1983  HG3 PRO   138      43.690  71.280  40.469  1.00  0.00           H  
ATOM   1984  CB  PRO   138      44.330  72.709  41.921  1.00  0.00           C  
ATOM   1985  HB2 PRO   138      44.274  73.789  41.800  1.00  0.00           H  
ATOM   1986  HB3 PRO   138      45.335  72.350  41.711  1.00  0.00           H  
ATOM   1987  CA  PRO   138      44.045  72.303  43.340  1.00  0.00           C  
ATOM   1988  HA  PRO   138      44.868  71.724  43.754  1.00  0.00           H  
ATOM   1989  C   PRO   138      43.864  73.565  44.251  1.00  0.00           C  
ATOM   1990  O   PRO   138      42.745  73.950  44.570  1.00  0.00           O  
ATOM   1991  N   GLU   139      45.022  74.238  44.664  1.00  0.00           N  
ATOM   1992  H   GLU   139      45.934  73.966  44.323  1.00  0.00           H  
ATOM   1993  CA  GLU   139      44.962  75.334  45.641  1.00  0.00           C  
ATOM   1994  HA  GLU   139      44.015  75.843  45.477  1.00  0.00           H  
ATOM   1995  CB  GLU   139      44.961  74.792  47.077  1.00  0.00           C  
ATOM   1996  HB2 GLU   139      44.125  74.096  47.085  1.00  0.00           H  
ATOM   1997  HB3 GLU   139      45.895  74.272  47.281  1.00  0.00           H  
ATOM   1998  CG  GLU   139      44.799  75.802  48.148  1.00  0.00           C  
ATOM   1999  HG2 GLU   139      45.013  75.330  49.105  1.00  0.00           H  
ATOM   2000  HG3 GLU   139      45.600  76.506  47.933  1.00  0.00           H  
ATOM   2001  CD  GLU   139      43.475  76.556  48.228  1.00  0.00           C  
ATOM   2002  OE1 GLU   139      43.506  77.803  48.139  1.00  0.00           O  
ATOM   2003  OE2 GLU   139      42.406  75.942  48.472  1.00  0.00           O  
ATOM   2004  C   GLU   139      46.132  76.308  45.392  1.00  0.00           C  
ATOM   2005  O   GLU   139      45.870  77.448  44.981  1.00  0.00           O  
ATOM   2006  N   ALA   140      47.463  75.955  45.560  1.00  0.00           N  
ATOM   2007  H   ALA   140      47.684  75.004  45.823  1.00  0.00           H  
ATOM   2008  CA  ALA   140      48.568  76.844  45.673  1.00  0.00           C  
ATOM   2009  HA  ALA   140      48.232  77.835  45.376  1.00  0.00           H  
ATOM   2010  CB  ALA   140      48.894  77.049  47.116  1.00  0.00           C  
ATOM   2011  HB1 ALA   140      49.779  77.665  47.265  1.00  0.00           H  
ATOM   2012  HB2 ALA   140      48.039  77.549  47.565  1.00  0.00           H  
ATOM   2013  HB3 ALA   140      49.105  76.139  47.675  1.00  0.00           H  
ATOM   2014  C   ALA   140      49.702  76.211  44.924  1.00  0.00           C  
ATOM   2015  O   ALA   140      49.922  75.006  45.100  1.00  0.00           O  
ATOM   2016  OXT ALA   140      50.298  76.964  44.092  1.00  0.00           O  
TER    2017      ALA   140 
ATOM   2017  N   MET   141      36.259  54.499  11.553  1.00  0.00           N  
ATOM   2018  H1  MET   141      35.613  55.233  11.896  1.00  0.00           H  
ATOM   2019  H2  MET   141      35.936  53.515  11.529  1.00  0.00           H  
ATOM   2020  H3  MET   141      36.572  54.746  10.597  1.00  0.00           H  
ATOM   2021  CA  MET   141      37.501  54.504  12.387  1.00  0.00           C  
ATOM   2022  HA  MET   141      38.326  54.126  11.788  1.00  0.00           H  
ATOM   2023  CB  MET   141      37.752  55.973  12.726  1.00  0.00           C  
ATOM   2024  HB2 MET   141      37.540  56.611  11.871  1.00  0.00           H  
ATOM   2025  HB3 MET   141      37.096  56.258  13.546  1.00  0.00           H  
ATOM   2026  CG  MET   141      39.239  56.262  13.072  1.00  0.00           C  
ATOM   2027  HG2 MET   141      39.980  56.014  12.315  1.00  0.00           H  
ATOM   2028  HG3 MET   141      39.152  57.312  13.341  1.00  0.00           H  
ATOM   2029  SD  MET   141      39.773  55.409  14.570  1.00  0.00           S  
ATOM   2030  CE  MET   141      41.386  56.149  14.784  1.00  0.00           C  
ATOM   2031  HE1 MET   141      41.238  57.193  15.051  1.00  0.00           H  
ATOM   2032  HE2 MET   141      41.922  55.607  15.560  1.00  0.00           H  
ATOM   2033  HE3 MET   141      41.893  56.147  13.822  1.00  0.00           H  
ATOM   2034  C   MET   141      37.378  53.472  13.457  1.00  0.00           C  
ATOM   2035  O   MET   141      36.811  53.579  14.543  1.00  0.00           O  
ATOM   2036  N   ASP   142      37.940  52.296  13.064  1.00  0.00           N  
ATOM   2037  H   ASP   142      38.598  52.283  12.297  1.00  0.00           H  
ATOM   2038  CA  ASP   142      37.547  51.068  13.676  1.00  0.00           C  
ATOM   2039  HA  ASP   142      36.504  51.180  13.962  1.00  0.00           H  
ATOM   2040  CB  ASP   142      37.823  49.796  12.759  1.00  0.00           C  
ATOM   2041  HB2 ASP   142      37.309  49.954  11.813  1.00  0.00           H  
ATOM   2042  HB3 ASP   142      38.891  49.735  12.564  1.00  0.00           H  
ATOM   2043  CG  ASP   142      37.136  48.593  13.267  1.00  0.00           C  
ATOM   2044  OD1 ASP   142      35.887  48.681  13.433  1.00  0.00           O  
ATOM   2045  OD2 ASP   142      37.670  47.488  13.364  1.00  0.00           O  
ATOM   2046  C   ASP   142      38.373  50.911  14.949  1.00  0.00           C  
ATOM   2047  O   ASP   142      37.869  50.459  15.922  1.00  0.00           O  
ATOM   2048  N   VAL   143      39.700  51.309  14.915  1.00  0.00           N  
ATOM   2049  H   VAL   143      40.021  51.484  13.972  1.00  0.00           H  
ATOM   2050  CA  VAL   143      40.518  51.040  16.176  1.00  0.00           C  
ATOM   2051  HA  VAL   143      40.261  50.037  16.507  1.00  0.00           H  
ATOM   2052  CB  VAL   143      42.010  50.990  15.958  1.00  0.00           C  
ATOM   2053  HB  VAL   143      42.515  50.805  16.905  1.00  0.00           H  
ATOM   2054  CG1 VAL   143      42.430  49.792  15.108  1.00  0.00           C  
ATOM   2055 HG11 VAL   143      43.435  49.914  14.709  1.00  0.00           H  
ATOM   2056 HG12 VAL   143      42.290  48.920  15.745  1.00  0.00           H  
ATOM   2057 HG13 VAL   143      41.793  49.637  14.239  1.00  0.00           H  
ATOM   2058  CG2 VAL   143      42.634  52.162  15.203  1.00  0.00           C  
ATOM   2059 HG21 VAL   143      42.182  53.113  15.480  1.00  0.00           H  
ATOM   2060 HG22 VAL   143      43.692  52.162  15.460  1.00  0.00           H  
ATOM   2061 HG23 VAL   143      42.654  52.083  14.118  1.00  0.00           H  
ATOM   2062  C   VAL   143      40.005  51.894  17.345  1.00  0.00           C  
ATOM   2063  O   VAL   143      40.137  51.456  18.478  1.00  0.00           O  
ATOM   2064  N   PHE   144      39.294  53.049  17.095  1.00  0.00           N  
ATOM   2065  H   PHE   144      39.064  53.199  16.122  1.00  0.00           H  
ATOM   2066  CA  PHE   144      38.475  53.786  18.101  1.00  0.00           C  
ATOM   2067  HA  PHE   144      39.243  54.071  18.816  1.00  0.00           H  
ATOM   2068  CB  PHE   144      37.862  55.130  17.524  1.00  0.00           C  
ATOM   2069  HB2 PHE   144      38.714  55.749  17.249  1.00  0.00           H  
ATOM   2070  HB3 PHE   144      37.282  54.942  16.622  1.00  0.00           H  
ATOM   2071  CG  PHE   144      37.053  55.818  18.594  1.00  0.00           C  
ATOM   2072  CD1 PHE   144      35.666  55.810  18.412  1.00  0.00           C  
ATOM   2073  HD1 PHE   144      35.179  55.451  17.513  1.00  0.00           H  
ATOM   2074  CE1 PHE   144      34.847  56.476  19.316  1.00  0.00           C  
ATOM   2075  HE1 PHE   144      33.778  56.453  19.145  1.00  0.00           H  
ATOM   2076  CZ  PHE   144      35.453  57.039  20.463  1.00  0.00           C  
ATOM   2077  HZ  PHE   144      34.742  57.452  21.169  1.00  0.00           H  
ATOM   2078  CE2 PHE   144      36.890  56.987  20.649  1.00  0.00           C  
ATOM   2079  HE2 PHE   144      37.308  57.440  21.540  1.00  0.00           H  
ATOM   2080  CD2 PHE   144      37.694  56.390  19.707  1.00  0.00           C  
ATOM   2081  HD2 PHE   144      38.772  56.393  19.820  1.00  0.00           H  
ATOM   2082  C   PHE   144      37.338  53.028  18.728  1.00  0.00           C  
ATOM   2083  O   PHE   144      37.047  53.030  19.935  1.00  0.00           O  
ATOM   2084  N   MET   145      36.691  52.186  17.904  1.00  0.00           N  
ATOM   2085  H   MET   145      37.070  52.058  16.976  1.00  0.00           H  
ATOM   2086  CA  MET   145      35.379  51.588  18.213  1.00  0.00           C  
ATOM   2087  HA  MET   145      34.917  52.326  18.865  1.00  0.00           H  
ATOM   2088  CB  MET   145      34.618  51.465  16.847  1.00  0.00           C  
ATOM   2089  HB2 MET   145      34.644  52.495  16.499  1.00  0.00           H  
ATOM   2090  HB3 MET   145      35.212  50.941  16.100  1.00  0.00           H  
ATOM   2091  CG  MET   145      33.202  51.061  16.988  1.00  0.00           C  
ATOM   2092  HG2 MET   145      32.585  51.157  16.097  1.00  0.00           H  
ATOM   2093  HG3 MET   145      33.211  49.998  17.217  1.00  0.00           H  
ATOM   2094  SD  MET   145      32.300  51.859  18.335  1.00  0.00           S  
ATOM   2095  CE  MET   145      30.819  50.808  18.285  1.00  0.00           C  
ATOM   2096  HE1 MET   145      30.383  50.978  17.304  1.00  0.00           H  
ATOM   2097  HE2 MET   145      30.997  49.748  18.458  1.00  0.00           H  
ATOM   2098  HE3 MET   145      30.226  51.078  19.156  1.00  0.00           H  
ATOM   2099  C   MET   145      35.577  50.205  18.879  1.00  0.00           C  
ATOM   2100  O   MET   145      34.917  49.905  19.866  1.00  0.00           O  
ATOM   2101  N   LYS   146      36.555  49.490  18.351  1.00  0.00           N  
ATOM   2102  H   LYS   146      36.961  49.756  17.464  1.00  0.00           H  
ATOM   2103  CA  LYS   146      37.116  48.326  19.077  1.00  0.00           C  
ATOM   2104  HA  LYS   146      36.313  47.614  19.248  1.00  0.00           H  
ATOM   2105  CB  LYS   146      38.207  47.687  18.159  1.00  0.00           C  
ATOM   2106  HB2 LYS   146      39.028  48.359  17.916  1.00  0.00           H  
ATOM   2107  HB3 LYS   146      38.622  46.881  18.762  1.00  0.00           H  
ATOM   2108  CG  LYS   146      37.791  46.991  16.824  1.00  0.00           C  
ATOM   2109  HG2 LYS   146      37.818  47.654  15.962  1.00  0.00           H  
ATOM   2110  HG3 LYS   146      38.556  46.291  16.495  1.00  0.00           H  
ATOM   2111  CD  LYS   146      36.506  46.171  16.946  1.00  0.00           C  
ATOM   2112  HD2 LYS   146      36.728  45.549  17.811  1.00  0.00           H  
ATOM   2113  HD3 LYS   146      35.634  46.795  17.130  1.00  0.00           H  
ATOM   2114  CE  LYS   146      36.245  45.264  15.790  1.00  0.00           C  
ATOM   2115  HE2 LYS   146      37.171  44.730  15.593  1.00  0.00           H  
ATOM   2116  HE3 LYS   146      35.547  44.534  16.191  1.00  0.00           H  
ATOM   2117  NZ  LYS   146      35.687  46.025  14.603  1.00  0.00           N  
ATOM   2118  HZ1 LYS   146      35.247  45.423  13.884  1.00  0.00           H  
ATOM   2119  HZ2 LYS   146      35.022  46.740  14.947  1.00  0.00           H  
ATOM   2120  HZ3 LYS   146      36.452  46.498  14.091  1.00  0.00           H  
ATOM   2121  C   LYS   146      37.846  48.727  20.385  1.00  0.00           C  
ATOM   2122  O   LYS   146      37.776  47.980  21.375  1.00  0.00           O  
ATOM   2123  N   GLY   147      38.447  49.948  20.405  1.00  0.00           N  
ATOM   2124  H   GLY   147      38.357  50.551  19.599  1.00  0.00           H  
ATOM   2125  CA  GLY   147      38.924  50.450  21.682  1.00  0.00           C  
ATOM   2126  HA2 GLY   147      39.670  49.729  22.009  1.00  0.00           H  
ATOM   2127  HA3 GLY   147      39.382  51.430  21.568  1.00  0.00           H  
ATOM   2128  C   GLY   147      37.864  50.630  22.650  1.00  0.00           C  
ATOM   2129  O   GLY   147      37.892  50.080  23.796  1.00  0.00           O  
ATOM   2130  N   LEU   148      36.847  51.439  22.290  1.00  0.00           N  
ATOM   2131  H   LEU   148      37.049  52.082  21.536  1.00  0.00           H  
ATOM   2132  CA  LEU   148      35.766  51.919  23.195  1.00  0.00           C  
ATOM   2133  HA  LEU   148      36.309  52.283  24.065  1.00  0.00           H  
ATOM   2134  CB  LEU   148      34.835  52.931  22.521  1.00  0.00           C  
ATOM   2135  HB2 LEU   148      35.445  53.729  22.102  1.00  0.00           H  
ATOM   2136  HB3 LEU   148      34.344  52.489  21.657  1.00  0.00           H  
ATOM   2137  CG  LEU   148      33.963  53.675  23.542  1.00  0.00           C  
ATOM   2138  HG  LEU   148      33.447  52.869  24.061  1.00  0.00           H  
ATOM   2139  CD1 LEU   148      34.744  54.566  24.465  1.00  0.00           C  
ATOM   2140 HD11 LEU   148      35.233  55.298  23.825  1.00  0.00           H  
ATOM   2141 HD12 LEU   148      33.989  55.083  25.054  1.00  0.00           H  
ATOM   2142 HD13 LEU   148      35.338  54.041  25.210  1.00  0.00           H  
ATOM   2143  CD2 LEU   148      32.901  54.482  22.806  1.00  0.00           C  
ATOM   2144 HD21 LEU   148      32.207  53.814  22.299  1.00  0.00           H  
ATOM   2145 HD22 LEU   148      32.277  54.989  23.539  1.00  0.00           H  
ATOM   2146 HD23 LEU   148      33.264  55.206  22.080  1.00  0.00           H  
ATOM   2147  C   LEU   148      34.919  50.772  23.655  1.00  0.00           C  
ATOM   2148  O   LEU   148      34.585  50.603  24.810  1.00  0.00           O  
ATOM   2149  N   SER   149      34.757  49.824  22.716  1.00  0.00           N  
ATOM   2150  H   SER   149      34.953  49.971  21.735  1.00  0.00           H  
ATOM   2151  CA  SER   149      33.753  48.778  22.878  1.00  0.00           C  
ATOM   2152  HA  SER   149      32.890  49.274  23.316  1.00  0.00           H  
ATOM   2153  CB  SER   149      33.475  48.051  21.514  1.00  0.00           C  
ATOM   2154  HB2 SER   149      32.915  48.684  20.829  1.00  0.00           H  
ATOM   2155  HB3 SER   149      34.328  47.779  20.897  1.00  0.00           H  
ATOM   2156  OG  SER   149      32.594  46.975  21.708  1.00  0.00           O  
ATOM   2157  HG  SER   149      31.688  47.304  21.808  1.00  0.00           H  
ATOM   2158  C   SER   149      34.257  47.717  23.811  1.00  0.00           C  
ATOM   2159  O   SER   149      33.446  46.961  24.393  1.00  0.00           O  
ATOM   2160  N   LYS   150      35.598  47.618  23.965  1.00  0.00           N  
ATOM   2161  H   LYS   150      36.119  48.423  23.644  1.00  0.00           H  
ATOM   2162  CA  LYS   150      36.309  46.698  24.935  1.00  0.00           C  
ATOM   2163  HA  LYS   150      35.624  45.922  25.269  1.00  0.00           H  
ATOM   2164  CB  LYS   150      37.373  45.987  24.181  1.00  0.00           C  
ATOM   2165  HB2 LYS   150      38.068  46.671  23.697  1.00  0.00           H  
ATOM   2166  HB3 LYS   150      37.773  45.182  24.794  1.00  0.00           H  
ATOM   2167  CG  LYS   150      36.877  45.185  22.982  1.00  0.00           C  
ATOM   2168  HG2 LYS   150      36.551  45.819  22.161  1.00  0.00           H  
ATOM   2169  HG3 LYS   150      37.691  44.607  22.549  1.00  0.00           H  
ATOM   2170  CD  LYS   150      35.745  44.192  23.273  1.00  0.00           C  
ATOM   2171  HD2 LYS   150      36.111  43.226  23.616  1.00  0.00           H  
ATOM   2172  HD3 LYS   150      35.062  44.624  24.002  1.00  0.00           H  
ATOM   2173  CE  LYS   150      35.046  43.810  21.925  1.00  0.00           C  
ATOM   2174  HE2 LYS   150      35.028  44.735  21.353  1.00  0.00           H  
ATOM   2175  HE3 LYS   150      35.686  43.079  21.437  1.00  0.00           H  
ATOM   2176  NZ  LYS   150      33.744  43.220  22.135  1.00  0.00           N  
ATOM   2177  HZ1 LYS   150      33.134  43.980  22.486  1.00  0.00           H  
ATOM   2178  HZ2 LYS   150      33.278  42.817  21.302  1.00  0.00           H  
ATOM   2179  HZ3 LYS   150      33.811  42.432  22.804  1.00  0.00           H  
ATOM   2180  C   LYS   150      36.766  47.408  26.165  1.00  0.00           C  
ATOM   2181  O   LYS   150      36.827  46.780  27.207  1.00  0.00           O  
ATOM   2182  N   ALA   151      36.906  48.751  26.148  1.00  0.00           N  
ATOM   2183  H   ALA   151      36.736  49.347  25.348  1.00  0.00           H  
ATOM   2184  CA  ALA   151      37.063  49.540  27.353  1.00  0.00           C  
ATOM   2185  HA  ALA   151      37.870  49.147  27.968  1.00  0.00           H  
ATOM   2186  CB  ALA   151      37.314  50.920  26.916  1.00  0.00           C  
ATOM   2187  HB1 ALA   151      38.193  51.019  26.282  1.00  0.00           H  
ATOM   2188  HB2 ALA   151      36.451  51.281  26.360  1.00  0.00           H  
ATOM   2189  HB3 ALA   151      37.365  51.625  27.744  1.00  0.00           H  
ATOM   2190  C   ALA   151      35.762  49.363  28.086  1.00  0.00           C  
ATOM   2191  O   ALA   151      35.722  49.038  29.273  1.00  0.00           O  
ATOM   2192  N   LYS   152      34.627  49.392  27.322  1.00  0.00           N  
ATOM   2193  H   LYS   152      34.605  49.650  26.344  1.00  0.00           H  
ATOM   2194  CA  LYS   152      33.327  49.391  27.963  1.00  0.00           C  
ATOM   2195  HA  LYS   152      33.529  49.679  28.992  1.00  0.00           H  
ATOM   2196  CB  LYS   152      32.347  50.421  27.368  1.00  0.00           C  
ATOM   2197  HB2 LYS   152      32.090  50.184  26.338  1.00  0.00           H  
ATOM   2198  HB3 LYS   152      31.396  50.180  27.839  1.00  0.00           H  
ATOM   2199  CG  LYS   152      32.820  51.800  27.502  1.00  0.00           C  
ATOM   2200  HG2 LYS   152      33.071  52.087  28.521  1.00  0.00           H  
ATOM   2201  HG3 LYS   152      33.818  51.900  27.080  1.00  0.00           H  
ATOM   2202  CD  LYS   152      31.853  52.774  26.865  1.00  0.00           C  
ATOM   2203  HD2 LYS   152      32.359  53.710  26.636  1.00  0.00           H  
ATOM   2204  HD3 LYS   152      31.455  52.332  25.954  1.00  0.00           H  
ATOM   2205  CE  LYS   152      30.703  52.969  27.886  1.00  0.00           C  
ATOM   2206  HE2 LYS   152      30.134  52.057  28.051  1.00  0.00           H  
ATOM   2207  HE3 LYS   152      31.149  53.392  28.783  1.00  0.00           H  
ATOM   2208  NZ  LYS   152      29.684  53.880  27.381  1.00  0.00           N  
ATOM   2209  HZ1 LYS   152      29.655  53.919  26.346  1.00  0.00           H  
ATOM   2210  HZ2 LYS   152      28.816  53.537  27.829  1.00  0.00           H  
ATOM   2211  HZ3 LYS   152      29.896  54.808  27.787  1.00  0.00           H  
ATOM   2212  C   LYS   152      32.751  47.967  27.935  1.00  0.00           C  
ATOM   2213  O   LYS   152      31.933  47.568  27.127  1.00  0.00           O  
ATOM   2214  N   GLU   153      33.321  47.158  28.808  1.00  0.00           N  
ATOM   2215  H   GLU   153      34.096  47.518  29.348  1.00  0.00           H  
ATOM   2216  CA  GLU   153      33.050  45.727  28.812  1.00  0.00           C  
ATOM   2217  HA  GLU   153      31.972  45.621  28.711  1.00  0.00           H  
ATOM   2218  CB  GLU   153      33.706  44.942  27.657  1.00  0.00           C  
ATOM   2219  HB2 GLU   153      33.748  45.567  26.767  1.00  0.00           H  
ATOM   2220  HB3 GLU   153      34.652  44.470  27.911  1.00  0.00           H  
ATOM   2221  CG  GLU   153      32.822  43.700  27.358  1.00  0.00           C  
ATOM   2222  HG2 GLU   153      33.304  43.210  26.515  1.00  0.00           H  
ATOM   2223  HG3 GLU   153      32.895  43.066  28.240  1.00  0.00           H  
ATOM   2224  CD  GLU   153      31.339  44.044  27.017  1.00  0.00           C  
ATOM   2225  OE1 GLU   153      31.031  44.657  25.909  1.00  0.00           O  
ATOM   2226  OE2 GLU   153      30.434  43.613  27.803  1.00  0.00           O  
ATOM   2227  C   GLU   153      33.321  45.145  30.197  1.00  0.00           C  
ATOM   2228  O   GLU   153      34.209  44.334  30.429  1.00  0.00           O  
ATOM   2229  N   GLY   154      32.510  45.573  31.231  1.00  0.00           N  
ATOM   2230  H   GLY   154      31.684  46.099  30.978  1.00  0.00           H  
ATOM   2231  CA  GLY   154      32.776  45.372  32.649  1.00  0.00           C  
ATOM   2232  HA2 GLY   154      31.824  45.309  33.171  1.00  0.00           H  
ATOM   2233  HA3 GLY   154      33.165  44.365  32.778  1.00  0.00           H  
ATOM   2234  C   GLY   154      33.832  46.418  33.129  1.00  0.00           C  
ATOM   2235  O   GLY   154      34.262  47.191  32.293  1.00  0.00           O  
ATOM   2236  N   VAL   155      34.293  46.448  34.404  1.00  0.00           N  
ATOM   2237  H   VAL   155      33.853  45.816  35.060  1.00  0.00           H  
ATOM   2238  CA  VAL   155      35.080  47.583  34.954  1.00  0.00           C  
ATOM   2239  HA  VAL   155      35.851  47.955  34.283  1.00  0.00           H  
ATOM   2240  CB  VAL   155      34.101  48.717  35.456  1.00  0.00           C  
ATOM   2241  HB  VAL   155      33.925  48.442  36.494  1.00  0.00           H  
ATOM   2242  CG1 VAL   155      34.769  50.052  35.428  1.00  0.00           C  
ATOM   2243 HG11 VAL   155      35.663  50.013  36.046  1.00  0.00           H  
ATOM   2244 HG12 VAL   155      34.917  50.228  34.365  1.00  0.00           H  
ATOM   2245 HG13 VAL   155      34.133  50.793  35.910  1.00  0.00           H  
ATOM   2246  CG2 VAL   155      32.693  48.869  34.872  1.00  0.00           C  
ATOM   2247 HG21 VAL   155      32.749  49.217  33.843  1.00  0.00           H  
ATOM   2248 HG22 VAL   155      32.022  48.024  35.013  1.00  0.00           H  
ATOM   2249 HG23 VAL   155      32.183  49.672  35.401  1.00  0.00           H  
ATOM   2250  C   VAL   155      35.947  47.025  36.103  1.00  0.00           C  
ATOM   2251  O   VAL   155      35.498  46.106  36.828  1.00  0.00           O  
ATOM   2252  N   VAL   156      37.128  47.700  36.290  1.00  0.00           N  
ATOM   2253  H   VAL   156      37.465  48.465  35.722  1.00  0.00           H  
ATOM   2254  CA  VAL   156      37.926  47.395  37.517  1.00  0.00           C  
ATOM   2255  HA  VAL   156      37.234  46.854  38.160  1.00  0.00           H  
ATOM   2256  CB  VAL   156      39.085  46.546  37.080  1.00  0.00           C  
ATOM   2257  HB  VAL   156      39.679  46.509  37.991  1.00  0.00           H  
ATOM   2258  CG1 VAL   156      38.662  45.091  36.753  1.00  0.00           C  
ATOM   2259 HG11 VAL   156      39.448  44.372  36.532  1.00  0.00           H  
ATOM   2260 HG12 VAL   156      38.053  44.653  37.541  1.00  0.00           H  
ATOM   2261 HG13 VAL   156      37.992  45.200  35.903  1.00  0.00           H  
ATOM   2262  CG2 VAL   156      39.965  47.055  35.980  1.00  0.00           C  
ATOM   2263 HG21 VAL   156      39.425  47.216  35.050  1.00  0.00           H  
ATOM   2264 HG22 VAL   156      40.398  47.981  36.354  1.00  0.00           H  
ATOM   2265 HG23 VAL   156      40.672  46.237  35.855  1.00  0.00           H  
ATOM   2266  C   VAL   156      38.505  48.606  38.241  1.00  0.00           C  
ATOM   2267  O   VAL   156      38.646  49.751  37.825  1.00  0.00           O  
ATOM   2268  N   ALA   157      39.085  48.328  39.474  1.00  0.00           N  
ATOM   2269  H   ALA   157      39.043  47.396  39.863  1.00  0.00           H  
ATOM   2270  CA  ALA   157      39.584  49.356  40.371  1.00  0.00           C  
ATOM   2271  HA  ALA   157      39.617  50.323  39.874  1.00  0.00           H  
ATOM   2272  CB  ALA   157      38.687  49.424  41.567  1.00  0.00           C  
ATOM   2273  HB1 ALA   157      38.101  48.515  41.691  1.00  0.00           H  
ATOM   2274  HB2 ALA   157      39.235  49.555  42.498  1.00  0.00           H  
ATOM   2275  HB3 ALA   157      38.033  50.283  41.439  1.00  0.00           H  
ATOM   2276  C   ALA   157      41.006  49.000  40.735  1.00  0.00           C  
ATOM   2277  O   ALA   157      41.494  47.864  40.638  1.00  0.00           O  
ATOM   2278  N   ALA   158      41.776  50.050  41.044  1.00  0.00           N  
ATOM   2279  H   ALA   158      41.450  51.007  41.016  1.00  0.00           H  
ATOM   2280  CA  ALA   158      43.200  50.004  41.152  1.00  0.00           C  
ATOM   2281  HA  ALA   158      43.508  49.112  41.693  1.00  0.00           H  
ATOM   2282  CB  ALA   158      43.825  50.038  39.718  1.00  0.00           C  
ATOM   2283  HB1 ALA   158      43.472  49.288  39.013  1.00  0.00           H  
ATOM   2284  HB2 ALA   158      43.720  51.048  39.325  1.00  0.00           H  
ATOM   2285  HB3 ALA   158      44.912  49.991  39.743  1.00  0.00           H  
ATOM   2286  C   ALA   158      43.629  51.254  42.001  1.00  0.00           C  
ATOM   2287  O   ALA   158      43.106  52.415  41.885  1.00  0.00           O  
ATOM   2288  N   ALA   159      44.738  51.100  42.779  1.00  0.00           N  
ATOM   2289  H   ALA   159      45.338  50.286  42.770  1.00  0.00           H  
ATOM   2290  CA  ALA   159      45.226  52.141  43.668  1.00  0.00           C  
ATOM   2291  HA  ALA   159      45.302  53.102  43.164  1.00  0.00           H  
ATOM   2292  CB  ALA   159      44.439  52.221  44.971  1.00  0.00           C  
ATOM   2293  HB1 ALA   159      44.810  53.025  45.603  1.00  0.00           H  
ATOM   2294  HB2 ALA   159      43.415  52.408  44.655  1.00  0.00           H  
ATOM   2295  HB3 ALA   159      44.412  51.233  45.427  1.00  0.00           H  
ATOM   2296  C   ALA   159      46.633  51.814  44.096  1.00  0.00           C  
ATOM   2297  O   ALA   159      47.138  50.730  43.857  1.00  0.00           O  
ATOM   2298  N   GLU   160      47.394  52.818  44.625  1.00  0.00           N  
ATOM   2299  H   GLU   160      47.006  53.701  44.927  1.00  0.00           H  
ATOM   2300  CA  GLU   160      48.772  52.775  44.909  1.00  0.00           C  
ATOM   2301  HA  GLU   160      48.919  51.801  45.370  1.00  0.00           H  
ATOM   2302  CB  GLU   160      49.514  52.842  43.599  1.00  0.00           C  
ATOM   2303  HB2 GLU   160      49.135  52.121  42.877  1.00  0.00           H  
ATOM   2304  HB3 GLU   160      49.363  53.855  43.230  1.00  0.00           H  
ATOM   2305  CG  GLU   160      50.984  52.532  43.804  1.00  0.00           C  
ATOM   2306  HG2 GLU   160      51.482  52.561  42.837  1.00  0.00           H  
ATOM   2307  HG3 GLU   160      51.399  53.328  44.418  1.00  0.00           H  
ATOM   2308  CD  GLU   160      51.447  51.246  44.437  1.00  0.00           C  
ATOM   2309  OE1 GLU   160      51.333  50.196  43.733  1.00  0.00           O  
ATOM   2310  OE2 GLU   160      51.821  51.140  45.622  1.00  0.00           O  
ATOM   2311  C   GLU   160      49.344  53.882  45.940  1.00  0.00           C  
ATOM   2312  O   GLU   160      49.054  55.070  45.980  1.00  0.00           O  
ATOM   2313  N   LYS   161      50.334  53.473  46.790  1.00  0.00           N  
ATOM   2314  H   LYS   161      50.714  52.537  46.746  1.00  0.00           H  
ATOM   2315  CA  LYS   161      51.009  54.307  47.744  1.00  0.00           C  
ATOM   2316  HA  LYS   161      50.297  54.923  48.288  1.00  0.00           H  
ATOM   2317  CB  LYS   161      51.827  53.544  48.762  1.00  0.00           C  
ATOM   2318  HB2 LYS   161      52.570  52.960  48.222  1.00  0.00           H  
ATOM   2319  HB3 LYS   161      52.300  54.167  49.518  1.00  0.00           H  
ATOM   2320  CG  LYS   161      50.923  52.548  49.510  1.00  0.00           C  
ATOM   2321  HG2 LYS   161      49.965  52.978  49.796  1.00  0.00           H  
ATOM   2322  HG3 LYS   161      50.642  51.736  48.842  1.00  0.00           H  
ATOM   2323  CD  LYS   161      51.521  51.917  50.729  1.00  0.00           C  
ATOM   2324  HD2 LYS   161      52.507  51.601  50.395  1.00  0.00           H  
ATOM   2325  HD3 LYS   161      51.760  52.708  51.436  1.00  0.00           H  
ATOM   2326  CE  LYS   161      50.649  50.748  51.242  1.00  0.00           C  
ATOM   2327  HE2 LYS   161      49.818  51.208  51.772  1.00  0.00           H  
ATOM   2328  HE3 LYS   161      50.312  50.159  50.393  1.00  0.00           H  
ATOM   2329  NZ  LYS   161      51.522  49.846  52.195  1.00  0.00           N  
ATOM   2330  HZ1 LYS   161      52.436  49.590  51.780  1.00  0.00           H  
ATOM   2331  HZ2 LYS   161      51.759  50.434  53.014  1.00  0.00           H  
ATOM   2332  HZ3 LYS   161      50.994  49.015  52.518  1.00  0.00           H  
ATOM   2333  C   LYS   161      51.845  55.328  47.005  1.00  0.00           C  
ATOM   2334  O   LYS   161      52.603  54.996  46.102  1.00  0.00           O  
ATOM   2335  N   THR   162      51.742  56.547  47.437  1.00  0.00           N  
ATOM   2336  H   THR   162      51.109  56.795  48.186  1.00  0.00           H  
ATOM   2337  CA  THR   162      52.171  57.707  46.567  1.00  0.00           C  
ATOM   2338  HA  THR   162      52.968  57.426  45.883  1.00  0.00           H  
ATOM   2339  CB  THR   162      51.014  58.296  45.732  1.00  0.00           C  
ATOM   2340  HB  THR   162      50.227  58.692  46.369  1.00  0.00           H  
ATOM   2341  CG2 THR   162      51.471  59.390  44.749  1.00  0.00           C  
ATOM   2342 HG21 THR   162      50.656  59.803  44.158  1.00  0.00           H  
ATOM   2343 HG22 THR   162      51.765  60.189  45.426  1.00  0.00           H  
ATOM   2344 HG23 THR   162      52.365  59.156  44.175  1.00  0.00           H  
ATOM   2345  OG1 THR   162      50.462  57.214  45.000  1.00  0.00           O  
ATOM   2346  HG1 THR   162      50.090  56.538  45.587  1.00  0.00           H  
ATOM   2347  C   THR   162      52.826  58.648  47.473  1.00  0.00           C  
ATOM   2348  O   THR   162      52.284  59.756  47.771  1.00  0.00           O  
ATOM   2349  N   LYS   163      54.011  58.257  48.050  1.00  0.00           N  
ATOM   2350  H   LYS   163      54.453  57.421  47.690  1.00  0.00           H  
ATOM   2351  CA  LYS   163      54.618  58.962  49.114  1.00  0.00           C  
ATOM   2352  HA  LYS   163      55.516  58.434  49.425  1.00  0.00           H  
ATOM   2353  CB  LYS   163      55.098  60.438  48.726  1.00  0.00           C  
ATOM   2354  HB2 LYS   163      54.254  61.096  48.527  1.00  0.00           H  
ATOM   2355  HB3 LYS   163      55.568  60.910  49.586  1.00  0.00           H  
ATOM   2356  CG  LYS   163      56.066  60.256  47.549  1.00  0.00           C  
ATOM   2357  HG2 LYS   163      56.668  59.360  47.678  1.00  0.00           H  
ATOM   2358  HG3 LYS   163      55.569  60.354  46.585  1.00  0.00           H  
ATOM   2359  CD  LYS   163      57.032  61.451  47.567  1.00  0.00           C  
ATOM   2360  HD2 LYS   163      56.449  62.343  47.343  1.00  0.00           H  
ATOM   2361  HD3 LYS   163      57.682  61.477  48.439  1.00  0.00           H  
ATOM   2362  CE  LYS   163      58.074  61.185  46.514  1.00  0.00           C  
ATOM   2363  HE2 LYS   163      58.741  62.040  46.596  1.00  0.00           H  
ATOM   2364  HE3 LYS   163      58.622  60.297  46.820  1.00  0.00           H  
ATOM   2365  NZ  LYS   163      57.530  61.260  45.095  1.00  0.00           N  
ATOM   2366  HZ1 LYS   163      57.068  62.172  44.930  1.00  0.00           H  
ATOM   2367  HZ2 LYS   163      58.258  61.116  44.373  1.00  0.00           H  
ATOM   2368  HZ3 LYS   163      56.807  60.524  45.003  1.00  0.00           H  
ATOM   2369  C   LYS   163      53.722  58.844  50.337  1.00  0.00           C  
ATOM   2370  O   LYS   163      53.563  57.762  50.913  1.00  0.00           O  
ATOM   2371  N   GLN   164      53.239  59.982  50.844  1.00  0.00           N  
ATOM   2372  H   GLN   164      53.744  60.804  50.543  1.00  0.00           H  
ATOM   2373  CA  GLN   164      52.329  60.052  51.988  1.00  0.00           C  
ATOM   2374  HA  GLN   164      52.440  59.222  52.683  1.00  0.00           H  
ATOM   2375  CB  GLN   164      52.640  61.391  52.710  1.00  0.00           C  
ATOM   2376  HB2 GLN   164      53.716  61.461  52.860  1.00  0.00           H  
ATOM   2377  HB3 GLN   164      52.398  62.295  52.155  1.00  0.00           H  
ATOM   2378  CG  GLN   164      52.284  61.418  54.147  1.00  0.00           C  
ATOM   2379  HG2 GLN   164      52.691  60.560  54.679  1.00  0.00           H  
ATOM   2380  HG3 GLN   164      52.799  62.231  54.655  1.00  0.00           H  
ATOM   2381  CD  GLN   164      50.804  61.562  54.390  1.00  0.00           C  
ATOM   2382  OE1 GLN   164      50.009  62.293  53.768  1.00  0.00           O  
ATOM   2383  NE2 GLN   164      50.277  60.783  55.350  1.00  0.00           N  
ATOM   2384 HE21 GLN   164      49.282  60.675  55.200  1.00  0.00           H  
ATOM   2385 HE22 GLN   164      50.802  60.053  55.813  1.00  0.00           H  
ATOM   2386  C   GLN   164      50.866  59.897  51.543  1.00  0.00           C  
ATOM   2387  O   GLN   164      50.056  59.357  52.293  1.00  0.00           O  
ATOM   2388  N   GLY   165      50.639  60.408  50.316  1.00  0.00           N  
ATOM   2389  H   GLY   165      51.479  60.609  49.791  1.00  0.00           H  
ATOM   2390  CA  GLY   165      49.386  60.344  49.619  1.00  0.00           C  
ATOM   2391  HA2 GLY   165      48.618  60.503  50.372  1.00  0.00           H  
ATOM   2392  HA3 GLY   165      49.334  61.157  48.898  1.00  0.00           H  
ATOM   2393  C   GLY   165      49.258  59.031  48.914  1.00  0.00           C  
ATOM   2394  O   GLY   165      49.883  58.062  49.255  1.00  0.00           O  
ATOM   2395  N   VAL   166      48.221  58.891  47.969  1.00  0.00           N  
ATOM   2396  H   VAL   166      47.637  59.676  47.714  1.00  0.00           H  
ATOM   2397  CA  VAL   166      47.761  57.681  47.313  1.00  0.00           C  
ATOM   2398  HA  VAL   166      48.600  57.050  47.028  1.00  0.00           H  
ATOM   2399  CB  VAL   166      46.774  56.871  48.220  1.00  0.00           C  
ATOM   2400  HB  VAL   166      47.244  56.586  49.159  1.00  0.00           H  
ATOM   2401  CG1 VAL   166      45.635  57.803  48.736  1.00  0.00           C  
ATOM   2402 HG11 VAL   166      46.022  58.548  49.429  1.00  0.00           H  
ATOM   2403 HG12 VAL   166      45.109  58.328  47.942  1.00  0.00           H  
ATOM   2404 HG13 VAL   166      44.971  57.142  49.289  1.00  0.00           H  
ATOM   2405  CG2 VAL   166      46.227  55.582  47.551  1.00  0.00           C  
ATOM   2406 HG21 VAL   166      45.771  55.804  46.588  1.00  0.00           H  
ATOM   2407 HG22 VAL   166      47.171  55.058  47.416  1.00  0.00           H  
ATOM   2408 HG23 VAL   166      45.537  55.067  48.217  1.00  0.00           H  
ATOM   2409  C   VAL   166      47.067  57.972  45.977  1.00  0.00           C  
ATOM   2410  O   VAL   166      46.374  59.027  45.887  1.00  0.00           O  
ATOM   2411  N   ALA   167      47.160  57.138  44.851  1.00  0.00           N  
ATOM   2412  H   ALA   167      47.804  56.358  44.872  1.00  0.00           H  
ATOM   2413  CA  ALA   167      46.501  57.323  43.530  1.00  0.00           C  
ATOM   2414  HA  ALA   167      46.277  58.386  43.480  1.00  0.00           H  
ATOM   2415  CB  ALA   167      47.557  57.071  42.475  1.00  0.00           C  
ATOM   2416  HB1 ALA   167      47.152  57.480  41.551  1.00  0.00           H  
ATOM   2417  HB2 ALA   167      48.511  57.580  42.603  1.00  0.00           H  
ATOM   2418  HB3 ALA   167      47.616  56.007  42.255  1.00  0.00           H  
ATOM   2419  C   ALA   167      45.324  56.289  43.400  1.00  0.00           C  
ATOM   2420  O   ALA   167      45.393  55.208  44.018  1.00  0.00           O  
ATOM   2421  N   GLU   168      44.356  56.523  42.525  1.00  0.00           N  
ATOM   2422  H   GLU   168      44.367  57.355  41.951  1.00  0.00           H  
ATOM   2423  CA  GLU   168      43.122  55.917  42.800  1.00  0.00           C  
ATOM   2424  HA  GLU   168      43.419  54.906  43.071  1.00  0.00           H  
ATOM   2425  CB  GLU   168      42.485  56.599  44.008  1.00  0.00           C  
ATOM   2426  HB2 GLU   168      43.212  56.633  44.817  1.00  0.00           H  
ATOM   2427  HB3 GLU   168      42.312  57.658  43.830  1.00  0.00           H  
ATOM   2428  CG  GLU   168      41.229  55.793  44.380  1.00  0.00           C  
ATOM   2429  HG2 GLU   168      41.192  54.915  43.738  1.00  0.00           H  
ATOM   2430  HG3 GLU   168      41.223  55.457  45.415  1.00  0.00           H  
ATOM   2431  CD  GLU   168      39.976  56.578  44.217  1.00  0.00           C  
ATOM   2432  OE1 GLU   168      39.422  56.832  43.159  1.00  0.00           O  
ATOM   2433  OE2 GLU   168      39.418  56.871  45.302  1.00  0.00           O  
ATOM   2434  C   GLU   168      42.281  55.964  41.562  1.00  0.00           C  
ATOM   2435  O   GLU   168      42.145  57.036  40.933  1.00  0.00           O  
ATOM   2436  N   ALA   169      41.549  54.830  41.226  1.00  0.00           N  
ATOM   2437  H   ALA   169      41.528  54.001  41.804  1.00  0.00           H  
ATOM   2438  CA  ALA   169      40.784  54.796  39.997  1.00  0.00           C  
ATOM   2439  HA  ALA   169      40.247  55.733  39.876  1.00  0.00           H  
ATOM   2440  CB  ALA   169      41.815  54.663  38.863  1.00  0.00           C  
ATOM   2441  HB1 ALA   169      42.427  53.770  38.974  1.00  0.00           H  
ATOM   2442  HB2 ALA   169      41.379  54.681  37.867  1.00  0.00           H  
ATOM   2443  HB3 ALA   169      42.466  55.533  38.915  1.00  0.00           H  
ATOM   2444  C   ALA   169      39.814  53.630  40.012  1.00  0.00           C  
ATOM   2445  O   ALA   169      39.947  52.564  40.688  1.00  0.00           O  
ATOM   2446  N   ALA   170      38.775  53.817  39.123  1.00  0.00           N  
ATOM   2447  H   ALA   170      38.693  54.761  38.769  1.00  0.00           H  
ATOM   2448  CA  ALA   170      37.762  52.835  38.844  1.00  0.00           C  
ATOM   2449  HA  ALA   170      38.238  51.884  39.071  1.00  0.00           H  
ATOM   2450  CB  ALA   170      36.700  52.977  39.887  1.00  0.00           C  
ATOM   2451  HB1 ALA   170      37.180  52.807  40.849  1.00  0.00           H  
ATOM   2452  HB2 ALA   170      36.146  53.909  39.978  1.00  0.00           H  
ATOM   2453  HB3 ALA   170      35.895  52.253  39.780  1.00  0.00           H  
ATOM   2454  C   ALA   170      37.228  52.950  37.437  1.00  0.00           C  
ATOM   2455  O   ALA   170      36.404  53.891  37.176  1.00  0.00           O  
ATOM   2456  N   GLY   171      37.587  51.982  36.563  1.00  0.00           N  
ATOM   2457  H   GLY   171      38.051  51.143  36.884  1.00  0.00           H  
ATOM   2458  CA  GLY   171      37.492  52.221  35.169  1.00  0.00           C  
ATOM   2459  HA2 GLY   171      36.408  52.150  35.103  1.00  0.00           H  
ATOM   2460  HA3 GLY   171      37.958  53.172  34.923  1.00  0.00           H  
ATOM   2461  C   GLY   171      38.186  51.021  34.396  1.00  0.00           C  
ATOM   2462  O   GLY   171      38.249  49.957  34.921  1.00  0.00           O  
ATOM   2463  N   LYS   172      38.448  51.191  33.070  1.00  0.00           N  
ATOM   2464  H   LYS   172      38.247  52.131  32.756  1.00  0.00           H  
ATOM   2465  CA  LYS   172      38.940  50.053  32.250  1.00  0.00           C  
ATOM   2466  HA  LYS   172      39.660  49.419  32.761  1.00  0.00           H  
ATOM   2467  CB  LYS   172      37.832  49.121  31.781  1.00  0.00           C  
ATOM   2468  HB2 LYS   172      37.310  48.784  32.675  1.00  0.00           H  
ATOM   2469  HB3 LYS   172      37.186  49.666  31.096  1.00  0.00           H  
ATOM   2470  CG  LYS   172      38.370  47.895  31.072  1.00  0.00           C  
ATOM   2471  HG2 LYS   172      38.480  48.140  30.018  1.00  0.00           H  
ATOM   2472  HG3 LYS   172      39.335  47.610  31.486  1.00  0.00           H  
ATOM   2473  CD  LYS   172      37.406  46.699  31.122  1.00  0.00           C  
ATOM   2474  HD2 LYS   172      36.450  46.876  30.635  1.00  0.00           H  
ATOM   2475  HD3 LYS   172      37.995  45.939  30.613  1.00  0.00           H  
ATOM   2476  CE  LYS   172      37.217  45.896  32.441  1.00  0.00           C  
ATOM   2477  HE2 LYS   172      38.194  45.626  32.833  1.00  0.00           H  
ATOM   2478  HE3 LYS   172      36.749  46.520  33.199  1.00  0.00           H  
ATOM   2479  NZ  LYS   172      36.469  44.638  32.165  1.00  0.00           N  
ATOM   2480  HZ1 LYS   172      36.236  44.050  32.985  1.00  0.00           H  
ATOM   2481  HZ2 LYS   172      35.634  44.859  31.594  1.00  0.00           H  
ATOM   2482  HZ3 LYS   172      37.003  43.919  31.644  1.00  0.00           H  
ATOM   2483  C   LYS   172      39.590  50.672  31.025  1.00  0.00           C  
ATOM   2484  O   LYS   172      39.188  51.744  30.594  1.00  0.00           O  
ATOM   2485  N   THR   173      40.421  49.911  30.346  1.00  0.00           N  
ATOM   2486  H   THR   173      40.685  49.010  30.722  1.00  0.00           H  
ATOM   2487  CA  THR   173      41.119  50.448  29.113  1.00  0.00           C  
ATOM   2488  HA  THR   173      40.434  51.154  28.650  1.00  0.00           H  
ATOM   2489  CB  THR   173      42.448  51.192  29.545  1.00  0.00           C  
ATOM   2490  HB  THR   173      42.109  51.966  30.230  1.00  0.00           H  
ATOM   2491  CG2 THR   173      43.478  50.378  30.316  1.00  0.00           C  
ATOM   2492 HG21 THR   173      44.152  50.944  30.955  1.00  0.00           H  
ATOM   2493 HG22 THR   173      42.951  49.679  30.962  1.00  0.00           H  
ATOM   2494 HG23 THR   173      44.068  49.889  29.544  1.00  0.00           H  
ATOM   2495  OG1 THR   173      43.120  51.926  28.462  1.00  0.00           O  
ATOM   2496  HG1 THR   173      43.077  52.846  28.763  1.00  0.00           H  
ATOM   2497  C   THR   173      41.453  49.383  28.063  1.00  0.00           C  
ATOM   2498  O   THR   173      41.277  48.186  28.253  1.00  0.00           O  
ATOM   2499  N   LYS   174      42.087  49.861  26.937  1.00  0.00           N  
ATOM   2500  H   LYS   174      42.224  50.858  27.037  1.00  0.00           H  
ATOM   2501  CA  LYS   174      42.578  49.036  25.844  1.00  0.00           C  
ATOM   2502  HA  LYS   174      42.888  48.157  26.405  1.00  0.00           H  
ATOM   2503  CB  LYS   174      41.553  48.813  24.738  1.00  0.00           C  
ATOM   2504  HB2 LYS   174      40.667  48.331  25.146  1.00  0.00           H  
ATOM   2505  HB3 LYS   174      41.083  49.703  24.323  1.00  0.00           H  
ATOM   2506  CG  LYS   174      42.191  47.927  23.649  1.00  0.00           C  
ATOM   2507  HG2 LYS   174      41.528  47.831  22.792  1.00  0.00           H  
ATOM   2508  HG3 LYS   174      43.092  48.412  23.278  1.00  0.00           H  
ATOM   2509  CD  LYS   174      42.629  46.526  24.199  1.00  0.00           C  
ATOM   2510  HD2 LYS   174      43.260  46.672  25.074  1.00  0.00           H  
ATOM   2511  HD3 LYS   174      41.734  46.064  24.610  1.00  0.00           H  
ATOM   2512  CE  LYS   174      43.444  45.703  23.200  1.00  0.00           C  
ATOM   2513  HE2 LYS   174      43.028  45.775  22.198  1.00  0.00           H  
ATOM   2514  HE3 LYS   174      44.396  46.216  23.092  1.00  0.00           H  
ATOM   2515  NZ  LYS   174      43.467  44.308  23.596  1.00  0.00           N  
ATOM   2516  HZ1 LYS   174      43.579  44.148  24.614  1.00  0.00           H  
ATOM   2517  HZ2 LYS   174      42.561  43.882  23.332  1.00  0.00           H  
ATOM   2518  HZ3 LYS   174      44.135  43.819  22.975  1.00  0.00           H  
ATOM   2519  C   LYS   174      43.845  49.845  25.410  1.00  0.00           C  
ATOM   2520  O   LYS   174      43.714  51.006  25.102  1.00  0.00           O  
ATOM   2521  N   GLU   175      44.929  49.044  25.306  1.00  0.00           N  
ATOM   2522  H   GLU   175      44.851  48.124  25.716  1.00  0.00           H  
ATOM   2523  CA  GLU   175      46.196  49.608  24.795  1.00  0.00           C  
ATOM   2524  HA  GLU   175      46.872  48.758  24.746  1.00  0.00           H  
ATOM   2525  CB  GLU   175      46.043  50.069  23.271  1.00  0.00           C  
ATOM   2526  HB2 GLU   175      45.379  49.460  22.661  1.00  0.00           H  
ATOM   2527  HB3 GLU   175      45.668  51.090  23.263  1.00  0.00           H  
ATOM   2528  CG  GLU   175      47.417  50.076  22.516  1.00  0.00           C  
ATOM   2529  HG2 GLU   175      47.715  51.062  22.165  1.00  0.00           H  
ATOM   2530  HG3 GLU   175      48.236  49.962  23.224  1.00  0.00           H  
ATOM   2531  CD  GLU   175      47.528  48.989  21.377  1.00  0.00           C  
ATOM   2532  OE1 GLU   175      48.434  48.126  21.466  1.00  0.00           O  
ATOM   2533  OE2 GLU   175      46.693  48.925  20.431  1.00  0.00           O  
ATOM   2534  C   GLU   175      46.791  50.699  25.756  1.00  0.00           C  
ATOM   2535  O   GLU   175      47.946  51.082  25.540  1.00  0.00           O  
ATOM   2536  N   GLY   176      46.157  51.055  26.931  1.00  0.00           N  
ATOM   2537  H   GLY   176      45.363  50.533  27.278  1.00  0.00           H  
ATOM   2538  CA  GLY   176      46.686  52.131  27.767  1.00  0.00           C  
ATOM   2539  HA2 GLY   176      46.177  52.154  28.727  1.00  0.00           H  
ATOM   2540  HA3 GLY   176      47.722  51.861  27.957  1.00  0.00           H  
ATOM   2541  C   GLY   176      46.468  53.461  27.095  1.00  0.00           C  
ATOM   2542  O   GLY   176      47.067  54.427  27.555  1.00  0.00           O  
ATOM   2543  N   VAL   177      45.532  53.587  26.132  1.00  0.00           N  
ATOM   2544  H   VAL   177      45.132  52.744  25.743  1.00  0.00           H  
ATOM   2545  CA  VAL   177      45.254  54.921  25.529  1.00  0.00           C  
ATOM   2546  HA  VAL   177      45.782  55.681  26.100  1.00  0.00           H  
ATOM   2547  CB  VAL   177      45.859  55.106  24.128  1.00  0.00           C  
ATOM   2548  HB  VAL   177      45.758  56.126  23.762  1.00  0.00           H  
ATOM   2549  CG1 VAL   177      47.354  54.774  23.902  1.00  0.00           C  
ATOM   2550 HG11 VAL   177      47.932  55.366  24.608  1.00  0.00           H  
ATOM   2551 HG12 VAL   177      47.580  53.744  24.172  1.00  0.00           H  
ATOM   2552 HG13 VAL   177      47.752  54.877  22.894  1.00  0.00           H  
ATOM   2553  CG2 VAL   177      45.000  54.264  23.137  1.00  0.00           C  
ATOM   2554 HG21 VAL   177      44.851  53.232  23.446  1.00  0.00           H  
ATOM   2555 HG22 VAL   177      44.061  54.770  22.919  1.00  0.00           H  
ATOM   2556 HG23 VAL   177      45.512  54.267  22.177  1.00  0.00           H  
ATOM   2557  C   VAL   177      43.853  55.435  25.549  1.00  0.00           C  
ATOM   2558  O   VAL   177      43.672  56.537  25.076  1.00  0.00           O  
ATOM   2559  N   LEU   178      42.894  54.695  26.087  1.00  0.00           N  
ATOM   2560  H   LEU   178      43.236  53.894  26.600  1.00  0.00           H  
ATOM   2561  CA  LEU   178      41.584  55.122  26.223  1.00  0.00           C  
ATOM   2562  HA  LEU   178      41.552  56.209  26.233  1.00  0.00           H  
ATOM   2563  CB  LEU   178      40.745  54.677  24.975  1.00  0.00           C  
ATOM   2564  HB2 LEU   178      41.106  55.085  24.033  1.00  0.00           H  
ATOM   2565  HB3 LEU   178      40.864  53.595  24.961  1.00  0.00           H  
ATOM   2566  CG  LEU   178      39.197  54.817  24.865  1.00  0.00           C  
ATOM   2567  HG  LEU   178      38.680  54.756  25.820  1.00  0.00           H  
ATOM   2568  CD1 LEU   178      38.842  56.189  24.203  1.00  0.00           C  
ATOM   2569 HD11 LEU   178      37.771  56.356  24.291  1.00  0.00           H  
ATOM   2570 HD12 LEU   178      39.242  56.997  24.812  1.00  0.00           H  
ATOM   2571 HD13 LEU   178      39.208  56.294  23.183  1.00  0.00           H  
ATOM   2572  CD2 LEU   178      38.670  53.660  23.974  1.00  0.00           C  
ATOM   2573 HD21 LEU   178      39.419  53.534  23.196  1.00  0.00           H  
ATOM   2574 HD22 LEU   178      38.702  52.806  24.648  1.00  0.00           H  
ATOM   2575 HD23 LEU   178      37.646  53.809  23.637  1.00  0.00           H  
ATOM   2576  C   LEU   178      41.045  54.595  27.551  1.00  0.00           C  
ATOM   2577  O   LEU   178      40.441  53.543  27.596  1.00  0.00           O  
ATOM   2578  N   TYR   179      41.403  55.325  28.606  1.00  0.00           N  
ATOM   2579  H   TYR   179      42.077  56.076  28.547  1.00  0.00           H  
ATOM   2580  CA  TYR   179      40.795  55.014  29.823  1.00  0.00           C  
ATOM   2581  HA  TYR   179      40.841  53.937  29.967  1.00  0.00           H  
ATOM   2582  CB  TYR   179      41.575  55.665  30.969  1.00  0.00           C  
ATOM   2583  HB2 TYR   179      42.634  55.654  30.722  1.00  0.00           H  
ATOM   2584  HB3 TYR   179      41.310  56.718  30.903  1.00  0.00           H  
ATOM   2585  CG  TYR   179      41.216  55.078  32.260  1.00  0.00           C  
ATOM   2586  CD1 TYR   179      40.418  55.828  33.134  1.00  0.00           C  
ATOM   2587  HD1 TYR   179      40.131  56.862  32.984  1.00  0.00           H  
ATOM   2588  CE1 TYR   179      39.954  55.225  34.362  1.00  0.00           C  
ATOM   2589  HE1 TYR   179      39.216  55.766  34.942  1.00  0.00           H  
ATOM   2590  CZ  TYR   179      40.425  53.937  34.778  1.00  0.00           C  
ATOM   2591  OH  TYR   179      40.120  53.391  35.968  1.00  0.00           O  
ATOM   2592  HH  TYR   179      39.770  54.087  36.545  1.00  0.00           H  
ATOM   2593  CE2 TYR   179      41.213  53.226  33.843  1.00  0.00           C  
ATOM   2594  HE2 TYR   179      41.571  52.221  34.030  1.00  0.00           H  
ATOM   2595  CD2 TYR   179      41.644  53.761  32.675  1.00  0.00           C  
ATOM   2596  HD2 TYR   179      42.353  53.173  32.105  1.00  0.00           H  
ATOM   2597  C   TYR   179      39.334  55.493  30.052  1.00  0.00           C  
ATOM   2598  O   TYR   179      39.016  56.652  29.849  1.00  0.00           O  
ATOM   2599  N   VAL   180      38.458  54.521  30.439  1.00  0.00           N  
ATOM   2600  H   VAL   180      38.714  53.543  30.448  1.00  0.00           H  
ATOM   2601  CA  VAL   180      37.010  54.853  30.534  1.00  0.00           C  
ATOM   2602  HA  VAL   180      36.856  55.901  30.285  1.00  0.00           H  
ATOM   2603  CB  VAL   180      36.151  54.055  29.601  1.00  0.00           C  
ATOM   2604  HB  VAL   180      36.179  52.983  29.787  1.00  0.00           H  
ATOM   2605  CG1 VAL   180      34.694  54.411  29.758  1.00  0.00           C  
ATOM   2606 HG11 VAL   180      34.019  53.880  29.090  1.00  0.00           H  
ATOM   2607 HG12 VAL   180      34.356  54.116  30.749  1.00  0.00           H  
ATOM   2608 HG13 VAL   180      34.645  55.480  29.561  1.00  0.00           H  
ATOM   2609  CG2 VAL   180      36.667  54.345  28.237  1.00  0.00           C  
ATOM   2610 HG21 VAL   180      37.075  55.352  28.170  1.00  0.00           H  
ATOM   2611 HG22 VAL   180      37.405  53.658  27.829  1.00  0.00           H  
ATOM   2612 HG23 VAL   180      35.790  54.367  27.593  1.00  0.00           H  
ATOM   2613  C   VAL   180      36.686  54.537  32.024  1.00  0.00           C  
ATOM   2614  O   VAL   180      36.838  53.400  32.478  1.00  0.00           O  
ATOM   2615  N   GLY   181      36.341  55.646  32.741  1.00  0.00           N  
ATOM   2616  H   GLY   181      36.379  56.572  32.336  1.00  0.00           H  
ATOM   2617  CA  GLY   181      35.947  55.518  34.094  1.00  0.00           C  
ATOM   2618  HA2 GLY   181      34.898  55.231  34.076  1.00  0.00           H  
ATOM   2619  HA3 GLY   181      36.429  54.687  34.605  1.00  0.00           H  
ATOM   2620  C   GLY   181      36.259  56.784  34.860  1.00  0.00           C  
ATOM   2621  O   GLY   181      36.182  57.894  34.367  1.00  0.00           O  
ATOM   2622  N   SER   182      36.771  56.435  36.117  1.00  0.00           N  
ATOM   2623  H   SER   182      36.842  55.472  36.415  1.00  0.00           H  
ATOM   2624  CA  SER   182      37.302  57.365  37.067  1.00  0.00           C  
ATOM   2625  HA  SER   182      37.011  58.373  36.778  1.00  0.00           H  
ATOM   2626  CB  SER   182      36.560  57.100  38.373  1.00  0.00           C  
ATOM   2627  HB2 SER   182      35.508  57.320  38.201  1.00  0.00           H  
ATOM   2628  HB3 SER   182      36.728  56.092  38.743  1.00  0.00           H  
ATOM   2629  OG  SER   182      37.162  57.995  39.341  1.00  0.00           O  
ATOM   2630  HG  SER   182      37.180  57.554  40.204  1.00  0.00           H  
ATOM   2631  C   SER   182      38.756  57.217  37.173  1.00  0.00           C  
ATOM   2632  O   SER   182      39.244  56.122  37.393  1.00  0.00           O  
ATOM   2633  N   LYS   183      39.490  58.357  36.994  1.00  0.00           N  
ATOM   2634  H   LYS   183      38.969  59.184  36.734  1.00  0.00           H  
ATOM   2635  CA  LYS   183      40.961  58.454  37.289  1.00  0.00           C  
ATOM   2636  HA  LYS   183      41.178  57.809  38.137  1.00  0.00           H  
ATOM   2637  CB  LYS   183      41.776  58.008  36.075  1.00  0.00           C  
ATOM   2638  HB2 LYS   183      41.358  57.084  35.682  1.00  0.00           H  
ATOM   2639  HB3 LYS   183      41.583  58.730  35.284  1.00  0.00           H  
ATOM   2640  CG  LYS   183      43.218  57.677  36.354  1.00  0.00           C  
ATOM   2641  HG2 LYS   183      43.789  58.587  36.529  1.00  0.00           H  
ATOM   2642  HG3 LYS   183      43.283  57.080  37.261  1.00  0.00           H  
ATOM   2643  CD  LYS   183      43.844  56.745  35.344  1.00  0.00           C  
ATOM   2644  HD2 LYS   183      44.863  56.477  35.614  1.00  0.00           H  
ATOM   2645  HD3 LYS   183      43.272  55.819  35.362  1.00  0.00           H  
ATOM   2646  CE  LYS   183      43.854  57.307  33.928  1.00  0.00           C  
ATOM   2647  HE2 LYS   183      43.937  56.518  33.185  1.00  0.00           H  
ATOM   2648  HE3 LYS   183      42.845  57.696  33.819  1.00  0.00           H  
ATOM   2649  NZ  LYS   183      44.872  58.348  33.642  1.00  0.00           N  
ATOM   2650  HZ1 LYS   183      44.746  59.094  34.349  1.00  0.00           H  
ATOM   2651  HZ2 LYS   183      45.816  57.931  33.729  1.00  0.00           H  
ATOM   2652  HZ3 LYS   183      44.719  58.765  32.707  1.00  0.00           H  
ATOM   2653  C   LYS   183      41.254  59.915  37.759  1.00  0.00           C  
ATOM   2654  O   LYS   183      42.007  60.643  37.157  1.00  0.00           O  
ATOM   2655  N   THR   184      40.436  60.351  38.753  1.00  0.00           N  
ATOM   2656  H   THR   184      39.758  59.682  39.093  1.00  0.00           H  
ATOM   2657  CA  THR   184      40.430  61.632  39.496  1.00  0.00           C  
ATOM   2658  HA  THR   184      39.543  61.533  40.118  1.00  0.00           H  
ATOM   2659  CB  THR   184      40.371  62.859  38.577  1.00  0.00           C  
ATOM   2660  HB  THR   184      41.192  62.719  37.878  1.00  0.00           H  
ATOM   2661  CG2 THR   184      39.042  62.762  37.833  1.00  0.00           C  
ATOM   2662 HG21 THR   184      38.964  63.610  37.156  1.00  0.00           H  
ATOM   2663 HG22 THR   184      39.016  61.805  37.315  1.00  0.00           H  
ATOM   2664 HG23 THR   184      38.213  62.831  38.535  1.00  0.00           H  
ATOM   2665  OG1 THR   184      40.504  64.125  39.201  1.00  0.00           O  
ATOM   2666  HG1 THR   184      39.678  64.118  39.708  1.00  0.00           H  
ATOM   2667  C   THR   184      41.639  61.587  40.429  1.00  0.00           C  
ATOM   2668  O   THR   184      42.689  61.006  40.157  1.00  0.00           O  
ATOM   2669  N   LYS   185      41.490  62.553  41.410  1.00  0.00           N  
ATOM   2670  H   LYS   185      40.674  63.091  41.670  1.00  0.00           H  
ATOM   2671  CA  LYS   185      42.578  62.692  42.419  1.00  0.00           C  
ATOM   2672  HA  LYS   185      43.156  61.770  42.405  1.00  0.00           H  
ATOM   2673  CB  LYS   185      43.401  63.873  41.890  1.00  0.00           C  
ATOM   2674  HB2 LYS   185      43.493  63.668  40.825  1.00  0.00           H  
ATOM   2675  HB3 LYS   185      42.759  64.741  42.026  1.00  0.00           H  
ATOM   2676  CG  LYS   185      44.731  64.258  42.515  1.00  0.00           C  
ATOM   2677  HG2 LYS   185      44.549  64.500  43.561  1.00  0.00           H  
ATOM   2678  HG3 LYS   185      45.437  63.437  42.626  1.00  0.00           H  
ATOM   2679  CD  LYS   185      45.408  65.328  41.628  1.00  0.00           C  
ATOM   2680  HD2 LYS   185      44.663  66.027  41.255  1.00  0.00           H  
ATOM   2681  HD3 LYS   185      46.177  65.818  42.222  1.00  0.00           H  
ATOM   2682  CE  LYS   185      46.201  64.824  40.422  1.00  0.00           C  
ATOM   2683  HE2 LYS   185      47.065  64.239  40.729  1.00  0.00           H  
ATOM   2684  HE3 LYS   185      45.542  64.100  39.948  1.00  0.00           H  
ATOM   2685  NZ  LYS   185      46.686  65.990  39.571  1.00  0.00           N  
ATOM   2686  HZ1 LYS   185      47.075  65.718  38.651  1.00  0.00           H  
ATOM   2687  HZ2 LYS   185      45.885  66.569  39.263  1.00  0.00           H  
ATOM   2688  HZ3 LYS   185      47.362  66.551  40.120  1.00  0.00           H  
ATOM   2689  C   LYS   185      42.111  62.903  43.853  1.00  0.00           C  
ATOM   2690  O   LYS   185      41.085  63.564  44.063  1.00  0.00           O  
ATOM   2691  N   GLU   186      42.812  62.429  44.858  1.00  0.00           N  
ATOM   2692  H   GLU   186      43.657  61.925  44.625  1.00  0.00           H  
ATOM   2693  CA  GLU   186      42.292  62.213  46.201  1.00  0.00           C  
ATOM   2694  HA  GLU   186      41.270  62.580  46.270  1.00  0.00           H  
ATOM   2695  CB  GLU   186      42.281  60.736  46.588  1.00  0.00           C  
ATOM   2696  HB2 GLU   186      43.257  60.293  46.400  1.00  0.00           H  
ATOM   2697  HB3 GLU   186      41.907  60.685  47.608  1.00  0.00           H  
ATOM   2698  CG  GLU   186      41.288  59.924  45.694  1.00  0.00           C  
ATOM   2699  HG2 GLU   186      41.331  60.234  44.652  1.00  0.00           H  
ATOM   2700  HG3 GLU   186      41.542  58.877  45.846  1.00  0.00           H  
ATOM   2701  CD  GLU   186      39.874  60.209  46.180  1.00  0.00           C  
ATOM   2702  OE1 GLU   186      39.052  60.659  45.337  1.00  0.00           O  
ATOM   2703  OE2 GLU   186      39.521  59.898  47.328  1.00  0.00           O  
ATOM   2704  C   GLU   186      43.108  63.065  47.173  1.00  0.00           C  
ATOM   2705  O   GLU   186      44.353  63.184  47.155  1.00  0.00           O  
ATOM   2706  N   GLY   187      42.346  63.589  48.207  1.00  0.00           N  
ATOM   2707  H   GLY   187      41.386  63.271  48.197  1.00  0.00           H  
ATOM   2708  CA  GLY   187      42.863  64.061  49.484  1.00  0.00           C  
ATOM   2709  HA2 GLY   187      43.812  64.572  49.343  1.00  0.00           H  
ATOM   2710  HA3 GLY   187      42.150  64.796  49.852  1.00  0.00           H  
ATOM   2711  C   GLY   187      43.040  63.064  50.641  1.00  0.00           C  
ATOM   2712  O   GLY   187      43.563  63.464  51.662  1.00  0.00           O  
ATOM   2713  N   VAL   188      42.575  61.835  50.532  1.00  0.00           N  
ATOM   2714  H   VAL   188      42.115  61.531  49.684  1.00  0.00           H  
ATOM   2715  CA  VAL   188      42.941  60.735  51.327  1.00  0.00           C  
ATOM   2716  HA  VAL   188      42.709  61.078  52.333  1.00  0.00           H  
ATOM   2717  CB  VAL   188      42.229  59.435  50.990  1.00  0.00           C  
ATOM   2718  HB  VAL   188      42.265  59.307  49.910  1.00  0.00           H  
ATOM   2719  CG1 VAL   188      42.969  58.223  51.638  1.00  0.00           C  
ATOM   2720 HG11 VAL   188      42.299  57.389  51.438  1.00  0.00           H  
ATOM   2721 HG12 VAL   188      43.871  57.943  51.098  1.00  0.00           H  
ATOM   2722 HG13 VAL   188      43.164  58.311  52.705  1.00  0.00           H  
ATOM   2723  CG2 VAL   188      40.760  59.486  51.417  1.00  0.00           C  
ATOM   2724 HG21 VAL   188      40.443  60.440  51.000  1.00  0.00           H  
ATOM   2725 HG22 VAL   188      40.162  58.688  50.981  1.00  0.00           H  
ATOM   2726 HG23 VAL   188      40.653  59.422  52.498  1.00  0.00           H  
ATOM   2727  C   VAL   188      44.479  60.550  51.229  1.00  0.00           C  
ATOM   2728  O   VAL   188      45.056  60.636  50.155  1.00  0.00           O  
ATOM   2729  N   VAL   189      45.068  60.287  52.442  1.00  0.00           N  
ATOM   2730  H   VAL   189      44.460  60.151  53.239  1.00  0.00           H  
ATOM   2731  CA  VAL   189      46.463  59.978  52.664  1.00  0.00           C  
ATOM   2732  HA  VAL   189      46.912  59.747  51.701  1.00  0.00           H  
ATOM   2733  CB  VAL   189      47.274  61.165  53.091  1.00  0.00           C  
ATOM   2734  HB  VAL   189      48.290  60.776  53.070  1.00  0.00           H  
ATOM   2735  CG1 VAL   189      47.081  62.473  52.349  1.00  0.00           C  
ATOM   2736 HG11 VAL   189      47.217  62.360  51.275  1.00  0.00           H  
ATOM   2737 HG12 VAL   189      46.101  62.913  52.525  1.00  0.00           H  
ATOM   2738 HG13 VAL   189      47.808  63.234  52.626  1.00  0.00           H  
ATOM   2739  CG2 VAL   189      47.050  61.393  54.583  1.00  0.00           C  
ATOM   2740 HG21 VAL   189      46.051  61.775  54.781  1.00  0.00           H  
ATOM   2741 HG22 VAL   189      47.324  60.518  55.170  1.00  0.00           H  
ATOM   2742 HG23 VAL   189      47.779  62.122  54.930  1.00  0.00           H  
ATOM   2743  C   VAL   189      46.607  58.722  53.594  1.00  0.00           C  
ATOM   2744  O   VAL   189      45.762  58.416  54.376  1.00  0.00           O  
ATOM   2745  N   HIE   190      47.771  57.982  53.567  1.00  0.00           N  
ATOM   2746  H   HIE   190      48.320  58.064  52.722  1.00  0.00           H  
ATOM   2747  CA  HIE   190      48.049  56.863  54.376  1.00  0.00           C  
ATOM   2748  HA  HIE   190      47.330  56.070  54.181  1.00  0.00           H  
ATOM   2749  CB  HIE   190      49.516  56.468  54.165  1.00  0.00           C  
ATOM   2750  HB2 HIE   190      49.764  56.618  53.116  1.00  0.00           H  
ATOM   2751  HB3 HIE   190      50.100  57.300  54.553  1.00  0.00           H  
ATOM   2752  CG  HIE   190      49.835  55.072  54.587  1.00  0.00           C  
ATOM   2753  ND1 HIE   190      49.541  53.828  53.966  1.00  0.00           N  
ATOM   2754  CE1 HIE   190      49.924  52.868  54.827  1.00  0.00           C  
ATOM   2755  HE1 HIE   190      49.781  51.799  54.823  1.00  0.00           H  
ATOM   2756  NE2 HIE   190      50.657  53.428  55.764  1.00  0.00           N  
ATOM   2757  HE2 HIE   190      51.167  52.888  56.473  1.00  0.00           H  
ATOM   2758  CD2 HIE   190      50.556  54.776  55.672  1.00  0.00           C  
ATOM   2759  HD2 HIE   190      51.018  55.490  56.334  1.00  0.00           H  
ATOM   2760  C   HIE   190      47.951  57.243  55.812  1.00  0.00           C  
ATOM   2761  O   HIE   190      48.591  58.227  56.171  1.00  0.00           O  
ATOM   2762  N   GLY   191      47.179  56.463  56.612  1.00  0.00           N  
ATOM   2763  H   GLY   191      46.626  55.669  56.321  1.00  0.00           H  
ATOM   2764  CA  GLY   191      46.917  56.767  57.992  1.00  0.00           C  
ATOM   2765  HA2 GLY   191      47.096  55.892  58.612  1.00  0.00           H  
ATOM   2766  HA3 GLY   191      47.500  57.627  58.314  1.00  0.00           H  
ATOM   2767  C   GLY   191      45.524  57.298  58.329  1.00  0.00           C  
ATOM   2768  O   GLY   191      45.139  57.496  59.469  1.00  0.00           O  
ATOM   2769  N   VAL   192      44.797  57.753  57.343  1.00  0.00           N  
ATOM   2770  H   VAL   192      45.102  57.694  56.381  1.00  0.00           H  
ATOM   2771  CA  VAL   192      43.491  58.433  57.539  1.00  0.00           C  
ATOM   2772  HA  VAL   192      43.221  58.273  58.580  1.00  0.00           H  
ATOM   2773  CB  VAL   192      43.583  59.932  57.229  1.00  0.00           C  
ATOM   2774  HB  VAL   192      43.597  60.158  56.165  1.00  0.00           H  
ATOM   2775  CG1 VAL   192      42.378  60.720  57.776  1.00  0.00           C  
ATOM   2776 HG11 VAL   192      41.985  60.452  58.755  1.00  0.00           H  
ATOM   2777 HG12 VAL   192      42.583  61.785  57.693  1.00  0.00           H  
ATOM   2778 HG13 VAL   192      41.644  60.443  57.022  1.00  0.00           H  
ATOM   2779  CG2 VAL   192      44.833  60.711  57.663  1.00  0.00           C  
ATOM   2780 HG21 VAL   192      44.733  61.783  57.508  1.00  0.00           H  
ATOM   2781 HG22 VAL   192      45.059  60.641  58.726  1.00  0.00           H  
ATOM   2782 HG23 VAL   192      45.627  60.375  57.000  1.00  0.00           H  
ATOM   2783  C   VAL   192      42.385  57.807  56.630  1.00  0.00           C  
ATOM   2784  O   VAL   192      42.323  57.971  55.434  1.00  0.00           O  
ATOM   2785  N   ALA   193      41.489  57.035  57.299  1.00  0.00           N  
ATOM   2786  H   ALA   193      41.480  57.179  58.300  1.00  0.00           H  
ATOM   2787  CA  ALA   193      40.319  56.433  56.632  1.00  0.00           C  
ATOM   2788  HA  ALA   193      40.664  55.738  55.870  1.00  0.00           H  
ATOM   2789  CB  ALA   193      39.533  55.545  57.663  1.00  0.00           C  
ATOM   2790  HB1 ALA   193      39.966  54.616  58.028  1.00  0.00           H  
ATOM   2791  HB2 ALA   193      39.258  56.058  58.582  1.00  0.00           H  
ATOM   2792  HB3 ALA   193      38.570  55.222  57.272  1.00  0.00           H  
ATOM   2793  C   ALA   193      39.431  57.452  55.929  1.00  0.00           C  
ATOM   2794  O   ALA   193      38.548  57.000  55.153  1.00  0.00           O  
ATOM   2795  N   THR   194      39.607  58.784  56.150  1.00  0.00           N  
ATOM   2796  H   THR   194      40.405  59.056  56.709  1.00  0.00           H  
ATOM   2797  CA  THR   194      38.578  59.736  55.705  1.00  0.00           C  
ATOM   2798  HA  THR   194      38.264  59.356  54.735  1.00  0.00           H  
ATOM   2799  CB  THR   194      39.185  61.081  55.647  1.00  0.00           C  
ATOM   2800  HB  THR   194      39.669  61.321  56.591  1.00  0.00           H  
ATOM   2801  CG2 THR   194      40.160  61.161  54.507  1.00  0.00           C  
ATOM   2802 HG21 THR   194      39.635  61.215  53.555  1.00  0.00           H  
ATOM   2803 HG22 THR   194      40.892  61.958  54.620  1.00  0.00           H  
ATOM   2804 HG23 THR   194      40.690  60.211  54.519  1.00  0.00           H  
ATOM   2805  OG1 THR   194      38.060  61.909  55.362  1.00  0.00           O  
ATOM   2806  HG1 THR   194      38.233  62.643  55.972  1.00  0.00           H  
ATOM   2807  C   THR   194      37.560  59.698  56.751  1.00  0.00           C  
ATOM   2808  O   THR   194      37.751  59.592  57.969  1.00  0.00           O  
ATOM   2809  N   VAL   195      36.272  59.780  56.260  1.00  0.00           N  
ATOM   2810  H   VAL   195      36.021  59.880  55.286  1.00  0.00           H  
ATOM   2811  CA  VAL   195      35.084  59.440  57.130  1.00  0.00           C  
ATOM   2812  HA  VAL   195      35.246  59.679  58.178  1.00  0.00           H  
ATOM   2813  CB  VAL   195      33.926  60.376  56.753  1.00  0.00           C  
ATOM   2814  HB  VAL   195      33.682  60.079  55.735  1.00  0.00           H  
ATOM   2815  CG1 VAL   195      32.632  60.169  57.508  1.00  0.00           C  
ATOM   2816 HG11 VAL   195      32.781  60.468  58.544  1.00  0.00           H  
ATOM   2817 HG12 VAL   195      31.832  60.790  57.110  1.00  0.00           H  
ATOM   2818 HG13 VAL   195      32.425  59.106  57.403  1.00  0.00           H  
ATOM   2819  CG2 VAL   195      34.260  61.851  56.628  1.00  0.00           C  
ATOM   2820 HG21 VAL   195      33.580  62.585  56.200  1.00  0.00           H  
ATOM   2821 HG22 VAL   195      34.363  62.194  57.656  1.00  0.00           H  
ATOM   2822 HG23 VAL   195      35.168  62.050  56.062  1.00  0.00           H  
ATOM   2823  C   VAL   195      34.721  57.973  56.880  1.00  0.00           C  
ATOM   2824  O   VAL   195      34.585  57.383  55.830  1.00  0.00           O  
ATOM   2825  N   ALA   196      34.435  57.279  58.030  1.00  0.00           N  
ATOM   2826  H   ALA   196      34.245  57.777  58.889  1.00  0.00           H  
ATOM   2827  CA  ALA   196      33.987  55.806  57.942  1.00  0.00           C  
ATOM   2828  HA  ALA   196      34.746  55.283  57.363  1.00  0.00           H  
ATOM   2829  CB  ALA   196      34.108  55.114  59.287  1.00  0.00           C  
ATOM   2830  HB1 ALA   196      33.677  54.116  59.317  1.00  0.00           H  
ATOM   2831  HB2 ALA   196      35.130  55.011  59.646  1.00  0.00           H  
ATOM   2832  HB3 ALA   196      33.432  55.619  59.975  1.00  0.00           H  
ATOM   2833  C   ALA   196      32.687  55.636  57.251  1.00  0.00           C  
ATOM   2834  O   ALA   196      32.620  54.887  56.243  1.00  0.00           O  
ATOM   2835  N   GLU   197      31.616  56.235  57.862  1.00  0.00           N  
ATOM   2836  H   GLU   197      31.775  56.860  58.641  1.00  0.00           H  
ATOM   2837  CA  GLU   197      30.291  56.125  57.316  1.00  0.00           C  
ATOM   2838  HA  GLU   197      30.228  55.227  56.705  1.00  0.00           H  
ATOM   2839  CB  GLU   197      29.227  55.882  58.467  1.00  0.00           C  
ATOM   2840  HB2 GLU   197      29.730  55.311  59.245  1.00  0.00           H  
ATOM   2841  HB3 GLU   197      28.983  56.810  58.980  1.00  0.00           H  
ATOM   2842  CG  GLU   197      27.950  55.182  57.901  1.00  0.00           C  
ATOM   2843  HG2 GLU   197      27.110  55.119  58.591  1.00  0.00           H  
ATOM   2844  HG3 GLU   197      27.448  55.804  57.162  1.00  0.00           H  
ATOM   2845  CD  GLU   197      28.280  53.915  57.202  1.00  0.00           C  
ATOM   2846  OE1 GLU   197      28.061  53.744  55.983  1.00  0.00           O  
ATOM   2847  OE2 GLU   197      28.802  53.003  57.859  1.00  0.00           O  
ATOM   2848  C   GLU   197      29.942  57.357  56.339  1.00  0.00           C  
ATOM   2849  O   GLU   197      29.161  58.295  56.584  1.00  0.00           O  
ATOM   2850  N   LYS   198      30.556  57.334  55.093  1.00  0.00           N  
ATOM   2851  H   LYS   198      31.140  56.521  54.950  1.00  0.00           H  
ATOM   2852  CA  LYS   198      30.713  58.533  54.175  1.00  0.00           C  
ATOM   2853  HA  LYS   198      31.220  59.256  54.810  1.00  0.00           H  
ATOM   2854  CB  LYS   198      31.437  58.137  52.836  1.00  0.00           C  
ATOM   2855  HB2 LYS   198      32.367  57.644  53.109  1.00  0.00           H  
ATOM   2856  HB3 LYS   198      30.808  57.456  52.264  1.00  0.00           H  
ATOM   2857  CG  LYS   198      31.726  59.313  51.945  1.00  0.00           C  
ATOM   2858  HG2 LYS   198      30.845  59.512  51.338  1.00  0.00           H  
ATOM   2859  HG3 LYS   198      31.833  60.273  52.446  1.00  0.00           H  
ATOM   2860  CD  LYS   198      32.835  58.913  51.047  1.00  0.00           C  
ATOM   2861  HD2 LYS   198      33.738  58.719  51.623  1.00  0.00           H  
ATOM   2862  HD3 LYS   198      32.602  57.975  50.546  1.00  0.00           H  
ATOM   2863  CE  LYS   198      33.275  59.927  50.010  1.00  0.00           C  
ATOM   2864  HE2 LYS   198      33.611  60.888  50.391  1.00  0.00           H  
ATOM   2865  HE3 LYS   198      34.086  59.491  49.432  1.00  0.00           H  
ATOM   2866  NZ  LYS   198      32.159  60.278  49.040  1.00  0.00           N  
ATOM   2867  HZ1 LYS   198      31.883  59.389  48.586  1.00  0.00           H  
ATOM   2868  HZ2 LYS   198      31.351  60.663  49.561  1.00  0.00           H  
ATOM   2869  HZ3 LYS   198      32.453  61.042  48.406  1.00  0.00           H  
ATOM   2870  C   LYS   198      29.288  59.106  53.780  1.00  0.00           C  
ATOM   2871  O   LYS   198      28.291  58.337  53.720  1.00  0.00           O  
ATOM   2872  N   THR   199      29.242  60.421  53.366  1.00  0.00           N  
ATOM   2873  H   THR   199      30.111  60.929  53.464  1.00  0.00           H  
ATOM   2874  CA  THR   199      28.059  61.240  53.094  1.00  0.00           C  
ATOM   2875  HA  THR   199      28.315  62.274  53.314  1.00  0.00           H  
ATOM   2876  CB  THR   199      26.859  60.926  53.948  1.00  0.00           C  
ATOM   2877  HB  THR   199      26.545  59.887  53.873  1.00  0.00           H  
ATOM   2878  CG2 THR   199      27.161  61.085  55.488  1.00  0.00           C  
ATOM   2879 HG21 THR   199      26.317  60.862  56.137  1.00  0.00           H  
ATOM   2880 HG22 THR   199      27.991  60.439  55.769  1.00  0.00           H  
ATOM   2881 HG23 THR   199      27.550  62.075  55.718  1.00  0.00           H  
ATOM   2882  OG1 THR   199      25.798  61.909  53.791  1.00  0.00           O  
ATOM   2883  HG1 THR   199      26.121  62.816  53.906  1.00  0.00           H  
ATOM   2884  C   THR   199      27.728  61.096  51.650  1.00  0.00           C  
ATOM   2885  O   THR   199      27.918  60.007  51.047  1.00  0.00           O  
ATOM   2886  N   LYS   200      27.229  62.136  50.979  1.00  0.00           N  
ATOM   2887  H   LYS   200      27.234  62.924  51.613  1.00  0.00           H  
ATOM   2888  CA  LYS   200      26.871  62.170  49.581  1.00  0.00           C  
ATOM   2889  HA  LYS   200      27.528  61.456  49.088  1.00  0.00           H  
ATOM   2890  CB  LYS   200      25.365  61.875  49.361  1.00  0.00           C  
ATOM   2891  HB2 LYS   200      24.843  62.630  49.946  1.00  0.00           H  
ATOM   2892  HB3 LYS   200      25.182  62.000  48.296  1.00  0.00           H  
ATOM   2893  CG  LYS   200      24.943  60.454  49.721  1.00  0.00           C  
ATOM   2894  HG2 LYS   200      25.373  60.188  50.684  1.00  0.00           H  
ATOM   2895  HG3 LYS   200      23.859  60.488  49.816  1.00  0.00           H  
ATOM   2896  CD  LYS   200      25.388  59.441  48.700  1.00  0.00           C  
ATOM   2897  HD2 LYS   200      24.919  59.742  47.765  1.00  0.00           H  
ATOM   2898  HD3 LYS   200      26.458  59.542  48.529  1.00  0.00           H  
ATOM   2899  CE  LYS   200      24.977  58.056  49.012  1.00  0.00           C  
ATOM   2900  HE2 LYS   200      25.574  57.581  49.786  1.00  0.00           H  
ATOM   2901  HE3 LYS   200      23.988  57.951  49.453  1.00  0.00           H  
ATOM   2902  NZ  LYS   200      25.068  57.153  47.766  1.00  0.00           N  
ATOM   2903  HZ1 LYS   200      24.354  56.403  47.787  1.00  0.00           H  
ATOM   2904  HZ2 LYS   200      25.037  57.727  46.905  1.00  0.00           H  
ATOM   2905  HZ3 LYS   200      25.977  56.662  47.692  1.00  0.00           H  
ATOM   2906  C   LYS   200      27.256  63.560  49.144  1.00  0.00           C  
ATOM   2907  O   LYS   200      26.637  64.548  49.493  1.00  0.00           O  
ATOM   2908  N   GLU   201      28.277  63.627  48.234  1.00  0.00           N  
ATOM   2909  H   GLU   201      28.744  62.754  48.027  1.00  0.00           H  
ATOM   2910  CA  GLU   201      28.744  64.835  47.642  1.00  0.00           C  
ATOM   2911  HA  GLU   201      27.853  65.438  47.485  1.00  0.00           H  
ATOM   2912  CB  GLU   201      29.615  65.579  48.584  1.00  0.00           C  
ATOM   2913  HB2 GLU   201      29.093  65.704  49.531  1.00  0.00           H  
ATOM   2914  HB3 GLU   201      30.517  64.971  48.606  1.00  0.00           H  
ATOM   2915  CG  GLU   201      30.017  66.991  48.218  1.00  0.00           C  
ATOM   2916  HG2 GLU   201      30.597  67.484  48.997  1.00  0.00           H  
ATOM   2917  HG3 GLU   201      30.633  66.985  47.321  1.00  0.00           H  
ATOM   2918  CD  GLU   201      28.821  67.917  48.146  1.00  0.00           C  
ATOM   2919  OE1 GLU   201      28.474  68.434  49.240  1.00  0.00           O  
ATOM   2920  OE2 GLU   201      28.182  67.973  47.096  1.00  0.00           O  
ATOM   2921  C   GLU   201      29.242  64.464  46.316  1.00  0.00           C  
ATOM   2922  O   GLU   201      29.591  63.331  46.097  1.00  0.00           O  
ATOM   2923  N   GLN   202      29.404  65.501  45.412  1.00  0.00           N  
ATOM   2924  H   GLN   202      29.282  66.448  45.745  1.00  0.00           H  
ATOM   2925  CA  GLN   202      29.982  65.422  44.115  1.00  0.00           C  
ATOM   2926  HA  GLN   202      30.581  64.515  44.093  1.00  0.00           H  
ATOM   2927  CB  GLN   202      28.879  65.177  43.067  1.00  0.00           C  
ATOM   2928  HB2 GLN   202      28.369  66.101  42.801  1.00  0.00           H  
ATOM   2929  HB3 GLN   202      29.404  64.870  42.165  1.00  0.00           H  
ATOM   2930  CG  GLN   202      27.735  64.175  43.402  1.00  0.00           C  
ATOM   2931  HG2 GLN   202      27.203  64.387  44.327  1.00  0.00           H  
ATOM   2932  HG3 GLN   202      27.005  64.144  42.595  1.00  0.00           H  
ATOM   2933  CD  GLN   202      28.255  62.737  43.444  1.00  0.00           C  
ATOM   2934  OE1 GLN   202      29.465  62.425  43.335  1.00  0.00           O  
ATOM   2935  NE2 GLN   202      27.298  61.862  43.584  1.00  0.00           N  
ATOM   2936 HE21 GLN   202      27.509  60.932  43.919  1.00  0.00           H  
ATOM   2937 HE22 GLN   202      26.315  62.102  43.587  1.00  0.00           H  
ATOM   2938  C   GLN   202      30.871  66.621  43.834  1.00  0.00           C  
ATOM   2939  O   GLN   202      30.709  67.697  44.391  1.00  0.00           O  
ATOM   2940  N   VAL   203      31.875  66.337  42.976  1.00  0.00           N  
ATOM   2941  H   VAL   203      31.851  65.530  42.367  1.00  0.00           H  
ATOM   2942  CA  VAL   203      32.898  67.226  42.631  1.00  0.00           C  
ATOM   2943  HA  VAL   203      32.885  68.159  43.189  1.00  0.00           H  
ATOM   2944  CB  VAL   203      34.240  66.683  42.901  1.00  0.00           C  
ATOM   2945  HB  VAL   203      34.401  65.760  42.347  1.00  0.00           H  
ATOM   2946  CG1 VAL   203      35.387  67.560  42.551  1.00  0.00           C  
ATOM   2947 HG11 VAL   203      36.339  67.054  42.695  1.00  0.00           H  
ATOM   2948 HG12 VAL   203      35.396  67.694  41.471  1.00  0.00           H  
ATOM   2949 HG13 VAL   203      35.415  68.515  43.072  1.00  0.00           H  
ATOM   2950  CG2 VAL   203      34.386  66.302  44.411  1.00  0.00           C  
ATOM   2951 HG21 VAL   203      34.417  67.203  45.019  1.00  0.00           H  
ATOM   2952 HG22 VAL   203      33.593  65.638  44.750  1.00  0.00           H  
ATOM   2953 HG23 VAL   203      35.329  65.763  44.480  1.00  0.00           H  
ATOM   2954  C   VAL   203      32.779  67.600  41.197  1.00  0.00           C  
ATOM   2955  O   VAL   203      32.546  66.727  40.341  1.00  0.00           O  
ATOM   2956  N   THR   204      32.926  68.873  40.889  1.00  0.00           N  
ATOM   2957  H   THR   204      33.113  69.463  41.689  1.00  0.00           H  
ATOM   2958  CA  THR   204      32.721  69.523  39.569  1.00  0.00           C  
ATOM   2959  HA  THR   204      32.782  70.584  39.799  1.00  0.00           H  
ATOM   2960  CB  THR   204      31.317  69.224  38.887  1.00  0.00           C  
ATOM   2961  HB  THR   204      31.114  68.157  38.944  1.00  0.00           H  
ATOM   2962  CG2 THR   204      30.132  69.972  39.586  1.00  0.00           C  
ATOM   2963 HG21 THR   204      30.326  70.160  40.640  1.00  0.00           H  
ATOM   2964 HG22 THR   204      29.765  70.824  39.018  1.00  0.00           H  
ATOM   2965 HG23 THR   204      29.217  69.391  39.496  1.00  0.00           H  
ATOM   2966  OG1 THR   204      31.302  69.573  37.470  1.00  0.00           O  
ATOM   2967  HG1 THR   204      31.315  70.541  37.520  1.00  0.00           H  
ATOM   2968  C   THR   204      33.839  69.231  38.561  1.00  0.00           C  
ATOM   2969  O   THR   204      34.212  70.229  37.890  1.00  0.00           O  
ATOM   2970  N   ASN   205      34.315  67.971  38.598  1.00  0.00           N  
ATOM   2971  H   ASN   205      33.830  67.329  39.210  1.00  0.00           H  
ATOM   2972  CA  ASN   205      35.074  67.336  37.552  1.00  0.00           C  
ATOM   2973  HA  ASN   205      35.461  67.992  36.776  1.00  0.00           H  
ATOM   2974  CB  ASN   205      36.220  66.555  38.207  1.00  0.00           C  
ATOM   2975  HB2 ASN   205      35.821  65.810  38.893  1.00  0.00           H  
ATOM   2976  HB3 ASN   205      36.783  65.971  37.482  1.00  0.00           H  
ATOM   2977  CG  ASN   205      37.298  67.389  38.929  1.00  0.00           C  
ATOM   2978  OD1 ASN   205      37.517  68.536  38.582  1.00  0.00           O  
ATOM   2979  ND2 ASN   205      37.882  66.908  40.024  1.00  0.00           N  
ATOM   2980 HD21 ASN   205      38.568  67.518  40.446  1.00  0.00           H  
ATOM   2981 HD22 ASN   205      37.981  65.911  40.161  1.00  0.00           H  
ATOM   2982  C   ASN   205      34.227  66.369  36.761  1.00  0.00           C  
ATOM   2983  O   ASN   205      33.281  65.817  37.248  1.00  0.00           O  
ATOM   2984  N   VAL   206      34.725  66.029  35.500  1.00  0.00           N  
ATOM   2985  H   VAL   206      35.671  66.357  35.359  1.00  0.00           H  
ATOM   2986  CA  VAL   206      34.034  65.251  34.486  1.00  0.00           C  
ATOM   2987  HA  VAL   206      33.041  65.086  34.900  1.00  0.00           H  
ATOM   2988  CB  VAL   206      34.032  65.919  33.127  1.00  0.00           C  
ATOM   2989  HB  VAL   206      34.008  66.993  33.300  1.00  0.00           H  
ATOM   2990  CG1 VAL   206      35.239  65.570  32.283  1.00  0.00           C  
ATOM   2991 HG11 VAL   206      35.328  66.187  31.392  1.00  0.00           H  
ATOM   2992 HG12 VAL   206      36.132  65.901  32.809  1.00  0.00           H  
ATOM   2993 HG13 VAL   206      35.198  64.510  32.039  1.00  0.00           H  
ATOM   2994  CG2 VAL   206      32.774  65.725  32.284  1.00  0.00           C  
ATOM   2995 HG21 VAL   206      32.830  64.708  31.902  1.00  0.00           H  
ATOM   2996 HG22 VAL   206      31.911  65.768  32.946  1.00  0.00           H  
ATOM   2997 HG23 VAL   206      32.867  66.521  31.547  1.00  0.00           H  
ATOM   2998  C   VAL   206      34.660  63.894  34.425  1.00  0.00           C  
ATOM   2999  O   VAL   206      35.742  63.622  35.001  1.00  0.00           O  
ATOM   3000  N   GLY   207      34.127  62.842  33.741  1.00  0.00           N  
ATOM   3001  H   GLY   207      33.293  62.844  33.169  1.00  0.00           H  
ATOM   3002  CA  GLY   207      34.852  61.620  33.553  1.00  0.00           C  
ATOM   3003  HA2 GLY   207      35.910  61.713  33.318  1.00  0.00           H  
ATOM   3004  HA3 GLY   207      34.781  61.093  34.502  1.00  0.00           H  
ATOM   3005  C   GLY   207      34.219  60.747  32.483  1.00  0.00           C  
ATOM   3006  O   GLY   207      33.586  61.225  31.559  1.00  0.00           O  
ATOM   3007  N   GLY   208      34.532  59.409  32.532  1.00  0.00           N  
ATOM   3008  H   GLY   208      34.978  58.892  33.278  1.00  0.00           H  
ATOM   3009  CA  GLY   208      34.137  58.438  31.538  1.00  0.00           C  
ATOM   3010  HA2 GLY   208      33.975  57.451  31.963  1.00  0.00           H  
ATOM   3011  HA3 GLY   208      33.301  58.814  30.952  1.00  0.00           H  
ATOM   3012  C   GLY   208      35.328  58.297  30.726  1.00  0.00           C  
ATOM   3013  O   GLY   208      36.474  58.226  31.105  1.00  0.00           O  
ATOM   3014  N   ALA   209      34.970  58.157  29.427  1.00  0.00           N  
ATOM   3015  H   ALA   209      34.040  58.511  29.245  1.00  0.00           H  
ATOM   3016  CA  ALA   209      35.952  58.027  28.400  1.00  0.00           C  
ATOM   3017  HA  ALA   209      36.833  57.576  28.850  1.00  0.00           H  
ATOM   3018  CB  ALA   209      35.376  57.336  27.183  1.00  0.00           C  
ATOM   3019  HB1 ALA   209      36.171  57.143  26.466  1.00  0.00           H  
ATOM   3020  HB2 ALA   209      35.089  56.323  27.457  1.00  0.00           H  
ATOM   3021  HB3 ALA   209      34.607  57.890  26.648  1.00  0.00           H  
ATOM   3022  C   ALA   209      36.534  59.371  27.917  1.00  0.00           C  
ATOM   3023  O   ALA   209      37.598  59.374  27.363  1.00  0.00           O  
ATOM   3024  N   VAL   210      35.916  60.487  28.176  1.00  0.00           N  
ATOM   3025  H   VAL   210      34.951  60.536  28.476  1.00  0.00           H  
ATOM   3026  CA  VAL   210      36.579  61.836  28.083  1.00  0.00           C  
ATOM   3027  HA  VAL   210      35.842  62.624  28.220  1.00  0.00           H  
ATOM   3028  CB  VAL   210      37.557  62.022  29.231  1.00  0.00           C  
ATOM   3029  HB  VAL   210      38.381  61.317  29.149  1.00  0.00           H  
ATOM   3030  CG1 VAL   210      38.111  63.462  29.347  1.00  0.00           C  
ATOM   3031 HG11 VAL   210      37.286  64.166  29.271  1.00  0.00           H  
ATOM   3032 HG12 VAL   210      38.540  63.599  30.337  1.00  0.00           H  
ATOM   3033 HG13 VAL   210      38.784  63.563  28.497  1.00  0.00           H  
ATOM   3034  CG2 VAL   210      36.797  61.856  30.543  1.00  0.00           C  
ATOM   3035 HG21 VAL   210      35.921  62.496  30.626  1.00  0.00           H  
ATOM   3036 HG22 VAL   210      36.388  60.850  30.601  1.00  0.00           H  
ATOM   3037 HG23 VAL   210      37.424  61.940  31.429  1.00  0.00           H  
ATOM   3038  C   VAL   210      37.112  62.011  26.680  1.00  0.00           C  
ATOM   3039  O   VAL   210      38.353  61.990  26.323  1.00  0.00           O  
ATOM   3040  N   VAL   211      36.168  61.945  25.682  1.00  0.00           N  
ATOM   3041  H   VAL   211      35.188  61.748  25.836  1.00  0.00           H  
ATOM   3042  CA  VAL   211      36.567  61.774  24.287  1.00  0.00           C  
ATOM   3043  HA  VAL   211      37.639  61.597  24.240  1.00  0.00           H  
ATOM   3044  CB  VAL   211      35.910  60.569  23.572  1.00  0.00           C  
ATOM   3045  HB  VAL   211      36.297  60.510  22.557  1.00  0.00           H  
ATOM   3046  CG1 VAL   211      36.431  59.244  24.186  1.00  0.00           C  
ATOM   3047 HG11 VAL   211      36.128  58.451  23.505  1.00  0.00           H  
ATOM   3048 HG12 VAL   211      37.505  59.257  24.363  1.00  0.00           H  
ATOM   3049 HG13 VAL   211      35.905  59.167  25.135  1.00  0.00           H  
ATOM   3050  CG2 VAL   211      34.425  60.548  23.204  1.00  0.00           C  
ATOM   3051 HG21 VAL   211      33.758  60.489  24.062  1.00  0.00           H  
ATOM   3052 HG22 VAL   211      34.205  61.476  22.679  1.00  0.00           H  
ATOM   3053 HG23 VAL   211      34.202  59.734  22.517  1.00  0.00           H  
ATOM   3054  C   VAL   211      36.206  63.037  23.437  1.00  0.00           C  
ATOM   3055  O   VAL   211      36.381  62.898  22.221  1.00  0.00           O  
ATOM   3056  N   THR   212      35.715  64.161  24.019  1.00  0.00           N  
ATOM   3057  H   THR   212      35.835  64.217  25.021  1.00  0.00           H  
ATOM   3058  CA  THR   212      35.144  65.420  23.443  1.00  0.00           C  
ATOM   3059  HA  THR   212      35.031  66.096  24.288  1.00  0.00           H  
ATOM   3060  CB  THR   212      33.813  65.154  22.829  1.00  0.00           C  
ATOM   3061  HB  THR   212      33.317  66.121  22.784  1.00  0.00           H  
ATOM   3062  CG2 THR   212      32.958  64.190  23.715  1.00  0.00           C  
ATOM   3063 HG21 THR   212      33.095  64.511  24.745  1.00  0.00           H  
ATOM   3064 HG22 THR   212      31.886  64.283  23.551  1.00  0.00           H  
ATOM   3065 HG23 THR   212      33.301  63.160  23.790  1.00  0.00           H  
ATOM   3066  OG1 THR   212      33.917  64.510  21.588  1.00  0.00           O  
ATOM   3067  HG1 THR   212      34.398  63.673  21.671  1.00  0.00           H  
ATOM   3068  C   THR   212      36.098  66.212  22.530  1.00  0.00           C  
ATOM   3069  O   THR   212      35.673  67.120  21.814  1.00  0.00           O  
ATOM   3070  N   GLY   213      37.413  65.838  22.525  1.00  0.00           N  
ATOM   3071  H   GLY   213      37.743  65.007  22.998  1.00  0.00           H  
ATOM   3072  CA  GLY   213      38.412  66.421  21.596  1.00  0.00           C  
ATOM   3073  HA2 GLY   213      38.085  67.437  21.385  1.00  0.00           H  
ATOM   3074  HA3 GLY   213      39.334  66.503  22.167  1.00  0.00           H  
ATOM   3075  C   GLY   213      38.792  65.480  20.426  1.00  0.00           C  
ATOM   3076  O   GLY   213      39.373  66.010  19.480  1.00  0.00           O  
ATOM   3077  N   VAL   214      38.482  64.142  20.583  1.00  0.00           N  
ATOM   3078  H   VAL   214      37.817  63.828  21.276  1.00  0.00           H  
ATOM   3079  CA  VAL   214      39.064  63.120  19.700  1.00  0.00           C  
ATOM   3080  HA  VAL   214      40.149  63.170  19.642  1.00  0.00           H  
ATOM   3081  CB  VAL   214      38.693  61.722  20.351  1.00  0.00           C  
ATOM   3082  HB  VAL   214      37.610  61.707  20.458  1.00  0.00           H  
ATOM   3083  CG1 VAL   214      38.948  60.526  19.517  1.00  0.00           C  
ATOM   3084 HG11 VAL   214      38.214  60.654  18.723  1.00  0.00           H  
ATOM   3085 HG12 VAL   214      39.984  60.510  19.185  1.00  0.00           H  
ATOM   3086 HG13 VAL   214      38.663  59.591  19.995  1.00  0.00           H  
ATOM   3087  CG2 VAL   214      39.338  61.531  21.710  1.00  0.00           C  
ATOM   3088 HG21 VAL   214      40.378  61.299  21.490  1.00  0.00           H  
ATOM   3089 HG22 VAL   214      39.114  62.420  22.297  1.00  0.00           H  
ATOM   3090 HG23 VAL   214      38.869  60.665  22.173  1.00  0.00           H  
ATOM   3091  C   VAL   214      38.528  63.140  18.314  1.00  0.00           C  
ATOM   3092  O   VAL   214      37.355  63.345  18.047  1.00  0.00           O  
ATOM   3093  N   THR   215      39.482  63.153  17.357  1.00  0.00           N  
ATOM   3094  H   THR   215      40.436  63.267  17.671  1.00  0.00           H  
ATOM   3095  CA  THR   215      39.283  63.381  15.923  1.00  0.00           C  
ATOM   3096  HA  THR   215      40.211  63.131  15.415  1.00  0.00           H  
ATOM   3097  CB  THR   215      39.065  64.958  15.691  1.00  0.00           C  
ATOM   3098  HB  THR   215      38.295  65.422  16.303  1.00  0.00           H  
ATOM   3099  CG2 THR   215      40.285  65.736  16.177  1.00  0.00           C  
ATOM   3100 HG21 THR   215      40.087  66.780  15.942  1.00  0.00           H  
ATOM   3101 HG22 THR   215      40.476  65.643  17.244  1.00  0.00           H  
ATOM   3102 HG23 THR   215      41.088  65.427  15.510  1.00  0.00           H  
ATOM   3103  OG1 THR   215      38.860  65.358  14.328  1.00  0.00           O  
ATOM   3104  HG1 THR   215      37.993  64.978  14.119  1.00  0.00           H  
ATOM   3105  C   THR   215      38.140  62.453  15.477  1.00  0.00           C  
ATOM   3106  O   THR   215      37.265  62.859  14.662  1.00  0.00           O  
ATOM   3107  N   ALA   216      38.106  61.155  15.986  1.00  0.00           N  
ATOM   3108  H   ALA   216      38.927  60.853  16.494  1.00  0.00           H  
ATOM   3109  CA  ALA   216      37.272  60.144  15.463  1.00  0.00           C  
ATOM   3110  HA  ALA   216      37.267  60.129  14.375  1.00  0.00           H  
ATOM   3111  CB  ALA   216      37.790  58.780  15.781  1.00  0.00           C  
ATOM   3112  HB1 ALA   216      38.845  58.640  15.553  1.00  0.00           H  
ATOM   3113  HB2 ALA   216      37.610  58.554  16.830  1.00  0.00           H  
ATOM   3114  HB3 ALA   216      37.305  58.032  15.157  1.00  0.00           H  
ATOM   3115  C   ALA   216      35.704  60.296  15.766  1.00  0.00           C  
ATOM   3116  O   ALA   216      34.984  59.360  15.377  1.00  0.00           O  
ATOM   3117  N   VAL   217      35.289  61.464  16.412  1.00  0.00           N  
ATOM   3118  H   VAL   217      35.966  62.181  16.633  1.00  0.00           H  
ATOM   3119  CA  VAL   217      33.970  61.603  17.030  1.00  0.00           C  
ATOM   3120  HA  VAL   217      33.356  60.850  16.542  1.00  0.00           H  
ATOM   3121  CB  VAL   217      33.960  61.397  18.578  1.00  0.00           C  
ATOM   3122  HB  VAL   217      34.606  62.083  19.122  1.00  0.00           H  
ATOM   3123  CG1 VAL   217      32.561  61.244  19.139  1.00  0.00           C  
ATOM   3124 HG11 VAL   217      32.118  62.196  19.422  1.00  0.00           H  
ATOM   3125 HG12 VAL   217      31.917  60.757  18.409  1.00  0.00           H  
ATOM   3126 HG13 VAL   217      32.526  60.553  19.979  1.00  0.00           H  
ATOM   3127  CG2 VAL   217      34.565  59.970  18.802  1.00  0.00           C  
ATOM   3128 HG21 VAL   217      35.648  59.871  18.807  1.00  0.00           H  
ATOM   3129 HG22 VAL   217      34.338  59.738  19.841  1.00  0.00           H  
ATOM   3130 HG23 VAL   217      34.139  59.146  18.232  1.00  0.00           H  
ATOM   3131  C   VAL   217      33.377  63.003  16.598  1.00  0.00           C  
ATOM   3132  O   VAL   217      34.074  64.037  16.340  1.00  0.00           O  
ATOM   3133  N   ALA   218      32.019  63.039  16.633  1.00  0.00           N  
ATOM   3134  H   ALA   218      31.459  62.199  16.691  1.00  0.00           H  
ATOM   3135  CA  ALA   218      31.251  64.165  16.108  1.00  0.00           C  
ATOM   3136  HA  ALA   218      31.934  64.986  15.903  1.00  0.00           H  
ATOM   3137  CB  ALA   218      30.550  63.715  14.853  1.00  0.00           C  
ATOM   3138  HB1 ALA   218      31.325  63.196  14.293  1.00  0.00           H  
ATOM   3139  HB2 ALA   218      29.689  63.052  14.899  1.00  0.00           H  
ATOM   3140  HB3 ALA   218      30.379  64.689  14.399  1.00  0.00           H  
ATOM   3141  C   ALA   218      30.275  64.583  17.174  1.00  0.00           C  
ATOM   3142  O   ALA   218      30.228  64.133  18.300  1.00  0.00           O  
ATOM   3143  N   GLN   219      29.317  65.457  16.772  1.00  0.00           N  
ATOM   3144  H   GLN   219      29.246  65.757  15.808  1.00  0.00           H  
ATOM   3145  CA  GLN   219      28.198  65.834  17.622  1.00  0.00           C  
ATOM   3146  HA  GLN   219      28.677  66.150  18.546  1.00  0.00           H  
ATOM   3147  CB  GLN   219      27.231  66.853  16.900  1.00  0.00           C  
ATOM   3148  HB2 GLN   219      26.718  66.370  16.071  1.00  0.00           H  
ATOM   3149  HB3 GLN   219      26.382  67.015  17.561  1.00  0.00           H  
ATOM   3150  CG  GLN   219      27.842  68.139  16.404  1.00  0.00           C  
ATOM   3151  HG2 GLN   219      28.834  68.035  15.968  1.00  0.00           H  
ATOM   3152  HG3 GLN   219      27.188  68.481  15.604  1.00  0.00           H  
ATOM   3153  CD  GLN   219      27.948  69.189  17.478  1.00  0.00           C  
ATOM   3154  OE1 GLN   219      27.550  69.035  18.684  1.00  0.00           O  
ATOM   3155  NE2 GLN   219      28.192  70.407  17.041  1.00  0.00           N  
ATOM   3156 HE21 GLN   219      28.156  71.194  17.675  1.00  0.00           H  
ATOM   3157 HE22 GLN   219      28.542  70.575  16.108  1.00  0.00           H  
ATOM   3158  C   GLN   219      27.348  64.561  18.075  1.00  0.00           C  
ATOM   3159  O   GLN   219      26.943  64.501  19.260  1.00  0.00           O  
ATOM   3160  N   LYS   220      27.086  63.651  17.070  1.00  0.00           N  
ATOM   3161  H   LYS   220      27.273  63.974  16.130  1.00  0.00           H  
ATOM   3162  CA  LYS   220      26.112  62.540  17.154  1.00  0.00           C  
ATOM   3163  HA  LYS   220      26.236  62.083  18.133  1.00  0.00           H  
ATOM   3164  CB  LYS   220      24.650  63.029  17.156  1.00  0.00           C  
ATOM   3165  HB2 LYS   220      23.986  62.185  17.326  1.00  0.00           H  
ATOM   3166  HB3 LYS   220      24.607  63.652  18.047  1.00  0.00           H  
ATOM   3167  CG  LYS   220      24.351  63.963  15.908  1.00  0.00           C  
ATOM   3168  HG2 LYS   220      25.059  64.785  15.986  1.00  0.00           H  
ATOM   3169  HG3 LYS   220      24.451  63.467  14.945  1.00  0.00           H  
ATOM   3170  CD  LYS   220      22.944  64.486  15.850  1.00  0.00           C  
ATOM   3171  HD2 LYS   220      22.171  63.748  16.056  1.00  0.00           H  
ATOM   3172  HD3 LYS   220      22.856  65.223  16.645  1.00  0.00           H  
ATOM   3173  CE  LYS   220      22.778  65.057  14.453  1.00  0.00           C  
ATOM   3174  HE2 LYS   220      23.499  65.855  14.295  1.00  0.00           H  
ATOM   3175  HE3 LYS   220      23.043  64.255  13.768  1.00  0.00           H  
ATOM   3176  NZ  LYS   220      21.331  65.373  14.203  1.00  0.00           N  
ATOM   3177  HZ1 LYS   220      20.748  64.518  14.169  1.00  0.00           H  
ATOM   3178  HZ2 LYS   220      20.932  66.065  14.863  1.00  0.00           H  
ATOM   3179  HZ3 LYS   220      21.264  65.800  13.262  1.00  0.00           H  
ATOM   3180  C   LYS   220      26.352  61.287  16.351  1.00  0.00           C  
ATOM   3181  O   LYS   220      25.457  60.430  16.181  1.00  0.00           O  
ATOM   3182  N   THR   221      27.592  61.239  15.876  1.00  0.00           N  
ATOM   3183  H   THR   221      28.272  61.966  16.057  1.00  0.00           H  
ATOM   3184  CA  THR   221      28.055  60.144  15.132  1.00  0.00           C  
ATOM   3185  HA  THR   221      27.558  59.249  15.500  1.00  0.00           H  
ATOM   3186  CB  THR   221      27.744  60.235  13.617  1.00  0.00           C  
ATOM   3187  HB  THR   221      28.323  59.380  13.276  1.00  0.00           H  
ATOM   3188  CG2 THR   221      26.373  60.289  13.183  1.00  0.00           C  
ATOM   3189 HG21 THR   221      25.845  59.462  13.654  1.00  0.00           H  
ATOM   3190 HG22 THR   221      25.891  61.228  13.447  1.00  0.00           H  
ATOM   3191 HG23 THR   221      26.391  60.164  12.102  1.00  0.00           H  
ATOM   3192  OG1 THR   221      28.379  61.394  13.003  1.00  0.00           O  
ATOM   3193  HG1 THR   221      27.857  62.191  13.181  1.00  0.00           H  
ATOM   3194  C   THR   221      29.568  59.953  15.431  1.00  0.00           C  
ATOM   3195  O   THR   221      30.209  60.723  16.078  1.00  0.00           O  
ATOM   3196  N   VAL   222      30.007  58.732  14.905  1.00  0.00           N  
ATOM   3197  H   VAL   222      29.402  58.225  14.274  1.00  0.00           H  
ATOM   3198  CA  VAL   222      31.431  58.354  15.053  1.00  0.00           C  
ATOM   3199  HA  VAL   222      31.905  59.229  15.492  1.00  0.00           H  
ATOM   3200  CB  VAL   222      31.531  57.080  15.838  1.00  0.00           C  
ATOM   3201  HB  VAL   222      30.814  56.324  15.525  1.00  0.00           H  
ATOM   3202  CG1 VAL   222      32.935  56.619  15.704  1.00  0.00           C  
ATOM   3203 HG11 VAL   222      33.680  57.298  16.114  1.00  0.00           H  
ATOM   3204 HG12 VAL   222      33.041  55.619  16.120  1.00  0.00           H  
ATOM   3205 HG13 VAL   222      33.136  56.468  14.646  1.00  0.00           H  
ATOM   3206  CG2 VAL   222      31.225  57.313  17.321  1.00  0.00           C  
ATOM   3207 HG21 VAL   222      31.566  56.446  17.884  1.00  0.00           H  
ATOM   3208 HG22 VAL   222      31.868  58.139  17.619  1.00  0.00           H  
ATOM   3209 HG23 VAL   222      30.180  57.536  17.528  1.00  0.00           H  
ATOM   3210  C   VAL   222      31.859  58.298  13.607  1.00  0.00           C  
ATOM   3211  O   VAL   222      31.171  57.871  12.658  1.00  0.00           O  
ATOM   3212  N   GLU   223      33.038  58.900  13.339  1.00  0.00           N  
ATOM   3213  H   GLU   223      33.556  59.257  14.130  1.00  0.00           H  
ATOM   3214  CA  GLU   223      33.718  58.913  12.045  1.00  0.00           C  
ATOM   3215  HA  GLU   223      33.111  59.497  11.356  1.00  0.00           H  
ATOM   3216  CB  GLU   223      35.123  59.489  12.225  1.00  0.00           C  
ATOM   3217  HB2 GLU   223      35.086  60.413  12.797  1.00  0.00           H  
ATOM   3218  HB3 GLU   223      35.736  58.768  12.761  1.00  0.00           H  
ATOM   3219  CG  GLU   223      35.899  59.601  10.970  1.00  0.00           C  
ATOM   3220  HG2 GLU   223      36.943  59.545  11.273  1.00  0.00           H  
ATOM   3221  HG3 GLU   223      35.783  58.735  10.322  1.00  0.00           H  
ATOM   3222  CD  GLU   223      35.513  60.847  10.329  1.00  0.00           C  
ATOM   3223  OE1 GLU   223      34.431  60.924   9.708  1.00  0.00           O  
ATOM   3224  OE2 GLU   223      36.348  61.791  10.315  1.00  0.00           O  
ATOM   3225  C   GLU   223      33.814  57.391  11.549  1.00  0.00           C  
ATOM   3226  O   GLU   223      34.353  56.565  12.254  1.00  0.00           O  
ATOM   3227  N   GLY   224      33.256  57.111  10.305  1.00  0.00           N  
ATOM   3228  H   GLY   224      32.961  57.918   9.771  1.00  0.00           H  
ATOM   3229  CA  GLY   224      33.144  55.830   9.689  1.00  0.00           C  
ATOM   3230  HA2 GLY   224      33.311  56.065   8.641  1.00  0.00           H  
ATOM   3231  HA3 GLY   224      33.936  55.171  10.037  1.00  0.00           H  
ATOM   3232  C   GLY   224      31.818  55.200  10.095  1.00  0.00           C  
ATOM   3233  O   GLY   224      30.875  55.107   9.310  1.00  0.00           O  
ATOM   3234  N   ALA   225      31.557  55.045  11.404  1.00  0.00           N  
ATOM   3235  H   ALA   225      32.284  55.252  12.076  1.00  0.00           H  
ATOM   3236  CA  ALA   225      30.602  53.997  11.820  1.00  0.00           C  
ATOM   3237  HA  ALA   225      30.646  53.265  11.017  1.00  0.00           H  
ATOM   3238  CB  ALA   225      31.084  53.212  13.038  1.00  0.00           C  
ATOM   3239  HB1 ALA   225      30.495  52.341  13.317  1.00  0.00           H  
ATOM   3240  HB2 ALA   225      32.093  52.952  12.725  1.00  0.00           H  
ATOM   3241  HB3 ALA   225      31.149  53.927  13.856  1.00  0.00           H  
ATOM   3242  C   ALA   225      29.138  54.476  11.867  1.00  0.00           C  
ATOM   3243  O   ALA   225      28.278  53.629  11.730  1.00  0.00           O  
ATOM   3244  N   GLY   226      28.847  55.812  11.923  1.00  0.00           N  
ATOM   3245  H   GLY   226      29.628  56.433  11.753  1.00  0.00           H  
ATOM   3246  CA  GLY   226      27.532  56.349  11.701  1.00  0.00           C  
ATOM   3247  HA2 GLY   226      27.677  57.336  11.268  1.00  0.00           H  
ATOM   3248  HA3 GLY   226      26.943  55.670  11.087  1.00  0.00           H  
ATOM   3249  C   GLY   226      26.970  56.663  13.053  1.00  0.00           C  
ATOM   3250  O   GLY   226      27.679  57.166  13.932  1.00  0.00           O  
ATOM   3251  N   SER   227      25.632  56.517  13.211  1.00  0.00           N  
ATOM   3252  H   SER   227      25.015  56.301  12.440  1.00  0.00           H  
ATOM   3253  CA  SER   227      24.957  56.825  14.460  1.00  0.00           C  
ATOM   3254  HA  SER   227      25.305  57.795  14.809  1.00  0.00           H  
ATOM   3255  CB  SER   227      23.432  56.878  14.143  1.00  0.00           C  
ATOM   3256  HB2 SER   227      23.259  57.795  13.583  1.00  0.00           H  
ATOM   3257  HB3 SER   227      23.017  56.058  13.562  1.00  0.00           H  
ATOM   3258  OG  SER   227      22.584  56.990  15.307  1.00  0.00           O  
ATOM   3259  HG  SER   227      22.815  57.804  15.780  1.00  0.00           H  
ATOM   3260  C   SER   227      25.227  55.776  15.524  1.00  0.00           C  
ATOM   3261  O   SER   227      25.281  54.616  15.199  1.00  0.00           O  
ATOM   3262  N   ILE   228      25.606  56.219  16.778  1.00  0.00           N  
ATOM   3263  H   ILE   228      25.490  57.216  16.905  1.00  0.00           H  
ATOM   3264  CA  ILE   228      25.761  55.195  17.884  1.00  0.00           C  
ATOM   3265  HA  ILE   228      25.291  54.296  17.491  1.00  0.00           H  
ATOM   3266  CB  ILE   228      27.335  55.071  18.109  1.00  0.00           C  
ATOM   3267  HB  ILE   228      27.501  56.002  18.646  1.00  0.00           H  
ATOM   3268  CG2 ILE   228      27.629  53.900  18.994  1.00  0.00           C  
ATOM   3269 HG21 ILE   228      27.238  54.057  19.997  1.00  0.00           H  
ATOM   3270 HG22 ILE   228      27.419  52.920  18.570  1.00  0.00           H  
ATOM   3271 HG23 ILE   228      28.711  53.884  19.107  1.00  0.00           H  
ATOM   3272  CG1 ILE   228      28.278  55.126  16.846  1.00  0.00           C  
ATOM   3273 HG12 ILE   228      28.021  56.030  16.297  1.00  0.00           H  
ATOM   3274 HG13 ILE   228      29.236  55.352  17.311  1.00  0.00           H  
ATOM   3275  CD1 ILE   228      28.303  53.871  15.991  1.00  0.00           C  
ATOM   3276 HD11 ILE   228      28.832  53.932  15.042  1.00  0.00           H  
ATOM   3277 HD12 ILE   228      28.904  53.122  16.503  1.00  0.00           H  
ATOM   3278 HD13 ILE   228      27.297  53.493  15.816  1.00  0.00           H  
ATOM   3279  C   ILE   228      25.048  55.700  19.113  1.00  0.00           C  
ATOM   3280  O   ILE   228      25.068  56.901  19.369  1.00  0.00           O  
ATOM   3281  N   ALA   229      24.359  54.835  19.903  1.00  0.00           N  
ATOM   3282  H   ALA   229      24.237  53.855  19.688  1.00  0.00           H  
ATOM   3283  CA  ALA   229      23.517  55.371  20.980  1.00  0.00           C  
ATOM   3284  HA  ALA   229      22.805  56.121  20.646  1.00  0.00           H  
ATOM   3285  CB  ALA   229      22.758  54.138  21.498  1.00  0.00           C  
ATOM   3286  HB1 ALA   229      23.458  53.416  21.915  1.00  0.00           H  
ATOM   3287  HB2 ALA   229      22.084  54.513  22.266  1.00  0.00           H  
ATOM   3288  HB3 ALA   229      22.265  53.538  20.736  1.00  0.00           H  
ATOM   3289  C   ALA   229      24.474  56.004  21.943  1.00  0.00           C  
ATOM   3290  O   ALA   229      25.637  55.682  22.064  1.00  0.00           O  
ATOM   3291  N   ALA   230      24.014  57.035  22.607  1.00  0.00           N  
ATOM   3292  H   ALA   230      23.035  57.276  22.525  1.00  0.00           H  
ATOM   3293  CA  ALA   230      24.775  57.835  23.595  1.00  0.00           C  
ATOM   3294  HA  ALA   230      25.809  57.670  23.303  1.00  0.00           H  
ATOM   3295  CB  ALA   230      24.338  59.270  23.558  1.00  0.00           C  
ATOM   3296  HB1 ALA   230      25.068  59.921  24.034  1.00  0.00           H  
ATOM   3297  HB2 ALA   230      24.236  59.591  22.523  1.00  0.00           H  
ATOM   3298  HB3 ALA   230      23.353  59.260  24.019  1.00  0.00           H  
ATOM   3299  C   ALA   230      24.600  57.285  24.999  1.00  0.00           C  
ATOM   3300  O   ALA   230      23.480  56.880  25.332  1.00  0.00           O  
ATOM   3301  N   ALA   231      25.705  57.278  25.841  1.00  0.00           N  
ATOM   3302  H   ALA   231      26.609  57.528  25.463  1.00  0.00           H  
ATOM   3303  CA  ALA   231      25.596  56.684  27.168  1.00  0.00           C  
ATOM   3304  HA  ALA   231      24.611  56.893  27.578  1.00  0.00           H  
ATOM   3305  CB  ALA   231      25.928  55.201  27.022  1.00  0.00           C  
ATOM   3306  HB1 ALA   231      26.852  55.000  26.484  1.00  0.00           H  
ATOM   3307  HB2 ALA   231      26.225  54.790  27.985  1.00  0.00           H  
ATOM   3308  HB3 ALA   231      25.140  54.543  26.661  1.00  0.00           H  
ATOM   3309  C   ALA   231      26.717  57.338  27.982  1.00  0.00           C  
ATOM   3310  O   ALA   231      27.664  57.983  27.474  1.00  0.00           O  
ATOM   3311  N   THR   232      26.515  57.183  29.278  1.00  0.00           N  
ATOM   3312  H   THR   232      25.649  56.735  29.546  1.00  0.00           H  
ATOM   3313  CA  THR   232      27.411  57.568  30.350  1.00  0.00           C  
ATOM   3314  HA  THR   232      28.304  57.988  29.893  1.00  0.00           H  
ATOM   3315  CB  THR   232      28.068  56.504  31.209  1.00  0.00           C  
ATOM   3316  HB  THR   232      28.945  56.891  31.724  1.00  0.00           H  
ATOM   3317  CG2 THR   232      27.027  55.974  32.145  1.00  0.00           C  
ATOM   3318 HG21 THR   232      27.348  55.100  32.709  1.00  0.00           H  
ATOM   3319 HG22 THR   232      26.880  56.737  32.906  1.00  0.00           H  
ATOM   3320 HG23 THR   232      26.135  55.636  31.621  1.00  0.00           H  
ATOM   3321  OG1 THR   232      28.578  55.362  30.473  1.00  0.00           O  
ATOM   3322  HG1 THR   232      29.227  55.664  29.819  1.00  0.00           H  
ATOM   3323  C   THR   232      26.726  58.658  31.228  1.00  0.00           C  
ATOM   3324  O   THR   232      25.579  58.642  31.551  1.00  0.00           O  
ATOM   3325  N   GLY   233      27.527  59.711  31.614  1.00  0.00           N  
ATOM   3326  H   GLY   233      28.532  59.622  31.672  1.00  0.00           H  
ATOM   3327  CA  GLY   233      27.077  60.666  32.595  1.00  0.00           C  
ATOM   3328  HA2 GLY   233      27.358  61.627  32.169  1.00  0.00           H  
ATOM   3329  HA3 GLY   233      25.992  60.622  32.644  1.00  0.00           H  
ATOM   3330  C   GLY   233      27.642  60.246  33.933  1.00  0.00           C  
ATOM   3331  O   GLY   233      27.226  59.272  34.574  1.00  0.00           O  
ATOM   3332  N   PHE   234      28.655  61.030  34.385  1.00  0.00           N  
ATOM   3333  H   PHE   234      28.881  61.887  33.899  1.00  0.00           H  
ATOM   3334  CA  PHE   234      29.574  60.521  35.368  1.00  0.00           C  
ATOM   3335  HA  PHE   234      29.488  59.442  35.475  1.00  0.00           H  
ATOM   3336  CB  PHE   234      31.029  60.846  34.882  1.00  0.00           C  
ATOM   3337  HB2 PHE   234      31.191  60.234  33.997  1.00  0.00           H  
ATOM   3338  HB3 PHE   234      31.138  61.866  34.517  1.00  0.00           H  
ATOM   3339  CG  PHE   234      31.934  60.354  35.915  1.00  0.00           C  
ATOM   3340  CD1 PHE   234      32.466  61.277  36.788  1.00  0.00           C  
ATOM   3341  HD1 PHE   234      32.353  62.350  36.689  1.00  0.00           H  
ATOM   3342  CE1 PHE   234      33.331  60.824  37.798  1.00  0.00           C  
ATOM   3343  HE1 PHE   234      33.820  61.471  38.517  1.00  0.00           H  
ATOM   3344  CZ  PHE   234      33.661  59.475  37.844  1.00  0.00           C  
ATOM   3345  HZ  PHE   234      34.437  59.241  38.563  1.00  0.00           H  
ATOM   3346  CE2 PHE   234      33.101  58.590  36.937  1.00  0.00           C  
ATOM   3347  HE2 PHE   234      33.283  57.543  37.146  1.00  0.00           H  
ATOM   3348  CD2 PHE   234      32.228  58.966  36.008  1.00  0.00           C  
ATOM   3349  HD2 PHE   234      31.819  58.192  35.370  1.00  0.00           H  
ATOM   3350  C   PHE   234      29.246  61.360  36.658  1.00  0.00           C  
ATOM   3351  O   PHE   234      29.225  62.601  36.615  1.00  0.00           O  
ATOM   3352  N   VAL   235      29.257  60.590  37.739  1.00  0.00           N  
ATOM   3353  H   VAL   235      29.413  59.597  37.629  1.00  0.00           H  
ATOM   3354  CA  VAL   235      29.385  61.118  39.145  1.00  0.00           C  
ATOM   3355  HA  VAL   235      29.977  62.028  39.076  1.00  0.00           H  
ATOM   3356  CB  VAL   235      28.069  61.394  39.881  1.00  0.00           C  
ATOM   3357  HB  VAL   235      28.383  61.680  40.883  1.00  0.00           H  
ATOM   3358  CG1 VAL   235      27.351  62.562  39.312  1.00  0.00           C  
ATOM   3359 HG11 VAL   235      27.065  62.357  38.282  1.00  0.00           H  
ATOM   3360 HG12 VAL   235      26.385  62.748  39.777  1.00  0.00           H  
ATOM   3361 HG13 VAL   235      27.920  63.489  39.350  1.00  0.00           H  
ATOM   3362  CG2 VAL   235      27.149  60.183  39.942  1.00  0.00           C  
ATOM   3363 HG21 VAL   235      26.146  60.458  40.264  1.00  0.00           H  
ATOM   3364 HG22 VAL   235      26.859  59.810  38.961  1.00  0.00           H  
ATOM   3365 HG23 VAL   235      27.536  59.322  40.483  1.00  0.00           H  
ATOM   3366  C   VAL   235      30.152  60.051  39.874  1.00  0.00           C  
ATOM   3367  O   VAL   235      29.830  58.876  39.697  1.00  0.00           O  
ATOM   3368  N   LYS   236      31.193  60.350  40.735  1.00  0.00           N  
ATOM   3369  H   LYS   236      31.385  61.330  40.893  1.00  0.00           H  
ATOM   3370  CA  LYS   236      32.119  59.321  41.246  1.00  0.00           C  
ATOM   3371  HA  LYS   236      32.450  58.672  40.439  1.00  0.00           H  
ATOM   3372  CB  LYS   236      33.257  60.072  41.993  1.00  0.00           C  
ATOM   3373  HB2 LYS   236      33.651  60.950  41.486  1.00  0.00           H  
ATOM   3374  HB3 LYS   236      32.913  60.339  42.991  1.00  0.00           H  
ATOM   3375  CG  LYS   236      34.397  59.089  42.167  1.00  0.00           C  
ATOM   3376  HG2 LYS   236      34.063  58.060  42.289  1.00  0.00           H  
ATOM   3377  HG3 LYS   236      34.980  58.960  41.257  1.00  0.00           H  
ATOM   3378  CD  LYS   236      35.275  59.360  43.322  1.00  0.00           C  
ATOM   3379  HD2 LYS   236      35.444  60.419  43.509  1.00  0.00           H  
ATOM   3380  HD3 LYS   236      34.695  58.890  44.114  1.00  0.00           H  
ATOM   3381  CE  LYS   236      36.635  58.594  43.315  1.00  0.00           C  
ATOM   3382  HE2 LYS   236      36.449  57.548  43.081  1.00  0.00           H  
ATOM   3383  HE3 LYS   236      37.394  59.025  42.668  1.00  0.00           H  
ATOM   3384  NZ  LYS   236      37.226  58.630  44.717  1.00  0.00           N  
ATOM   3385  HZ1 LYS   236      37.712  59.506  44.982  1.00  0.00           H  
ATOM   3386  HZ2 LYS   236      36.598  58.273  45.459  1.00  0.00           H  
ATOM   3387  HZ3 LYS   236      38.037  57.990  44.778  1.00  0.00           H  
ATOM   3388  C   LYS   236      31.430  58.338  42.219  1.00  0.00           C  
ATOM   3389  O   LYS   236      30.995  58.738  43.261  1.00  0.00           O  
ATOM   3390  N   LYS   237      31.463  57.056  41.856  1.00  0.00           N  
ATOM   3391  H   LYS   237      31.753  56.904  40.899  1.00  0.00           H  
ATOM   3392  CA  LYS   237      30.931  55.990  42.787  1.00  0.00           C  
ATOM   3393  HA  LYS   237      29.981  56.369  43.157  1.00  0.00           H  
ATOM   3394  CB  LYS   237      30.704  54.701  42.030  1.00  0.00           C  
ATOM   3395  HB2 LYS   237      30.150  55.028  41.153  1.00  0.00           H  
ATOM   3396  HB3 LYS   237      31.663  54.257  41.769  1.00  0.00           H  
ATOM   3397  CG  LYS   237      29.706  53.815  42.709  1.00  0.00           C  
ATOM   3398  HG2 LYS   237      30.194  53.416  43.596  1.00  0.00           H  
ATOM   3399  HG3 LYS   237      28.837  54.385  43.030  1.00  0.00           H  
ATOM   3400  CD  LYS   237      29.280  52.587  41.975  1.00  0.00           C  
ATOM   3401  HD2 LYS   237      28.765  52.881  41.063  1.00  0.00           H  
ATOM   3402  HD3 LYS   237      30.226  52.119  41.710  1.00  0.00           H  
ATOM   3403  CE  LYS   237      28.448  51.696  42.885  1.00  0.00           C  
ATOM   3404  HE2 LYS   237      29.015  51.709  43.813  1.00  0.00           H  
ATOM   3405  HE3 LYS   237      27.473  52.166  42.992  1.00  0.00           H  
ATOM   3406  NZ  LYS   237      28.267  50.319  42.186  1.00  0.00           N  
ATOM   3407  HZ1 LYS   237      27.472  50.377  41.524  1.00  0.00           H  
ATOM   3408  HZ2 LYS   237      29.104  50.027  41.650  1.00  0.00           H  
ATOM   3409  HZ3 LYS   237      27.913  49.660  42.903  1.00  0.00           H  
ATOM   3410  C   LYS   237      32.011  55.825  43.878  1.00  0.00           C  
ATOM   3411  O   LYS   237      33.180  55.761  43.605  1.00  0.00           O  
ATOM   3412  N   ASP   238      31.608  55.560  45.164  1.00  0.00           N  
ATOM   3413  H   ASP   238      30.623  55.656  45.372  1.00  0.00           H  
ATOM   3414  CA  ASP   238      32.583  55.141  46.217  1.00  0.00           C  
ATOM   3415  HA  ASP   238      33.577  55.546  46.044  1.00  0.00           H  
ATOM   3416  CB  ASP   238      32.074  55.766  47.517  1.00  0.00           C  
ATOM   3417  HB2 ASP   238      31.106  55.380  47.831  1.00  0.00           H  
ATOM   3418  HB3 ASP   238      32.752  55.549  48.340  1.00  0.00           H  
ATOM   3419  CG  ASP   238      32.063  57.339  47.479  1.00  0.00           C  
ATOM   3420  OD1 ASP   238      33.124  57.935  47.061  1.00  0.00           O  
ATOM   3421  OD2 ASP   238      31.143  57.981  48.012  1.00  0.00           O  
ATOM   3422  C   ASP   238      32.630  53.570  46.244  1.00  0.00           C  
ATOM   3423  O   ASP   238      32.255  53.030  47.277  1.00  0.00           O  
ATOM   3424  N   GLN   239      33.087  52.975  45.071  1.00  0.00           N  
ATOM   3425  H   GLN   239      33.555  53.507  44.350  1.00  0.00           H  
ATOM   3426  CA  GLN   239      33.138  51.554  45.080  1.00  0.00           C  
ATOM   3427  HA  GLN   239      33.073  51.101  46.066  1.00  0.00           H  
ATOM   3428  CB  GLN   239      32.026  50.969  44.175  1.00  0.00           C  
ATOM   3429  HB2 GLN   239      31.125  51.518  44.440  1.00  0.00           H  
ATOM   3430  HB3 GLN   239      32.277  51.322  43.177  1.00  0.00           H  
ATOM   3431  CG  GLN   239      31.843  49.507  44.332  1.00  0.00           C  
ATOM   3432  HG2 GLN   239      32.801  49.012  44.477  1.00  0.00           H  
ATOM   3433  HG3 GLN   239      31.235  49.258  45.199  1.00  0.00           H  
ATOM   3434  CD  GLN   239      31.156  48.894  43.114  1.00  0.00           C  
ATOM   3435  OE1 GLN   239      30.915  49.552  42.091  1.00  0.00           O  
ATOM   3436  NE2 GLN   239      30.855  47.622  42.975  1.00  0.00           N  
ATOM   3437 HE21 GLN   239      30.248  47.295  42.236  1.00  0.00           H  
ATOM   3438 HE22 GLN   239      30.853  47.057  43.814  1.00  0.00           H  
ATOM   3439  C   GLN   239      34.460  51.271  44.436  1.00  0.00           C  
ATOM   3440  O   GLN   239      34.877  51.855  43.427  1.00  0.00           O  
ATOM   3441  N   LEU   240      35.168  50.340  45.117  1.00  0.00           N  
ATOM   3442  H   LEU   240      34.877  50.089  46.053  1.00  0.00           H  
ATOM   3443  CA  LEU   240      36.548  50.097  44.942  1.00  0.00           C  
ATOM   3444  HA  LEU   240      36.962  50.513  44.027  1.00  0.00           H  
ATOM   3445  CB  LEU   240      37.288  50.887  46.083  1.00  0.00           C  
ATOM   3446  HB2 LEU   240      36.860  51.881  46.190  1.00  0.00           H  
ATOM   3447  HB3 LEU   240      37.024  50.254  46.928  1.00  0.00           H  
ATOM   3448  CG  LEU   240      38.861  50.945  45.880  1.00  0.00           C  
ATOM   3449  HG  LEU   240      39.263  49.937  45.790  1.00  0.00           H  
ATOM   3450  CD1 LEU   240      39.165  51.710  44.658  1.00  0.00           C  
ATOM   3451 HD11 LEU   240      40.172  52.107  44.766  1.00  0.00           H  
ATOM   3452 HD12 LEU   240      39.189  51.104  43.755  1.00  0.00           H  
ATOM   3453 HD13 LEU   240      38.484  52.558  44.614  1.00  0.00           H  
ATOM   3454  CD2 LEU   240      39.353  51.635  47.149  1.00  0.00           C  
ATOM   3455 HD21 LEU   240      39.084  51.095  48.054  1.00  0.00           H  
ATOM   3456 HD22 LEU   240      40.431  51.783  47.157  1.00  0.00           H  
ATOM   3457 HD23 LEU   240      38.941  52.641  47.196  1.00  0.00           H  
ATOM   3458  C   LEU   240      36.755  48.584  44.990  1.00  0.00           C  
ATOM   3459  O   LEU   240      37.893  48.097  45.074  1.00  0.00           O  
ATOM   3460  N   GLY   241      35.666  47.768  44.725  1.00  0.00           N  
ATOM   3461  H   GLY   241      34.776  48.243  44.788  1.00  0.00           H  
ATOM   3462  CA  GLY   241      35.745  46.360  44.388  1.00  0.00           C  
ATOM   3463  HA2 GLY   241      35.094  46.295  43.519  1.00  0.00           H  
ATOM   3464  HA3 GLY   241      36.754  46.061  44.112  1.00  0.00           H  
ATOM   3465  C   GLY   241      35.092  45.555  45.520  1.00  0.00           C  
ATOM   3466  O   GLY   241      33.898  45.757  45.748  1.00  0.00           O  
ATOM   3467  N   LYS   242      35.817  44.609  46.217  1.00  0.00           N  
ATOM   3468  H   LYS   242      36.805  44.549  46.009  1.00  0.00           H  
ATOM   3469  CA  LYS   242      35.313  43.986  47.509  1.00  0.00           C  
ATOM   3470  HA  LYS   242      34.655  44.699  48.002  1.00  0.00           H  
ATOM   3471  CB  LYS   242      34.393  42.769  47.045  1.00  0.00           C  
ATOM   3472  HB2 LYS   242      33.682  43.079  46.282  1.00  0.00           H  
ATOM   3473  HB3 LYS   242      34.966  42.121  46.384  1.00  0.00           H  
ATOM   3474  CG  LYS   242      33.835  41.949  48.233  1.00  0.00           C  
ATOM   3475  HG2 LYS   242      34.491  41.742  49.077  1.00  0.00           H  
ATOM   3476  HG3 LYS   242      32.967  42.386  48.723  1.00  0.00           H  
ATOM   3477  CD  LYS   242      33.403  40.574  47.719  1.00  0.00           C  
ATOM   3478  HD2 LYS   242      32.936  40.031  48.538  1.00  0.00           H  
ATOM   3479  HD3 LYS   242      32.616  40.697  46.977  1.00  0.00           H  
ATOM   3480  CE  LYS   242      34.403  39.667  47.054  1.00  0.00           C  
ATOM   3481  HE2 LYS   242      33.827  38.883  46.569  1.00  0.00           H  
ATOM   3482  HE3 LYS   242      34.790  40.247  46.220  1.00  0.00           H  
ATOM   3483  NZ  LYS   242      35.519  39.199  47.885  1.00  0.00           N  
ATOM   3484  HZ1 LYS   242      35.167  38.491  48.555  1.00  0.00           H  
ATOM   3485  HZ2 LYS   242      36.287  38.690  47.412  1.00  0.00           H  
ATOM   3486  HZ3 LYS   242      35.947  39.951  48.454  1.00  0.00           H  
ATOM   3487  C   LYS   242      36.607  43.571  48.320  1.00  0.00           C  
ATOM   3488  O   LYS   242      37.625  43.135  47.794  1.00  0.00           O  
ATOM   3489  N   ASN   243      36.405  43.688  49.683  1.00  0.00           N  
ATOM   3490  H   ASN   243      35.443  43.817  49.967  1.00  0.00           H  
ATOM   3491  CA  ASN   243      37.458  43.294  50.630  1.00  0.00           C  
ATOM   3492  HA  ASN   243      38.409  43.782  50.427  1.00  0.00           H  
ATOM   3493  CB  ASN   243      37.064  43.541  52.080  1.00  0.00           C  
ATOM   3494  HB2 ASN   243      36.045  43.171  52.182  1.00  0.00           H  
ATOM   3495  HB3 ASN   243      37.728  43.011  52.760  1.00  0.00           H  
ATOM   3496  CG  ASN   243      36.973  45.011  52.373  1.00  0.00           C  
ATOM   3497  OD1 ASN   243      37.199  45.834  51.521  1.00  0.00           O  
ATOM   3498  ND2 ASN   243      36.726  45.341  53.614  1.00  0.00           N  
ATOM   3499 HD21 ASN   243      36.105  46.135  53.693  1.00  0.00           H  
ATOM   3500 HD22 ASN   243      36.754  44.624  54.327  1.00  0.00           H  
ATOM   3501  C   ASN   243      37.785  41.855  50.528  1.00  0.00           C  
ATOM   3502  O   ASN   243      36.937  41.018  50.125  1.00  0.00           O  
ATOM   3503  N   GLU   244      39.020  41.517  50.856  1.00  0.00           N  
ATOM   3504  H   GLU   244      39.733  42.166  51.161  1.00  0.00           H  
ATOM   3505  CA  GLU   244      39.421  40.159  50.612  1.00  0.00           C  
ATOM   3506  HA  GLU   244      38.539  39.536  50.743  1.00  0.00           H  
ATOM   3507  CB  GLU   244      39.919  39.933  49.173  1.00  0.00           C  
ATOM   3508  HB2 GLU   244      39.271  40.419  48.446  1.00  0.00           H  
ATOM   3509  HB3 GLU   244      40.838  40.472  48.953  1.00  0.00           H  
ATOM   3510  CG  GLU   244      39.857  38.432  48.748  1.00  0.00           C  
ATOM   3511  HG2 GLU   244      40.823  38.311  48.263  1.00  0.00           H  
ATOM   3512  HG3 GLU   244      39.772  37.705  49.553  1.00  0.00           H  
ATOM   3513  CD  GLU   244      38.810  38.134  47.755  1.00  0.00           C  
ATOM   3514  OE1 GLU   244      37.672  37.676  48.112  1.00  0.00           O  
ATOM   3515  OE2 GLU   244      38.923  38.577  46.609  1.00  0.00           O  
ATOM   3516  C   GLU   244      40.481  39.710  51.652  1.00  0.00           C  
ATOM   3517  O   GLU   244      40.522  40.315  52.693  1.00  0.00           O  
ATOM   3518  N   GLU   245      41.253  38.557  51.491  1.00  0.00           N  
ATOM   3519  H   GLU   245      41.137  38.152  50.572  1.00  0.00           H  
ATOM   3520  CA  GLU   245      42.189  38.066  52.428  1.00  0.00           C  
ATOM   3521  HA  GLU   245      41.609  37.748  53.292  1.00  0.00           H  
ATOM   3522  CB  GLU   245      42.751  36.750  51.830  1.00  0.00           C  
ATOM   3523  HB2 GLU   245      41.928  36.247  51.325  1.00  0.00           H  
ATOM   3524  HB3 GLU   245      43.464  37.043  51.062  1.00  0.00           H  
ATOM   3525  CG  GLU   245      43.516  35.748  52.668  1.00  0.00           C  
ATOM   3526  HG2 GLU   245      43.952  34.946  52.075  1.00  0.00           H  
ATOM   3527  HG3 GLU   245      44.370  36.293  53.065  1.00  0.00           H  
ATOM   3528  CD  GLU   245      42.663  35.195  53.808  1.00  0.00           C  
ATOM   3529  OE1 GLU   245      41.516  34.743  53.497  1.00  0.00           O  
ATOM   3530  OE2 GLU   245      43.059  35.090  55.035  1.00  0.00           O  
ATOM   3531  C   GLU   245      43.272  39.076  52.798  1.00  0.00           C  
ATOM   3532  O   GLU   245      43.539  39.254  53.960  1.00  0.00           O  
ATOM   3533  N   GLY   246      43.754  39.859  51.728  1.00  0.00           N  
ATOM   3534  H   GLY   246      43.475  39.570  50.800  1.00  0.00           H  
ATOM   3535  CA  GLY   246      44.544  41.021  52.006  1.00  0.00           C  
ATOM   3536  HA2 GLY   246      44.647  41.020  53.088  1.00  0.00           H  
ATOM   3537  HA3 GLY   246      45.528  40.832  51.584  1.00  0.00           H  
ATOM   3538  C   GLY   246      43.962  42.333  51.505  1.00  0.00           C  
ATOM   3539  O   GLY   246      44.202  43.349  52.100  1.00  0.00           O  
ATOM   3540  N   ALA   247      43.271  42.342  50.307  1.00  0.00           N  
ATOM   3541  H   ALA   247      43.201  41.457  49.822  1.00  0.00           H  
ATOM   3542  CA  ALA   247      42.898  43.545  49.668  1.00  0.00           C  
ATOM   3543  HA  ALA   247      43.758  44.203  49.568  1.00  0.00           H  
ATOM   3544  CB  ALA   247      42.286  43.202  48.343  1.00  0.00           C  
ATOM   3545  HB1 ALA   247      41.379  42.619  48.486  1.00  0.00           H  
ATOM   3546  HB2 ALA   247      42.199  44.068  47.689  1.00  0.00           H  
ATOM   3547  HB3 ALA   247      42.998  42.568  47.819  1.00  0.00           H  
ATOM   3548  C   ALA   247      41.867  44.293  50.604  1.00  0.00           C  
ATOM   3549  O   ALA   247      41.093  43.546  51.258  1.00  0.00           O  
ATOM   3550  N   PRO   248      41.720  45.621  50.480  1.00  0.00           N  
ATOM   3551  CD  PRO   248      40.490  46.245  50.806  1.00  0.00           C  
ATOM   3552  HD2 PRO   248      40.294  46.332  51.872  1.00  0.00           H  
ATOM   3553  HD3 PRO   248      39.706  45.676  50.313  1.00  0.00           H  
ATOM   3554  CG  PRO   248      40.625  47.714  50.258  1.00  0.00           C  
ATOM   3555  HG2 PRO   248      40.570  48.438  51.068  1.00  0.00           H  
ATOM   3556  HG3 PRO   248      39.661  47.817  49.764  1.00  0.00           H  
ATOM   3557  CB  PRO   248      41.712  47.762  49.308  1.00  0.00           C  
ATOM   3558  HB2 PRO   248      42.246  48.696  49.149  1.00  0.00           H  
ATOM   3559  HB3 PRO   248      41.356  47.487  48.317  1.00  0.00           H  
ATOM   3560  CA  PRO   248      42.656  46.615  49.848  1.00  0.00           C  
ATOM   3561  HA  PRO   248      43.117  46.183  48.963  1.00  0.00           H  
ATOM   3562  C   PRO   248      43.761  47.160  50.797  1.00  0.00           C  
ATOM   3563  O   PRO   248      44.622  47.861  50.334  1.00  0.00           O  
ATOM   3564  N   GLN   249      43.865  46.630  52.070  1.00  0.00           N  
ATOM   3565  H   GLN   249      43.130  46.070  52.481  1.00  0.00           H  
ATOM   3566  CA  GLN   249      44.939  47.082  52.956  1.00  0.00           C  
ATOM   3567  HA  GLN   249      45.035  48.159  52.836  1.00  0.00           H  
ATOM   3568  CB  GLN   249      44.774  46.842  54.448  1.00  0.00           C  
ATOM   3569  HB2 GLN   249      45.524  47.346  55.053  1.00  0.00           H  
ATOM   3570  HB3 GLN   249      43.870  47.410  54.660  1.00  0.00           H  
ATOM   3571  CG  GLN   249      44.531  45.496  54.947  1.00  0.00           C  
ATOM   3572  HG2 GLN   249      45.227  44.740  54.590  1.00  0.00           H  
ATOM   3573  HG3 GLN   249      44.748  45.492  56.014  1.00  0.00           H  
ATOM   3574  CD  GLN   249      43.209  44.873  54.788  1.00  0.00           C  
ATOM   3575  OE1 GLN   249      42.250  45.288  54.066  1.00  0.00           O  
ATOM   3576  NE2 GLN   249      43.087  43.674  55.221  1.00  0.00           N  
ATOM   3577 HE21 GLN   249      42.198  43.246  54.999  1.00  0.00           H  
ATOM   3578 HE22 GLN   249      43.876  43.163  55.593  1.00  0.00           H  
ATOM   3579  C   GLN   249      46.374  46.561  52.583  1.00  0.00           C  
ATOM   3580  O   GLN   249      47.331  47.289  52.784  1.00  0.00           O  
ATOM   3581  N   GLU   250      46.405  45.380  52.093  1.00  0.00           N  
ATOM   3582  H   GLU   250      45.542  44.857  52.162  1.00  0.00           H  
ATOM   3583  CA  GLU   250      47.479  44.869  51.297  1.00  0.00           C  
ATOM   3584  HA  GLU   250      48.356  45.277  51.794  1.00  0.00           H  
ATOM   3585  CB  GLU   250      47.577  43.348  51.394  1.00  0.00           C  
ATOM   3586  HB2 GLU   250      47.483  43.236  52.472  1.00  0.00           H  
ATOM   3587  HB3 GLU   250      46.695  42.912  50.929  1.00  0.00           H  
ATOM   3588  CG  GLU   250      48.802  42.644  50.780  1.00  0.00           C  
ATOM   3589  HG2 GLU   250      48.831  41.572  50.962  1.00  0.00           H  
ATOM   3590  HG3 GLU   250      48.814  42.847  49.711  1.00  0.00           H  
ATOM   3591  CD  GLU   250      50.043  43.353  51.401  1.00  0.00           C  
ATOM   3592  OE1 GLU   250      50.628  42.890  52.392  1.00  0.00           O  
ATOM   3593  OE2 GLU   250      50.367  44.486  50.850  1.00  0.00           O  
ATOM   3594  C   GLU   250      47.361  45.359  49.849  1.00  0.00           C  
ATOM   3595  O   GLU   250      46.328  45.503  49.250  1.00  0.00           O  
ATOM   3596  N   GLY   251      48.571  45.579  49.271  1.00  0.00           N  
ATOM   3597  H   GLY   251      49.343  45.504  49.919  1.00  0.00           H  
ATOM   3598  CA  GLY   251      48.685  46.410  48.075  1.00  0.00           C  
ATOM   3599  HA2 GLY   251      47.978  47.235  48.120  1.00  0.00           H  
ATOM   3600  HA3 GLY   251      49.662  46.887  48.100  1.00  0.00           H  
ATOM   3601  C   GLY   251      48.529  45.670  46.763  1.00  0.00           C  
ATOM   3602  O   GLY   251      49.489  45.586  45.951  1.00  0.00           O  
ATOM   3603  N   ILE   252      47.342  45.026  46.646  1.00  0.00           N  
ATOM   3604  H   ILE   252      46.569  45.188  47.277  1.00  0.00           H  
ATOM   3605  CA  ILE   252      47.025  44.044  45.609  1.00  0.00           C  
ATOM   3606  HA  ILE   252      47.717  44.159  44.778  1.00  0.00           H  
ATOM   3607  CB  ILE   252      47.205  42.606  46.116  1.00  0.00           C  
ATOM   3608  HB  ILE   252      46.893  41.839  45.409  1.00  0.00           H  
ATOM   3609  CG2 ILE   252      48.701  42.408  46.438  1.00  0.00           C  
ATOM   3610 HG21 ILE   252      49.152  42.465  45.449  1.00  0.00           H  
ATOM   3611 HG22 ILE   252      49.178  43.099  47.130  1.00  0.00           H  
ATOM   3612 HG23 ILE   252      48.818  41.434  46.908  1.00  0.00           H  
ATOM   3613  CG1 ILE   252      46.422  42.439  47.501  1.00  0.00           C  
ATOM   3614 HG12 ILE   252      46.821  43.132  48.239  1.00  0.00           H  
ATOM   3615 HG13 ILE   252      45.397  42.783  47.370  1.00  0.00           H  
ATOM   3616  CD1 ILE   252      46.314  41.037  48.141  1.00  0.00           C  
ATOM   3617 HD11 ILE   252      45.787  41.154  49.086  1.00  0.00           H  
ATOM   3618 HD12 ILE   252      45.710  40.424  47.475  1.00  0.00           H  
ATOM   3619 HD13 ILE   252      47.266  40.542  48.324  1.00  0.00           H  
ATOM   3620  C   ILE   252      45.665  44.460  45.106  1.00  0.00           C  
ATOM   3621  O   ILE   252      44.669  43.731  44.962  1.00  0.00           O  
ATOM   3622  N   LEU   253      45.506  45.765  44.854  1.00  0.00           N  
ATOM   3623  H   LEU   253      46.261  46.354  45.178  1.00  0.00           H  
ATOM   3624  CA  LEU   253      44.377  46.422  44.146  1.00  0.00           C  
ATOM   3625  HA  LEU   253      43.619  45.717  43.813  1.00  0.00           H  
ATOM   3626  CB  LEU   253      43.843  47.405  45.243  1.00  0.00           C  
ATOM   3627  HB2 LEU   253      43.590  46.784  46.100  1.00  0.00           H  
ATOM   3628  HB3 LEU   253      44.681  48.073  45.433  1.00  0.00           H  
ATOM   3629  CG  LEU   253      42.598  48.235  44.748  1.00  0.00           C  
ATOM   3630  HG  LEU   253      43.115  48.894  44.053  1.00  0.00           H  
ATOM   3631  CD1 LEU   253      41.477  47.365  44.145  1.00  0.00           C  
ATOM   3632 HD11 LEU   253      41.241  46.497  44.758  1.00  0.00           H  
ATOM   3633 HD12 LEU   253      40.573  47.948  43.982  1.00  0.00           H  
ATOM   3634 HD13 LEU   253      41.750  47.083  43.130  1.00  0.00           H  
ATOM   3635  CD2 LEU   253      42.076  49.218  45.760  1.00  0.00           C  
ATOM   3636 HD21 LEU   253      41.317  48.724  46.363  1.00  0.00           H  
ATOM   3637 HD22 LEU   253      42.892  49.475  46.432  1.00  0.00           H  
ATOM   3638 HD23 LEU   253      41.696  50.174  45.404  1.00  0.00           H  
ATOM   3639  C   LEU   253      44.994  47.053  42.876  1.00  0.00           C  
ATOM   3640  O   LEU   253      45.580  48.195  42.891  1.00  0.00           O  
ATOM   3641  N   GLU   254      44.768  46.372  41.752  1.00  0.00           N  
ATOM   3642  H   GLU   254      44.327  45.469  41.867  1.00  0.00           H  
ATOM   3643  CA  GLU   254      45.281  46.762  40.452  1.00  0.00           C  
ATOM   3644  HA  GLU   254      45.318  47.847  40.392  1.00  0.00           H  
ATOM   3645  CB  GLU   254      46.746  46.153  40.349  1.00  0.00           C  
ATOM   3646  HB2 GLU   254      47.202  46.015  41.328  1.00  0.00           H  
ATOM   3647  HB3 GLU   254      46.659  45.209  39.815  1.00  0.00           H  
ATOM   3648  CG  GLU   254      47.713  47.012  39.554  1.00  0.00           C  
ATOM   3649  HG2 GLU   254      48.664  46.484  39.522  1.00  0.00           H  
ATOM   3650  HG3 GLU   254      47.334  46.945  38.537  1.00  0.00           H  
ATOM   3651  CD  GLU   254      47.818  48.380  40.136  1.00  0.00           C  
ATOM   3652  OE1 GLU   254      47.197  49.339  39.637  1.00  0.00           O  
ATOM   3653  OE2 GLU   254      48.436  48.512  41.235  1.00  0.00           O  
ATOM   3654  C   GLU   254      44.409  46.339  39.245  1.00  0.00           C  
ATOM   3655  O   GLU   254      44.661  46.782  38.126  1.00  0.00           O  
ATOM   3656  N   ASP   255      43.400  45.459  39.363  1.00  0.00           N  
ATOM   3657  H   ASP   255      43.066  45.293  40.303  1.00  0.00           H  
ATOM   3658  CA  ASP   255      42.601  44.846  38.331  1.00  0.00           C  
ATOM   3659  HA  ASP   255      42.330  45.491  37.498  1.00  0.00           H  
ATOM   3660  CB  ASP   255      43.373  43.612  37.703  1.00  0.00           C  
ATOM   3661  HB2 ASP   255      42.694  43.050  37.065  1.00  0.00           H  
ATOM   3662  HB3 ASP   255      43.995  44.147  36.988  1.00  0.00           H  
ATOM   3663  CG  ASP   255      44.296  42.641  38.478  1.00  0.00           C  
ATOM   3664  OD1 ASP   255      44.752  41.640  37.871  1.00  0.00           O  
ATOM   3665  OD2 ASP   255      44.486  42.828  39.655  1.00  0.00           O  
ATOM   3666  C   ASP   255      41.301  44.241  38.882  1.00  0.00           C  
ATOM   3667  O   ASP   255      40.606  43.375  38.345  1.00  0.00           O  
ATOM   3668  N   MET   256      40.898  44.753  40.045  1.00  0.00           N  
ATOM   3669  H   MET   256      41.345  45.576  40.427  1.00  0.00           H  
ATOM   3670  CA  MET   256      39.858  44.142  40.901  1.00  0.00           C  
ATOM   3671  HA  MET   256      40.024  43.070  40.818  1.00  0.00           H  
ATOM   3672  CB  MET   256      39.941  44.681  42.298  1.00  0.00           C  
ATOM   3673  HB2 MET   256      40.930  44.362  42.620  1.00  0.00           H  
ATOM   3674  HB3 MET   256      39.923  45.769  42.317  1.00  0.00           H  
ATOM   3675  CG  MET   256      38.941  44.035  43.236  1.00  0.00           C  
ATOM   3676  HG2 MET   256      37.910  44.330  43.056  1.00  0.00           H  
ATOM   3677  HG3 MET   256      38.997  42.961  43.071  1.00  0.00           H  
ATOM   3678  SD  MET   256      39.248  44.350  44.900  1.00  0.00           S  
ATOM   3679  CE  MET   256      40.330  42.931  45.316  1.00  0.00           C  
ATOM   3680  HE1 MET   256      40.058  42.323  46.176  1.00  0.00           H  
ATOM   3681  HE2 MET   256      40.353  42.235  44.481  1.00  0.00           H  
ATOM   3682  HE3 MET   256      41.309  43.330  45.571  1.00  0.00           H  
ATOM   3683  C   MET   256      38.486  44.533  40.319  1.00  0.00           C  
ATOM   3684  O   MET   256      38.177  45.718  40.176  1.00  0.00           O  
ATOM   3685  N   PRO   257      37.599  43.541  39.993  1.00  0.00           N  
ATOM   3686  CD  PRO   257      37.863  42.053  40.058  1.00  0.00           C  
ATOM   3687  HD2 PRO   257      37.932  41.678  41.076  1.00  0.00           H  
ATOM   3688  HD3 PRO   257      38.829  41.769  39.644  1.00  0.00           H  
ATOM   3689  CG  PRO   257      36.698  41.444  39.355  1.00  0.00           C  
ATOM   3690  HG2 PRO   257      36.303  40.484  39.682  1.00  0.00           H  
ATOM   3691  HG3 PRO   257      36.996  41.315  38.317  1.00  0.00           H  
ATOM   3692  CB  PRO   257      35.621  42.507  39.390  1.00  0.00           C  
ATOM   3693  HB2 PRO   257      35.062  42.408  40.318  1.00  0.00           H  
ATOM   3694  HB3 PRO   257      34.941  42.450  38.542  1.00  0.00           H  
ATOM   3695  CA  PRO   257      36.274  43.864  39.484  1.00  0.00           C  
ATOM   3696  HA  PRO   257      36.311  44.220  38.457  1.00  0.00           H  
ATOM   3697  C   PRO   257      35.512  44.819  40.353  1.00  0.00           C  
ATOM   3698  O   PRO   257      35.310  44.488  41.521  1.00  0.00           O  
ATOM   3699  N   VAL   258      34.967  45.862  39.698  1.00  0.00           N  
ATOM   3700  H   VAL   258      35.178  45.944  38.713  1.00  0.00           H  
ATOM   3701  CA  VAL   258      34.055  46.816  40.314  1.00  0.00           C  
ATOM   3702  HA  VAL   258      33.603  46.368  41.196  1.00  0.00           H  
ATOM   3703  CB  VAL   258      34.867  48.091  40.717  1.00  0.00           C  
ATOM   3704  HB  VAL   258      35.849  47.757  41.045  1.00  0.00           H  
ATOM   3705  CG1 VAL   258      35.099  48.978  39.465  1.00  0.00           C  
ATOM   3706 HG11 VAL   258      35.364  48.487  38.531  1.00  0.00           H  
ATOM   3707 HG12 VAL   258      34.204  49.553  39.236  1.00  0.00           H  
ATOM   3708 HG13 VAL   258      35.879  49.694  39.717  1.00  0.00           H  
ATOM   3709  CG2 VAL   258      34.225  48.926  41.804  1.00  0.00           C  
ATOM   3710 HG21 VAL   258      35.074  49.519  42.136  1.00  0.00           H  
ATOM   3711 HG22 VAL   258      33.390  49.523  41.443  1.00  0.00           H  
ATOM   3712 HG23 VAL   258      33.969  48.140  42.512  1.00  0.00           H  
ATOM   3713  C   VAL   258      32.865  47.071  39.316  1.00  0.00           C  
ATOM   3714  O   VAL   258      32.942  46.700  38.146  1.00  0.00           O  
ATOM   3715  N   ASP   259      31.764  47.744  39.773  1.00  0.00           N  
ATOM   3716  H   ASP   259      31.678  47.948  40.759  1.00  0.00           H  
ATOM   3717  CA  ASP   259      30.563  47.878  38.957  1.00  0.00           C  
ATOM   3718  HA  ASP   259      30.757  47.747  37.895  1.00  0.00           H  
ATOM   3719  CB  ASP   259      29.694  46.621  39.292  1.00  0.00           C  
ATOM   3720  HB2 ASP   259      30.125  45.626  39.205  1.00  0.00           H  
ATOM   3721  HB3 ASP   259      29.289  46.727  40.296  1.00  0.00           H  
ATOM   3722  CG  ASP   259      28.527  46.507  38.304  1.00  0.00           C  
ATOM   3723  OD1 ASP   259      28.859  46.099  37.139  1.00  0.00           O  
ATOM   3724  OD2 ASP   259      27.323  46.666  38.638  1.00  0.00           O  
ATOM   3725  C   ASP   259      29.829  49.260  39.161  1.00  0.00           C  
ATOM   3726  O   ASP   259      28.683  49.309  39.692  1.00  0.00           O  
ATOM   3727  N   PRO   260      30.367  50.387  38.634  1.00  0.00           N  
ATOM   3728  CD  PRO   260      31.741  50.565  38.326  1.00  0.00           C  
ATOM   3729  HD2 PRO   260      32.120  49.782  37.672  1.00  0.00           H  
ATOM   3730  HD3 PRO   260      32.259  50.610  39.282  1.00  0.00           H  
ATOM   3731  CG  PRO   260      31.936  51.971  37.784  1.00  0.00           C  
ATOM   3732  HG2 PRO   260      32.662  52.056  36.978  1.00  0.00           H  
ATOM   3733  HG3 PRO   260      32.264  52.684  38.537  1.00  0.00           H  
ATOM   3734  CB  PRO   260      30.526  52.309  37.308  1.00  0.00           C  
ATOM   3735  HB2 PRO   260      30.492  51.953  36.280  1.00  0.00           H  
ATOM   3736  HB3 PRO   260      30.258  53.313  37.630  1.00  0.00           H  
ATOM   3737  CA  PRO   260      29.585  51.502  38.165  1.00  0.00           C  
ATOM   3738  HA  PRO   260      29.326  52.239  38.921  1.00  0.00           H  
ATOM   3739  C   PRO   260      28.354  51.112  37.395  1.00  0.00           C  
ATOM   3740  O   PRO   260      28.340  50.231  36.473  1.00  0.00           O  
ATOM   3741  N   ASP   261      27.325  51.872  37.732  1.00  0.00           N  
ATOM   3742  H   ASP   261      27.473  52.659  38.350  1.00  0.00           H  
ATOM   3743  CA  ASP   261      26.131  51.832  36.924  1.00  0.00           C  
ATOM   3744  HA  ASP   261      25.819  50.833  36.628  1.00  0.00           H  
ATOM   3745  CB  ASP   261      25.074  52.526  37.770  1.00  0.00           C  
ATOM   3746  HB2 ASP   261      25.109  52.224  38.815  1.00  0.00           H  
ATOM   3747  HB3 ASP   261      25.345  53.577  37.693  1.00  0.00           H  
ATOM   3748  CG  ASP   261      23.688  52.463  37.254  1.00  0.00           C  
ATOM   3749  OD1 ASP   261      23.270  51.715  36.313  1.00  0.00           O  
ATOM   3750  OD2 ASP   261      22.796  53.219  37.778  1.00  0.00           O  
ATOM   3751  C   ASP   261      26.368  52.564  35.618  1.00  0.00           C  
ATOM   3752  O   ASP   261      27.295  53.423  35.397  1.00  0.00           O  
ATOM   3753  N   ASN   262      25.441  52.368  34.616  1.00  0.00           N  
ATOM   3754  H   ASN   262      24.532  52.009  34.878  1.00  0.00           H  
ATOM   3755  CA  ASN   262      25.409  53.019  33.332  1.00  0.00           C  
ATOM   3756  HA  ASN   262      25.915  53.980  33.400  1.00  0.00           H  
ATOM   3757  CB  ASN   262      26.140  52.190  32.247  1.00  0.00           C  
ATOM   3758  HB2 ASN   262      25.552  51.340  31.909  1.00  0.00           H  
ATOM   3759  HB3 ASN   262      26.208  52.671  31.273  1.00  0.00           H  
ATOM   3760  CG  ASN   262      27.543  51.761  32.506  1.00  0.00           C  
ATOM   3761  OD1 ASN   262      27.808  50.819  33.231  1.00  0.00           O  
ATOM   3762  ND2 ASN   262      28.602  52.331  31.918  1.00  0.00           N  
ATOM   3763 HD21 ASN   262      29.570  52.174  32.166  1.00  0.00           H  
ATOM   3764 HD22 ASN   262      28.486  53.257  31.529  1.00  0.00           H  
ATOM   3765  C   ASN   262      23.894  53.504  33.122  1.00  0.00           C  
ATOM   3766  O   ASN   262      23.015  53.064  33.873  1.00  0.00           O  
ATOM   3767  N   GLU   263      23.756  54.354  32.093  1.00  0.00           N  
ATOM   3768  H   GLU   263      24.631  54.758  31.787  1.00  0.00           H  
ATOM   3769  CA  GLU   263      22.523  54.694  31.408  1.00  0.00           C  
ATOM   3770  HA  GLU   263      21.936  53.778  31.423  1.00  0.00           H  
ATOM   3771  CB  GLU   263      21.655  55.780  32.115  1.00  0.00           C  
ATOM   3772  HB2 GLU   263      22.239  56.347  32.838  1.00  0.00           H  
ATOM   3773  HB3 GLU   263      21.310  56.459  31.339  1.00  0.00           H  
ATOM   3774  CG  GLU   263      20.372  55.204  32.729  1.00  0.00           C  
ATOM   3775  HG2 GLU   263      20.493  54.167  33.037  1.00  0.00           H  
ATOM   3776  HG3 GLU   263      19.972  55.725  33.597  1.00  0.00           H  
ATOM   3777  CD  GLU   263      19.240  55.233  31.811  1.00  0.00           C  
ATOM   3778  OE1 GLU   263      18.308  56.068  32.043  1.00  0.00           O  
ATOM   3779  OE2 GLU   263      19.186  54.369  30.872  1.00  0.00           O  
ATOM   3780  C   GLU   263      22.763  55.080  29.970  1.00  0.00           C  
ATOM   3781  O   GLU   263      23.844  55.618  29.624  1.00  0.00           O  
ATOM   3782  N   ALA   264      21.730  55.059  29.126  1.00  0.00           N  
ATOM   3783  H   ALA   264      20.893  54.615  29.478  1.00  0.00           H  
ATOM   3784  CA  ALA   264      21.829  55.501  27.746  1.00  0.00           C  
ATOM   3785  HA  ALA   264      22.786  55.995  27.591  1.00  0.00           H  
ATOM   3786  CB  ALA   264      21.724  54.312  26.848  1.00  0.00           C  
ATOM   3787  HB1 ALA   264      22.627  53.724  26.997  1.00  0.00           H  
ATOM   3788  HB2 ALA   264      20.885  53.661  27.087  1.00  0.00           H  
ATOM   3789  HB3 ALA   264      21.691  54.773  25.863  1.00  0.00           H  
ATOM   3790  C   ALA   264      20.753  56.545  27.491  1.00  0.00           C  
ATOM   3791  O   ALA   264      19.819  56.685  28.264  1.00  0.00           O  
ATOM   3792  N   TYR   265      20.835  57.184  26.341  1.00  0.00           N  
ATOM   3793  H   TYR   265      21.583  56.940  25.706  1.00  0.00           H  
ATOM   3794  CA  TYR   265      20.020  58.300  25.910  1.00  0.00           C  
ATOM   3795  HA  TYR   265      19.199  58.401  26.616  1.00  0.00           H  
ATOM   3796  CB  TYR   265      20.895  59.529  26.033  1.00  0.00           C  
ATOM   3797  HB2 TYR   265      21.608  59.414  25.219  1.00  0.00           H  
ATOM   3798  HB3 TYR   265      20.313  60.430  25.848  1.00  0.00           H  
ATOM   3799  CG  TYR   265      21.588  59.724  27.352  1.00  0.00           C  
ATOM   3800  CD1 TYR   265      20.939  60.486  28.356  1.00  0.00           C  
ATOM   3801  HD1 TYR   265      20.017  60.933  28.006  1.00  0.00           H  
ATOM   3802  CE1 TYR   265      21.506  60.805  29.598  1.00  0.00           C  
ATOM   3803  HE1 TYR   265      21.017  61.359  30.390  1.00  0.00           H  
ATOM   3804  CZ  TYR   265      22.733  60.096  29.934  1.00  0.00           C  
ATOM   3805  OH  TYR   265      23.258  60.166  31.181  1.00  0.00           O  
ATOM   3806  HH  TYR   265      24.020  59.579  31.298  1.00  0.00           H  
ATOM   3807  CE2 TYR   265      23.345  59.233  29.010  1.00  0.00           C  
ATOM   3808  HE2 TYR   265      24.331  58.820  29.187  1.00  0.00           H  
ATOM   3809  CD2 TYR   265      22.787  59.095  27.687  1.00  0.00           C  
ATOM   3810  HD2 TYR   265      23.316  58.461  26.987  1.00  0.00           H  
ATOM   3811  C   TYR   265      19.424  57.952  24.545  1.00  0.00           C  
ATOM   3812  O   TYR   265      20.039  57.300  23.738  1.00  0.00           O  
ATOM   3813  N   GLU   266      18.140  58.448  24.298  1.00  0.00           N  
ATOM   3814  H   GLU   266      17.716  58.923  25.083  1.00  0.00           H  
ATOM   3815  CA  GLU   266      17.378  57.953  23.103  1.00  0.00           C  
ATOM   3816  HA  GLU   266      17.959  57.530  22.287  1.00  0.00           H  
ATOM   3817  CB  GLU   266      16.512  56.781  23.661  1.00  0.00           C  
ATOM   3818  HB2 GLU   266      17.131  56.032  24.153  1.00  0.00           H  
ATOM   3819  HB3 GLU   266      15.865  57.170  24.444  1.00  0.00           H  
ATOM   3820  CG  GLU   266      15.638  56.008  22.623  1.00  0.00           C  
ATOM   3821  HG2 GLU   266      14.907  55.383  23.132  1.00  0.00           H  
ATOM   3822  HG3 GLU   266      15.100  56.785  22.084  1.00  0.00           H  
ATOM   3823  CD  GLU   266      16.349  55.251  21.544  1.00  0.00           C  
ATOM   3824  OE1 GLU   266      17.431  54.679  21.819  1.00  0.00           O  
ATOM   3825  OE2 GLU   266      15.882  55.289  20.407  1.00  0.00           O  
ATOM   3826  C   GLU   266      16.608  59.113  22.526  1.00  0.00           C  
ATOM   3827  O   GLU   266      16.366  59.055  21.282  1.00  0.00           O  
ATOM   3828  N   MET   267      16.135  60.049  23.390  1.00  0.00           N  
ATOM   3829  H   MET   267      16.345  59.879  24.364  1.00  0.00           H  
ATOM   3830  CA  MET   267      15.019  60.892  22.983  1.00  0.00           C  
ATOM   3831  HA  MET   267      14.129  60.297  22.791  1.00  0.00           H  
ATOM   3832  CB  MET   267      14.652  61.969  24.044  1.00  0.00           C  
ATOM   3833  HB2 MET   267      14.588  61.597  25.065  1.00  0.00           H  
ATOM   3834  HB3 MET   267      15.465  62.672  24.218  1.00  0.00           H  
ATOM   3835  CG  MET   267      13.345  62.715  23.740  1.00  0.00           C  
ATOM   3836  HG2 MET   267      12.665  62.095  23.160  1.00  0.00           H  
ATOM   3837  HG3 MET   267      12.887  63.064  24.663  1.00  0.00           H  
ATOM   3838  SD  MET   267      13.649  64.303  22.701  1.00  0.00           S  
ATOM   3839  CE  MET   267      11.973  65.087  22.937  1.00  0.00           C  
ATOM   3840  HE1 MET   267      11.736  65.856  22.205  1.00  0.00           H  
ATOM   3841  HE2 MET   267      11.280  64.267  22.761  1.00  0.00           H  
ATOM   3842  HE3 MET   267      11.884  65.413  23.970  1.00  0.00           H  
ATOM   3843  C   MET   267      15.407  61.746  21.755  1.00  0.00           C  
ATOM   3844  O   MET   267      16.412  62.431  21.771  1.00  0.00           O  
ATOM   3845  N   PRO   268      14.572  61.670  20.655  1.00  0.00           N  
ATOM   3846  CD  PRO   268      13.668  60.540  20.411  1.00  0.00           C  
ATOM   3847  HD2 PRO   268      12.871  60.648  21.144  1.00  0.00           H  
ATOM   3848  HD3 PRO   268      14.197  59.601  20.555  1.00  0.00           H  
ATOM   3849  CG  PRO   268      13.280  60.732  18.934  1.00  0.00           C  
ATOM   3850  HG2 PRO   268      12.522  61.505  18.827  1.00  0.00           H  
ATOM   3851  HG3 PRO   268      12.939  59.826  18.436  1.00  0.00           H  
ATOM   3852  CB  PRO   268      14.569  61.267  18.374  1.00  0.00           C  
ATOM   3853  HB2 PRO   268      14.367  61.818  17.458  1.00  0.00           H  
ATOM   3854  HB3 PRO   268      15.305  60.542  18.032  1.00  0.00           H  
ATOM   3855  CA  PRO   268      15.213  62.178  19.426  1.00  0.00           C  
ATOM   3856  HA  PRO   268      16.250  61.849  19.447  1.00  0.00           H  
ATOM   3857  C   PRO   268      14.826  63.632  19.245  1.00  0.00           C  
ATOM   3858  O   PRO   268      13.607  63.911  19.182  1.00  0.00           O  
ATOM   3859  N   SER   269      15.791  64.577  19.213  1.00  0.00           N  
ATOM   3860  H   SER   269      16.773  64.335  19.214  1.00  0.00           H  
ATOM   3861  CA  SER   269      15.551  65.968  18.982  1.00  0.00           C  
ATOM   3862  HA  SER   269      14.948  66.060  18.082  1.00  0.00           H  
ATOM   3863  CB  SER   269      14.720  66.522  20.181  1.00  0.00           C  
ATOM   3864  HB2 SER   269      13.668  66.248  20.141  1.00  0.00           H  
ATOM   3865  HB3 SER   269      15.148  66.112  21.092  1.00  0.00           H  
ATOM   3866  OG  SER   269      14.703  67.962  20.097  1.00  0.00           O  
ATOM   3867  HG  SER   269      14.371  68.109  20.996  1.00  0.00           H  
ATOM   3868  C   SER   269      16.822  66.798  18.849  1.00  0.00           C  
ATOM   3869  O   SER   269      16.945  67.580  17.894  1.00  0.00           O  
ATOM   3870  N   GLU   270      17.778  66.727  19.818  1.00  0.00           N  
ATOM   3871  H   GLU   270      17.588  66.293  20.711  1.00  0.00           H  
ATOM   3872  CA  GLU   270      19.111  67.334  19.686  1.00  0.00           C  
ATOM   3873  HA  GLU   270      19.287  67.516  18.628  1.00  0.00           H  
ATOM   3874  CB  GLU   270      19.190  68.786  20.276  1.00  0.00           C  
ATOM   3875  HB2 GLU   270      18.343  69.372  19.924  1.00  0.00           H  
ATOM   3876  HB3 GLU   270      18.988  68.655  21.337  1.00  0.00           H  
ATOM   3877  CG  GLU   270      20.548  69.459  19.895  1.00  0.00           C  
ATOM   3878  HG2 GLU   270      20.813  70.172  20.673  1.00  0.00           H  
ATOM   3879  HG3 GLU   270      21.285  68.661  19.952  1.00  0.00           H  
ATOM   3880  CD  GLU   270      20.496  70.197  18.559  1.00  0.00           C  
ATOM   3881  OE1 GLU   270      20.414  69.505  17.473  1.00  0.00           O  
ATOM   3882  OE2 GLU   270      20.599  71.462  18.514  1.00  0.00           O  
ATOM   3883  C   GLU   270      20.229  66.396  20.334  1.00  0.00           C  
ATOM   3884  O   GLU   270      20.887  66.596  21.356  1.00  0.00           O  
ATOM   3885  N   GLU   271      20.338  65.235  19.656  1.00  0.00           N  
ATOM   3886  H   GLU   271      19.717  65.075  18.874  1.00  0.00           H  
ATOM   3887  CA  GLU   271      21.016  64.091  20.179  1.00  0.00           C  
ATOM   3888  HA  GLU   271      20.687  63.997  21.211  1.00  0.00           H  
ATOM   3889  CB  GLU   271      20.632  62.736  19.435  1.00  0.00           C  
ATOM   3890  HB2 GLU   271      21.032  62.778  18.424  1.00  0.00           H  
ATOM   3891  HB3 GLU   271      21.156  61.951  19.976  1.00  0.00           H  
ATOM   3892  CG  GLU   271      19.083  62.657  19.370  1.00  0.00           C  
ATOM   3893  HG2 GLU   271      18.798  61.662  19.706  1.00  0.00           H  
ATOM   3894  HG3 GLU   271      18.515  63.359  19.977  1.00  0.00           H  
ATOM   3895  CD  GLU   271      18.511  62.848  17.956  1.00  0.00           C  
ATOM   3896  OE1 GLU   271      18.434  64.012  17.518  1.00  0.00           O  
ATOM   3897  OE2 GLU   271      18.083  61.874  17.332  1.00  0.00           O  
ATOM   3898  C   GLU   271      22.562  64.192  20.148  1.00  0.00           C  
ATOM   3899  O   GLU   271      23.155  65.064  19.508  1.00  0.00           O  
ATOM   3900  N   GLY   272      23.195  63.360  20.958  1.00  0.00           N  
ATOM   3901  H   GLY   272      22.630  62.697  21.471  1.00  0.00           H  
ATOM   3902  CA  GLY   272      24.667  63.248  20.981  1.00  0.00           C  
ATOM   3903  HA2 GLY   272      25.000  62.461  20.309  1.00  0.00           H  
ATOM   3904  HA3 GLY   272      24.915  64.246  20.626  1.00  0.00           H  
ATOM   3905  C   GLY   272      25.242  63.055  22.376  1.00  0.00           C  
ATOM   3906  O   GLY   272      24.672  62.607  23.366  1.00  0.00           O  
ATOM   3907  N   TYR   273      26.549  63.397  22.417  1.00  0.00           N  
ATOM   3908  H   TYR   273      26.926  63.729  21.539  1.00  0.00           H  
ATOM   3909  CA  TYR   273      27.348  62.755  23.471  1.00  0.00           C  
ATOM   3910  HA  TYR   273      26.807  62.000  24.037  1.00  0.00           H  
ATOM   3911  CB  TYR   273      28.617  62.092  22.927  1.00  0.00           C  
ATOM   3912  HB2 TYR   273      29.267  62.857  22.508  1.00  0.00           H  
ATOM   3913  HB3 TYR   273      29.175  61.578  23.706  1.00  0.00           H  
ATOM   3914  CG  TYR   273      28.342  61.170  21.763  1.00  0.00           C  
ATOM   3915  CD1 TYR   273      28.861  61.468  20.458  1.00  0.00           C  
ATOM   3916  HD1 TYR   273      29.611  62.229  20.281  1.00  0.00           H  
ATOM   3917  CE1 TYR   273      28.348  60.718  19.406  1.00  0.00           C  
ATOM   3918  HE1 TYR   273      28.649  60.921  18.385  1.00  0.00           H  
ATOM   3919  CZ  TYR   273      27.491  59.644  19.645  1.00  0.00           C  
ATOM   3920  OH  TYR   273      27.129  58.842  18.650  1.00  0.00           O  
ATOM   3921  HH  TYR   273      26.558  58.145  19.008  1.00  0.00           H  
ATOM   3922  CE2 TYR   273      26.979  59.398  20.913  1.00  0.00           C  
ATOM   3923  HE2 TYR   273      26.253  58.607  21.059  1.00  0.00           H  
ATOM   3924  CD2 TYR   273      27.449  60.113  21.948  1.00  0.00           C  
ATOM   3925  HD2 TYR   273      27.037  59.918  22.930  1.00  0.00           H  
ATOM   3926  C   TYR   273      27.678  63.820  24.537  1.00  0.00           C  
ATOM   3927  O   TYR   273      28.771  64.389  24.667  1.00  0.00           O  
ATOM   3928  N   GLN   274      26.642  64.224  25.333  1.00  0.00           N  
ATOM   3929  H   GLN   274      25.707  63.858  25.215  1.00  0.00           H  
ATOM   3930  CA  GLN   274      26.596  65.648  25.713  1.00  0.00           C  
ATOM   3931  HA  GLN   274      26.725  66.318  24.866  1.00  0.00           H  
ATOM   3932  CB  GLN   274      25.216  65.904  26.349  1.00  0.00           C  
ATOM   3933  HB2 GLN   274      25.139  65.421  27.321  1.00  0.00           H  
ATOM   3934  HB3 GLN   274      25.202  66.986  26.468  1.00  0.00           H  
ATOM   3935  CG  GLN   274      23.956  65.699  25.602  1.00  0.00           C  
ATOM   3936  HG2 GLN   274      23.730  64.641  25.482  1.00  0.00           H  
ATOM   3937  HG3 GLN   274      23.116  66.070  26.185  1.00  0.00           H  
ATOM   3938  CD  GLN   274      23.959  66.234  24.174  1.00  0.00           C  
ATOM   3939  OE1 GLN   274      24.532  67.258  23.831  1.00  0.00           O  
ATOM   3940  NE2 GLN   274      23.208  65.633  23.291  1.00  0.00           N  
ATOM   3941 HE21 GLN   274      22.833  66.113  22.484  1.00  0.00           H  
ATOM   3942 HE22 GLN   274      22.823  64.751  23.600  1.00  0.00           H  
ATOM   3943  C   GLN   274      27.635  66.103  26.729  1.00  0.00           C  
ATOM   3944  O   GLN   274      28.429  66.998  26.462  1.00  0.00           O  
ATOM   3945  N   ASP   275      27.838  65.242  27.774  1.00  0.00           N  
ATOM   3946  H   ASP   275      27.212  64.471  27.965  1.00  0.00           H  
ATOM   3947  CA  ASP   275      28.917  65.300  28.725  1.00  0.00           C  
ATOM   3948  HA  ASP   275      29.562  66.115  28.405  1.00  0.00           H  
ATOM   3949  CB  ASP   275      28.270  65.702  30.130  1.00  0.00           C  
ATOM   3950  HB2 ASP   275      27.755  64.861  30.590  1.00  0.00           H  
ATOM   3951  HB3 ASP   275      29.026  66.098  30.805  1.00  0.00           H  
ATOM   3952  CG  ASP   275      27.227  66.824  30.145  1.00  0.00           C  
ATOM   3953  OD1 ASP   275      26.041  66.449  30.366  1.00  0.00           O  
ATOM   3954  OD2 ASP   275      27.584  68.044  29.958  1.00  0.00           O  
ATOM   3955  C   ASP   275      29.662  63.916  28.759  1.00  0.00           C  
ATOM   3956  O   ASP   275      30.101  63.558  29.850  1.00  0.00           O  
ATOM   3957  N   TYR   276      29.666  63.101  27.697  1.00  0.00           N  
ATOM   3958  H   TYR   276      29.627  63.470  26.756  1.00  0.00           H  
ATOM   3959  CA  TYR   276      29.866  61.662  27.857  1.00  0.00           C  
ATOM   3960  HA  TYR   276      30.747  61.496  28.474  1.00  0.00           H  
ATOM   3961  CB  TYR   276      28.663  61.077  28.564  1.00  0.00           C  
ATOM   3962  HB2 TYR   276      28.590  59.992  28.523  1.00  0.00           H  
ATOM   3963  HB3 TYR   276      28.817  61.214  29.633  1.00  0.00           H  
ATOM   3964  CG  TYR   276      27.231  61.592  28.225  1.00  0.00           C  
ATOM   3965  CD1 TYR   276      26.676  61.304  26.977  1.00  0.00           C  
ATOM   3966  HD1 TYR   276      27.314  60.705  26.339  1.00  0.00           H  
ATOM   3967  CE1 TYR   276      25.398  61.666  26.642  1.00  0.00           C  
ATOM   3968  HE1 TYR   276      24.907  61.362  25.725  1.00  0.00           H  
ATOM   3969  CZ  TYR   276      24.638  62.429  27.522  1.00  0.00           C  
ATOM   3970  OH  TYR   276      23.357  62.725  27.163  1.00  0.00           O  
ATOM   3971  HH  TYR   276      22.805  63.084  27.875  1.00  0.00           H  
ATOM   3972  CE2 TYR   276      25.185  62.870  28.762  1.00  0.00           C  
ATOM   3973  HE2 TYR   276      24.596  63.604  29.298  1.00  0.00           H  
ATOM   3974  CD2 TYR   276      26.491  62.412  29.119  1.00  0.00           C  
ATOM   3975  HD2 TYR   276      26.918  62.554  30.104  1.00  0.00           H  
ATOM   3976  C   TYR   276      30.271  60.917  26.593  1.00  0.00           C  
ATOM   3977  O   TYR   276      31.032  61.472  25.820  1.00  0.00           O  
ATOM   3978  N   GLU   277      29.754  59.686  26.312  1.00  0.00           N  
ATOM   3979  H   GLU   277      29.083  59.250  26.931  1.00  0.00           H  
ATOM   3980  CA  GLU   277      30.353  58.922  25.241  1.00  0.00           C  
ATOM   3981  HA  GLU   277      30.813  59.632  24.557  1.00  0.00           H  
ATOM   3982  CB  GLU   277      31.489  58.093  25.740  1.00  0.00           C  
ATOM   3983  HB2 GLU   277      32.056  57.479  25.042  1.00  0.00           H  
ATOM   3984  HB3 GLU   277      32.202  58.765  26.213  1.00  0.00           H  
ATOM   3985  CG  GLU   277      31.083  56.870  26.673  1.00  0.00           C  
ATOM   3986  HG2 GLU   277      30.246  56.360  26.202  1.00  0.00           H  
ATOM   3987  HG3 GLU   277      31.935  56.196  26.602  1.00  0.00           H  
ATOM   3988  CD  GLU   277      30.865  57.080  28.165  1.00  0.00           C  
ATOM   3989  OE1 GLU   277      31.225  58.205  28.677  1.00  0.00           O  
ATOM   3990  OE2 GLU   277      30.435  56.068  28.852  1.00  0.00           O  
ATOM   3991  C   GLU   277      29.359  58.057  24.387  1.00  0.00           C  
ATOM   3992  O   GLU   277      28.106  58.170  24.546  1.00  0.00           O  
ATOM   3993  N   PRO   278      29.927  57.247  23.456  1.00  0.00           N  
ATOM   3994  CD  PRO   278      30.922  57.791  22.506  1.00  0.00           C  
ATOM   3995  HD2 PRO   278      31.931  57.453  22.731  1.00  0.00           H  
ATOM   3996  HD3 PRO   278      30.862  58.874  22.435  1.00  0.00           H  
ATOM   3997  CG  PRO   278      30.343  57.274  21.105  1.00  0.00           C  
ATOM   3998  HG2 PRO   278      31.126  57.026  20.391  1.00  0.00           H  
ATOM   3999  HG3 PRO   278      29.586  57.884  20.617  1.00  0.00           H  
ATOM   4000  CB  PRO   278      29.713  55.986  21.527  1.00  0.00           C  
ATOM   4001  HB2 PRO   278      30.531  55.271  21.587  1.00  0.00           H  
ATOM   4002  HB3 PRO   278      29.041  55.502  20.821  1.00  0.00           H  
ATOM   4003  CA  PRO   278      29.032  56.282  22.806  1.00  0.00           C  
ATOM   4004  HA  PRO   278      28.063  56.744  22.631  1.00  0.00           H  
ATOM   4005  C   PRO   278      28.811  54.921  23.595  1.00  0.00           C  
ATOM   4006  O   PRO   278      29.485  54.610  24.566  1.00  0.00           O  
ATOM   4007  N   GLU   279      27.839  54.169  23.000  1.00  0.00           N  
ATOM   4008  H   GLU   279      27.193  54.566  22.332  1.00  0.00           H  
ATOM   4009  CA  GLU   279      27.347  52.847  23.514  1.00  0.00           C  
ATOM   4010  HA  GLU   279      27.796  52.691  24.492  1.00  0.00           H  
ATOM   4011  CB  GLU   279      25.784  52.887  23.579  1.00  0.00           C  
ATOM   4012  HB2 GLU   279      25.321  53.621  24.235  1.00  0.00           H  
ATOM   4013  HB3 GLU   279      25.434  53.070  22.565  1.00  0.00           H  
ATOM   4014  CG  GLU   279      25.161  51.578  24.109  1.00  0.00           C  
ATOM   4015  HG2 GLU   279      24.082  51.583  23.969  1.00  0.00           H  
ATOM   4016  HG3 GLU   279      25.475  50.787  23.432  1.00  0.00           H  
ATOM   4017  CD  GLU   279      25.378  51.261  25.582  1.00  0.00           C  
ATOM   4018  OE1 GLU   279      26.443  50.654  25.920  1.00  0.00           O  
ATOM   4019  OE2 GLU   279      24.500  51.742  26.385  1.00  0.00           O  
ATOM   4020  C   GLU   279      27.918  51.776  22.616  1.00  0.00           C  
ATOM   4021  O   GLU   279      27.519  51.742  21.466  1.00  0.00           O  
ATOM   4022  N   ALA   280      28.853  50.918  23.141  1.00  0.00           N  
ATOM   4023  H   ALA   280      29.125  50.810  24.109  1.00  0.00           H  
ATOM   4024  CA  ALA   280      29.690  50.045  22.324  1.00  0.00           C  
ATOM   4025  HA  ALA   280      29.114  49.854  21.421  1.00  0.00           H  
ATOM   4026  CB  ALA   280      30.951  50.812  21.879  1.00  0.00           C  
ATOM   4027  HB1 ALA   280      30.737  51.687  21.269  1.00  0.00           H  
ATOM   4028  HB2 ALA   280      31.568  51.192  22.691  1.00  0.00           H  
ATOM   4029  HB3 ALA   280      31.590  50.255  21.197  1.00  0.00           H  
ATOM   4030  C   ALA   280      29.893  48.694  23.094  1.00  0.00           C  
ATOM   4031  O   ALA   280      30.314  47.714  22.459  1.00  0.00           O  
ATOM   4032  OXT ALA   280      29.811  48.652  24.406  1.00  0.00           O  
TER    4033      ALA   280 
END   
