# Supplementary material for: Exploring Structural Insights of Aβ42 and α-Synuclein Monomers and Heterodimer: A Comparative Study Using Implicit and Explicit Solvent Simulations
Source: J Phys Chem B. 2024 May 3;128(19):4655–69. doi: 10.1021/acs.jpcb.4c00503 (PMC11103699; doi:10.1021/acs.jpcb.4c00503)
Supplement: Supplementary file 3 — jp4c00503_si_003.zip [file jp4c00503_si_003.zip › rep/8_asyn_dimerWT_3_FINAL5.pdb]

CRYST1   85.358   89.622  102.000  90.00  90.00  90.00               1
ATOM      1  N   MET     1      36.553  45.958  76.996  1.00  0.00           N  
ATOM      2  H1  MET     1      36.186  45.046  77.320  1.00  0.00           H  
ATOM      3  H2  MET     1      36.724  46.591  77.798  1.00  0.00           H  
ATOM      4  H3  MET     1      37.384  45.730  76.421  1.00  0.00           H  
ATOM      5  CA  MET     1      35.477  46.671  76.158  1.00  0.00           C  
ATOM      6  HA  MET     1      34.687  46.977  76.839  1.00  0.00           H  
ATOM      7  CB  MET     1      35.948  47.958  75.527  1.00  0.00           C  
ATOM      8  HB2 MET     1      36.794  48.367  76.076  1.00  0.00           H  
ATOM      9  HB3 MET     1      36.392  47.764  74.553  1.00  0.00           H  
ATOM     10  CG  MET     1      34.767  48.968  75.287  1.00  0.00           C  
ATOM     11  HG2 MET     1      34.502  49.383  76.256  1.00  0.00           H  
ATOM     12  HG3 MET     1      35.127  49.804  74.690  1.00  0.00           H  
ATOM     13  SD  MET     1      33.150  48.586  74.516  1.00  0.00           S  
ATOM     14  CE  MET     1      32.621  50.168  73.795  1.00  0.00           C  
ATOM     15  HE1 MET     1      32.693  50.991  74.502  1.00  0.00           H  
ATOM     16  HE2 MET     1      33.059  50.330  72.813  1.00  0.00           H  
ATOM     17  HE3 MET     1      31.540  50.126  73.678  1.00  0.00           H  
ATOM     18  C   MET     1      34.824  45.648  75.248  1.00  0.00           C  
ATOM     19  O   MET     1      35.049  45.635  74.068  1.00  0.00           O  
ATOM     20  N   ASP     2      33.830  44.866  75.749  1.00  0.00           N  
ATOM     21  H   ASP     2      33.552  45.002  76.711  1.00  0.00           H  
ATOM     22  CA  ASP     2      33.140  43.820  74.980  1.00  0.00           C  
ATOM     23  HA  ASP     2      33.877  43.022  74.934  1.00  0.00           H  
ATOM     24  CB  ASP     2      31.925  43.358  75.688  1.00  0.00           C  
ATOM     25  HB2 ASP     2      31.168  44.138  75.711  1.00  0.00           H  
ATOM     26  HB3 ASP     2      31.521  42.509  75.140  1.00  0.00           H  
ATOM     27  CG  ASP     2      32.140  42.837  77.114  1.00  0.00           C  
ATOM     28  OD1 ASP     2      32.710  41.713  77.380  1.00  0.00           O  
ATOM     29  OD2 ASP     2      31.652  43.511  78.068  1.00  0.00           O  
ATOM     30  C   ASP     2      32.691  44.217  73.626  1.00  0.00           C  
ATOM     31  O   ASP     2      32.880  43.454  72.677  1.00  0.00           O  
ATOM     32  N   VAL     3      31.957  45.367  73.513  1.00  0.00           N  
ATOM     33  H   VAL     3      31.897  45.993  74.304  1.00  0.00           H  
ATOM     34  CA  VAL     3      31.300  45.680  72.223  1.00  0.00           C  
ATOM     35  HA  VAL     3      30.817  44.795  71.814  1.00  0.00           H  
ATOM     36  CB  VAL     3      30.196  46.708  72.461  1.00  0.00           C  
ATOM     37  HB  VAL     3      30.552  47.703  72.719  1.00  0.00           H  
ATOM     38  CG1 VAL     3      29.242  46.997  71.312  1.00  0.00           C  
ATOM     39 HG11 VAL     3      28.619  46.131  71.098  1.00  0.00           H  
ATOM     40 HG12 VAL     3      28.666  47.913  71.426  1.00  0.00           H  
ATOM     41 HG13 VAL     3      29.890  47.137  70.449  1.00  0.00           H  
ATOM     42  CG2 VAL     3      29.295  46.368  73.575  1.00  0.00           C  
ATOM     43 HG21 VAL     3      29.777  46.379  74.551  1.00  0.00           H  
ATOM     44 HG22 VAL     3      28.491  47.101  73.588  1.00  0.00           H  
ATOM     45 HG23 VAL     3      28.808  45.406  73.429  1.00  0.00           H  
ATOM     46  C   VAL     3      32.316  46.202  71.200  1.00  0.00           C  
ATOM     47  O   VAL     3      32.143  46.094  69.996  1.00  0.00           O  
ATOM     48  N   PHE     4      33.524  46.650  71.718  1.00  0.00           N  
ATOM     49  H   PHE     4      33.704  46.577  72.710  1.00  0.00           H  
ATOM     50  CA  PHE     4      34.601  47.035  70.822  1.00  0.00           C  
ATOM     51  HA  PHE     4      34.145  47.626  70.030  1.00  0.00           H  
ATOM     52  CB  PHE     4      35.628  47.966  71.508  1.00  0.00           C  
ATOM     53  HB2 PHE     4      35.199  48.864  71.948  1.00  0.00           H  
ATOM     54  HB3 PHE     4      35.862  47.434  72.427  1.00  0.00           H  
ATOM     55  CG  PHE     4      36.896  48.102  70.720  1.00  0.00           C  
ATOM     56  CD1 PHE     4      38.047  47.332  71.004  1.00  0.00           C  
ATOM     57  HD1 PHE     4      38.102  46.645  71.841  1.00  0.00           H  
ATOM     58  CE1 PHE     4      39.221  47.663  70.297  1.00  0.00           C  
ATOM     59  HE1 PHE     4      40.132  47.086  70.400  1.00  0.00           H  
ATOM     60  CZ  PHE     4      39.217  48.571  69.235  1.00  0.00           C  
ATOM     61  HZ  PHE     4      40.082  48.688  68.593  1.00  0.00           H  
ATOM     62  CE2 PHE     4      38.071  49.234  68.906  1.00  0.00           C  
ATOM     63  HE2 PHE     4      38.078  49.880  68.036  1.00  0.00           H  
ATOM     64  CD2 PHE     4      36.948  49.077  69.771  1.00  0.00           C  
ATOM     65  HD2 PHE     4      35.996  49.525  69.511  1.00  0.00           H  
ATOM     66  C   PHE     4      35.188  45.774  70.259  1.00  0.00           C  
ATOM     67  O   PHE     4      35.280  45.679  69.035  1.00  0.00           O  
ATOM     68  N   MET     5      35.462  44.759  71.082  1.00  0.00           N  
ATOM     69  H   MET     5      35.405  44.995  72.063  1.00  0.00           H  
ATOM     70  CA  MET     5      35.972  43.486  70.554  1.00  0.00           C  
ATOM     71  HA  MET     5      36.848  43.695  69.944  1.00  0.00           H  
ATOM     72  CB  MET     5      36.427  42.620  71.779  1.00  0.00           C  
ATOM     73  HB2 MET     5      35.548  42.523  72.414  1.00  0.00           H  
ATOM     74  HB3 MET     5      36.701  41.628  71.427  1.00  0.00           H  
ATOM     75  CG  MET     5      37.530  43.225  72.571  1.00  0.00           C  
ATOM     76  HG2 MET     5      37.254  44.176  73.021  1.00  0.00           H  
ATOM     77  HG3 MET     5      37.813  42.475  73.306  1.00  0.00           H  
ATOM     78  SD  MET     5      39.060  43.416  71.673  1.00  0.00           S  
ATOM     79  CE  MET     5      40.183  43.760  73.018  1.00  0.00           C  
ATOM     80  HE1 MET     5      41.218  43.899  72.710  1.00  0.00           H  
ATOM     81  HE2 MET     5      39.760  44.558  73.623  1.00  0.00           H  
ATOM     82  HE3 MET     5      40.248  42.831  73.580  1.00  0.00           H  
ATOM     83  C   MET     5      35.017  42.818  69.661  1.00  0.00           C  
ATOM     84  O   MET     5      35.387  42.205  68.671  1.00  0.00           O  
ATOM     85  N   LYS     6      33.693  42.962  69.984  1.00  0.00           N  
ATOM     86  H   LYS     6      33.461  43.757  70.563  1.00  0.00           H  
ATOM     87  CA  LYS     6      32.591  42.415  69.066  1.00  0.00           C  
ATOM     88  HA  LYS     6      32.780  41.351  68.946  1.00  0.00           H  
ATOM     89  CB  LYS     6      31.216  42.489  69.698  1.00  0.00           C  
ATOM     90  HB2 LYS     6      31.346  42.047  70.684  1.00  0.00           H  
ATOM     91  HB3 LYS     6      30.809  43.484  69.863  1.00  0.00           H  
ATOM     92  CG  LYS     6      30.218  41.674  68.890  1.00  0.00           C  
ATOM     93  HG2 LYS     6      29.997  41.927  67.855  1.00  0.00           H  
ATOM     94  HG3 LYS     6      30.675  40.706  68.695  1.00  0.00           H  
ATOM     95  CD  LYS     6      28.937  41.505  69.665  1.00  0.00           C  
ATOM     96  HD2 LYS     6      29.230  41.387  70.706  1.00  0.00           H  
ATOM     97  HD3 LYS     6      28.375  42.420  69.487  1.00  0.00           H  
ATOM     98  CE  LYS     6      28.311  40.168  69.085  1.00  0.00           C  
ATOM     99  HE2 LYS     6      27.993  40.417  68.076  1.00  0.00           H  
ATOM    100  HE3 LYS     6      29.050  39.370  69.081  1.00  0.00           H  
ATOM    101  NZ  LYS     6      27.111  39.779  69.798  1.00  0.00           N  
ATOM    102  HZ1 LYS     6      27.202  39.752  70.830  1.00  0.00           H  
ATOM    103  HZ2 LYS     6      26.329  40.427  69.597  1.00  0.00           H  
ATOM    104  HZ3 LYS     6      26.874  38.848  69.411  1.00  0.00           H  
ATOM    105  C   LYS     6      32.702  42.970  67.620  1.00  0.00           C  
ATOM    106  O   LYS     6      32.338  42.384  66.611  1.00  0.00           O  
ATOM    107  N   GLY     7      33.290  44.162  67.443  1.00  0.00           N  
ATOM    108  H   GLY     7      33.450  44.835  68.180  1.00  0.00           H  
ATOM    109  CA  GLY     7      33.300  44.877  66.147  1.00  0.00           C  
ATOM    110  HA2 GLY     7      32.281  44.847  65.767  1.00  0.00           H  
ATOM    111  HA3 GLY     7      33.540  45.930  66.276  1.00  0.00           H  
ATOM    112  C   GLY     7      34.321  44.401  65.198  1.00  0.00           C  
ATOM    113  O   GLY     7      34.198  44.566  64.015  1.00  0.00           O  
ATOM    114  N   LEU     8      35.348  43.692  65.694  1.00  0.00           N  
ATOM    115  H   LEU     8      35.406  43.533  66.691  1.00  0.00           H  
ATOM    116  CA  LEU     8      36.373  43.078  64.870  1.00  0.00           C  
ATOM    117  HA  LEU     8      36.874  43.831  64.267  1.00  0.00           H  
ATOM    118  CB  LEU     8      37.438  42.411  65.796  1.00  0.00           C  
ATOM    119  HB2 LEU     8      36.857  41.647  66.309  1.00  0.00           H  
ATOM    120  HB3 LEU     8      38.067  41.759  65.194  1.00  0.00           H  
ATOM    121  CG  LEU     8      38.169  43.350  66.805  1.00  0.00           C  
ATOM    122  HG  LEU     8      37.413  43.997  67.245  1.00  0.00           H  
ATOM    123  CD1 LEU     8      38.839  42.521  67.884  1.00  0.00           C  
ATOM    124 HD11 LEU     8      39.130  43.149  68.723  1.00  0.00           H  
ATOM    125 HD12 LEU     8      38.087  41.910  68.379  1.00  0.00           H  
ATOM    126 HD13 LEU     8      39.624  41.871  67.502  1.00  0.00           H  
ATOM    127  CD2 LEU     8      39.111  44.192  66.075  1.00  0.00           C  
ATOM    128 HD21 LEU     8      39.693  43.546  65.421  1.00  0.00           H  
ATOM    129 HD22 LEU     8      38.583  44.939  65.484  1.00  0.00           H  
ATOM    130 HD23 LEU     8      39.771  44.690  66.782  1.00  0.00           H  
ATOM    131  C   LEU     8      35.827  42.046  63.932  1.00  0.00           C  
ATOM    132  O   LEU     8      36.293  41.904  62.814  1.00  0.00           O  
ATOM    133  N   SER     9      34.700  41.372  64.311  1.00  0.00           N  
ATOM    134  H   SER     9      34.397  41.561  65.256  1.00  0.00           H  
ATOM    135  CA  SER     9      34.040  40.417  63.450  1.00  0.00           C  
ATOM    136  HA  SER     9      34.853  39.846  63.007  1.00  0.00           H  
ATOM    137  CB  SER     9      32.866  39.603  64.163  1.00  0.00           C  
ATOM    138  HB2 SER     9      32.335  38.984  63.444  1.00  0.00           H  
ATOM    139  HB3 SER     9      33.319  38.855  64.810  1.00  0.00           H  
ATOM    140  OG  SER     9      31.875  40.471  64.742  1.00  0.00           O  
ATOM    141  HG  SER     9      32.371  40.847  65.485  1.00  0.00           H  
ATOM    142  C   SER     9      33.417  41.014  62.208  1.00  0.00           C  
ATOM    143  O   SER     9      33.261  40.264  61.277  1.00  0.00           O  
ATOM    144  N   LYS    10      33.182  42.346  62.043  1.00  0.00           N  
ATOM    145  H   LYS    10      33.239  42.904  62.884  1.00  0.00           H  
ATOM    146  CA  LYS    10      32.647  42.941  60.790  1.00  0.00           C  
ATOM    147  HA  LYS    10      31.732  42.381  60.607  1.00  0.00           H  
ATOM    148  CB  LYS    10      32.450  44.431  60.886  1.00  0.00           C  
ATOM    149  HB2 LYS    10      33.368  45.008  60.975  1.00  0.00           H  
ATOM    150  HB3 LYS    10      31.994  44.710  59.938  1.00  0.00           H  
ATOM    151  CG  LYS    10      31.515  44.678  62.032  1.00  0.00           C  
ATOM    152  HG2 LYS    10      30.742  43.926  61.890  1.00  0.00           H  
ATOM    153  HG3 LYS    10      32.002  44.521  62.993  1.00  0.00           H  
ATOM    154  CD  LYS    10      30.907  46.074  62.187  1.00  0.00           C  
ATOM    155  HD2 LYS    10      31.756  46.737  62.341  1.00  0.00           H  
ATOM    156  HD3 LYS    10      30.339  46.268  61.279  1.00  0.00           H  
ATOM    157  CE  LYS    10      29.929  45.943  63.389  1.00  0.00           C  
ATOM    158  HE2 LYS    10      29.522  44.938  63.471  1.00  0.00           H  
ATOM    159  HE3 LYS    10      30.475  46.125  64.311  1.00  0.00           H  
ATOM    160  NZ  LYS    10      28.866  46.918  63.245  1.00  0.00           N  
ATOM    161  HZ1 LYS    10      28.316  46.796  62.376  1.00  0.00           H  
ATOM    162  HZ2 LYS    10      28.260  46.892  64.084  1.00  0.00           H  
ATOM    163  HZ3 LYS    10      29.234  47.886  63.258  1.00  0.00           H  
ATOM    164  C   LYS    10      33.633  42.709  59.625  1.00  0.00           C  
ATOM    165  O   LYS    10      33.144  42.565  58.541  1.00  0.00           O  
ATOM    166  N   ALA    11      34.887  42.504  59.864  1.00  0.00           N  
ATOM    167  H   ALA    11      35.239  42.554  60.811  1.00  0.00           H  
ATOM    168  CA  ALA    11      35.857  42.081  58.830  1.00  0.00           C  
ATOM    169  HA  ALA    11      35.929  42.832  58.047  1.00  0.00           H  
ATOM    170  CB  ALA    11      37.227  41.974  59.496  1.00  0.00           C  
ATOM    171  HB1 ALA    11      37.153  41.144  60.195  1.00  0.00           H  
ATOM    172  HB2 ALA    11      37.948  41.765  58.708  1.00  0.00           H  
ATOM    173  HB3 ALA    11      37.595  42.854  60.020  1.00  0.00           H  
ATOM    174  C   ALA    11      35.581  40.758  58.119  1.00  0.00           C  
ATOM    175  O   ALA    11      36.212  40.448  57.125  1.00  0.00           O  
ATOM    176  N   LYS    12      34.801  39.859  58.757  1.00  0.00           N  
ATOM    177  H   LYS    12      34.524  40.099  59.699  1.00  0.00           H  
ATOM    178  CA  LYS    12      34.460  38.498  58.302  1.00  0.00           C  
ATOM    179  HA  LYS    12      34.904  38.256  57.339  1.00  0.00           H  
ATOM    180  CB  LYS    12      35.072  37.436  59.183  1.00  0.00           C  
ATOM    181  HB2 LYS    12      34.486  37.320  60.093  1.00  0.00           H  
ATOM    182  HB3 LYS    12      34.967  36.409  58.841  1.00  0.00           H  
ATOM    183  CG  LYS    12      36.561  37.635  59.445  1.00  0.00           C  
ATOM    184  HG2 LYS    12      37.053  38.199  58.655  1.00  0.00           H  
ATOM    185  HG3 LYS    12      36.672  38.284  60.312  1.00  0.00           H  
ATOM    186  CD  LYS    12      37.287  36.397  59.834  1.00  0.00           C  
ATOM    187  HD2 LYS    12      38.340  36.610  60.009  1.00  0.00           H  
ATOM    188  HD3 LYS    12      36.872  36.133  60.804  1.00  0.00           H  
ATOM    189  CE  LYS    12      37.328  35.268  58.794  1.00  0.00           C  
ATOM    190  HE2 LYS    12      36.314  34.897  58.662  1.00  0.00           H  
ATOM    191  HE3 LYS    12      37.638  35.669  57.832  1.00  0.00           H  
ATOM    192  NZ  LYS    12      38.211  34.113  59.111  1.00  0.00           N  
ATOM    193  HZ1 LYS    12      38.138  33.363  58.400  1.00  0.00           H  
ATOM    194  HZ2 LYS    12      39.173  34.450  59.298  1.00  0.00           H  
ATOM    195  HZ3 LYS    12      37.852  33.682  59.982  1.00  0.00           H  
ATOM    196  C   LYS    12      32.944  38.373  58.234  1.00  0.00           C  
ATOM    197  O   LYS    12      32.373  37.298  58.158  1.00  0.00           O  
ATOM    198  N   GLU    13      32.214  39.516  58.252  1.00  0.00           N  
ATOM    199  H   GLU    13      32.699  40.380  58.049  1.00  0.00           H  
ATOM    200  CA  GLU    13      30.901  39.567  57.789  1.00  0.00           C  
ATOM    201  HA  GLU    13      30.316  38.857  58.369  1.00  0.00           H  
ATOM    202  CB  GLU    13      30.348  41.016  57.955  1.00  0.00           C  
ATOM    203  HB2 GLU    13      30.370  41.266  59.014  1.00  0.00           H  
ATOM    204  HB3 GLU    13      30.933  41.662  57.304  1.00  0.00           H  
ATOM    205  CG  GLU    13      28.929  41.181  57.576  1.00  0.00           C  
ATOM    206  HG2 GLU    13      28.622  42.225  57.602  1.00  0.00           H  
ATOM    207  HG3 GLU    13      28.717  40.911  56.544  1.00  0.00           H  
ATOM    208  CD  GLU    13      27.999  40.241  58.387  1.00  0.00           C  
ATOM    209  OE1 GLU    13      27.894  40.382  59.660  1.00  0.00           O  
ATOM    210  OE2 GLU    13      27.521  39.183  57.810  1.00  0.00           O  
ATOM    211  C   GLU    13      30.732  39.137  56.345  1.00  0.00           C  
ATOM    212  O   GLU    13      31.607  39.519  55.514  1.00  0.00           O  
ATOM    213  N   GLY    14      29.678  38.341  56.061  1.00  0.00           N  
ATOM    214  H   GLY    14      28.848  38.343  56.639  1.00  0.00           H  
ATOM    215  CA  GLY    14      29.705  37.523  54.839  1.00  0.00           C  
ATOM    216  HA2 GLY    14      29.315  38.112  54.011  1.00  0.00           H  
ATOM    217  HA3 GLY    14      30.712  37.241  54.541  1.00  0.00           H  
ATOM    218  C   GLY    14      28.842  36.344  55.157  1.00  0.00           C  
ATOM    219  O   GLY    14      27.939  36.415  56.031  1.00  0.00           O  
ATOM    220  N   VAL    15      28.993  35.355  54.228  1.00  0.00           N  
ATOM    221  H   VAL    15      29.802  35.431  53.627  1.00  0.00           H  
ATOM    222  CA  VAL    15      28.305  34.005  54.378  1.00  0.00           C  
ATOM    223  HA  VAL    15      28.436  33.659  55.401  1.00  0.00           H  
ATOM    224  CB  VAL    15      26.816  34.033  54.141  1.00  0.00           C  
ATOM    225  HB  VAL    15      26.428  34.745  54.867  1.00  0.00           H  
ATOM    226  CG1 VAL    15      26.364  34.531  52.804  1.00  0.00           C  
ATOM    227 HG11 VAL    15      26.744  33.856  52.040  1.00  0.00           H  
ATOM    228 HG12 VAL    15      25.281  34.476  52.717  1.00  0.00           H  
ATOM    229 HG13 VAL    15      26.762  35.513  52.554  1.00  0.00           H  
ATOM    230  CG2 VAL    15      26.032  32.800  54.566  1.00  0.00           C  
ATOM    231 HG21 VAL    15      25.978  32.093  53.741  1.00  0.00           H  
ATOM    232 HG22 VAL    15      26.396  32.262  55.439  1.00  0.00           H  
ATOM    233 HG23 VAL    15      25.005  32.971  54.881  1.00  0.00           H  
ATOM    234  C   VAL    15      28.954  32.999  53.431  1.00  0.00           C  
ATOM    235  O   VAL    15      29.181  31.893  53.848  1.00  0.00           O  
ATOM    236  N   VAL    16      29.354  33.429  52.240  1.00  0.00           N  
ATOM    237  H   VAL    16      29.213  34.385  51.942  1.00  0.00           H  
ATOM    238  CA  VAL    16      30.025  32.535  51.301  1.00  0.00           C  
ATOM    239  HA  VAL    16      29.909  31.516  51.664  1.00  0.00           H  
ATOM    240  CB  VAL    16      29.341  32.491  49.959  1.00  0.00           C  
ATOM    241  HB  VAL    16      28.298  32.216  50.107  1.00  0.00           H  
ATOM    242  CG1 VAL    16      29.199  33.899  49.198  1.00  0.00           C  
ATOM    243 HG11 VAL    16      30.142  34.339  48.879  1.00  0.00           H  
ATOM    244 HG12 VAL    16      28.541  33.866  48.332  1.00  0.00           H  
ATOM    245 HG13 VAL    16      28.674  34.546  49.898  1.00  0.00           H  
ATOM    246  CG2 VAL    16      29.960  31.542  49.005  1.00  0.00           C  
ATOM    247 HG21 VAL    16      29.532  31.824  48.045  1.00  0.00           H  
ATOM    248 HG22 VAL    16      31.027  31.755  48.996  1.00  0.00           H  
ATOM    249 HG23 VAL    16      29.692  30.511  49.226  1.00  0.00           H  
ATOM    250  C   VAL    16      31.471  32.785  51.263  1.00  0.00           C  
ATOM    251  O   VAL    16      32.231  31.841  51.557  1.00  0.00           O  
ATOM    252  N   ALA    17      31.807  34.013  50.958  1.00  0.00           N  
ATOM    253  H   ALA    17      31.094  34.600  50.546  1.00  0.00           H  
ATOM    254  CA  ALA    17      33.198  34.322  50.638  1.00  0.00           C  
ATOM    255  HA  ALA    17      33.915  33.741  51.213  1.00  0.00           H  
ATOM    256  CB  ALA    17      33.438  34.078  49.152  1.00  0.00           C  
ATOM    257  HB1 ALA    17      33.204  33.049  48.887  1.00  0.00           H  
ATOM    258  HB2 ALA    17      32.822  34.706  48.512  1.00  0.00           H  
ATOM    259  HB3 ALA    17      34.496  34.220  48.944  1.00  0.00           H  
ATOM    260  C   ALA    17      33.411  35.798  50.962  1.00  0.00           C  
ATOM    261  O   ALA    17      32.704  36.661  50.369  1.00  0.00           O  
ATOM    262  N   ALA    18      34.256  35.970  51.994  1.00  0.00           N  
ATOM    263  H   ALA    18      34.536  35.149  52.513  1.00  0.00           H  
ATOM    264  CA  ALA    18      34.513  37.298  52.586  1.00  0.00           C  
ATOM    265  HA  ALA    18      34.072  38.065  51.954  1.00  0.00           H  
ATOM    266  CB  ALA    18      33.761  37.438  53.850  1.00  0.00           C  
ATOM    267  HB1 ALA    18      33.705  38.484  54.145  1.00  0.00           H  
ATOM    268  HB2 ALA    18      32.745  37.048  53.864  1.00  0.00           H  
ATOM    269  HB3 ALA    18      34.314  36.940  54.644  1.00  0.00           H  
ATOM    270  C   ALA    18      35.968  37.541  52.725  1.00  0.00           C  
ATOM    271  O   ALA    18      36.480  37.788  53.806  1.00  0.00           O  
ATOM    272  N   ALA    19      36.790  37.495  51.680  1.00  0.00           N  
ATOM    273  H   ALA    19      36.470  37.343  50.733  1.00  0.00           H  
ATOM    274  CA  ALA    19      38.234  37.479  51.821  1.00  0.00           C  
ATOM    275  HA  ALA    19      38.485  36.944  52.735  1.00  0.00           H  
ATOM    276  CB  ALA    19      38.781  36.584  50.762  1.00  0.00           C  
ATOM    277  HB1 ALA    19      38.791  37.030  49.770  1.00  0.00           H  
ATOM    278  HB2 ALA    19      39.836  36.354  50.901  1.00  0.00           H  
ATOM    279  HB3 ALA    19      38.232  35.652  50.881  1.00  0.00           H  
ATOM    280  C   ALA    19      38.878  38.904  51.871  1.00  0.00           C  
ATOM    281  O   ALA    19      40.111  39.003  51.864  1.00  0.00           O  
ATOM    282  N   GLU    20      38.063  39.966  51.758  1.00  0.00           N  
ATOM    283  H   GLU    20      37.086  39.790  51.570  1.00  0.00           H  
ATOM    284  CA  GLU    20      38.575  41.237  51.187  1.00  0.00           C  
ATOM    285  HA  GLU    20      39.059  40.948  50.256  1.00  0.00           H  
ATOM    286  CB  GLU    20      37.429  42.162  50.943  1.00  0.00           C  
ATOM    287  HB2 GLU    20      36.708  42.268  51.751  1.00  0.00           H  
ATOM    288  HB3 GLU    20      37.811  43.160  50.738  1.00  0.00           H  
ATOM    289  CG  GLU    20      36.688  41.766  49.650  1.00  0.00           C  
ATOM    290  HG2 GLU    20      35.982  42.538  49.350  1.00  0.00           H  
ATOM    291  HG3 GLU    20      37.381  41.784  48.811  1.00  0.00           H  
ATOM    292  CD  GLU    20      35.987  40.438  49.619  1.00  0.00           C  
ATOM    293  OE1 GLU    20      36.231  39.637  48.641  1.00  0.00           O  
ATOM    294  OE2 GLU    20      35.167  40.150  50.538  1.00  0.00           O  
ATOM    295  C   GLU    20      39.561  42.020  52.132  1.00  0.00           C  
ATOM    296  O   GLU    20      40.515  42.647  51.700  1.00  0.00           O  
ATOM    297  N   LYS    21      39.303  42.058  53.451  1.00  0.00           N  
ATOM    298  H   LYS    21      38.567  41.458  53.800  1.00  0.00           H  
ATOM    299  CA  LYS    21      40.261  42.677  54.410  1.00  0.00           C  
ATOM    300  HA  LYS    21      41.052  43.220  53.898  1.00  0.00           H  
ATOM    301  CB  LYS    21      39.498  43.614  55.299  1.00  0.00           C  
ATOM    302  HB2 LYS    21      38.722  43.066  55.830  1.00  0.00           H  
ATOM    303  HB3 LYS    21      40.175  43.850  56.117  1.00  0.00           H  
ATOM    304  CG  LYS    21      39.108  44.992  54.651  1.00  0.00           C  
ATOM    305  HG2 LYS    21      39.973  45.546  54.292  1.00  0.00           H  
ATOM    306  HG3 LYS    21      38.564  44.725  53.747  1.00  0.00           H  
ATOM    307  CD  LYS    21      38.246  45.898  55.581  1.00  0.00           C  
ATOM    308  HD2 LYS    21      37.838  45.372  56.441  1.00  0.00           H  
ATOM    309  HD3 LYS    21      38.982  46.485  56.127  1.00  0.00           H  
ATOM    310  CE  LYS    21      37.364  46.775  54.702  1.00  0.00           C  
ATOM    311  HE2 LYS    21      37.991  47.466  54.143  1.00  0.00           H  
ATOM    312  HE3 LYS    21      36.804  46.106  54.054  1.00  0.00           H  
ATOM    313  NZ  LYS    21      36.309  47.487  55.559  1.00  0.00           N  
ATOM    314  HZ1 LYS    21      35.899  46.828  56.245  1.00  0.00           H  
ATOM    315  HZ2 LYS    21      36.869  48.151  56.123  1.00  0.00           H  
ATOM    316  HZ3 LYS    21      35.598  48.001  55.008  1.00  0.00           H  
ATOM    317  C   LYS    21      41.021  41.715  55.260  1.00  0.00           C  
ATOM    318  O   LYS    21      41.907  42.113  56.049  1.00  0.00           O  
ATOM    319  N   THR    22      40.816  40.397  55.061  1.00  0.00           N  
ATOM    320  H   THR    22      39.935  40.027  54.728  1.00  0.00           H  
ATOM    321  CA  THR    22      41.576  39.330  55.635  1.00  0.00           C  
ATOM    322  HA  THR    22      42.640  39.527  55.527  1.00  0.00           H  
ATOM    323  CB  THR    22      41.488  39.306  57.149  1.00  0.00           C  
ATOM    324  HB  THR    22      41.872  40.246  57.538  1.00  0.00           H  
ATOM    325  CG2 THR    22      40.045  39.183  57.620  1.00  0.00           C  
ATOM    326 HG21 THR    22      40.108  39.117  58.705  1.00  0.00           H  
ATOM    327 HG22 THR    22      39.521  40.060  57.246  1.00  0.00           H  
ATOM    328 HG23 THR    22      39.614  38.329  57.100  1.00  0.00           H  
ATOM    329  OG1 THR    22      42.136  38.265  57.719  1.00  0.00           O  
ATOM    330  HG1 THR    22      43.069  38.319  57.463  1.00  0.00           H  
ATOM    331  C   THR    22      41.140  38.089  54.953  1.00  0.00           C  
ATOM    332  O   THR    22      39.979  37.743  54.788  1.00  0.00           O  
ATOM    333  N   LYS    23      42.117  37.175  54.764  1.00  0.00           N  
ATOM    334  H   LYS    23      43.011  37.193  55.237  1.00  0.00           H  
ATOM    335  CA  LYS    23      41.979  36.190  53.679  1.00  0.00           C  
ATOM    336  HA  LYS    23      41.356  36.555  52.866  1.00  0.00           H  
ATOM    337  CB  LYS    23      43.418  35.798  53.293  1.00  0.00           C  
ATOM    338  HB2 LYS    23      43.984  35.487  54.169  1.00  0.00           H  
ATOM    339  HB3 LYS    23      43.362  34.983  52.574  1.00  0.00           H  
ATOM    340  CG  LYS    23      44.152  37.005  52.665  1.00  0.00           C  
ATOM    341  HG2 LYS    23      43.624  37.492  51.848  1.00  0.00           H  
ATOM    342  HG3 LYS    23      44.355  37.760  53.421  1.00  0.00           H  
ATOM    343  CD  LYS    23      45.423  36.576  52.006  1.00  0.00           C  
ATOM    344  HD2 LYS    23      45.967  35.913  52.676  1.00  0.00           H  
ATOM    345  HD3 LYS    23      45.096  36.029  51.123  1.00  0.00           H  
ATOM    346  CE  LYS    23      46.500  37.618  51.718  1.00  0.00           C  
ATOM    347  HE2 LYS    23      46.035  38.343  51.055  1.00  0.00           H  
ATOM    348  HE3 LYS    23      46.836  38.152  52.603  1.00  0.00           H  
ATOM    349  NZ  LYS    23      47.691  36.970  50.996  1.00  0.00           N  
ATOM    350  HZ1 LYS    23      48.095  36.149  51.482  1.00  0.00           H  
ATOM    351  HZ2 LYS    23      47.423  36.554  50.086  1.00  0.00           H  
ATOM    352  HZ3 LYS    23      48.454  37.641  50.794  1.00  0.00           H  
ATOM    353  C   LYS    23      41.311  34.949  54.335  1.00  0.00           C  
ATOM    354  O   LYS    23      40.999  34.859  55.514  1.00  0.00           O  
ATOM    355  N   GLN    24      41.015  33.987  53.408  1.00  0.00           N  
ATOM    356  H   GLN    24      41.406  33.999  52.475  1.00  0.00           H  
ATOM    357  CA  GLN    24      40.013  33.022  53.759  1.00  0.00           C  
ATOM    358  HA  GLN    24      39.618  33.045  54.773  1.00  0.00           H  
ATOM    359  CB  GLN    24      38.816  33.260  52.731  1.00  0.00           C  
ATOM    360  HB2 GLN    24      38.491  34.292  52.615  1.00  0.00           H  
ATOM    361  HB3 GLN    24      39.127  32.935  51.741  1.00  0.00           H  
ATOM    362  CG  GLN    24      37.557  32.452  53.081  1.00  0.00           C  
ATOM    363  HG2 GLN    24      37.856  31.426  53.285  1.00  0.00           H  
ATOM    364  HG3 GLN    24      37.091  32.891  53.961  1.00  0.00           H  
ATOM    365  CD  GLN    24      36.582  32.347  51.872  1.00  0.00           C  
ATOM    366  OE1 GLN    24      36.368  33.190  50.968  1.00  0.00           O  
ATOM    367  NE2 GLN    24      35.745  31.285  51.953  1.00  0.00           N  
ATOM    368 HE21 GLN    24      35.351  30.933  51.091  1.00  0.00           H  
ATOM    369 HE22 GLN    24      35.919  30.610  52.685  1.00  0.00           H  
ATOM    370  C   GLN    24      40.516  31.663  53.705  1.00  0.00           C  
ATOM    371  O   GLN    24      40.310  30.928  54.650  1.00  0.00           O  
ATOM    372  N   GLY    25      41.266  31.263  52.682  1.00  0.00           N  
ATOM    373  H   GLY    25      41.476  31.850  51.886  1.00  0.00           H  
ATOM    374  CA  GLY    25      41.744  29.884  52.561  1.00  0.00           C  
ATOM    375  HA2 GLY    25      40.843  29.275  52.596  1.00  0.00           H  
ATOM    376  HA3 GLY    25      42.267  29.592  51.653  1.00  0.00           H  
ATOM    377  C   GLY    25      42.675  29.486  53.708  1.00  0.00           C  
ATOM    378  O   GLY    25      42.417  28.437  54.322  1.00  0.00           O  
ATOM    379  N   VAL    26      43.575  30.349  54.127  1.00  0.00           N  
ATOM    380  H   VAL    26      43.653  31.171  53.544  1.00  0.00           H  
ATOM    381  CA  VAL    26      44.269  30.307  55.437  1.00  0.00           C  
ATOM    382  HA  VAL    26      43.891  29.519  56.085  1.00  0.00           H  
ATOM    383  CB  VAL    26      45.743  30.034  55.323  1.00  0.00           C  
ATOM    384  HB  VAL    26      46.114  30.026  56.346  1.00  0.00           H  
ATOM    385  CG1 VAL    26      46.097  28.624  54.808  1.00  0.00           C  
ATOM    386 HG11 VAL    26      45.638  28.465  53.835  1.00  0.00           H  
ATOM    387 HG12 VAL    26      47.179  28.563  54.711  1.00  0.00           H  
ATOM    388 HG13 VAL    26      45.828  27.768  55.423  1.00  0.00           H  
ATOM    389  CG2 VAL    26      46.522  31.050  54.512  1.00  0.00           C  
ATOM    390 HG21 VAL    26      47.587  30.957  54.717  1.00  0.00           H  
ATOM    391 HG22 VAL    26      46.311  30.928  53.451  1.00  0.00           H  
ATOM    392 HG23 VAL    26      46.210  32.068  54.738  1.00  0.00           H  
ATOM    393  C   VAL    26      43.974  31.740  55.966  1.00  0.00           C  
ATOM    394  O   VAL    26      43.778  32.709  55.230  1.00  0.00           O  
ATOM    395  N   ALA    27      44.049  31.787  57.295  1.00  0.00           N  
ATOM    396  H   ALA    27      44.454  30.951  57.694  1.00  0.00           H  
ATOM    397  CA  ALA    27      43.744  32.973  58.013  1.00  0.00           C  
ATOM    398  HA  ALA    27      42.988  33.435  57.382  1.00  0.00           H  
ATOM    399  CB  ALA    27      43.148  32.656  59.404  1.00  0.00           C  
ATOM    400  HB1 ALA    27      43.739  31.892  59.905  1.00  0.00           H  
ATOM    401  HB2 ALA    27      43.065  33.606  59.927  1.00  0.00           H  
ATOM    402  HB3 ALA    27      42.188  32.153  59.297  1.00  0.00           H  
ATOM    403  C   ALA    27      44.985  33.860  58.092  1.00  0.00           C  
ATOM    404  O   ALA    27      46.065  33.503  58.523  1.00  0.00           O  
ATOM    405  N   GLU    28      44.809  35.161  57.694  1.00  0.00           N  
ATOM    406  H   GLU    28      43.944  35.620  57.443  1.00  0.00           H  
ATOM    407  CA  GLU    28      46.013  35.945  57.328  1.00  0.00           C  
ATOM    408  HA  GLU    28      46.733  35.884  58.141  1.00  0.00           H  
ATOM    409  CB  GLU    28      46.658  35.383  56.040  1.00  0.00           C  
ATOM    410  HB2 GLU    28      46.820  34.316  56.181  1.00  0.00           H  
ATOM    411  HB3 GLU    28      45.948  35.454  55.218  1.00  0.00           H  
ATOM    412  CG  GLU    28      47.949  35.878  55.486  1.00  0.00           C  
ATOM    413  HG2 GLU    28      48.321  35.238  54.688  1.00  0.00           H  
ATOM    414  HG3 GLU    28      47.719  36.868  55.097  1.00  0.00           H  
ATOM    415  CD  GLU    28      49.091  35.853  56.503  1.00  0.00           C  
ATOM    416  OE1 GLU    28      50.124  35.154  56.339  1.00  0.00           O  
ATOM    417  OE2 GLU    28      49.019  36.585  57.510  1.00  0.00           O  
ATOM    418  C   GLU    28      45.583  37.402  56.974  1.00  0.00           C  
ATOM    419  O   GLU    28      44.392  37.686  56.669  1.00  0.00           O  
ATOM    420  N   ALA    29      46.496  38.338  57.226  1.00  0.00           N  
ATOM    421  H   ALA    29      47.465  38.106  57.396  1.00  0.00           H  
ATOM    422  CA  ALA    29      46.186  39.716  56.882  1.00  0.00           C  
ATOM    423  HA  ALA    29      45.209  40.005  57.261  1.00  0.00           H  
ATOM    424  CB  ALA    29      47.275  40.627  57.481  1.00  0.00           C  
ATOM    425  HB1 ALA    29      47.131  41.634  57.093  1.00  0.00           H  
ATOM    426  HB2 ALA    29      47.276  40.618  58.569  1.00  0.00           H  
ATOM    427  HB3 ALA    29      48.283  40.362  57.166  1.00  0.00           H  
ATOM    428  C   ALA    29      46.144  39.937  55.326  1.00  0.00           C  
ATOM    429  O   ALA    29      46.704  39.163  54.556  1.00  0.00           O  
ATOM    430  N   ALA    30      45.649  41.149  54.846  1.00  0.00           N  
ATOM    431  H   ALA    30      45.420  41.880  55.506  1.00  0.00           H  
ATOM    432  CA  ALA    30      45.420  41.360  53.439  1.00  0.00           C  
ATOM    433  HA  ALA    30      45.560  40.511  52.773  1.00  0.00           H  
ATOM    434  CB  ALA    30      43.900  41.575  53.317  1.00  0.00           C  
ATOM    435  HB1 ALA    30      43.702  42.353  54.052  1.00  0.00           H  
ATOM    436  HB2 ALA    30      43.624  41.953  52.334  1.00  0.00           H  
ATOM    437  HB3 ALA    30      43.254  40.745  53.596  1.00  0.00           H  
ATOM    438  C   ALA    30      46.332  42.568  52.957  1.00  0.00           C  
ATOM    439  O   ALA    30      45.832  43.652  52.680  1.00  0.00           O  
ATOM    440  N   GLY    31      47.660  42.419  52.915  1.00  0.00           N  
ATOM    441  H   GLY    31      48.164  41.549  53.027  1.00  0.00           H  
ATOM    442  CA  GLY    31      48.520  43.529  52.733  1.00  0.00           C  
ATOM    443  HA2 GLY    31      48.502  43.672  51.655  1.00  0.00           H  
ATOM    444  HA3 GLY    31      48.147  44.416  53.240  1.00  0.00           H  
ATOM    445  C   GLY    31      50.036  43.266  53.060  1.00  0.00           C  
ATOM    446  O   GLY    31      50.470  42.110  53.073  1.00  0.00           O  
ATOM    447  N   LYS    32      50.704  44.369  53.407  1.00  0.00           N  
ATOM    448  H   LYS    32      50.196  45.244  53.396  1.00  0.00           H  
ATOM    449  CA  LYS    32      52.109  44.499  53.828  1.00  0.00           C  
ATOM    450  HA  LYS    32      52.592  43.665  53.323  1.00  0.00           H  
ATOM    451  CB  LYS    32      52.609  45.900  53.313  1.00  0.00           C  
ATOM    452  HB2 LYS    32      52.037  46.009  52.393  1.00  0.00           H  
ATOM    453  HB3 LYS    32      52.216  46.643  54.004  1.00  0.00           H  
ATOM    454  CG  LYS    32      54.165  45.872  53.128  1.00  0.00           C  
ATOM    455  HG2 LYS    32      54.574  45.523  54.074  1.00  0.00           H  
ATOM    456  HG3 LYS    32      54.316  45.174  52.308  1.00  0.00           H  
ATOM    457  CD  LYS    32      54.733  47.241  52.724  1.00  0.00           C  
ATOM    458  HD2 LYS    32      54.551  47.922  53.553  1.00  0.00           H  
ATOM    459  HD3 LYS    32      55.801  47.039  52.773  1.00  0.00           H  
ATOM    460  CE  LYS    32      54.133  47.882  51.474  1.00  0.00           C  
ATOM    461  HE2 LYS    32      54.092  47.130  50.689  1.00  0.00           H  
ATOM    462  HE3 LYS    32      53.114  48.175  51.714  1.00  0.00           H  
ATOM    463  NZ  LYS    32      54.776  49.189  50.998  1.00  0.00           N  
ATOM    464  HZ1 LYS    32      54.124  49.651  50.338  1.00  0.00           H  
ATOM    465  HZ2 LYS    32      54.928  49.738  51.863  1.00  0.00           H  
ATOM    466  HZ3 LYS    32      55.678  48.910  50.572  1.00  0.00           H  
ATOM    467  C   LYS    32      52.289  44.194  55.274  1.00  0.00           C  
ATOM    468  O   LYS    32      52.717  45.025  56.100  1.00  0.00           O  
ATOM    469  N   THR    33      52.059  42.923  55.655  1.00  0.00           N  
ATOM    470  H   THR    33      51.755  42.338  54.889  1.00  0.00           H  
ATOM    471  CA  THR    33      51.608  42.481  56.949  1.00  0.00           C  
ATOM    472  HA  THR    33      51.697  41.398  56.982  1.00  0.00           H  
ATOM    473  CB  THR    33      50.152  42.782  57.253  1.00  0.00           C  
ATOM    474  HB  THR    33      49.812  42.247  58.137  1.00  0.00           H  
ATOM    475  CG2 THR    33      49.803  44.271  57.495  1.00  0.00           C  
ATOM    476 HG21 THR    33      50.419  44.645  58.310  1.00  0.00           H  
ATOM    477 HG22 THR    33      50.050  44.908  56.648  1.00  0.00           H  
ATOM    478 HG23 THR    33      48.746  44.434  57.697  1.00  0.00           H  
ATOM    479  OG1 THR    33      49.343  42.424  56.092  1.00  0.00           O  
ATOM    480  HG1 THR    33      49.559  41.511  55.846  1.00  0.00           H  
ATOM    481  C   THR    33      52.580  42.929  58.049  1.00  0.00           C  
ATOM    482  O   THR    33      52.139  43.227  59.173  1.00  0.00           O  
ATOM    483  N   LYS    34      53.918  42.787  57.740  1.00  0.00           N  
ATOM    484  H   LYS    34      54.156  42.877  56.761  1.00  0.00           H  
ATOM    485  CA  LYS    34      54.894  42.990  58.789  1.00  0.00           C  
ATOM    486  HA  LYS    34      54.525  42.702  59.770  1.00  0.00           H  
ATOM    487  CB  LYS    34      56.172  42.263  58.427  1.00  0.00           C  
ATOM    488  HB2 LYS    34      56.039  41.485  57.678  1.00  0.00           H  
ATOM    489  HB3 LYS    34      56.798  43.002  57.932  1.00  0.00           H  
ATOM    490  CG  LYS    34      56.930  41.632  59.629  1.00  0.00           C  
ATOM    491  HG2 LYS    34      56.809  42.202  60.548  1.00  0.00           H  
ATOM    492  HG3 LYS    34      56.415  40.690  59.808  1.00  0.00           H  
ATOM    493  CD  LYS    34      58.369  41.413  59.236  1.00  0.00           C  
ATOM    494  HD2 LYS    34      58.769  40.988  60.154  1.00  0.00           H  
ATOM    495  HD3 LYS    34      58.500  40.824  58.331  1.00  0.00           H  
ATOM    496  CE  LYS    34      59.094  42.700  59.199  1.00  0.00           C  
ATOM    497  HE2 LYS    34      58.750  43.293  58.355  1.00  0.00           H  
ATOM    498  HE3 LYS    34      58.834  43.349  60.032  1.00  0.00           H  
ATOM    499  NZ  LYS    34      60.564  42.527  59.196  1.00  0.00           N  
ATOM    500  HZ1 LYS    34      60.771  42.047  58.302  1.00  0.00           H  
ATOM    501  HZ2 LYS    34      61.039  43.438  59.325  1.00  0.00           H  
ATOM    502  HZ3 LYS    34      60.871  41.916  59.975  1.00  0.00           H  
ATOM    503  C   LYS    34      55.305  44.449  59.000  1.00  0.00           C  
ATOM    504  O   LYS    34      56.015  44.828  59.982  1.00  0.00           O  
ATOM    505  N   GLU    35      55.040  45.247  57.908  1.00  0.00           N  
ATOM    506  H   GLU    35      54.702  44.895  57.023  1.00  0.00           H  
ATOM    507  CA  GLU    35      55.123  46.747  58.019  1.00  0.00           C  
ATOM    508  HA  GLU    35      55.938  46.922  58.718  1.00  0.00           H  
ATOM    509  CB  GLU    35      55.472  47.259  56.599  1.00  0.00           C  
ATOM    510  HB2 GLU    35      56.396  46.752  56.326  1.00  0.00           H  
ATOM    511  HB3 GLU    35      54.847  46.887  55.790  1.00  0.00           H  
ATOM    512  CG  GLU    35      55.789  48.734  56.329  1.00  0.00           C  
ATOM    513  HG2 GLU    35      55.886  48.830  55.250  1.00  0.00           H  
ATOM    514  HG3 GLU    35      54.927  49.395  56.389  1.00  0.00           H  
ATOM    515  CD  GLU    35      56.989  49.266  57.172  1.00  0.00           C  
ATOM    516  OE1 GLU    35      56.861  50.322  57.855  1.00  0.00           O  
ATOM    517  OE2 GLU    35      58.107  48.667  57.120  1.00  0.00           O  
ATOM    518  C   GLU    35      53.864  47.396  58.691  1.00  0.00           C  
ATOM    519  O   GLU    35      53.972  48.521  59.204  1.00  0.00           O  
ATOM    520  N   GLY    36      52.688  46.764  58.488  1.00  0.00           N  
ATOM    521  H   GLY    36      52.679  45.890  57.981  1.00  0.00           H  
ATOM    522  CA  GLY    36      51.430  47.213  59.014  1.00  0.00           C  
ATOM    523  HA2 GLY    36      51.026  46.332  59.508  1.00  0.00           H  
ATOM    524  HA3 GLY    36      51.675  47.930  59.794  1.00  0.00           H  
ATOM    525  C   GLY    36      50.470  47.827  58.019  1.00  0.00           C  
ATOM    526  O   GLY    36      49.404  48.289  58.476  1.00  0.00           O  
ATOM    527  N   VAL    37      50.672  47.787  56.690  1.00  0.00           N  
ATOM    528  H   VAL    37      51.406  47.200  56.317  1.00  0.00           H  
ATOM    529  CA  VAL    37      49.861  48.517  55.746  1.00  0.00           C  
ATOM    530  HA  VAL    37      49.209  49.144  56.350  1.00  0.00           H  
ATOM    531  CB  VAL    37      50.735  49.352  54.716  1.00  0.00           C  
ATOM    532  HB  VAL    37      51.359  48.623  54.203  1.00  0.00           H  
ATOM    533  CG1 VAL    37      49.857  50.111  53.848  1.00  0.00           C  
ATOM    534 HG11 VAL    37      49.148  50.688  54.438  1.00  0.00           H  
ATOM    535 HG12 VAL    37      50.432  50.677  53.118  1.00  0.00           H  
ATOM    536 HG13 VAL    37      49.349  49.539  53.074  1.00  0.00           H  
ATOM    537  CG2 VAL    37      51.685  50.245  55.555  1.00  0.00           C  
ATOM    538 HG21 VAL    37      52.165  50.934  54.862  1.00  0.00           H  
ATOM    539 HG22 VAL    37      51.150  50.740  56.363  1.00  0.00           H  
ATOM    540 HG23 VAL    37      52.474  49.584  55.910  1.00  0.00           H  
ATOM    541  C   VAL    37      48.877  47.499  55.103  1.00  0.00           C  
ATOM    542  O   VAL    37      49.270  46.779  54.198  1.00  0.00           O  
ATOM    543  N   LEU    38      47.589  47.500  55.586  1.00  0.00           N  
ATOM    544  H   LEU    38      47.368  48.217  56.264  1.00  0.00           H  
ATOM    545  CA  LEU    38      46.500  46.820  54.820  1.00  0.00           C  
ATOM    546  HA  LEU    38      46.703  45.753  54.757  1.00  0.00           H  
ATOM    547  CB  LEU    38      45.161  47.167  55.522  1.00  0.00           C  
ATOM    548  HB2 LEU    38      45.260  46.891  56.570  1.00  0.00           H  
ATOM    549  HB3 LEU    38      45.051  48.236  55.352  1.00  0.00           H  
ATOM    550  CG  LEU    38      43.862  46.673  55.012  1.00  0.00           C  
ATOM    551  HG  LEU    38      43.848  46.821  53.934  1.00  0.00           H  
ATOM    552  CD1 LEU    38      43.774  45.153  55.295  1.00  0.00           C  
ATOM    553 HD11 LEU    38      44.489  44.562  54.726  1.00  0.00           H  
ATOM    554 HD12 LEU    38      43.865  45.033  56.373  1.00  0.00           H  
ATOM    555 HD13 LEU    38      42.748  44.888  55.048  1.00  0.00           H  
ATOM    556  CD2 LEU    38      42.698  47.331  55.797  1.00  0.00           C  
ATOM    557 HD21 LEU    38      42.684  48.403  55.607  1.00  0.00           H  
ATOM    558 HD22 LEU    38      41.732  46.898  55.545  1.00  0.00           H  
ATOM    559 HD23 LEU    38      42.912  47.094  56.837  1.00  0.00           H  
ATOM    560  C   LEU    38      46.419  47.390  53.436  1.00  0.00           C  
ATOM    561  O   LEU    38      46.397  48.652  53.256  1.00  0.00           O  
ATOM    562  N   TYR    39      46.185  46.578  52.395  1.00  0.00           N  
ATOM    563  H   TYR    39      46.024  45.587  52.507  1.00  0.00           H  
ATOM    564  CA  TYR    39      45.876  47.057  50.990  1.00  0.00           C  
ATOM    565  HA  TYR    39      46.216  48.083  50.866  1.00  0.00           H  
ATOM    566  CB  TYR    39      46.469  46.159  49.917  1.00  0.00           C  
ATOM    567  HB2 TYR    39      46.107  45.134  49.983  1.00  0.00           H  
ATOM    568  HB3 TYR    39      46.379  46.641  48.945  1.00  0.00           H  
ATOM    569  CG  TYR    39      47.965  46.021  49.946  1.00  0.00           C  
ATOM    570  CD1 TYR    39      48.546  44.780  49.454  1.00  0.00           C  
ATOM    571  HD1 TYR    39      47.967  44.050  48.900  1.00  0.00           H  
ATOM    572  CE1 TYR    39      49.931  44.646  49.410  1.00  0.00           C  
ATOM    573  HE1 TYR    39      50.501  43.771  49.121  1.00  0.00           H  
ATOM    574  CZ  TYR    39      50.779  45.643  49.959  1.00  0.00           C  
ATOM    575  OH  TYR    39      52.142  45.525  49.862  1.00  0.00           O  
ATOM    576  HH  TYR    39      52.518  44.657  49.649  1.00  0.00           H  
ATOM    577  CE2 TYR    39      50.183  46.846  50.373  1.00  0.00           C  
ATOM    578  HE2 TYR    39      50.851  47.632  50.705  1.00  0.00           H  
ATOM    579  CD2 TYR    39      48.781  47.041  50.374  1.00  0.00           C  
ATOM    580  HD2 TYR    39      48.434  48.013  50.705  1.00  0.00           H  
ATOM    581  C   TYR    39      44.344  47.076  50.851  1.00  0.00           C  
ATOM    582  O   TYR    39      43.617  46.220  51.389  1.00  0.00           O  
ATOM    583  N   VAL    40      43.874  48.181  50.154  1.00  0.00           N  
ATOM    584  H   VAL    40      44.538  48.863  49.812  1.00  0.00           H  
ATOM    585  CA  VAL    40      42.475  48.425  49.912  1.00  0.00           C  
ATOM    586  HA  VAL    40      41.911  47.499  50.002  1.00  0.00           H  
ATOM    587  CB  VAL    40      41.945  49.320  51.034  1.00  0.00           C  
ATOM    588  HB  VAL    40      42.318  50.324  50.844  1.00  0.00           H  
ATOM    589  CG1 VAL    40      40.502  49.483  50.898  1.00  0.00           C  
ATOM    590 HG11 VAL    40      40.063  48.492  50.994  1.00  0.00           H  
ATOM    591 HG12 VAL    40      40.085  50.064  51.717  1.00  0.00           H  
ATOM    592 HG13 VAL    40      40.383  50.034  49.966  1.00  0.00           H  
ATOM    593  CG2 VAL    40      42.298  48.882  52.502  1.00  0.00           C  
ATOM    594 HG21 VAL    40      41.977  47.851  52.633  1.00  0.00           H  
ATOM    595 HG22 VAL    40      43.358  49.097  52.621  1.00  0.00           H  
ATOM    596 HG23 VAL    40      41.833  49.499  53.268  1.00  0.00           H  
ATOM    597  C   VAL    40      42.267  48.896  48.510  1.00  0.00           C  
ATOM    598  O   VAL    40      41.972  50.048  48.306  1.00  0.00           O  
ATOM    599  N   GLY    41      42.631  48.116  47.459  1.00  0.00           N  
ATOM    600  H   GLY    41      42.910  47.176  47.706  1.00  0.00           H  
ATOM    601  CA  GLY    41      42.760  48.542  46.092  1.00  0.00           C  
ATOM    602  HA2 GLY    41      43.103  47.734  45.450  1.00  0.00           H  
ATOM    603  HA3 GLY    41      41.758  48.822  45.776  1.00  0.00           H  
ATOM    604  C   GLY    41      43.823  49.655  45.979  1.00  0.00           C  
ATOM    605  O   GLY    41      45.013  49.462  46.320  1.00  0.00           O  
ATOM    606  N   SER    42      43.457  50.787  45.338  1.00  0.00           N  
ATOM    607  H   SER    42      42.515  50.875  44.980  1.00  0.00           H  
ATOM    608  CA  SER    42      44.343  51.928  45.293  1.00  0.00           C  
ATOM    609  HA  SER    42      45.214  51.606  44.727  1.00  0.00           H  
ATOM    610  CB  SER    42      43.610  53.020  44.454  1.00  0.00           C  
ATOM    611  HB2 SER    42      44.285  53.872  44.440  1.00  0.00           H  
ATOM    612  HB3 SER    42      43.360  52.655  43.461  1.00  0.00           H  
ATOM    613  OG  SER    42      42.422  53.435  45.133  1.00  0.00           O  
ATOM    614  HG  SER    42      41.737  52.763  44.996  1.00  0.00           H  
ATOM    615  C   SER    42      44.684  52.608  46.606  1.00  0.00           C  
ATOM    616  O   SER    42      45.594  53.412  46.639  1.00  0.00           O  
ATOM    617  N   LYS    43      43.987  52.308  47.750  1.00  0.00           N  
ATOM    618  H   LYS    43      43.207  51.702  47.529  1.00  0.00           H  
ATOM    619  CA  LYS    43      44.126  52.850  49.085  1.00  0.00           C  
ATOM    620  HA  LYS    43      44.584  53.833  49.005  1.00  0.00           H  
ATOM    621  CB  LYS    43      42.699  53.069  49.534  1.00  0.00           C  
ATOM    622  HB2 LYS    43      42.088  52.221  49.834  1.00  0.00           H  
ATOM    623  HB3 LYS    43      42.764  53.578  50.494  1.00  0.00           H  
ATOM    624  CG  LYS    43      41.944  54.065  48.751  1.00  0.00           C  
ATOM    625  HG2 LYS    43      42.594  54.937  48.783  1.00  0.00           H  
ATOM    626  HG3 LYS    43      41.880  53.777  47.703  1.00  0.00           H  
ATOM    627  CD  LYS    43      40.524  54.311  49.185  1.00  0.00           C  
ATOM    628  HD2 LYS    43      40.626  54.589  50.232  1.00  0.00           H  
ATOM    629  HD3 LYS    43      40.089  55.089  48.561  1.00  0.00           H  
ATOM    630  CE  LYS    43      39.687  53.099  49.180  1.00  0.00           C  
ATOM    631  HE2 LYS    43      39.596  52.789  48.142  1.00  0.00           H  
ATOM    632  HE3 LYS    43      40.211  52.310  49.714  1.00  0.00           H  
ATOM    633  NZ  LYS    43      38.370  53.288  50.025  1.00  0.00           N  
ATOM    634  HZ1 LYS    43      37.707  52.545  49.740  1.00  0.00           H  
ATOM    635  HZ2 LYS    43      38.562  53.359  51.040  1.00  0.00           H  
ATOM    636  HZ3 LYS    43      37.944  54.204  49.797  1.00  0.00           H  
ATOM    637  C   LYS    43      44.982  51.894  49.888  1.00  0.00           C  
ATOM    638  O   LYS    43      45.095  50.733  49.554  1.00  0.00           O  
ATOM    639  N   THR    44      45.487  52.515  50.997  1.00  0.00           N  
ATOM    640  H   THR    44      45.614  53.518  50.976  1.00  0.00           H  
ATOM    641  CA  THR    44      46.106  51.768  52.098  1.00  0.00           C  
ATOM    642  HA  THR    44      45.894  50.704  52.018  1.00  0.00           H  
ATOM    643  CB  THR    44      47.547  52.038  52.079  1.00  0.00           C  
ATOM    644  HB  THR    44      48.018  51.522  52.913  1.00  0.00           H  
ATOM    645  CG2 THR    44      48.332  51.620  50.808  1.00  0.00           C  
ATOM    646 HG21 THR    44      49.394  51.741  51.015  1.00  0.00           H  
ATOM    647 HG22 THR    44      48.114  50.594  50.518  1.00  0.00           H  
ATOM    648 HG23 THR    44      48.051  52.205  49.934  1.00  0.00           H  
ATOM    649  OG1 THR    44      47.831  53.402  52.254  1.00  0.00           O  
ATOM    650  HG1 THR    44      47.616  53.882  51.440  1.00  0.00           H  
ATOM    651  C   THR    44      45.367  52.234  53.372  1.00  0.00           C  
ATOM    652  O   THR    44      44.942  53.398  53.452  1.00  0.00           O  
ATOM    653  N   LYS    45      45.431  51.421  54.435  1.00  0.00           N  
ATOM    654  H   LYS    45      45.909  50.544  54.282  1.00  0.00           H  
ATOM    655  CA  LYS    45      45.067  51.831  55.833  1.00  0.00           C  
ATOM    656  HA  LYS    45      44.998  52.913  55.923  1.00  0.00           H  
ATOM    657  CB  LYS    45      43.667  51.367  56.341  1.00  0.00           C  
ATOM    658  HB2 LYS    45      43.637  50.294  56.522  1.00  0.00           H  
ATOM    659  HB3 LYS    45      43.546  51.728  57.360  1.00  0.00           H  
ATOM    660  CG  LYS    45      42.500  51.696  55.425  1.00  0.00           C  
ATOM    661  HG2 LYS    45      42.521  52.768  55.239  1.00  0.00           H  
ATOM    662  HG3 LYS    45      42.665  51.167  54.488  1.00  0.00           H  
ATOM    663  CD  LYS    45      41.175  51.270  56.011  1.00  0.00           C  
ATOM    664  HD2 LYS    45      40.401  51.498  55.281  1.00  0.00           H  
ATOM    665  HD3 LYS    45      41.105  50.199  56.195  1.00  0.00           H  
ATOM    666  CE  LYS    45      40.731  52.065  57.210  1.00  0.00           C  
ATOM    667  HE2 LYS    45      39.738  51.739  57.510  1.00  0.00           H  
ATOM    668  HE3 LYS    45      41.415  51.945  58.047  1.00  0.00           H  
ATOM    669  NZ  LYS    45      40.555  53.530  56.742  1.00  0.00           N  
ATOM    670  HZ1 LYS    45      41.420  54.099  56.771  1.00  0.00           H  
ATOM    671  HZ2 LYS    45      40.164  53.572  55.783  1.00  0.00           H  
ATOM    672  HZ3 LYS    45      39.976  54.001  57.459  1.00  0.00           H  
ATOM    673  C   LYS    45      46.178  51.395  56.779  1.00  0.00           C  
ATOM    674  O   LYS    45      46.677  50.318  56.679  1.00  0.00           O  
ATOM    675  N   GLU    46      46.557  52.310  57.696  1.00  0.00           N  
ATOM    676  H   GLU    46      46.059  53.175  57.860  1.00  0.00           H  
ATOM    677  CA  GLU    46      47.623  51.964  58.686  1.00  0.00           C  
ATOM    678  HA  GLU    46      47.923  50.924  58.580  1.00  0.00           H  
ATOM    679  CB  GLU    46      48.879  52.774  58.446  1.00  0.00           C  
ATOM    680  HB2 GLU    46      49.056  52.608  57.385  1.00  0.00           H  
ATOM    681  HB3 GLU    46      48.608  53.788  58.733  1.00  0.00           H  
ATOM    682  CG  GLU    46      50.063  52.317  59.265  1.00  0.00           C  
ATOM    683  HG2 GLU    46      49.927  51.322  59.684  1.00  0.00           H  
ATOM    684  HG3 GLU    46      50.901  52.162  58.588  1.00  0.00           H  
ATOM    685  CD  GLU    46      50.639  53.325  60.279  1.00  0.00           C  
ATOM    686  OE1 GLU    46      51.455  54.237  59.932  1.00  0.00           O  
ATOM    687  OE2 GLU    46      50.239  53.335  61.478  1.00  0.00           O  
ATOM    688  C   GLU    46      47.173  52.219  60.140  1.00  0.00           C  
ATOM    689  O   GLU    46      46.272  53.041  60.444  1.00  0.00           O  
ATOM    690  N   GLY    47      47.651  51.410  61.105  1.00  0.00           N  
ATOM    691  H   GLY    47      48.556  50.958  61.082  1.00  0.00           H  
ATOM    692  CA  GLY    47      47.113  51.509  62.459  1.00  0.00           C  
ATOM    693  HA2 GLY    47      47.897  51.053  63.059  1.00  0.00           H  
ATOM    694  HA3 GLY    47      47.048  52.517  62.863  1.00  0.00           H  
ATOM    695  C   GLY    47      45.867  50.783  62.856  1.00  0.00           C  
ATOM    696  O   GLY    47      45.299  51.190  63.856  1.00  0.00           O  
ATOM    697  N   VAL    48      45.386  49.738  62.181  1.00  0.00           N  
ATOM    698  H   VAL    48      45.962  49.312  61.468  1.00  0.00           H  
ATOM    699  CA  VAL    48      44.003  49.333  62.384  1.00  0.00           C  
ATOM    700  HA  VAL    48      43.567  49.602  63.343  1.00  0.00           H  
ATOM    701  CB  VAL    48      43.133  50.020  61.337  1.00  0.00           C  
ATOM    702  HB  VAL    48      42.155  49.553  61.434  1.00  0.00           H  
ATOM    703  CG1 VAL    48      43.005  51.497  61.523  1.00  0.00           C  
ATOM    704 HG11 VAL    48      43.911  51.969  61.147  1.00  0.00           H  
ATOM    705 HG12 VAL    48      42.198  51.857  60.888  1.00  0.00           H  
ATOM    706 HG13 VAL    48      42.614  51.751  62.506  1.00  0.00           H  
ATOM    707  CG2 VAL    48      43.580  49.787  59.906  1.00  0.00           C  
ATOM    708 HG21 VAL    48      42.749  50.010  59.240  1.00  0.00           H  
ATOM    709 HG22 VAL    48      44.493  50.327  59.662  1.00  0.00           H  
ATOM    710 HG23 VAL    48      43.733  48.730  59.697  1.00  0.00           H  
ATOM    711  C   VAL    48      43.854  47.798  62.229  1.00  0.00           C  
ATOM    712  O   VAL    48      42.768  47.224  62.250  1.00  0.00           O  
ATOM    713  N   VAL    49      45.009  47.120  62.085  1.00  0.00           N  
ATOM    714  H   VAL    49      45.901  47.585  61.981  1.00  0.00           H  
ATOM    715  CA  VAL    49      45.078  45.693  62.135  1.00  0.00           C  
ATOM    716  HA  VAL    49      44.070  45.297  62.035  1.00  0.00           H  
ATOM    717  CB  VAL    49      46.090  45.070  61.123  1.00  0.00           C  
ATOM    718  HB  VAL    49      47.041  45.535  61.377  1.00  0.00           H  
ATOM    719  CG1 VAL    49      46.281  43.548  61.281  1.00  0.00           C  
ATOM    720 HG11 VAL    49      46.847  43.102  60.465  1.00  0.00           H  
ATOM    721 HG12 VAL    49      46.783  43.384  62.232  1.00  0.00           H  
ATOM    722 HG13 VAL    49      45.337  43.010  61.226  1.00  0.00           H  
ATOM    723  CG2 VAL    49      45.740  45.304  59.696  1.00  0.00           C  
ATOM    724 HG21 VAL    49      44.701  45.083  59.464  1.00  0.00           H  
ATOM    725 HG22 VAL    49      45.949  46.357  59.521  1.00  0.00           H  
ATOM    726 HG23 VAL    49      46.348  44.770  58.969  1.00  0.00           H  
ATOM    727  C   VAL    49      45.410  45.341  63.576  1.00  0.00           C  
ATOM    728  O   VAL    49      46.439  45.890  64.000  1.00  0.00           O  
ATOM    729  N   HIE    50      44.608  44.534  64.256  1.00  0.00           N  
ATOM    730  H   HIE    50      43.813  44.130  63.780  1.00  0.00           H  
ATOM    731  CA  HIE    50      44.823  44.185  65.628  1.00  0.00           C  
ATOM    732  HA  HIE    50      45.836  44.342  65.991  1.00  0.00           H  
ATOM    733  CB  HIE    50      43.964  44.955  66.634  1.00  0.00           C  
ATOM    734  HB2 HIE    50      42.934  44.848  66.302  1.00  0.00           H  
ATOM    735  HB3 HIE    50      44.125  44.423  67.570  1.00  0.00           H  
ATOM    736  CG  HIE    50      44.417  46.366  66.839  1.00  0.00           C  
ATOM    737  ND1 HIE    50      45.301  46.818  67.809  1.00  0.00           N  
ATOM    738  CE1 HIE    50      45.571  48.090  67.638  1.00  0.00           C  
ATOM    739  HE1 HIE    50      46.243  48.732  68.184  1.00  0.00           H  
ATOM    740  NE2 HIE    50      44.879  48.481  66.577  1.00  0.00           N  
ATOM    741  HE2 HIE    50      44.883  49.436  66.201  1.00  0.00           H  
ATOM    742  CD2 HIE    50      44.092  47.449  66.051  1.00  0.00           C  
ATOM    743  HD2 HIE    50      43.614  47.354  65.090  1.00  0.00           H  
ATOM    744  C   HIE    50      44.591  42.671  65.669  1.00  0.00           C  
ATOM    745  O   HIE    50      43.472  42.174  65.809  1.00  0.00           O  
ATOM    746  N   GLY    51      45.747  41.919  65.661  1.00  0.00           N  
ATOM    747  H   GLY    51      46.652  42.361  65.573  1.00  0.00           H  
ATOM    748  CA  GLY    51      45.647  40.564  65.102  1.00  0.00           C  
ATOM    749  HA2 GLY    51      46.458  40.050  65.613  1.00  0.00           H  
ATOM    750  HA3 GLY    51      44.666  40.172  65.363  1.00  0.00           H  
ATOM    751  C   GLY    51      46.024  40.268  63.678  1.00  0.00           C  
ATOM    752  O   GLY    51      47.083  40.705  63.282  1.00  0.00           O  
ATOM    753  N   VAL    52      45.144  39.589  62.879  1.00  0.00           N  
ATOM    754  H   VAL    52      44.320  39.163  63.282  1.00  0.00           H  
ATOM    755  CA  VAL    52      45.310  39.627  61.440  1.00  0.00           C  
ATOM    756  HA  VAL    52      46.013  40.441  61.274  1.00  0.00           H  
ATOM    757  CB  VAL    52      45.811  38.329  60.911  1.00  0.00           C  
ATOM    758  HB  VAL    52      46.182  38.541  59.910  1.00  0.00           H  
ATOM    759  CG1 VAL    52      47.070  37.837  61.752  1.00  0.00           C  
ATOM    760 HG11 VAL    52      47.850  38.594  61.697  1.00  0.00           H  
ATOM    761 HG12 VAL    52      46.823  37.534  62.767  1.00  0.00           H  
ATOM    762 HG13 VAL    52      47.556  37.001  61.253  1.00  0.00           H  
ATOM    763  CG2 VAL    52      44.775  37.225  60.855  1.00  0.00           C  
ATOM    764 HG21 VAL    52      45.042  36.538  60.055  1.00  0.00           H  
ATOM    765 HG22 VAL    52      44.667  36.727  61.816  1.00  0.00           H  
ATOM    766 HG23 VAL    52      43.826  37.689  60.597  1.00  0.00           H  
ATOM    767  C   VAL    52      44.116  40.183  60.647  1.00  0.00           C  
ATOM    768  O   VAL    52      44.113  40.247  59.414  1.00  0.00           O  
ATOM    769  N   ALA    53      43.148  40.739  61.405  1.00  0.00           N  
ATOM    770  H   ALA    53      43.165  40.688  62.415  1.00  0.00           H  
ATOM    771  CA  ALA    53      41.945  41.400  60.857  1.00  0.00           C  
ATOM    772  HA  ALA    53      42.131  41.523  59.792  1.00  0.00           H  
ATOM    773  CB  ALA    53      40.689  40.571  61.118  1.00  0.00           C  
ATOM    774  HB1 ALA    53      40.795  39.496  60.990  1.00  0.00           H  
ATOM    775  HB2 ALA    53      40.343  40.782  62.127  1.00  0.00           H  
ATOM    776  HB3 ALA    53      39.895  40.950  60.478  1.00  0.00           H  
ATOM    777  C   ALA    53      41.812  42.831  61.468  1.00  0.00           C  
ATOM    778  O   ALA    53      42.559  43.145  62.425  1.00  0.00           O  
ATOM    779  N   THR    54      40.831  43.681  60.939  1.00  0.00           N  
ATOM    780  H   THR    54      40.111  43.318  60.330  1.00  0.00           H  
ATOM    781  CA  THR    54      40.778  45.077  61.130  1.00  0.00           C  
ATOM    782  HA  THR    54      41.773  45.283  61.520  1.00  0.00           H  
ATOM    783  CB  THR    54      40.404  45.862  59.875  1.00  0.00           C  
ATOM    784  HB  THR    54      39.871  46.766  60.161  1.00  0.00           H  
ATOM    785  CG2 THR    54      41.659  46.293  59.192  1.00  0.00           C  
ATOM    786 HG21 THR    54      41.705  47.380  59.194  1.00  0.00           H  
ATOM    787 HG22 THR    54      42.538  45.991  59.758  1.00  0.00           H  
ATOM    788 HG23 THR    54      41.638  45.943  58.162  1.00  0.00           H  
ATOM    789  OG1 THR    54      39.470  45.106  59.056  1.00  0.00           O  
ATOM    790  HG1 THR    54      38.582  45.388  59.324  1.00  0.00           H  
ATOM    791  C   THR    54      39.823  45.392  62.322  1.00  0.00           C  
ATOM    792  O   THR    54      38.809  44.717  62.608  1.00  0.00           O  
ATOM    793  N   VAL    55      40.095  46.526  63.013  1.00  0.00           N  
ATOM    794  H   VAL    55      40.989  46.997  62.975  1.00  0.00           H  
ATOM    795  CA  VAL    55      39.088  47.358  63.739  1.00  0.00           C  
ATOM    796  HA  VAL    55      38.509  46.761  64.440  1.00  0.00           H  
ATOM    797  CB  VAL    55      39.818  48.425  64.662  1.00  0.00           C  
ATOM    798  HB  VAL    55      38.981  48.923  65.146  1.00  0.00           H  
ATOM    799  CG1 VAL    55      40.658  47.710  65.670  1.00  0.00           C  
ATOM    800 HG11 VAL    55      39.958  47.128  66.266  1.00  0.00           H  
ATOM    801 HG12 VAL    55      41.298  47.026  65.116  1.00  0.00           H  
ATOM    802 HG13 VAL    55      41.268  48.326  66.329  1.00  0.00           H  
ATOM    803  CG2 VAL    55      40.463  49.491  63.806  1.00  0.00           C  
ATOM    804 HG21 VAL    55      40.758  50.379  64.361  1.00  0.00           H  
ATOM    805 HG22 VAL    55      41.407  49.109  63.423  1.00  0.00           H  
ATOM    806 HG23 VAL    55      39.942  49.785  62.896  1.00  0.00           H  
ATOM    807  C   VAL    55      38.132  48.009  62.740  1.00  0.00           C  
ATOM    808  O   VAL    55      38.566  48.242  61.552  1.00  0.00           O  
ATOM    809  N   ALA    56      36.835  48.230  63.189  1.00  0.00           N  
ATOM    810  H   ALA    56      36.539  47.917  64.104  1.00  0.00           H  
ATOM    811  CA  ALA    56      35.784  48.500  62.202  1.00  0.00           C  
ATOM    812  HA  ALA    56      35.868  47.740  61.428  1.00  0.00           H  
ATOM    813  CB  ALA    56      34.519  48.318  62.945  1.00  0.00           C  
ATOM    814  HB1 ALA    56      34.496  49.065  63.736  1.00  0.00           H  
ATOM    815  HB2 ALA    56      33.681  48.420  62.258  1.00  0.00           H  
ATOM    816  HB3 ALA    56      34.397  47.331  63.389  1.00  0.00           H  
ATOM    817  C   ALA    56      35.880  49.934  61.564  1.00  0.00           C  
ATOM    818  O   ALA    56      35.636  50.101  60.366  1.00  0.00           O  
ATOM    819  N   GLU    57      36.453  51.030  62.228  1.00  0.00           N  
ATOM    820  H   GLU    57      36.791  50.935  63.176  1.00  0.00           H  
ATOM    821  CA  GLU    57      36.277  52.441  61.762  1.00  0.00           C  
ATOM    822  HA  GLU    57      36.106  52.490  60.689  1.00  0.00           H  
ATOM    823  CB  GLU    57      35.073  53.090  62.468  1.00  0.00           C  
ATOM    824  HB2 GLU    57      34.212  52.453  62.273  1.00  0.00           H  
ATOM    825  HB3 GLU    57      35.159  53.016  63.550  1.00  0.00           H  
ATOM    826  CG  GLU    57      34.585  54.478  62.196  1.00  0.00           C  
ATOM    827  HG2 GLU    57      33.908  54.679  63.024  1.00  0.00           H  
ATOM    828  HG3 GLU    57      35.374  55.201  62.389  1.00  0.00           H  
ATOM    829  CD  GLU    57      34.113  54.729  60.813  1.00  0.00           C  
ATOM    830  OE1 GLU    57      34.970  54.710  59.919  1.00  0.00           O  
ATOM    831  OE2 GLU    57      32.932  54.894  60.516  1.00  0.00           O  
ATOM    832  C   GLU    57      37.538  53.229  62.194  1.00  0.00           C  
ATOM    833  O   GLU    57      37.960  53.260  63.351  1.00  0.00           O  
ATOM    834  N   LYS    58      38.318  53.657  61.189  1.00  0.00           N  
ATOM    835  H   LYS    58      37.988  53.447  60.257  1.00  0.00           H  
ATOM    836  CA  LYS    58      39.380  54.667  61.446  1.00  0.00           C  
ATOM    837  HA  LYS    58      38.881  55.507  61.923  1.00  0.00           H  
ATOM    838  CB  LYS    58      40.627  53.961  62.057  1.00  0.00           C  
ATOM    839  HB2 LYS    58      40.326  52.986  62.433  1.00  0.00           H  
ATOM    840  HB3 LYS    58      41.420  53.926  61.312  1.00  0.00           H  
ATOM    841  CG  LYS    58      41.140  54.850  63.222  1.00  0.00           C  
ATOM    842  HG2 LYS    58      41.170  55.901  62.941  1.00  0.00           H  
ATOM    843  HG3 LYS    58      40.551  54.791  64.135  1.00  0.00           H  
ATOM    844  CD  LYS    58      42.557  54.533  63.739  1.00  0.00           C  
ATOM    845  HD2 LYS    58      42.653  53.620  64.323  1.00  0.00           H  
ATOM    846  HD3 LYS    58      43.290  54.477  62.937  1.00  0.00           H  
ATOM    847  CE  LYS    58      42.883  55.712  64.598  1.00  0.00           C  
ATOM    848  HE2 LYS    58      42.810  56.679  64.106  1.00  0.00           H  
ATOM    849  HE3 LYS    58      42.277  55.734  65.501  1.00  0.00           H  
ATOM    850  NZ  LYS    58      44.311  55.492  65.087  1.00  0.00           N  
ATOM    851  HZ1 LYS    58      44.906  55.214  64.286  1.00  0.00           H  
ATOM    852  HZ2 LYS    58      44.699  56.344  65.528  1.00  0.00           H  
ATOM    853  HZ3 LYS    58      44.308  54.744  65.804  1.00  0.00           H  
ATOM    854  C   LYS    58      39.803  55.260  60.085  1.00  0.00           C  
ATOM    855  O   LYS    58      39.426  54.719  59.049  1.00  0.00           O  
ATOM    856  N   THR    59      40.551  56.370  60.151  1.00  0.00           N  
ATOM    857  H   THR    59      41.062  56.551  61.004  1.00  0.00           H  
ATOM    858  CA  THR    59      41.013  57.170  59.035  1.00  0.00           C  
ATOM    859  HA  THR    59      41.165  58.171  59.431  1.00  0.00           H  
ATOM    860  CB  THR    59      40.000  57.252  57.901  1.00  0.00           C  
ATOM    861  HB  THR    59      39.932  56.286  57.406  1.00  0.00           H  
ATOM    862  CG2 THR    59      38.632  57.782  58.429  1.00  0.00           C  
ATOM    863 HG21 THR    59      38.211  57.042  59.106  1.00  0.00           H  
ATOM    864 HG22 THR    59      38.785  58.740  58.923  1.00  0.00           H  
ATOM    865 HG23 THR    59      37.875  57.871  57.652  1.00  0.00           H  
ATOM    866  OG1 THR    59      40.444  58.093  56.842  1.00  0.00           O  
ATOM    867  HG1 THR    59      40.328  59.018  57.108  1.00  0.00           H  
ATOM    868  C   THR    59      42.349  56.634  58.430  1.00  0.00           C  
ATOM    869  O   THR    59      42.535  55.465  58.224  1.00  0.00           O  
ATOM    870  N   LYS    60      43.261  57.577  58.060  1.00  0.00           N  
ATOM    871  H   LYS    60      43.060  58.566  58.117  1.00  0.00           H  
ATOM    872  CA  LYS    60      44.588  57.165  57.479  1.00  0.00           C  
ATOM    873  HA  LYS    60      45.081  58.084  57.170  1.00  0.00           H  
ATOM    874  CB  LYS    60      45.431  56.751  58.630  1.00  0.00           C  
ATOM    875  HB2 LYS    60      45.420  57.514  59.407  1.00  0.00           H  
ATOM    876  HB3 LYS    60      45.067  55.827  59.075  1.00  0.00           H  
ATOM    877  CG  LYS    60      46.821  56.564  58.211  1.00  0.00           C  
ATOM    878  HG2 LYS    60      46.993  55.549  57.858  1.00  0.00           H  
ATOM    879  HG3 LYS    60      47.168  57.394  57.599  1.00  0.00           H  
ATOM    880  CD  LYS    60      47.736  56.576  59.519  1.00  0.00           C  
ATOM    881  HD2 LYS    60      47.503  57.540  59.967  1.00  0.00           H  
ATOM    882  HD3 LYS    60      47.521  55.819  60.271  1.00  0.00           H  
ATOM    883  CE  LYS    60      49.180  56.485  59.032  1.00  0.00           C  
ATOM    884  HE2 LYS    60      49.764  56.066  59.847  1.00  0.00           H  
ATOM    885  HE3 LYS    60      49.343  55.811  58.194  1.00  0.00           H  
ATOM    886  NZ  LYS    60      49.653  57.827  58.614  1.00  0.00           N  
ATOM    887  HZ1 LYS    60      48.931  58.351  58.088  1.00  0.00           H  
ATOM    888  HZ2 LYS    60      49.770  58.307  59.525  1.00  0.00           H  
ATOM    889  HZ3 LYS    60      50.563  57.777  58.121  1.00  0.00           H  
ATOM    890  C   LYS    60      44.391  56.263  56.239  1.00  0.00           C  
ATOM    891  O   LYS    60      45.028  55.182  56.079  1.00  0.00           O  
ATOM    892  N   GLU    61      43.519  56.663  55.343  1.00  0.00           N  
ATOM    893  H   GLU    61      42.971  57.506  55.455  1.00  0.00           H  
ATOM    894  CA  GLU    61      43.123  55.948  54.159  1.00  0.00           C  
ATOM    895  HA  GLU    61      43.303  54.905  54.412  1.00  0.00           H  
ATOM    896  CB  GLU    61      41.611  56.192  54.151  1.00  0.00           C  
ATOM    897  HB2 GLU    61      41.296  55.883  55.145  1.00  0.00           H  
ATOM    898  HB3 GLU    61      41.408  57.261  54.145  1.00  0.00           H  
ATOM    899  CG  GLU    61      40.717  55.483  53.153  1.00  0.00           C  
ATOM    900  HG2 GLU    61      40.154  56.263  52.645  1.00  0.00           H  
ATOM    901  HG3 GLU    61      41.370  55.010  52.422  1.00  0.00           H  
ATOM    902  CD  GLU    61      39.852  54.398  53.602  1.00  0.00           C  
ATOM    903  OE1 GLU    61      39.249  54.431  54.677  1.00  0.00           O  
ATOM    904  OE2 GLU    61      39.615  53.418  52.796  1.00  0.00           O  
ATOM    905  C   GLU    61      43.845  56.489  52.933  1.00  0.00           C  
ATOM    906  O   GLU    61      43.274  57.126  52.050  1.00  0.00           O  
ATOM    907  N   GLN    62      45.175  56.321  52.947  1.00  0.00           N  
ATOM    908  H   GLN    62      45.627  55.680  53.586  1.00  0.00           H  
ATOM    909  CA  GLN    62      45.982  57.083  52.043  1.00  0.00           C  
ATOM    910  HA  GLN    62      45.666  58.118  52.149  1.00  0.00           H  
ATOM    911  CB  GLN    62      47.447  57.090  52.538  1.00  0.00           C  
ATOM    912  HB2 GLN    62      47.532  57.392  53.580  1.00  0.00           H  
ATOM    913  HB3 GLN    62      47.810  56.065  52.488  1.00  0.00           H  
ATOM    914  CG  GLN    62      48.473  57.958  51.809  1.00  0.00           C  
ATOM    915  HG2 GLN    62      49.486  57.720  52.129  1.00  0.00           H  
ATOM    916  HG3 GLN    62      48.425  57.750  50.742  1.00  0.00           H  
ATOM    917  CD  GLN    62      48.219  59.449  52.026  1.00  0.00           C  
ATOM    918  OE1 GLN    62      47.234  60.039  52.461  1.00  0.00           O  
ATOM    919  NE2 GLN    62      49.228  60.199  51.715  1.00  0.00           N  
ATOM    920 HE21 GLN    62      49.139  61.113  52.139  1.00  0.00           H  
ATOM    921 HE22 GLN    62      50.169  59.831  51.667  1.00  0.00           H  
ATOM    922  C   GLN    62      45.788  56.398  50.595  1.00  0.00           C  
ATOM    923  O   GLN    62      46.113  55.244  50.415  1.00  0.00           O  
ATOM    924  N   VAL    63      45.190  57.169  49.670  1.00  0.00           N  
ATOM    925  H   VAL    63      44.795  58.054  49.957  1.00  0.00           H  
ATOM    926  CA  VAL    63      45.236  56.781  48.289  1.00  0.00           C  
ATOM    927  HA  VAL    63      44.859  55.767  48.176  1.00  0.00           H  
ATOM    928  CB  VAL    63      44.396  57.628  47.348  1.00  0.00           C  
ATOM    929  HB  VAL    63      44.586  58.689  47.497  1.00  0.00           H  
ATOM    930  CG1 VAL    63      44.408  57.220  45.844  1.00  0.00           C  
ATOM    931 HG11 VAL    63      43.764  56.343  45.851  1.00  0.00           H  
ATOM    932 HG12 VAL    63      44.014  57.989  45.182  1.00  0.00           H  
ATOM    933 HG13 VAL    63      45.360  56.951  45.391  1.00  0.00           H  
ATOM    934  CG2 VAL    63      42.951  57.593  47.704  1.00  0.00           C  
ATOM    935 HG21 VAL    63      42.290  58.174  47.064  1.00  0.00           H  
ATOM    936 HG22 VAL    63      42.628  56.558  47.617  1.00  0.00           H  
ATOM    937 HG23 VAL    63      42.855  57.927  48.736  1.00  0.00           H  
ATOM    938  C   VAL    63      46.734  56.836  47.828  1.00  0.00           C  
ATOM    939  O   VAL    63      47.414  57.902  47.801  1.00  0.00           O  
ATOM    940  N   THR    64      47.329  55.649  47.565  1.00  0.00           N  
ATOM    941  H   THR    64      46.712  54.862  47.417  1.00  0.00           H  
ATOM    942  CA  THR    64      48.702  55.511  47.182  1.00  0.00           C  
ATOM    943  HA  THR    64      49.057  54.492  47.045  1.00  0.00           H  
ATOM    944  CB  THR    64      49.712  56.119  48.248  1.00  0.00           C  
ATOM    945  HB  THR    64      49.535  57.175  48.442  1.00  0.00           H  
ATOM    946  CG2 THR    64      49.561  55.297  49.538  1.00  0.00           C  
ATOM    947 HG21 THR    64      48.670  55.603  50.083  1.00  0.00           H  
ATOM    948 HG22 THR    64      49.699  54.261  49.234  1.00  0.00           H  
ATOM    949 HG23 THR    64      50.340  55.695  50.185  1.00  0.00           H  
ATOM    950  OG1 THR    64      50.993  55.948  47.946  1.00  0.00           O  
ATOM    951  HG1 THR    64      51.099  54.989  48.037  1.00  0.00           H  
ATOM    952  C   THR    64      48.843  56.205  45.824  1.00  0.00           C  
ATOM    953  O   THR    64      47.958  56.131  44.938  1.00  0.00           O  
ATOM    954  N   ASN    65      49.965  56.909  45.598  1.00  0.00           N  
ATOM    955  H   ASN    65      50.772  56.883  46.207  1.00  0.00           H  
ATOM    956  CA  ASN    65      50.030  57.877  44.515  1.00  0.00           C  
ATOM    957  HA  ASN    65      49.417  57.481  43.709  1.00  0.00           H  
ATOM    958  CB  ASN    65      49.372  59.143  44.955  1.00  0.00           C  
ATOM    959  HB2 ASN    65      49.246  59.180  46.035  1.00  0.00           H  
ATOM    960  HB3 ASN    65      50.053  59.969  44.763  1.00  0.00           H  
ATOM    961  CG  ASN    65      47.995  59.442  44.324  1.00  0.00           C  
ATOM    962  OD1 ASN    65      47.790  59.685  43.156  1.00  0.00           O  
ATOM    963  ND2 ASN    65      47.007  59.338  45.190  1.00  0.00           N  
ATOM    964 HD21 ASN    65      46.120  59.469  44.722  1.00  0.00           H  
ATOM    965 HD22 ASN    65      47.107  58.887  46.090  1.00  0.00           H  
ATOM    966  C   ASN    65      51.466  57.917  44.078  1.00  0.00           C  
ATOM    967  O   ASN    65      52.429  57.627  44.779  1.00  0.00           O  
ATOM    968  N   VAL    66      51.539  58.304  42.783  1.00  0.00           N  
ATOM    969  H   VAL    66      50.685  58.388  42.248  1.00  0.00           H  
ATOM    970  CA  VAL    66      52.561  59.266  42.408  1.00  0.00           C  
ATOM    971  HA  VAL    66      53.293  59.428  43.197  1.00  0.00           H  
ATOM    972  CB  VAL    66      53.369  58.742  41.238  1.00  0.00           C  
ATOM    973  HB  VAL    66      54.031  59.541  40.910  1.00  0.00           H  
ATOM    974  CG1 VAL    66      54.169  57.476  41.493  1.00  0.00           C  
ATOM    975 HG11 VAL    66      54.662  57.698  42.437  1.00  0.00           H  
ATOM    976 HG12 VAL    66      53.495  56.641  41.677  1.00  0.00           H  
ATOM    977 HG13 VAL    66      54.980  57.281  40.794  1.00  0.00           H  
ATOM    978  CG2 VAL    66      52.566  58.459  40.001  1.00  0.00           C  
ATOM    979 HG21 VAL    66      51.834  57.712  40.302  1.00  0.00           H  
ATOM    980 HG22 VAL    66      52.179  59.411  39.642  1.00  0.00           H  
ATOM    981 HG23 VAL    66      53.185  58.070  39.196  1.00  0.00           H  
ATOM    982  C   VAL    66      51.918  60.632  42.154  1.00  0.00           C  
ATOM    983  O   VAL    66      50.749  60.766  41.805  1.00  0.00           O  
ATOM    984  N   GLY    67      52.677  61.668  42.419  1.00  0.00           N  
ATOM    985  H   GLY    67      53.649  61.504  42.645  1.00  0.00           H  
ATOM    986  CA  GLY    67      52.221  62.986  42.524  1.00  0.00           C  
ATOM    987  HA2 GLY    67      53.059  63.525  42.089  1.00  0.00           H  
ATOM    988  HA3 GLY    67      51.289  63.171  41.995  1.00  0.00           H  
ATOM    989  C   GLY    67      52.060  63.449  43.974  1.00  0.00           C  
ATOM    990  O   GLY    67      52.731  63.070  44.913  1.00  0.00           O  
ATOM    991  N   GLY    68      51.044  64.316  44.197  1.00  0.00           N  
ATOM    992  H   GLY    68      50.392  64.611  43.482  1.00  0.00           H  
ATOM    993  CA  GLY    68      50.543  64.617  45.522  1.00  0.00           C  
ATOM    994  HA2 GLY    68      51.317  64.720  46.279  1.00  0.00           H  
ATOM    995  HA3 GLY    68      50.017  65.566  45.441  1.00  0.00           H  
ATOM    996  C   GLY    68      49.678  63.370  45.876  1.00  0.00           C  
ATOM    997  O   GLY    68      49.462  62.431  45.104  1.00  0.00           O  
ATOM    998  N   ALA    69      49.022  63.341  47.115  1.00  0.00           N  
ATOM    999  H   ALA    69      49.089  64.233  47.587  1.00  0.00           H  
ATOM   1000  CA  ALA    69      48.300  62.179  47.686  1.00  0.00           C  
ATOM   1001  HA  ALA    69      47.983  61.534  46.869  1.00  0.00           H  
ATOM   1002  CB  ALA    69      49.223  61.289  48.457  1.00  0.00           C  
ATOM   1003  HB1 ALA    69      48.683  60.453  48.898  1.00  0.00           H  
ATOM   1004  HB2 ALA    69      49.939  60.800  47.800  1.00  0.00           H  
ATOM   1005  HB3 ALA    69      49.817  61.874  49.157  1.00  0.00           H  
ATOM   1006  C   ALA    69      47.080  62.659  48.465  1.00  0.00           C  
ATOM   1007  O   ALA    69      47.036  63.821  48.958  1.00  0.00           O  
ATOM   1008  N   VAL    70      46.096  61.774  48.619  1.00  0.00           N  
ATOM   1009  H   VAL    70      46.370  60.807  48.504  1.00  0.00           H  
ATOM   1010  CA  VAL    70      44.819  62.135  49.287  1.00  0.00           C  
ATOM   1011  HA  VAL    70      44.965  62.982  49.954  1.00  0.00           H  
ATOM   1012  CB  VAL    70      43.767  62.512  48.235  1.00  0.00           C  
ATOM   1013  HB  VAL    70      42.844  62.570  48.808  1.00  0.00           H  
ATOM   1014  CG1 VAL    70      44.083  63.827  47.584  1.00  0.00           C  
ATOM   1015 HG11 VAL    70      43.392  63.923  46.750  1.00  0.00           H  
ATOM   1016 HG12 VAL    70      43.952  64.664  48.268  1.00  0.00           H  
ATOM   1017 HG13 VAL    70      45.079  63.817  47.145  1.00  0.00           H  
ATOM   1018  CG2 VAL    70      43.419  61.545  47.029  1.00  0.00           C  
ATOM   1019 HG21 VAL    70      44.272  61.707  46.374  1.00  0.00           H  
ATOM   1020 HG22 VAL    70      43.390  60.481  47.256  1.00  0.00           H  
ATOM   1021 HG23 VAL    70      42.519  61.874  46.514  1.00  0.00           H  
ATOM   1022  C   VAL    70      44.298  60.976  50.109  1.00  0.00           C  
ATOM   1023  O   VAL    70      44.475  59.784  49.775  1.00  0.00           O  
ATOM   1024  N   VAL    71      43.439  61.352  51.053  1.00  0.00           N  
ATOM   1025  H   VAL    71      43.239  62.342  51.102  1.00  0.00           H  
ATOM   1026  CA  VAL    71      42.704  60.531  52.016  1.00  0.00           C  
ATOM   1027  HA  VAL    71      43.262  59.597  52.012  1.00  0.00           H  
ATOM   1028  CB  VAL    71      42.671  61.141  53.453  1.00  0.00           C  
ATOM   1029  HB  VAL    71      42.230  62.133  53.376  1.00  0.00           H  
ATOM   1030  CG1 VAL    71      41.776  60.177  54.366  1.00  0.00           C  
ATOM   1031 HG11 VAL    71      42.026  59.124  54.252  1.00  0.00           H  
ATOM   1032 HG12 VAL    71      41.895  60.496  55.400  1.00  0.00           H  
ATOM   1033 HG13 VAL    71      40.731  60.426  54.190  1.00  0.00           H  
ATOM   1034  CG2 VAL    71      44.047  61.465  54.006  1.00  0.00           C  
ATOM   1035 HG21 VAL    71      44.593  60.526  53.936  1.00  0.00           H  
ATOM   1036 HG22 VAL    71      44.546  62.252  53.444  1.00  0.00           H  
ATOM   1037 HG23 VAL    71      43.942  61.723  55.057  1.00  0.00           H  
ATOM   1038  C   VAL    71      41.293  60.327  51.526  1.00  0.00           C  
ATOM   1039  O   VAL    71      40.382  61.168  51.727  1.00  0.00           O  
ATOM   1040  N   THR    72      41.181  59.139  50.777  1.00  0.00           N  
ATOM   1041  H   THR    72      41.955  58.493  50.850  1.00  0.00           H  
ATOM   1042  CA  THR    72      40.095  58.632  49.988  1.00  0.00           C  
ATOM   1043  HA  THR    72      40.535  57.933  49.281  1.00  0.00           H  
ATOM   1044  CB  THR    72      39.392  59.659  49.222  1.00  0.00           C  
ATOM   1045  HB  THR    72      39.016  60.431  49.888  1.00  0.00           H  
ATOM   1046  CG2 THR    72      40.295  60.265  48.225  1.00  0.00           C  
ATOM   1047 HG21 THR    72      39.767  61.046  47.681  1.00  0.00           H  
ATOM   1048 HG22 THR    72      41.058  60.845  48.740  1.00  0.00           H  
ATOM   1049 HG23 THR    72      40.626  59.509  47.515  1.00  0.00           H  
ATOM   1050  OG1 THR    72      38.286  59.167  48.547  1.00  0.00           O  
ATOM   1051  HG1 THR    72      37.964  59.971  48.110  1.00  0.00           H  
ATOM   1052  C   THR    72      39.064  57.938  50.903  1.00  0.00           C  
ATOM   1053  O   THR    72      38.901  56.694  50.756  1.00  0.00           O  
ATOM   1054  N   GLY    73      38.465  58.630  51.959  1.00  0.00           N  
ATOM   1055  H   GLY    73      38.728  59.596  52.105  1.00  0.00           H  
ATOM   1056  CA  GLY    73      37.451  58.074  52.787  1.00  0.00           C  
ATOM   1057  HA2 GLY    73      37.766  57.161  53.288  1.00  0.00           H  
ATOM   1058  HA3 GLY    73      37.216  58.868  53.492  1.00  0.00           H  
ATOM   1059  C   GLY    73      36.070  57.915  52.070  1.00  0.00           C  
ATOM   1060  O   GLY    73      35.077  57.965  52.790  1.00  0.00           O  
ATOM   1061  N   VAL    74      36.031  57.655  50.794  1.00  0.00           N  
ATOM   1062  H   VAL    74      36.855  57.594  50.212  1.00  0.00           H  
ATOM   1063  CA  VAL    74      34.830  57.025  50.217  1.00  0.00           C  
ATOM   1064  HA  VAL    74      34.023  57.296  50.893  1.00  0.00           H  
ATOM   1065  CB  VAL    74      34.483  57.496  48.762  1.00  0.00           C  
ATOM   1066  HB  VAL    74      35.232  57.049  48.111  1.00  0.00           H  
ATOM   1067  CG1 VAL    74      33.139  56.950  48.272  1.00  0.00           C  
ATOM   1068 HG11 VAL    74      33.264  55.946  47.873  1.00  0.00           H  
ATOM   1069 HG12 VAL    74      32.348  56.983  49.019  1.00  0.00           H  
ATOM   1070 HG13 VAL    74      32.765  57.560  47.452  1.00  0.00           H  
ATOM   1071  CG2 VAL    74      34.377  58.976  48.664  1.00  0.00           C  
ATOM   1072 HG21 VAL    74      35.301  59.458  48.978  1.00  0.00           H  
ATOM   1073 HG22 VAL    74      34.170  59.173  47.613  1.00  0.00           H  
ATOM   1074 HG23 VAL    74      33.570  59.419  49.245  1.00  0.00           H  
ATOM   1075  C   VAL    74      35.086  55.536  50.231  1.00  0.00           C  
ATOM   1076  O   VAL    74      36.181  55.055  49.817  1.00  0.00           O  
ATOM   1077  N   THR    75      34.168  54.756  50.778  1.00  0.00           N  
ATOM   1078  H   THR    75      33.344  55.160  51.202  1.00  0.00           H  
ATOM   1079  CA  THR    75      34.086  53.334  50.791  1.00  0.00           C  
ATOM   1080  HA  THR    75      35.069  52.971  50.497  1.00  0.00           H  
ATOM   1081  CB  THR    75      33.962  52.834  52.183  1.00  0.00           C  
ATOM   1082  HB  THR    75      34.004  51.751  52.088  1.00  0.00           H  
ATOM   1083  CG2 THR    75      35.223  53.199  52.955  1.00  0.00           C  
ATOM   1084 HG21 THR    75      35.156  52.730  53.934  1.00  0.00           H  
ATOM   1085 HG22 THR    75      36.166  52.952  52.470  1.00  0.00           H  
ATOM   1086 HG23 THR    75      35.259  54.280  53.069  1.00  0.00           H  
ATOM   1087  OG1 THR    75      32.820  53.216  52.895  1.00  0.00           O  
ATOM   1088  HG1 THR    75      33.156  53.771  53.615  1.00  0.00           H  
ATOM   1089  C   THR    75      32.941  52.832  49.910  1.00  0.00           C  
ATOM   1090  O   THR    75      32.970  51.651  49.620  1.00  0.00           O  
ATOM   1091  N   ALA    76      31.942  53.706  49.523  1.00  0.00           N  
ATOM   1092  H   ALA    76      31.921  54.671  49.826  1.00  0.00           H  
ATOM   1093  CA  ALA    76      30.864  53.279  48.658  1.00  0.00           C  
ATOM   1094  HA  ALA    76      30.350  52.413  49.070  1.00  0.00           H  
ATOM   1095  CB  ALA    76      29.970  54.401  48.406  1.00  0.00           C  
ATOM   1096  HB1 ALA    76      30.437  55.253  47.916  1.00  0.00           H  
ATOM   1097  HB2 ALA    76      29.176  54.005  47.776  1.00  0.00           H  
ATOM   1098  HB3 ALA    76      29.582  54.647  49.392  1.00  0.00           H  
ATOM   1099  C   ALA    76      31.450  52.829  47.256  1.00  0.00           C  
ATOM   1100  O   ALA    76      32.324  53.506  46.702  1.00  0.00           O  
ATOM   1101  N   VAL    77      30.954  51.694  46.744  1.00  0.00           N  
ATOM   1102  H   VAL    77      30.192  51.170  47.154  1.00  0.00           H  
ATOM   1103  CA  VAL    77      31.424  51.147  45.424  1.00  0.00           C  
ATOM   1104  HA  VAL    77      31.967  51.886  44.839  1.00  0.00           H  
ATOM   1105  CB  VAL    77      32.197  49.805  45.500  1.00  0.00           C  
ATOM   1106  HB  VAL    77      32.460  49.327  44.559  1.00  0.00           H  
ATOM   1107  CG1 VAL    77      33.507  50.139  46.288  1.00  0.00           C  
ATOM   1108 HG11 VAL    77      33.832  51.139  46.008  1.00  0.00           H  
ATOM   1109 HG12 VAL    77      33.177  50.223  47.321  1.00  0.00           H  
ATOM   1110 HG13 VAL    77      34.313  49.425  46.131  1.00  0.00           H  
ATOM   1111  CG2 VAL    77      31.505  48.620  46.184  1.00  0.00           C  
ATOM   1112 HG21 VAL    77      30.578  48.336  45.689  1.00  0.00           H  
ATOM   1113 HG22 VAL    77      32.033  47.668  46.209  1.00  0.00           H  
ATOM   1114 HG23 VAL    77      31.304  48.891  47.218  1.00  0.00           H  
ATOM   1115  C   VAL    77      30.167  50.792  44.645  1.00  0.00           C  
ATOM   1116  O   VAL    77      30.319  50.647  43.450  1.00  0.00           O  
ATOM   1117  N   ALA    78      28.931  50.845  45.182  1.00  0.00           N  
ATOM   1118  H   ALA    78      28.862  50.852  46.190  1.00  0.00           H  
ATOM   1119  CA  ALA    78      27.789  50.517  44.376  1.00  0.00           C  
ATOM   1120  HA  ALA    78      28.083  49.762  43.651  1.00  0.00           H  
ATOM   1121  CB  ALA    78      26.776  49.761  45.256  1.00  0.00           C  
ATOM   1122  HB1 ALA    78      26.229  50.437  45.910  1.00  0.00           H  
ATOM   1123  HB2 ALA    78      25.950  49.343  44.684  1.00  0.00           H  
ATOM   1124  HB3 ALA    78      27.202  49.039  45.950  1.00  0.00           H  
ATOM   1125  C   ALA    78      27.108  51.780  43.797  1.00  0.00           C  
ATOM   1126  O   ALA    78      26.815  51.823  42.597  1.00  0.00           O  
ATOM   1127  N   GLN    79      26.967  52.901  44.618  1.00  0.00           N  
ATOM   1128  H   GLN    79      27.371  52.856  45.544  1.00  0.00           H  
ATOM   1129  CA  GLN    79      26.741  54.216  44.084  1.00  0.00           C  
ATOM   1130  HA  GLN    79      26.386  54.246  43.056  1.00  0.00           H  
ATOM   1131  CB  GLN    79      25.851  55.075  45.010  1.00  0.00           C  
ATOM   1132  HB2 GLN    79      26.347  55.539  45.861  1.00  0.00           H  
ATOM   1133  HB3 GLN    79      25.558  55.984  44.490  1.00  0.00           H  
ATOM   1134  CG  GLN    79      24.645  54.398  45.561  1.00  0.00           C  
ATOM   1135  HG2 GLN    79      23.978  55.127  46.017  1.00  0.00           H  
ATOM   1136  HG3 GLN    79      24.165  53.863  44.743  1.00  0.00           H  
ATOM   1137  CD  GLN    79      24.747  53.345  46.617  1.00  0.00           C  
ATOM   1138  OE1 GLN    79      25.771  53.104  47.270  1.00  0.00           O  
ATOM   1139  NE2 GLN    79      23.693  52.631  46.854  1.00  0.00           N  
ATOM   1140 HE21 GLN    79      23.609  51.835  47.472  1.00  0.00           H  
ATOM   1141 HE22 GLN    79      22.944  52.714  46.180  1.00  0.00           H  
ATOM   1142  C   GLN    79      28.094  54.931  44.162  1.00  0.00           C  
ATOM   1143  O   GLN    79      29.029  54.624  44.955  1.00  0.00           O  
ATOM   1144  N   LYS    80      28.320  56.094  43.404  1.00  0.00           N  
ATOM   1145  H   LYS    80      27.546  56.390  42.825  1.00  0.00           H  
ATOM   1146  CA  LYS    80      29.571  56.850  43.283  1.00  0.00           C  
ATOM   1147  HA  LYS    80      30.389  56.133  43.266  1.00  0.00           H  
ATOM   1148  CB  LYS    80      29.623  57.592  41.932  1.00  0.00           C  
ATOM   1149  HB2 LYS    80      29.424  56.886  41.128  1.00  0.00           H  
ATOM   1150  HB3 LYS    80      28.799  58.281  41.756  1.00  0.00           H  
ATOM   1151  CG  LYS    80      30.942  58.268  41.754  1.00  0.00           C  
ATOM   1152  HG2 LYS    80      30.889  59.271  42.174  1.00  0.00           H  
ATOM   1153  HG3 LYS    80      31.735  57.811  42.341  1.00  0.00           H  
ATOM   1154  CD  LYS    80      31.491  58.244  40.342  1.00  0.00           C  
ATOM   1155  HD2 LYS    80      31.597  57.222  39.982  1.00  0.00           H  
ATOM   1156  HD3 LYS    80      30.817  58.619  39.575  1.00  0.00           H  
ATOM   1157  CE  LYS    80      32.821  58.827  40.164  1.00  0.00           C  
ATOM   1158  HE2 LYS    80      32.652  59.901  40.168  1.00  0.00           H  
ATOM   1159  HE3 LYS    80      33.511  58.495  40.937  1.00  0.00           H  
ATOM   1160  NZ  LYS    80      33.418  58.554  38.825  1.00  0.00           N  
ATOM   1161  HZ1 LYS    80      34.400  58.864  38.938  1.00  0.00           H  
ATOM   1162  HZ2 LYS    80      33.479  57.534  38.659  1.00  0.00           H  
ATOM   1163  HZ3 LYS    80      32.947  59.100  38.081  1.00  0.00           H  
ATOM   1164  C   LYS    80      29.732  57.867  44.402  1.00  0.00           C  
ATOM   1165  O   LYS    80      29.353  58.999  44.338  1.00  0.00           O  
ATOM   1166  N   THR    81      30.248  57.321  45.511  1.00  0.00           N  
ATOM   1167  H   THR    81      30.227  56.321  45.666  1.00  0.00           H  
ATOM   1168  CA  THR    81      30.181  58.114  46.729  1.00  0.00           C  
ATOM   1169  HA  THR    81      30.655  57.569  47.542  1.00  0.00           H  
ATOM   1170  CB  THR    81      28.717  58.402  47.198  1.00  0.00           C  
ATOM   1171  HB  THR    81      28.236  58.937  46.382  1.00  0.00           H  
ATOM   1172  CG2 THR    81      28.019  57.041  47.472  1.00  0.00           C  
ATOM   1173 HG21 THR    81      28.153  56.713  48.501  1.00  0.00           H  
ATOM   1174 HG22 THR    81      26.951  57.039  47.264  1.00  0.00           H  
ATOM   1175 HG23 THR    81      28.431  56.304  46.785  1.00  0.00           H  
ATOM   1176  OG1 THR    81      28.671  59.154  48.431  1.00  0.00           O  
ATOM   1177  HG1 THR    81      27.758  59.473  48.369  1.00  0.00           H  
ATOM   1178  C   THR    81      31.013  59.399  46.673  1.00  0.00           C  
ATOM   1179  O   THR    81      31.847  59.705  45.776  1.00  0.00           O  
ATOM   1180  N   VAL    82      31.043  60.217  47.734  1.00  0.00           N  
ATOM   1181  H   VAL    82      30.286  59.995  48.366  1.00  0.00           H  
ATOM   1182  CA  VAL    82      31.646  61.540  47.861  1.00  0.00           C  
ATOM   1183  HA  VAL    82      32.443  61.693  47.136  1.00  0.00           H  
ATOM   1184  CB  VAL    82      30.647  62.611  47.392  1.00  0.00           C  
ATOM   1185  HB  VAL    82      31.185  63.548  47.522  1.00  0.00           H  
ATOM   1186  CG1 VAL    82      30.316  62.416  45.936  1.00  0.00           C  
ATOM   1187 HG11 VAL    82      29.671  63.173  45.493  1.00  0.00           H  
ATOM   1188 HG12 VAL    82      31.285  62.400  45.442  1.00  0.00           H  
ATOM   1189 HG13 VAL    82      29.828  61.451  45.820  1.00  0.00           H  
ATOM   1190  CG2 VAL    82      29.368  62.771  48.134  1.00  0.00           C  
ATOM   1191 HG21 VAL    82      29.510  62.706  49.211  1.00  0.00           H  
ATOM   1192 HG22 VAL    82      28.868  63.720  47.950  1.00  0.00           H  
ATOM   1193 HG23 VAL    82      28.607  62.090  47.758  1.00  0.00           H  
ATOM   1194  C   VAL    82      32.098  61.736  49.365  1.00  0.00           C  
ATOM   1195  O   VAL    82      31.668  61.127  50.309  1.00  0.00           O  
ATOM   1196  N   GLU    83      33.071  62.686  49.573  1.00  0.00           N  
ATOM   1197  H   GLU    83      33.486  63.126  48.763  1.00  0.00           H  
ATOM   1198  CA  GLU    83      33.606  62.890  50.926  1.00  0.00           C  
ATOM   1199  HA  GLU    83      32.833  62.855  51.691  1.00  0.00           H  
ATOM   1200  CB  GLU    83      34.805  61.928  51.271  1.00  0.00           C  
ATOM   1201  HB2 GLU    83      34.559  60.868  51.285  1.00  0.00           H  
ATOM   1202  HB3 GLU    83      35.455  62.122  50.420  1.00  0.00           H  
ATOM   1203  CG  GLU    83      35.558  62.105  52.588  1.00  0.00           C  
ATOM   1204  HG2 GLU    83      36.296  61.317  52.724  1.00  0.00           H  
ATOM   1205  HG3 GLU    83      36.085  63.055  52.535  1.00  0.00           H  
ATOM   1206  CD  GLU    83      34.604  62.138  53.723  1.00  0.00           C  
ATOM   1207  OE1 GLU    83      34.003  63.186  54.131  1.00  0.00           O  
ATOM   1208  OE2 GLU    83      34.199  61.107  54.228  1.00  0.00           O  
ATOM   1209  C   GLU    83      34.190  64.319  50.868  1.00  0.00           C  
ATOM   1210  O   GLU    83      34.933  64.677  49.984  1.00  0.00           O  
ATOM   1211  N   GLY    84      33.651  65.185  51.709  1.00  0.00           N  
ATOM   1212  H   GLY    84      33.021  64.849  52.425  1.00  0.00           H  
ATOM   1213  CA  GLY    84      33.979  66.636  51.646  1.00  0.00           C  
ATOM   1214  HA2 GLY    84      34.263  66.948  50.643  1.00  0.00           H  
ATOM   1215  HA3 GLY    84      33.061  67.124  51.963  1.00  0.00           H  
ATOM   1216  C   GLY    84      35.233  66.955  52.458  1.00  0.00           C  
ATOM   1217  O   GLY    84      35.388  68.046  52.968  1.00  0.00           O  
ATOM   1218  N   ALA    85      36.263  66.008  52.556  1.00  0.00           N  
ATOM   1219  H   ALA    85      36.253  65.079  52.158  1.00  0.00           H  
ATOM   1220  CA  ALA    85      37.375  66.236  53.421  1.00  0.00           C  
ATOM   1221  HA  ALA    85      37.900  67.187  53.358  1.00  0.00           H  
ATOM   1222  CB  ALA    85      36.941  65.975  54.893  1.00  0.00           C  
ATOM   1223  HB1 ALA    85      37.828  65.875  55.516  1.00  0.00           H  
ATOM   1224  HB2 ALA    85      36.194  66.678  55.256  1.00  0.00           H  
ATOM   1225  HB3 ALA    85      36.467  65.008  55.049  1.00  0.00           H  
ATOM   1226  C   ALA    85      38.493  65.335  52.906  1.00  0.00           C  
ATOM   1227  O   ALA    85      38.338  64.624  51.861  1.00  0.00           O  
ATOM   1228  N   GLY    86      39.712  65.459  53.536  1.00  0.00           N  
ATOM   1229  H   GLY    86      39.773  65.939  54.424  1.00  0.00           H  
ATOM   1230  CA  GLY    86      40.866  64.570  53.152  1.00  0.00           C  
ATOM   1231  HA2 GLY    86      41.614  64.692  53.932  1.00  0.00           H  
ATOM   1232  HA3 GLY    86      40.507  63.545  53.084  1.00  0.00           H  
ATOM   1233  C   GLY    86      41.384  64.880  51.784  1.00  0.00           C  
ATOM   1234  O   GLY    86      42.270  64.225  51.181  1.00  0.00           O  
ATOM   1235  N   SER    87      40.773  65.878  51.104  1.00  0.00           N  
ATOM   1236  H   SER    87      39.854  66.123  51.449  1.00  0.00           H  
ATOM   1237  CA  SER    87      41.260  66.394  49.814  1.00  0.00           C  
ATOM   1238  HA  SER    87      42.340  66.478  49.725  1.00  0.00           H  
ATOM   1239  CB  SER    87      40.782  65.446  48.666  1.00  0.00           C  
ATOM   1240  HB2 SER    87      40.929  65.827  47.657  1.00  0.00           H  
ATOM   1241  HB3 SER    87      41.280  64.488  48.794  1.00  0.00           H  
ATOM   1242  OG  SER    87      39.426  65.197  48.720  1.00  0.00           O  
ATOM   1243  HG  SER    87      39.253  64.717  49.545  1.00  0.00           H  
ATOM   1244  C   SER    87      40.681  67.815  49.528  1.00  0.00           C  
ATOM   1245  O   SER    87      39.923  68.415  50.320  1.00  0.00           O  
ATOM   1246  N   ILE    88      41.095  68.326  48.333  1.00  0.00           N  
ATOM   1247  H   ILE    88      41.782  67.803  47.807  1.00  0.00           H  
ATOM   1248  CA  ILE    88      40.620  69.603  47.910  1.00  0.00           C  
ATOM   1249  HA  ILE    88      39.720  69.926  48.428  1.00  0.00           H  
ATOM   1250  CB  ILE    88      41.708  70.771  48.012  1.00  0.00           C  
ATOM   1251  HB  ILE    88      42.525  70.567  47.323  1.00  0.00           H  
ATOM   1252  CG2 ILE    88      41.050  72.120  47.641  1.00  0.00           C  
ATOM   1253 HG21 ILE    88      41.756  72.935  47.783  1.00  0.00           H  
ATOM   1254 HG22 ILE    88      40.942  72.068  46.560  1.00  0.00           H  
ATOM   1255 HG23 ILE    88      40.066  72.206  48.098  1.00  0.00           H  
ATOM   1256  CG1 ILE    88      42.288  70.917  49.438  1.00  0.00           C  
ATOM   1257 HG12 ILE    88      42.660  69.918  49.661  1.00  0.00           H  
ATOM   1258 HG13 ILE    88      43.122  71.612  49.360  1.00  0.00           H  
ATOM   1259  CD1 ILE    88      41.314  71.386  50.529  1.00  0.00           C  
ATOM   1260 HD11 ILE    88      41.649  71.058  51.512  1.00  0.00           H  
ATOM   1261 HD12 ILE    88      41.334  72.473  50.569  1.00  0.00           H  
ATOM   1262 HD13 ILE    88      40.289  71.025  50.475  1.00  0.00           H  
ATOM   1263  C   ILE    88      40.098  69.386  46.497  1.00  0.00           C  
ATOM   1264  O   ILE    88      40.610  68.579  45.635  1.00  0.00           O  
ATOM   1265  N   ALA    89      38.935  70.140  46.232  1.00  0.00           N  
ATOM   1266  H   ALA    89      38.488  70.614  47.005  1.00  0.00           H  
ATOM   1267  CA  ALA    89      38.148  69.930  45.036  1.00  0.00           C  
ATOM   1268  HA  ALA    89      38.839  69.577  44.274  1.00  0.00           H  
ATOM   1269  CB  ALA    89      37.097  68.887  45.341  1.00  0.00           C  
ATOM   1270  HB1 ALA    89      37.558  68.006  45.783  1.00  0.00           H  
ATOM   1271  HB2 ALA    89      36.402  69.238  46.101  1.00  0.00           H  
ATOM   1272  HB3 ALA    89      36.565  68.624  44.429  1.00  0.00           H  
ATOM   1273  C   ALA    89      37.425  71.173  44.562  1.00  0.00           C  
ATOM   1274  O   ALA    89      36.865  71.056  43.476  1.00  0.00           O  
ATOM   1275  N   ALA    90      37.473  72.353  45.236  1.00  0.00           N  
ATOM   1276  H   ALA    90      37.789  72.437  46.193  1.00  0.00           H  
ATOM   1277  CA  ALA    90      36.834  73.562  44.662  1.00  0.00           C  
ATOM   1278  HA  ALA    90      35.821  73.216  44.464  1.00  0.00           H  
ATOM   1279  CB  ALA    90      36.822  74.700  45.667  1.00  0.00           C  
ATOM   1280  HB1 ALA    90      36.117  74.393  46.437  1.00  0.00           H  
ATOM   1281  HB2 ALA    90      37.796  74.734  46.152  1.00  0.00           H  
ATOM   1282  HB3 ALA    90      36.650  75.699  45.272  1.00  0.00           H  
ATOM   1283  C   ALA    90      37.414  73.965  43.246  1.00  0.00           C  
ATOM   1284  O   ALA    90      38.562  74.371  43.107  1.00  0.00           O  
ATOM   1285  N   ALA    91      36.664  73.713  42.203  1.00  0.00           N  
ATOM   1286  H   ALA    91      35.727  73.429  42.453  1.00  0.00           H  
ATOM   1287  CA  ALA    91      37.194  73.728  40.861  1.00  0.00           C  
ATOM   1288  HA  ALA    91      38.140  73.192  40.913  1.00  0.00           H  
ATOM   1289  CB  ALA    91      36.211  73.065  39.804  1.00  0.00           C  
ATOM   1290  HB1 ALA    91      36.524  73.080  38.762  1.00  0.00           H  
ATOM   1291  HB2 ALA    91      35.994  72.063  40.169  1.00  0.00           H  
ATOM   1292  HB3 ALA    91      35.255  73.582  39.751  1.00  0.00           H  
ATOM   1293  C   ALA    91      37.437  75.140  40.312  1.00  0.00           C  
ATOM   1294  O   ALA    91      38.313  75.341  39.545  1.00  0.00           O  
ATOM   1295  N   THR    92      36.705  76.173  40.736  1.00  0.00           N  
ATOM   1296  H   THR    92      36.096  75.942  41.509  1.00  0.00           H  
ATOM   1297  CA  THR    92      37.012  77.634  40.559  1.00  0.00           C  
ATOM   1298  HA  THR    92      37.084  77.865  39.498  1.00  0.00           H  
ATOM   1299  CB  THR    92      36.013  78.490  41.255  1.00  0.00           C  
ATOM   1300  HB  THR    92      36.386  79.502  41.120  1.00  0.00           H  
ATOM   1301  CG2 THR    92      34.575  78.287  40.609  1.00  0.00           C  
ATOM   1302 HG21 THR    92      34.270  77.251  40.742  1.00  0.00           H  
ATOM   1303 HG22 THR    92      33.753  78.890  40.992  1.00  0.00           H  
ATOM   1304 HG23 THR    92      34.696  78.619  39.580  1.00  0.00           H  
ATOM   1305  OG1 THR    92      35.745  78.229  42.603  1.00  0.00           O  
ATOM   1306  HG1 THR    92      35.107  77.506  42.697  1.00  0.00           H  
ATOM   1307  C   THR    92      38.367  77.927  41.109  1.00  0.00           C  
ATOM   1308  O   THR    92      38.969  78.794  40.532  1.00  0.00           O  
ATOM   1309  N   GLY    93      38.848  77.301  42.165  1.00  0.00           N  
ATOM   1310  H   GLY    93      38.193  76.647  42.572  1.00  0.00           H  
ATOM   1311  CA  GLY    93      39.998  77.712  42.944  1.00  0.00           C  
ATOM   1312  HA2 GLY    93      39.962  78.799  42.933  1.00  0.00           H  
ATOM   1313  HA3 GLY    93      39.835  77.393  43.971  1.00  0.00           H  
ATOM   1314  C   GLY    93      41.320  77.196  42.384  1.00  0.00           C  
ATOM   1315  O   GLY    93      42.405  77.551  42.857  1.00  0.00           O  
ATOM   1316  N   PHE    94      41.241  76.321  41.350  1.00  0.00           N  
ATOM   1317  H   PHE    94      40.357  76.171  40.883  1.00  0.00           H  
ATOM   1318  CA  PHE    94      42.298  75.566  40.845  1.00  0.00           C  
ATOM   1319  HA  PHE    94      42.951  75.181  41.625  1.00  0.00           H  
ATOM   1320  CB  PHE    94      41.712  74.310  40.189  1.00  0.00           C  
ATOM   1321  HB2 PHE    94      41.064  73.859  40.939  1.00  0.00           H  
ATOM   1322  HB3 PHE    94      41.095  74.618  39.347  1.00  0.00           H  
ATOM   1323  CG  PHE    94      42.677  73.352  39.712  1.00  0.00           C  
ATOM   1324  CD1 PHE    94      43.337  72.575  40.692  1.00  0.00           C  
ATOM   1325  HD1 PHE    94      43.076  72.618  41.742  1.00  0.00           H  
ATOM   1326  CE1 PHE    94      44.349  71.667  40.383  1.00  0.00           C  
ATOM   1327  HE1 PHE    94      44.732  71.050  41.187  1.00  0.00           H  
ATOM   1328  CZ  PHE    94      44.622  71.461  39.041  1.00  0.00           C  
ATOM   1329  HZ  PHE    94      45.393  70.737  38.805  1.00  0.00           H  
ATOM   1330  CE2 PHE    94      43.909  72.096  38.040  1.00  0.00           C  
ATOM   1331  HE2 PHE    94      44.121  71.958  36.987  1.00  0.00           H  
ATOM   1332  CD2 PHE    94      43.015  73.135  38.361  1.00  0.00           C  
ATOM   1333  HD2 PHE    94      42.500  73.687  37.584  1.00  0.00           H  
ATOM   1334  C   PHE    94      43.192  76.383  39.879  1.00  0.00           C  
ATOM   1335  O   PHE    94      44.348  76.136  39.743  1.00  0.00           O  
ATOM   1336  N   VAL    95      42.586  77.343  39.096  1.00  0.00           N  
ATOM   1337  H   VAL    95      41.595  77.472  39.249  1.00  0.00           H  
ATOM   1338  CA  VAL    95      43.306  78.225  38.197  1.00  0.00           C  
ATOM   1339  HA  VAL    95      44.277  78.311  38.678  1.00  0.00           H  
ATOM   1340  CB  VAL    95      43.439  77.606  36.755  1.00  0.00           C  
ATOM   1341  HB  VAL    95      42.441  77.340  36.411  1.00  0.00           H  
ATOM   1342  CG1 VAL    95      44.008  78.632  35.737  1.00  0.00           C  
ATOM   1343 HG11 VAL    95      44.396  78.070  34.890  1.00  0.00           H  
ATOM   1344 HG12 VAL    95      43.227  79.362  35.532  1.00  0.00           H  
ATOM   1345 HG13 VAL    95      44.832  79.126  36.248  1.00  0.00           H  
ATOM   1346  CG2 VAL    95      44.209  76.335  36.602  1.00  0.00           C  
ATOM   1347 HG21 VAL    95      43.755  75.573  37.232  1.00  0.00           H  
ATOM   1348 HG22 VAL    95      44.014  76.059  35.568  1.00  0.00           H  
ATOM   1349 HG23 VAL    95      45.272  76.505  36.765  1.00  0.00           H  
ATOM   1350  C   VAL    95      42.657  79.652  38.096  1.00  0.00           C  
ATOM   1351  O   VAL    95      43.416  80.639  38.084  1.00  0.00           O  
ATOM   1352  N   LYS    96      41.340  79.772  38.061  1.00  0.00           N  
ATOM   1353  H   LYS    96      40.780  78.972  38.326  1.00  0.00           H  
ATOM   1354  CA  LYS    96      40.639  81.002  37.558  1.00  0.00           C  
ATOM   1355  HA  LYS    96      41.304  81.514  36.866  1.00  0.00           H  
ATOM   1356  CB  LYS    96      39.407  80.561  36.830  1.00  0.00           C  
ATOM   1357  HB2 LYS    96      38.946  79.837  37.500  1.00  0.00           H  
ATOM   1358  HB3 LYS    96      38.721  81.389  36.665  1.00  0.00           H  
ATOM   1359  CG  LYS    96      39.838  79.777  35.581  1.00  0.00           C  
ATOM   1360  HG2 LYS    96      40.564  80.387  35.048  1.00  0.00           H  
ATOM   1361  HG3 LYS    96      40.171  78.804  35.934  1.00  0.00           H  
ATOM   1362  CD  LYS    96      38.749  79.735  34.612  1.00  0.00           C  
ATOM   1363  HD2 LYS    96      38.966  79.034  33.808  1.00  0.00           H  
ATOM   1364  HD3 LYS    96      37.890  79.419  35.200  1.00  0.00           H  
ATOM   1365  CE  LYS    96      38.355  81.101  33.957  1.00  0.00           C  
ATOM   1366  HE2 LYS    96      38.129  81.811  34.749  1.00  0.00           H  
ATOM   1367  HE3 LYS    96      39.224  81.379  33.365  1.00  0.00           H  
ATOM   1368  NZ  LYS    96      37.114  80.965  33.133  1.00  0.00           N  
ATOM   1369  HZ1 LYS    96      36.973  81.802  32.540  1.00  0.00           H  
ATOM   1370  HZ2 LYS    96      37.237  80.248  32.396  1.00  0.00           H  
ATOM   1371  HZ3 LYS    96      36.229  80.715  33.610  1.00  0.00           H  
ATOM   1372  C   LYS    96      40.365  82.021  38.680  1.00  0.00           C  
ATOM   1373  O   LYS    96      40.393  83.198  38.308  1.00  0.00           O  
ATOM   1374  N   LYS    97      40.163  81.665  39.998  1.00  0.00           N  
ATOM   1375  H   LYS    97      40.011  80.682  40.178  1.00  0.00           H  
ATOM   1376  CA  LYS    97      40.046  82.601  41.056  1.00  0.00           C  
ATOM   1377  HA  LYS    97      39.506  83.420  40.587  1.00  0.00           H  
ATOM   1378  CB  LYS    97      39.160  81.938  42.153  1.00  0.00           C  
ATOM   1379  HB2 LYS    97      38.309  81.563  41.588  1.00  0.00           H  
ATOM   1380  HB3 LYS    97      39.634  80.996  42.418  1.00  0.00           H  
ATOM   1381  CG  LYS    97      38.758  82.826  43.348  1.00  0.00           C  
ATOM   1382  HG2 LYS    97      38.157  82.261  44.058  1.00  0.00           H  
ATOM   1383  HG3 LYS    97      39.678  83.168  43.817  1.00  0.00           H  
ATOM   1384  CD  LYS    97      37.936  83.978  42.809  1.00  0.00           C  
ATOM   1385  HD2 LYS    97      38.471  84.551  42.053  1.00  0.00           H  
ATOM   1386  HD3 LYS    97      37.122  83.615  42.184  1.00  0.00           H  
ATOM   1387  CE  LYS    97      37.262  84.941  43.806  1.00  0.00           C  
ATOM   1388  HE2 LYS    97      36.406  85.496  43.430  1.00  0.00           H  
ATOM   1389  HE3 LYS    97      36.859  84.337  44.616  1.00  0.00           H  
ATOM   1390  NZ  LYS    97      38.205  85.908  44.586  1.00  0.00           N  
ATOM   1391  HZ1 LYS    97      39.031  85.444  45.004  1.00  0.00           H  
ATOM   1392  HZ2 LYS    97      38.577  86.696  44.026  1.00  0.00           H  
ATOM   1393  HZ3 LYS    97      37.665  86.412  45.311  1.00  0.00           H  
ATOM   1394  C   LYS    97      41.457  82.981  41.456  1.00  0.00           C  
ATOM   1395  O   LYS    97      42.077  82.341  42.324  1.00  0.00           O  
ATOM   1396  N   ASP    98      41.916  83.996  40.732  1.00  0.00           N  
ATOM   1397  H   ASP    98      41.362  84.395  39.986  1.00  0.00           H  
ATOM   1398  CA  ASP    98      43.158  84.719  41.049  1.00  0.00           C  
ATOM   1399  HA  ASP    98      43.900  84.002  40.702  1.00  0.00           H  
ATOM   1400  CB  ASP    98      43.200  86.153  40.405  1.00  0.00           C  
ATOM   1401  HB2 ASP    98      42.538  86.849  40.916  1.00  0.00           H  
ATOM   1402  HB3 ASP    98      44.201  86.580  40.433  1.00  0.00           H  
ATOM   1403  CG  ASP    98      42.934  86.211  38.931  1.00  0.00           C  
ATOM   1404  OD1 ASP    98      43.909  86.553  38.185  1.00  0.00           O  
ATOM   1405  OD2 ASP    98      41.769  85.988  38.454  1.00  0.00           O  
ATOM   1406  C   ASP    98      43.439  84.781  42.556  1.00  0.00           C  
ATOM   1407  O   ASP    98      42.667  85.460  43.299  1.00  0.00           O  
ATOM   1408  N   GLN    99      44.619  84.157  42.974  1.00  0.00           N  
ATOM   1409  H   GLN    99      45.350  84.161  42.276  1.00  0.00           H  
ATOM   1410  CA  GLN    99      45.071  84.113  44.370  1.00  0.00           C  
ATOM   1411  HA  GLN    99      46.136  83.892  44.349  1.00  0.00           H  
ATOM   1412  CB  GLN    99      45.020  85.493  45.031  1.00  0.00           C  
ATOM   1413  HB2 GLN    99      45.220  86.214  44.241  1.00  0.00           H  
ATOM   1414  HB3 GLN    99      44.012  85.764  45.341  1.00  0.00           H  
ATOM   1415  CG  GLN    99      46.042  85.754  46.098  1.00  0.00           C  
ATOM   1416  HG2 GLN    99      45.852  86.752  46.489  1.00  0.00           H  
ATOM   1417  HG3 GLN    99      45.934  85.134  46.985  1.00  0.00           H  
ATOM   1418  CD  GLN    99      47.467  85.804  45.586  1.00  0.00           C  
ATOM   1419  OE1 GLN    99      47.806  86.328  44.517  1.00  0.00           O  
ATOM   1420  NE2 GLN    99      48.364  85.197  46.226  1.00  0.00           N  
ATOM   1421 HE21 GLN    99      49.274  85.137  45.792  1.00  0.00           H  
ATOM   1422 HE22 GLN    99      48.086  84.783  47.106  1.00  0.00           H  
ATOM   1423  C   GLN    99      44.479  82.956  45.266  1.00  0.00           C  
ATOM   1424  O   GLN    99      44.772  82.768  46.459  1.00  0.00           O  
ATOM   1425  N   LEU   100      43.701  82.087  44.566  1.00  0.00           N  
ATOM   1426  H   LEU   100      43.290  82.359  43.683  1.00  0.00           H  
ATOM   1427  CA  LEU   100      43.565  80.680  44.967  1.00  0.00           C  
ATOM   1428  HA  LEU   100      43.928  80.462  45.969  1.00  0.00           H  
ATOM   1429  CB  LEU   100      42.100  80.127  44.893  1.00  0.00           C  
ATOM   1430  HB2 LEU   100      41.786  80.208  43.854  1.00  0.00           H  
ATOM   1431  HB3 LEU   100      42.104  79.079  45.185  1.00  0.00           H  
ATOM   1432  CG  LEU   100      41.148  80.822  45.794  1.00  0.00           C  
ATOM   1433  HG  LEU   100      41.058  81.837  45.410  1.00  0.00           H  
ATOM   1434  CD1 LEU   100      39.824  80.135  45.836  1.00  0.00           C  
ATOM   1435 HD11 LEU   100      39.317  80.134  44.873  1.00  0.00           H  
ATOM   1436 HD12 LEU   100      39.901  79.094  46.143  1.00  0.00           H  
ATOM   1437 HD13 LEU   100      39.171  80.552  46.599  1.00  0.00           H  
ATOM   1438  CD2 LEU   100      41.684  80.908  47.283  1.00  0.00           C  
ATOM   1439 HD21 LEU   100      42.595  81.498  47.360  1.00  0.00           H  
ATOM   1440 HD22 LEU   100      41.056  81.428  48.003  1.00  0.00           H  
ATOM   1441 HD23 LEU   100      41.872  79.929  47.720  1.00  0.00           H  
ATOM   1442  C   LEU   100      44.436  79.912  44.035  1.00  0.00           C  
ATOM   1443  O   LEU   100      45.482  79.417  44.529  1.00  0.00           O  
ATOM   1444  N   GLY   101      44.277  80.109  42.689  1.00  0.00           N  
ATOM   1445  H   GLY   101      43.374  80.452  42.392  1.00  0.00           H  
ATOM   1446  CA  GLY   101      45.249  79.731  41.696  1.00  0.00           C  
ATOM   1447  HA2 GLY   101      46.049  79.231  42.237  1.00  0.00           H  
ATOM   1448  HA3 GLY   101      44.739  79.061  41.008  1.00  0.00           H  
ATOM   1449  C   GLY   101      45.699  80.920  40.799  1.00  0.00           C  
ATOM   1450  O   GLY   101      45.407  82.078  40.898  1.00  0.00           O  
ATOM   1451  N   LYS   102      46.612  80.563  39.829  1.00  0.00           N  
ATOM   1452  H   LYS   102      47.029  79.645  39.766  1.00  0.00           H  
ATOM   1453  CA  LYS   102      47.085  81.499  38.900  1.00  0.00           C  
ATOM   1454  HA  LYS   102      46.417  82.349  38.781  1.00  0.00           H  
ATOM   1455  CB  LYS   102      48.494  81.939  39.353  1.00  0.00           C  
ATOM   1456  HB2 LYS   102      48.453  82.310  40.376  1.00  0.00           H  
ATOM   1457  HB3 LYS   102      49.111  81.045  39.301  1.00  0.00           H  
ATOM   1458  CG  LYS   102      49.215  83.108  38.553  1.00  0.00           C  
ATOM   1459  HG2 LYS   102      48.774  83.199  37.562  1.00  0.00           H  
ATOM   1460  HG3 LYS   102      48.963  84.055  39.028  1.00  0.00           H  
ATOM   1461  CD  LYS   102      50.683  82.979  38.502  1.00  0.00           C  
ATOM   1462  HD2 LYS   102      51.055  83.074  39.520  1.00  0.00           H  
ATOM   1463  HD3 LYS   102      50.812  81.985  38.078  1.00  0.00           H  
ATOM   1464  CE  LYS   102      51.347  84.034  37.586  1.00  0.00           C  
ATOM   1465  HE2 LYS   102      50.886  85.014  37.685  1.00  0.00           H  
ATOM   1466  HE3 LYS   102      52.414  84.097  37.783  1.00  0.00           H  
ATOM   1467  NZ  LYS   102      51.204  83.626  36.104  1.00  0.00           N  
ATOM   1468  HZ1 LYS   102      50.216  83.389  35.906  1.00  0.00           H  
ATOM   1469  HZ2 LYS   102      51.661  84.385  35.568  1.00  0.00           H  
ATOM   1470  HZ3 LYS   102      51.716  82.742  35.934  1.00  0.00           H  
ATOM   1471  C   LYS   102      47.144  80.744  37.571  1.00  0.00           C  
ATOM   1472  O   LYS   102      47.277  79.481  37.564  1.00  0.00           O  
ATOM   1473  N   ASN   103      46.825  81.591  36.488  1.00  0.00           N  
ATOM   1474  H   ASN   103      46.891  82.579  36.691  1.00  0.00           H  
ATOM   1475  CA  ASN   103      46.922  81.081  35.134  1.00  0.00           C  
ATOM   1476  HA  ASN   103      46.907  79.994  35.091  1.00  0.00           H  
ATOM   1477  CB  ASN   103      45.891  81.709  34.124  1.00  0.00           C  
ATOM   1478  HB2 ASN   103      45.890  81.219  33.152  1.00  0.00           H  
ATOM   1479  HB3 ASN   103      44.903  81.429  34.485  1.00  0.00           H  
ATOM   1480  CG  ASN   103      46.079  83.170  33.984  1.00  0.00           C  
ATOM   1481  OD1 ASN   103      46.118  84.014  34.883  1.00  0.00           O  
ATOM   1482  ND2 ASN   103      46.360  83.612  32.743  1.00  0.00           N  
ATOM   1483 HD21 ASN   103      46.479  84.616  32.714  1.00  0.00           H  
ATOM   1484 HD22 ASN   103      46.219  83.037  31.923  1.00  0.00           H  
ATOM   1485  C   ASN   103      48.338  81.492  34.692  1.00  0.00           C  
ATOM   1486  O   ASN   103      49.000  82.325  35.326  1.00  0.00           O  
ATOM   1487  N   GLU   104      48.754  80.881  33.515  1.00  0.00           N  
ATOM   1488  H   GLU   104      48.193  80.206  33.013  1.00  0.00           H  
ATOM   1489  CA  GLU   104      50.106  80.877  33.104  1.00  0.00           C  
ATOM   1490  HA  GLU   104      50.529  81.875  33.191  1.00  0.00           H  
ATOM   1491  CB  GLU   104      50.956  79.984  34.037  1.00  0.00           C  
ATOM   1492  HB2 GLU   104      50.707  80.220  35.070  1.00  0.00           H  
ATOM   1493  HB3 GLU   104      50.717  78.933  33.885  1.00  0.00           H  
ATOM   1494  CG  GLU   104      52.484  80.132  33.911  1.00  0.00           C  
ATOM   1495  HG2 GLU   104      52.963  79.437  34.598  1.00  0.00           H  
ATOM   1496  HG3 GLU   104      52.804  79.772  32.935  1.00  0.00           H  
ATOM   1497  CD  GLU   104      53.107  81.443  34.305  1.00  0.00           C  
ATOM   1498  OE1 GLU   104      53.240  82.376  33.498  1.00  0.00           O  
ATOM   1499  OE2 GLU   104      53.281  81.613  35.499  1.00  0.00           O  
ATOM   1500  C   GLU   104      50.205  80.676  31.674  1.00  0.00           C  
ATOM   1501  O   GLU   104      49.286  80.282  31.011  1.00  0.00           O  
ATOM   1502  N   GLU   105      51.381  80.972  31.126  1.00  0.00           N  
ATOM   1503  H   GLU   105      52.195  81.096  31.713  1.00  0.00           H  
ATOM   1504  CA  GLU   105      51.585  80.852  29.690  1.00  0.00           C  
ATOM   1505  HA  GLU   105      50.739  81.348  29.220  1.00  0.00           H  
ATOM   1506  CB  GLU   105      52.793  81.592  29.260  1.00  0.00           C  
ATOM   1507  HB2 GLU   105      52.800  82.623  29.607  1.00  0.00           H  
ATOM   1508  HB3 GLU   105      53.720  81.132  29.598  1.00  0.00           H  
ATOM   1509  CG  GLU   105      52.986  81.796  27.815  1.00  0.00           C  
ATOM   1510  HG2 GLU   105      53.932  82.309  27.653  1.00  0.00           H  
ATOM   1511  HG3 GLU   105      52.981  80.848  27.280  1.00  0.00           H  
ATOM   1512  CD  GLU   105      52.021  82.806  27.211  1.00  0.00           C  
ATOM   1513  OE1 GLU   105      52.367  83.962  26.888  1.00  0.00           O  
ATOM   1514  OE2 GLU   105      50.827  82.417  26.977  1.00  0.00           O  
ATOM   1515  C   GLU   105      51.680  79.436  29.149  1.00  0.00           C  
ATOM   1516  O   GLU   105      52.431  78.577  29.666  1.00  0.00           O  
ATOM   1517  N   GLY   106      50.853  79.222  28.077  1.00  0.00           N  
ATOM   1518  H   GLY   106      50.485  80.069  27.665  1.00  0.00           H  
ATOM   1519  CA  GLY   106      50.777  77.962  27.436  1.00  0.00           C  
ATOM   1520  HA2 GLY   106      50.858  78.145  26.367  1.00  0.00           H  
ATOM   1521  HA3 GLY   106      51.612  77.355  27.778  1.00  0.00           H  
ATOM   1522  C   GLY   106      49.457  77.226  27.636  1.00  0.00           C  
ATOM   1523  O   GLY   106      48.453  77.928  27.897  1.00  0.00           O  
ATOM   1524  N   ALA   107      49.363  75.999  27.169  1.00  0.00           N  
ATOM   1525  H   ALA   107      50.185  75.621  26.717  1.00  0.00           H  
ATOM   1526  CA  ALA   107      48.130  75.333  27.151  1.00  0.00           C  
ATOM   1527  HA  ALA   107      47.509  75.682  27.973  1.00  0.00           H  
ATOM   1528  CB  ALA   107      47.528  75.722  25.729  1.00  0.00           C  
ATOM   1529  HB1 ALA   107      47.562  76.783  25.490  1.00  0.00           H  
ATOM   1530  HB2 ALA   107      48.051  75.152  24.963  1.00  0.00           H  
ATOM   1531  HB3 ALA   107      46.482  75.460  25.874  1.00  0.00           H  
ATOM   1532  C   ALA   107      48.269  73.777  27.233  1.00  0.00           C  
ATOM   1533  O   ALA   107      49.451  73.383  27.123  1.00  0.00           O  
ATOM   1534  N   PRO   108      47.197  72.986  27.383  1.00  0.00           N  
ATOM   1535  CD  PRO   108      47.220  71.602  26.864  1.00  0.00           C  
ATOM   1536  HD2 PRO   108      48.043  70.988  27.222  1.00  0.00           H  
ATOM   1537  HD3 PRO   108      47.201  71.597  25.777  1.00  0.00           H  
ATOM   1538  CG  PRO   108      45.910  70.985  27.355  1.00  0.00           C  
ATOM   1539  HG2 PRO   108      46.078  70.614  28.364  1.00  0.00           H  
ATOM   1540  HG3 PRO   108      45.616  70.213  26.647  1.00  0.00           H  
ATOM   1541  CB  PRO   108      44.919  72.121  27.339  1.00  0.00           C  
ATOM   1542  HB2 PRO   108      44.088  72.069  28.039  1.00  0.00           H  
ATOM   1543  HB3 PRO   108      44.460  72.147  26.353  1.00  0.00           H  
ATOM   1544  CA  PRO   108      45.782  73.267  27.721  1.00  0.00           C  
ATOM   1545  HA  PRO   108      45.469  74.201  27.261  1.00  0.00           H  
ATOM   1546  C   PRO   108      45.747  73.538  29.249  1.00  0.00           C  
ATOM   1547  O   PRO   108      46.429  72.924  30.041  1.00  0.00           O  
ATOM   1548  N   GLN   109      44.867  74.520  29.647  1.00  0.00           N  
ATOM   1549  H   GLN   109      44.466  75.102  28.923  1.00  0.00           H  
ATOM   1550  CA  GLN   109      44.346  74.685  30.946  1.00  0.00           C  
ATOM   1551  HA  GLN   109      43.635  75.508  30.919  1.00  0.00           H  
ATOM   1552  CB  GLN   109      43.546  73.446  31.435  1.00  0.00           C  
ATOM   1553  HB2 GLN   109      44.165  72.555  31.344  1.00  0.00           H  
ATOM   1554  HB3 GLN   109      43.381  73.492  32.509  1.00  0.00           H  
ATOM   1555  CG  GLN   109      42.172  73.158  30.853  1.00  0.00           C  
ATOM   1556  HG2 GLN   109      42.237  73.025  29.774  1.00  0.00           H  
ATOM   1557  HG3 GLN   109      41.815  72.228  31.289  1.00  0.00           H  
ATOM   1558  CD  GLN   109      41.202  74.249  31.122  1.00  0.00           C  
ATOM   1559  OE1 GLN   109      41.073  75.200  30.396  1.00  0.00           O  
ATOM   1560  NE2 GLN   109      40.431  74.106  32.130  1.00  0.00           N  
ATOM   1561 HE21 GLN   109      39.641  74.725  32.254  1.00  0.00           H  
ATOM   1562 HE22 GLN   109      40.494  73.252  32.668  1.00  0.00           H  
ATOM   1563  C   GLN   109      45.371  75.183  31.919  1.00  0.00           C  
ATOM   1564  O   GLN   109      45.520  74.829  33.082  1.00  0.00           O  
ATOM   1565  N   GLU   110      46.190  76.132  31.412  1.00  0.00           N  
ATOM   1566  H   GLU   110      46.013  76.555  30.511  1.00  0.00           H  
ATOM   1567  CA  GLU   110      47.512  76.344  31.946  1.00  0.00           C  
ATOM   1568  HA  GLU   110      47.887  75.400  32.335  1.00  0.00           H  
ATOM   1569  CB  GLU   110      48.373  76.940  30.852  1.00  0.00           C  
ATOM   1570  HB2 GLU   110      48.346  76.288  29.981  1.00  0.00           H  
ATOM   1571  HB3 GLU   110      48.020  77.930  30.570  1.00  0.00           H  
ATOM   1572  CG  GLU   110      49.895  77.025  31.110  1.00  0.00           C  
ATOM   1573  HG2 GLU   110      50.384  77.253  30.165  1.00  0.00           H  
ATOM   1574  HG3 GLU   110      50.123  77.796  31.843  1.00  0.00           H  
ATOM   1575  CD  GLU   110      50.366  75.668  31.587  1.00  0.00           C  
ATOM   1576  OE1 GLU   110      50.107  75.245  32.763  1.00  0.00           O  
ATOM   1577  OE2 GLU   110      51.190  75.079  30.869  1.00  0.00           O  
ATOM   1578  C   GLU   110      47.471  77.346  33.076  1.00  0.00           C  
ATOM   1579  O   GLU   110      46.875  78.418  33.050  1.00  0.00           O  
ATOM   1580  N   GLY   111      48.246  76.956  34.130  1.00  0.00           N  
ATOM   1581  H   GLY   111      48.765  76.104  33.966  1.00  0.00           H  
ATOM   1582  CA  GLY   111      48.120  77.577  35.426  1.00  0.00           C  
ATOM   1583  HA2 GLY   111      48.745  78.447  35.614  1.00  0.00           H  
ATOM   1584  HA3 GLY   111      47.086  77.839  35.639  1.00  0.00           H  
ATOM   1585  C   GLY   111      48.565  76.517  36.448  1.00  0.00           C  
ATOM   1586  O   GLY   111      49.054  75.461  36.162  1.00  0.00           O  
ATOM   1587  N   ILE   112      48.347  76.893  37.774  1.00  0.00           N  
ATOM   1588  H   ILE   112      47.627  77.568  37.995  1.00  0.00           H  
ATOM   1589  CA  ILE   112      49.261  76.423  38.776  1.00  0.00           C  
ATOM   1590  HA  ILE   112      49.303  75.337  38.818  1.00  0.00           H  
ATOM   1591  CB  ILE   112      50.709  76.840  38.542  1.00  0.00           C  
ATOM   1592  HB  ILE   112      51.127  76.185  37.780  1.00  0.00           H  
ATOM   1593  CG2 ILE   112      50.832  78.288  38.021  1.00  0.00           C  
ATOM   1594 HG21 ILE   112      51.863  78.635  38.062  1.00  0.00           H  
ATOM   1595 HG22 ILE   112      50.642  78.367  36.953  1.00  0.00           H  
ATOM   1596 HG23 ILE   112      50.250  79.021  38.577  1.00  0.00           H  
ATOM   1597  CG1 ILE   112      51.594  76.746  39.827  1.00  0.00           C  
ATOM   1598 HG12 ILE   112      51.268  77.508  40.532  1.00  0.00           H  
ATOM   1599 HG13 ILE   112      51.456  75.818  40.379  1.00  0.00           H  
ATOM   1600  CD1 ILE   112      53.140  76.658  39.680  1.00  0.00           C  
ATOM   1601 HD11 ILE   112      53.528  77.571  39.235  1.00  0.00           H  
ATOM   1602 HD12 ILE   112      53.651  76.599  40.639  1.00  0.00           H  
ATOM   1603 HD13 ILE   112      53.437  75.735  39.186  1.00  0.00           H  
ATOM   1604  C   ILE   112      48.607  77.006  40.061  1.00  0.00           C  
ATOM   1605  O   ILE   112      47.809  77.956  40.030  1.00  0.00           O  
ATOM   1606  N   LEU   113      48.971  76.349  41.241  1.00  0.00           N  
ATOM   1607  H   LEU   113      49.653  75.608  41.152  1.00  0.00           H  
ATOM   1608  CA  LEU   113      48.373  76.707  42.537  1.00  0.00           C  
ATOM   1609  HA  LEU   113      47.376  77.096  42.346  1.00  0.00           H  
ATOM   1610  CB  LEU   113      48.375  75.539  43.514  1.00  0.00           C  
ATOM   1611  HB2 LEU   113      49.424  75.367  43.745  1.00  0.00           H  
ATOM   1612  HB3 LEU   113      47.927  75.961  44.411  1.00  0.00           H  
ATOM   1613  CG  LEU   113      47.688  74.275  42.834  1.00  0.00           C  
ATOM   1614  HG  LEU   113      48.298  73.841  42.044  1.00  0.00           H  
ATOM   1615  CD1 LEU   113      47.556  73.217  43.888  1.00  0.00           C  
ATOM   1616 HD11 LEU   113      47.093  72.371  43.384  1.00  0.00           H  
ATOM   1617 HD12 LEU   113      48.511  72.825  44.232  1.00  0.00           H  
ATOM   1618 HD13 LEU   113      46.823  73.534  44.627  1.00  0.00           H  
ATOM   1619  CD2 LEU   113      46.278  74.614  42.332  1.00  0.00           C  
ATOM   1620 HD21 LEU   113      46.243  75.031  41.327  1.00  0.00           H  
ATOM   1621 HD22 LEU   113      45.611  73.763  42.211  1.00  0.00           H  
ATOM   1622 HD23 LEU   113      45.640  75.223  42.970  1.00  0.00           H  
ATOM   1623  C   LEU   113      49.239  77.932  43.141  1.00  0.00           C  
ATOM   1624  O   LEU   113      50.427  78.223  42.777  1.00  0.00           O  
ATOM   1625  N   GLU   114      48.537  78.739  44.071  1.00  0.00           N  
ATOM   1626  H   GLU   114      47.564  78.553  44.274  1.00  0.00           H  
ATOM   1627  CA  GLU   114      48.956  80.124  44.486  1.00  0.00           C  
ATOM   1628  HA  GLU   114      50.022  80.180  44.281  1.00  0.00           H  
ATOM   1629  CB  GLU   114      48.188  81.144  43.698  1.00  0.00           C  
ATOM   1630  HB2 GLU   114      48.329  81.003  42.628  1.00  0.00           H  
ATOM   1631  HB3 GLU   114      47.117  81.025  43.853  1.00  0.00           H  
ATOM   1632  CG  GLU   114      48.587  82.578  44.037  1.00  0.00           C  
ATOM   1633  HG2 GLU   114      47.862  83.169  43.482  1.00  0.00           H  
ATOM   1634  HG3 GLU   114      48.383  82.776  45.088  1.00  0.00           H  
ATOM   1635  CD  GLU   114      49.972  83.006  43.668  1.00  0.00           C  
ATOM   1636  OE1 GLU   114      50.796  82.818  44.607  1.00  0.00           O  
ATOM   1637  OE2 GLU   114      50.246  83.400  42.485  1.00  0.00           O  
ATOM   1638  C   GLU   114      48.674  80.183  46.008  1.00  0.00           C  
ATOM   1639  O   GLU   114      49.638  80.362  46.745  1.00  0.00           O  
ATOM   1640  N   ASP   115      47.397  80.091  46.479  1.00  0.00           N  
ATOM   1641  H   ASP   115      46.657  79.979  45.799  1.00  0.00           H  
ATOM   1642  CA  ASP   115      47.118  80.089  47.913  1.00  0.00           C  
ATOM   1643  HA  ASP   115      47.765  79.386  48.434  1.00  0.00           H  
ATOM   1644  CB  ASP   115      47.377  81.437  48.499  1.00  0.00           C  
ATOM   1645  HB2 ASP   115      47.642  82.123  47.697  1.00  0.00           H  
ATOM   1646  HB3 ASP   115      46.439  81.815  48.902  1.00  0.00           H  
ATOM   1647  CG  ASP   115      48.252  81.394  49.730  1.00  0.00           C  
ATOM   1648  OD1 ASP   115      47.805  81.219  50.864  1.00  0.00           O  
ATOM   1649  OD2 ASP   115      49.494  81.556  49.600  1.00  0.00           O  
ATOM   1650  C   ASP   115      45.799  79.388  48.215  1.00  0.00           C  
ATOM   1651  O   ASP   115      45.088  79.634  49.195  1.00  0.00           O  
ATOM   1652  N   MET   116      45.411  78.395  47.400  1.00  0.00           N  
ATOM   1653  H   MET   116      45.792  78.405  46.463  1.00  0.00           H  
ATOM   1654  CA  MET   116      44.477  77.463  47.840  1.00  0.00           C  
ATOM   1655  HA  MET   116      43.668  78.063  48.251  1.00  0.00           H  
ATOM   1656  CB  MET   116      43.984  76.713  46.679  1.00  0.00           C  
ATOM   1657  HB2 MET   116      43.790  77.451  45.904  1.00  0.00           H  
ATOM   1658  HB3 MET   116      44.594  75.864  46.376  1.00  0.00           H  
ATOM   1659  CG  MET   116      42.657  76.026  47.052  1.00  0.00           C  
ATOM   1660  HG2 MET   116      42.359  75.370  46.236  1.00  0.00           H  
ATOM   1661  HG3 MET   116      42.606  75.455  47.976  1.00  0.00           H  
ATOM   1662  SD  MET   116      41.289  77.222  47.273  1.00  0.00           S  
ATOM   1663  CE  MET   116      39.958  76.036  47.681  1.00  0.00           C  
ATOM   1664  HE1 MET   116      39.981  75.134  47.075  1.00  0.00           H  
ATOM   1665  HE2 MET   116      40.113  75.774  48.725  1.00  0.00           H  
ATOM   1666  HE3 MET   116      39.025  76.588  47.587  1.00  0.00           H  
ATOM   1667  C   MET   116      45.123  76.496  48.830  1.00  0.00           C  
ATOM   1668  O   MET   116      46.286  76.015  48.559  1.00  0.00           O  
ATOM   1669  N   PRO   117      44.458  76.040  49.990  1.00  0.00           N  
ATOM   1670  CD  PRO   117      43.262  76.693  50.443  1.00  0.00           C  
ATOM   1671  HD2 PRO   117      42.445  76.363  49.806  1.00  0.00           H  
ATOM   1672  HD3 PRO   117      43.401  77.761  50.292  1.00  0.00           H  
ATOM   1673  CG  PRO   117      43.115  76.379  51.906  1.00  0.00           C  
ATOM   1674  HG2 PRO   117      42.482  75.517  52.103  1.00  0.00           H  
ATOM   1675  HG3 PRO   117      42.689  77.286  52.332  1.00  0.00           H  
ATOM   1676  CB  PRO   117      44.551  76.056  52.270  1.00  0.00           C  
ATOM   1677  HB2 PRO   117      44.774  75.440  53.139  1.00  0.00           H  
ATOM   1678  HB3 PRO   117      44.978  77.035  52.475  1.00  0.00           H  
ATOM   1679  CA  PRO   117      45.232  75.472  51.034  1.00  0.00           C  
ATOM   1680  HA  PRO   117      46.273  75.781  51.085  1.00  0.00           H  
ATOM   1681  C   PRO   117      45.182  73.896  50.935  1.00  0.00           C  
ATOM   1682  O   PRO   117      44.397  73.192  51.597  1.00  0.00           O  
ATOM   1683  N   VAL   118      46.050  73.413  50.010  1.00  0.00           N  
ATOM   1684  H   VAL   118      46.333  74.052  49.279  1.00  0.00           H  
ATOM   1685  CA  VAL   118      46.306  71.938  49.985  1.00  0.00           C  
ATOM   1686  HA  VAL   118      45.435  71.375  50.315  1.00  0.00           H  
ATOM   1687  CB  VAL   118      46.664  71.584  48.530  1.00  0.00           C  
ATOM   1688  HB  VAL   118      46.883  70.521  48.456  1.00  0.00           H  
ATOM   1689  CG1 VAL   118      45.435  71.705  47.615  1.00  0.00           C  
ATOM   1690 HG11 VAL   118      44.948  72.624  47.935  1.00  0.00           H  
ATOM   1691 HG12 VAL   118      45.688  71.615  46.560  1.00  0.00           H  
ATOM   1692 HG13 VAL   118      44.772  70.874  47.848  1.00  0.00           H  
ATOM   1693  CG2 VAL   118      47.832  72.218  47.948  1.00  0.00           C  
ATOM   1694 HG21 VAL   118      48.065  71.702  47.019  1.00  0.00           H  
ATOM   1695 HG22 VAL   118      47.544  73.230  47.668  1.00  0.00           H  
ATOM   1696 HG23 VAL   118      48.667  72.220  48.646  1.00  0.00           H  
ATOM   1697  C   VAL   118      47.482  71.548  50.898  1.00  0.00           C  
ATOM   1698  O   VAL   118      48.369  72.374  51.188  1.00  0.00           O  
ATOM   1699  N   ASP   119      47.507  70.202  51.293  1.00  0.00           N  
ATOM   1700  H   ASP   119      46.782  69.600  50.926  1.00  0.00           H  
ATOM   1701  CA  ASP   119      48.804  69.586  51.713  1.00  0.00           C  
ATOM   1702  HA  ASP   119      49.606  70.315  51.812  1.00  0.00           H  
ATOM   1703  CB  ASP   119      48.619  68.967  53.139  1.00  0.00           C  
ATOM   1704  HB2 ASP   119      48.344  69.747  53.845  1.00  0.00           H  
ATOM   1705  HB3 ASP   119      47.793  68.258  53.128  1.00  0.00           H  
ATOM   1706  CG  ASP   119      49.759  68.201  53.690  1.00  0.00           C  
ATOM   1707  OD1 ASP   119      50.601  67.650  52.957  1.00  0.00           O  
ATOM   1708  OD2 ASP   119      49.851  68.125  54.962  1.00  0.00           O  
ATOM   1709  C   ASP   119      49.087  68.579  50.615  1.00  0.00           C  
ATOM   1710  O   ASP   119      48.290  67.629  50.502  1.00  0.00           O  
ATOM   1711  N   PRO   120      50.242  68.595  49.915  1.00  0.00           N  
ATOM   1712  CD  PRO   120      51.133  69.722  49.844  1.00  0.00           C  
ATOM   1713  HD2 PRO   120      51.722  69.693  50.757  1.00  0.00           H  
ATOM   1714  HD3 PRO   120      50.643  70.678  49.672  1.00  0.00           H  
ATOM   1715  CG  PRO   120      52.001  69.428  48.655  1.00  0.00           C  
ATOM   1716  HG2 PRO   120      52.974  69.911  48.713  1.00  0.00           H  
ATOM   1717  HG3 PRO   120      51.585  69.761  47.706  1.00  0.00           H  
ATOM   1718  CB  PRO   120      52.168  67.910  48.691  1.00  0.00           C  
ATOM   1719  HB2 PRO   120      53.029  67.625  49.292  1.00  0.00           H  
ATOM   1720  HB3 PRO   120      52.277  67.447  47.712  1.00  0.00           H  
ATOM   1721  CA  PRO   120      50.720  67.563  49.073  1.00  0.00           C  
ATOM   1722  HA  PRO   120      50.083  67.731  48.207  1.00  0.00           H  
ATOM   1723  C   PRO   120      50.643  66.116  49.560  1.00  0.00           C  
ATOM   1724  O   PRO   120      50.547  65.268  48.641  1.00  0.00           O  
ATOM   1725  N   ASP   121      50.566  65.737  50.917  1.00  0.00           N  
ATOM   1726  H   ASP   121      50.526  66.409  51.672  1.00  0.00           H  
ATOM   1727  CA  ASP   121      50.728  64.319  51.277  1.00  0.00           C  
ATOM   1728  HA  ASP   121      50.565  63.738  50.372  1.00  0.00           H  
ATOM   1729  CB  ASP   121      52.074  63.976  51.850  1.00  0.00           C  
ATOM   1730  HB2 ASP   121      52.316  64.625  52.690  1.00  0.00           H  
ATOM   1731  HB3 ASP   121      52.041  62.929  52.144  1.00  0.00           H  
ATOM   1732  CG  ASP   121      53.246  64.093  50.925  1.00  0.00           C  
ATOM   1733  OD1 ASP   121      53.600  63.019  50.297  1.00  0.00           O  
ATOM   1734  OD2 ASP   121      53.820  65.181  50.739  1.00  0.00           O  
ATOM   1735  C   ASP   121      49.693  63.799  52.223  1.00  0.00           C  
ATOM   1736  O   ASP   121      49.907  62.760  52.877  1.00  0.00           O  
ATOM   1737  N   ASN   122      48.582  64.568  52.249  1.00  0.00           N  
ATOM   1738  H   ASN   122      48.456  65.249  51.512  1.00  0.00           H  
ATOM   1739  CA  ASN   122      47.488  64.259  53.077  1.00  0.00           C  
ATOM   1740  HA  ASN   122      47.310  63.196  53.220  1.00  0.00           H  
ATOM   1741  CB  ASN   122      47.781  64.847  54.510  1.00  0.00           C  
ATOM   1742  HB2 ASN   122      47.826  65.922  54.343  1.00  0.00           H  
ATOM   1743  HB3 ASN   122      46.954  64.498  55.124  1.00  0.00           H  
ATOM   1744  CG  ASN   122      49.094  64.407  55.189  1.00  0.00           C  
ATOM   1745  OD1 ASN   122      49.252  63.268  55.538  1.00  0.00           O  
ATOM   1746  ND2 ASN   122      49.993  65.308  55.439  1.00  0.00           N  
ATOM   1747 HD21 ASN   122      50.957  65.021  55.538  1.00  0.00           H  
ATOM   1748 HD22 ASN   122      49.962  66.255  55.084  1.00  0.00           H  
ATOM   1749  C   ASN   122      46.157  65.018  52.690  1.00  0.00           C  
ATOM   1750  O   ASN   122      45.122  64.640  53.236  1.00  0.00           O  
ATOM   1751  N   GLU   123      46.261  65.984  51.753  1.00  0.00           N  
ATOM   1752  H   GLU   123      47.072  66.357  51.278  1.00  0.00           H  
ATOM   1753  CA  GLU   123      45.069  66.803  51.599  1.00  0.00           C  
ATOM   1754  HA  GLU   123      44.227  66.118  51.660  1.00  0.00           H  
ATOM   1755  CB  GLU   123      44.936  67.827  52.700  1.00  0.00           C  
ATOM   1756  HB2 GLU   123      45.268  67.437  53.660  1.00  0.00           H  
ATOM   1757  HB3 GLU   123      45.570  68.654  52.387  1.00  0.00           H  
ATOM   1758  CG  GLU   123      43.487  68.191  52.982  1.00  0.00           C  
ATOM   1759  HG2 GLU   123      43.050  68.674  52.110  1.00  0.00           H  
ATOM   1760  HG3 GLU   123      43.013  67.232  53.179  1.00  0.00           H  
ATOM   1761  CD  GLU   123      43.240  69.123  54.138  1.00  0.00           C  
ATOM   1762  OE1 GLU   123      42.349  70.004  54.018  1.00  0.00           O  
ATOM   1763  OE2 GLU   123      43.780  68.902  55.213  1.00  0.00           O  
ATOM   1764  C   GLU   123      45.118  67.525  50.132  1.00  0.00           C  
ATOM   1765  O   GLU   123      44.821  68.705  49.978  1.00  0.00           O  
ATOM   1766  N   ALA   124      45.700  66.818  49.088  1.00  0.00           N  
ATOM   1767  H   ALA   124      45.887  65.826  49.130  1.00  0.00           H  
ATOM   1768  CA  ALA   124      45.966  67.491  47.794  1.00  0.00           C  
ATOM   1769  HA  ALA   124      46.293  68.489  48.075  1.00  0.00           H  
ATOM   1770  CB  ALA   124      47.020  66.648  47.103  1.00  0.00           C  
ATOM   1771  HB1 ALA   124      47.955  66.653  47.659  1.00  0.00           H  
ATOM   1772  HB2 ALA   124      46.592  65.649  47.140  1.00  0.00           H  
ATOM   1773  HB3 ALA   124      47.111  66.989  46.074  1.00  0.00           H  
ATOM   1774  C   ALA   124      44.700  67.675  46.977  1.00  0.00           C  
ATOM   1775  O   ALA   124      43.645  67.109  47.198  1.00  0.00           O  
ATOM   1776  N   TYR   125      44.903  68.417  45.872  1.00  0.00           N  
ATOM   1777  H   TYR   125      45.843  68.719  45.658  1.00  0.00           H  
ATOM   1778  CA  TYR   125      43.800  68.727  44.880  1.00  0.00           C  
ATOM   1779  HA  TYR   125      42.835  68.973  45.317  1.00  0.00           H  
ATOM   1780  CB  TYR   125      44.151  69.900  43.929  1.00  0.00           C  
ATOM   1781  HB2 TYR   125      45.215  70.130  43.947  1.00  0.00           H  
ATOM   1782  HB3 TYR   125      43.875  69.489  42.960  1.00  0.00           H  
ATOM   1783  CG  TYR   125      43.330  71.108  44.052  1.00  0.00           C  
ATOM   1784  CD1 TYR   125      43.832  72.377  44.332  1.00  0.00           C  
ATOM   1785  HD1 TYR   125      44.897  72.433  44.520  1.00  0.00           H  
ATOM   1786  CE1 TYR   125      43.131  73.539  44.349  1.00  0.00           C  
ATOM   1787  HE1 TYR   125      43.651  74.489  44.394  1.00  0.00           H  
ATOM   1788  CZ  TYR   125      41.750  73.435  44.180  1.00  0.00           C  
ATOM   1789  OH  TYR   125      40.995  74.526  44.198  1.00  0.00           O  
ATOM   1790  HH  TYR   125      40.055  74.418  43.986  1.00  0.00           H  
ATOM   1791  CE2 TYR   125      41.169  72.206  43.920  1.00  0.00           C  
ATOM   1792  HE2 TYR   125      40.099  72.217  43.751  1.00  0.00           H  
ATOM   1793  CD2 TYR   125      41.917  71.026  43.791  1.00  0.00           C  
ATOM   1794  HD2 TYR   125      41.473  70.051  43.628  1.00  0.00           H  
ATOM   1795  C   TYR   125      43.556  67.408  44.237  1.00  0.00           C  
ATOM   1796  O   TYR   125      44.509  66.839  43.761  1.00  0.00           O  
ATOM   1797  N   GLU   126      42.254  66.962  44.105  1.00  0.00           N  
ATOM   1798  H   GLU   126      41.557  67.309  44.750  1.00  0.00           H  
ATOM   1799  CA  GLU   126      41.963  65.733  43.442  1.00  0.00           C  
ATOM   1800  HA  GLU   126      42.766  65.055  43.723  1.00  0.00           H  
ATOM   1801  CB  GLU   126      40.598  65.212  44.013  1.00  0.00           C  
ATOM   1802  HB2 GLU   126      40.473  64.141  43.867  1.00  0.00           H  
ATOM   1803  HB3 GLU   126      40.669  65.336  45.092  1.00  0.00           H  
ATOM   1804  CG  GLU   126      39.391  65.931  43.357  1.00  0.00           C  
ATOM   1805  HG2 GLU   126      39.159  66.807  43.958  1.00  0.00           H  
ATOM   1806  HG3 GLU   126      39.552  66.323  42.355  1.00  0.00           H  
ATOM   1807  CD  GLU   126      38.198  65.066  43.325  1.00  0.00           C  
ATOM   1808  OE1 GLU   126      37.422  64.952  44.274  1.00  0.00           O  
ATOM   1809  OE2 GLU   126      37.860  64.501  42.237  1.00  0.00           O  
ATOM   1810  C   GLU   126      41.871  65.873  41.924  1.00  0.00           C  
ATOM   1811  O   GLU   126      41.473  64.910  41.266  1.00  0.00           O  
ATOM   1812  N   MET   127      42.197  67.059  41.375  1.00  0.00           N  
ATOM   1813  H   MET   127      42.688  67.738  41.942  1.00  0.00           H  
ATOM   1814  CA  MET   127      42.244  67.289  39.982  1.00  0.00           C  
ATOM   1815  HA  MET   127      42.613  68.302  39.842  1.00  0.00           H  
ATOM   1816  CB  MET   127      43.210  66.350  39.170  1.00  0.00           C  
ATOM   1817  HB2 MET   127      44.244  66.382  39.509  1.00  0.00           H  
ATOM   1818  HB3 MET   127      42.871  65.321  39.270  1.00  0.00           H  
ATOM   1819  CG  MET   127      43.243  66.735  37.661  1.00  0.00           C  
ATOM   1820  HG2 MET   127      43.985  66.097  37.186  1.00  0.00           H  
ATOM   1821  HG3 MET   127      42.299  66.629  37.131  1.00  0.00           H  
ATOM   1822  SD  MET   127      43.926  68.322  37.515  1.00  0.00           S  
ATOM   1823  CE  MET   127      45.082  68.249  36.095  1.00  0.00           C  
ATOM   1824  HE1 MET   127      45.475  67.235  36.106  1.00  0.00           H  
ATOM   1825  HE2 MET   127      44.693  68.337  35.083  1.00  0.00           H  
ATOM   1826  HE3 MET   127      45.885  68.952  36.306  1.00  0.00           H  
ATOM   1827  C   MET   127      40.781  67.263  39.417  1.00  0.00           C  
ATOM   1828  O   MET   127      40.335  66.271  38.804  1.00  0.00           O  
ATOM   1829  N   PRO   128      39.971  68.326  39.670  1.00  0.00           N  
ATOM   1830  CD  PRO   128      40.328  69.630  40.098  1.00  0.00           C  
ATOM   1831  HD2 PRO   128      40.475  70.250  39.217  1.00  0.00           H  
ATOM   1832  HD3 PRO   128      41.241  69.720  40.684  1.00  0.00           H  
ATOM   1833  CG  PRO   128      39.136  70.204  40.865  1.00  0.00           C  
ATOM   1834  HG2 PRO   128      38.996  71.197  40.443  1.00  0.00           H  
ATOM   1835  HG3 PRO   128      39.312  70.222  41.939  1.00  0.00           H  
ATOM   1836  CB  PRO   128      38.007  69.205  40.583  1.00  0.00           C  
ATOM   1837  HB2 PRO   128      37.151  69.759  40.204  1.00  0.00           H  
ATOM   1838  HB3 PRO   128      37.793  68.690  41.518  1.00  0.00           H  
ATOM   1839  CA  PRO   128      38.531  68.128  39.729  1.00  0.00           C  
ATOM   1840  HA  PRO   128      38.150  67.213  40.176  1.00  0.00           H  
ATOM   1841  C   PRO   128      37.884  68.242  38.297  1.00  0.00           C  
ATOM   1842  O   PRO   128      38.202  69.081  37.352  1.00  0.00           O  
ATOM   1843  N   SER   129      36.743  67.431  38.142  1.00  0.00           N  
ATOM   1844  H   SER   129      36.717  66.717  38.858  1.00  0.00           H  
ATOM   1845  CA  SER   129      35.625  67.783  37.288  1.00  0.00           C  
ATOM   1846  HA  SER   129      34.861  67.031  37.473  1.00  0.00           H  
ATOM   1847  CB  SER   129      35.127  69.249  37.627  1.00  0.00           C  
ATOM   1848  HB2 SER   129      34.911  69.410  38.681  1.00  0.00           H  
ATOM   1849  HB3 SER   129      35.895  69.998  37.450  1.00  0.00           H  
ATOM   1850  OG  SER   129      34.023  69.523  36.720  1.00  0.00           O  
ATOM   1851  HG  SER   129      33.928  70.484  36.630  1.00  0.00           H  
ATOM   1852  C   SER   129      35.858  67.576  35.830  1.00  0.00           C  
ATOM   1853  O   SER   129      36.533  68.274  35.135  1.00  0.00           O  
ATOM   1854  N   GLU   130      35.118  66.536  35.330  1.00  0.00           N  
ATOM   1855  H   GLU   130      34.517  65.994  35.936  1.00  0.00           H  
ATOM   1856  CA  GLU   130      35.049  66.137  33.880  1.00  0.00           C  
ATOM   1857  HA  GLU   130      36.052  65.901  33.532  1.00  0.00           H  
ATOM   1858  CB  GLU   130      34.140  64.854  33.814  1.00  0.00           C  
ATOM   1859  HB2 GLU   130      33.206  65.108  34.312  1.00  0.00           H  
ATOM   1860  HB3 GLU   130      33.943  64.700  32.755  1.00  0.00           H  
ATOM   1861  CG  GLU   130      34.692  63.639  34.538  1.00  0.00           C  
ATOM   1862  HG2 GLU   130      34.581  62.767  33.896  1.00  0.00           H  
ATOM   1863  HG3 GLU   130      35.775  63.648  34.647  1.00  0.00           H  
ATOM   1864  CD  GLU   130      34.087  63.352  35.875  1.00  0.00           C  
ATOM   1865  OE1 GLU   130      33.725  62.184  36.189  1.00  0.00           O  
ATOM   1866  OE2 GLU   130      33.769  64.290  36.574  1.00  0.00           O  
ATOM   1867  C   GLU   130      34.464  67.370  33.011  1.00  0.00           C  
ATOM   1868  O   GLU   130      34.483  67.247  31.830  1.00  0.00           O  
ATOM   1869  N   GLU   131      33.972  68.454  33.704  1.00  0.00           N  
ATOM   1870  H   GLU   131      33.821  68.290  34.690  1.00  0.00           H  
ATOM   1871  CA  GLU   131      33.800  69.809  33.069  1.00  0.00           C  
ATOM   1872  HA  GLU   131      34.132  69.832  32.034  1.00  0.00           H  
ATOM   1873  CB  GLU   131      32.369  70.217  33.163  1.00  0.00           C  
ATOM   1874  HB2 GLU   131      31.777  69.401  32.753  1.00  0.00           H  
ATOM   1875  HB3 GLU   131      32.198  70.140  34.235  1.00  0.00           H  
ATOM   1876  CG  GLU   131      31.943  71.505  32.535  1.00  0.00           C  
ATOM   1877  HG2 GLU   131      30.907  71.756  32.754  1.00  0.00           H  
ATOM   1878  HG3 GLU   131      32.416  72.358  33.018  1.00  0.00           H  
ATOM   1879  CD  GLU   131      32.138  71.765  31.028  1.00  0.00           C  
ATOM   1880  OE1 GLU   131      33.276  71.965  30.489  1.00  0.00           O  
ATOM   1881  OE2 GLU   131      31.126  71.624  30.288  1.00  0.00           O  
ATOM   1882  C   GLU   131      34.762  70.768  33.798  1.00  0.00           C  
ATOM   1883  O   GLU   131      34.349  71.625  34.540  1.00  0.00           O  
ATOM   1884  N   GLY   132      36.103  70.590  33.617  1.00  0.00           N  
ATOM   1885  H   GLY   132      36.524  69.870  33.045  1.00  0.00           H  
ATOM   1886  CA  GLY   132      37.080  71.490  34.156  1.00  0.00           C  
ATOM   1887  HA2 GLY   132      36.940  72.488  33.748  1.00  0.00           H  
ATOM   1888  HA3 GLY   132      36.993  71.504  35.240  1.00  0.00           H  
ATOM   1889  C   GLY   132      38.496  71.034  33.823  1.00  0.00           C  
ATOM   1890  O   GLY   132      39.158  71.600  32.970  1.00  0.00           O  
ATOM   1891  N   TYR   133      39.029  70.050  34.579  1.00  0.00           N  
ATOM   1892  H   TYR   133      38.317  69.542  35.085  1.00  0.00           H  
ATOM   1893  CA  TYR   133      40.402  69.560  34.715  1.00  0.00           C  
ATOM   1894  HA  TYR   133      40.910  69.805  33.785  1.00  0.00           H  
ATOM   1895  CB  TYR   133      41.149  70.298  35.812  1.00  0.00           C  
ATOM   1896  HB2 TYR   133      40.895  69.825  36.759  1.00  0.00           H  
ATOM   1897  HB3 TYR   133      42.176  69.991  35.624  1.00  0.00           H  
ATOM   1898  CG  TYR   133      41.062  71.785  35.801  1.00  0.00           C  
ATOM   1899  CD1 TYR   133      40.023  72.412  36.483  1.00  0.00           C  
ATOM   1900  HD1 TYR   133      39.505  71.733  37.150  1.00  0.00           H  
ATOM   1901  CE1 TYR   133      39.860  73.804  36.474  1.00  0.00           C  
ATOM   1902  HE1 TYR   133      39.076  74.179  37.122  1.00  0.00           H  
ATOM   1903  CZ  TYR   133      40.692  74.604  35.702  1.00  0.00           C  
ATOM   1904  OH  TYR   133      40.556  75.975  35.716  1.00  0.00           O  
ATOM   1905  HH  TYR   133      40.993  76.592  35.109  1.00  0.00           H  
ATOM   1906  CE2 TYR   133      41.768  74.013  35.072  1.00  0.00           C  
ATOM   1907  HE2 TYR   133      42.346  74.615  34.381  1.00  0.00           H  
ATOM   1908  CD2 TYR   133      41.870  72.589  35.075  1.00  0.00           C  
ATOM   1909  HD2 TYR   133      42.766  72.111  34.698  1.00  0.00           H  
ATOM   1910  C   TYR   133      40.570  68.042  34.971  1.00  0.00           C  
ATOM   1911  O   TYR   133      41.668  67.484  34.855  1.00  0.00           O  
ATOM   1912  N   GLN   134      39.405  67.305  35.220  1.00  0.00           N  
ATOM   1913  H   GLN   134      38.537  67.781  35.428  1.00  0.00           H  
ATOM   1914  CA  GLN   134      39.376  65.863  35.167  1.00  0.00           C  
ATOM   1915  HA  GLN   134      40.342  65.429  35.414  1.00  0.00           H  
ATOM   1916  CB  GLN   134      38.374  65.205  36.108  1.00  0.00           C  
ATOM   1917  HB2 GLN   134      38.332  65.896  36.948  1.00  0.00           H  
ATOM   1918  HB3 GLN   134      37.399  65.313  35.636  1.00  0.00           H  
ATOM   1919  CG  GLN   134      38.452  63.706  36.512  1.00  0.00           C  
ATOM   1920  HG2 GLN   134      37.957  63.604  37.476  1.00  0.00           H  
ATOM   1921  HG3 GLN   134      37.944  63.083  35.779  1.00  0.00           H  
ATOM   1922  CD  GLN   134      39.830  63.090  36.738  1.00  0.00           C  
ATOM   1923  OE1 GLN   134      40.207  62.015  36.229  1.00  0.00           O  
ATOM   1924  NE2 GLN   134      40.726  63.865  37.393  1.00  0.00           N  
ATOM   1925 HE21 GLN   134      41.700  63.601  37.325  1.00  0.00           H  
ATOM   1926 HE22 GLN   134      40.380  64.733  37.778  1.00  0.00           H  
ATOM   1927  C   GLN   134      38.946  65.437  33.711  1.00  0.00           C  
ATOM   1928  O   GLN   134      39.271  64.320  33.226  1.00  0.00           O  
ATOM   1929  N   ASP   135      38.330  66.374  32.930  1.00  0.00           N  
ATOM   1930  H   ASP   135      38.102  67.286  33.302  1.00  0.00           H  
ATOM   1931  CA  ASP   135      38.388  66.232  31.513  1.00  0.00           C  
ATOM   1932  HA  ASP   135      39.395  66.023  31.158  1.00  0.00           H  
ATOM   1933  CB  ASP   135      37.331  65.256  30.948  1.00  0.00           C  
ATOM   1934  HB2 ASP   135      37.751  64.252  30.943  1.00  0.00           H  
ATOM   1935  HB3 ASP   135      36.423  65.363  31.539  1.00  0.00           H  
ATOM   1936  CG  ASP   135      36.861  65.461  29.533  1.00  0.00           C  
ATOM   1937  OD1 ASP   135      37.559  65.050  28.563  1.00  0.00           O  
ATOM   1938  OD2 ASP   135      35.841  66.153  29.314  1.00  0.00           O  
ATOM   1939  C   ASP   135      38.136  67.626  30.962  1.00  0.00           C  
ATOM   1940  O   ASP   135      37.392  68.397  31.538  1.00  0.00           O  
ATOM   1941  N   TYR   136      38.765  67.918  29.773  1.00  0.00           N  
ATOM   1942  H   TYR   136      39.555  67.367  29.465  1.00  0.00           H  
ATOM   1943  CA  TYR   136      38.664  69.215  29.122  1.00  0.00           C  
ATOM   1944  HA  TYR   136      37.679  69.675  29.114  1.00  0.00           H  
ATOM   1945  CB  TYR   136      39.643  70.177  29.747  1.00  0.00           C  
ATOM   1946  HB2 TYR   136      39.683  71.017  29.056  1.00  0.00           H  
ATOM   1947  HB3 TYR   136      39.297  70.605  30.685  1.00  0.00           H  
ATOM   1948  CG  TYR   136      40.978  69.558  30.103  1.00  0.00           C  
ATOM   1949  CD1 TYR   136      41.139  68.832  31.310  1.00  0.00           C  
ATOM   1950  HD1 TYR   136      40.267  68.666  31.931  1.00  0.00           H  
ATOM   1951  CE1 TYR   136      42.306  68.174  31.554  1.00  0.00           C  
ATOM   1952  HE1 TYR   136      42.345  67.501  32.402  1.00  0.00           H  
ATOM   1953  CZ  TYR   136      43.396  68.281  30.735  1.00  0.00           C  
ATOM   1954  OH  TYR   136      44.548  67.558  30.928  1.00  0.00           O  
ATOM   1955  HH  TYR   136      45.327  67.655  30.359  1.00  0.00           H  
ATOM   1956  CE2 TYR   136      43.272  69.092  29.555  1.00  0.00           C  
ATOM   1957  HE2 TYR   136      44.072  69.051  28.825  1.00  0.00           H  
ATOM   1958  CD2 TYR   136      42.099  69.638  29.221  1.00  0.00           C  
ATOM   1959  HD2 TYR   136      41.995  70.096  28.245  1.00  0.00           H  
ATOM   1960  C   TYR   136      39.024  68.870  27.726  1.00  0.00           C  
ATOM   1961  O   TYR   136      39.723  67.838  27.355  1.00  0.00           O  
ATOM   1962  N   GLU   137      38.558  69.776  26.799  1.00  0.00           N  
ATOM   1963  H   GLU   137      38.099  70.656  26.990  1.00  0.00           H  
ATOM   1964  CA  GLU   137      38.978  69.615  25.416  1.00  0.00           C  
ATOM   1965  HA  GLU   137      38.698  68.582  25.218  1.00  0.00           H  
ATOM   1966  CB  GLU   137      38.217  70.584  24.499  1.00  0.00           C  
ATOM   1967  HB2 GLU   137      38.492  71.593  24.799  1.00  0.00           H  
ATOM   1968  HB3 GLU   137      38.609  70.400  23.501  1.00  0.00           H  
ATOM   1969  CG  GLU   137      36.761  70.376  24.565  1.00  0.00           C  
ATOM   1970  HG2 GLU   137      36.330  70.662  23.608  1.00  0.00           H  
ATOM   1971  HG3 GLU   137      36.488  69.368  24.871  1.00  0.00           H  
ATOM   1972  CD  GLU   137      36.065  71.364  25.524  1.00  0.00           C  
ATOM   1973  OE1 GLU   137      36.179  71.379  26.743  1.00  0.00           O  
ATOM   1974  OE2 GLU   137      35.105  72.014  25.024  1.00  0.00           O  
ATOM   1975  C   GLU   137      40.543  69.834  25.371  1.00  0.00           C  
ATOM   1976  O   GLU   137      41.036  70.738  25.989  1.00  0.00           O  
ATOM   1977  N   PRO   138      41.279  69.069  24.593  1.00  0.00           N  
ATOM   1978  CD  PRO   138      40.902  67.718  24.231  1.00  0.00           C  
ATOM   1979  HD2 PRO   138      40.287  67.695  23.334  1.00  0.00           H  
ATOM   1980  HD3 PRO   138      40.240  67.218  24.935  1.00  0.00           H  
ATOM   1981  CG  PRO   138      42.167  67.023  23.893  1.00  0.00           C  
ATOM   1982  HG2 PRO   138      41.950  66.248  23.161  1.00  0.00           H  
ATOM   1983  HG3 PRO   138      42.540  66.561  24.805  1.00  0.00           H  
ATOM   1984  CB  PRO   138      43.013  68.139  23.419  1.00  0.00           C  
ATOM   1985  HB2 PRO   138      42.843  68.337  22.363  1.00  0.00           H  
ATOM   1986  HB3 PRO   138      44.071  67.889  23.471  1.00  0.00           H  
ATOM   1987  CA  PRO   138      42.665  69.345  24.257  1.00  0.00           C  
ATOM   1988  HA  PRO   138      43.168  69.251  25.217  1.00  0.00           H  
ATOM   1989  C   PRO   138      42.811  70.708  23.621  1.00  0.00           C  
ATOM   1990  O   PRO   138      41.869  71.358  23.089  1.00  0.00           O  
ATOM   1991  N   GLU   139      44.087  71.137  23.435  1.00  0.00           N  
ATOM   1992  H   GLU   139      44.877  70.683  23.873  1.00  0.00           H  
ATOM   1993  CA  GLU   139      44.345  72.419  22.704  1.00  0.00           C  
ATOM   1994  HA  GLU   139      43.770  72.430  21.781  1.00  0.00           H  
ATOM   1995  CB  GLU   139      43.926  73.660  23.583  1.00  0.00           C  
ATOM   1996  HB2 GLU   139      42.931  73.672  24.024  1.00  0.00           H  
ATOM   1997  HB3 GLU   139      44.554  73.624  24.471  1.00  0.00           H  
ATOM   1998  CG  GLU   139      44.132  74.919  22.865  1.00  0.00           C  
ATOM   1999  HG2 GLU   139      43.794  75.735  23.502  1.00  0.00           H  
ATOM   2000  HG3 GLU   139      45.188  75.050  22.638  1.00  0.00           H  
ATOM   2001  CD  GLU   139      43.283  74.967  21.643  1.00  0.00           C  
ATOM   2002  OE1 GLU   139      43.689  74.566  20.558  1.00  0.00           O  
ATOM   2003  OE2 GLU   139      42.157  75.459  21.734  1.00  0.00           O  
ATOM   2004  C   GLU   139      45.793  72.481  22.341  1.00  0.00           C  
ATOM   2005  O   GLU   139      46.651  72.085  23.159  1.00  0.00           O  
ATOM   2006  N   ALA   140      46.044  72.963  21.084  1.00  0.00           N  
ATOM   2007  H   ALA   140      45.328  73.414  20.529  1.00  0.00           H  
ATOM   2008  CA  ALA   140      47.308  72.830  20.296  1.00  0.00           C  
ATOM   2009  HA  ALA   140      47.801  71.967  20.739  1.00  0.00           H  
ATOM   2010  CB  ALA   140      47.016  72.406  18.760  1.00  0.00           C  
ATOM   2011  HB1 ALA   140      47.892  72.130  18.176  1.00  0.00           H  
ATOM   2012  HB2 ALA   140      46.443  71.484  18.678  1.00  0.00           H  
ATOM   2013  HB3 ALA   140      46.431  73.120  18.184  1.00  0.00           H  
ATOM   2014  C   ALA   140      48.083  74.047  20.348  1.00  0.00           C  
ATOM   2015  O   ALA   140      47.691  75.055  19.703  1.00  0.00           O  
ATOM   2016  OXT ALA   140      49.176  74.009  20.969  1.00  0.00           O  
TER    2017      ALA   140 
ATOM   2017  N   MET   141      53.284  39.253   4.498  1.00  0.00           N  
ATOM   2018  H1  MET   141      52.285  38.981   4.470  1.00  0.00           H  
ATOM   2019  H2  MET   141      53.829  38.856   3.712  1.00  0.00           H  
ATOM   2020  H3  MET   141      53.477  40.259   4.346  1.00  0.00           H  
ATOM   2021  CA  MET   141      53.951  38.693   5.772  1.00  0.00           C  
ATOM   2022  HA  MET   141      54.077  37.619   5.658  1.00  0.00           H  
ATOM   2023  CB  MET   141      55.373  39.142   5.904  1.00  0.00           C  
ATOM   2024  HB2 MET   141      55.949  38.899   5.013  1.00  0.00           H  
ATOM   2025  HB3 MET   141      55.526  40.207   6.066  1.00  0.00           H  
ATOM   2026  CG  MET   141      56.135  38.411   7.001  1.00  0.00           C  
ATOM   2027  HG2 MET   141      57.193  38.605   7.164  1.00  0.00           H  
ATOM   2028  HG3 MET   141      55.704  38.752   7.940  1.00  0.00           H  
ATOM   2029  SD  MET   141      55.862  36.588   7.192  1.00  0.00           S  
ATOM   2030  CE  MET   141      57.245  36.063   6.172  1.00  0.00           C  
ATOM   2031  HE1 MET   141      57.060  36.340   5.137  1.00  0.00           H  
ATOM   2032  HE2 MET   141      58.156  36.528   6.541  1.00  0.00           H  
ATOM   2033  HE3 MET   141      57.358  34.982   6.210  1.00  0.00           H  
ATOM   2034  C   MET   141      53.006  38.788   6.931  1.00  0.00           C  
ATOM   2035  O   MET   141      52.969  39.789   7.658  1.00  0.00           O  
ATOM   2036  N   ASP   142      52.259  37.673   7.187  1.00  0.00           N  
ATOM   2037  H   ASP   142      52.316  36.811   6.662  1.00  0.00           H  
ATOM   2038  CA  ASP   142      51.305  37.541   8.318  1.00  0.00           C  
ATOM   2039  HA  ASP   142      50.560  38.317   8.159  1.00  0.00           H  
ATOM   2040  CB  ASP   142      50.594  36.151   8.306  1.00  0.00           C  
ATOM   2041  HB2 ASP   142      50.081  36.039   7.353  1.00  0.00           H  
ATOM   2042  HB3 ASP   142      51.357  35.375   8.334  1.00  0.00           H  
ATOM   2043  CG  ASP   142      49.620  36.149   9.408  1.00  0.00           C  
ATOM   2044  OD1 ASP   142      49.917  35.516  10.466  1.00  0.00           O  
ATOM   2045  OD2 ASP   142      48.528  36.834   9.415  1.00  0.00           O  
ATOM   2046  C   ASP   142      51.970  37.858   9.661  1.00  0.00           C  
ATOM   2047  O   ASP   142      51.519  38.732  10.411  1.00  0.00           O  
ATOM   2048  N   VAL   143      53.232  37.407   9.782  1.00  0.00           N  
ATOM   2049  H   VAL   143      53.540  36.833   9.009  1.00  0.00           H  
ATOM   2050  CA  VAL   143      54.054  37.554  11.044  1.00  0.00           C  
ATOM   2051  HA  VAL   143      53.418  37.201  11.853  1.00  0.00           H  
ATOM   2052  CB  VAL   143      55.425  36.833  11.030  1.00  0.00           C  
ATOM   2053  HB  VAL   143      56.106  37.344  10.353  1.00  0.00           H  
ATOM   2054  CG1 VAL   143      55.992  36.798  12.468  1.00  0.00           C  
ATOM   2055 HG11 VAL   143      56.365  37.764  12.800  1.00  0.00           H  
ATOM   2056 HG12 VAL   143      55.317  36.402  13.224  1.00  0.00           H  
ATOM   2057 HG13 VAL   143      56.845  36.123  12.505  1.00  0.00           H  
ATOM   2058  CG2 VAL   143      55.272  35.428  10.605  1.00  0.00           C  
ATOM   2059 HG21 VAL   143      56.231  34.940  10.772  1.00  0.00           H  
ATOM   2060 HG22 VAL   143      54.625  34.778  11.190  1.00  0.00           H  
ATOM   2061 HG23 VAL   143      54.964  35.216   9.583  1.00  0.00           H  
ATOM   2062  C   VAL   143      54.238  39.032  11.308  1.00  0.00           C  
ATOM   2063  O   VAL   143      54.202  39.363  12.502  1.00  0.00           O  
ATOM   2064  N   PHE   144      54.521  39.883  10.241  1.00  0.00           N  
ATOM   2065  H   PHE   144      54.205  39.503   9.359  1.00  0.00           H  
ATOM   2066  CA  PHE   144      54.720  41.308  10.306  1.00  0.00           C  
ATOM   2067  HA  PHE   144      55.520  41.506  11.016  1.00  0.00           H  
ATOM   2068  CB  PHE   144      55.243  41.787   8.977  1.00  0.00           C  
ATOM   2069  HB2 PHE   144      56.138  41.233   8.700  1.00  0.00           H  
ATOM   2070  HB3 PHE   144      54.555  41.632   8.148  1.00  0.00           H  
ATOM   2071  CG  PHE   144      55.669  43.196   9.102  1.00  0.00           C  
ATOM   2072  CD1 PHE   144      54.953  44.325   8.727  1.00  0.00           C  
ATOM   2073  HD1 PHE   144      53.938  44.233   8.359  1.00  0.00           H  
ATOM   2074  CE1 PHE   144      55.361  45.624   9.007  1.00  0.00           C  
ATOM   2075  HE1 PHE   144      54.727  46.486   8.837  1.00  0.00           H  
ATOM   2076  CZ  PHE   144      56.594  45.779   9.640  1.00  0.00           C  
ATOM   2077  HZ  PHE   144      56.989  46.769   9.833  1.00  0.00           H  
ATOM   2078  CE2 PHE   144      57.472  44.705   9.741  1.00  0.00           C  
ATOM   2079  HE2 PHE   144      58.523  44.752  10.001  1.00  0.00           H  
ATOM   2080  CD2 PHE   144      56.952  43.427   9.616  1.00  0.00           C  
ATOM   2081  HD2 PHE   144      57.609  42.576   9.754  1.00  0.00           H  
ATOM   2082  C   PHE   144      53.490  42.094  10.772  1.00  0.00           C  
ATOM   2083  O   PHE   144      53.623  43.067  11.419  1.00  0.00           O  
ATOM   2084  N   MET   145      52.249  41.475  10.493  1.00  0.00           N  
ATOM   2085  H   MET   145      52.206  40.566  10.053  1.00  0.00           H  
ATOM   2086  CA  MET   145      50.960  42.062  10.904  1.00  0.00           C  
ATOM   2087  HA  MET   145      50.989  43.149  10.860  1.00  0.00           H  
ATOM   2088  CB  MET   145      49.960  41.720   9.823  1.00  0.00           C  
ATOM   2089  HB2 MET   145      49.666  40.678   9.710  1.00  0.00           H  
ATOM   2090  HB3 MET   145      49.007  42.194  10.045  1.00  0.00           H  
ATOM   2091  CG  MET   145      50.349  42.034   8.416  1.00  0.00           C  
ATOM   2092  HG2 MET   145      51.146  41.390   8.052  1.00  0.00           H  
ATOM   2093  HG3 MET   145      49.492  41.653   7.866  1.00  0.00           H  
ATOM   2094  SD  MET   145      50.727  43.692   7.965  1.00  0.00           S  
ATOM   2095  CE  MET   145      49.155  44.070   7.079  1.00  0.00           C  
ATOM   2096  HE1 MET   145      49.008  45.139   6.940  1.00  0.00           H  
ATOM   2097  HE2 MET   145      49.088  43.586   6.107  1.00  0.00           H  
ATOM   2098  HE3 MET   145      48.222  43.855   7.595  1.00  0.00           H  
ATOM   2099  C   MET   145      50.533  41.607  12.226  1.00  0.00           C  
ATOM   2100  O   MET   145      49.739  42.311  12.824  1.00  0.00           O  
ATOM   2101  N   LYS   146      51.064  40.401  12.669  1.00  0.00           N  
ATOM   2102  H   LYS   146      51.479  39.872  11.914  1.00  0.00           H  
ATOM   2103  CA  LYS   146      51.067  40.029  14.069  1.00  0.00           C  
ATOM   2104  HA  LYS   146      50.120  40.158  14.590  1.00  0.00           H  
ATOM   2105  CB  LYS   146      51.501  38.576  14.171  1.00  0.00           C  
ATOM   2106  HB2 LYS   146      52.162  38.200  13.392  1.00  0.00           H  
ATOM   2107  HB3 LYS   146      52.137  38.587  15.054  1.00  0.00           H  
ATOM   2108  CG  LYS   146      50.329  37.646  14.534  1.00  0.00           C  
ATOM   2109  HG2 LYS   146      50.821  36.847  15.084  1.00  0.00           H  
ATOM   2110  HG3 LYS   146      49.701  38.043  15.329  1.00  0.00           H  
ATOM   2111  CD  LYS   146      49.573  37.189  13.359  1.00  0.00           C  
ATOM   2112  HD2 LYS   146      50.195  36.884  12.520  1.00  0.00           H  
ATOM   2113  HD3 LYS   146      49.096  36.226  13.528  1.00  0.00           H  
ATOM   2114  CE  LYS   146      48.578  38.202  12.981  1.00  0.00           C  
ATOM   2115  HE2 LYS   146      47.985  38.418  13.866  1.00  0.00           H  
ATOM   2116  HE3 LYS   146      49.201  39.027  12.646  1.00  0.00           H  
ATOM   2117  NZ  LYS   146      47.685  37.713  11.874  1.00  0.00           N  
ATOM   2118  HZ1 LYS   146      47.157  36.857  12.123  1.00  0.00           H  
ATOM   2119  HZ2 LYS   146      47.087  38.500  11.566  1.00  0.00           H  
ATOM   2120  HZ3 LYS   146      48.301  37.361  11.120  1.00  0.00           H  
ATOM   2121  C   LYS   146      51.954  40.918  14.866  1.00  0.00           C  
ATOM   2122  O   LYS   146      51.611  41.252  15.967  1.00  0.00           O  
ATOM   2123  N   GLY   147      53.003  41.530  14.216  1.00  0.00           N  
ATOM   2124  H   GLY   147      53.444  41.072  13.430  1.00  0.00           H  
ATOM   2125  CA  GLY   147      53.861  42.531  14.815  1.00  0.00           C  
ATOM   2126  HA2 GLY   147      54.093  42.153  15.809  1.00  0.00           H  
ATOM   2127  HA3 GLY   147      54.741  42.638  14.186  1.00  0.00           H  
ATOM   2128  C   GLY   147      53.137  43.865  14.965  1.00  0.00           C  
ATOM   2129  O   GLY   147      53.297  44.542  16.007  1.00  0.00           O  
ATOM   2130  N   LEU   148      52.170  44.188  14.071  1.00  0.00           N  
ATOM   2131  H   LEU   148      52.195  43.718  13.177  1.00  0.00           H  
ATOM   2132  CA  LEU   148      51.446  45.415  14.209  1.00  0.00           C  
ATOM   2133  HA  LEU   148      52.121  46.255  14.360  1.00  0.00           H  
ATOM   2134  CB  LEU   148      50.636  45.773  12.949  1.00  0.00           C  
ATOM   2135  HB2 LEU   148      50.323  44.870  12.429  1.00  0.00           H  
ATOM   2136  HB3 LEU   148      49.753  46.335  13.246  1.00  0.00           H  
ATOM   2137  CG  LEU   148      51.440  46.696  11.951  1.00  0.00           C  
ATOM   2138  HG  LEU   148      50.740  46.882  11.139  1.00  0.00           H  
ATOM   2139  CD1 LEU   148      51.732  48.086  12.503  1.00  0.00           C  
ATOM   2140 HD11 LEU   148      52.177  48.739  11.755  1.00  0.00           H  
ATOM   2141 HD12 LEU   148      50.748  48.522  12.665  1.00  0.00           H  
ATOM   2142 HD13 LEU   148      52.404  47.988  13.352  1.00  0.00           H  
ATOM   2143  CD2 LEU   148      52.689  46.068  11.354  1.00  0.00           C  
ATOM   2144 HD21 LEU   148      52.934  46.686  10.493  1.00  0.00           H  
ATOM   2145 HD22 LEU   148      53.565  46.089  11.998  1.00  0.00           H  
ATOM   2146 HD23 LEU   148      52.496  45.096  10.904  1.00  0.00           H  
ATOM   2147  C   LEU   148      50.626  45.383  15.518  1.00  0.00           C  
ATOM   2148  O   LEU   148      50.818  46.252  16.397  1.00  0.00           O  
ATOM   2149  N   SER   149      49.767  44.361  15.544  1.00  0.00           N  
ATOM   2150  H   SER   149      49.716  43.548  14.946  1.00  0.00           H  
ATOM   2151  CA  SER   149      49.018  44.293  16.772  1.00  0.00           C  
ATOM   2152  HA  SER   149      48.506  45.246  16.884  1.00  0.00           H  
ATOM   2153  CB  SER   149      48.036  43.113  16.646  1.00  0.00           C  
ATOM   2154  HB2 SER   149      47.430  43.004  17.542  1.00  0.00           H  
ATOM   2155  HB3 SER   149      47.422  43.416  15.801  1.00  0.00           H  
ATOM   2156  OG  SER   149      48.739  41.891  16.283  1.00  0.00           O  
ATOM   2157  HG  SER   149      48.142  41.165  16.518  1.00  0.00           H  
ATOM   2158  C   SER   149      49.812  44.112  18.065  1.00  0.00           C  
ATOM   2159  O   SER   149      49.321  44.461  19.182  1.00  0.00           O  
ATOM   2160  N   LYS   150      51.051  43.627  17.954  1.00  0.00           N  
ATOM   2161  H   LYS   150      51.256  43.173  17.074  1.00  0.00           H  
ATOM   2162  CA  LYS   150      51.854  43.441  19.186  1.00  0.00           C  
ATOM   2163  HA  LYS   150      51.275  43.013  20.001  1.00  0.00           H  
ATOM   2164  CB  LYS   150      53.021  42.539  18.895  1.00  0.00           C  
ATOM   2165  HB2 LYS   150      52.737  41.747  18.205  1.00  0.00           H  
ATOM   2166  HB3 LYS   150      53.812  43.034  18.336  1.00  0.00           H  
ATOM   2167  CG  LYS   150      53.771  41.911  20.047  1.00  0.00           C  
ATOM   2168  HG2 LYS   150      53.826  42.669  20.827  1.00  0.00           H  
ATOM   2169  HG3 LYS   150      53.218  41.039  20.391  1.00  0.00           H  
ATOM   2170  CD  LYS   150      55.182  41.407  19.570  1.00  0.00           C  
ATOM   2171  HD2 LYS   150      54.983  40.677  18.788  1.00  0.00           H  
ATOM   2172  HD3 LYS   150      55.747  42.287  19.269  1.00  0.00           H  
ATOM   2173  CE  LYS   150      55.896  40.805  20.792  1.00  0.00           C  
ATOM   2174  HE2 LYS   150      55.975  41.546  21.584  1.00  0.00           H  
ATOM   2175  HE3 LYS   150      55.425  39.898  21.162  1.00  0.00           H  
ATOM   2176  NZ  LYS   150      57.264  40.329  20.386  1.00  0.00           N  
ATOM   2177  HZ1 LYS   150      57.914  40.086  21.155  1.00  0.00           H  
ATOM   2178  HZ2 LYS   150      57.053  39.614  19.666  1.00  0.00           H  
ATOM   2179  HZ3 LYS   150      57.701  41.103  19.854  1.00  0.00           H  
ATOM   2180  C   LYS   150      52.337  44.826  19.796  1.00  0.00           C  
ATOM   2181  O   LYS   150      52.174  45.148  20.955  1.00  0.00           O  
ATOM   2182  N   ALA   151      52.728  45.772  18.881  1.00  0.00           N  
ATOM   2183  H   ALA   151      52.772  45.549  17.896  1.00  0.00           H  
ATOM   2184  CA  ALA   151      52.892  47.179  19.378  1.00  0.00           C  
ATOM   2185  HA  ALA   151      53.646  47.104  20.157  1.00  0.00           H  
ATOM   2186  CB  ALA   151      53.488  47.961  18.211  1.00  0.00           C  
ATOM   2187  HB1 ALA   151      54.426  47.601  17.795  1.00  0.00           H  
ATOM   2188  HB2 ALA   151      52.814  47.976  17.357  1.00  0.00           H  
ATOM   2189  HB3 ALA   151      53.648  49.013  18.439  1.00  0.00           H  
ATOM   2190  C   ALA   151      51.658  47.742  19.862  1.00  0.00           C  
ATOM   2191  O   ALA   151      51.588  48.462  20.852  1.00  0.00           O  
ATOM   2192  N   LYS   152      50.497  47.359  19.209  1.00  0.00           N  
ATOM   2193  H   LYS   152      50.698  46.749  18.428  1.00  0.00           H  
ATOM   2194  CA  LYS   152      49.167  47.790  19.722  1.00  0.00           C  
ATOM   2195  HA  LYS   152      49.340  48.838  19.951  1.00  0.00           H  
ATOM   2196  CB  LYS   152      48.157  47.621  18.611  1.00  0.00           C  
ATOM   2197  HB2 LYS   152      48.707  47.684  17.674  1.00  0.00           H  
ATOM   2198  HB3 LYS   152      47.693  46.652  18.785  1.00  0.00           H  
ATOM   2199  CG  LYS   152      46.966  48.598  18.653  1.00  0.00           C  
ATOM   2200  HG2 LYS   152      46.680  48.799  19.684  1.00  0.00           H  
ATOM   2201  HG3 LYS   152      47.330  49.577  18.348  1.00  0.00           H  
ATOM   2202  CD  LYS   152      45.673  48.145  17.878  1.00  0.00           C  
ATOM   2203  HD2 LYS   152      45.906  47.970  16.829  1.00  0.00           H  
ATOM   2204  HD3 LYS   152      45.256  47.209  18.244  1.00  0.00           H  
ATOM   2205  CE  LYS   152      44.683  49.302  17.794  1.00  0.00           C  
ATOM   2206  HE2 LYS   152      44.199  49.319  18.768  1.00  0.00           H  
ATOM   2207  HE3 LYS   152      45.201  50.236  17.588  1.00  0.00           H  
ATOM   2208  NZ  LYS   152      43.691  49.177  16.705  1.00  0.00           N  
ATOM   2209  HZ1 LYS   152      43.099  50.022  16.614  1.00  0.00           H  
ATOM   2210  HZ2 LYS   152      44.062  48.917  15.774  1.00  0.00           H  
ATOM   2211  HZ3 LYS   152      42.996  48.475  17.017  1.00  0.00           H  
ATOM   2212  C   LYS   152      48.770  46.963  20.984  1.00  0.00           C  
ATOM   2213  O   LYS   152      47.606  46.987  21.377  1.00  0.00           O  
ATOM   2214  N   GLU   153      49.616  46.300  21.737  1.00  0.00           N  
ATOM   2215  H   GLU   153      50.573  46.285  21.412  1.00  0.00           H  
ATOM   2216  CA  GLU   153      49.300  45.733  23.009  1.00  0.00           C  
ATOM   2217  HA  GLU   153      48.502  46.284  23.501  1.00  0.00           H  
ATOM   2218  CB  GLU   153      48.932  44.232  22.824  1.00  0.00           C  
ATOM   2219  HB2 GLU   153      48.318  43.967  23.682  1.00  0.00           H  
ATOM   2220  HB3 GLU   153      48.220  44.046  22.022  1.00  0.00           H  
ATOM   2221  CG  GLU   153      50.001  43.123  22.831  1.00  0.00           C  
ATOM   2222  HG2 GLU   153      50.015  42.348  22.067  1.00  0.00           H  
ATOM   2223  HG3 GLU   153      50.997  43.548  22.724  1.00  0.00           H  
ATOM   2224  CD  GLU   153      50.074  42.308  24.141  1.00  0.00           C  
ATOM   2225  OE1 GLU   153      50.939  42.550  25.003  1.00  0.00           O  
ATOM   2226  OE2 GLU   153      49.301  41.329  24.242  1.00  0.00           O  
ATOM   2227  C   GLU   153      50.552  45.968  23.930  1.00  0.00           C  
ATOM   2228  O   GLU   153      51.558  46.359  23.407  1.00  0.00           O  
ATOM   2229  N   GLY   154      50.404  45.749  25.262  1.00  0.00           N  
ATOM   2230  H   GLY   154      49.479  45.537  25.611  1.00  0.00           H  
ATOM   2231  CA  GLY   154      51.627  45.756  26.048  1.00  0.00           C  
ATOM   2232  HA2 GLY   154      51.438  45.328  27.030  1.00  0.00           H  
ATOM   2233  HA3 GLY   154      52.353  45.166  25.493  1.00  0.00           H  
ATOM   2234  C   GLY   154      52.175  47.147  26.191  1.00  0.00           C  
ATOM   2235  O   GLY   154      53.314  47.351  26.527  1.00  0.00           O  
ATOM   2236  N   VAL   155      51.254  48.152  26.106  1.00  0.00           N  
ATOM   2237  H   VAL   155      50.287  47.882  25.992  1.00  0.00           H  
ATOM   2238  CA  VAL   155      51.541  49.575  26.155  1.00  0.00           C  
ATOM   2239  HA  VAL   155      52.535  49.836  25.799  1.00  0.00           H  
ATOM   2240  CB  VAL   155      50.374  50.423  25.582  1.00  0.00           C  
ATOM   2241  HB  VAL   155      49.553  50.326  26.289  1.00  0.00           H  
ATOM   2242  CG1 VAL   155      50.804  51.832  25.480  1.00  0.00           C  
ATOM   2243 HG11 VAL   155      49.986  52.449  25.113  1.00  0.00           H  
ATOM   2244 HG12 VAL   155      51.115  52.276  26.423  1.00  0.00           H  
ATOM   2245 HG13 VAL   155      51.638  51.842  24.782  1.00  0.00           H  
ATOM   2246  CG2 VAL   155      49.898  49.812  24.264  1.00  0.00           C  
ATOM   2247 HG21 VAL   155      49.333  48.900  24.448  1.00  0.00           H  
ATOM   2248 HG22 VAL   155      49.212  50.520  23.804  1.00  0.00           H  
ATOM   2249 HG23 VAL   155      50.820  49.640  23.713  1.00  0.00           H  
ATOM   2250  C   VAL   155      51.587  49.880  27.704  1.00  0.00           C  
ATOM   2251  O   VAL   155      50.575  49.635  28.381  1.00  0.00           O  
ATOM   2252  N   VAL   156      52.793  50.408  28.212  1.00  0.00           N  
ATOM   2253  H   VAL   156      53.559  50.598  27.579  1.00  0.00           H  
ATOM   2254  CA  VAL   156      52.914  50.796  29.608  1.00  0.00           C  
ATOM   2255  HA  VAL   156      52.058  50.426  30.168  1.00  0.00           H  
ATOM   2256  CB  VAL   156      54.102  50.006  30.235  1.00  0.00           C  
ATOM   2257  HB  VAL   156      54.494  50.532  31.103  1.00  0.00           H  
ATOM   2258  CG1 VAL   156      53.692  48.627  30.616  1.00  0.00           C  
ATOM   2259 HG11 VAL   156      53.166  48.158  29.786  1.00  0.00           H  
ATOM   2260 HG12 VAL   156      54.509  47.992  30.953  1.00  0.00           H  
ATOM   2261 HG13 VAL   156      52.949  48.501  31.402  1.00  0.00           H  
ATOM   2262  CG2 VAL   156      55.371  49.983  29.230  1.00  0.00           C  
ATOM   2263 HG21 VAL   156      56.282  49.740  29.774  1.00  0.00           H  
ATOM   2264 HG22 VAL   156      55.268  49.258  28.425  1.00  0.00           H  
ATOM   2265 HG23 VAL   156      55.562  50.899  28.675  1.00  0.00           H  
ATOM   2266  C   VAL   156      53.012  52.274  29.835  1.00  0.00           C  
ATOM   2267  O   VAL   156      53.483  53.001  28.917  1.00  0.00           O  
ATOM   2268  N   ALA   157      52.639  52.649  31.075  1.00  0.00           N  
ATOM   2269  H   ALA   157      52.478  51.842  31.663  1.00  0.00           H  
ATOM   2270  CA  ALA   157      52.947  53.944  31.628  1.00  0.00           C  
ATOM   2271  HA  ALA   157      52.798  54.748  30.911  1.00  0.00           H  
ATOM   2272  CB  ALA   157      51.985  54.197  32.753  1.00  0.00           C  
ATOM   2273  HB1 ALA   157      50.961  54.070  32.406  1.00  0.00           H  
ATOM   2274  HB2 ALA   157      52.089  53.441  33.529  1.00  0.00           H  
ATOM   2275  HB3 ALA   157      52.017  55.193  33.191  1.00  0.00           H  
ATOM   2276  C   ALA   157      54.414  54.184  32.016  1.00  0.00           C  
ATOM   2277  O   ALA   157      55.099  53.202  32.352  1.00  0.00           O  
ATOM   2278  N   ALA   158      54.823  55.442  32.026  1.00  0.00           N  
ATOM   2279  H   ALA   158      54.350  56.226  31.597  1.00  0.00           H  
ATOM   2280  CA  ALA   158      56.063  55.703  32.748  1.00  0.00           C  
ATOM   2281  HA  ALA   158      56.152  55.036  33.603  1.00  0.00           H  
ATOM   2282  CB  ALA   158      57.304  55.695  31.893  1.00  0.00           C  
ATOM   2283  HB1 ALA   158      58.236  55.417  32.381  1.00  0.00           H  
ATOM   2284  HB2 ALA   158      57.164  54.912  31.151  1.00  0.00           H  
ATOM   2285  HB3 ALA   158      57.532  56.665  31.454  1.00  0.00           H  
ATOM   2286  C   ALA   158      55.941  57.113  33.341  1.00  0.00           C  
ATOM   2287  O   ALA   158      55.499  58.085  32.733  1.00  0.00           O  
ATOM   2288  N   ALA   159      56.424  57.276  34.559  1.00  0.00           N  
ATOM   2289  H   ALA   159      56.759  56.440  35.020  1.00  0.00           H  
ATOM   2290  CA  ALA   159      56.393  58.551  35.228  1.00  0.00           C  
ATOM   2291  HA  ALA   159      56.208  59.315  34.476  1.00  0.00           H  
ATOM   2292  CB  ALA   159      55.238  58.650  36.212  1.00  0.00           C  
ATOM   2293  HB1 ALA   159      54.298  58.280  35.806  1.00  0.00           H  
ATOM   2294  HB2 ALA   159      55.468  58.154  37.153  1.00  0.00           H  
ATOM   2295  HB3 ALA   159      55.008  59.665  36.530  1.00  0.00           H  
ATOM   2296  C   ALA   159      57.714  58.716  36.008  1.00  0.00           C  
ATOM   2297  O   ALA   159      58.306  57.790  36.552  1.00  0.00           O  
ATOM   2298  N   GLU   160      58.006  60.053  36.193  1.00  0.00           N  
ATOM   2299  H   GLU   160      57.645  60.739  35.544  1.00  0.00           H  
ATOM   2300  CA  GLU   160      59.223  60.457  36.861  1.00  0.00           C  
ATOM   2301  HA  GLU   160      59.504  59.897  37.750  1.00  0.00           H  
ATOM   2302  CB  GLU   160      60.373  60.401  35.878  1.00  0.00           C  
ATOM   2303  HB2 GLU   160      60.729  59.398  35.653  1.00  0.00           H  
ATOM   2304  HB3 GLU   160      60.059  60.692  34.877  1.00  0.00           H  
ATOM   2305  CG  GLU   160      61.679  61.172  36.217  1.00  0.00           C  
ATOM   2306  HG2 GLU   160      62.393  60.997  35.415  1.00  0.00           H  
ATOM   2307  HG3 GLU   160      61.607  62.253  36.315  1.00  0.00           H  
ATOM   2308  CD  GLU   160      62.383  60.594  37.409  1.00  0.00           C  
ATOM   2309  OE1 GLU   160      62.057  60.868  38.600  1.00  0.00           O  
ATOM   2310  OE2 GLU   160      63.426  59.909  37.311  1.00  0.00           O  
ATOM   2311  C   GLU   160      58.947  61.887  37.311  1.00  0.00           C  
ATOM   2312  O   GLU   160      58.159  62.648  36.734  1.00  0.00           O  
ATOM   2313  N   LYS   161      59.577  62.405  38.460  1.00  0.00           N  
ATOM   2314  H   LYS   161      60.389  61.895  38.781  1.00  0.00           H  
ATOM   2315  CA  LYS   161      59.212  63.727  38.929  1.00  0.00           C  
ATOM   2316  HA  LYS   161      58.125  63.736  38.912  1.00  0.00           H  
ATOM   2317  CB  LYS   161      59.582  63.913  40.368  1.00  0.00           C  
ATOM   2318  HB2 LYS   161      60.668  63.852  40.401  1.00  0.00           H  
ATOM   2319  HB3 LYS   161      59.353  64.903  40.759  1.00  0.00           H  
ATOM   2320  CG  LYS   161      58.961  62.788  41.285  1.00  0.00           C  
ATOM   2321  HG2 LYS   161      57.926  62.480  41.147  1.00  0.00           H  
ATOM   2322  HG3 LYS   161      59.594  61.906  41.203  1.00  0.00           H  
ATOM   2323  CD  LYS   161      59.078  63.202  42.742  1.00  0.00           C  
ATOM   2324  HD2 LYS   161      59.885  63.932  42.735  1.00  0.00           H  
ATOM   2325  HD3 LYS   161      58.125  63.636  43.038  1.00  0.00           H  
ATOM   2326  CE  LYS   161      59.412  62.083  43.741  1.00  0.00           C  
ATOM   2327  HE2 LYS   161      58.766  61.208  43.740  1.00  0.00           H  
ATOM   2328  HE3 LYS   161      60.343  61.667  43.363  1.00  0.00           H  
ATOM   2329  NZ  LYS   161      59.815  62.683  45.082  1.00  0.00           N  
ATOM   2330  HZ1 LYS   161      60.372  61.981  45.601  1.00  0.00           H  
ATOM   2331  HZ2 LYS   161      60.441  63.504  45.005  1.00  0.00           H  
ATOM   2332  HZ3 LYS   161      59.008  62.817  45.717  1.00  0.00           H  
ATOM   2333  C   LYS   161      59.760  64.926  38.194  1.00  0.00           C  
ATOM   2334  O   LYS   161      60.905  64.893  37.717  1.00  0.00           O  
ATOM   2335  N   THR   162      58.994  66.011  38.124  1.00  0.00           N  
ATOM   2336  H   THR   162      58.137  66.109  38.651  1.00  0.00           H  
ATOM   2337  CA  THR   162      59.600  67.331  37.898  1.00  0.00           C  
ATOM   2338  HA  THR   162      60.476  67.256  37.257  1.00  0.00           H  
ATOM   2339  CB  THR   162      58.672  68.289  37.204  1.00  0.00           C  
ATOM   2340  HB  THR   162      59.316  69.104  36.880  1.00  0.00           H  
ATOM   2341  CG2 THR   162      58.207  67.702  35.901  1.00  0.00           C  
ATOM   2342 HG21 THR   162      57.424  68.392  35.593  1.00  0.00           H  
ATOM   2343 HG22 THR   162      59.012  67.523  35.191  1.00  0.00           H  
ATOM   2344 HG23 THR   162      57.844  66.692  36.085  1.00  0.00           H  
ATOM   2345  OG1 THR   162      57.561  68.771  37.908  1.00  0.00           O  
ATOM   2346  HG1 THR   162      57.114  69.399  37.320  1.00  0.00           H  
ATOM   2347  C   THR   162      59.948  67.956  39.263  1.00  0.00           C  
ATOM   2348  O   THR   162      59.458  67.490  40.321  1.00  0.00           O  
ATOM   2349  N   LYS   163      60.764  69.011  39.343  1.00  0.00           N  
ATOM   2350  H   LYS   163      61.109  69.523  38.542  1.00  0.00           H  
ATOM   2351  CA  LYS   163      61.206  69.637  40.588  1.00  0.00           C  
ATOM   2352  HA  LYS   163      61.547  68.910  41.321  1.00  0.00           H  
ATOM   2353  CB  LYS   163      62.277  70.599  40.309  1.00  0.00           C  
ATOM   2354  HB2 LYS   163      62.040  71.281  39.495  1.00  0.00           H  
ATOM   2355  HB3 LYS   163      62.436  71.231  41.181  1.00  0.00           H  
ATOM   2356  CG  LYS   163      63.556  69.943  39.939  1.00  0.00           C  
ATOM   2357  HG2 LYS   163      63.502  69.282  39.076  1.00  0.00           H  
ATOM   2358  HG3 LYS   163      64.102  70.789  39.526  1.00  0.00           H  
ATOM   2359  CD  LYS   163      64.181  69.295  41.134  1.00  0.00           C  
ATOM   2360  HD2 LYS   163      64.511  70.065  41.828  1.00  0.00           H  
ATOM   2361  HD3 LYS   163      63.432  68.726  41.681  1.00  0.00           H  
ATOM   2362  CE  LYS   163      65.490  68.514  40.857  1.00  0.00           C  
ATOM   2363  HE2 LYS   163      65.166  67.605  40.356  1.00  0.00           H  
ATOM   2364  HE3 LYS   163      66.164  69.108  40.245  1.00  0.00           H  
ATOM   2365  NZ  LYS   163      66.148  68.206  42.153  1.00  0.00           N  
ATOM   2366  HZ1 LYS   163      66.255  69.110  42.648  1.00  0.00           H  
ATOM   2367  HZ2 LYS   163      65.623  67.532  42.739  1.00  0.00           H  
ATOM   2368  HZ3 LYS   163      67.118  67.848  42.100  1.00  0.00           H  
ATOM   2369  C   LYS   163      59.949  70.208  41.283  1.00  0.00           C  
ATOM   2370  O   LYS   163      59.997  70.456  42.463  1.00  0.00           O  
ATOM   2371  N   GLN   164      58.793  70.409  40.645  1.00  0.00           N  
ATOM   2372  H   GLN   164      58.796  70.304  39.640  1.00  0.00           H  
ATOM   2373  CA  GLN   164      57.699  71.088  41.302  1.00  0.00           C  
ATOM   2374  HA  GLN   164      57.781  70.719  42.322  1.00  0.00           H  
ATOM   2375  CB  GLN   164      57.991  72.616  41.208  1.00  0.00           C  
ATOM   2376  HB2 GLN   164      59.027  72.894  41.390  1.00  0.00           H  
ATOM   2377  HB3 GLN   164      57.673  72.944  40.221  1.00  0.00           H  
ATOM   2378  CG  GLN   164      57.211  73.463  42.174  1.00  0.00           C  
ATOM   2379  HG2 GLN   164      57.467  74.505  41.992  1.00  0.00           H  
ATOM   2380  HG3 GLN   164      56.145  73.363  41.980  1.00  0.00           H  
ATOM   2381  CD  GLN   164      57.402  73.260  43.676  1.00  0.00           C  
ATOM   2382  OE1 GLN   164      57.956  72.259  44.052  1.00  0.00           O  
ATOM   2383  NE2 GLN   164      57.127  74.193  44.513  1.00  0.00           N  
ATOM   2384 HE21 GLN   164      57.495  73.970  45.428  1.00  0.00           H  
ATOM   2385 HE22 GLN   164      56.429  74.914  44.382  1.00  0.00           H  
ATOM   2386  C   GLN   164      56.390  70.646  40.675  1.00  0.00           C  
ATOM   2387  O   GLN   164      55.508  71.364  40.265  1.00  0.00           O  
ATOM   2388  N   GLY   165      56.225  69.242  40.709  1.00  0.00           N  
ATOM   2389  H   GLY   165      56.836  68.657  41.263  1.00  0.00           H  
ATOM   2390  CA  GLY   165      55.310  68.521  39.831  1.00  0.00           C  
ATOM   2391  HA2 GLY   165      54.311  68.539  40.259  1.00  0.00           H  
ATOM   2392  HA3 GLY   165      55.340  69.022  38.866  1.00  0.00           H  
ATOM   2393  C   GLY   165      55.725  67.087  39.676  1.00  0.00           C  
ATOM   2394  O   GLY   165      56.634  66.458  40.291  1.00  0.00           O  
ATOM   2395  N   VAL   166      55.030  66.531  38.647  1.00  0.00           N  
ATOM   2396  H   VAL   166      54.317  67.157  38.296  1.00  0.00           H  
ATOM   2397  CA  VAL   166      55.033  65.174  38.253  1.00  0.00           C  
ATOM   2398  HA  VAL   166      56.072  64.912  38.441  1.00  0.00           H  
ATOM   2399  CB  VAL   166      54.061  64.353  39.101  1.00  0.00           C  
ATOM   2400  HB  VAL   166      54.327  64.674  40.106  1.00  0.00           H  
ATOM   2401  CG1 VAL   166      52.551  64.643  38.957  1.00  0.00           C  
ATOM   2402 HG11 VAL   166      52.081  63.950  39.653  1.00  0.00           H  
ATOM   2403 HG12 VAL   166      52.384  65.694  39.182  1.00  0.00           H  
ATOM   2404 HG13 VAL   166      52.263  64.548  37.912  1.00  0.00           H  
ATOM   2405  CG2 VAL   166      54.421  62.829  38.957  1.00  0.00           C  
ATOM   2406 HG21 VAL   166      53.991  62.440  38.036  1.00  0.00           H  
ATOM   2407 HG22 VAL   166      55.500  62.739  38.847  1.00  0.00           H  
ATOM   2408 HG23 VAL   166      54.094  62.238  39.810  1.00  0.00           H  
ATOM   2409  C   VAL   166      54.759  65.074  36.709  1.00  0.00           C  
ATOM   2410  O   VAL   166      53.999  65.893  36.175  1.00  0.00           O  
ATOM   2411  N   ALA   167      55.574  64.243  36.072  1.00  0.00           N  
ATOM   2412  H   ALA   167      56.211  63.611  36.539  1.00  0.00           H  
ATOM   2413  CA  ALA   167      55.637  64.169  34.637  1.00  0.00           C  
ATOM   2414  HA  ALA   167      54.779  64.720  34.258  1.00  0.00           H  
ATOM   2415  CB  ALA   167      56.924  64.658  33.959  1.00  0.00           C  
ATOM   2416  HB1 ALA   167      57.780  64.033  34.206  1.00  0.00           H  
ATOM   2417  HB2 ALA   167      56.694  64.743  32.899  1.00  0.00           H  
ATOM   2418  HB3 ALA   167      57.042  65.678  34.320  1.00  0.00           H  
ATOM   2419  C   ALA   167      55.339  62.702  34.229  1.00  0.00           C  
ATOM   2420  O   ALA   167      55.809  61.705  34.840  1.00  0.00           O  
ATOM   2421  N   GLU   168      54.494  62.560  33.202  1.00  0.00           N  
ATOM   2422  H   GLU   168      54.006  63.354  32.808  1.00  0.00           H  
ATOM   2423  CA  GLU   168      53.837  61.267  33.016  1.00  0.00           C  
ATOM   2424  HA  GLU   168      54.529  60.485  33.320  1.00  0.00           H  
ATOM   2425  CB  GLU   168      52.636  61.168  33.972  1.00  0.00           C  
ATOM   2426  HB2 GLU   168      52.419  60.103  34.021  1.00  0.00           H  
ATOM   2427  HB3 GLU   168      52.996  61.375  34.978  1.00  0.00           H  
ATOM   2428  CG  GLU   168      51.366  61.900  33.650  1.00  0.00           C  
ATOM   2429  HG2 GLU   168      51.010  62.262  34.612  1.00  0.00           H  
ATOM   2430  HG3 GLU   168      51.476  62.756  32.988  1.00  0.00           H  
ATOM   2431  CD  GLU   168      50.319  60.934  33.064  1.00  0.00           C  
ATOM   2432  OE1 GLU   168      50.175  60.725  31.855  1.00  0.00           O  
ATOM   2433  OE2 GLU   168      49.710  60.233  33.951  1.00  0.00           O  
ATOM   2434  C   GLU   168      53.671  60.985  31.503  1.00  0.00           C  
ATOM   2435  O   GLU   168      53.292  61.832  30.725  1.00  0.00           O  
ATOM   2436  N   ALA   169      53.925  59.691  31.192  1.00  0.00           N  
ATOM   2437  H   ALA   169      54.254  59.062  31.912  1.00  0.00           H  
ATOM   2438  CA  ALA   169      54.095  59.289  29.796  1.00  0.00           C  
ATOM   2439  HA  ALA   169      53.600  59.999  29.138  1.00  0.00           H  
ATOM   2440  CB  ALA   169      55.581  59.322  29.364  1.00  0.00           C  
ATOM   2441  HB1 ALA   169      55.666  58.862  28.381  1.00  0.00           H  
ATOM   2442  HB2 ALA   169      56.018  60.315  29.281  1.00  0.00           H  
ATOM   2443  HB3 ALA   169      56.121  58.711  30.084  1.00  0.00           H  
ATOM   2444  C   ALA   169      53.333  57.943  29.613  1.00  0.00           C  
ATOM   2445  O   ALA   169      53.091  57.322  30.607  1.00  0.00           O  
ATOM   2446  N   ALA   170      52.882  57.539  28.344  1.00  0.00           N  
ATOM   2447  H   ALA   170      52.969  58.165  27.554  1.00  0.00           H  
ATOM   2448  CA  ALA   170      52.512  56.156  28.157  1.00  0.00           C  
ATOM   2449  HA  ALA   170      53.161  55.593  28.824  1.00  0.00           H  
ATOM   2450  CB  ALA   170      51.013  55.958  28.464  1.00  0.00           C  
ATOM   2451  HB1 ALA   170      50.676  56.278  29.447  1.00  0.00           H  
ATOM   2452  HB2 ALA   170      50.468  56.494  27.689  1.00  0.00           H  
ATOM   2453  HB3 ALA   170      50.753  54.901  28.441  1.00  0.00           H  
ATOM   2454  C   ALA   170      52.804  55.705  26.744  1.00  0.00           C  
ATOM   2455  O   ALA   170      52.526  56.436  25.793  1.00  0.00           O  
ATOM   2456  N   GLY   171      53.160  54.383  26.600  1.00  0.00           N  
ATOM   2457  H   GLY   171      53.087  53.663  27.306  1.00  0.00           H  
ATOM   2458  CA  GLY   171      53.714  53.972  25.316  1.00  0.00           C  
ATOM   2459  HA2 GLY   171      52.913  53.740  24.618  1.00  0.00           H  
ATOM   2460  HA3 GLY   171      54.235  54.827  24.890  1.00  0.00           H  
ATOM   2461  C   GLY   171      54.708  52.747  25.285  1.00  0.00           C  
ATOM   2462  O   GLY   171      54.962  52.167  26.322  1.00  0.00           O  
ATOM   2463  N   LYS   172      55.239  52.402  24.121  1.00  0.00           N  
ATOM   2464  H   LYS   172      54.978  52.919  23.293  1.00  0.00           H  
ATOM   2465  CA  LYS   172      55.946  51.133  23.922  1.00  0.00           C  
ATOM   2466  HA  LYS   172      56.219  50.762  24.907  1.00  0.00           H  
ATOM   2467  CB  LYS   172      55.133  50.043  23.150  1.00  0.00           C  
ATOM   2468  HB2 LYS   172      54.110  50.136  23.508  1.00  0.00           H  
ATOM   2469  HB3 LYS   172      55.178  50.155  22.069  1.00  0.00           H  
ATOM   2470  CG  LYS   172      55.590  48.603  23.560  1.00  0.00           C  
ATOM   2471  HG2 LYS   172      56.661  48.449  23.440  1.00  0.00           H  
ATOM   2472  HG3 LYS   172      55.349  48.420  24.606  1.00  0.00           H  
ATOM   2473  CD  LYS   172      55.006  47.578  22.642  1.00  0.00           C  
ATOM   2474  HD2 LYS   172      53.979  47.847  22.404  1.00  0.00           H  
ATOM   2475  HD3 LYS   172      55.536  47.521  21.693  1.00  0.00           H  
ATOM   2476  CE  LYS   172      55.128  46.262  23.446  1.00  0.00           C  
ATOM   2477  HE2 LYS   172      56.106  45.979  23.066  1.00  0.00           H  
ATOM   2478  HE3 LYS   172      55.090  46.561  24.491  1.00  0.00           H  
ATOM   2479  NZ  LYS   172      54.122  45.220  23.259  1.00  0.00           N  
ATOM   2480  HZ1 LYS   172      54.334  44.395  23.849  1.00  0.00           H  
ATOM   2481  HZ2 LYS   172      53.154  45.569  23.378  1.00  0.00           H  
ATOM   2482  HZ3 LYS   172      54.187  44.798  22.315  1.00  0.00           H  
ATOM   2483  C   LYS   172      57.218  51.381  23.090  1.00  0.00           C  
ATOM   2484  O   LYS   172      57.259  52.039  22.056  1.00  0.00           O  
ATOM   2485  N   THR   173      58.184  50.465  23.368  1.00  0.00           N  
ATOM   2486  H   THR   173      57.955  49.617  23.869  1.00  0.00           H  
ATOM   2487  CA  THR   173      59.560  50.347  22.712  1.00  0.00           C  
ATOM   2488  HA  THR   173      59.705  51.394  22.455  1.00  0.00           H  
ATOM   2489  CB  THR   173      60.537  49.836  23.711  1.00  0.00           C  
ATOM   2490  HB  THR   173      61.530  49.851  23.268  1.00  0.00           H  
ATOM   2491  CG2 THR   173      60.632  50.704  24.957  1.00  0.00           C  
ATOM   2492 HG21 THR   173      59.747  50.647  25.586  1.00  0.00           H  
ATOM   2493 HG22 THR   173      61.532  50.495  25.532  1.00  0.00           H  
ATOM   2494 HG23 THR   173      60.733  51.714  24.566  1.00  0.00           H  
ATOM   2495  OG1 THR   173      60.210  48.538  24.194  1.00  0.00           O  
ATOM   2496  HG1 THR   173      59.429  48.727  24.736  1.00  0.00           H  
ATOM   2497  C   THR   173      59.611  49.536  21.460  1.00  0.00           C  
ATOM   2498  O   THR   173      58.976  48.490  21.407  1.00  0.00           O  
ATOM   2499  N   LYS   174      60.349  50.002  20.463  1.00  0.00           N  
ATOM   2500  H   LYS   174      60.687  50.954  20.504  1.00  0.00           H  
ATOM   2501  CA  LYS   174      60.571  49.432  19.143  1.00  0.00           C  
ATOM   2502  HA  LYS   174      60.416  48.361  19.251  1.00  0.00           H  
ATOM   2503  CB  LYS   174      59.607  49.946  18.087  1.00  0.00           C  
ATOM   2504  HB2 LYS   174      59.744  50.990  17.812  1.00  0.00           H  
ATOM   2505  HB3 LYS   174      59.866  49.301  17.250  1.00  0.00           H  
ATOM   2506  CG  LYS   174      58.149  49.682  18.441  1.00  0.00           C  
ATOM   2507  HG2 LYS   174      57.962  48.645  18.713  1.00  0.00           H  
ATOM   2508  HG3 LYS   174      57.750  50.339  19.211  1.00  0.00           H  
ATOM   2509  CD  LYS   174      57.279  49.910  17.216  1.00  0.00           C  
ATOM   2510  HD2 LYS   174      56.281  49.693  17.592  1.00  0.00           H  
ATOM   2511  HD3 LYS   174      57.458  50.887  16.771  1.00  0.00           H  
ATOM   2512  CE  LYS   174      57.385  48.860  16.079  1.00  0.00           C  
ATOM   2513  HE2 LYS   174      58.344  48.725  15.585  1.00  0.00           H  
ATOM   2514  HE3 LYS   174      57.015  47.945  16.536  1.00  0.00           H  
ATOM   2515  NZ  LYS   174      56.445  49.175  14.920  1.00  0.00           N  
ATOM   2516  HZ1 LYS   174      56.703  50.120  14.584  1.00  0.00           H  
ATOM   2517  HZ2 LYS   174      56.499  48.443  14.189  1.00  0.00           H  
ATOM   2518  HZ3 LYS   174      55.439  49.254  15.156  1.00  0.00           H  
ATOM   2519  C   LYS   174      62.009  49.744  18.732  1.00  0.00           C  
ATOM   2520  O   LYS   174      62.533  50.810  18.873  1.00  0.00           O  
ATOM   2521  N   GLU   175      62.604  48.801  17.953  1.00  0.00           N  
ATOM   2522  H   GLU   175      62.118  47.966  17.655  1.00  0.00           H  
ATOM   2523  CA  GLU   175      63.834  48.993  17.249  1.00  0.00           C  
ATOM   2524  HA  GLU   175      63.968  48.067  16.696  1.00  0.00           H  
ATOM   2525  CB  GLU   175      63.801  50.151  16.248  1.00  0.00           C  
ATOM   2526  HB2 GLU   175      63.615  51.095  16.755  1.00  0.00           H  
ATOM   2527  HB3 GLU   175      64.717  50.212  15.665  1.00  0.00           H  
ATOM   2528  CG  GLU   175      62.572  50.056  15.320  1.00  0.00           C  
ATOM   2529  HG2 GLU   175      61.700  49.976  15.966  1.00  0.00           H  
ATOM   2530  HG3 GLU   175      62.365  50.957  14.746  1.00  0.00           H  
ATOM   2531  CD  GLU   175      62.628  48.819  14.395  1.00  0.00           C  
ATOM   2532  OE1 GLU   175      63.268  48.960  13.335  1.00  0.00           O  
ATOM   2533  OE2 GLU   175      61.993  47.739  14.656  1.00  0.00           O  
ATOM   2534  C   GLU   175      64.986  49.146  18.210  1.00  0.00           C  
ATOM   2535  O   GLU   175      65.971  49.837  17.875  1.00  0.00           O  
ATOM   2536  N   GLY   176      64.855  48.687  19.410  1.00  0.00           N  
ATOM   2537  H   GLY   176      63.989  48.240  19.678  1.00  0.00           H  
ATOM   2538  CA  GLY   176      65.813  48.917  20.524  1.00  0.00           C  
ATOM   2539  HA2 GLY   176      65.616  48.063  21.168  1.00  0.00           H  
ATOM   2540  HA3 GLY   176      66.761  48.788  20.007  1.00  0.00           H  
ATOM   2541  C   GLY   176      65.802  50.324  21.123  1.00  0.00           C  
ATOM   2542  O   GLY   176      66.405  50.390  22.179  1.00  0.00           O  
ATOM   2543  N   VAL   177      65.192  51.393  20.484  1.00  0.00           N  
ATOM   2544  H   VAL   177      64.905  51.243  19.527  1.00  0.00           H  
ATOM   2545  CA  VAL   177      65.665  52.771  20.835  1.00  0.00           C  
ATOM   2546  HA  VAL   177      65.705  52.786  21.922  1.00  0.00           H  
ATOM   2547  CB  VAL   177      67.097  53.102  20.332  1.00  0.00           C  
ATOM   2548  HB  VAL   177      67.800  52.311  20.584  1.00  0.00           H  
ATOM   2549  CG1 VAL   177      67.063  53.287  18.814  1.00  0.00           C  
ATOM   2550 HG11 VAL   177      68.100  53.391  18.500  1.00  0.00           H  
ATOM   2551 HG12 VAL   177      66.643  52.394  18.356  1.00  0.00           H  
ATOM   2552 HG13 VAL   177      66.378  54.096  18.569  1.00  0.00           H  
ATOM   2553  CG2 VAL   177      67.645  54.348  20.917  1.00  0.00           C  
ATOM   2554 HG21 VAL   177      67.132  55.181  20.440  1.00  0.00           H  
ATOM   2555 HG22 VAL   177      67.514  54.232  21.991  1.00  0.00           H  
ATOM   2556 HG23 VAL   177      68.672  54.484  20.583  1.00  0.00           H  
ATOM   2557  C   VAL   177      64.615  53.765  20.365  1.00  0.00           C  
ATOM   2558  O   VAL   177      64.464  54.896  20.862  1.00  0.00           O  
ATOM   2559  N   LEU   178      63.735  53.337  19.399  1.00  0.00           N  
ATOM   2560  H   LEU   178      63.813  52.440  18.940  1.00  0.00           H  
ATOM   2561  CA  LEU   178      62.582  54.155  18.979  1.00  0.00           C  
ATOM   2562  HA  LEU   178      62.814  55.192  19.213  1.00  0.00           H  
ATOM   2563  CB  LEU   178      62.371  54.051  17.489  1.00  0.00           C  
ATOM   2564  HB2 LEU   178      61.852  53.142  17.190  1.00  0.00           H  
ATOM   2565  HB3 LEU   178      61.649  54.835  17.268  1.00  0.00           H  
ATOM   2566  CG  LEU   178      63.584  54.249  16.626  1.00  0.00           C  
ATOM   2567  HG  LEU   178      64.354  53.532  16.906  1.00  0.00           H  
ATOM   2568  CD1 LEU   178      63.198  54.010  15.173  1.00  0.00           C  
ATOM   2569 HD11 LEU   178      64.111  54.002  14.582  1.00  0.00           H  
ATOM   2570 HD12 LEU   178      62.765  53.023  15.025  1.00  0.00           H  
ATOM   2571 HD13 LEU   178      62.385  54.673  14.882  1.00  0.00           H  
ATOM   2572  CD2 LEU   178      64.187  55.675  16.752  1.00  0.00           C  
ATOM   2573 HD21 LEU   178      63.501  56.479  16.492  1.00  0.00           H  
ATOM   2574 HD22 LEU   178      64.675  55.816  17.714  1.00  0.00           H  
ATOM   2575 HD23 LEU   178      64.947  55.687  15.974  1.00  0.00           H  
ATOM   2576  C   LEU   178      61.371  53.709  19.858  1.00  0.00           C  
ATOM   2577  O   LEU   178      61.321  52.683  20.526  1.00  0.00           O  
ATOM   2578  N   TYR   179      60.362  54.577  19.836  1.00  0.00           N  
ATOM   2579  H   TYR   179      60.541  55.417  19.301  1.00  0.00           H  
ATOM   2580  CA  TYR   179      59.169  54.590  20.628  1.00  0.00           C  
ATOM   2581  HA  TYR   179      58.941  53.619  21.061  1.00  0.00           H  
ATOM   2582  CB  TYR   179      59.480  55.507  21.826  1.00  0.00           C  
ATOM   2583  HB2 TYR   179      60.272  55.037  22.406  1.00  0.00           H  
ATOM   2584  HB3 TYR   179      59.820  56.478  21.473  1.00  0.00           H  
ATOM   2585  CG  TYR   179      58.317  55.724  22.733  1.00  0.00           C  
ATOM   2586  CD1 TYR   179      57.696  56.943  22.625  1.00  0.00           C  
ATOM   2587  HD1 TYR   179      57.782  57.574  21.749  1.00  0.00           H  
ATOM   2588  CE1 TYR   179      56.793  57.332  23.653  1.00  0.00           C  
ATOM   2589  HE1 TYR   179      56.243  58.265  23.621  1.00  0.00           H  
ATOM   2590  CZ  TYR   179      56.518  56.462  24.691  1.00  0.00           C  
ATOM   2591  OH  TYR   179      55.595  56.776  25.679  1.00  0.00           O  
ATOM   2592  HH  TYR   179      55.129  57.620  25.577  1.00  0.00           H  
ATOM   2593  CE2 TYR   179      57.203  55.251  24.786  1.00  0.00           C  
ATOM   2594  HE2 TYR   179      56.989  54.709  25.700  1.00  0.00           H  
ATOM   2595  CD2 TYR   179      58.109  54.895  23.807  1.00  0.00           C  
ATOM   2596  HD2 TYR   179      58.690  53.985  23.895  1.00  0.00           H  
ATOM   2597  C   TYR   179      57.906  55.068  19.932  1.00  0.00           C  
ATOM   2598  O   TYR   179      57.901  55.781  18.978  1.00  0.00           O  
ATOM   2599  N   VAL   180      56.805  54.489  20.455  1.00  0.00           N  
ATOM   2600  H   VAL   180      56.853  54.013  21.346  1.00  0.00           H  
ATOM   2601  CA  VAL   180      55.458  54.651  19.923  1.00  0.00           C  
ATOM   2602  HA  VAL   180      55.384  55.497  19.244  1.00  0.00           H  
ATOM   2603  CB  VAL   180      54.900  53.335  19.200  1.00  0.00           C  
ATOM   2604  HB  VAL   180      55.351  52.442  19.629  1.00  0.00           H  
ATOM   2605  CG1 VAL   180      53.399  53.176  18.957  1.00  0.00           C  
ATOM   2606 HG11 VAL   180      53.134  52.169  18.641  1.00  0.00           H  
ATOM   2607 HG12 VAL   180      52.787  53.308  19.848  1.00  0.00           H  
ATOM   2608 HG13 VAL   180      52.975  53.769  18.149  1.00  0.00           H  
ATOM   2609  CG2 VAL   180      55.573  53.226  17.841  1.00  0.00           C  
ATOM   2610 HG21 VAL   180      56.584  52.827  17.891  1.00  0.00           H  
ATOM   2611 HG22 VAL   180      54.965  52.511  17.291  1.00  0.00           H  
ATOM   2612 HG23 VAL   180      55.614  54.225  17.411  1.00  0.00           H  
ATOM   2613  C   VAL   180      54.648  54.936  21.216  1.00  0.00           C  
ATOM   2614  O   VAL   180      54.466  54.039  22.026  1.00  0.00           O  
ATOM   2615  N   GLY   181      54.216  56.200  21.431  1.00  0.00           N  
ATOM   2616  H   GLY   181      54.190  56.734  20.573  1.00  0.00           H  
ATOM   2617  CA  GLY   181      53.426  56.539  22.617  1.00  0.00           C  
ATOM   2618  HA2 GLY   181      52.475  56.010  22.637  1.00  0.00           H  
ATOM   2619  HA3 GLY   181      53.882  56.252  23.562  1.00  0.00           H  
ATOM   2620  C   GLY   181      53.093  58.008  22.677  1.00  0.00           C  
ATOM   2621  O   GLY   181      53.130  58.669  21.593  1.00  0.00           O  
ATOM   2622  N   SER   182      52.763  58.503  23.840  1.00  0.00           N  
ATOM   2623  H   SER   182      52.831  57.948  24.682  1.00  0.00           H  
ATOM   2624  CA  SER   182      52.476  59.850  24.032  1.00  0.00           C  
ATOM   2625  HA  SER   182      51.508  60.015  23.564  1.00  0.00           H  
ATOM   2626  CB  SER   182      52.278  60.135  25.547  1.00  0.00           C  
ATOM   2627  HB2 SER   182      51.936  61.138  25.791  1.00  0.00           H  
ATOM   2628  HB3 SER   182      51.494  59.482  25.924  1.00  0.00           H  
ATOM   2629  OG  SER   182      53.358  59.831  26.364  1.00  0.00           O  
ATOM   2630  HG  SER   182      54.001  60.547  26.248  1.00  0.00           H  
ATOM   2631  C   SER   182      53.582  60.730  23.590  1.00  0.00           C  
ATOM   2632  O   SER   182      54.743  60.309  23.598  1.00  0.00           O  
ATOM   2633  N   LYS   183      53.221  61.976  23.314  1.00  0.00           N  
ATOM   2634  H   LYS   183      52.217  62.098  23.310  1.00  0.00           H  
ATOM   2635  CA  LYS   183      54.061  62.889  22.491  1.00  0.00           C  
ATOM   2636  HA  LYS   183      54.675  62.210  21.903  1.00  0.00           H  
ATOM   2637  CB  LYS   183      53.156  63.813  21.643  1.00  0.00           C  
ATOM   2638  HB2 LYS   183      52.517  64.421  22.279  1.00  0.00           H  
ATOM   2639  HB3 LYS   183      53.742  64.566  21.118  1.00  0.00           H  
ATOM   2640  CG  LYS   183      52.253  63.106  20.700  1.00  0.00           C  
ATOM   2641  HG2 LYS   183      52.732  62.286  20.170  1.00  0.00           H  
ATOM   2642  HG3 LYS   183      51.491  62.653  21.332  1.00  0.00           H  
ATOM   2643  CD  LYS   183      51.531  63.993  19.608  1.00  0.00           C  
ATOM   2644  HD2 LYS   183      52.356  64.457  19.071  1.00  0.00           H  
ATOM   2645  HD3 LYS   183      51.087  63.358  18.844  1.00  0.00           H  
ATOM   2646  CE  LYS   183      50.570  65.073  20.022  1.00  0.00           C  
ATOM   2647  HE2 LYS   183      51.066  65.489  20.895  1.00  0.00           H  
ATOM   2648  HE3 LYS   183      50.504  65.855  19.269  1.00  0.00           H  
ATOM   2649  NZ  LYS   183      49.139  64.638  20.309  1.00  0.00           N  
ATOM   2650  HZ1 LYS   183      48.839  64.071  19.495  1.00  0.00           H  
ATOM   2651  HZ2 LYS   183      49.285  64.018  21.125  1.00  0.00           H  
ATOM   2652  HZ3 LYS   183      48.485  65.427  20.457  1.00  0.00           H  
ATOM   2653  C   LYS   183      55.126  63.676  23.327  1.00  0.00           C  
ATOM   2654  O   LYS   183      55.120  64.923  23.385  1.00  0.00           O  
ATOM   2655  N   THR   184      56.093  62.899  23.807  1.00  0.00           N  
ATOM   2656  H   THR   184      55.878  61.911  23.807  1.00  0.00           H  
ATOM   2657  CA  THR   184      56.767  63.432  25.019  1.00  0.00           C  
ATOM   2658  HA  THR   184      56.883  64.511  24.945  1.00  0.00           H  
ATOM   2659  CB  THR   184      58.150  62.747  25.109  1.00  0.00           C  
ATOM   2660  HB  THR   184      58.742  63.159  25.923  1.00  0.00           H  
ATOM   2661  CG2 THR   184      57.909  61.210  25.375  1.00  0.00           C  
ATOM   2662 HG21 THR   184      57.211  60.865  24.615  1.00  0.00           H  
ATOM   2663 HG22 THR   184      58.880  60.761  25.175  1.00  0.00           H  
ATOM   2664 HG23 THR   184      57.568  61.215  26.408  1.00  0.00           H  
ATOM   2665  OG1 THR   184      58.937  62.910  23.988  1.00  0.00           O  
ATOM   2666  HG1 THR   184      58.994  63.875  23.918  1.00  0.00           H  
ATOM   2667  C   THR   184      55.886  63.186  26.293  1.00  0.00           C  
ATOM   2668  O   THR   184      55.076  62.273  26.330  1.00  0.00           O  
ATOM   2669  N   LYS   185      55.841  64.102  27.295  1.00  0.00           N  
ATOM   2670  H   LYS   185      56.510  64.860  27.278  1.00  0.00           H  
ATOM   2671  CA  LYS   185      55.171  63.861  28.557  1.00  0.00           C  
ATOM   2672  HA  LYS   185      54.782  62.847  28.608  1.00  0.00           H  
ATOM   2673  CB  LYS   185      56.170  64.038  29.694  1.00  0.00           C  
ATOM   2674  HB2 LYS   185      56.609  65.033  29.705  1.00  0.00           H  
ATOM   2675  HB3 LYS   185      55.681  64.025  30.666  1.00  0.00           H  
ATOM   2676  CG  LYS   185      57.342  63.065  29.692  1.00  0.00           C  
ATOM   2677  HG2 LYS   185      57.087  62.148  29.165  1.00  0.00           H  
ATOM   2678  HG3 LYS   185      58.115  63.495  29.058  1.00  0.00           H  
ATOM   2679  CD  LYS   185      57.861  62.659  31.033  1.00  0.00           C  
ATOM   2680  HD2 LYS   185      58.262  63.532  31.544  1.00  0.00           H  
ATOM   2681  HD3 LYS   185      57.103  62.190  31.657  1.00  0.00           H  
ATOM   2682  CE  LYS   185      59.054  61.713  30.743  1.00  0.00           C  
ATOM   2683  HE2 LYS   185      58.590  60.805  30.368  1.00  0.00           H  
ATOM   2684  HE3 LYS   185      59.703  62.173  30.002  1.00  0.00           H  
ATOM   2685  NZ  LYS   185      59.903  61.498  31.903  1.00  0.00           N  
ATOM   2686  HZ1 LYS   185      60.712  60.870  31.749  1.00  0.00           H  
ATOM   2687  HZ2 LYS   185      60.185  62.311  32.480  1.00  0.00           H  
ATOM   2688  HZ3 LYS   185      59.297  60.922  32.514  1.00  0.00           H  
ATOM   2689  C   LYS   185      54.039  64.813  28.706  1.00  0.00           C  
ATOM   2690  O   LYS   185      53.944  65.900  28.160  1.00  0.00           O  
ATOM   2691  N   GLU   186      53.206  64.508  29.741  1.00  0.00           N  
ATOM   2692  H   GLU   186      53.400  63.721  30.346  1.00  0.00           H  
ATOM   2693  CA  GLU   186      52.220  65.335  30.310  1.00  0.00           C  
ATOM   2694  HA  GLU   186      52.042  66.198  29.672  1.00  0.00           H  
ATOM   2695  CB  GLU   186      50.913  64.614  30.519  1.00  0.00           C  
ATOM   2696  HB2 GLU   186      50.515  64.389  29.531  1.00  0.00           H  
ATOM   2697  HB3 GLU   186      50.973  63.621  30.961  1.00  0.00           H  
ATOM   2698  CG  GLU   186      49.770  65.432  31.209  1.00  0.00           C  
ATOM   2699  HG2 GLU   186      48.926  64.770  31.394  1.00  0.00           H  
ATOM   2700  HG3 GLU   186      50.123  65.840  32.154  1.00  0.00           H  
ATOM   2701  CD  GLU   186      49.237  66.615  30.376  1.00  0.00           C  
ATOM   2702  OE1 GLU   186      48.548  66.409  29.321  1.00  0.00           O  
ATOM   2703  OE2 GLU   186      49.627  67.758  30.700  1.00  0.00           O  
ATOM   2704  C   GLU   186      52.863  65.933  31.557  1.00  0.00           C  
ATOM   2705  O   GLU   186      53.724  65.391  32.268  1.00  0.00           O  
ATOM   2706  N   GLY   187      52.397  67.206  31.867  1.00  0.00           N  
ATOM   2707  H   GLY   187      51.573  67.543  31.387  1.00  0.00           H  
ATOM   2708  CA  GLY   187      52.660  67.701  33.107  1.00  0.00           C  
ATOM   2709  HA2 GLY   187      53.431  67.238  33.718  1.00  0.00           H  
ATOM   2710  HA3 GLY   187      53.011  68.721  32.968  1.00  0.00           H  
ATOM   2711  C   GLY   187      51.426  67.800  34.026  1.00  0.00           C  
ATOM   2712  O   GLY   187      50.414  68.415  33.659  1.00  0.00           O  
ATOM   2713  N   VAL   188      51.555  67.213  35.282  1.00  0.00           N  
ATOM   2714  H   VAL   188      52.485  66.861  35.466  1.00  0.00           H  
ATOM   2715  CA  VAL   188      50.738  67.640  36.429  1.00  0.00           C  
ATOM   2716  HA  VAL   188      49.970  68.286  36.010  1.00  0.00           H  
ATOM   2717  CB  VAL   188      49.938  66.567  37.105  1.00  0.00           C  
ATOM   2718  HB  VAL   188      50.504  65.724  37.498  1.00  0.00           H  
ATOM   2719  CG1 VAL   188      49.077  67.107  38.287  1.00  0.00           C  
ATOM   2720 HG11 VAL   188      48.254  66.472  38.609  1.00  0.00           H  
ATOM   2721 HG12 VAL   188      49.671  67.446  39.134  1.00  0.00           H  
ATOM   2722 HG13 VAL   188      48.538  67.997  37.969  1.00  0.00           H  
ATOM   2723  CG2 VAL   188      48.963  65.935  36.090  1.00  0.00           C  
ATOM   2724 HG21 VAL   188      48.157  66.605  35.797  1.00  0.00           H  
ATOM   2725 HG22 VAL   188      49.402  65.826  35.100  1.00  0.00           H  
ATOM   2726 HG23 VAL   188      48.633  64.989  36.513  1.00  0.00           H  
ATOM   2727  C   VAL   188      51.599  68.453  37.371  1.00  0.00           C  
ATOM   2728  O   VAL   188      52.794  68.179  37.502  1.00  0.00           O  
ATOM   2729  N   VAL   189      51.058  69.541  37.896  1.00  0.00           N  
ATOM   2730  H   VAL   189      50.065  69.684  37.773  1.00  0.00           H  
ATOM   2731  CA  VAL   189      51.742  70.494  38.848  1.00  0.00           C  
ATOM   2732  HA  VAL   189      52.771  70.732  38.591  1.00  0.00           H  
ATOM   2733  CB  VAL   189      50.985  71.864  38.881  1.00  0.00           C  
ATOM   2734  HB  VAL   189      51.622  72.473  39.519  1.00  0.00           H  
ATOM   2735  CG1 VAL   189      50.875  72.536  37.531  1.00  0.00           C  
ATOM   2736 HG11 VAL   189      50.326  73.453  37.732  1.00  0.00           H  
ATOM   2737 HG12 VAL   189      51.873  72.797  37.186  1.00  0.00           H  
ATOM   2738 HG13 VAL   189      50.407  71.973  36.726  1.00  0.00           H  
ATOM   2739  CG2 VAL   189      49.727  71.889  39.668  1.00  0.00           C  
ATOM   2740 HG21 VAL   189      49.440  72.893  39.972  1.00  0.00           H  
ATOM   2741 HG22 VAL   189      48.946  71.430  39.065  1.00  0.00           H  
ATOM   2742 HG23 VAL   189      49.896  71.419  40.634  1.00  0.00           H  
ATOM   2743  C   VAL   189      51.863  69.875  40.174  1.00  0.00           C  
ATOM   2744  O   VAL   189      51.342  68.812  40.416  1.00  0.00           O  
ATOM   2745  N   HIE   190      52.619  70.590  41.041  1.00  0.00           N  
ATOM   2746  H   HIE   190      53.230  71.359  40.801  1.00  0.00           H  
ATOM   2747  CA  HIE   190      52.802  70.149  42.382  1.00  0.00           C  
ATOM   2748  HA  HIE   190      53.290  69.182  42.480  1.00  0.00           H  
ATOM   2749  CB  HIE   190      53.716  71.155  43.106  1.00  0.00           C  
ATOM   2750  HB2 HIE   190      54.677  71.354  42.637  1.00  0.00           H  
ATOM   2751  HB3 HIE   190      53.141  72.068  43.246  1.00  0.00           H  
ATOM   2752  CG  HIE   190      54.224  70.775  44.487  1.00  0.00           C  
ATOM   2753  ND1 HIE   190      54.623  69.566  44.844  1.00  0.00           N  
ATOM   2754  CE1 HIE   190      54.835  69.663  46.150  1.00  0.00           C  
ATOM   2755  HE1 HIE   190      54.960  68.782  46.758  1.00  0.00           H  
ATOM   2756  NE2 HIE   190      54.596  70.886  46.654  1.00  0.00           N  
ATOM   2757  HE2 HIE   190      54.716  71.245  47.608  1.00  0.00           H  
ATOM   2758  CD2 HIE   190      54.251  71.660  45.549  1.00  0.00           C  
ATOM   2759  HD2 HIE   190      54.174  72.734  45.518  1.00  0.00           H  
ATOM   2760  C   HIE   190      51.480  70.256  43.157  1.00  0.00           C  
ATOM   2761  O   HIE   190      50.744  71.230  43.101  1.00  0.00           O  
ATOM   2762  N   GLY   191      51.328  69.268  44.099  1.00  0.00           N  
ATOM   2763  H   GLY   191      52.005  68.523  44.194  1.00  0.00           H  
ATOM   2764  CA  GLY   191      50.178  69.330  45.021  1.00  0.00           C  
ATOM   2765  HA2 GLY   191      50.380  68.701  45.886  1.00  0.00           H  
ATOM   2766  HA3 GLY   191      50.081  70.329  45.439  1.00  0.00           H  
ATOM   2767  C   GLY   191      48.848  69.009  44.446  1.00  0.00           C  
ATOM   2768  O   GLY   191      47.853  69.503  44.896  1.00  0.00           O  
ATOM   2769  N   VAL   192      48.943  67.916  43.593  1.00  0.00           N  
ATOM   2770  H   VAL   192      49.847  67.509  43.392  1.00  0.00           H  
ATOM   2771  CA  VAL   192      47.799  67.440  42.851  1.00  0.00           C  
ATOM   2772  HA  VAL   192      46.851  67.612  43.356  1.00  0.00           H  
ATOM   2773  CB  VAL   192      47.696  68.116  41.459  1.00  0.00           C  
ATOM   2774  HB  VAL   192      48.568  67.810  40.885  1.00  0.00           H  
ATOM   2775  CG1 VAL   192      46.462  67.619  40.594  1.00  0.00           C  
ATOM   2776 HG11 VAL   192      46.613  66.686  40.054  1.00  0.00           H  
ATOM   2777 HG12 VAL   192      45.591  67.513  41.237  1.00  0.00           H  
ATOM   2778 HG13 VAL   192      46.194  68.375  39.858  1.00  0.00           H  
ATOM   2779  CG2 VAL   192      47.614  69.639  41.545  1.00  0.00           C  
ATOM   2780 HG21 VAL   192      46.724  69.943  42.092  1.00  0.00           H  
ATOM   2781 HG22 VAL   192      48.441  70.029  42.134  1.00  0.00           H  
ATOM   2782 HG23 VAL   192      47.626  70.107  40.563  1.00  0.00           H  
ATOM   2783  C   VAL   192      47.904  65.946  42.693  1.00  0.00           C  
ATOM   2784  O   VAL   192      48.973  65.393  42.471  1.00  0.00           O  
ATOM   2785  N   ALA   193      46.827  65.245  43.065  1.00  0.00           N  
ATOM   2786  H   ALA   193      45.929  65.710  43.085  1.00  0.00           H  
ATOM   2787  CA  ALA   193      46.779  63.760  42.954  1.00  0.00           C  
ATOM   2788  HA  ALA   193      47.617  63.346  43.510  1.00  0.00           H  
ATOM   2789  CB  ALA   193      45.434  63.283  43.628  1.00  0.00           C  
ATOM   2790  HB1 ALA   193      44.618  63.123  42.926  1.00  0.00           H  
ATOM   2791  HB2 ALA   193      45.662  62.310  44.059  1.00  0.00           H  
ATOM   2792  HB3 ALA   193      45.224  63.918  44.487  1.00  0.00           H  
ATOM   2793  C   ALA   193      46.846  63.288  41.537  1.00  0.00           C  
ATOM   2794  O   ALA   193      46.062  63.766  40.668  1.00  0.00           O  
ATOM   2795  N   THR   194      47.714  62.291  41.310  1.00  0.00           N  
ATOM   2796  H   THR   194      48.193  61.921  42.119  1.00  0.00           H  
ATOM   2797  CA  THR   194      47.757  61.566  40.026  1.00  0.00           C  
ATOM   2798  HA  THR   194      48.543  60.843  40.234  1.00  0.00           H  
ATOM   2799  CB  THR   194      48.136  62.304  38.743  1.00  0.00           C  
ATOM   2800  HB  THR   194      47.308  62.902  38.368  1.00  0.00           H  
ATOM   2801  CG2 THR   194      49.383  63.129  39.011  1.00  0.00           C  
ATOM   2802 HG21 THR   194      49.199  63.908  39.748  1.00  0.00           H  
ATOM   2803 HG22 THR   194      50.174  62.567  39.505  1.00  0.00           H  
ATOM   2804 HG23 THR   194      49.729  63.626  38.107  1.00  0.00           H  
ATOM   2805  OG1 THR   194      48.479  61.357  37.757  1.00  0.00           O  
ATOM   2806  HG1 THR   194      47.617  60.945  37.594  1.00  0.00           H  
ATOM   2807  C   THR   194      46.437  60.734  39.882  1.00  0.00           C  
ATOM   2808  O   THR   194      45.925  60.622  38.770  1.00  0.00           O  
ATOM   2809  N   VAL   195      46.031  59.916  40.953  1.00  0.00           N  
ATOM   2810  H   VAL   195      46.628  59.785  41.759  1.00  0.00           H  
ATOM   2811  CA  VAL   195      44.731  59.355  41.080  1.00  0.00           C  
ATOM   2812  HA  VAL   195      44.175  59.815  40.266  1.00  0.00           H  
ATOM   2813  CB  VAL   195      44.701  57.861  40.742  1.00  0.00           C  
ATOM   2814  HB  VAL   195      43.634  57.686  40.620  1.00  0.00           H  
ATOM   2815  CG1 VAL   195      45.395  57.374  39.450  1.00  0.00           C  
ATOM   2816 HG11 VAL   195      45.174  58.080  38.652  1.00  0.00           H  
ATOM   2817 HG12 VAL   195      46.472  57.250  39.541  1.00  0.00           H  
ATOM   2818 HG13 VAL   195      44.996  56.402  39.166  1.00  0.00           H  
ATOM   2819  CG2 VAL   195      45.130  56.979  41.895  1.00  0.00           C  
ATOM   2820 HG21 VAL   195      44.504  57.203  42.757  1.00  0.00           H  
ATOM   2821 HG22 VAL   195      44.976  55.923  41.682  1.00  0.00           H  
ATOM   2822 HG23 VAL   195      46.163  57.124  42.204  1.00  0.00           H  
ATOM   2823  C   VAL   195      44.018  59.785  42.418  1.00  0.00           C  
ATOM   2824  O   VAL   195      44.776  60.181  43.353  1.00  0.00           O  
ATOM   2825  N   ALA   196      42.724  59.601  42.577  1.00  0.00           N  
ATOM   2826  H   ALA   196      42.214  59.208  41.797  1.00  0.00           H  
ATOM   2827  CA  ALA   196      42.104  59.603  43.888  1.00  0.00           C  
ATOM   2828  HA  ALA   196      42.865  59.811  44.636  1.00  0.00           H  
ATOM   2829  CB  ALA   196      41.033  60.712  44.032  1.00  0.00           C  
ATOM   2830  HB1 ALA   196      40.723  60.768  45.073  1.00  0.00           H  
ATOM   2831  HB2 ALA   196      41.302  61.680  43.613  1.00  0.00           H  
ATOM   2832  HB3 ALA   196      40.205  60.462  43.371  1.00  0.00           H  
ATOM   2833  C   ALA   196      41.504  58.186  44.255  1.00  0.00           C  
ATOM   2834  O   ALA   196      40.912  57.894  45.227  1.00  0.00           O  
ATOM   2835  N   GLU   197      41.596  57.273  43.259  1.00  0.00           N  
ATOM   2836  H   GLU   197      41.877  57.649  42.364  1.00  0.00           H  
ATOM   2837  CA  GLU   197      41.065  55.911  43.162  1.00  0.00           C  
ATOM   2838  HA  GLU   197      41.445  55.405  44.047  1.00  0.00           H  
ATOM   2839  CB  GLU   197      39.572  55.948  43.216  1.00  0.00           C  
ATOM   2840  HB2 GLU   197      39.153  56.787  43.768  1.00  0.00           H  
ATOM   2841  HB3 GLU   197      39.120  56.090  42.237  1.00  0.00           H  
ATOM   2842  CG  GLU   197      38.778  54.923  43.953  1.00  0.00           C  
ATOM   2843  HG2 GLU   197      39.377  54.649  44.820  1.00  0.00           H  
ATOM   2844  HG3 GLU   197      37.843  55.392  44.255  1.00  0.00           H  
ATOM   2845  CD  GLU   197      38.289  53.771  43.128  1.00  0.00           C  
ATOM   2846  OE1 GLU   197      39.017  52.742  43.075  1.00  0.00           O  
ATOM   2847  OE2 GLU   197      37.232  53.828  42.454  1.00  0.00           O  
ATOM   2848  C   GLU   197      41.566  55.192  41.906  1.00  0.00           C  
ATOM   2849  O   GLU   197      42.134  55.844  41.029  1.00  0.00           O  
ATOM   2850  N   LYS   198      41.271  53.885  41.766  1.00  0.00           N  
ATOM   2851  H   LYS   198      40.542  53.470  42.331  1.00  0.00           H  
ATOM   2852  CA  LYS   198      41.474  53.204  40.471  1.00  0.00           C  
ATOM   2853  HA  LYS   198      42.458  53.304  40.019  1.00  0.00           H  
ATOM   2854  CB  LYS   198      41.315  51.678  40.711  1.00  0.00           C  
ATOM   2855  HB2 LYS   198      42.085  51.328  41.396  1.00  0.00           H  
ATOM   2856  HB3 LYS   198      40.338  51.409  41.106  1.00  0.00           H  
ATOM   2857  CG  LYS   198      41.497  50.877  39.430  1.00  0.00           C  
ATOM   2858  HG2 LYS   198      40.694  51.220  38.781  1.00  0.00           H  
ATOM   2859  HG3 LYS   198      42.446  51.024  38.918  1.00  0.00           H  
ATOM   2860  CD  LYS   198      41.362  49.319  39.579  1.00  0.00           C  
ATOM   2861  HD2 LYS   198      42.349  48.916  39.798  1.00  0.00           H  
ATOM   2862  HD3 LYS   198      40.652  49.151  40.386  1.00  0.00           H  
ATOM   2863  CE  LYS   198      40.851  48.800  38.225  1.00  0.00           C  
ATOM   2864  HE2 LYS   198      40.700  47.724  38.238  1.00  0.00           H  
ATOM   2865  HE3 LYS   198      39.901  49.312  38.092  1.00  0.00           H  
ATOM   2866  NZ  LYS   198      41.714  49.170  37.010  1.00  0.00           N  
ATOM   2867  HZ1 LYS   198      42.676  48.842  37.211  1.00  0.00           H  
ATOM   2868  HZ2 LYS   198      41.323  48.643  36.208  1.00  0.00           H  
ATOM   2869  HZ3 LYS   198      41.676  50.174  36.758  1.00  0.00           H  
ATOM   2870  C   LYS   198      40.529  53.791  39.424  1.00  0.00           C  
ATOM   2871  O   LYS   198      41.034  54.076  38.344  1.00  0.00           O  
ATOM   2872  N   THR   199      39.220  53.994  39.699  1.00  0.00           N  
ATOM   2873  H   THR   199      38.799  53.491  40.468  1.00  0.00           H  
ATOM   2874  CA  THR   199      38.327  54.705  38.714  1.00  0.00           C  
ATOM   2875  HA  THR   199      37.310  54.705  39.102  1.00  0.00           H  
ATOM   2876  CB  THR   199      38.136  54.015  37.349  1.00  0.00           C  
ATOM   2877  HB  THR   199      39.087  53.950  36.825  1.00  0.00           H  
ATOM   2878  CG2 THR   199      37.610  52.575  37.503  1.00  0.00           C  
ATOM   2879 HG21 THR   199      37.362  52.256  36.493  1.00  0.00           H  
ATOM   2880 HG22 THR   199      38.273  51.888  38.026  1.00  0.00           H  
ATOM   2881 HG23 THR   199      36.653  52.593  38.020  1.00  0.00           H  
ATOM   2882  OG1 THR   199      37.249  54.653  36.475  1.00  0.00           O  
ATOM   2883  HG1 THR   199      37.286  54.186  35.626  1.00  0.00           H  
ATOM   2884  C   THR   199      38.899  56.145  38.572  1.00  0.00           C  
ATOM   2885  O   THR   199      39.307  56.758  39.612  1.00  0.00           O  
ATOM   2886  N   LYS   200      38.898  56.885  37.407  1.00  0.00           N  
ATOM   2887  H   LYS   200      38.189  56.633  36.733  1.00  0.00           H  
ATOM   2888  CA  LYS   200      39.851  57.903  36.970  1.00  0.00           C  
ATOM   2889  HA  LYS   200      39.712  58.825  37.529  1.00  0.00           H  
ATOM   2890  CB  LYS   200      41.360  57.515  37.125  1.00  0.00           C  
ATOM   2891  HB2 LYS   200      41.637  57.370  38.167  1.00  0.00           H  
ATOM   2892  HB3 LYS   200      41.596  56.551  36.677  1.00  0.00           H  
ATOM   2893  CG  LYS   200      42.410  58.504  36.805  1.00  0.00           C  
ATOM   2894  HG2 LYS   200      43.402  58.075  36.935  1.00  0.00           H  
ATOM   2895  HG3 LYS   200      42.271  58.712  35.746  1.00  0.00           H  
ATOM   2896  CD  LYS   200      42.328  59.708  37.747  1.00  0.00           C  
ATOM   2897  HD2 LYS   200      41.319  60.072  37.935  1.00  0.00           H  
ATOM   2898  HD3 LYS   200      42.562  59.450  38.778  1.00  0.00           H  
ATOM   2899  CE  LYS   200      43.044  60.924  37.306  1.00  0.00           C  
ATOM   2900  HE2 LYS   200      42.744  61.801  37.874  1.00  0.00           H  
ATOM   2901  HE3 LYS   200      44.115  60.745  37.359  1.00  0.00           H  
ATOM   2902  NZ  LYS   200      42.898  61.277  35.863  1.00  0.00           N  
ATOM   2903  HZ1 LYS   200      43.395  60.573  35.289  1.00  0.00           H  
ATOM   2904  HZ2 LYS   200      41.947  61.288  35.453  1.00  0.00           H  
ATOM   2905  HZ3 LYS   200      43.476  62.113  35.666  1.00  0.00           H  
ATOM   2906  C   LYS   200      39.580  58.036  35.465  1.00  0.00           C  
ATOM   2907  O   LYS   200      39.330  57.070  34.694  1.00  0.00           O  
ATOM   2908  N   GLU   201      39.738  59.262  34.885  1.00  0.00           N  
ATOM   2909  H   GLU   201      39.785  60.095  35.457  1.00  0.00           H  
ATOM   2910  CA  GLU   201      39.496  59.540  33.434  1.00  0.00           C  
ATOM   2911  HA  GLU   201      39.222  58.599  32.963  1.00  0.00           H  
ATOM   2912  CB  GLU   201      38.312  60.439  33.352  1.00  0.00           C  
ATOM   2913  HB2 GLU   201      37.453  59.895  33.739  1.00  0.00           H  
ATOM   2914  HB3 GLU   201      38.528  61.299  33.983  1.00  0.00           H  
ATOM   2915  CG  GLU   201      37.858  60.827  31.961  1.00  0.00           C  
ATOM   2916  HG2 GLU   201      36.943  61.395  32.118  1.00  0.00           H  
ATOM   2917  HG3 GLU   201      38.530  61.512  31.449  1.00  0.00           H  
ATOM   2918  CD  GLU   201      37.535  59.621  30.953  1.00  0.00           C  
ATOM   2919  OE1 GLU   201      38.471  58.870  30.597  1.00  0.00           O  
ATOM   2920  OE2 GLU   201      36.387  59.368  30.484  1.00  0.00           O  
ATOM   2921  C   GLU   201      40.776  60.176  32.823  1.00  0.00           C  
ATOM   2922  O   GLU   201      41.646  60.787  33.454  1.00  0.00           O  
ATOM   2923  N   GLN   202      40.830  60.240  31.462  1.00  0.00           N  
ATOM   2924  H   GLN   202      39.995  59.982  30.955  1.00  0.00           H  
ATOM   2925  CA  GLN   202      41.818  61.046  30.720  1.00  0.00           C  
ATOM   2926  HA  GLN   202      42.299  61.747  31.397  1.00  0.00           H  
ATOM   2927  CB  GLN   202      42.815  60.169  30.044  1.00  0.00           C  
ATOM   2928  HB2 GLN   202      42.259  59.698  29.236  1.00  0.00           H  
ATOM   2929  HB3 GLN   202      43.619  60.796  29.664  1.00  0.00           H  
ATOM   2930  CG  GLN   202      43.455  59.084  30.934  1.00  0.00           C  
ATOM   2931  HG2 GLN   202      43.677  59.459  31.930  1.00  0.00           H  
ATOM   2932  HG3 GLN   202      42.809  58.220  31.077  1.00  0.00           H  
ATOM   2933  CD  GLN   202      44.718  58.445  30.400  1.00  0.00           C  
ATOM   2934  OE1 GLN   202      45.211  58.737  29.289  1.00  0.00           O  
ATOM   2935  NE2 GLN   202      45.322  57.526  31.098  1.00  0.00           N  
ATOM   2936 HE21 GLN   202      46.305  57.317  30.984  1.00  0.00           H  
ATOM   2937 HE22 GLN   202      44.905  57.246  31.975  1.00  0.00           H  
ATOM   2938  C   GLN   202      41.166  61.817  29.594  1.00  0.00           C  
ATOM   2939  O   GLN   202      40.075  61.477  29.167  1.00  0.00           O  
ATOM   2940  N   VAL   203      41.985  62.785  29.096  1.00  0.00           N  
ATOM   2941  H   VAL   203      42.841  63.056  29.561  1.00  0.00           H  
ATOM   2942  CA  VAL   203      41.629  63.575  27.902  1.00  0.00           C  
ATOM   2943  HA  VAL   203      40.571  63.799  28.014  1.00  0.00           H  
ATOM   2944  CB  VAL   203      42.358  64.923  27.989  1.00  0.00           C  
ATOM   2945  HB  VAL   203      42.072  65.489  27.105  1.00  0.00           H  
ATOM   2946  CG1 VAL   203      41.871  65.661  29.268  1.00  0.00           C  
ATOM   2947 HG11 VAL   203      41.979  65.242  30.266  1.00  0.00           H  
ATOM   2948 HG12 VAL   203      42.453  66.576  29.182  1.00  0.00           H  
ATOM   2949 HG13 VAL   203      40.801  65.809  29.131  1.00  0.00           H  
ATOM   2950  CG2 VAL   203      43.847  64.870  27.893  1.00  0.00           C  
ATOM   2951 HG21 VAL   203      44.222  65.845  27.588  1.00  0.00           H  
ATOM   2952 HG22 VAL   203      44.364  64.640  28.822  1.00  0.00           H  
ATOM   2953 HG23 VAL   203      44.052  64.125  27.127  1.00  0.00           H  
ATOM   2954  C   VAL   203      41.851  62.803  26.539  1.00  0.00           C  
ATOM   2955  O   VAL   203      42.553  61.756  26.438  1.00  0.00           O  
ATOM   2956  N   THR   204      41.264  63.436  25.516  1.00  0.00           N  
ATOM   2957  H   THR   204      40.525  64.086  25.746  1.00  0.00           H  
ATOM   2958  CA  THR   204      41.378  63.160  24.103  1.00  0.00           C  
ATOM   2959  HA  THR   204      40.643  63.801  23.620  1.00  0.00           H  
ATOM   2960  CB  THR   204      41.032  61.756  23.803  1.00  0.00           C  
ATOM   2961  HB  THR   204      41.570  61.057  24.439  1.00  0.00           H  
ATOM   2962  CG2 THR   204      39.574  61.518  24.158  1.00  0.00           C  
ATOM   2963 HG21 THR   204      39.105  60.598  23.816  1.00  0.00           H  
ATOM   2964 HG22 THR   204      39.328  61.531  25.218  1.00  0.00           H  
ATOM   2965 HG23 THR   204      38.982  62.393  23.898  1.00  0.00           H  
ATOM   2966  OG1 THR   204      41.285  61.466  22.433  1.00  0.00           O  
ATOM   2967  HG1 THR   204      41.054  60.528  22.351  1.00  0.00           H  
ATOM   2968  C   THR   204      42.717  63.659  23.537  1.00  0.00           C  
ATOM   2969  O   THR   204      43.628  63.964  24.335  1.00  0.00           O  
ATOM   2970  N   ASN   205      42.830  63.901  22.200  1.00  0.00           N  
ATOM   2971  H   ASN   205      41.977  64.025  21.671  1.00  0.00           H  
ATOM   2972  CA  ASN   205      44.043  64.119  21.502  1.00  0.00           C  
ATOM   2973  HA  ASN   205      44.843  64.320  22.210  1.00  0.00           H  
ATOM   2974  CB  ASN   205      44.332  62.853  20.655  1.00  0.00           C  
ATOM   2975  HB2 ASN   205      43.772  61.977  20.974  1.00  0.00           H  
ATOM   2976  HB3 ASN   205      43.948  62.931  19.640  1.00  0.00           H  
ATOM   2977  CG  ASN   205      45.828  62.554  20.686  1.00  0.00           C  
ATOM   2978  OD1 ASN   205      46.650  63.386  20.357  1.00  0.00           O  
ATOM   2979  ND2 ASN   205      46.140  61.331  20.934  1.00  0.00           N  
ATOM   2980 HD21 ASN   205      47.119  61.079  20.924  1.00  0.00           H  
ATOM   2981 HD22 ASN   205      45.445  60.664  21.242  1.00  0.00           H  
ATOM   2982  C   ASN   205      43.863  65.305  20.630  1.00  0.00           C  
ATOM   2983  O   ASN   205      42.796  65.544  20.102  1.00  0.00           O  
ATOM   2984  N   VAL   206      45.050  65.864  20.256  1.00  0.00           N  
ATOM   2985  H   VAL   206      45.886  65.566  20.740  1.00  0.00           H  
ATOM   2986  CA  VAL   206      45.178  66.916  19.260  1.00  0.00           C  
ATOM   2987  HA  VAL   206      44.441  66.668  18.499  1.00  0.00           H  
ATOM   2988  CB  VAL   206      44.717  68.322  19.911  1.00  0.00           C  
ATOM   2989  HB  VAL   206      43.741  68.202  20.377  1.00  0.00           H  
ATOM   2990  CG1 VAL   206      45.819  68.976  20.680  1.00  0.00           C  
ATOM   2991 HG11 VAL   206      46.695  69.200  20.074  1.00  0.00           H  
ATOM   2992 HG12 VAL   206      45.468  69.931  21.063  1.00  0.00           H  
ATOM   2993 HG13 VAL   206      46.062  68.279  21.480  1.00  0.00           H  
ATOM   2994  CG2 VAL   206      44.390  69.394  18.796  1.00  0.00           C  
ATOM   2995 HG21 VAL   206      44.269  70.380  19.240  1.00  0.00           H  
ATOM   2996 HG22 VAL   206      45.304  69.507  18.216  1.00  0.00           H  
ATOM   2997 HG23 VAL   206      43.549  69.072  18.185  1.00  0.00           H  
ATOM   2998  C   VAL   206      46.536  67.041  18.729  1.00  0.00           C  
ATOM   2999  O   VAL   206      47.453  66.676  19.441  1.00  0.00           O  
ATOM   3000  N   GLY   207      46.716  67.611  17.544  1.00  0.00           N  
ATOM   3001  H   GLY   207      45.963  67.961  16.968  1.00  0.00           H  
ATOM   3002  CA  GLY   207      47.892  67.392  16.725  1.00  0.00           C  
ATOM   3003  HA2 GLY   207      47.798  68.069  15.879  1.00  0.00           H  
ATOM   3004  HA3 GLY   207      48.839  67.625  17.206  1.00  0.00           H  
ATOM   3005  C   GLY   207      47.782  65.994  16.181  1.00  0.00           C  
ATOM   3006  O   GLY   207      46.714  65.408  15.985  1.00  0.00           O  
ATOM   3007  N   GLY   208      49.009  65.391  15.953  1.00  0.00           N  
ATOM   3008  H   GLY   208      49.786  65.747  16.493  1.00  0.00           H  
ATOM   3009  CA  GLY   208      49.063  64.008  15.639  1.00  0.00           C  
ATOM   3010  HA2 GLY   208      48.272  63.725  14.948  1.00  0.00           H  
ATOM   3011  HA3 GLY   208      50.032  63.823  15.182  1.00  0.00           H  
ATOM   3012  C   GLY   208      48.972  62.993  16.801  1.00  0.00           C  
ATOM   3013  O   GLY   208      48.665  63.423  17.896  1.00  0.00           O  
ATOM   3014  N   ALA   209      49.198  61.725  16.585  1.00  0.00           N  
ATOM   3015  H   ALA   209      49.767  61.566  15.764  1.00  0.00           H  
ATOM   3016  CA  ALA   209      48.747  60.727  17.514  1.00  0.00           C  
ATOM   3017  HA  ALA   209      47.971  61.128  18.162  1.00  0.00           H  
ATOM   3018  CB  ALA   209      47.967  59.619  16.703  1.00  0.00           C  
ATOM   3019  HB1 ALA   209      48.521  59.099  15.924  1.00  0.00           H  
ATOM   3020  HB2 ALA   209      47.624  58.867  17.410  1.00  0.00           H  
ATOM   3021  HB3 ALA   209      47.071  60.031  16.244  1.00  0.00           H  
ATOM   3022  C   ALA   209      49.898  60.222  18.431  1.00  0.00           C  
ATOM   3023  O   ALA   209      50.099  60.777  19.501  1.00  0.00           O  
ATOM   3024  N   VAL   210      50.570  59.121  18.027  1.00  0.00           N  
ATOM   3025  H   VAL   210      50.409  58.771  17.092  1.00  0.00           H  
ATOM   3026  CA  VAL   210      51.525  58.371  18.861  1.00  0.00           C  
ATOM   3027  HA  VAL   210      51.817  59.016  19.687  1.00  0.00           H  
ATOM   3028  CB  VAL   210      50.866  57.026  19.409  1.00  0.00           C  
ATOM   3029  HB  VAL   210      51.542  56.588  20.141  1.00  0.00           H  
ATOM   3030  CG1 VAL   210      49.459  57.285  20.061  1.00  0.00           C  
ATOM   3031 HG11 VAL   210      48.652  57.560  19.384  1.00  0.00           H  
ATOM   3032 HG12 VAL   210      48.999  56.488  20.642  1.00  0.00           H  
ATOM   3033 HG13 VAL   210      49.573  58.199  20.640  1.00  0.00           H  
ATOM   3034  CG2 VAL   210      50.759  55.981  18.341  1.00  0.00           C  
ATOM   3035 HG21 VAL   210      50.473  56.423  17.389  1.00  0.00           H  
ATOM   3036 HG22 VAL   210      51.740  55.512  18.320  1.00  0.00           H  
ATOM   3037 HG23 VAL   210      49.985  55.332  18.745  1.00  0.00           H  
ATOM   3038  C   VAL   210      52.826  57.942  18.122  1.00  0.00           C  
ATOM   3039  O   VAL   210      53.783  57.431  18.707  1.00  0.00           O  
ATOM   3040  N   VAL   211      52.804  58.155  16.722  1.00  0.00           N  
ATOM   3041  H   VAL   211      52.086  58.696  16.260  1.00  0.00           H  
ATOM   3042  CA  VAL   211      53.897  57.705  15.852  1.00  0.00           C  
ATOM   3043  HA  VAL   211      54.700  57.381  16.510  1.00  0.00           H  
ATOM   3044  CB  VAL   211      53.469  56.570  14.946  1.00  0.00           C  
ATOM   3045  HB  VAL   211      54.416  56.187  14.569  1.00  0.00           H  
ATOM   3046  CG1 VAL   211      52.897  55.318  15.570  1.00  0.00           C  
ATOM   3047 HG11 VAL   211      53.520  54.932  16.375  1.00  0.00           H  
ATOM   3048 HG12 VAL   211      51.883  55.462  15.937  1.00  0.00           H  
ATOM   3049 HG13 VAL   211      53.047  54.540  14.824  1.00  0.00           H  
ATOM   3050  CG2 VAL   211      52.522  56.930  13.865  1.00  0.00           C  
ATOM   3051 HG21 VAL   211      51.465  56.940  14.123  1.00  0.00           H  
ATOM   3052 HG22 VAL   211      52.823  57.905  13.487  1.00  0.00           H  
ATOM   3053 HG23 VAL   211      52.731  56.282  13.016  1.00  0.00           H  
ATOM   3054  C   VAL   211      54.567  58.859  15.114  1.00  0.00           C  
ATOM   3055  O   VAL   211      55.778  58.805  14.900  1.00  0.00           O  
ATOM   3056  N   THR   212      53.911  59.988  14.929  1.00  0.00           N  
ATOM   3057  H   THR   212      52.934  59.872  15.161  1.00  0.00           H  
ATOM   3058  CA  THR   212      54.599  61.291  15.002  1.00  0.00           C  
ATOM   3059  HA  THR   212      55.461  61.222  15.661  1.00  0.00           H  
ATOM   3060  CB  THR   212      53.737  62.297  15.754  1.00  0.00           C  
ATOM   3061  HB  THR   212      54.280  63.232  15.639  1.00  0.00           H  
ATOM   3062  CG2 THR   212      53.561  61.928  17.238  1.00  0.00           C  
ATOM   3063 HG21 THR   212      54.555  61.769  17.651  1.00  0.00           H  
ATOM   3064 HG22 THR   212      53.010  62.717  17.745  1.00  0.00           H  
ATOM   3065 HG23 THR   212      53.079  60.952  17.220  1.00  0.00           H  
ATOM   3066  OG1 THR   212      52.497  62.429  15.144  1.00  0.00           O  
ATOM   3067  HG1 THR   212      52.548  63.258  14.644  1.00  0.00           H  
ATOM   3068  C   THR   212      55.008  61.941  13.695  1.00  0.00           C  
ATOM   3069  O   THR   212      55.601  63.037  13.755  1.00  0.00           O  
ATOM   3070  N   GLY   213      54.576  61.378  12.578  1.00  0.00           N  
ATOM   3071  H   GLY   213      54.016  60.538  12.525  1.00  0.00           H  
ATOM   3072  CA  GLY   213      54.917  62.087  11.305  1.00  0.00           C  
ATOM   3073  HA2 GLY   213      54.260  61.768  10.499  1.00  0.00           H  
ATOM   3074  HA3 GLY   213      54.726  63.158  11.299  1.00  0.00           H  
ATOM   3075  C   GLY   213      56.299  61.822  10.762  1.00  0.00           C  
ATOM   3076  O   GLY   213      56.730  62.435   9.800  1.00  0.00           O  
ATOM   3077  N   VAL   214      57.082  60.920  11.489  1.00  0.00           N  
ATOM   3078  H   VAL   214      56.824  60.603  12.413  1.00  0.00           H  
ATOM   3079  CA  VAL   214      58.495  60.722  11.206  1.00  0.00           C  
ATOM   3080  HA  VAL   214      58.980  61.619  10.828  1.00  0.00           H  
ATOM   3081  CB  VAL   214      59.268  60.438  12.517  1.00  0.00           C  
ATOM   3082  HB  VAL   214      59.196  59.378  12.756  1.00  0.00           H  
ATOM   3083  CG1 VAL   214      60.737  60.714  12.308  1.00  0.00           C  
ATOM   3084 HG11 VAL   214      60.958  61.761  12.110  1.00  0.00           H  
ATOM   3085 HG12 VAL   214      61.245  60.542  13.255  1.00  0.00           H  
ATOM   3086 HG13 VAL   214      61.294  60.063  11.638  1.00  0.00           H  
ATOM   3087  CG2 VAL   214      58.881  61.269  13.730  1.00  0.00           C  
ATOM   3088 HG21 VAL   214      58.201  60.683  14.346  1.00  0.00           H  
ATOM   3089 HG22 VAL   214      59.639  61.671  14.400  1.00  0.00           H  
ATOM   3090 HG23 VAL   214      58.411  62.168  13.336  1.00  0.00           H  
ATOM   3091  C   VAL   214      58.743  59.543  10.278  1.00  0.00           C  
ATOM   3092  O   VAL   214      58.188  58.507  10.420  1.00  0.00           O  
ATOM   3093  N   THR   215      59.748  59.733   9.339  1.00  0.00           N  
ATOM   3094  H   THR   215      60.286  60.567   9.150  1.00  0.00           H  
ATOM   3095  CA  THR   215      60.218  58.626   8.431  1.00  0.00           C  
ATOM   3096  HA  THR   215      61.220  58.931   8.136  1.00  0.00           H  
ATOM   3097  CB  THR   215      59.541  58.646   7.069  1.00  0.00           C  
ATOM   3098  HB  THR   215      60.067  57.943   6.427  1.00  0.00           H  
ATOM   3099  CG2 THR   215      58.082  58.329   7.083  1.00  0.00           C  
ATOM   3100 HG21 THR   215      57.626  58.418   6.099  1.00  0.00           H  
ATOM   3101 HG22 THR   215      57.975  57.335   7.511  1.00  0.00           H  
ATOM   3102 HG23 THR   215      57.594  59.005   7.783  1.00  0.00           H  
ATOM   3103  OG1 THR   215      59.657  59.922   6.494  1.00  0.00           O  
ATOM   3104  HG1 THR   215      59.117  60.552   6.996  1.00  0.00           H  
ATOM   3105  C   THR   215      60.221  57.269   9.117  1.00  0.00           C  
ATOM   3106  O   THR   215      59.701  56.257   8.576  1.00  0.00           O  
ATOM   3107  N   ALA   216      60.864  57.230  10.312  1.00  0.00           N  
ATOM   3108  H   ALA   216      61.504  57.993  10.487  1.00  0.00           H  
ATOM   3109  CA  ALA   216      61.307  55.984  10.793  1.00  0.00           C  
ATOM   3110  HA  ALA   216      61.632  55.399   9.935  1.00  0.00           H  
ATOM   3111  CB  ALA   216      62.512  56.273  11.658  1.00  0.00           C  
ATOM   3112  HB1 ALA   216      62.999  55.331  11.904  1.00  0.00           H  
ATOM   3113  HB2 ALA   216      63.372  56.719  11.163  1.00  0.00           H  
ATOM   3114  HB3 ALA   216      62.241  56.956  12.460  1.00  0.00           H  
ATOM   3115  C   ALA   216      60.354  55.211  11.661  1.00  0.00           C  
ATOM   3116  O   ALA   216      60.670  54.091  12.131  1.00  0.00           O  
ATOM   3117  N   VAL   217      59.157  55.769  11.939  1.00  0.00           N  
ATOM   3118  H   VAL   217      59.001  56.655  11.479  1.00  0.00           H  
ATOM   3119  CA  VAL   217      58.205  55.227  12.895  1.00  0.00           C  
ATOM   3120  HA  VAL   217      58.478  54.184  13.038  1.00  0.00           H  
ATOM   3121  CB  VAL   217      58.120  55.992  14.202  1.00  0.00           C  
ATOM   3122  HB  VAL   217      57.573  56.897  13.943  1.00  0.00           H  
ATOM   3123  CG1 VAL   217      57.563  55.223  15.361  1.00  0.00           C  
ATOM   3124 HG11 VAL   217      57.084  55.836  16.121  1.00  0.00           H  
ATOM   3125 HG12 VAL   217      56.756  54.592  14.992  1.00  0.00           H  
ATOM   3126 HG13 VAL   217      58.278  54.506  15.760  1.00  0.00           H  
ATOM   3127  CG2 VAL   217      59.529  56.408  14.697  1.00  0.00           C  
ATOM   3128 HG21 VAL   217      59.377  56.934  15.637  1.00  0.00           H  
ATOM   3129 HG22 VAL   217      60.099  55.487  14.801  1.00  0.00           H  
ATOM   3130 HG23 VAL   217      60.024  57.020  13.946  1.00  0.00           H  
ATOM   3131  C   VAL   217      56.852  55.182  12.305  1.00  0.00           C  
ATOM   3132  O   VAL   217      56.064  54.274  12.586  1.00  0.00           O  
ATOM   3133  N   ALA   218      56.485  56.217  11.479  1.00  0.00           N  
ATOM   3134  H   ALA   218      57.182  56.814  11.055  1.00  0.00           H  
ATOM   3135  CA  ALA   218      55.088  56.419  11.020  1.00  0.00           C  
ATOM   3136  HA  ALA   218      54.480  55.748  11.623  1.00  0.00           H  
ATOM   3137  CB  ALA   218      54.644  57.747  11.427  1.00  0.00           C  
ATOM   3138  HB1 ALA   218      53.571  57.719  11.248  1.00  0.00           H  
ATOM   3139  HB2 ALA   218      54.976  57.907  12.451  1.00  0.00           H  
ATOM   3140  HB3 ALA   218      54.980  58.619  10.870  1.00  0.00           H  
ATOM   3141  C   ALA   218      54.835  56.060   9.599  1.00  0.00           C  
ATOM   3142  O   ALA   218      53.838  56.563   9.105  1.00  0.00           O  
ATOM   3143  N   GLN   219      55.831  55.515   8.867  1.00  0.00           N  
ATOM   3144  H   GLN   219      56.474  54.912   9.362  1.00  0.00           H  
ATOM   3145  CA  GLN   219      55.646  55.276   7.463  1.00  0.00           C  
ATOM   3146  HA  GLN   219      55.598  56.242   6.965  1.00  0.00           H  
ATOM   3147  CB  GLN   219      56.945  54.511   7.032  1.00  0.00           C  
ATOM   3148  HB2 GLN   219      57.794  54.900   7.589  1.00  0.00           H  
ATOM   3149  HB3 GLN   219      56.907  53.423   7.036  1.00  0.00           H  
ATOM   3150  CG  GLN   219      57.196  54.717   5.540  1.00  0.00           C  
ATOM   3151  HG2 GLN   219      56.257  54.370   5.113  1.00  0.00           H  
ATOM   3152  HG3 GLN   219      57.276  55.783   5.333  1.00  0.00           H  
ATOM   3153  CD  GLN   219      58.440  54.097   4.900  1.00  0.00           C  
ATOM   3154  OE1 GLN   219      59.266  53.439   5.452  1.00  0.00           O  
ATOM   3155  NE2 GLN   219      58.570  54.460   3.652  1.00  0.00           N  
ATOM   3156 HE21 GLN   219      59.091  53.990   2.924  1.00  0.00           H  
ATOM   3157 HE22 GLN   219      57.820  54.976   3.211  1.00  0.00           H  
ATOM   3158  C   GLN   219      54.385  54.413   7.192  1.00  0.00           C  
ATOM   3159  O   GLN   219      54.007  53.541   7.948  1.00  0.00           O  
ATOM   3160  N   LYS   220      53.728  54.751   6.021  1.00  0.00           N  
ATOM   3161  H   LYS   220      53.961  55.622   5.564  1.00  0.00           H  
ATOM   3162  CA  LYS   220      52.755  53.873   5.371  1.00  0.00           C  
ATOM   3163  HA  LYS   220      51.954  53.561   6.037  1.00  0.00           H  
ATOM   3164  CB  LYS   220      52.178  54.533   4.121  1.00  0.00           C  
ATOM   3165  HB2 LYS   220      51.585  55.409   4.375  1.00  0.00           H  
ATOM   3166  HB3 LYS   220      52.977  54.957   3.516  1.00  0.00           H  
ATOM   3167  CG  LYS   220      51.374  53.712   3.152  1.00  0.00           C  
ATOM   3168  HG2 LYS   220      51.999  52.972   2.656  1.00  0.00           H  
ATOM   3169  HG3 LYS   220      50.664  53.004   3.575  1.00  0.00           H  
ATOM   3170  CD  LYS   220      50.830  54.420   1.954  1.00  0.00           C  
ATOM   3171  HD2 LYS   220      51.686  54.899   1.483  1.00  0.00           H  
ATOM   3172  HD3 LYS   220      50.534  53.620   1.277  1.00  0.00           H  
ATOM   3173  CE  LYS   220      49.769  55.451   2.336  1.00  0.00           C  
ATOM   3174  HE2 LYS   220      48.913  54.807   2.517  1.00  0.00           H  
ATOM   3175  HE3 LYS   220      50.053  55.980   3.242  1.00  0.00           H  
ATOM   3176  NZ  LYS   220      49.481  56.343   1.256  1.00  0.00           N  
ATOM   3177  HZ1 LYS   220      48.627  56.855   1.541  1.00  0.00           H  
ATOM   3178  HZ2 LYS   220      50.328  56.908   1.067  1.00  0.00           H  
ATOM   3179  HZ3 LYS   220      49.286  55.808   0.391  1.00  0.00           H  
ATOM   3180  C   LYS   220      53.569  52.585   4.899  1.00  0.00           C  
ATOM   3181  O   LYS   220      53.267  51.385   5.200  1.00  0.00           O  
ATOM   3182  N   THR   221      54.541  52.811   4.000  1.00  0.00           N  
ATOM   3183  H   THR   221      54.838  53.751   3.775  1.00  0.00           H  
ATOM   3184  CA  THR   221      55.102  51.810   3.146  1.00  0.00           C  
ATOM   3185  HA  THR   221      54.299  51.132   2.867  1.00  0.00           H  
ATOM   3186  CB  THR   221      55.716  52.623   2.021  1.00  0.00           C  
ATOM   3187  HB  THR   221      56.469  53.275   2.458  1.00  0.00           H  
ATOM   3188  CG2 THR   221      56.326  51.794   0.957  1.00  0.00           C  
ATOM   3189 HG21 THR   221      57.133  51.232   1.424  1.00  0.00           H  
ATOM   3190 HG22 THR   221      55.581  51.236   0.393  1.00  0.00           H  
ATOM   3191 HG23 THR   221      56.816  52.434   0.227  1.00  0.00           H  
ATOM   3192  OG1 THR   221      54.618  53.446   1.423  1.00  0.00           O  
ATOM   3193  HG1 THR   221      54.890  54.370   1.529  1.00  0.00           H  
ATOM   3194  C   THR   221      56.037  50.925   3.890  1.00  0.00           C  
ATOM   3195  O   THR   221      56.926  51.478   4.591  1.00  0.00           O  
ATOM   3196  N   VAL   222      55.958  49.622   3.711  1.00  0.00           N  
ATOM   3197  H   VAL   222      55.450  49.298   2.898  1.00  0.00           H  
ATOM   3198  CA  VAL   222      56.706  48.627   4.417  1.00  0.00           C  
ATOM   3199  HA  VAL   222      57.556  49.231   4.728  1.00  0.00           H  
ATOM   3200  CB  VAL   222      55.916  48.027   5.583  1.00  0.00           C  
ATOM   3201  HB  VAL   222      56.464  47.215   6.055  1.00  0.00           H  
ATOM   3202  CG1 VAL   222      55.730  48.999   6.729  1.00  0.00           C  
ATOM   3203 HG11 VAL   222      55.227  48.642   7.625  1.00  0.00           H  
ATOM   3204 HG12 VAL   222      56.662  49.512   6.959  1.00  0.00           H  
ATOM   3205 HG13 VAL   222      55.180  49.847   6.324  1.00  0.00           H  
ATOM   3206  CG2 VAL   222      54.488  47.635   5.315  1.00  0.00           C  
ATOM   3207 HG21 VAL   222      54.443  46.924   4.493  1.00  0.00           H  
ATOM   3208 HG22 VAL   222      54.018  47.177   6.183  1.00  0.00           H  
ATOM   3209 HG23 VAL   222      53.910  48.507   5.017  1.00  0.00           H  
ATOM   3210  C   VAL   222      57.082  47.544   3.450  1.00  0.00           C  
ATOM   3211  O   VAL   222      56.320  47.112   2.617  1.00  0.00           O  
ATOM   3212  N   GLU   223      58.278  46.972   3.622  1.00  0.00           N  
ATOM   3213  H   GLU   223      58.961  47.449   4.196  1.00  0.00           H  
ATOM   3214  CA  GLU   223      58.739  45.896   2.776  1.00  0.00           C  
ATOM   3215  HA  GLU   223      58.602  46.097   1.716  1.00  0.00           H  
ATOM   3216  CB  GLU   223      60.202  45.619   3.013  1.00  0.00           C  
ATOM   3217  HB2 GLU   223      60.291  45.294   4.047  1.00  0.00           H  
ATOM   3218  HB3 GLU   223      60.273  44.696   2.442  1.00  0.00           H  
ATOM   3219  CG  GLU   223      61.296  46.639   2.678  1.00  0.00           C  
ATOM   3220  HG2 GLU   223      61.224  47.482   3.362  1.00  0.00           H  
ATOM   3221  HG3 GLU   223      62.221  46.140   2.960  1.00  0.00           H  
ATOM   3222  CD  GLU   223      61.350  47.037   1.187  1.00  0.00           C  
ATOM   3223  OE1 GLU   223      61.569  48.285   0.967  1.00  0.00           O  
ATOM   3224  OE2 GLU   223      61.034  46.338   0.180  1.00  0.00           O  
ATOM   3225  C   GLU   223      57.946  44.627   2.935  1.00  0.00           C  
ATOM   3226  O   GLU   223      57.723  43.854   2.004  1.00  0.00           O  
ATOM   3227  N   GLY   224      57.262  44.409   4.047  1.00  0.00           N  
ATOM   3228  H   GLY   224      57.283  45.214   4.659  1.00  0.00           H  
ATOM   3229  CA  GLY   224      56.675  43.140   4.464  1.00  0.00           C  
ATOM   3230  HA2 GLY   224      57.245  42.352   3.977  1.00  0.00           H  
ATOM   3231  HA3 GLY   224      56.827  43.002   5.532  1.00  0.00           H  
ATOM   3232  C   GLY   224      55.207  42.978   4.106  1.00  0.00           C  
ATOM   3233  O   GLY   224      54.609  41.942   4.295  1.00  0.00           O  
ATOM   3234  N   ALA   225      54.630  44.037   3.519  1.00  0.00           N  
ATOM   3235  H   ALA   225      55.214  44.845   3.346  1.00  0.00           H  
ATOM   3236  CA  ALA   225      53.166  43.957   3.172  1.00  0.00           C  
ATOM   3237  HA  ALA   225      53.182  43.061   2.555  1.00  0.00           H  
ATOM   3238  CB  ALA   225      52.260  43.801   4.455  1.00  0.00           C  
ATOM   3239  HB1 ALA   225      52.139  44.722   5.023  1.00  0.00           H  
ATOM   3240  HB2 ALA   225      51.308  43.473   4.042  1.00  0.00           H  
ATOM   3241  HB3 ALA   225      52.620  43.105   5.210  1.00  0.00           H  
ATOM   3242  C   ALA   225      52.703  45.094   2.249  1.00  0.00           C  
ATOM   3243  O   ALA   225      51.483  45.402   2.139  1.00  0.00           O  
ATOM   3244  N   GLY   226      53.627  45.787   1.571  1.00  0.00           N  
ATOM   3245  H   GLY   226      54.582  45.456   1.584  1.00  0.00           H  
ATOM   3246  CA  GLY   226      53.386  46.961   0.760  1.00  0.00           C  
ATOM   3247  HA2 GLY   226      54.418  47.076   0.435  1.00  0.00           H  
ATOM   3248  HA3 GLY   226      52.856  46.864  -0.185  1.00  0.00           H  
ATOM   3249  C   GLY   226      53.038  48.246   1.565  1.00  0.00           C  
ATOM   3250  O   GLY   226      53.846  49.177   1.540  1.00  0.00           O  
ATOM   3251  N   SER   227      51.779  48.280   2.126  1.00  0.00           N  
ATOM   3252  H   SER   227      51.202  47.451   2.087  1.00  0.00           H  
ATOM   3253  CA  SER   227      51.293  49.362   2.954  1.00  0.00           C  
ATOM   3254  HA  SER   227      52.067  50.029   3.327  1.00  0.00           H  
ATOM   3255  CB  SER   227      50.305  50.195   2.217  1.00  0.00           C  
ATOM   3256  HB2 SER   227      49.931  50.932   2.925  1.00  0.00           H  
ATOM   3257  HB3 SER   227      50.741  50.602   1.308  1.00  0.00           H  
ATOM   3258  OG  SER   227      49.273  49.403   1.783  1.00  0.00           O  
ATOM   3259  HG  SER   227      49.616  48.838   1.073  1.00  0.00           H  
ATOM   3260  C   SER   227      50.740  48.673   4.274  1.00  0.00           C  
ATOM   3261  O   SER   227      50.028  47.653   4.308  1.00  0.00           O  
ATOM   3262  N   ILE   228      51.021  49.288   5.444  1.00  0.00           N  
ATOM   3263  H   ILE   228      51.710  50.023   5.533  1.00  0.00           H  
ATOM   3264  CA  ILE   228      50.038  49.328   6.546  1.00  0.00           C  
ATOM   3265  HA  ILE   228      49.408  48.443   6.502  1.00  0.00           H  
ATOM   3266  CB  ILE   228      50.734  49.443   7.962  1.00  0.00           C  
ATOM   3267  HB  ILE   228      51.191  50.408   8.171  1.00  0.00           H  
ATOM   3268  CG2 ILE   228      49.663  49.349   9.089  1.00  0.00           C  
ATOM   3269 HG21 ILE   228      50.039  49.335  10.110  1.00  0.00           H  
ATOM   3270 HG22 ILE   228      48.926  50.150   9.102  1.00  0.00           H  
ATOM   3271 HG23 ILE   228      49.085  48.435   8.975  1.00  0.00           H  
ATOM   3272  CG1 ILE   228      51.778  48.373   8.122  1.00  0.00           C  
ATOM   3273 HG12 ILE   228      52.587  48.595   7.429  1.00  0.00           H  
ATOM   3274 HG13 ILE   228      52.250  48.596   9.076  1.00  0.00           H  
ATOM   3275  CD1 ILE   228      51.315  46.887   8.023  1.00  0.00           C  
ATOM   3276 HD11 ILE   228      50.632  46.619   8.826  1.00  0.00           H  
ATOM   3277 HD12 ILE   228      50.875  46.759   7.036  1.00  0.00           H  
ATOM   3278 HD13 ILE   228      52.170  46.215   7.971  1.00  0.00           H  
ATOM   3279  C   ILE   228      49.089  50.504   6.499  1.00  0.00           C  
ATOM   3280  O   ILE   228      49.452  51.634   6.243  1.00  0.00           O  
ATOM   3281  N   ALA   229      47.791  50.226   6.681  1.00  0.00           N  
ATOM   3282  H   ALA   229      47.606  49.233   6.737  1.00  0.00           H  
ATOM   3283  CA  ALA   229      46.664  51.130   6.697  1.00  0.00           C  
ATOM   3284  HA  ALA   229      46.944  51.864   5.945  1.00  0.00           H  
ATOM   3285  CB  ALA   229      45.410  50.421   6.266  1.00  0.00           C  
ATOM   3286  HB1 ALA   229      45.443  50.010   5.258  1.00  0.00           H  
ATOM   3287  HB2 ALA   229      45.154  49.650   6.990  1.00  0.00           H  
ATOM   3288  HB3 ALA   229      44.606  51.155   6.260  1.00  0.00           H  
ATOM   3289  C   ALA   229      46.510  51.927   8.054  1.00  0.00           C  
ATOM   3290  O   ALA   229      47.568  52.281   8.610  1.00  0.00           O  
ATOM   3291  N   ALA   230      45.326  52.439   8.458  1.00  0.00           N  
ATOM   3292  H   ALA   230      44.461  52.389   7.938  1.00  0.00           H  
ATOM   3293  CA  ALA   230      45.187  53.631   9.327  1.00  0.00           C  
ATOM   3294  HA  ALA   230      46.118  53.696   9.886  1.00  0.00           H  
ATOM   3295  CB  ALA   230      45.038  54.874   8.573  1.00  0.00           C  
ATOM   3296  HB1 ALA   230      45.069  55.806   9.132  1.00  0.00           H  
ATOM   3297  HB2 ALA   230      45.859  54.866   7.858  1.00  0.00           H  
ATOM   3298  HB3 ALA   230      44.158  54.865   7.933  1.00  0.00           H  
ATOM   3299  C   ALA   230      44.021  53.512  10.288  1.00  0.00           C  
ATOM   3300  O   ALA   230      43.018  52.808  10.112  1.00  0.00           O  
ATOM   3301  N   ALA   231      44.242  54.142  11.433  1.00  0.00           N  
ATOM   3302  H   ALA   231      45.179  54.503  11.555  1.00  0.00           H  
ATOM   3303  CA  ALA   231      43.268  54.359  12.425  1.00  0.00           C  
ATOM   3304  HA  ALA   231      42.263  54.341  12.010  1.00  0.00           H  
ATOM   3305  CB  ALA   231      43.363  53.172  13.308  1.00  0.00           C  
ATOM   3306  HB1 ALA   231      42.678  53.262  14.149  1.00  0.00           H  
ATOM   3307  HB2 ALA   231      43.081  52.299  12.723  1.00  0.00           H  
ATOM   3308  HB3 ALA   231      44.357  53.060  13.735  1.00  0.00           H  
ATOM   3309  C   ALA   231      43.538  55.670  13.187  1.00  0.00           C  
ATOM   3310  O   ALA   231      44.549  56.315  13.001  1.00  0.00           O  
ATOM   3311  N   THR   232      42.679  55.952  14.202  1.00  0.00           N  
ATOM   3312  H   THR   232      41.857  55.364  14.236  1.00  0.00           H  
ATOM   3313  CA  THR   232      42.595  57.221  14.938  1.00  0.00           C  
ATOM   3314  HA  THR   232      42.530  58.032  14.216  1.00  0.00           H  
ATOM   3315  CB  THR   232      43.839  57.431  15.897  1.00  0.00           C  
ATOM   3316  HB  THR   232      44.718  56.956  15.468  1.00  0.00           H  
ATOM   3317  CG2 THR   232      44.205  58.827  16.131  1.00  0.00           C  
ATOM   3318 HG21 THR   232      44.397  59.312  15.175  1.00  0.00           H  
ATOM   3319 HG22 THR   232      43.400  59.262  16.719  1.00  0.00           H  
ATOM   3320 HG23 THR   232      45.110  58.888  16.732  1.00  0.00           H  
ATOM   3321  OG1 THR   232      43.601  56.831  17.170  1.00  0.00           O  
ATOM   3322  HG1 THR   232      44.269  56.130  17.219  1.00  0.00           H  
ATOM   3323  C   THR   232      41.339  57.270  15.802  1.00  0.00           C  
ATOM   3324  O   THR   232      40.820  56.237  16.193  1.00  0.00           O  
ATOM   3325  N   GLY   233      40.735  58.426  16.039  1.00  0.00           N  
ATOM   3326  H   GLY   233      41.131  59.294  15.703  1.00  0.00           H  
ATOM   3327  CA  GLY   233      39.596  58.631  17.023  1.00  0.00           C  
ATOM   3328  HA2 GLY   233      39.275  59.671  17.028  1.00  0.00           H  
ATOM   3329  HA3 GLY   233      38.692  58.143  16.665  1.00  0.00           H  
ATOM   3330  C   GLY   233      40.001  58.165  18.428  1.00  0.00           C  
ATOM   3331  O   GLY   233      39.211  57.445  19.007  1.00  0.00           O  
ATOM   3332  N   PHE   234      41.112  58.646  18.885  1.00  0.00           N  
ATOM   3333  H   PHE   234      41.591  59.288  18.269  1.00  0.00           H  
ATOM   3334  CA  PHE   234      41.875  58.132  20.037  1.00  0.00           C  
ATOM   3335  HA  PHE   234      42.274  57.149  19.795  1.00  0.00           H  
ATOM   3336  CB  PHE   234      43.088  59.062  20.243  1.00  0.00           C  
ATOM   3337  HB2 PHE   234      43.638  59.093  19.305  1.00  0.00           H  
ATOM   3338  HB3 PHE   234      42.673  60.040  20.477  1.00  0.00           H  
ATOM   3339  CG  PHE   234      44.063  58.602  21.308  1.00  0.00           C  
ATOM   3340  CD1 PHE   234      43.988  59.195  22.582  1.00  0.00           C  
ATOM   3341  HD1 PHE   234      43.184  59.894  22.780  1.00  0.00           H  
ATOM   3342  CE1 PHE   234      44.936  58.950  23.514  1.00  0.00           C  
ATOM   3343  HE1 PHE   234      44.803  59.482  24.448  1.00  0.00           H  
ATOM   3344  CZ  PHE   234      46.077  58.209  23.192  1.00  0.00           C  
ATOM   3345  HZ  PHE   234      46.946  58.075  23.826  1.00  0.00           H  
ATOM   3346  CE2 PHE   234      46.195  57.683  21.943  1.00  0.00           C  
ATOM   3347  HE2 PHE   234      47.132  57.257  21.605  1.00  0.00           H  
ATOM   3348  CD2 PHE   234      45.179  57.775  21.002  1.00  0.00           C  
ATOM   3349  HD2 PHE   234      45.371  57.397  20.005  1.00  0.00           H  
ATOM   3350  C   PHE   234      41.038  58.092  21.370  1.00  0.00           C  
ATOM   3351  O   PHE   234      40.494  59.086  21.713  1.00  0.00           O  
ATOM   3352  N   VAL   235      41.066  56.982  22.147  1.00  0.00           N  
ATOM   3353  H   VAL   235      41.415  56.140  21.711  1.00  0.00           H  
ATOM   3354  CA  VAL   235      40.710  57.002  23.549  1.00  0.00           C  
ATOM   3355  HA  VAL   235      40.663  58.020  23.928  1.00  0.00           H  
ATOM   3356  CB  VAL   235      39.356  56.204  23.841  1.00  0.00           C  
ATOM   3357  HB  VAL   235      39.246  55.247  23.336  1.00  0.00           H  
ATOM   3358  CG1 VAL   235      39.239  55.763  25.300  1.00  0.00           C  
ATOM   3359 HG11 VAL   235      38.187  55.579  25.506  1.00  0.00           H  
ATOM   3360 HG12 VAL   235      39.804  54.891  25.623  1.00  0.00           H  
ATOM   3361 HG13 VAL   235      39.383  56.655  25.906  1.00  0.00           H  
ATOM   3362  CG2 VAL   235      38.253  57.204  23.507  1.00  0.00           C  
ATOM   3363 HG21 VAL   235      38.247  58.068  24.168  1.00  0.00           H  
ATOM   3364 HG22 VAL   235      38.382  57.486  22.464  1.00  0.00           H  
ATOM   3365 HG23 VAL   235      37.323  56.642  23.578  1.00  0.00           H  
ATOM   3366  C   VAL   235      41.886  56.268  24.298  1.00  0.00           C  
ATOM   3367  O   VAL   235      42.495  55.344  23.762  1.00  0.00           O  
ATOM   3368  N   LYS   236      42.108  56.627  25.533  1.00  0.00           N  
ATOM   3369  H   LYS   236      41.433  57.203  26.016  1.00  0.00           H  
ATOM   3370  CA  LYS   236      43.121  56.121  26.435  1.00  0.00           C  
ATOM   3371  HA  LYS   236      43.263  55.075  26.176  1.00  0.00           H  
ATOM   3372  CB  LYS   236      44.512  56.779  26.347  1.00  0.00           C  
ATOM   3373  HB2 LYS   236      44.893  56.956  25.343  1.00  0.00           H  
ATOM   3374  HB3 LYS   236      44.444  57.787  26.752  1.00  0.00           H  
ATOM   3375  CG  LYS   236      45.525  55.924  27.067  1.00  0.00           C  
ATOM   3376  HG2 LYS   236      45.425  56.068  28.141  1.00  0.00           H  
ATOM   3377  HG3 LYS   236      45.229  54.879  27.004  1.00  0.00           H  
ATOM   3378  CD  LYS   236      46.924  56.127  26.535  1.00  0.00           C  
ATOM   3379  HD2 LYS   236      47.686  55.451  26.917  1.00  0.00           H  
ATOM   3380  HD3 LYS   236      46.921  55.932  25.464  1.00  0.00           H  
ATOM   3381  CE  LYS   236      47.459  57.538  26.842  1.00  0.00           C  
ATOM   3382  HE2 LYS   236      48.400  57.711  26.326  1.00  0.00           H  
ATOM   3383  HE3 LYS   236      46.789  58.240  26.351  1.00  0.00           H  
ATOM   3384  NZ  LYS   236      47.472  57.844  28.256  1.00  0.00           N  
ATOM   3385  HZ1 LYS   236      46.531  57.664  28.650  1.00  0.00           H  
ATOM   3386  HZ2 LYS   236      48.263  57.406  28.762  1.00  0.00           H  
ATOM   3387  HZ3 LYS   236      47.812  58.813  28.389  1.00  0.00           H  
ATOM   3388  C   LYS   236      42.598  56.145  27.802  1.00  0.00           C  
ATOM   3389  O   LYS   236      41.885  56.985  28.281  1.00  0.00           O  
ATOM   3390  N   LYS   237      42.917  55.130  28.604  1.00  0.00           N  
ATOM   3391  H   LYS   237      43.392  54.365  28.144  1.00  0.00           H  
ATOM   3392  CA  LYS   237      42.511  55.015  29.976  1.00  0.00           C  
ATOM   3393  HA  LYS   237      42.296  55.993  30.400  1.00  0.00           H  
ATOM   3394  CB  LYS   237      41.318  54.027  30.076  1.00  0.00           C  
ATOM   3395  HB2 LYS   237      41.525  53.014  29.736  1.00  0.00           H  
ATOM   3396  HB3 LYS   237      41.116  53.961  31.144  1.00  0.00           H  
ATOM   3397  CG  LYS   237      39.995  54.444  29.420  1.00  0.00           C  
ATOM   3398  HG2 LYS   237      40.125  54.786  28.395  1.00  0.00           H  
ATOM   3399  HG3 LYS   237      39.455  53.510  29.280  1.00  0.00           H  
ATOM   3400  CD  LYS   237      39.087  55.307  30.327  1.00  0.00           C  
ATOM   3401  HD2 LYS   237      38.933  54.786  31.270  1.00  0.00           H  
ATOM   3402  HD3 LYS   237      39.575  56.236  30.615  1.00  0.00           H  
ATOM   3403  CE  LYS   237      37.755  55.592  29.619  1.00  0.00           C  
ATOM   3404  HE2 LYS   237      38.043  56.261  28.812  1.00  0.00           H  
ATOM   3405  HE3 LYS   237      37.226  54.671  29.388  1.00  0.00           H  
ATOM   3406  NZ  LYS   237      36.876  56.415  30.527  1.00  0.00           N  
ATOM   3407  HZ1 LYS   237      37.319  57.296  30.842  1.00  0.00           H  
ATOM   3408  HZ2 LYS   237      36.004  56.739  30.072  1.00  0.00           H  
ATOM   3409  HZ3 LYS   237      36.648  55.886  31.389  1.00  0.00           H  
ATOM   3410  C   LYS   237      43.781  54.446  30.696  1.00  0.00           C  
ATOM   3411  O   LYS   237      44.639  53.774  30.137  1.00  0.00           O  
ATOM   3412  N   ASP   238      43.793  54.661  32.056  1.00  0.00           N  
ATOM   3413  H   ASP   238      43.052  55.227  32.446  1.00  0.00           H  
ATOM   3414  CA  ASP   238      44.615  53.886  32.985  1.00  0.00           C  
ATOM   3415  HA  ASP   238      45.650  53.869  32.651  1.00  0.00           H  
ATOM   3416  CB  ASP   238      44.651  54.517  34.379  1.00  0.00           C  
ATOM   3417  HB2 ASP   238      43.724  54.434  34.943  1.00  0.00           H  
ATOM   3418  HB3 ASP   238      45.516  54.140  34.921  1.00  0.00           H  
ATOM   3419  CG  ASP   238      45.002  55.979  34.322  1.00  0.00           C  
ATOM   3420  OD1 ASP   238      44.124  56.838  33.998  1.00  0.00           O  
ATOM   3421  OD2 ASP   238      46.165  56.292  34.614  1.00  0.00           O  
ATOM   3422  C   ASP   238      44.159  52.414  33.076  1.00  0.00           C  
ATOM   3423  O   ASP   238      42.983  52.080  33.200  1.00  0.00           O  
ATOM   3424  N   GLN   239      45.134  51.520  33.101  1.00  0.00           N  
ATOM   3425  H   GLN   239      46.088  51.802  33.286  1.00  0.00           H  
ATOM   3426  CA  GLN   239      44.899  50.140  33.433  1.00  0.00           C  
ATOM   3427  HA  GLN   239      43.826  50.013  33.558  1.00  0.00           H  
ATOM   3428  CB  GLN   239      45.249  49.285  32.184  1.00  0.00           C  
ATOM   3429  HB2 GLN   239      44.558  49.672  31.438  1.00  0.00           H  
ATOM   3430  HB3 GLN   239      46.274  49.478  31.873  1.00  0.00           H  
ATOM   3431  CG  GLN   239      44.872  47.803  32.243  1.00  0.00           C  
ATOM   3432  HG2 GLN   239      45.638  47.254  32.789  1.00  0.00           H  
ATOM   3433  HG3 GLN   239      44.008  47.732  32.900  1.00  0.00           H  
ATOM   3434  CD  GLN   239      44.717  47.203  30.871  1.00  0.00           C  
ATOM   3435  OE1 GLN   239      45.624  47.040  30.098  1.00  0.00           O  
ATOM   3436  NE2 GLN   239      43.459  46.989  30.419  1.00  0.00           N  
ATOM   3437 HE21 GLN   239      43.298  46.534  29.530  1.00  0.00           H  
ATOM   3438 HE22 GLN   239      42.723  47.104  31.103  1.00  0.00           H  
ATOM   3439  C   GLN   239      45.487  49.723  34.721  1.00  0.00           C  
ATOM   3440  O   GLN   239      45.682  48.526  35.026  1.00  0.00           O  
ATOM   3441  N   LEU   240      45.827  50.731  35.553  1.00  0.00           N  
ATOM   3442  H   LEU   240      45.919  51.657  35.156  1.00  0.00           H  
ATOM   3443  CA  LEU   240      46.430  50.517  36.822  1.00  0.00           C  
ATOM   3444  HA  LEU   240      47.393  50.040  36.655  1.00  0.00           H  
ATOM   3445  CB  LEU   240      46.698  51.877  37.517  1.00  0.00           C  
ATOM   3446  HB2 LEU   240      47.531  51.581  38.152  1.00  0.00           H  
ATOM   3447  HB3 LEU   240      47.048  52.690  36.883  1.00  0.00           H  
ATOM   3448  CG  LEU   240      45.573  52.463  38.393  1.00  0.00           C  
ATOM   3449  HG  LEU   240      45.121  51.722  39.049  1.00  0.00           H  
ATOM   3450  CD1 LEU   240      46.135  53.543  39.342  1.00  0.00           C  
ATOM   3451 HD11 LEU   240      45.472  53.937  40.110  1.00  0.00           H  
ATOM   3452 HD12 LEU   240      46.993  53.152  39.887  1.00  0.00           H  
ATOM   3453 HD13 LEU   240      46.750  54.287  38.839  1.00  0.00           H  
ATOM   3454  CD2 LEU   240      44.427  53.047  37.561  1.00  0.00           C  
ATOM   3455 HD21 LEU   240      44.822  53.884  36.988  1.00  0.00           H  
ATOM   3456 HD22 LEU   240      44.110  52.312  36.823  1.00  0.00           H  
ATOM   3457 HD23 LEU   240      43.545  53.262  38.161  1.00  0.00           H  
ATOM   3458  C   LEU   240      45.574  49.556  37.661  1.00  0.00           C  
ATOM   3459  O   LEU   240      44.463  49.268  37.305  1.00  0.00           O  
ATOM   3460  N   GLY   241      46.098  49.192  38.840  1.00  0.00           N  
ATOM   3461  H   GLY   241      46.992  49.476  39.217  1.00  0.00           H  
ATOM   3462  CA  GLY   241      45.458  48.145  39.683  1.00  0.00           C  
ATOM   3463  HA2 GLY   241      44.393  48.002  39.520  1.00  0.00           H  
ATOM   3464  HA3 GLY   241      45.932  47.181  39.513  1.00  0.00           H  
ATOM   3465  C   GLY   241      45.505  48.629  41.144  1.00  0.00           C  
ATOM   3466  O   GLY   241      44.901  49.632  41.504  1.00  0.00           O  
ATOM   3467  N   LYS   242      46.267  47.940  41.929  1.00  0.00           N  
ATOM   3468  H   LYS   242      46.846  47.139  41.718  1.00  0.00           H  
ATOM   3469  CA  LYS   242      46.194  47.973  43.358  1.00  0.00           C  
ATOM   3470  HA  LYS   242      45.459  48.723  43.643  1.00  0.00           H  
ATOM   3471  CB  LYS   242      45.773  46.559  43.923  1.00  0.00           C  
ATOM   3472  HB2 LYS   242      46.521  45.825  43.631  1.00  0.00           H  
ATOM   3473  HB3 LYS   242      45.641  46.662  44.998  1.00  0.00           H  
ATOM   3474  CG  LYS   242      44.499  46.004  43.346  1.00  0.00           C  
ATOM   3475  HG2 LYS   242      43.676  46.652  43.638  1.00  0.00           H  
ATOM   3476  HG3 LYS   242      44.538  45.855  42.269  1.00  0.00           H  
ATOM   3477  CD  LYS   242      44.117  44.599  43.943  1.00  0.00           C  
ATOM   3478  HD2 LYS   242      44.917  43.899  43.710  1.00  0.00           H  
ATOM   3479  HD3 LYS   242      43.878  44.723  44.998  1.00  0.00           H  
ATOM   3480  CE  LYS   242      42.926  44.071  43.182  1.00  0.00           C  
ATOM   3481  HE2 LYS   242      41.954  44.382  43.557  1.00  0.00           H  
ATOM   3482  HE3 LYS   242      42.925  44.319  42.123  1.00  0.00           H  
ATOM   3483  NZ  LYS   242      43.025  42.631  43.253  1.00  0.00           N  
ATOM   3484  HZ1 LYS   242      43.268  42.436  44.241  1.00  0.00           H  
ATOM   3485  HZ2 LYS   242      42.141  42.133  43.044  1.00  0.00           H  
ATOM   3486  HZ3 LYS   242      43.791  42.335  42.623  1.00  0.00           H  
ATOM   3487  C   LYS   242      47.581  48.396  44.025  1.00  0.00           C  
ATOM   3488  O   LYS   242      48.589  48.345  43.284  1.00  0.00           O  
ATOM   3489  N   ASN   243      47.596  48.733  45.363  1.00  0.00           N  
ATOM   3490  H   ASN   243      46.698  48.831  45.817  1.00  0.00           H  
ATOM   3491  CA  ASN   243      48.850  49.056  46.144  1.00  0.00           C  
ATOM   3492  HA  ASN   243      49.411  49.824  45.616  1.00  0.00           H  
ATOM   3493  CB  ASN   243      48.472  49.587  47.565  1.00  0.00           C  
ATOM   3494  HB2 ASN   243      47.587  50.217  47.497  1.00  0.00           H  
ATOM   3495  HB3 ASN   243      48.179  48.739  48.180  1.00  0.00           H  
ATOM   3496  CG  ASN   243      49.632  50.234  48.173  1.00  0.00           C  
ATOM   3497  OD1 ASN   243      50.162  49.841  49.172  1.00  0.00           O  
ATOM   3498  ND2 ASN   243      49.987  51.425  47.637  1.00  0.00           N  
ATOM   3499 HD21 ASN   243      50.813  51.879  48.003  1.00  0.00           H  
ATOM   3500 HD22 ASN   243      49.482  51.805  46.848  1.00  0.00           H  
ATOM   3501  C   ASN   243      49.580  47.780  46.216  1.00  0.00           C  
ATOM   3502  O   ASN   243      48.959  46.719  46.357  1.00  0.00           O  
ATOM   3503  N   GLU   244      50.947  47.779  46.060  1.00  0.00           N  
ATOM   3504  H   GLU   244      51.410  48.641  45.803  1.00  0.00           H  
ATOM   3505  CA  GLU   244      51.793  46.635  46.335  1.00  0.00           C  
ATOM   3506  HA  GLU   244      51.302  45.892  46.960  1.00  0.00           H  
ATOM   3507  CB  GLU   244      51.979  45.897  44.942  1.00  0.00           C  
ATOM   3508  HB2 GLU   244      50.997  45.761  44.493  1.00  0.00           H  
ATOM   3509  HB3 GLU   244      52.483  46.643  44.331  1.00  0.00           H  
ATOM   3510  CG  GLU   244      52.950  44.653  44.950  1.00  0.00           C  
ATOM   3511  HG2 GLU   244      53.109  44.262  43.947  1.00  0.00           H  
ATOM   3512  HG3 GLU   244      53.918  44.978  45.328  1.00  0.00           H  
ATOM   3513  CD  GLU   244      52.475  43.458  45.756  1.00  0.00           C  
ATOM   3514  OE1 GLU   244      53.342  42.587  46.176  1.00  0.00           O  
ATOM   3515  OE2 GLU   244      51.270  43.257  45.891  1.00  0.00           O  
ATOM   3516  C   GLU   244      53.063  47.185  46.993  1.00  0.00           C  
ATOM   3517  O   GLU   244      53.346  48.325  46.903  1.00  0.00           O  
ATOM   3518  N   GLU   245      53.885  46.250  47.551  1.00  0.00           N  
ATOM   3519  H   GLU   245      53.646  45.268  47.539  1.00  0.00           H  
ATOM   3520  CA  GLU   245      55.189  46.750  48.036  1.00  0.00           C  
ATOM   3521  HA  GLU   245      54.947  47.701  48.505  1.00  0.00           H  
ATOM   3522  CB  GLU   245      55.792  45.717  49.004  1.00  0.00           C  
ATOM   3523  HB2 GLU   245      55.214  45.741  49.926  1.00  0.00           H  
ATOM   3524  HB3 GLU   245      55.635  44.745  48.539  1.00  0.00           H  
ATOM   3525  CG  GLU   245      57.234  46.017  49.426  1.00  0.00           C  
ATOM   3526  HG2 GLU   245      57.560  45.193  50.058  1.00  0.00           H  
ATOM   3527  HG3 GLU   245      57.818  45.922  48.513  1.00  0.00           H  
ATOM   3528  CD  GLU   245      57.576  47.315  50.199  1.00  0.00           C  
ATOM   3529  OE1 GLU   245      57.276  48.371  49.596  1.00  0.00           O  
ATOM   3530  OE2 GLU   245      58.331  47.127  51.176  1.00  0.00           O  
ATOM   3531  C   GLU   245      56.150  47.196  46.884  1.00  0.00           C  
ATOM   3532  O   GLU   245      56.429  46.498  45.850  1.00  0.00           O  
ATOM   3533  N   GLY   246      56.722  48.422  47.074  1.00  0.00           N  
ATOM   3534  H   GLY   246      56.679  48.784  48.018  1.00  0.00           H  
ATOM   3535  CA  GLY   246      57.606  49.053  46.087  1.00  0.00           C  
ATOM   3536  HA2 GLY   246      58.317  49.770  46.491  1.00  0.00           H  
ATOM   3537  HA3 GLY   246      58.233  48.253  45.699  1.00  0.00           H  
ATOM   3538  C   GLY   246      56.804  49.741  44.953  1.00  0.00           C  
ATOM   3539  O   GLY   246      57.429  50.232  44.042  1.00  0.00           O  
ATOM   3540  N   ALA   247      55.457  49.886  45.069  1.00  0.00           N  
ATOM   3541  H   ALA   247      55.018  49.299  45.765  1.00  0.00           H  
ATOM   3542  CA  ALA   247      54.641  50.012  43.881  1.00  0.00           C  
ATOM   3543  HA  ALA   247      55.146  50.704  43.210  1.00  0.00           H  
ATOM   3544  CB  ALA   247      54.616  48.624  43.232  1.00  0.00           C  
ATOM   3545  HB1 ALA   247      54.278  47.906  43.976  1.00  0.00           H  
ATOM   3546  HB2 ALA   247      53.927  48.703  42.394  1.00  0.00           H  
ATOM   3547  HB3 ALA   247      55.585  48.367  42.809  1.00  0.00           H  
ATOM   3548  C   ALA   247      53.236  50.508  44.163  1.00  0.00           C  
ATOM   3549  O   ALA   247      52.259  49.774  44.123  1.00  0.00           O  
ATOM   3550  N   PRO   248      53.025  51.868  44.381  1.00  0.00           N  
ATOM   3551  CD  PRO   248      51.724  52.480  44.361  1.00  0.00           C  
ATOM   3552  HD2 PRO   248      51.052  52.159  45.153  1.00  0.00           H  
ATOM   3553  HD3 PRO   248      51.357  52.213  43.373  1.00  0.00           H  
ATOM   3554  CG  PRO   248      51.950  53.941  44.357  1.00  0.00           C  
ATOM   3555  HG2 PRO   248      52.048  54.252  45.395  1.00  0.00           H  
ATOM   3556  HG3 PRO   248      51.219  54.525  43.801  1.00  0.00           H  
ATOM   3557  CB  PRO   248      53.393  54.091  43.844  1.00  0.00           C  
ATOM   3558  HB2 PRO   248      53.921  54.987  44.164  1.00  0.00           H  
ATOM   3559  HB3 PRO   248      53.353  54.101  42.757  1.00  0.00           H  
ATOM   3560  CA  PRO   248      54.104  52.898  44.342  1.00  0.00           C  
ATOM   3561  HA  PRO   248      54.981  52.644  43.751  1.00  0.00           H  
ATOM   3562  C   PRO   248      54.734  53.083  45.723  1.00  0.00           C  
ATOM   3563  O   PRO   248      54.251  52.681  46.772  1.00  0.00           O  
ATOM   3564  N   GLN   249      55.889  53.807  45.763  1.00  0.00           N  
ATOM   3565  H   GLN   249      56.263  54.092  44.868  1.00  0.00           H  
ATOM   3566  CA  GLN   249      56.747  53.938  46.888  1.00  0.00           C  
ATOM   3567  HA  GLN   249      56.069  54.047  47.732  1.00  0.00           H  
ATOM   3568  CB  GLN   249      57.527  52.615  47.041  1.00  0.00           C  
ATOM   3569  HB2 GLN   249      56.810  51.815  46.867  1.00  0.00           H  
ATOM   3570  HB3 GLN   249      58.299  52.529  46.279  1.00  0.00           H  
ATOM   3571  CG  GLN   249      58.225  52.424  48.413  1.00  0.00           C  
ATOM   3572  HG2 GLN   249      58.894  51.597  48.186  1.00  0.00           H  
ATOM   3573  HG3 GLN   249      58.935  53.220  48.628  1.00  0.00           H  
ATOM   3574  CD  GLN   249      57.431  52.142  49.646  1.00  0.00           C  
ATOM   3575  OE1 GLN   249      56.304  52.549  49.851  1.00  0.00           O  
ATOM   3576  NE2 GLN   249      58.132  51.637  50.645  1.00  0.00           N  
ATOM   3577 HE21 GLN   249      57.767  51.749  51.581  1.00  0.00           H  
ATOM   3578 HE22 GLN   249      59.049  51.241  50.489  1.00  0.00           H  
ATOM   3579  C   GLN   249      57.607  55.201  46.868  1.00  0.00           C  
ATOM   3580  O   GLN   249      57.898  55.655  47.966  1.00  0.00           O  
ATOM   3581  N   GLU   250      57.936  55.855  45.739  1.00  0.00           N  
ATOM   3582  H   GLU   250      57.731  55.558  44.795  1.00  0.00           H  
ATOM   3583  CA  GLU   250      58.932  56.966  45.763  1.00  0.00           C  
ATOM   3584  HA  GLU   250      58.604  57.682  46.514  1.00  0.00           H  
ATOM   3585  CB  GLU   250      60.360  56.349  45.980  1.00  0.00           C  
ATOM   3586  HB2 GLU   250      61.112  57.093  46.236  1.00  0.00           H  
ATOM   3587  HB3 GLU   250      60.311  55.587  46.755  1.00  0.00           H  
ATOM   3588  CG  GLU   250      60.827  55.658  44.668  1.00  0.00           C  
ATOM   3589  HG2 GLU   250      60.580  56.210  43.764  1.00  0.00           H  
ATOM   3590  HG3 GLU   250      61.912  55.713  44.723  1.00  0.00           H  
ATOM   3591  CD  GLU   250      60.418  54.188  44.477  1.00  0.00           C  
ATOM   3592  OE1 GLU   250      59.570  53.928  43.572  1.00  0.00           O  
ATOM   3593  OE2 GLU   250      61.007  53.271  45.035  1.00  0.00           O  
ATOM   3594  C   GLU   250      58.895  57.911  44.523  1.00  0.00           C  
ATOM   3595  O   GLU   250      59.871  58.606  44.223  1.00  0.00           O  
ATOM   3596  N   GLY   251      57.750  57.888  43.836  1.00  0.00           N  
ATOM   3597  H   GLY   251      56.990  57.276  44.101  1.00  0.00           H  
ATOM   3598  CA  GLY   251      57.546  58.782  42.721  1.00  0.00           C  
ATOM   3599  HA2 GLY   251      56.480  58.930  42.568  1.00  0.00           H  
ATOM   3600  HA3 GLY   251      58.063  59.735  42.811  1.00  0.00           H  
ATOM   3601  C   GLY   251      58.079  58.179  41.380  1.00  0.00           C  
ATOM   3602  O   GLY   251      58.444  58.915  40.494  1.00  0.00           O  
ATOM   3603  N   ILE   252      58.136  56.813  41.170  1.00  0.00           N  
ATOM   3604  H   ILE   252      57.956  56.208  41.960  1.00  0.00           H  
ATOM   3605  CA  ILE   252      58.601  56.178  39.972  1.00  0.00           C  
ATOM   3606  HA  ILE   252      58.656  56.980  39.239  1.00  0.00           H  
ATOM   3607  CB  ILE   252      59.973  55.550  40.126  1.00  0.00           C  
ATOM   3608  HB  ILE   252      59.786  54.694  40.771  1.00  0.00           H  
ATOM   3609  CG2 ILE   252      60.498  54.901  38.848  1.00  0.00           C  
ATOM   3610 HG21 ILE   252      59.792  54.127  38.555  1.00  0.00           H  
ATOM   3611 HG22 ILE   252      60.562  55.554  37.980  1.00  0.00           H  
ATOM   3612 HG23 ILE   252      61.448  54.388  38.981  1.00  0.00           H  
ATOM   3613  CG1 ILE   252      60.963  56.450  40.836  1.00  0.00           C  
ATOM   3614 HG12 ILE   252      61.130  57.316  40.200  1.00  0.00           H  
ATOM   3615 HG13 ILE   252      60.504  56.887  41.721  1.00  0.00           H  
ATOM   3616  CD1 ILE   252      62.272  55.859  41.200  1.00  0.00           C  
ATOM   3617 HD11 ILE   252      62.181  55.280  42.118  1.00  0.00           H  
ATOM   3618 HD12 ILE   252      62.648  55.176  40.441  1.00  0.00           H  
ATOM   3619 HD13 ILE   252      62.982  56.662  41.388  1.00  0.00           H  
ATOM   3620  C   ILE   252      57.485  55.286  39.422  1.00  0.00           C  
ATOM   3621  O   ILE   252      56.903  54.545  40.195  1.00  0.00           O  
ATOM   3622  N   LEU   253      57.281  55.306  38.116  1.00  0.00           N  
ATOM   3623  H   LEU   253      57.776  55.937  37.500  1.00  0.00           H  
ATOM   3624  CA  LEU   253      56.417  54.319  37.387  1.00  0.00           C  
ATOM   3625  HA  LEU   253      56.343  53.372  37.916  1.00  0.00           H  
ATOM   3626  CB  LEU   253      55.047  54.827  37.091  1.00  0.00           C  
ATOM   3627  HB2 LEU   253      55.261  55.749  36.554  1.00  0.00           H  
ATOM   3628  HB3 LEU   253      54.499  54.080  36.521  1.00  0.00           H  
ATOM   3629  CG  LEU   253      54.119  55.248  38.261  1.00  0.00           C  
ATOM   3630  HG  LEU   253      54.649  55.991  38.854  1.00  0.00           H  
ATOM   3631  CD1 LEU   253      52.821  55.805  37.704  1.00  0.00           C  
ATOM   3632 HD11 LEU   253      52.097  55.965  38.501  1.00  0.00           H  
ATOM   3633 HD12 LEU   253      52.958  56.635  37.014  1.00  0.00           H  
ATOM   3634 HD13 LEU   253      52.360  55.004  37.130  1.00  0.00           H  
ATOM   3635  CD2 LEU   253      53.778  54.105  39.277  1.00  0.00           C  
ATOM   3636 HD21 LEU   253      54.600  53.560  39.738  1.00  0.00           H  
ATOM   3637 HD22 LEU   253      53.184  54.586  40.052  1.00  0.00           H  
ATOM   3638 HD23 LEU   253      53.130  53.339  38.855  1.00  0.00           H  
ATOM   3639  C   LEU   253      57.091  53.933  36.064  1.00  0.00           C  
ATOM   3640  O   LEU   253      57.670  54.730  35.324  1.00  0.00           O  
ATOM   3641  N   GLU   254      56.982  52.670  35.719  1.00  0.00           N  
ATOM   3642  H   GLU   254      56.601  52.011  36.384  1.00  0.00           H  
ATOM   3643  CA  GLU   254      57.830  52.128  34.656  1.00  0.00           C  
ATOM   3644  HA  GLU   254      57.740  52.689  33.728  1.00  0.00           H  
ATOM   3645  CB  GLU   254      59.285  52.096  34.959  1.00  0.00           C  
ATOM   3646  HB2 GLU   254      59.531  52.897  35.653  1.00  0.00           H  
ATOM   3647  HB3 GLU   254      59.398  51.218  35.591  1.00  0.00           H  
ATOM   3648  CG  GLU   254      60.243  52.059  33.758  1.00  0.00           C  
ATOM   3649  HG2 GLU   254      61.294  52.104  34.038  1.00  0.00           H  
ATOM   3650  HG3 GLU   254      60.060  51.058  33.374  1.00  0.00           H  
ATOM   3651  CD  GLU   254      60.074  53.055  32.687  1.00  0.00           C  
ATOM   3652  OE1 GLU   254      59.487  52.690  31.653  1.00  0.00           O  
ATOM   3653  OE2 GLU   254      60.723  54.082  32.695  1.00  0.00           O  
ATOM   3654  C   GLU   254      57.270  50.813  34.081  1.00  0.00           C  
ATOM   3655  O   GLU   254      57.707  50.316  33.097  1.00  0.00           O  
ATOM   3656  N   ASP   255      56.159  50.272  34.568  1.00  0.00           N  
ATOM   3657  H   ASP   255      55.632  50.793  35.256  1.00  0.00           H  
ATOM   3658  CA  ASP   255      55.703  48.908  34.225  1.00  0.00           C  
ATOM   3659  HA  ASP   255      55.781  48.753  33.151  1.00  0.00           H  
ATOM   3660  CB  ASP   255      56.471  47.824  35.014  1.00  0.00           C  
ATOM   3661  HB2 ASP   255      56.004  46.843  34.949  1.00  0.00           H  
ATOM   3662  HB3 ASP   255      57.475  47.766  34.601  1.00  0.00           H  
ATOM   3663  CG  ASP   255      56.757  48.238  36.458  1.00  0.00           C  
ATOM   3664  OD1 ASP   255      55.772  48.538  37.150  1.00  0.00           O  
ATOM   3665  OD2 ASP   255      57.964  48.398  36.822  1.00  0.00           O  
ATOM   3666  C   ASP   255      54.191  48.731  34.450  1.00  0.00           C  
ATOM   3667  O   ASP   255      53.563  47.797  33.999  1.00  0.00           O  
ATOM   3668  N   MET   256      53.491  49.696  35.136  1.00  0.00           N  
ATOM   3669  H   MET   256      53.942  50.456  35.627  1.00  0.00           H  
ATOM   3670  CA  MET   256      52.043  49.726  35.115  1.00  0.00           C  
ATOM   3671  HA  MET   256      51.760  48.838  35.675  1.00  0.00           H  
ATOM   3672  CB  MET   256      51.638  50.999  35.918  1.00  0.00           C  
ATOM   3673  HB2 MET   256      52.001  50.838  36.931  1.00  0.00           H  
ATOM   3674  HB3 MET   256      52.247  51.779  35.464  1.00  0.00           H  
ATOM   3675  CG  MET   256      50.159  51.534  35.876  1.00  0.00           C  
ATOM   3676  HG2 MET   256      49.696  51.559  34.892  1.00  0.00           H  
ATOM   3677  HG3 MET   256      49.562  50.984  36.600  1.00  0.00           H  
ATOM   3678  SD  MET   256      50.106  53.255  36.379  1.00  0.00           S  
ATOM   3679  CE  MET   256      50.045  52.964  38.129  1.00  0.00           C  
ATOM   3680  HE1 MET   256      50.608  52.078  38.415  1.00  0.00           H  
ATOM   3681  HE2 MET   256      50.392  53.895  38.572  1.00  0.00           H  
ATOM   3682  HE3 MET   256      49.001  52.966  38.433  1.00  0.00           H  
ATOM   3683  C   MET   256      51.511  49.856  33.688  1.00  0.00           C  
ATOM   3684  O   MET   256      51.954  50.711  32.923  1.00  0.00           O  
ATOM   3685  N   PRO   257      50.510  49.036  33.259  1.00  0.00           N  
ATOM   3686  CD  PRO   257      49.870  48.063  34.107  1.00  0.00           C  
ATOM   3687  HD2 PRO   257      49.407  48.730  34.830  1.00  0.00           H  
ATOM   3688  HD3 PRO   257      50.617  47.377  34.499  1.00  0.00           H  
ATOM   3689  CG  PRO   257      48.824  47.371  33.308  1.00  0.00           C  
ATOM   3690  HG2 PRO   257      47.853  47.861  33.356  1.00  0.00           H  
ATOM   3691  HG3 PRO   257      48.821  46.336  33.645  1.00  0.00           H  
ATOM   3692  CB  PRO   257      49.386  47.621  31.900  1.00  0.00           C  
ATOM   3693  HB2 PRO   257      48.549  47.508  31.213  1.00  0.00           H  
ATOM   3694  HB3 PRO   257      50.093  46.826  31.671  1.00  0.00           H  
ATOM   3695  CA  PRO   257      49.991  49.067  31.912  1.00  0.00           C  
ATOM   3696  HA  PRO   257      50.766  49.082  31.149  1.00  0.00           H  
ATOM   3697  C   PRO   257      48.891  50.131  31.716  1.00  0.00           C  
ATOM   3698  O   PRO   257      48.333  50.726  32.643  1.00  0.00           O  
ATOM   3699  N   VAL   258      48.516  50.430  30.417  1.00  0.00           N  
ATOM   3700  H   VAL   258      48.892  49.828  29.696  1.00  0.00           H  
ATOM   3701  CA  VAL   258      47.437  51.352  30.052  1.00  0.00           C  
ATOM   3702  HA  VAL   258      46.924  51.644  30.966  1.00  0.00           H  
ATOM   3703  CB  VAL   258      48.058  52.569  29.474  1.00  0.00           C  
ATOM   3704  HB  VAL   258      47.244  53.284  29.371  1.00  0.00           H  
ATOM   3705  CG1 VAL   258      49.134  53.191  30.401  1.00  0.00           C  
ATOM   3706 HG11 VAL   258      48.724  53.400  31.387  1.00  0.00           H  
ATOM   3707 HG12 VAL   258      50.049  52.603  30.392  1.00  0.00           H  
ATOM   3708 HG13 VAL   258      49.275  54.199  30.016  1.00  0.00           H  
ATOM   3709  CG2 VAL   258      48.641  52.497  28.074  1.00  0.00           C  
ATOM   3710 HG21 VAL   258      48.158  51.794  27.398  1.00  0.00           H  
ATOM   3711 HG22 VAL   258      48.894  53.470  27.658  1.00  0.00           H  
ATOM   3712 HG23 VAL   258      49.648  52.097  28.180  1.00  0.00           H  
ATOM   3713  C   VAL   258      46.506  50.627  29.063  1.00  0.00           C  
ATOM   3714  O   VAL   258      46.649  49.492  28.670  1.00  0.00           O  
ATOM   3715  N   ASP   259      45.400  51.335  28.712  1.00  0.00           N  
ATOM   3716  H   ASP   259      45.249  52.275  29.054  1.00  0.00           H  
ATOM   3717  CA  ASP   259      44.356  50.738  27.880  1.00  0.00           C  
ATOM   3718  HA  ASP   259      44.531  49.789  27.379  1.00  0.00           H  
ATOM   3719  CB  ASP   259      43.235  50.354  28.857  1.00  0.00           C  
ATOM   3720  HB2 ASP   259      43.598  49.605  29.559  1.00  0.00           H  
ATOM   3721  HB3 ASP   259      42.916  51.211  29.446  1.00  0.00           H  
ATOM   3722  CG  ASP   259      42.050  49.678  28.129  1.00  0.00           C  
ATOM   3723  OD1 ASP   259      42.295  48.584  27.576  1.00  0.00           O  
ATOM   3724  OD2 ASP   259      40.896  50.168  28.130  1.00  0.00           O  
ATOM   3725  C   ASP   259      44.001  51.730  26.755  1.00  0.00           C  
ATOM   3726  O   ASP   259      43.092  52.540  26.901  1.00  0.00           O  
ATOM   3727  N   PRO   260      44.812  51.812  25.648  1.00  0.00           N  
ATOM   3728  CD  PRO   260      45.759  50.830  25.273  1.00  0.00           C  
ATOM   3729  HD2 PRO   260      45.128  50.037  24.879  1.00  0.00           H  
ATOM   3730  HD3 PRO   260      46.419  50.493  26.069  1.00  0.00           H  
ATOM   3731  CG  PRO   260      46.593  51.458  24.225  1.00  0.00           C  
ATOM   3732  HG2 PRO   260      46.671  50.732  23.418  1.00  0.00           H  
ATOM   3733  HG3 PRO   260      47.537  51.800  24.644  1.00  0.00           H  
ATOM   3734  CB  PRO   260      45.809  52.706  23.788  1.00  0.00           C  
ATOM   3735  HB2 PRO   260      45.927  52.807  22.711  1.00  0.00           H  
ATOM   3736  HB3 PRO   260      46.334  53.584  24.156  1.00  0.00           H  
ATOM   3737  CA  PRO   260      44.506  52.611  24.522  1.00  0.00           C  
ATOM   3738  HA  PRO   260      44.215  53.614  24.826  1.00  0.00           H  
ATOM   3739  C   PRO   260      43.430  51.956  23.689  1.00  0.00           C  
ATOM   3740  O   PRO   260      43.223  50.712  23.589  1.00  0.00           O  
ATOM   3741  N   ASP   261      42.690  52.756  22.854  1.00  0.00           N  
ATOM   3742  H   ASP   261      42.748  53.755  22.995  1.00  0.00           H  
ATOM   3743  CA  ASP   261      41.669  52.296  21.940  1.00  0.00           C  
ATOM   3744  HA  ASP   261      41.939  51.311  21.566  1.00  0.00           H  
ATOM   3745  CB  ASP   261      40.432  52.144  22.744  1.00  0.00           C  
ATOM   3746  HB2 ASP   261      40.546  51.517  23.626  1.00  0.00           H  
ATOM   3747  HB3 ASP   261      40.144  53.155  23.026  1.00  0.00           H  
ATOM   3748  CG  ASP   261      39.285  51.526  21.911  1.00  0.00           C  
ATOM   3749  OD1 ASP   261      38.130  51.945  22.045  1.00  0.00           O  
ATOM   3750  OD2 ASP   261      39.605  50.791  20.923  1.00  0.00           O  
ATOM   3751  C   ASP   261      41.558  53.298  20.788  1.00  0.00           C  
ATOM   3752  O   ASP   261      42.030  54.447  20.912  1.00  0.00           O  
ATOM   3753  N   ASN   262      41.190  52.767  19.570  1.00  0.00           N  
ATOM   3754  H   ASN   262      40.773  51.858  19.718  1.00  0.00           H  
ATOM   3755  CA  ASN   262      40.998  53.602  18.438  1.00  0.00           C  
ATOM   3756  HA  ASN   262      40.824  54.638  18.720  1.00  0.00           H  
ATOM   3757  CB  ASN   262      42.346  53.731  17.620  1.00  0.00           C  
ATOM   3758  HB2 ASN   262      42.211  54.385  16.761  1.00  0.00           H  
ATOM   3759  HB3 ASN   262      43.091  54.258  18.213  1.00  0.00           H  
ATOM   3760  CG  ASN   262      42.993  52.534  17.113  1.00  0.00           C  
ATOM   3761  OD1 ASN   262      42.310  51.622  16.656  1.00  0.00           O  
ATOM   3762  ND2 ASN   262      44.296  52.564  17.013  1.00  0.00           N  
ATOM   3763 HD21 ASN   262      44.795  51.955  16.379  1.00  0.00           H  
ATOM   3764 HD22 ASN   262      44.683  53.444  17.327  1.00  0.00           H  
ATOM   3765  C   ASN   262      39.869  52.996  17.597  1.00  0.00           C  
ATOM   3766  O   ASN   262      39.355  51.871  17.777  1.00  0.00           O  
ATOM   3767  N   GLU   263      39.466  53.717  16.519  1.00  0.00           N  
ATOM   3768  H   GLU   263      39.797  54.651  16.315  1.00  0.00           H  
ATOM   3769  CA  GLU   263      38.561  53.195  15.453  1.00  0.00           C  
ATOM   3770  HA  GLU   263      38.077  52.269  15.753  1.00  0.00           H  
ATOM   3771  CB  GLU   263      37.404  54.212  15.377  1.00  0.00           C  
ATOM   3772  HB2 GLU   263      36.817  54.327  16.286  1.00  0.00           H  
ATOM   3773  HB3 GLU   263      37.879  55.165  15.153  1.00  0.00           H  
ATOM   3774  CG  GLU   263      36.368  53.787  14.378  1.00  0.00           C  
ATOM   3775  HG2 GLU   263      35.529  54.480  14.377  1.00  0.00           H  
ATOM   3776  HG3 GLU   263      36.732  53.817  13.352  1.00  0.00           H  
ATOM   3777  CD  GLU   263      35.803  52.380  14.692  1.00  0.00           C  
ATOM   3778  OE1 GLU   263      34.943  52.376  15.558  1.00  0.00           O  
ATOM   3779  OE2 GLU   263      36.131  51.375  14.073  1.00  0.00           O  
ATOM   3780  C   GLU   263      39.378  53.192  14.135  1.00  0.00           C  
ATOM   3781  O   GLU   263      40.093  54.155  13.851  1.00  0.00           O  
ATOM   3782  N   ALA   264      39.302  52.041  13.383  1.00  0.00           N  
ATOM   3783  H   ALA   264      38.551  51.390  13.568  1.00  0.00           H  
ATOM   3784  CA  ALA   264      40.149  51.831  12.204  1.00  0.00           C  
ATOM   3785  HA  ALA   264      41.130  52.300  12.217  1.00  0.00           H  
ATOM   3786  CB  ALA   264      40.273  50.387  11.900  1.00  0.00           C  
ATOM   3787  HB1 ALA   264      40.761  49.877  12.728  1.00  0.00           H  
ATOM   3788  HB2 ALA   264      39.355  49.823  11.749  1.00  0.00           H  
ATOM   3789  HB3 ALA   264      40.875  50.215  11.009  1.00  0.00           H  
ATOM   3790  C   ALA   264      39.390  52.459  10.975  1.00  0.00           C  
ATOM   3791  O   ALA   264      38.271  52.120  10.623  1.00  0.00           O  
ATOM   3792  N   TYR   265      40.128  53.341  10.252  1.00  0.00           N  
ATOM   3793  H   TYR   265      41.139  53.345  10.235  1.00  0.00           H  
ATOM   3794  CA  TYR   265      39.523  54.093   9.137  1.00  0.00           C  
ATOM   3795  HA  TYR   265      38.440  53.998   9.159  1.00  0.00           H  
ATOM   3796  CB  TYR   265      39.810  55.621   9.371  1.00  0.00           C  
ATOM   3797  HB2 TYR   265      40.865  55.806   9.178  1.00  0.00           H  
ATOM   3798  HB3 TYR   265      39.244  56.241   8.679  1.00  0.00           H  
ATOM   3799  CG  TYR   265      39.489  56.083  10.778  1.00  0.00           C  
ATOM   3800  CD1 TYR   265      38.176  55.833  11.350  1.00  0.00           C  
ATOM   3801  HD1 TYR   265      37.330  55.317  10.912  1.00  0.00           H  
ATOM   3802  CE1 TYR   265      37.844  56.479  12.536  1.00  0.00           C  
ATOM   3803  HE1 TYR   265      36.838  56.506  12.937  1.00  0.00           H  
ATOM   3804  CZ  TYR   265      38.706  57.397  13.139  1.00  0.00           C  
ATOM   3805  OH  TYR   265      38.181  58.154  14.130  1.00  0.00           O  
ATOM   3806  HH  TYR   265      38.690  58.977  14.195  1.00  0.00           H  
ATOM   3807  CE2 TYR   265      39.992  57.679  12.580  1.00  0.00           C  
ATOM   3808  HE2 TYR   265      40.525  58.423  13.160  1.00  0.00           H  
ATOM   3809  CD2 TYR   265      40.456  56.866  11.541  1.00  0.00           C  
ATOM   3810  HD2 TYR   265      41.446  57.118  11.179  1.00  0.00           H  
ATOM   3811  C   TYR   265      39.906  53.565   7.759  1.00  0.00           C  
ATOM   3812  O   TYR   265      40.408  52.451   7.681  1.00  0.00           O  
ATOM   3813  N   GLU   266      39.754  54.340   6.630  1.00  0.00           N  
ATOM   3814  H   GLU   266      39.447  55.299   6.726  1.00  0.00           H  
ATOM   3815  CA  GLU   266      40.685  53.979   5.518  1.00  0.00           C  
ATOM   3816  HA  GLU   266      40.843  52.904   5.486  1.00  0.00           H  
ATOM   3817  CB  GLU   266      39.808  54.264   4.237  1.00  0.00           C  
ATOM   3818  HB2 GLU   266      39.207  55.158   4.388  1.00  0.00           H  
ATOM   3819  HB3 GLU   266      40.476  54.368   3.384  1.00  0.00           H  
ATOM   3820  CG  GLU   266      38.798  53.191   3.848  1.00  0.00           C  
ATOM   3821  HG2 GLU   266      38.358  53.566   2.927  1.00  0.00           H  
ATOM   3822  HG3 GLU   266      39.415  52.327   3.608  1.00  0.00           H  
ATOM   3823  CD  GLU   266      37.678  52.823   4.772  1.00  0.00           C  
ATOM   3824  OE1 GLU   266      36.880  53.692   5.090  1.00  0.00           O  
ATOM   3825  OE2 GLU   266      37.570  51.706   5.256  1.00  0.00           O  
ATOM   3826  C   GLU   266      42.019  54.615   5.604  1.00  0.00           C  
ATOM   3827  O   GLU   266      42.239  55.648   6.193  1.00  0.00           O  
ATOM   3828  N   MET   267      43.021  53.842   4.980  1.00  0.00           N  
ATOM   3829  H   MET   267      42.640  53.018   4.534  1.00  0.00           H  
ATOM   3830  CA  MET   267      44.343  54.386   4.642  1.00  0.00           C  
ATOM   3831  HA  MET   267      44.777  54.493   5.633  1.00  0.00           H  
ATOM   3832  CB  MET   267      45.188  53.377   3.863  1.00  0.00           C  
ATOM   3833  HB2 MET   267      45.242  52.391   4.321  1.00  0.00           H  
ATOM   3834  HB3 MET   267      44.683  53.264   2.906  1.00  0.00           H  
ATOM   3835  CG  MET   267      46.578  53.860   3.584  1.00  0.00           C  
ATOM   3836  HG2 MET   267      46.515  54.761   2.978  1.00  0.00           H  
ATOM   3837  HG3 MET   267      47.050  54.107   4.532  1.00  0.00           H  
ATOM   3838  SD  MET   267      47.663  52.628   2.828  1.00  0.00           S  
ATOM   3839  CE  MET   267      46.881  52.513   1.180  1.00  0.00           C  
ATOM   3840  HE1 MET   267      45.948  51.968   1.311  1.00  0.00           H  
ATOM   3841  HE2 MET   267      46.734  53.538   0.848  1.00  0.00           H  
ATOM   3842  HE3 MET   267      47.588  52.030   0.509  1.00  0.00           H  
ATOM   3843  C   MET   267      44.230  55.733   3.919  1.00  0.00           C  
ATOM   3844  O   MET   267      43.586  55.819   2.904  1.00  0.00           O  
ATOM   3845  N   PRO   268      45.075  56.730   4.337  1.00  0.00           N  
ATOM   3846  CD  PRO   268      45.548  56.863   5.680  1.00  0.00           C  
ATOM   3847  HD2 PRO   268      46.262  56.049   5.789  1.00  0.00           H  
ATOM   3848  HD3 PRO   268      44.710  56.847   6.374  1.00  0.00           H  
ATOM   3849  CG  PRO   268      46.248  58.159   5.766  1.00  0.00           C  
ATOM   3850  HG2 PRO   268      47.297  58.125   5.480  1.00  0.00           H  
ATOM   3851  HG3 PRO   268      46.239  58.533   6.787  1.00  0.00           H  
ATOM   3852  CB  PRO   268      45.462  59.000   4.756  1.00  0.00           C  
ATOM   3853  HB2 PRO   268      45.978  59.870   4.354  1.00  0.00           H  
ATOM   3854  HB3 PRO   268      44.519  59.213   5.256  1.00  0.00           H  
ATOM   3855  CA  PRO   268      45.195  58.035   3.686  1.00  0.00           C  
ATOM   3856  HA  PRO   268      44.218  58.248   3.259  1.00  0.00           H  
ATOM   3857  C   PRO   268      46.304  58.141   2.600  1.00  0.00           C  
ATOM   3858  O   PRO   268      47.046  57.224   2.393  1.00  0.00           O  
ATOM   3859  N   SER   269      46.446  59.357   1.923  1.00  0.00           N  
ATOM   3860  H   SER   269      45.937  60.211   2.106  1.00  0.00           H  
ATOM   3861  CA  SER   269      47.377  59.451   0.851  1.00  0.00           C  
ATOM   3862  HA  SER   269      47.642  58.461   0.486  1.00  0.00           H  
ATOM   3863  CB  SER   269      46.809  60.210  -0.348  1.00  0.00           C  
ATOM   3864  HB2 SER   269      45.813  59.875  -0.630  1.00  0.00           H  
ATOM   3865  HB3 SER   269      46.747  61.273  -0.125  1.00  0.00           H  
ATOM   3866  OG  SER   269      47.635  60.140  -1.571  1.00  0.00           O  
ATOM   3867  HG  SER   269      48.373  60.730  -1.357  1.00  0.00           H  
ATOM   3868  C   SER   269      48.618  60.100   1.502  1.00  0.00           C  
ATOM   3869  O   SER   269      48.990  61.175   1.069  1.00  0.00           O  
ATOM   3870  N   GLU   270      49.244  59.511   2.508  1.00  0.00           N  
ATOM   3871  H   GLU   270      49.012  58.593   2.864  1.00  0.00           H  
ATOM   3872  CA  GLU   270      50.367  60.116   3.188  1.00  0.00           C  
ATOM   3873  HA  GLU   270      50.820  60.844   2.518  1.00  0.00           H  
ATOM   3874  CB  GLU   270      49.816  60.662   4.521  1.00  0.00           C  
ATOM   3875  HB2 GLU   270      49.197  61.529   4.301  1.00  0.00           H  
ATOM   3876  HB3 GLU   270      49.100  59.971   4.964  1.00  0.00           H  
ATOM   3877  CG  GLU   270      50.908  61.149   5.484  1.00  0.00           C  
ATOM   3878  HG2 GLU   270      50.420  61.568   6.361  1.00  0.00           H  
ATOM   3879  HG3 GLU   270      51.528  60.324   5.829  1.00  0.00           H  
ATOM   3880  CD  GLU   270      51.713  62.223   4.778  1.00  0.00           C  
ATOM   3881  OE1 GLU   270      51.146  63.265   4.404  1.00  0.00           O  
ATOM   3882  OE2 GLU   270      52.916  61.903   4.463  1.00  0.00           O  
ATOM   3883  C   GLU   270      51.399  58.972   3.382  1.00  0.00           C  
ATOM   3884  O   GLU   270      51.109  57.822   3.728  1.00  0.00           O  
ATOM   3885  N   GLU   271      52.705  59.421   3.301  1.00  0.00           N  
ATOM   3886  H   GLU   271      52.881  60.410   3.413  1.00  0.00           H  
ATOM   3887  CA  GLU   271      53.832  58.561   3.337  1.00  0.00           C  
ATOM   3888  HA  GLU   271      53.500  57.556   3.086  1.00  0.00           H  
ATOM   3889  CB  GLU   271      54.794  59.045   2.248  1.00  0.00           C  
ATOM   3890  HB2 GLU   271      54.269  58.852   1.314  1.00  0.00           H  
ATOM   3891  HB3 GLU   271      54.974  60.103   2.429  1.00  0.00           H  
ATOM   3892  CG  GLU   271      56.138  58.374   2.133  1.00  0.00           C  
ATOM   3893  HG2 GLU   271      56.714  58.841   1.336  1.00  0.00           H  
ATOM   3894  HG3 GLU   271      56.658  58.499   3.081  1.00  0.00           H  
ATOM   3895  CD  GLU   271      56.263  56.868   1.792  1.00  0.00           C  
ATOM   3896  OE1 GLU   271      55.324  55.994   1.867  1.00  0.00           O  
ATOM   3897  OE2 GLU   271      57.454  56.516   1.604  1.00  0.00           O  
ATOM   3898  C   GLU   271      54.409  58.395   4.775  1.00  0.00           C  
ATOM   3899  O   GLU   271      54.934  57.338   5.073  1.00  0.00           O  
ATOM   3900  N   GLY   272      54.253  59.477   5.592  1.00  0.00           N  
ATOM   3901  H   GLY   272      53.642  60.246   5.348  1.00  0.00           H  
ATOM   3902  CA  GLY   272      54.598  59.395   6.967  1.00  0.00           C  
ATOM   3903  HA2 GLY   272      54.696  58.338   7.200  1.00  0.00           H  
ATOM   3904  HA3 GLY   272      55.488  59.932   7.288  1.00  0.00           H  
ATOM   3905  C   GLY   272      53.529  59.905   7.850  1.00  0.00           C  
ATOM   3906  O   GLY   272      53.224  61.070   7.738  1.00  0.00           O  
ATOM   3907  N   TYR   273      52.887  59.120   8.731  1.00  0.00           N  
ATOM   3908  H   TYR   273      53.096  58.136   8.828  1.00  0.00           H  
ATOM   3909  CA  TYR   273      51.673  59.427   9.397  1.00  0.00           C  
ATOM   3910  HA  TYR   273      51.038  59.889   8.644  1.00  0.00           H  
ATOM   3911  CB  TYR   273      51.007  58.188  10.009  1.00  0.00           C  
ATOM   3912  HB2 TYR   273      51.660  57.734  10.752  1.00  0.00           H  
ATOM   3913  HB3 TYR   273      50.050  58.420  10.471  1.00  0.00           H  
ATOM   3914  CG  TYR   273      50.644  57.161   8.923  1.00  0.00           C  
ATOM   3915  CD1 TYR   273      50.832  55.747   9.162  1.00  0.00           C  
ATOM   3916  HD1 TYR   273      51.328  55.402  10.061  1.00  0.00           H  
ATOM   3917  CE1 TYR   273      50.395  54.825   8.201  1.00  0.00           C  
ATOM   3918  HE1 TYR   273      50.469  53.756   8.362  1.00  0.00           H  
ATOM   3919  CZ  TYR   273      49.779  55.252   7.062  1.00  0.00           C  
ATOM   3920  OH  TYR   273      49.325  54.377   6.157  1.00  0.00           O  
ATOM   3921  HH  TYR   273      49.375  53.458   6.461  1.00  0.00           H  
ATOM   3922  CE2 TYR   273      49.638  56.607   6.729  1.00  0.00           C  
ATOM   3923  HE2 TYR   273      49.245  56.918   5.769  1.00  0.00           H  
ATOM   3924  CD2 TYR   273      50.068  57.575   7.722  1.00  0.00           C  
ATOM   3925  HD2 TYR   273      49.856  58.605   7.460  1.00  0.00           H  
ATOM   3926  C   TYR   273      51.972  60.481  10.456  1.00  0.00           C  
ATOM   3927  O   TYR   273      52.414  60.069  11.496  1.00  0.00           O  
ATOM   3928  N   GLN   274      51.522  61.754  10.241  1.00  0.00           N  
ATOM   3929  H   GLN   274      51.081  61.994   9.363  1.00  0.00           H  
ATOM   3930  CA  GLN   274      51.338  62.587  11.408  1.00  0.00           C  
ATOM   3931  HA  GLN   274      52.224  62.429  12.018  1.00  0.00           H  
ATOM   3932  CB  GLN   274      51.331  64.050  10.991  1.00  0.00           C  
ATOM   3933  HB2 GLN   274      52.273  64.285  10.501  1.00  0.00           H  
ATOM   3934  HB3 GLN   274      50.555  64.188  10.240  1.00  0.00           H  
ATOM   3935  CG  GLN   274      51.047  65.125  12.024  1.00  0.00           C  
ATOM   3936  HG2 GLN   274      51.098  66.132  11.614  1.00  0.00           H  
ATOM   3937  HG3 GLN   274      49.992  65.193  12.282  1.00  0.00           H  
ATOM   3938  CD  GLN   274      51.863  65.121  13.315  1.00  0.00           C  
ATOM   3939  OE1 GLN   274      52.775  64.306  13.557  1.00  0.00           O  
ATOM   3940  NE2 GLN   274      51.616  66.109  14.213  1.00  0.00           N  
ATOM   3941 HE21 GLN   274      52.277  66.185  14.974  1.00  0.00           H  
ATOM   3942 HE22 GLN   274      51.154  66.937  13.859  1.00  0.00           H  
ATOM   3943  C   GLN   274      50.025  62.241  12.108  1.00  0.00           C  
ATOM   3944  O   GLN   274      50.008  61.876  13.277  1.00  0.00           O  
ATOM   3945  N   ASP   275      48.897  62.472  11.504  1.00  0.00           N  
ATOM   3946  H   ASP   275      48.979  62.933  10.608  1.00  0.00           H  
ATOM   3947  CA  ASP   275      47.609  62.586  12.161  1.00  0.00           C  
ATOM   3948  HA  ASP   275      47.711  63.085  13.122  1.00  0.00           H  
ATOM   3949  CB  ASP   275      46.597  63.428  11.331  1.00  0.00           C  
ATOM   3950  HB2 ASP   275      46.471  62.865  10.408  1.00  0.00           H  
ATOM   3951  HB3 ASP   275      45.714  63.558  11.953  1.00  0.00           H  
ATOM   3952  CG  ASP   275      47.216  64.788  11.028  1.00  0.00           C  
ATOM   3953  OD1 ASP   275      46.995  65.895  11.534  1.00  0.00           O  
ATOM   3954  OD2 ASP   275      47.943  64.792  10.022  1.00  0.00           O  
ATOM   3955  C   ASP   275      46.976  61.200  12.529  1.00  0.00           C  
ATOM   3956  O   ASP   275      45.797  61.267  13.079  1.00  0.00           O  
ATOM   3957  N   TYR   276      47.622  59.973  12.290  1.00  0.00           N  
ATOM   3958  H   TYR   276      48.607  59.999  12.062  1.00  0.00           H  
ATOM   3959  CA  TYR   276      46.998  58.621  12.354  1.00  0.00           C  
ATOM   3960  HA  TYR   276      46.102  58.760  12.954  1.00  0.00           H  
ATOM   3961  CB  TYR   276      46.751  58.077  10.924  1.00  0.00           C  
ATOM   3962  HB2 TYR   276      47.642  58.005  10.303  1.00  0.00           H  
ATOM   3963  HB3 TYR   276      46.311  57.083  10.984  1.00  0.00           H  
ATOM   3964  CG  TYR   276      45.843  58.929  10.164  1.00  0.00           C  
ATOM   3965  CD1 TYR   276      46.281  60.130   9.554  1.00  0.00           C  
ATOM   3966  HD1 TYR   276      47.308  60.462   9.649  1.00  0.00           H  
ATOM   3967  CE1 TYR   276      45.356  60.771   8.770  1.00  0.00           C  
ATOM   3968  HE1 TYR   276      45.649  61.636   8.188  1.00  0.00           H  
ATOM   3969  CZ  TYR   276      43.991  60.427   8.821  1.00  0.00           C  
ATOM   3970  OH  TYR   276      43.143  61.195   8.059  1.00  0.00           O  
ATOM   3971  HH  TYR   276      42.280  60.756   8.103  1.00  0.00           H  
ATOM   3972  CE2 TYR   276      43.508  59.248   9.439  1.00  0.00           C  
ATOM   3973  HE2 TYR   276      42.465  58.972   9.346  1.00  0.00           H  
ATOM   3974  CD2 TYR   276      44.531  58.472  10.011  1.00  0.00           C  
ATOM   3975  HD2 TYR   276      44.197  57.548  10.466  1.00  0.00           H  
ATOM   3976  C   TYR   276      47.904  57.727  13.296  1.00  0.00           C  
ATOM   3977  O   TYR   276      49.112  57.877  13.339  1.00  0.00           O  
ATOM   3978  N   GLU   277      47.187  56.805  14.004  1.00  0.00           N  
ATOM   3979  H   GLU   277      46.200  56.750  13.791  1.00  0.00           H  
ATOM   3980  CA  GLU   277      47.814  55.533  14.227  1.00  0.00           C  
ATOM   3981  HA  GLU   277      48.871  55.690  14.429  1.00  0.00           H  
ATOM   3982  CB  GLU   277      47.128  54.733  15.303  1.00  0.00           C  
ATOM   3983  HB2 GLU   277      46.063  54.769  15.086  1.00  0.00           H  
ATOM   3984  HB3 GLU   277      47.294  53.658  15.258  1.00  0.00           H  
ATOM   3985  CG  GLU   277      47.593  55.300  16.659  1.00  0.00           C  
ATOM   3986  HG2 GLU   277      48.662  55.158  16.810  1.00  0.00           H  
ATOM   3987  HG3 GLU   277      47.422  56.373  16.711  1.00  0.00           H  
ATOM   3988  CD  GLU   277      46.745  54.568  17.647  1.00  0.00           C  
ATOM   3989  OE1 GLU   277      47.268  53.671  18.379  1.00  0.00           O  
ATOM   3990  OE2 GLU   277      45.550  54.955  17.783  1.00  0.00           O  
ATOM   3991  C   GLU   277      47.750  54.743  12.890  1.00  0.00           C  
ATOM   3992  O   GLU   277      46.872  54.923  12.026  1.00  0.00           O  
ATOM   3993  N   PRO   278      48.696  53.793  12.598  1.00  0.00           N  
ATOM   3994  CD  PRO   278      49.925  53.630  13.284  1.00  0.00           C  
ATOM   3995  HD2 PRO   278      49.836  53.262  14.304  1.00  0.00           H  
ATOM   3996  HD3 PRO   278      50.462  54.575  13.304  1.00  0.00           H  
ATOM   3997  CG  PRO   278      50.774  52.526  12.575  1.00  0.00           C  
ATOM   3998  HG2 PRO   278      50.627  51.544  13.021  1.00  0.00           H  
ATOM   3999  HG3 PRO   278      51.817  52.836  12.567  1.00  0.00           H  
ATOM   4000  CB  PRO   278      50.074  52.480  11.245  1.00  0.00           C  
ATOM   4001  HB2 PRO   278      50.128  51.478  10.823  1.00  0.00           H  
ATOM   4002  HB3 PRO   278      50.497  53.254  10.609  1.00  0.00           H  
ATOM   4003  CA  PRO   278      48.627  52.791  11.570  1.00  0.00           C  
ATOM   4004  HA  PRO   278      48.188  53.262  10.693  1.00  0.00           H  
ATOM   4005  C   PRO   278      47.743  51.608  12.011  1.00  0.00           C  
ATOM   4006  O   PRO   278      47.546  51.391  13.179  1.00  0.00           O  
ATOM   4007  N   GLU   279      47.178  50.813  11.037  1.00  0.00           N  
ATOM   4008  H   GLU   279      47.404  51.035  10.077  1.00  0.00           H  
ATOM   4009  CA  GLU   279      46.287  49.715  11.363  1.00  0.00           C  
ATOM   4010  HA  GLU   279      46.568  49.329  12.340  1.00  0.00           H  
ATOM   4011  CB  GLU   279      44.806  50.060  11.315  1.00  0.00           C  
ATOM   4012  HB2 GLU   279      44.770  50.954  11.935  1.00  0.00           H  
ATOM   4013  HB3 GLU   279      44.527  50.431  10.330  1.00  0.00           H  
ATOM   4014  CG  GLU   279      43.775  49.061  11.885  1.00  0.00           C  
ATOM   4015  HG2 GLU   279      42.760  49.348  11.618  1.00  0.00           H  
ATOM   4016  HG3 GLU   279      43.963  48.131  11.352  1.00  0.00           H  
ATOM   4017  CD  GLU   279      43.816  48.833  13.388  1.00  0.00           C  
ATOM   4018  OE1 GLU   279      42.713  48.565  13.977  1.00  0.00           O  
ATOM   4019  OE2 GLU   279      44.865  48.952  14.094  1.00  0.00           O  
ATOM   4020  C   GLU   279      46.528  48.580  10.363  1.00  0.00           C  
ATOM   4021  O   GLU   279      46.598  48.784   9.124  1.00  0.00           O  
ATOM   4022  N   ALA   280      46.603  47.309  10.910  1.00  0.00           N  
ATOM   4023  H   ALA   280      46.441  47.239  11.906  1.00  0.00           H  
ATOM   4024  CA  ALA   280      46.642  46.080  10.189  1.00  0.00           C  
ATOM   4025  HA  ALA   280      47.012  46.359   9.205  1.00  0.00           H  
ATOM   4026  CB  ALA   280      47.676  45.074  10.878  1.00  0.00           C  
ATOM   4027  HB1 ALA   280      47.541  44.062  10.502  1.00  0.00           H  
ATOM   4028  HB2 ALA   280      48.667  45.502  10.742  1.00  0.00           H  
ATOM   4029  HB3 ALA   280      47.457  44.976  11.939  1.00  0.00           H  
ATOM   4030  C   ALA   280      45.198  45.579  10.111  1.00  0.00           C  
ATOM   4031  O   ALA   280      44.548  45.955   9.083  1.00  0.00           O  
ATOM   4032  OXT ALA   280      44.669  44.894  11.041  1.00  0.00           O  
TER    4033      ALA   280 
END   
