# Supplementary material for: Exploring Structural Insights of Aβ42 and α-Synuclein Monomers and Heterodimer: A Comparative Study Using Implicit and Explicit Solvent Simulations
Source: J Phys Chem B. 2024 May 3;128(19):4655–69. doi: 10.1021/acs.jpcb.4c00503 (PMC11103699; doi:10.1021/acs.jpcb.4c00503)
Supplement: Supplementary file 3 — jp4c00503_si_003.zip [file jp4c00503_si_003.zip › rep/8_asyn_dimerWT_3_STARTING.pdb]

ATOM      1  N   MET A   1      10.578   1.214  34.044  1.00  0.00           N  
ATOM      2  CA  MET A   1       9.187   1.675  33.949  1.00  0.00           C  
ATOM      3  C   MET A   1       8.329   0.716  33.099  1.00  0.00           C  
ATOM      4  O   MET A   1       8.788   0.284  32.031  1.00  0.00           O  
ATOM      5  CB  MET A   1       9.146   3.093  33.371  1.00  0.00           C  
ATOM      6  CG  MET A   1       8.647   4.172  34.300  1.00  0.00           C  
ATOM      7  SD  MET A   1       9.811   4.382  35.673  1.00  0.00           S  
ATOM      8  CE  MET A   1       8.625   4.761  37.015  1.00  0.00           C  
ATOM      9  HN  MET A   1      11.343   1.832  34.270  1.00  0.00           H  
ATOM     10  N   ASP A   2       7.175   0.331  33.578  1.00  0.00           N  
ATOM     11  CA  ASP A   2       6.456  -0.798  33.011  1.00  0.00           C  
ATOM     12  C   ASP A   2       6.456  -0.843  31.505  1.00  0.00           C  
ATOM     13  O   ASP A   2       6.810  -1.858  30.862  1.00  0.00           O  
ATOM     14  CB  ASP A   2       5.042  -0.890  33.572  1.00  0.00           C  
ATOM     15  CG  ASP A   2       4.506  -2.319  33.514  1.00  0.00           C  
ATOM     16  OD1 ASP A   2       5.221  -3.233  33.921  1.00  0.00           O  
ATOM     17  OD2 ASP A   2       3.319  -2.456  33.149  1.00  0.00           O1-
ATOM     18  HN  ASP A   2       6.777   0.740  34.420  1.00  0.00           H  
ATOM     19  N   VAL A   3       5.863   0.186  30.868  1.00  0.00           N  
ATOM     20  CA  VAL A   3       5.587   0.169  29.433  1.00  0.00           C  
ATOM     21  C   VAL A   3       6.861   0.484  28.641  1.00  0.00           C  
ATOM     22  O   VAL A   3       7.112   0.009  27.536  1.00  0.00           O  
ATOM     23  CB  VAL A   3       4.500   1.189  29.089  1.00  0.00           C  
ATOM     24  CG1 VAL A   3       4.349   1.447  27.611  1.00  0.00           C  
ATOM     25  CG2 VAL A   3       3.161   0.814  29.750  1.00  0.00           C  
ATOM     26  HN  VAL A   3       5.535   0.940  31.473  1.00  0.00           H  
ATOM     27  N   PHE A   4       7.798   1.166  29.333  1.00  0.00           N  
ATOM     28  CA  PHE A   4       9.108   1.342  28.732  1.00  0.00           C  
ATOM     29  C   PHE A   4       9.786  -0.019  28.515  1.00  0.00           C  
ATOM     30  O   PHE A   4      10.577  -0.198  27.567  1.00  0.00           O  
ATOM     31  CB  PHE A   4       9.981   2.287  29.552  1.00  0.00           C  
ATOM     32  CG  PHE A   4      11.232   2.698  28.789  1.00  0.00           C  
ATOM     33  CD1 PHE A   4      12.489   2.554  29.353  1.00  0.00           C  
ATOM     34  CD2 PHE A   4      11.127   3.369  27.574  1.00  0.00           C  
ATOM     35  CE1 PHE A   4      13.621   2.805  28.575  1.00  0.00           C  
ATOM     36  CE2 PHE A   4      12.246   3.483  26.737  1.00  0.00           C  
ATOM     37  CZ  PHE A   4      13.530   3.275  27.257  1.00  0.00           C  
ATOM     38  HN  PHE A   4       7.571   1.419  30.277  1.00  0.00           H  
ATOM     39  N   MET A   5       9.808  -0.826  29.581  1.00  0.00           N  
ATOM     40  CA  MET A   5      10.582  -2.028  29.597  1.00  0.00           C  
ATOM     41  C   MET A   5       9.910  -3.097  28.733  1.00  0.00           C  
ATOM     42  O   MET A   5      10.591  -3.649  27.882  1.00  0.00           O  
ATOM     43  CB  MET A   5      10.787  -2.607  30.994  1.00  0.00           C  
ATOM     44  CG  MET A   5      11.538  -3.912  31.022  1.00  0.00           C  
ATOM     45  SD  MET A   5      11.033  -4.968  32.382  1.00  0.00           S  
ATOM     46  CE  MET A   5      12.260  -6.221  32.336  1.00  0.00           C  
ATOM     47  HN  MET A   5       9.138  -0.649  30.303  1.00  0.00           H  
ATOM     48  N   LYS A   6       8.562  -3.046  28.668  1.00  0.00           N  
ATOM     49  CA  LYS A   6       7.851  -3.726  27.569  1.00  0.00           C  
ATOM     50  C   LYS A   6       8.303  -3.244  26.227  1.00  0.00           C  
ATOM     51  O   LYS A   6       8.366  -3.975  25.213  1.00  0.00           O  
ATOM     52  CB  LYS A   6       6.337  -3.512  27.784  1.00  0.00           C  
ATOM     53  CG  LYS A   6       5.675  -4.711  28.415  1.00  0.00           C  
ATOM     54  CD  LYS A   6       4.365  -4.313  29.073  1.00  0.00           C  
ATOM     55  CE  LYS A   6       4.106  -5.217  30.274  1.00  0.00           C  
ATOM     56  NZ  LYS A   6       2.998  -4.733  31.157  1.00  0.00           N1+
ATOM     57  HN  LYS A   6       8.092  -2.593  29.435  1.00  0.00           H  
ATOM     58  HZ1 LYS A   6       3.307  -3.822  31.497  1.00  0.00           H  
ATOM     59  HZ2 LYS A   6       2.178  -4.652  30.609  1.00  0.00           H  
ATOM     60  HZ3 LYS A   6       2.915  -5.381  31.908  1.00  0.00           H  
ATOM     61  N   GLY A   7       8.425  -1.908  26.034  1.00  0.00           N  
ATOM     62  CA  GLY A   7       8.873  -1.448  24.716  1.00  0.00           C  
ATOM     63  C   GLY A   7      10.297  -1.899  24.443  1.00  0.00           C  
ATOM     64  O   GLY A   7      10.702  -2.175  23.291  1.00  0.00           O  
ATOM     65  HN  GLY A   7       8.411  -1.308  26.843  1.00  0.00           H  
ATOM     66  N   LEU A   8      11.052  -2.019  25.523  1.00  0.00           N  
ATOM     67  CA  LEU A   8      12.459  -2.433  25.346  1.00  0.00           C  
ATOM     68  C   LEU A   8      12.532  -3.897  24.946  1.00  0.00           C  
ATOM     69  O   LEU A   8      13.425  -4.374  24.223  1.00  0.00           O  
ATOM     70  CB  LEU A   8      13.263  -2.238  26.640  1.00  0.00           C  
ATOM     71  CG  LEU A   8      13.752  -0.827  26.873  1.00  0.00           C  
ATOM     72  CD1 LEU A   8      15.128  -0.757  27.550  1.00  0.00           C  
ATOM     73  CD2 LEU A   8      14.030  -0.132  25.532  1.00  0.00           C  
ATOM     74  HN  LEU A   8      10.620  -2.078  26.436  1.00  0.00           H  
ATOM     75  N   SER A   9      11.667  -4.726  25.556  1.00  0.00           N  
ATOM     76  CA  SER A   9      11.598  -6.121  25.064  1.00  0.00           C  
ATOM     77  C   SER A   9      11.024  -6.211  23.652  1.00  0.00           C  
ATOM     78  O   SER A   9      11.341  -7.153  22.899  1.00  0.00           O  
ATOM     79  CB  SER A   9      10.788  -7.006  26.015  1.00  0.00           C  
ATOM     80  OG  SER A   9      11.120  -8.377  25.797  1.00  0.00           O  
ATOM     81  HN  SER A   9      10.965  -4.324  26.147  1.00  0.00           H  
ATOM     82  HO  SER A   9      11.096  -8.606  24.822  1.00  0.00           H  
ATOM     83  N   LYS A  10      10.216  -5.237  23.266  1.00  0.00           N  
ATOM     84  CA  LYS A  10       9.671  -5.241  21.886  1.00  0.00           C  
ATOM     85  C   LYS A  10      10.714  -4.882  20.874  1.00  0.00           C  
ATOM     86  O   LYS A  10      10.782  -5.399  19.743  1.00  0.00           O  
ATOM     87  CB  LYS A  10       8.443  -4.314  21.838  1.00  0.00           C  
ATOM     88  CG  LYS A  10       7.244  -4.854  21.098  1.00  0.00           C  
ATOM     89  CD  LYS A  10       6.687  -6.084  21.765  1.00  0.00           C  
ATOM     90  CE  LYS A  10       6.213  -5.771  23.187  1.00  0.00           C  
ATOM     91  NZ  LYS A  10       5.039  -6.604  23.598  1.00  0.00           N1+
ATOM     92  HN  LYS A  10       9.839  -4.604  23.947  1.00  0.00           H  
ATOM     93  HZ1 LYS A  10       5.389  -7.495  23.850  1.00  0.00           H  
ATOM     94  HZ2 LYS A  10       4.593  -6.142  24.384  1.00  0.00           H  
ATOM     95  HZ3 LYS A  10       4.384  -6.624  22.848  1.00  0.00           H  
ATOM     96  N   ALA A  11      11.655  -4.005  21.249  1.00  0.00           N  
ATOM     97  CA  ALA A  11      12.806  -3.686  20.406  1.00  0.00           C  
ATOM     98  C   ALA A  11      13.776  -4.845  20.392  1.00  0.00           C  
ATOM     99  O   ALA A  11      14.249  -5.259  19.315  1.00  0.00           O  
ATOM    100  CB  ALA A  11      13.459  -2.380  20.883  1.00  0.00           C  
ATOM    101  HN  ALA A  11      11.505  -3.570  22.154  1.00  0.00           H  
ATOM    102  N   LYS A  12      13.945  -5.523  21.535  1.00  0.00           N  
ATOM    103  CA  LYS A  12      14.734  -6.721  21.563  1.00  0.00           C  
ATOM    104  C   LYS A  12      14.234  -7.847  20.699  1.00  0.00           C  
ATOM    105  O   LYS A  12      14.954  -8.323  19.835  1.00  0.00           O  
ATOM    106  CB  LYS A  12      14.938  -7.228  22.989  1.00  0.00           C  
ATOM    107  CG  LYS A  12      16.215  -8.037  23.154  1.00  0.00           C  
ATOM    108  CD  LYS A  12      16.885  -7.857  24.510  1.00  0.00           C  
ATOM    109  CE  LYS A  12      17.588  -6.503  24.671  1.00  0.00           C  
ATOM    110  NZ  LYS A  12      18.596  -6.505  25.763  1.00  0.00           N1+
ATOM    111  HN  LYS A  12      13.672  -5.077  22.373  1.00  0.00           H  
ATOM    112  HZ1 LYS A  12      19.275  -7.230  25.549  1.00  0.00           H  
ATOM    113  HZ2 LYS A  12      19.035  -5.631  25.822  1.00  0.00           H  
ATOM    114  HZ3 LYS A  12      18.143  -6.710  26.631  1.00  0.00           H  
ATOM    115  N   GLU A  13      13.027  -8.361  21.006  1.00  0.00           N  
ATOM    116  CA  GLU A  13      12.552  -9.502  20.194  1.00  0.00           C  
ATOM    117  C   GLU A  13      12.206  -9.080  18.759  1.00  0.00           C  
ATOM    118  O   GLU A  13      12.737  -9.696  17.806  1.00  0.00           O  
ATOM    119  CB  GLU A  13      11.280 -10.074  20.845  1.00  0.00           C  
ATOM    120  CG  GLU A  13      10.551 -11.061  19.968  1.00  0.00           C  
ATOM    121  CD  GLU A  13      10.926 -12.518  20.179  1.00  0.00           C  
ATOM    122  OE1 GLU A  13      10.711 -13.117  21.235  1.00  0.00           O  
ATOM    123  OE2 GLU A  13      11.360 -13.115  19.148  1.00  0.00           O1-
ATOM    124  HN  GLU A  13      12.543  -8.136  21.845  1.00  0.00           H  
ATOM    125  N   GLY A  14      11.720  -7.824  18.610  1.00  0.00           N  
ATOM    126  CA  GLY A  14      11.423  -7.329  17.283  1.00  0.00           C  
ATOM    127  C   GLY A  14      12.706  -6.939  16.512  1.00  0.00           C  
ATOM    128  O   GLY A  14      13.306  -7.795  15.874  1.00  0.00           O  
ATOM    129  HN  GLY A  14      11.460  -7.312  19.433  1.00  0.00           H  
ATOM    130  N   VAL A  15      13.156  -5.704  16.682  1.00  0.00           N  
ATOM    131  CA  VAL A  15      14.306  -5.230  15.885  1.00  0.00           C  
ATOM    132  C   VAL A  15      15.524  -6.119  16.014  1.00  0.00           C  
ATOM    133  O   VAL A  15      15.998  -6.748  15.043  1.00  0.00           O  
ATOM    134  CB  VAL A  15      14.653  -3.784  16.201  1.00  0.00           C  
ATOM    135  CG1 VAL A  15      15.255  -3.050  15.007  1.00  0.00           C  
ATOM    136  CG2 VAL A  15      13.529  -3.002  16.841  1.00  0.00           C  
ATOM    137  HN  VAL A  15      12.524  -4.989  17.002  1.00  0.00           H  
ATOM    138  N   VAL A  16      15.994  -6.322  17.256  1.00  0.00           N  
ATOM    139  CA  VAL A  16      17.280  -6.996  17.399  1.00  0.00           C  
ATOM    140  C   VAL A  16      17.218  -8.430  16.923  1.00  0.00           C  
ATOM    141  O   VAL A  16      18.196  -8.934  16.320  1.00  0.00           O  
ATOM    142  CB  VAL A  16      17.743  -6.920  18.864  1.00  0.00           C  
ATOM    143  CG1 VAL A  16      19.140  -7.470  19.125  1.00  0.00           C  
ATOM    144  CG2 VAL A  16      17.645  -5.513  19.425  1.00  0.00           C  
ATOM    145  HN  VAL A  16      15.481  -6.073  18.061  1.00  0.00           H  
ATOM    146  N   ALA A  17      16.206  -9.201  17.278  1.00  0.00           N  
ATOM    147  CA  ALA A  17      16.199 -10.615  16.826  1.00  0.00           C  
ATOM    148  C   ALA A  17      15.518 -10.823  15.509  1.00  0.00           C  
ATOM    149  O   ALA A  17      16.154 -11.021  14.468  1.00  0.00           O  
ATOM    150  CB  ALA A  17      15.592 -11.476  17.945  1.00  0.00           C  
ATOM    151  HN  ALA A  17      15.389  -8.773  17.702  1.00  0.00           H  
ATOM    152  N   ALA A  18      14.178 -10.712  15.447  1.00  0.00           N  
ATOM    153  CA  ALA A  18      13.425 -11.384  14.352  1.00  0.00           C  
ATOM    154  C   ALA A  18      13.400 -10.497  13.144  1.00  0.00           C  
ATOM    155  O   ALA A  18      13.450 -11.033  12.022  1.00  0.00           O  
ATOM    156  CB  ALA A  18      12.003 -11.689  14.846  1.00  0.00           C  
ATOM    157  HN  ALA A  18      13.690 -10.506  16.321  1.00  0.00           H  
ATOM    158  N   ALA A  19      13.259  -9.193  13.324  1.00  0.00           N  
ATOM    159  CA  ALA A  19      13.527  -8.257  12.225  1.00  0.00           C  
ATOM    160  C   ALA A  19      14.868  -8.478  11.584  1.00  0.00           C  
ATOM    161  O   ALA A  19      14.908  -8.692  10.365  1.00  0.00           O  
ATOM    162  CB  ALA A  19      13.366  -6.810  12.714  1.00  0.00           C  
ATOM    163  HN  ALA A  19      13.170  -8.853  14.276  1.00  0.00           H  
ATOM    164  N   GLU A  20      15.934  -8.598  12.380  1.00  0.00           N  
ATOM    165  CA  GLU A  20      17.275  -8.671  11.786  1.00  0.00           C  
ATOM    166  C   GLU A  20      17.503 -10.065  11.157  1.00  0.00           C  
ATOM    167  O   GLU A  20      18.193 -10.219  10.147  1.00  0.00           O  
ATOM    168  CB  GLU A  20      18.338  -8.356  12.831  1.00  0.00           C  
ATOM    169  CG  GLU A  20      19.739  -8.233  12.237  1.00  0.00           C  
ATOM    170  CD  GLU A  20      19.969  -6.916  11.517  1.00  0.00           C  
ATOM    171  OE1 GLU A  20      19.566  -5.876  12.079  1.00  0.00           O  
ATOM    172  OE2 GLU A  20      20.789  -6.900  10.569  1.00  0.00           O1-
ATOM    173  HN  GLU A  20      15.796  -8.405  13.365  1.00  0.00           H  
ATOM    174  N   LYS A  21      16.959 -11.101  11.806  1.00  0.00           N  
ATOM    175  CA  LYS A  21      17.216 -12.447  11.372  1.00  0.00           C  
ATOM    176  C   LYS A  21      16.531 -12.878  10.103  1.00  0.00           C  
ATOM    177  O   LYS A  21      17.201 -13.292   9.150  1.00  0.00           O  
ATOM    178  CB  LYS A  21      16.957 -13.472  12.472  1.00  0.00           C  
ATOM    179  CG  LYS A  21      18.039 -13.484  13.517  1.00  0.00           C  
ATOM    180  CD  LYS A  21      17.935 -14.563  14.575  1.00  0.00           C  
ATOM    181  CE  LYS A  21      19.313 -15.130  14.952  1.00  0.00           C  
ATOM    182  NZ  LYS A  21      19.261 -16.547  15.360  1.00  0.00           N1+
ATOM    183  HN  LYS A  21      16.441 -10.935  12.662  1.00  0.00           H  
ATOM    184  HZ1 LYS A  21      20.196 -16.831  15.529  1.00  0.00           H  
ATOM    185  HZ2 LYS A  21      18.722 -16.575  16.204  1.00  0.00           H  
ATOM    186  HZ3 LYS A  21      18.821 -17.072  14.626  1.00  0.00           H  
ATOM    187  N   THR A  22      15.270 -12.435   9.914  1.00  0.00           N  
ATOM    188  CA  THR A  22      14.467 -12.975   8.842  1.00  0.00           C  
ATOM    189  C   THR A  22      13.772 -11.876   8.012  1.00  0.00           C  
ATOM    190  O   THR A  22      13.821 -11.884   6.760  1.00  0.00           O  
ATOM    191  CB  THR A  22      13.389 -13.911   9.399  1.00  0.00           C  
ATOM    192  CG2 THR A  22      13.961 -15.084   9.972  1.00  0.00           C  
ATOM    193  OG1 THR A  22      12.313 -14.279   8.368  1.00  0.00           O  
ATOM    194  HN  THR A  22      14.837 -11.864  10.611  1.00  0.00           H  
ATOM    195  HO  THR A  22      13.214 -15.705  10.154  1.00  0.00           H  
ATOM    196  N   LYS A  23      13.162 -10.900   8.642  1.00  0.00           N  
ATOM    197  CA  LYS A  23      12.367  -9.913   7.932  1.00  0.00           C  
ATOM    198  C   LYS A  23      13.246  -8.941   7.132  1.00  0.00           C  
ATOM    199  O   LYS A  23      12.773  -8.189   6.247  1.00  0.00           O  
ATOM    200  CB  LYS A  23      11.470  -9.124   8.870  1.00  0.00           C  
ATOM    201  CG  LYS A  23      10.319  -9.918   9.442  1.00  0.00           C  
ATOM    202  CD  LYS A  23       9.882  -9.480  10.818  1.00  0.00           C  
ATOM    203  CE  LYS A  23       8.904 -10.470  11.443  1.00  0.00           C  
ATOM    204  NZ  LYS A  23       7.556 -10.430  10.837  1.00  0.00           N1+
ATOM    205  HN  LYS A  23      13.188 -10.881   9.638  1.00  0.00           H  
ATOM    206  HZ1 LYS A  23       7.163  -9.559  11.170  1.00  0.00           H  
ATOM    207  HZ2 LYS A  23       7.664 -10.388   9.864  1.00  0.00           H  
ATOM    208  HZ3 LYS A  23       7.018 -11.201  11.131  1.00  0.00           H  
ATOM    209  N   GLN A  24      14.496  -8.757   7.566  1.00  0.00           N  
ATOM    210  CA  GLN A  24      15.368  -7.858   6.780  1.00  0.00           C  
ATOM    211  C   GLN A  24      15.508  -8.322   5.336  1.00  0.00           C  
ATOM    212  O   GLN A  24      15.726  -9.509   5.013  1.00  0.00           O  
ATOM    213  CB  GLN A  24      16.739  -7.770   7.456  1.00  0.00           C  
ATOM    214  CG  GLN A  24      17.799  -7.082   6.611  1.00  0.00           C  
ATOM    215  CD  GLN A  24      19.066  -6.711   7.365  1.00  0.00           C  
ATOM    216  NE2 GLN A  24      20.008  -7.515   7.346  1.00  0.00           N  
ATOM    217  OE1 GLN A  24      18.881  -5.829   8.353  1.00  0.00           O  
ATOM    218  HN  GLN A  24      14.840  -9.106   8.424  1.00  0.00           H  
ATOM    219 1HNE GLN A  24      19.669  -5.675   8.970  1.00  0.00           H  
ATOM    220 2HNE GLN A  24      18.214  -5.096   8.169  1.00  0.00           H  
ATOM    221  N   GLY A  25      15.059  -7.467   4.424  1.00  0.00           N  
ATOM    222  CA  GLY A  25      15.084  -7.828   3.018  1.00  0.00           C  
ATOM    223  C   GLY A  25      13.798  -7.397   2.333  1.00  0.00           C  
ATOM    224  O   GLY A  25      13.785  -6.429   1.537  1.00  0.00           O  
ATOM    225  HN  GLY A  25      14.830  -6.527   4.698  1.00  0.00           H  
ATOM    226  N   VAL A  26      12.661  -7.777   2.905  1.00  0.00           N  
ATOM    227  CA  VAL A  26      11.384  -7.077   2.669  1.00  0.00           C  
ATOM    228  C   VAL A  26      11.217  -5.883   3.578  1.00  0.00           C  
ATOM    229  O   VAL A  26      11.157  -4.733   3.097  1.00  0.00           O  
ATOM    230  CB  VAL A  26      10.196  -8.032   2.766  1.00  0.00           C  
ATOM    231  CG1 VAL A  26       8.914  -7.300   3.131  1.00  0.00           C  
ATOM    232  CG2 VAL A  26      10.038  -8.834   1.471  1.00  0.00           C  
ATOM    233  HN  VAL A  26      12.592  -8.674   3.392  1.00  0.00           H  
ATOM    234  N   ALA A  27      11.339  -6.070   4.891  1.00  0.00           N  
ATOM    235  CA  ALA A  27      11.389  -4.908   5.768  1.00  0.00           C  
ATOM    236  C   ALA A  27      12.812  -4.441   5.913  1.00  0.00           C  
ATOM    237  O   ALA A  27      13.765  -5.215   5.695  1.00  0.00           O  
ATOM    238  CB  ALA A  27      10.751  -5.204   7.128  1.00  0.00           C  
ATOM    239  HN  ALA A  27      11.397  -7.008   5.238  1.00  0.00           H  
ATOM    240  N   GLU A  28      13.044  -3.115   6.049  1.00  0.00           N  
ATOM    241  CA  GLU A  28      14.425  -2.651   6.316  1.00  0.00           C  
ATOM    242  C   GLU A  28      14.589  -2.535   7.832  1.00  0.00           C  
ATOM    243  O   GLU A  28      13.811  -1.842   8.509  1.00  0.00           O  
ATOM    244  CB  GLU A  28      14.663  -1.256   5.696  1.00  0.00           C  
ATOM    245  CG  GLU A  28      16.106  -0.819   5.917  1.00  0.00           C  
ATOM    246  CD  GLU A  28      16.587   0.156   4.841  1.00  0.00           C  
ATOM    247  OE1 GLU A  28      15.728   0.638   4.075  1.00  0.00           O  
ATOM    248  OE2 GLU A  28      17.809   0.179   4.624  1.00  0.00           O1-
ATOM    249  HN  GLU A  28      12.362  -2.435   5.824  1.00  0.00           H  
ATOM    250  N   ALA A  29      15.396  -3.427   8.395  1.00  0.00           N  
ATOM    251  CA  ALA A  29      15.598  -3.476   9.840  1.00  0.00           C  
ATOM    252  C   ALA A  29      16.973  -2.915  10.200  1.00  0.00           C  
ATOM    253  O   ALA A  29      18.010  -3.518   9.887  1.00  0.00           O  
ATOM    254  CB  ALA A  29      15.531  -4.943  10.319  1.00  0.00           C  
ATOM    255  HN  ALA A  29      15.792  -4.158   7.815  1.00  0.00           H  
ATOM    256  N   ALA A  30      16.965  -1.889  11.065  1.00  0.00           N  
ATOM    257  CA  ALA A  30      18.268  -1.331  11.467  1.00  0.00           C  
ATOM    258  C   ALA A  30      18.157  -0.598  12.811  1.00  0.00           C  
ATOM    259  O   ALA A  30      17.089  -0.093  13.172  1.00  0.00           O  
ATOM    260  CB  ALA A  30      18.802  -0.417  10.371  1.00  0.00           C  
ATOM    261  HN  ALA A  30      16.086  -1.457  11.321  1.00  0.00           H  
ATOM    262  N   GLY A  31      19.337  -0.317  13.402  1.00  0.00           N  
ATOM    263  CA  GLY A  31      19.318   0.529  14.609  1.00  0.00           C  
ATOM    264  C   GLY A  31      20.307   1.674  14.419  1.00  0.00           C  
ATOM    265  O   GLY A  31      21.509   1.481  14.363  1.00  0.00           O  
ATOM    266  HN  GLY A  31      20.128  -0.910  13.186  1.00  0.00           H  
ATOM    267  N   LYS A  32      19.788   2.861  14.044  1.00  0.00           N  
ATOM    268  CA  LYS A  32      20.673   4.027  13.906  1.00  0.00           C  
ATOM    269  C   LYS A  32      20.662   4.845  15.198  1.00  0.00           C  
ATOM    270  O   LYS A  32      19.706   5.514  15.536  1.00  0.00           O  
ATOM    271  CB  LYS A  32      20.147   4.924  12.764  1.00  0.00           C  
ATOM    272  CG  LYS A  32      19.940   4.257  11.433  1.00  0.00           C  
ATOM    273  CD  LYS A  32      19.500   5.193  10.312  1.00  0.00           C  
ATOM    274  CE  LYS A  32      19.179   4.445   9.008  1.00  0.00           C  
ATOM    275  NZ  LYS A  32      19.277   5.357   7.827  1.00  0.00           N1+
ATOM    276  HN  LYS A  32      18.788   2.992  14.087  1.00  0.00           H  
ATOM    277  HZ1 LYS A  32      19.210   4.814   7.003  1.00  0.00           H  
ATOM    278  HZ2 LYS A  32      18.468   5.964   7.940  1.00  0.00           H  
ATOM    279  HZ3 LYS A  32      20.121   5.871   7.875  1.00  0.00           H  
ATOM    280  N   THR A  33      21.617   4.459  16.077  1.00  0.00           N  
ATOM    281  CA  THR A  33      21.856   5.227  17.293  1.00  0.00           C  
ATOM    282  C   THR A  33      22.014   6.713  17.003  1.00  0.00           C  
ATOM    283  O   THR A  33      21.236   7.590  17.420  1.00  0.00           O  
ATOM    284  CB  THR A  33      23.077   4.702  18.034  1.00  0.00           C  
ATOM    285  CG2 THR A  33      22.766   3.444  18.604  1.00  0.00           C  
ATOM    286  OG1 THR A  33      23.547   5.626  19.153  1.00  0.00           O  
ATOM    287  HN  THR A  33      22.299   3.778  15.818  1.00  0.00           H  
ATOM    288  HO  THR A  33      22.324   2.894  17.905  1.00  0.00           H  
ATOM    289  N   LYS A  34      22.771   6.968  15.912  1.00  0.00           N  
ATOM    290  CA  LYS A  34      23.228   8.335  15.648  1.00  0.00           C  
ATOM    291  C   LYS A  34      22.140   9.257  15.148  1.00  0.00           C  
ATOM    292  O   LYS A  34      22.085  10.422  15.613  1.00  0.00           O  
ATOM    293  CB  LYS A  34      24.408   8.301  14.665  1.00  0.00           C  
ATOM    294  CG  LYS A  34      25.243   9.554  14.608  1.00  0.00           C  
ATOM    295  CD  LYS A  34      25.793   9.952  15.972  1.00  0.00           C  
ATOM    296  CE  LYS A  34      26.362  11.375  15.906  1.00  0.00           C  
ATOM    297  NZ  LYS A  34      25.461  12.319  15.189  1.00  0.00           N1+
ATOM    298  HN  LYS A  34      23.243   6.198  15.442  1.00  0.00           H  
ATOM    299  HZ1 LYS A  34      25.365  12.011  14.261  1.00  0.00           H  
ATOM    300  HZ2 LYS A  34      24.590  12.211  15.662  1.00  0.00           H  
ATOM    301  HZ3 LYS A  34      25.817  13.239  15.271  1.00  0.00           H  
ATOM    302  N   GLU A  35      21.210   8.818  14.333  1.00  0.00           N  
ATOM    303  CA  GLU A  35      20.141   9.761  13.918  1.00  0.00           C  
ATOM    304  C   GLU A  35      18.866   9.468  14.759  1.00  0.00           C  
ATOM    305  O   GLU A  35      17.912  10.247  14.641  1.00  0.00           O  
ATOM    306  CB  GLU A  35      19.819   9.553  12.420  1.00  0.00           C  
ATOM    307  CG  GLU A  35      20.880  10.057  11.488  1.00  0.00           C  
ATOM    308  CD  GLU A  35      20.354  10.236  10.063  1.00  0.00           C  
ATOM    309  OE1 GLU A  35      20.081  11.378   9.645  1.00  0.00           O  
ATOM    310  OE2 GLU A  35      20.244   9.230   9.345  1.00  0.00           O1-
ATOM    311  HN  GLU A  35      21.299   7.989  13.811  1.00  0.00           H  
ATOM    312  N   GLY A  36      18.966   8.621  15.755  1.00  0.00           N  
ATOM    313  CA  GLY A  36      17.914   8.530  16.759  1.00  0.00           C  
ATOM    314  C   GLY A  36      16.723   7.786  16.197  1.00  0.00           C  
ATOM    315  O   GLY A  36      15.564   8.240  16.278  1.00  0.00           O  
ATOM    316  HN  GLY A  36      19.781   8.061  15.882  1.00  0.00           H  
ATOM    317  N   VAL A  37      17.023   6.792  15.339  1.00  0.00           N  
ATOM    318  CA  VAL A  37      15.941   6.049  14.652  1.00  0.00           C  
ATOM    319  C   VAL A  37      16.037   4.543  14.901  1.00  0.00           C  
ATOM    320  O   VAL A  37      17.045   3.941  14.616  1.00  0.00           O  
ATOM    321  CB  VAL A  37      16.048   6.358  13.147  1.00  0.00           C  
ATOM    322  CG1 VAL A  37      15.227   5.400  12.278  1.00  0.00           C  
ATOM    323  CG2 VAL A  37      15.620   7.795  12.895  1.00  0.00           C  
ATOM    324  HN  VAL A  37      17.983   6.679  15.035  1.00  0.00           H  
ATOM    325  N   LEU A  38      14.972   4.012  15.493  1.00  0.00           N  
ATOM    326  CA  LEU A  38      14.789   2.540  15.446  1.00  0.00           C  
ATOM    327  C   LEU A  38      14.008   2.102  14.248  1.00  0.00           C  
ATOM    328  O   LEU A  38      12.760   2.242  14.244  1.00  0.00           O  
ATOM    329  CB  LEU A  38      14.124   2.031  16.743  1.00  0.00           C  
ATOM    330  CG  LEU A  38      14.432   0.588  17.082  1.00  0.00           C  
ATOM    331  CD1 LEU A  38      15.873   0.159  16.863  1.00  0.00           C  
ATOM    332  CD2 LEU A  38      14.201   0.261  18.545  1.00  0.00           C  
ATOM    333  HN  LEU A  38      14.195   4.558  15.763  1.00  0.00           H  
ATOM    334  N   TYR A  39      14.652   1.616  13.178  1.00  0.00           N  
ATOM    335  CA  TYR A  39      13.917   1.387  11.949  1.00  0.00           C  
ATOM    336  C   TYR A  39      13.502  -0.095  11.837  1.00  0.00           C  
ATOM    337  O   TYR A  39      14.313  -1.005  11.763  1.00  0.00           O  
ATOM    338  CB  TYR A  39      14.694   1.821  10.701  1.00  0.00           C  
ATOM    339  CG  TYR A  39      13.769   2.236   9.581  1.00  0.00           C  
ATOM    340  CD1 TYR A  39      12.980   3.370   9.716  1.00  0.00           C  
ATOM    341  CD2 TYR A  39      13.466   1.357   8.537  1.00  0.00           C  
ATOM    342  CE1 TYR A  39      12.026   3.703   8.754  1.00  0.00           C  
ATOM    343  CE2 TYR A  39      12.625   1.769   7.483  1.00  0.00           C  
ATOM    344  CZ  TYR A  39      11.835   2.904   7.640  1.00  0.00           C  
ATOM    345  OH  TYR A  39      10.821   3.179   6.738  1.00  0.00           O  
ATOM    346  HN  TYR A  39      15.627   1.462  13.187  1.00  0.00           H  
ATOM    347  HO  TYR A  39      10.138   3.737   7.183  1.00  0.00           H  
ATOM    348  N   VAL A  40      12.166  -0.276  12.003  1.00  0.00           N  
ATOM    349  CA  VAL A  40      11.666  -1.640  11.934  1.00  0.00           C  
ATOM    350  C   VAL A  40      10.754  -1.876  10.718  1.00  0.00           C  
ATOM    351  O   VAL A  40       9.523  -2.015  10.884  1.00  0.00           O  
ATOM    352  CB  VAL A  40      10.854  -2.029  13.183  1.00  0.00           C  
ATOM    353  CG1 VAL A  40      10.989  -3.510  13.499  1.00  0.00           C  
ATOM    354  CG2 VAL A  40      11.239  -1.186  14.397  1.00  0.00           C  
ATOM    355  HN  VAL A  40      11.594   0.481  12.315  1.00  0.00           H  
ATOM    356  N   GLY A  41      11.271  -1.639   9.511  1.00  0.00           N  
ATOM    357  CA  GLY A  41      10.432  -1.833   8.333  1.00  0.00           C  
ATOM    358  C   GLY A  41       9.369  -0.703   8.295  1.00  0.00           C  
ATOM    359  O   GLY A  41       9.679   0.354   7.734  1.00  0.00           O  
ATOM    360  HN  GLY A  41      12.284  -1.550   9.451  1.00  0.00           H  
ATOM    361  N   SER A  42       8.101  -1.111   8.462  1.00  0.00           N  
ATOM    362  CA  SER A  42       7.023  -0.187   8.153  1.00  0.00           C  
ATOM    363  C   SER A  42       6.747   0.765   9.291  1.00  0.00           C  
ATOM    364  O   SER A  42       6.147   1.826   9.191  1.00  0.00           O  
ATOM    365  CB  SER A  42       5.745  -0.954   7.797  1.00  0.00           C  
ATOM    366  OG  SER A  42       4.697  -0.106   7.391  1.00  0.00           O  
ATOM    367  HN  SER A  42       7.955  -2.043   8.817  1.00  0.00           H  
ATOM    368  HO  SER A  42       5.003   0.790   7.115  1.00  0.00           H  
ATOM    369  N   LYS A  43       7.336   0.444  10.459  1.00  0.00           N  
ATOM    370  CA  LYS A  43       7.250   1.393  11.595  1.00  0.00           C  
ATOM    371  C   LYS A  43       8.645   1.801  12.044  1.00  0.00           C  
ATOM    372  O   LYS A  43       9.487   0.935  12.211  1.00  0.00           O  
ATOM    373  CB  LYS A  43       6.477   0.725  12.755  1.00  0.00           C  
ATOM    374  CG  LYS A  43       4.995   0.546  12.423  1.00  0.00           C  
ATOM    375  CD  LYS A  43       4.231  -0.148  13.548  1.00  0.00           C  
ATOM    376  CE  LYS A  43       2.764   0.257  13.474  1.00  0.00           C  
ATOM    377  NZ  LYS A  43       2.201   0.762  14.761  1.00  0.00           N1+
ATOM    378  HN  LYS A  43       7.879  -0.387  10.561  1.00  0.00           H  
ATOM    379  HZ1 LYS A  43       2.337   0.029  15.412  1.00  0.00           H  
ATOM    380  HZ2 LYS A  43       2.680   1.596  14.989  1.00  0.00           H  
ATOM    381  HZ3 LYS A  43       1.251   0.949  14.569  1.00  0.00           H  
ATOM    382  N   THR A  44       8.844   3.113  12.144  1.00  0.00           N  
ATOM    383  CA  THR A  44      10.077   3.604  12.764  1.00  0.00           C  
ATOM    384  C   THR A  44       9.769   4.330  14.093  1.00  0.00           C  
ATOM    385  O   THR A  44       8.847   5.176  14.158  1.00  0.00           O  
ATOM    386  CB  THR A  44      10.838   4.556  11.857  1.00  0.00           C  
ATOM    387  CG2 THR A  44      11.713   5.417  12.566  1.00  0.00           C  
ATOM    388  OG1 THR A  44       9.929   5.384  10.980  1.00  0.00           O  
ATOM    389  HN  THR A  44       8.159   3.729  11.741  1.00  0.00           H  
ATOM    390  HO  THR A  44      11.853   6.235  11.976  1.00  0.00           H  
ATOM    391  N   LYS A  45      10.355   3.841  15.189  1.00  0.00           N  
ATOM    392  CA  LYS A  45      10.162   4.493  16.502  1.00  0.00           C  
ATOM    393  C   LYS A  45      11.268   5.500  16.767  1.00  0.00           C  
ATOM    394  O   LYS A  45      12.447   5.104  16.870  1.00  0.00           O  
ATOM    395  CB  LYS A  45      10.168   3.468  17.643  1.00  0.00           C  
ATOM    396  CG  LYS A  45       9.214   2.310  17.431  1.00  0.00           C  
ATOM    397  CD  LYS A  45       8.660   1.705  18.704  1.00  0.00           C  
ATOM    398  CE  LYS A  45       8.328   0.233  18.553  1.00  0.00           C  
ATOM    399  NZ  LYS A  45       7.183  -0.180  19.408  1.00  0.00           N1+
ATOM    400  HN  LYS A  45      11.068   3.123  15.122  1.00  0.00           H  
ATOM    401  HZ1 LYS A  45       7.008  -1.155  19.233  1.00  0.00           H  
ATOM    402  HZ2 LYS A  45       7.449  -0.057  20.368  1.00  0.00           H  
ATOM    403  HZ3 LYS A  45       6.374   0.325  19.165  1.00  0.00           H  
ATOM    404  N   GLU A  46      10.971   6.770  16.412  1.00  0.00           N  
ATOM    405  CA  GLU A  46      11.971   7.810  16.519  1.00  0.00           C  
ATOM    406  C   GLU A  46      12.147   8.327  17.945  1.00  0.00           C  
ATOM    407  O   GLU A  46      11.299   7.936  18.772  1.00  0.00           O  
ATOM    408  CB  GLU A  46      11.674   8.999  15.580  1.00  0.00           C  
ATOM    409  CG  GLU A  46      12.891   9.607  14.930  1.00  0.00           C  
ATOM    410  CD  GLU A  46      12.607  10.974  14.298  1.00  0.00           C  
ATOM    411  OE1 GLU A  46      12.410  11.031  13.068  1.00  0.00           O  
ATOM    412  OE2 GLU A  46      12.451  11.969  15.069  1.00  0.00           O1-
ATOM    413  HN  GLU A  46      10.084   6.975  15.965  1.00  0.00           H  
ATOM    414  N   GLY A  47      13.431   8.494  18.327  1.00  0.00           N  
ATOM    415  CA  GLY A  47      13.696   8.819  19.747  1.00  0.00           C  
ATOM    416  C   GLY A  47      15.172   8.955  20.006  1.00  0.00           C  
ATOM    417  O   GLY A  47      15.847   9.622  19.195  1.00  0.00           O  
ATOM    418  HN  GLY A  47      14.094   8.793  17.639  1.00  0.00           H  
ATOM    419  N   VAL A  48      15.614   8.532  21.181  1.00  0.00           N  
ATOM    420  CA  VAL A  48      17.045   8.628  21.480  1.00  0.00           C  
ATOM    421  C   VAL A  48      17.678   7.271  21.603  1.00  0.00           C  
ATOM    422  O   VAL A  48      17.560   6.666  22.673  1.00  0.00           O  
ATOM    423  CB  VAL A  48      17.263   9.477  22.731  1.00  0.00           C  
ATOM    424  CG1 VAL A  48      18.705   9.530  23.182  1.00  0.00           C  
ATOM    425  CG2 VAL A  48      16.766  10.903  22.485  1.00  0.00           C  
ATOM    426  HN  VAL A  48      15.023   7.960  21.773  1.00  0.00           H  
ATOM    427  N   VAL A  49      17.918   6.606  20.463  1.00  0.00           N  
ATOM    428  CA  VAL A  49      18.128   5.146  20.478  1.00  0.00           C  
ATOM    429  C   VAL A  49      19.565   4.852  20.945  1.00  0.00           C  
ATOM    430  O   VAL A  49      20.514   5.595  20.641  1.00  0.00           O  
ATOM    431  CB  VAL A  49      17.867   4.601  19.077  1.00  0.00           C  
ATOM    432  CG1 VAL A  49      18.302   3.184  18.844  1.00  0.00           C  
ATOM    433  CG2 VAL A  49      16.372   4.761  18.751  1.00  0.00           C  
ATOM    434  HN  VAL A  49      17.751   7.046  19.562  1.00  0.00           H  
ATOM    435  N   HIS A  50      19.635   4.167  22.099  1.00  0.00           N  
ATOM    436  CA  HIS A  50      20.983   3.711  22.509  1.00  0.00           C  
ATOM    437  C   HIS A  50      21.225   2.267  22.126  1.00  0.00           C  
ATOM    438  O   HIS A  50      20.477   1.367  22.544  1.00  0.00           O  
ATOM    439  CB  HIS A  50      21.178   3.862  24.018  1.00  0.00           C  
ATOM    440  CG  HIS A  50      21.186   5.298  24.472  1.00  0.00           C  
ATOM    441  CD2 HIS A  50      21.389   5.666  25.783  1.00  0.00           C  
ATOM    442  ND1 HIS A  50      20.762   6.429  23.841  1.00  0.00           N  
ATOM    443  CE1 HIS A  50      21.484   6.975  25.852  1.00  0.00           C  
ATOM    444  NE2 HIS A  50      21.006   7.475  24.713  1.00  0.00           N  
ATOM    445  HN  HIS A  50      18.858   3.707  22.497  1.00  0.00           H  
ATOM    446  HD1 HIS A  50      21.496   5.048  26.579  1.00  0.00           H  
ATOM    447  N   GLY A  51      22.098   2.042  21.131  1.00  0.00           N  
ATOM    448  CA  GLY A  51      22.288   0.659  20.659  1.00  0.00           C  
ATOM    449  C   GLY A  51      21.166   0.302  19.683  1.00  0.00           C  
ATOM    450  O   GLY A  51      20.956   0.987  18.697  1.00  0.00           O  
ATOM    451  HN  GLY A  51      22.537   2.813  20.662  1.00  0.00           H  
ATOM    452  N   VAL A  52      20.443  -0.753  20.050  1.00  0.00           N  
ATOM    453  CA  VAL A  52      19.206  -1.062  19.299  1.00  0.00           C  
ATOM    454  C   VAL A  52      17.988  -1.126  20.260  1.00  0.00           C  
ATOM    455  O   VAL A  52      17.097  -1.949  20.105  1.00  0.00           O  
ATOM    456  CB  VAL A  52      19.390  -2.381  18.558  1.00  0.00           C  
ATOM    457  CG1 VAL A  52      18.710  -2.494  17.205  1.00  0.00           C  
ATOM    458  CG2 VAL A  52      20.861  -2.782  18.429  1.00  0.00           C  
ATOM    459  HN  VAL A  52      20.682  -1.239  20.896  1.00  0.00           H  
ATOM    460  N   ALA A  53      17.950  -0.131  21.116  1.00  0.00           N  
ATOM    461  CA  ALA A  53      16.720   0.123  21.894  1.00  0.00           C  
ATOM    462  C   ALA A  53      16.408   1.611  21.807  1.00  0.00           C  
ATOM    463  O   ALA A  53      17.263   2.408  22.184  1.00  0.00           O  
ATOM    464  CB  ALA A  53      17.032  -0.224  23.367  1.00  0.00           C  
ATOM    465  HN  ALA A  53      18.776   0.369  21.375  1.00  0.00           H  
ATOM    466  N   THR A  54      15.201   1.940  21.450  1.00  0.00           N  
ATOM    467  CA  THR A  54      14.704   3.304  21.641  1.00  0.00           C  
ATOM    468  C   THR A  54      14.665   3.681  23.138  1.00  0.00           C  
ATOM    469  O   THR A  54      13.786   3.207  23.850  1.00  0.00           O  
ATOM    470  CB  THR A  54      13.277   3.388  21.108  1.00  0.00           C  
ATOM    471  CG2 THR A  54      12.821   2.161  20.584  1.00  0.00           C  
ATOM    472  OG1 THR A  54      13.111   4.534  20.129  1.00  0.00           O  
ATOM    473  HN  THR A  54      14.529   1.223  21.177  1.00  0.00           H  
ATOM    474  HO  THR A  54      11.863   2.192  20.350  1.00  0.00           H  
ATOM    475  N   VAL A  55      15.440   4.717  23.500  1.00  0.00           N  
ATOM    476  CA  VAL A  55      15.245   5.329  24.822  1.00  0.00           C  
ATOM    477  C   VAL A  55      14.640   6.725  24.711  1.00  0.00           C  
ATOM    478  O   VAL A  55      15.356   7.676  24.425  1.00  0.00           O  
ATOM    479  CB  VAL A  55      16.571   5.358  25.597  1.00  0.00           C  
ATOM    480  CG1 VAL A  55      16.451   5.863  27.027  1.00  0.00           C  
ATOM    481  CG2 VAL A  55      17.190   3.970  25.610  1.00  0.00           C  
ATOM    482  HN  VAL A  55      16.039   5.155  22.832  1.00  0.00           H  
ATOM    483  N   ALA A  56      13.316   6.796  24.699  1.00  0.00           N  
ATOM    484  CA  ALA A  56      12.655   8.075  24.821  1.00  0.00           C  
ATOM    485  C   ALA A  56      11.444   8.068  25.751  1.00  0.00           C  
ATOM    486  O   ALA A  56      10.692   7.081  25.739  1.00  0.00           O  
ATOM    487  CB  ALA A  56      12.227   8.630  23.463  1.00  0.00           C  
ATOM    488  HN  ALA A  56      12.758   5.955  24.581  1.00  0.00           H  
ATOM    489  N   GLU A  57      11.069   9.184  26.330  1.00  0.00           N  
ATOM    490  CA  GLU A  57       9.815   9.245  27.094  1.00  0.00           C  
ATOM    491  C   GLU A  57       8.601   9.243  26.182  1.00  0.00           C  
ATOM    492  O   GLU A  57       7.872   8.274  26.141  1.00  0.00           O  
ATOM    493  CB  GLU A  57       9.796  10.488  28.007  1.00  0.00           C  
ATOM    494  CG  GLU A  57      10.680  10.293  29.217  1.00  0.00           C  
ATOM    495  CD  GLU A  57      10.699  11.464  30.190  1.00  0.00           C  
ATOM    496  OE1 GLU A  57      11.619  11.526  31.032  1.00  0.00           O  
ATOM    497  OE2 GLU A  57       9.864  12.376  29.998  1.00  0.00           O1-
ATOM    498  HN  GLU A  57      11.692   9.948  26.438  1.00  0.00           H  
ATOM    499  N   LYS A  58       8.576  10.193  25.256  1.00  0.00           N  
ATOM    500  CA  LYS A  58       7.612  10.104  24.147  1.00  0.00           C  
ATOM    501  C   LYS A  58       8.348   9.506  22.917  1.00  0.00           C  
ATOM    502  O   LYS A  58       8.932  10.242  22.161  1.00  0.00           O  
ATOM    503  CB  LYS A  58       7.102  11.520  23.793  1.00  0.00           C  
ATOM    504  CG  LYS A  58       5.706  11.559  23.206  1.00  0.00           C  
ATOM    505  CD  LYS A  58       5.336  12.984  22.808  1.00  0.00           C  
ATOM    506  CE  LYS A  58       5.083  13.856  24.028  1.00  0.00           C  
ATOM    507  NZ  LYS A  58       4.688  15.260  23.705  1.00  0.00           N1+
ATOM    508  HN  LYS A  58       9.039  11.072  25.404  1.00  0.00           H  
ATOM    509  HZ1 LYS A  58       3.838  15.232  23.154  1.00  0.00           H  
ATOM    510  HZ2 LYS A  58       4.581  15.773  24.535  1.00  0.00           H  
ATOM    511  HZ3 LYS A  58       5.454  15.612  23.178  1.00  0.00           H  
ATOM    512  N   THR A  59       8.272   8.167  22.821  1.00  0.00           N  
ATOM    513  CA  THR A  59       8.882   7.514  21.659  1.00  0.00           C  
ATOM    514  C   THR A  59       7.983   7.700  20.433  1.00  0.00           C  
ATOM    515  O   THR A  59       6.836   7.206  20.379  1.00  0.00           O  
ATOM    516  CB  THR A  59       9.058   6.025  21.979  1.00  0.00           C  
ATOM    517  CG2 THR A  59       9.824   5.821  23.171  1.00  0.00           C  
ATOM    518  OG1 THR A  59       9.648   5.252  20.806  1.00  0.00           O  
ATOM    519  HN  THR A  59       7.493   7.685  23.265  1.00  0.00           H  
ATOM    520  HO  THR A  59       9.791   6.593  23.777  1.00  0.00           H  
ATOM    521  N   LYS A  60       8.601   8.141  19.310  1.00  0.00           N  
ATOM    522  CA  LYS A  60       7.763   8.683  18.240  1.00  0.00           C  
ATOM    523  C   LYS A  60       7.352   7.655  17.237  1.00  0.00           C  
ATOM    524  O   LYS A  60       8.174   7.162  16.469  1.00  0.00           O  
ATOM    525  CB  LYS A  60       8.492   9.832  17.531  1.00  0.00           C  
ATOM    526  CG  LYS A  60       8.792  11.013  18.409  1.00  0.00           C  
ATOM    527  CD  LYS A  60       9.749  12.041  17.845  1.00  0.00           C  
ATOM    528  CE  LYS A  60       9.071  12.937  16.805  1.00  0.00           C  
ATOM    529  NZ  LYS A  60      10.101  13.647  15.972  1.00  0.00           N1+
ATOM    530  HN  LYS A  60       9.502   8.539  19.458  1.00  0.00           H  
ATOM    531  HZ1 LYS A  60      10.744  14.070  16.584  1.00  0.00           H  
ATOM    532  HZ2 LYS A  60      10.584  12.898  15.493  1.00  0.00           H  
ATOM    533  HZ3 LYS A  60       9.650  14.254  15.339  1.00  0.00           H  
ATOM    534  N   GLU A  61       6.149   7.066  17.418  1.00  0.00           N  
ATOM    535  CA  GLU A  61       5.719   5.936  16.614  1.00  0.00           C  
ATOM    536  C   GLU A  61       5.281   6.364  15.219  1.00  0.00           C  
ATOM    537  O   GLU A  61       4.241   7.027  15.019  1.00  0.00           O  
ATOM    538  CB  GLU A  61       4.548   5.238  17.293  1.00  0.00           C  
ATOM    539  CG  GLU A  61       4.177   3.889  16.708  1.00  0.00           C  
ATOM    540  CD  GLU A  61       2.684   3.572  16.786  1.00  0.00           C  
ATOM    541  OE1 GLU A  61       1.861   4.507  16.679  1.00  0.00           O  
ATOM    542  OE2 GLU A  61       2.368   2.425  17.166  1.00  0.00           O1-
ATOM    543  HN  GLU A  61       5.502   7.559  18.032  1.00  0.00           H  
ATOM    544  N   GLN A  62       6.227   6.259  14.257  1.00  0.00           N  
ATOM    545  CA  GLN A  62       5.993   6.772  12.907  1.00  0.00           C  
ATOM    546  C   GLN A  62       5.656   5.659  11.937  1.00  0.00           C  
ATOM    547  O   GLN A  62       6.530   5.012  11.364  1.00  0.00           O  
ATOM    548  CB  GLN A  62       7.171   7.601  12.393  1.00  0.00           C  
ATOM    549  CG  GLN A  62       6.883   8.521  11.231  1.00  0.00           C  
ATOM    550  CD  GLN A  62       8.086   9.355  10.798  1.00  0.00           C  
ATOM    551  NE2 GLN A  62       9.128   9.348  11.467  1.00  0.00           N  
ATOM    552  OE1 GLN A  62       7.909  10.131   9.743  1.00  0.00           O  
ATOM    553  HN  GLN A  62       7.101   5.828  14.509  1.00  0.00           H  
ATOM    554 1HNE GLN A  62       6.960  10.347   9.465  1.00  0.00           H  
ATOM    555 2HNE GLN A  62       8.673  10.688   9.434  1.00  0.00           H  
ATOM    556  N   VAL A  63       4.398   5.635  11.518  1.00  0.00           N  
ATOM    557  CA  VAL A  63       3.961   4.619  10.571  1.00  0.00           C  
ATOM    558  C   VAL A  63       4.211   5.019   9.148  1.00  0.00           C  
ATOM    559  O   VAL A  63       3.528   5.868   8.542  1.00  0.00           O  
ATOM    560  CB  VAL A  63       2.480   4.266  10.808  1.00  0.00           C  
ATOM    561  CG1 VAL A  63       2.003   2.978  10.200  1.00  0.00           C  
ATOM    562  CG2 VAL A  63       2.150   4.364  12.301  1.00  0.00           C  
ATOM    563  HN  VAL A  63       3.743   6.291  11.908  1.00  0.00           H  
ATOM    564  N   THR A  64       5.095   4.299   8.440  1.00  0.00           N  
ATOM    565  CA  THR A  64       5.370   4.562   7.034  1.00  0.00           C  
ATOM    566  C   THR A  64       4.522   3.751   6.110  1.00  0.00           C  
ATOM    567  O   THR A  64       4.532   2.497   6.045  1.00  0.00           O  
ATOM    568  CB  THR A  64       6.858   4.401   6.752  1.00  0.00           C  
ATOM    569  CG2 THR A  64       7.587   5.397   7.461  1.00  0.00           C  
ATOM    570  OG1 THR A  64       7.170   4.581   5.258  1.00  0.00           O  
ATOM    571  HN  THR A  64       5.561   3.527   8.897  1.00  0.00           H  
ATOM    572  HO  THR A  64       7.040   5.833   8.154  1.00  0.00           H  
ATOM    573  N   ASN A  65       3.628   4.452   5.397  1.00  0.00           N  
ATOM    574  CA  ASN A  65       2.667   3.752   4.516  1.00  0.00           C  
ATOM    575  C   ASN A  65       2.588   4.468   3.170  1.00  0.00           C  
ATOM    576  O   ASN A  65       3.155   5.540   2.915  1.00  0.00           O  
ATOM    577  CB  ASN A  65       1.257   3.769   5.145  1.00  0.00           C  
ATOM    578  CG  ASN A  65       0.769   2.428   5.623  1.00  0.00           C  
ATOM    579  ND2 ASN A  65       1.485   1.414   5.532  1.00  0.00           N  
ATOM    580  OD1 ASN A  65      -0.486   2.347   6.052  1.00  0.00           O  
ATOM    581  HN  ASN A  65       3.698   5.429   5.350  1.00  0.00           H  
ATOM    582 1HND ASN A  65      -1.062   3.146   6.002  1.00  0.00           H  
ATOM    583 2HND ASN A  65      -0.882   1.448   6.295  1.00  0.00           H  
ATOM    584  N   VAL A  66       1.801   3.850   2.275  1.00  0.00           N  
ATOM    585  CA  VAL A  66       1.742   4.297   0.866  1.00  0.00           C  
ATOM    586  C   VAL A  66       1.322   5.751   0.752  1.00  0.00           C  
ATOM    587  O   VAL A  66       0.142   6.132   0.922  1.00  0.00           O  
ATOM    588  CB  VAL A  66       0.832   3.398   0.036  1.00  0.00           C  
ATOM    589  CG1 VAL A  66       1.142   3.477  -1.445  1.00  0.00           C  
ATOM    590  CG2 VAL A  66       0.951   1.942   0.494  1.00  0.00           C  
ATOM    591  HN  VAL A  66       1.437   2.961   2.576  1.00  0.00           H  
ATOM    592  N   GLY A  67       2.298   6.680   0.712  1.00  0.00           N  
ATOM    593  CA  GLY A  67       1.947   8.064   0.354  1.00  0.00           C  
ATOM    594  C   GLY A  67       2.718   9.024   1.308  1.00  0.00           C  
ATOM    595  O   GLY A  67       2.965  10.175   1.022  1.00  0.00           O  
ATOM    596  HN  GLY A  67       3.255   6.371   0.639  1.00  0.00           H  
ATOM    597  N   GLY A  68       2.903   8.540   2.547  1.00  0.00           N  
ATOM    598  CA  GLY A  68       3.364   9.408   3.605  1.00  0.00           C  
ATOM    599  C   GLY A  68       3.994   8.622   4.763  1.00  0.00           C  
ATOM    600  O   GLY A  68       4.246   7.409   4.607  1.00  0.00           O  
ATOM    601  HN  GLY A  68       2.734   7.582   2.747  1.00  0.00           H  
ATOM    602  N   ALA A  69       4.191   9.267   5.913  1.00  0.00           N  
ATOM    603  CA  ALA A  69       4.718   8.551   7.089  1.00  0.00           C  
ATOM    604  C   ALA A  69       4.132   9.115   8.400  1.00  0.00           C  
ATOM    605  O   ALA A  69       4.616  10.136   8.842  1.00  0.00           O  
ATOM    606  CB  ALA A  69       6.252   8.592   7.106  1.00  0.00           C  
ATOM    607  HN  ALA A  69       4.220  10.274   5.963  1.00  0.00           H  
ATOM    608  N   VAL A  70       2.877   8.684   8.673  1.00  0.00           N  
ATOM    609  CA  VAL A  70       2.027   9.431   9.598  1.00  0.00           C  
ATOM    610  C   VAL A  70       2.513   9.220  11.019  1.00  0.00           C  
ATOM    611  O   VAL A  70       2.875   8.096  11.434  1.00  0.00           O  
ATOM    612  CB  VAL A  70       0.556   9.040   9.475  1.00  0.00           C  
ATOM    613  CG1 VAL A  70      -0.214   9.884   8.486  1.00  0.00           C  
ATOM    614  CG2 VAL A  70       0.449   7.570   9.058  1.00  0.00           C  
ATOM    615  HN  VAL A  70       2.601   7.752   8.395  1.00  0.00           H  
ATOM    616  N   VAL A  71       2.536  10.310  11.813  1.00  0.00           N  
ATOM    617  CA  VAL A  71       3.326  10.270  13.064  1.00  0.00           C  
ATOM    618  C   VAL A  71       2.400  10.349  14.295  1.00  0.00           C  
ATOM    619  O   VAL A  71       1.493  11.175  14.361  1.00  0.00           O  
ATOM    620  CB  VAL A  71       4.254  11.488  13.074  1.00  0.00           C  
ATOM    621  CG1 VAL A  71       4.848  11.843  14.419  1.00  0.00           C  
ATOM    622  CG2 VAL A  71       5.306  11.427  11.991  1.00  0.00           C  
ATOM    623  HN  VAL A  71       2.188  11.205  11.475  1.00  0.00           H  
ATOM    624  N   THR A  72       2.488   9.338  15.165  1.00  0.00           N  
ATOM    625  CA  THR A  72       1.965   9.474  16.496  1.00  0.00           C  
ATOM    626  C   THR A  72       3.027   9.354  17.559  1.00  0.00           C  
ATOM    627  O   THR A  72       3.529   8.276  17.867  1.00  0.00           O  
ATOM    628  CB  THR A  72       0.844   8.473  16.751  1.00  0.00           C  
ATOM    629  CG2 THR A  72       1.261   7.155  16.457  1.00  0.00           C  
ATOM    630  OG1 THR A  72      -0.428   8.807  15.968  1.00  0.00           O  
ATOM    631  HN  THR A  72       2.993   8.491  14.936  1.00  0.00           H  
ATOM    632  HO  THR A  72       1.897   6.821  17.172  1.00  0.00           H  
ATOM    633  N   GLY A  73       3.380  10.520  18.127  1.00  0.00           N  
ATOM    634  CA  GLY A  73       4.325  10.481  19.274  1.00  0.00           C  
ATOM    635  C   GLY A  73       3.618   9.778  20.432  1.00  0.00           C  
ATOM    636  O   GLY A  73       2.513  10.169  20.754  1.00  0.00           O  
ATOM    637  HN  GLY A  73       2.985  11.378  17.825  1.00  0.00           H  
ATOM    638  N   VAL A  74       4.095   8.594  20.819  1.00  0.00           N  
ATOM    639  CA  VAL A  74       3.475   7.936  21.992  1.00  0.00           C  
ATOM    640  C   VAL A  74       4.341   7.988  23.211  1.00  0.00           C  
ATOM    641  O   VAL A  74       5.547   7.675  23.140  1.00  0.00           O  
ATOM    642  CB  VAL A  74       3.099   6.503  21.593  1.00  0.00           C  
ATOM    643  CG1 VAL A  74       3.218   5.474  22.717  1.00  0.00           C  
ATOM    644  CG2 VAL A  74       1.719   6.461  20.942  1.00  0.00           C  
ATOM    645  HN  VAL A  74       5.021   8.308  20.556  1.00  0.00           H  
ATOM    646  N   THR A  75       3.803   8.493  24.335  1.00  0.00           N  
ATOM    647  CA  THR A  75       4.574   8.377  25.577  1.00  0.00           C  
ATOM    648  C   THR A  75       4.644   6.926  26.053  1.00  0.00           C  
ATOM    649  O   THR A  75       3.640   6.213  26.178  1.00  0.00           O  
ATOM    650  CB  THR A  75       4.030   9.311  26.668  1.00  0.00           C  
ATOM    651  CG2 THR A  75       3.134   8.581  27.484  1.00  0.00           C  
ATOM    652  OG1 THR A  75       3.348  10.522  26.064  1.00  0.00           O  
ATOM    653  HN  THR A  75       2.817   8.565  24.347  1.00  0.00           H  
ATOM    654  HO  THR A  75       3.509   7.693  27.735  1.00  0.00           H  
ATOM    655  N   ALA A  76       5.899   6.419  26.010  1.00  0.00           N  
ATOM    656  CA  ALA A  76       6.067   4.982  26.298  1.00  0.00           C  
ATOM    657  C   ALA A  76       6.782   4.760  27.627  1.00  0.00           C  
ATOM    658  O   ALA A  76       7.971   4.380  27.676  1.00  0.00           O  
ATOM    659  CB  ALA A  76       6.898   4.377  25.145  1.00  0.00           C  
ATOM    660  HN  ALA A  76       6.651   7.030  26.319  1.00  0.00           H  
ATOM    661  N   VAL A  77       6.300   5.483  28.643  1.00  0.00           N  
ATOM    662  CA  VAL A  77       6.979   5.389  29.961  1.00  0.00           C  
ATOM    663  C   VAL A  77       6.287   4.436  30.886  1.00  0.00           C  
ATOM    664  O   VAL A  77       6.446   3.225  30.764  1.00  0.00           O  
ATOM    665  CB  VAL A  77       7.114   6.773  30.594  1.00  0.00           C  
ATOM    666  CG1 VAL A  77       8.374   6.998  31.401  1.00  0.00           C  
ATOM    667  CG2 VAL A  77       6.948   7.876  29.557  1.00  0.00           C  
ATOM    668  HN  VAL A  77       5.487   6.036  28.596  1.00  0.00           H  
ATOM    669  N   ALA A  78       5.407   4.980  31.759  1.00  0.00           N  
ATOM    670  CA  ALA A  78       4.602   4.095  32.598  1.00  0.00           C  
ATOM    671  C   ALA A  78       3.105   4.327  32.299  1.00  0.00           C  
ATOM    672  O   ALA A  78       2.259   3.441  32.426  1.00  0.00           O  
ATOM    673  CB  ALA A  78       4.848   4.342  34.088  1.00  0.00           C  
ATOM    674  HN  ALA A  78       5.467   5.932  32.004  1.00  0.00           H  
ATOM    675  N   GLN A  79       2.836   5.504  31.723  1.00  0.00           N  
ATOM    676  CA  GLN A  79       1.498   5.783  31.153  1.00  0.00           C  
ATOM    677  C   GLN A  79       1.642   5.677  29.615  1.00  0.00           C  
ATOM    678  O   GLN A  79       2.498   6.314  28.983  1.00  0.00           O  
ATOM    679  CB  GLN A  79       1.090   7.216  31.475  1.00  0.00           C  
ATOM    680  CG  GLN A  79      -0.403   7.413  31.600  1.00  0.00           C  
ATOM    681  CD  GLN A  79      -1.016   6.664  32.769  1.00  0.00           C  
ATOM    682  NE2 GLN A  79      -2.162   6.215  32.678  1.00  0.00           N  
ATOM    683  OE1 GLN A  79      -0.349   6.684  33.925  1.00  0.00           O  
ATOM    684  HN  GLN A  79       3.507   6.229  31.725  1.00  0.00           H  
ATOM    685 1HNE GLN A  79      -0.641   6.029  34.649  1.00  0.00           H  
ATOM    686 2HNE GLN A  79       0.577   7.038  33.917  1.00  0.00           H  
ATOM    687  N   LYS A  80       0.655   5.029  28.981  1.00  0.00           N  
ATOM    688  CA  LYS A  80       0.427   5.211  27.555  1.00  0.00           C  
ATOM    689  C   LYS A  80      -0.412   6.458  27.311  1.00  0.00           C  
ATOM    690  O   LYS A  80      -1.656   6.435  27.414  1.00  0.00           O  
ATOM    691  CB  LYS A  80      -0.198   3.968  26.914  1.00  0.00           C  
ATOM    692  CG  LYS A  80      -0.057   3.909  25.391  1.00  0.00           C  
ATOM    693  CD  LYS A  80      -1.123   3.069  24.722  1.00  0.00           C  
ATOM    694  CE  LYS A  80      -2.202   2.692  25.750  1.00  0.00           C  
ATOM    695  NZ  LYS A  80      -3.030   1.550  25.230  1.00  0.00           N1+
ATOM    696  HN  LYS A  80       0.088   4.409  29.517  1.00  0.00           H  
ATOM    697  HZ1 LYS A  80      -3.432   1.908  24.396  1.00  0.00           H  
ATOM    698  HZ2 LYS A  80      -2.428   0.781  25.092  1.00  0.00           H  
ATOM    699  HZ3 LYS A  80      -3.716   1.327  25.917  1.00  0.00           H  
ATOM    700  N   THR A  81       0.183   7.481  26.717  1.00  0.00           N  
ATOM    701  CA  THR A  81      -0.622   8.647  26.279  1.00  0.00           C  
ATOM    702  C   THR A  81      -0.253   9.007  24.845  1.00  0.00           C  
ATOM    703  O   THR A  81       0.871   8.640  24.442  1.00  0.00           O  
ATOM    704  CB  THR A  81      -0.349   9.810  27.249  1.00  0.00           C  
ATOM    705  CG2 THR A  81      -0.576   9.341  28.576  1.00  0.00           C  
ATOM    706  OG1 THR A  81      -1.286  10.975  26.964  1.00  0.00           O  
ATOM    707  HN  THR A  81       1.171   7.479  26.599  1.00  0.00           H  
ATOM    708  HO  THR A  81       0.227   8.787  28.846  1.00  0.00           H  
ATOM    709  N   VAL A  82      -1.273   9.209  23.990  1.00  0.00           N  
ATOM    710  CA  VAL A  82      -1.050   9.249  22.566  1.00  0.00           C  
ATOM    711  C   VAL A  82      -1.089  10.705  22.092  1.00  0.00           C  
ATOM    712  O   VAL A  82      -2.034  11.451  22.424  1.00  0.00           O  
ATOM    713  CB  VAL A  82      -2.130   8.470  21.800  1.00  0.00           C  
ATOM    714  CG1 VAL A  82      -1.756   8.241  20.363  1.00  0.00           C  
ATOM    715  CG2 VAL A  82      -2.454   7.136  22.472  1.00  0.00           C  
ATOM    716  HN  VAL A  82      -2.201   9.179  24.392  1.00  0.00           H  
ATOM    717  N   GLU A  83      -0.111  11.113  21.269  1.00  0.00           N  
ATOM    718  CA  GLU A  83      -0.178  12.415  20.660  1.00  0.00           C  
ATOM    719  C   GLU A  83       0.245  12.332  19.201  1.00  0.00           C  
ATOM    720  O   GLU A  83       1.421  12.448  18.849  1.00  0.00           O  
ATOM    721  CB  GLU A  83       0.720  13.422  21.407  1.00  0.00           C  
ATOM    722  CG  GLU A  83       0.260  14.862  21.378  1.00  0.00           C  
ATOM    723  CD  GLU A  83       1.397  15.859  21.304  1.00  0.00           C  
ATOM    724  OE1 GLU A  83       2.569  15.453  21.398  1.00  0.00           O  
ATOM    725  OE2 GLU A  83       1.121  17.082  21.270  1.00  0.00           O1-
ATOM    726  HN  GLU A  83       0.721  10.592  21.247  1.00  0.00           H  
ATOM    727  N   GLY A  84      -0.722  12.059  18.328  1.00  0.00           N  
ATOM    728  CA  GLY A  84      -0.493  12.281  16.879  1.00  0.00           C  
ATOM    729  C   GLY A  84       0.191  13.639  16.644  1.00  0.00           C  
ATOM    730  O   GLY A  84      -0.484  14.632  16.498  1.00  0.00           O  
ATOM    731  HN  GLY A  84      -1.625  11.745  18.652  1.00  0.00           H  
ATOM    732  N   ALA A  85       1.526  13.626  16.526  1.00  0.00           N  
ATOM    733  CA  ALA A  85       2.205  14.868  16.170  1.00  0.00           C  
ATOM    734  C   ALA A  85       2.329  15.045  14.678  1.00  0.00           C  
ATOM    735  O   ALA A  85       2.834  16.105  14.248  1.00  0.00           O  
ATOM    736  CB  ALA A  85       3.544  14.949  16.902  1.00  0.00           C  
ATOM    737  HN  ALA A  85       2.045  12.779  16.558  1.00  0.00           H  
ATOM    738  N   GLY A  86       1.593  14.231  13.916  1.00  0.00           N  
ATOM    739  CA  GLY A  86       1.261  14.597  12.522  1.00  0.00           C  
ATOM    740  C   GLY A  86       0.628  13.406  11.781  1.00  0.00           C  
ATOM    741  O   GLY A  86       1.097  13.088  10.690  1.00  0.00           O  
ATOM    742  HN  GLY A  86       1.628  13.235  14.095  1.00  0.00           H  
ATOM    743  N   SER A  87      -0.592  13.072  12.212  1.00  0.00           N  
ATOM    744  CA  SER A  87      -1.509  12.341  11.302  1.00  0.00           C  
ATOM    745  C   SER A  87      -2.778  13.201  11.104  1.00  0.00           C  
ATOM    746  O   SER A  87      -3.553  13.325  12.048  1.00  0.00           O  
ATOM    747  CB  SER A  87      -1.895  11.005  11.948  1.00  0.00           C  
ATOM    748  OG  SER A  87      -2.559  10.181  10.996  1.00  0.00           O  
ATOM    749  HN  SER A  87      -0.958  13.447  13.064  1.00  0.00           H  
ATOM    750  HO  SER A  87      -2.842   9.333  11.398  1.00  0.00           H  
ATOM    751  N   ILE A  88      -2.699  14.078  10.071  1.00  0.00           N  
ATOM    752  CA  ILE A  88      -3.762  15.052   9.903  1.00  0.00           C  
ATOM    753  C   ILE A  88      -5.044  14.405   9.310  1.00  0.00           C  
ATOM    754  O   ILE A  88      -5.070  13.863   8.211  1.00  0.00           O  
ATOM    755  CB  ILE A  88      -3.311  16.144   8.912  1.00  0.00           C  
ATOM    756  CG1 ILE A  88      -1.867  16.554   9.021  1.00  0.00           C  
ATOM    757  CG2 ILE A  88      -4.255  17.354   9.045  1.00  0.00           C  
ATOM    758  CD1 ILE A  88      -1.336  17.358   7.863  1.00  0.00           C  
ATOM    759  HN  ILE A  88      -1.837  14.139   9.538  1.00  0.00           H  
ATOM    760  N   ALA A  89      -6.155  14.646   9.987  1.00  0.00           N  
ATOM    761  CA  ALA A  89      -7.458  14.206   9.445  1.00  0.00           C  
ATOM    762  C   ALA A  89      -8.522  15.297   9.571  1.00  0.00           C  
ATOM    763  O   ALA A  89      -9.136  15.397  10.631  1.00  0.00           O  
ATOM    764  CB  ALA A  89      -7.938  12.961  10.172  1.00  0.00           C  
ATOM    765  HN  ALA A  89      -6.153  15.148  10.872  1.00  0.00           H  
ATOM    766  N   ALA A  90      -9.078  15.646   8.411  1.00  0.00           N  
ATOM    767  CA  ALA A  90     -10.229  16.579   8.449  1.00  0.00           C  
ATOM    768  C   ALA A  90     -11.185  16.249   7.308  1.00  0.00           C  
ATOM    769  O   ALA A  90     -10.804  16.448   6.167  1.00  0.00           O  
ATOM    770  CB  ALA A  90      -9.725  18.012   8.266  1.00  0.00           C  
ATOM    771  HN  ALA A  90      -8.496  15.620   7.585  1.00  0.00           H  
ATOM    772  N   ALA A  91     -12.268  15.545   7.619  1.00  0.00           N  
ATOM    773  CA  ALA A  91     -13.153  15.045   6.579  1.00  0.00           C  
ATOM    774  C   ALA A  91     -13.871  16.186   5.854  1.00  0.00           C  
ATOM    775  O   ALA A  91     -14.087  16.115   4.630  1.00  0.00           O  
ATOM    776  CB  ALA A  91     -14.171  14.069   7.163  1.00  0.00           C  
ATOM    777  HN  ALA A  91     -12.374  15.175   8.564  1.00  0.00           H  
ATOM    778  N   THR A  92     -14.395  17.139   6.608  1.00  0.00           N  
ATOM    779  CA  THR A  92     -15.067  18.274   6.029  1.00  0.00           C  
ATOM    780  C   THR A  92     -14.125  19.006   5.059  1.00  0.00           C  
ATOM    781  O   THR A  92     -14.521  19.228   3.924  1.00  0.00           O  
ATOM    782  CB  THR A  92     -15.466  19.274   7.133  1.00  0.00           C  
ATOM    783  CG2 THR A  92     -16.538  18.711   7.881  1.00  0.00           C  
ATOM    784  OG1 THR A  92     -15.897  20.617   6.574  1.00  0.00           O  
ATOM    785  HN  THR A  92     -14.177  17.161   7.591  1.00  0.00           H  
ATOM    786  HO  THR A  92     -17.382  18.915   7.363  1.00  0.00           H  
ATOM    787  N   GLY A  93     -12.845  19.146   5.462  1.00  0.00           N  
ATOM    788  CA  GLY A  93     -11.879  19.702   4.479  1.00  0.00           C  
ATOM    789  C   GLY A  93     -11.707  18.839   3.264  1.00  0.00           C  
ATOM    790  O   GLY A  93     -12.093  19.236   2.137  1.00  0.00           O  
ATOM    791  HN  GLY A  93     -12.585  18.880   6.387  1.00  0.00           H  
ATOM    792  N   PHE A  94     -11.146  17.632   3.415  1.00  0.00           N  
ATOM    793  CA  PHE A  94     -10.585  16.930   2.238  1.00  0.00           C  
ATOM    794  C   PHE A  94     -11.691  16.591   1.273  1.00  0.00           C  
ATOM    795  O   PHE A  94     -11.449  16.296   0.100  1.00  0.00           O  
ATOM    796  CB  PHE A  94      -9.888  15.654   2.683  1.00  0.00           C  
ATOM    797  CG  PHE A  94      -8.700  15.203   1.858  1.00  0.00           C  
ATOM    798  CD1 PHE A  94      -8.167  16.021   0.860  1.00  0.00           C  
ATOM    799  CD2 PHE A  94      -8.162  13.933   2.028  1.00  0.00           C  
ATOM    800  CE1 PHE A  94      -7.234  15.521  -0.062  1.00  0.00           C  
ATOM    801  CE2 PHE A  94      -7.084  13.519   1.244  1.00  0.00           C  
ATOM    802  CZ  PHE A  94      -6.577  14.327   0.242  1.00  0.00           C  
ATOM    803  HN  PHE A  94     -11.081  17.251   4.342  1.00  0.00           H  
ATOM    804  N   VAL A  95     -12.885  16.356   1.829  1.00  0.00           N  
ATOM    805  CA  VAL A  95     -13.959  15.735   1.050  1.00  0.00           C  
ATOM    806  C   VAL A  95     -14.953  16.768   0.528  1.00  0.00           C  
ATOM    807  O   VAL A  95     -15.237  16.804  -0.647  1.00  0.00           O  
ATOM    808  CB  VAL A  95     -14.652  14.668   1.914  1.00  0.00           C  
ATOM    809  CG1 VAL A  95     -15.827  14.037   1.170  1.00  0.00           C  
ATOM    810  CG2 VAL A  95     -13.681  13.573   2.306  1.00  0.00           C  
ATOM    811  HN  VAL A  95     -12.923  16.375   2.845  1.00  0.00           H  
ATOM    812  N   LYS A  96     -15.346  17.687   1.437  1.00  0.00           N  
ATOM    813  CA  LYS A  96     -16.365  18.650   1.086  1.00  0.00           C  
ATOM    814  C   LYS A  96     -15.821  19.955   0.537  1.00  0.00           C  
ATOM    815  O   LYS A  96     -16.614  20.763   0.024  1.00  0.00           O  
ATOM    816  CB  LYS A  96     -17.316  18.899   2.244  1.00  0.00           C  
ATOM    817  CG  LYS A  96     -18.014  17.633   2.724  1.00  0.00           C  
ATOM    818  CD  LYS A  96     -19.419  17.915   3.271  1.00  0.00           C  
ATOM    819  CE  LYS A  96     -20.430  16.890   2.816  1.00  0.00           C  
ATOM    820  NZ  LYS A  96     -21.806  17.392   2.607  1.00  0.00           N1+
ATOM    821  HN  LYS A  96     -15.003  17.675   2.371  1.00  0.00           H  
ATOM    822  HZ1 LYS A  96     -22.442  16.602   2.521  1.00  0.00           H  
ATOM    823  HZ2 LYS A  96     -22.088  17.922   3.393  1.00  0.00           H  
ATOM    824  HZ3 LYS A  96     -21.830  17.904   1.759  1.00  0.00           H  
ATOM    825  N   LYS A  97     -14.616  20.304   0.911  1.00  0.00           N  
ATOM    826  CA  LYS A  97     -14.156  21.701   0.676  1.00  0.00           C  
ATOM    827  C   LYS A  97     -13.002  21.691  -0.288  1.00  0.00           C  
ATOM    828  O   LYS A  97     -11.884  21.312   0.078  1.00  0.00           O  
ATOM    829  CB  LYS A  97     -13.727  22.346   2.000  1.00  0.00           C  
ATOM    830  CG  LYS A  97     -13.604  23.838   1.890  1.00  0.00           C  
ATOM    831  CD  LYS A  97     -13.404  24.557   3.229  1.00  0.00           C  
ATOM    832  CE  LYS A  97     -14.610  24.442   4.139  1.00  0.00           C  
ATOM    833  NZ  LYS A  97     -15.596  25.531   3.908  1.00  0.00           N1+
ATOM    834  HN  LYS A  97     -13.965  19.590   1.182  1.00  0.00           H  
ATOM    835  HZ1 LYS A  97     -16.406  25.369   4.435  1.00  0.00           H  
ATOM    836  HZ2 LYS A  97     -15.177  26.375   4.189  1.00  0.00           H  
ATOM    837  HZ3 LYS A  97     -15.779  25.575   2.920  1.00  0.00           H  
ATOM    838  N   ASP A  98     -13.130  22.373  -1.450  1.00  0.00           N  
ATOM    839  CA  ASP A  98     -12.093  22.302  -2.434  1.00  0.00           C  
ATOM    840  C   ASP A  98     -10.935  23.214  -2.213  1.00  0.00           C  
ATOM    841  O   ASP A  98      -9.940  23.148  -2.965  1.00  0.00           O  
ATOM    842  CB  ASP A  98     -12.620  22.417  -3.879  1.00  0.00           C  
ATOM    843  CG  ASP A  98     -13.507  23.636  -4.133  1.00  0.00           C  
ATOM    844  OD1 ASP A  98     -13.477  24.197  -5.230  1.00  0.00           O  
ATOM    845  OD2 ASP A  98     -14.027  24.136  -3.100  1.00  0.00           O1-
ATOM    846  HN  ASP A  98     -13.958  22.947  -1.610  1.00  0.00           H  
ATOM    847  N   GLN A  99     -11.036  24.219  -1.324  1.00  0.00           N  
ATOM    848  CA  GLN A  99      -9.840  25.020  -1.059  1.00  0.00           C  
ATOM    849  C   GLN A  99      -8.728  24.199  -0.376  1.00  0.00           C  
ATOM    850  O   GLN A  99      -7.644  24.153  -0.946  1.00  0.00           O  
ATOM    851  CB  GLN A  99     -10.154  26.242  -0.177  1.00  0.00           C  
ATOM    852  CG  GLN A  99      -9.340  27.475  -0.502  1.00  0.00           C  
ATOM    853  CD  GLN A  99      -9.715  28.674   0.356  1.00  0.00           C  
ATOM    854  NE2 GLN A  99     -10.468  29.559  -0.068  1.00  0.00           N  
ATOM    855  OE1 GLN A  99      -9.235  28.685   1.591  1.00  0.00           O  
ATOM    856  HN  GLN A  99     -11.875  24.372  -0.801  1.00  0.00           H  
ATOM    857 1HNE GLN A  99      -9.529  29.416   2.214  1.00  0.00           H  
ATOM    858 2HNE GLN A  99      -8.953  27.805   2.023  1.00  0.00           H  
ATOM    859  N   LEU A 100      -9.071  23.437   0.656  1.00  0.00           N  
ATOM    860  CA  LEU A 100      -8.208  22.349   1.077  1.00  0.00           C  
ATOM    861  C   LEU A 100      -7.967  21.318  -0.022  1.00  0.00           C  
ATOM    862  O   LEU A 100      -6.822  21.056  -0.380  1.00  0.00           O  
ATOM    863  CB  LEU A 100      -8.684  21.678   2.362  1.00  0.00           C  
ATOM    864  CG  LEU A 100      -7.551  21.422   3.355  1.00  0.00           C  
ATOM    865  CD1 LEU A 100      -8.077  21.367   4.768  1.00  0.00           C  
ATOM    866  CD2 LEU A 100      -6.999  20.020   3.133  1.00  0.00           C  
ATOM    867  HN  LEU A 100      -9.996  23.514   1.050  1.00  0.00           H  
ATOM    868  N   GLY A 101      -9.034  20.670  -0.525  1.00  0.00           N  
ATOM    869  CA  GLY A 101      -8.850  19.352  -1.155  1.00  0.00           C  
ATOM    870  C   GLY A 101      -9.260  19.365  -2.610  1.00  0.00           C  
ATOM    871  O   GLY A 101     -10.448  19.181  -2.878  1.00  0.00           O  
ATOM    872  HN  GLY A 101      -9.945  21.009  -0.311  1.00  0.00           H  
ATOM    873  N   LYS A 102      -8.415  20.012  -3.452  1.00  0.00           N  
ATOM    874  CA  LYS A 102      -8.839  20.184  -4.841  1.00  0.00           C  
ATOM    875  C   LYS A 102      -9.144  18.854  -5.513  1.00  0.00           C  
ATOM    876  O   LYS A 102      -8.269  17.989  -5.567  1.00  0.00           O  
ATOM    877  CB  LYS A 102      -7.776  20.970  -5.628  1.00  0.00           C  
ATOM    878  CG  LYS A 102      -8.332  21.821  -6.757  1.00  0.00           C  
ATOM    879  CD  LYS A 102      -9.374  22.801  -6.216  1.00  0.00           C  
ATOM    880  CE  LYS A 102     -10.014  23.585  -7.362  1.00  0.00           C  
ATOM    881  NZ  LYS A 102     -11.337  24.147  -6.981  1.00  0.00           N1+
ATOM    882  HN  LYS A 102      -7.448  20.110  -3.201  1.00  0.00           H  
ATOM    883  HZ1 LYS A 102     -11.943  23.414  -6.722  1.00  0.00           H  
ATOM    884  HZ2 LYS A 102     -11.131  24.791  -6.238  1.00  0.00           H  
ATOM    885  HZ3 LYS A 102     -11.712  24.668  -7.739  1.00  0.00           H  
ATOM    886  N   ASN A 103     -10.455  18.535  -5.452  1.00  0.00           N  
ATOM    887  CA  ASN A 103     -10.902  17.142  -5.705  1.00  0.00           C  
ATOM    888  C   ASN A 103     -10.984  16.863  -7.218  1.00  0.00           C  
ATOM    889  O   ASN A 103     -11.947  17.210  -7.899  1.00  0.00           O  
ATOM    890  CB  ASN A 103     -12.297  16.915  -5.086  1.00  0.00           C  
ATOM    891  CG  ASN A 103     -12.224  16.074  -3.826  1.00  0.00           C  
ATOM    892  ND2 ASN A 103     -12.564  14.893  -3.811  1.00  0.00           N  
ATOM    893  OD1 ASN A 103     -11.653  16.628  -2.769  1.00  0.00           O  
ATOM    894  HN  ASN A 103     -11.125  19.270  -5.427  1.00  0.00           H  
ATOM    895 1HND ASN A 103     -11.730  16.145  -1.891  1.00  0.00           H  
ATOM    896 2HND ASN A 103     -11.429  17.619  -2.797  1.00  0.00           H  
ATOM    897  N   GLU A 104      -9.930  16.229  -7.765  1.00  0.00           N  
ATOM    898  CA  GLU A 104      -9.912  15.937  -9.163  1.00  0.00           C  
ATOM    899  C   GLU A 104     -10.075  14.452  -9.501  1.00  0.00           C  
ATOM    900  O   GLU A 104      -9.381  13.579  -8.957  1.00  0.00           O  
ATOM    901  CB  GLU A 104      -8.684  16.472  -9.897  1.00  0.00           C  
ATOM    902  CG  GLU A 104      -8.571  16.046 -11.332  1.00  0.00           C  
ATOM    903  CD  GLU A 104      -7.222  16.468 -11.933  1.00  0.00           C  
ATOM    904  OE1 GLU A 104      -6.369  15.585 -12.169  1.00  0.00           O  
ATOM    905  OE2 GLU A 104      -6.899  17.692 -11.832  1.00  0.00           O1-
ATOM    906  HN  GLU A 104      -9.137  16.024  -7.166  1.00  0.00           H  
ATOM    907  N   GLU A 105     -11.166  14.117 -10.215  1.00  0.00           N  
ATOM    908  CA  GLU A 105     -11.313  12.687 -10.579  1.00  0.00           C  
ATOM    909  C   GLU A 105     -10.454  12.351 -11.779  1.00  0.00           C  
ATOM    910  O   GLU A 105     -10.645  12.865 -12.895  1.00  0.00           O  
ATOM    911  CB  GLU A 105     -12.781  12.363 -10.879  1.00  0.00           C  
ATOM    912  CG  GLU A 105     -13.083  10.881 -11.068  1.00  0.00           C  
ATOM    913  CD  GLU A 105     -14.474  10.704 -11.680  1.00  0.00           C  
ATOM    914  OE1 GLU A 105     -14.731  11.131 -12.819  1.00  0.00           O  
ATOM    915  OE2 GLU A 105     -15.265   9.989 -11.008  1.00  0.00           O1-
ATOM    916  HN  GLU A 105     -11.643  14.840 -10.706  1.00  0.00           H  
ATOM    917  N   GLY A 106      -9.289  11.749 -11.524  1.00  0.00           N  
ATOM    918  CA  GLY A 106      -8.219  11.727 -12.533  1.00  0.00           C  
ATOM    919  C   GLY A 106      -7.753  10.316 -12.865  1.00  0.00           C  
ATOM    920  O   GLY A 106      -8.588   9.535 -13.379  1.00  0.00           O  
ATOM    921  HN  GLY A 106      -9.211  11.110 -10.739  1.00  0.00           H  
ATOM    922  N   ALA A 107      -6.837   9.840 -12.020  1.00  0.00           N  
ATOM    923  CA  ALA A 107      -6.500   8.395 -12.029  1.00  0.00           C  
ATOM    924  C   ALA A 107      -6.358   7.889 -10.601  1.00  0.00           C  
ATOM    925  O   ALA A 107      -5.394   8.172  -9.860  1.00  0.00           O  
ATOM    926  CB  ALA A 107      -5.122   8.229 -12.706  1.00  0.00           C  
ATOM    927  HN  ALA A 107      -6.189  10.492 -11.589  1.00  0.00           H  
ATOM    928  N   PRO A 108      -7.233   6.929 -10.271  1.00  0.00           N  
ATOM    929  CA  PRO A 108      -8.640   7.078 -10.506  1.00  0.00           C  
ATOM    930  C   PRO A 108      -9.244   8.269  -9.748  1.00  0.00           C  
ATOM    931  O   PRO A 108      -9.817   9.192 -10.290  1.00  0.00           O  
ATOM    932  CB  PRO A 108      -9.274   5.778 -10.046  1.00  0.00           C  
ATOM    933  CG  PRO A 108      -8.136   4.838  -9.862  1.00  0.00           C  
ATOM    934  CD  PRO A 108      -6.942   5.674  -9.505  1.00  0.00           C  
ATOM    935  N   GLN A 109      -9.055   8.252  -8.423  1.00  0.00           N  
ATOM    936  CA  GLN A 109      -9.269   9.475  -7.632  1.00  0.00           C  
ATOM    937  C   GLN A 109      -7.954  10.200  -7.475  1.00  0.00           C  
ATOM    938  O   GLN A 109      -6.888   9.559  -7.296  1.00  0.00           O  
ATOM    939  CB  GLN A 109      -9.794   9.091  -6.244  1.00  0.00           C  
ATOM    940  CG  GLN A 109     -11.189   8.504  -6.299  1.00  0.00           C  
ATOM    941  CD  GLN A 109     -11.943   8.643  -4.984  1.00  0.00           C  
ATOM    942  NE2 GLN A 109     -12.539   9.705  -4.755  1.00  0.00           N  
ATOM    943  OE1 GLN A 109     -12.164   7.508  -4.348  1.00  0.00           O  
ATOM    944  HN  GLN A 109      -8.467   7.533  -8.022  1.00  0.00           H  
ATOM    945 1HNE GLN A 109     -12.831   7.529  -3.576  1.00  0.00           H  
ATOM    946 2HNE GLN A 109     -11.761   6.627  -4.637  1.00  0.00           H  
ATOM    947  N   GLU A 110      -8.009  11.515  -7.572  1.00  0.00           N  
ATOM    948  CA  GLU A 110      -6.814  12.340  -7.319  1.00  0.00           C  
ATOM    949  C   GLU A 110      -7.132  13.594  -6.510  1.00  0.00           C  
ATOM    950  O   GLU A 110      -7.695  14.548  -7.033  1.00  0.00           O  
ATOM    951  CB  GLU A 110      -6.167  12.773  -8.632  1.00  0.00           C  
ATOM    952  CG  GLU A 110      -4.872  12.075  -8.999  1.00  0.00           C  
ATOM    953  CD  GLU A 110      -4.357  12.517 -10.371  1.00  0.00           C  
ATOM    954  OE1 GLU A 110      -4.523  11.752 -11.331  1.00  0.00           O  
ATOM    955  OE2 GLU A 110      -3.537  13.467 -10.407  1.00  0.00           O1-
ATOM    956  HN  GLU A 110      -8.752  11.976  -8.063  1.00  0.00           H  
ATOM    957  N   GLY A 111      -6.804  13.583  -5.211  1.00  0.00           N  
ATOM    958  CA  GLY A 111      -7.332  14.580  -4.282  1.00  0.00           C  
ATOM    959  C   GLY A 111      -6.224  15.500  -3.780  1.00  0.00           C  
ATOM    960  O   GLY A 111      -5.547  15.128  -2.800  1.00  0.00           O  
ATOM    961  HN  GLY A 111      -6.306  12.807  -4.834  1.00  0.00           H  
ATOM    962  N   ILE A 112      -5.922  16.578  -4.499  1.00  0.00           N  
ATOM    963  CA  ILE A 112      -4.601  17.229  -4.345  1.00  0.00           C  
ATOM    964  C   ILE A 112      -4.775  18.418  -3.381  1.00  0.00           C  
ATOM    965  O   ILE A 112      -5.745  19.150  -3.417  1.00  0.00           O  
ATOM    966  CB  ILE A 112      -4.214  17.810  -5.716  1.00  0.00           C  
ATOM    967  CG1 ILE A 112      -4.558  16.914  -6.908  1.00  0.00           C  
ATOM    968  CG2 ILE A 112      -2.748  18.188  -5.772  1.00  0.00           C  
ATOM    969  CD1 ILE A 112      -3.578  17.081  -8.056  1.00  0.00           C  
ATOM    970  HN  ILE A 112      -6.603  16.960  -5.107  1.00  0.00           H  
ATOM    971  N   LEU A 113      -3.765  18.556  -2.507  1.00  0.00           N  
ATOM    972  CA  LEU A 113      -3.928  19.416  -1.343  1.00  0.00           C  
ATOM    973  C   LEU A 113      -3.548  20.842  -1.617  1.00  0.00           C  
ATOM    974  O   LEU A 113      -2.359  21.130  -1.847  1.00  0.00           O  
ATOM    975  CB  LEU A 113      -3.164  18.879  -0.140  1.00  0.00           C  
ATOM    976  CG  LEU A 113      -3.706  17.596   0.410  1.00  0.00           C  
ATOM    977  CD1 LEU A 113      -2.702  16.679   1.077  1.00  0.00           C  
ATOM    978  CD2 LEU A 113      -4.775  17.808   1.487  1.00  0.00           C  
ATOM    979  HN  LEU A 113      -3.086  17.815  -2.455  1.00  0.00           H  
ATOM    980  N   GLU A 114      -4.514  21.725  -1.931  1.00  0.00           N  
ATOM    981  CA  GLU A 114      -4.257  23.064  -2.407  1.00  0.00           C  
ATOM    982  C   GLU A 114      -3.980  24.068  -1.288  1.00  0.00           C  
ATOM    983  O   GLU A 114      -2.927  24.673  -1.313  1.00  0.00           O  
ATOM    984  CB  GLU A 114      -5.395  23.521  -3.314  1.00  0.00           C  
ATOM    985  CG  GLU A 114      -5.189  24.797  -4.077  1.00  0.00           C  
ATOM    986  CD  GLU A 114      -6.173  25.000  -5.224  1.00  0.00           C  
ATOM    987  OE1 GLU A 114      -5.844  24.626  -6.368  1.00  0.00           O  
ATOM    988  OE2 GLU A 114      -7.169  25.723  -4.982  1.00  0.00           O1-
ATOM    989  HN  GLU A 114      -5.459  21.430  -1.751  1.00  0.00           H  
ATOM    990  N   ASP A 115      -4.845  24.135  -0.280  1.00  0.00           N  
ATOM    991  CA  ASP A 115      -4.612  25.081   0.809  1.00  0.00           C  
ATOM    992  C   ASP A 115      -4.154  24.314   2.053  1.00  0.00           C  
ATOM    993  O   ASP A 115      -4.270  24.780   3.210  1.00  0.00           O  
ATOM    994  CB  ASP A 115      -5.865  25.907   1.102  1.00  0.00           C  
ATOM    995  CG  ASP A 115      -5.671  27.223   1.808  1.00  0.00           C  
ATOM    996  OD1 ASP A 115      -6.617  27.732   2.445  1.00  0.00           O  
ATOM    997  OD2 ASP A 115      -4.593  27.854   1.648  1.00  0.00           O1-
ATOM    998  HN  ASP A 115      -5.772  23.760  -0.384  1.00  0.00           H  
ATOM    999  N   MET A 116      -3.588  23.131   1.873  1.00  0.00           N  
ATOM   1000  CA  MET A 116      -2.876  22.477   2.974  1.00  0.00           C  
ATOM   1001  C   MET A 116      -1.364  22.428   2.666  1.00  0.00           C  
ATOM   1002  O   MET A 116      -0.899  22.397   1.533  1.00  0.00           O  
ATOM   1003  CB  MET A 116      -3.397  21.026   3.077  1.00  0.00           C  
ATOM   1004  CG  MET A 116      -3.125  20.448   4.460  1.00  0.00           C  
ATOM   1005  SD  MET A 116      -3.955  21.373   5.777  1.00  0.00           S  
ATOM   1006  CE  MET A 116      -3.085  20.742   7.213  1.00  0.00           C  
ATOM   1007  HN  MET A 116      -3.467  22.797   0.945  1.00  0.00           H  
ATOM   1008  N   PRO A 117      -0.578  22.580   3.725  1.00  0.00           N  
ATOM   1009  CA  PRO A 117       0.873  22.302   3.563  1.00  0.00           C  
ATOM   1010  C   PRO A 117       1.290  21.028   4.299  1.00  0.00           C  
ATOM   1011  O   PRO A 117       1.243  20.919   5.533  1.00  0.00           O  
ATOM   1012  CB  PRO A 117       1.565  23.551   4.120  1.00  0.00           C  
ATOM   1013  CG  PRO A 117       0.465  24.533   4.372  1.00  0.00           C  
ATOM   1014  CD  PRO A 117      -0.766  23.698   4.702  1.00  0.00           C  
ATOM   1015  N   VAL A 118       1.707  20.018   3.526  1.00  0.00           N  
ATOM   1016  CA  VAL A 118       1.736  18.645   4.069  1.00  0.00           C  
ATOM   1017  C   VAL A 118       3.116  18.045   3.901  1.00  0.00           C  
ATOM   1018  O   VAL A 118       3.627  18.084   2.765  1.00  0.00           O  
ATOM   1019  CB  VAL A 118       0.673  17.792   3.379  1.00  0.00           C  
ATOM   1020  CG1 VAL A 118       0.651  16.325   3.724  1.00  0.00           C  
ATOM   1021  CG2 VAL A 118      -0.730  18.413   3.466  1.00  0.00           C  
ATOM   1022  HN  VAL A 118       2.015  20.191   2.607  1.00  0.00           H  
ATOM   1023  N   ASP A 119       3.543  17.190   4.842  1.00  0.00           N  
ATOM   1024  CA  ASP A 119       4.951  16.763   4.823  1.00  0.00           C  
ATOM   1025  C   ASP A 119       4.999  15.287   5.307  1.00  0.00           C  
ATOM   1026  O   ASP A 119       4.655  14.969   6.425  1.00  0.00           O  
ATOM   1027  CB  ASP A 119       5.810  17.646   5.740  1.00  0.00           C  
ATOM   1028  CG  ASP A 119       7.239  17.834   5.280  1.00  0.00           C  
ATOM   1029  OD1 ASP A 119       8.131  17.076   5.711  1.00  0.00           O  
ATOM   1030  OD2 ASP A 119       7.477  18.870   4.613  1.00  0.00           O1-
ATOM   1031  HN  ASP A 119       2.945  16.879   5.588  1.00  0.00           H  
ATOM   1032  N   PRO A 120       5.350  14.420   4.382  1.00  0.00           N  
ATOM   1033  CA  PRO A 120       5.233  12.978   4.565  1.00  0.00           C  
ATOM   1034  C   PRO A 120       6.105  12.492   5.746  1.00  0.00           C  
ATOM   1035  O   PRO A 120       5.547  11.875   6.645  1.00  0.00           O  
ATOM   1036  CB  PRO A 120       5.718  12.360   3.269  1.00  0.00           C  
ATOM   1037  CG  PRO A 120       5.550  13.482   2.277  1.00  0.00           C  
ATOM   1038  CD  PRO A 120       5.866  14.737   3.027  1.00  0.00           C  
ATOM   1039  N   ASP A 121       7.179  13.261   5.984  1.00  0.00           N  
ATOM   1040  CA  ASP A 121       8.014  12.943   7.147  1.00  0.00           C  
ATOM   1041  C   ASP A 121       7.333  13.451   8.444  1.00  0.00           C  
ATOM   1042  O   ASP A 121       7.755  12.958   9.507  1.00  0.00           O  
ATOM   1043  CB  ASP A 121       9.402  13.616   7.046  1.00  0.00           C  
ATOM   1044  CG  ASP A 121      10.095  13.362   5.727  1.00  0.00           C  
ATOM   1045  OD1 ASP A 121      10.807  14.232   5.248  1.00  0.00           O  
ATOM   1046  OD2 ASP A 121       9.931  12.221   5.228  1.00  0.00           O1-
ATOM   1047  HN  ASP A 121       7.492  13.947   5.345  1.00  0.00           H  
ATOM   1048  N   ASN A 122       6.868  14.706   8.387  1.00  0.00           N  
ATOM   1049  CA  ASN A 122       6.631  15.474   9.597  1.00  0.00           C  
ATOM   1050  C   ASN A 122       5.156  15.613   9.954  1.00  0.00           C  
ATOM   1051  O   ASN A 122       4.806  15.351  11.107  1.00  0.00           O  
ATOM   1052  CB  ASN A 122       7.346  16.826   9.538  1.00  0.00           C  
ATOM   1053  CG  ASN A 122       8.846  16.779   9.533  1.00  0.00           C  
ATOM   1054  ND2 ASN A 122       9.453  16.427  10.538  1.00  0.00           N  
ATOM   1055  OD1 ASN A 122       9.461  17.109   8.415  1.00  0.00           O  
ATOM   1056  HN  ASN A 122       6.544  15.048   7.504  1.00  0.00           H  
ATOM   1057 1HND ASN A 122      10.479  17.148   8.391  1.00  0.00           H  
ATOM   1058 2HND ASN A 122       8.923  17.483   7.671  1.00  0.00           H  
ATOM   1059  N   GLU A 123       4.338  16.105   9.011  1.00  0.00           N  
ATOM   1060  CA  GLU A 123       2.892  16.122   9.319  1.00  0.00           C  
ATOM   1061  C   GLU A 123       2.143  15.593   8.083  1.00  0.00           C  
ATOM   1062  O   GLU A 123       2.077  16.307   7.074  1.00  0.00           O  
ATOM   1063  CB  GLU A 123       2.457  17.576   9.610  1.00  0.00           C  
ATOM   1064  CG  GLU A 123       1.324  17.722  10.604  1.00  0.00           C  
ATOM   1065  CD  GLU A 123       0.878  19.163  10.695  1.00  0.00           C  
ATOM   1066  OE1 GLU A 123       1.104  19.794  11.732  1.00  0.00           O  
ATOM   1067  OE2 GLU A 123       0.084  19.578   9.814  1.00  0.00           O1-
ATOM   1068  HN  GLU A 123       4.703  16.316   8.116  1.00  0.00           H  
ATOM   1069  N   ALA A 124       1.860  14.312   8.082  1.00  0.00           N  
ATOM   1070  CA  ALA A 124       1.400  13.684   6.829  1.00  0.00           C  
ATOM   1071  C   ALA A 124      -0.104  13.509   6.911  1.00  0.00           C  
ATOM   1072  O   ALA A 124      -0.698  13.212   7.972  1.00  0.00           O  
ATOM   1073  CB  ALA A 124       2.087  12.346   6.610  1.00  0.00           C  
ATOM   1074  HN  ALA A 124       1.915  13.773   8.907  1.00  0.00           H  
ATOM   1075  N   TYR A 125      -0.747  13.756   5.768  1.00  0.00           N  
ATOM   1076  CA  TYR A 125      -2.225  13.617   5.685  1.00  0.00           C  
ATOM   1077  C   TYR A 125      -2.604  12.135   5.661  1.00  0.00           C  
ATOM   1078  O   TYR A 125      -2.368  11.399   4.696  1.00  0.00           O  
ATOM   1079  CB  TYR A 125      -2.740  14.270   4.382  1.00  0.00           C  
ATOM   1080  CG  TYR A 125      -4.058  15.015   4.524  1.00  0.00           C  
ATOM   1081  CD1 TYR A 125      -5.265  14.327   4.570  1.00  0.00           C  
ATOM   1082  CD2 TYR A 125      -4.075  16.374   4.823  1.00  0.00           C  
ATOM   1083  CE1 TYR A 125      -6.419  14.903   5.101  1.00  0.00           C  
ATOM   1084  CE2 TYR A 125      -5.251  16.984   5.296  1.00  0.00           C  
ATOM   1085  CZ  TYR A 125      -6.404  16.239   5.495  1.00  0.00           C  
ATOM   1086  OH  TYR A 125      -7.499  16.796   6.110  1.00  0.00           O  
ATOM   1087  HN  TYR A 125      -0.228  13.791   4.909  1.00  0.00           H  
ATOM   1088  HO  TYR A 125      -8.342  16.693   5.582  1.00  0.00           H  
ATOM   1089  N   GLU A 126      -3.351  11.729   6.715  1.00  0.00           N  
ATOM   1090  CA  GLU A 126      -3.896  10.367   6.731  1.00  0.00           C  
ATOM   1091  C   GLU A 126      -5.307  10.342   6.220  1.00  0.00           C  
ATOM   1092  O   GLU A 126      -6.163  11.008   6.794  1.00  0.00           O  
ATOM   1093  CB  GLU A 126      -3.855   9.855   8.187  1.00  0.00           C  
ATOM   1094  CG  GLU A 126      -4.640   8.575   8.445  1.00  0.00           C  
ATOM   1095  CD  GLU A 126      -5.195   8.580   9.859  1.00  0.00           C  
ATOM   1096  OE1 GLU A 126      -4.541   8.073  10.785  1.00  0.00           O  
ATOM   1097  OE2 GLU A 126      -6.369   9.029   9.972  1.00  0.00           O1-
ATOM   1098  HN  GLU A 126      -3.817  12.438   7.270  1.00  0.00           H  
ATOM   1099  N   MET A 127      -5.552   9.811   5.008  1.00  0.00           N  
ATOM   1100  CA  MET A 127      -6.767  10.012   4.264  1.00  0.00           C  
ATOM   1101  C   MET A 127      -8.015   9.688   5.133  1.00  0.00           C  
ATOM   1102  O   MET A 127      -7.801   8.914   6.076  1.00  0.00           O  
ATOM   1103  CB  MET A 127      -6.850   9.112   3.018  1.00  0.00           C  
ATOM   1104  CG  MET A 127      -7.057   9.892   1.727  1.00  0.00           C  
ATOM   1105  SD  MET A 127      -6.848   8.910   0.237  1.00  0.00           S  
ATOM   1106  CE  MET A 127      -6.775  10.232  -0.993  1.00  0.00           C  
ATOM   1107  HN  MET A 127      -4.772   9.332   4.561  1.00  0.00           H  
ATOM   1108  N   PRO A 128      -8.861  10.723   5.308  1.00  0.00           N  
ATOM   1109  CA  PRO A 128      -9.785  10.680   6.456  1.00  0.00           C  
ATOM   1110  C   PRO A 128     -11.109  10.045   6.122  1.00  0.00           C  
ATOM   1111  O   PRO A 128     -11.804   9.616   7.065  1.00  0.00           O  
ATOM   1112  CB  PRO A 128      -9.933  12.139   6.805  1.00  0.00           C  
ATOM   1113  CG  PRO A 128      -9.803  12.860   5.498  1.00  0.00           C  
ATOM   1114  CD  PRO A 128      -8.675  12.099   4.812  1.00  0.00           C  
ATOM   1115  N   SER A 129     -11.697  10.382   4.947  1.00  0.00           N  
ATOM   1116  CA  SER A 129     -13.007   9.828   4.593  1.00  0.00           C  
ATOM   1117  C   SER A 129     -13.107   8.333   4.734  1.00  0.00           C  
ATOM   1118  O   SER A 129     -12.146   7.620   4.391  1.00  0.00           O  
ATOM   1119  CB  SER A 129     -13.397  10.323   3.199  1.00  0.00           C  
ATOM   1120  OG  SER A 129     -14.419   9.533   2.627  1.00  0.00           O  
ATOM   1121  HN  SER A 129     -11.172  10.916   4.301  1.00  0.00           H  
ATOM   1122  HO  SER A 129     -14.631   9.844   1.693  1.00  0.00           H  
ATOM   1123  N   GLU A 130     -14.089   7.848   5.537  1.00  0.00           N  
ATOM   1124  CA  GLU A 130     -14.157   6.415   5.828  1.00  0.00           C  
ATOM   1125  C   GLU A 130     -14.770   5.638   4.661  1.00  0.00           C  
ATOM   1126  O   GLU A 130     -14.182   4.698   4.125  1.00  0.00           O  
ATOM   1127  CB  GLU A 130     -14.950   6.201   7.121  1.00  0.00           C  
ATOM   1128  CG  GLU A 130     -14.137   6.463   8.361  1.00  0.00           C  
ATOM   1129  CD  GLU A 130     -14.571   5.662   9.596  1.00  0.00           C  
ATOM   1130  OE1 GLU A 130     -13.735   5.509  10.502  1.00  0.00           O  
ATOM   1131  OE2 GLU A 130     -15.796   5.493   9.781  1.00  0.00           O1-
ATOM   1132  HN  GLU A 130     -14.849   8.485   5.747  1.00  0.00           H  
ATOM   1133  N   GLU A 131     -15.764   6.295   4.030  1.00  0.00           N  
ATOM   1134  CA  GLU A 131     -16.303   5.666   2.799  1.00  0.00           C  
ATOM   1135  C   GLU A 131     -16.264   6.699   1.637  1.00  0.00           C  
ATOM   1136  O   GLU A 131     -16.910   7.719   1.643  1.00  0.00           O  
ATOM   1137  CB  GLU A 131     -17.779   5.266   3.045  1.00  0.00           C  
ATOM   1138  CG  GLU A 131     -18.325   5.875   4.331  1.00  0.00           C  
ATOM   1139  CD  GLU A 131     -19.834   6.091   4.293  1.00  0.00           C  
ATOM   1140  OE1 GLU A 131     -20.455   6.121   5.380  1.00  0.00           O  
ATOM   1141  OE2 GLU A 131     -20.363   6.095   3.172  1.00  0.00           O1-
ATOM   1142  HN  GLU A 131     -16.338   6.933   4.577  1.00  0.00           H  
ATOM   1143  N   GLY A 132     -15.329   6.446   0.690  1.00  0.00           N  
ATOM   1144  CA  GLY A 132     -14.750   7.557  -0.091  1.00  0.00           C  
ATOM   1145  C   GLY A 132     -13.226   7.377  -0.292  1.00  0.00           C  
ATOM   1146  O   GLY A 132     -12.739   7.067  -1.375  1.00  0.00           O  
ATOM   1147  HN  GLY A 132     -14.893   5.535   0.633  1.00  0.00           H  
ATOM   1148  N   TYR A 133     -12.476   7.419   0.830  1.00  0.00           N  
ATOM   1149  CA  TYR A 133     -11.048   7.452   0.732  1.00  0.00           C  
ATOM   1150  C   TYR A 133     -10.416   6.172   1.221  1.00  0.00           C  
ATOM   1151  O   TYR A 133      -9.407   5.761   0.679  1.00  0.00           O  
ATOM   1152  CB  TYR A 133     -10.416   8.680   1.369  1.00  0.00           C  
ATOM   1153  CG  TYR A 133     -10.588   9.967   0.573  1.00  0.00           C  
ATOM   1154  CD1 TYR A 133     -10.830   9.951  -0.797  1.00  0.00           C  
ATOM   1155  CD2 TYR A 133     -10.573  11.202   1.223  1.00  0.00           C  
ATOM   1156  CE1 TYR A 133     -11.155  11.103  -1.502  1.00  0.00           C  
ATOM   1157  CE2 TYR A 133     -10.639  12.391   0.464  1.00  0.00           C  
ATOM   1158  CZ  TYR A 133     -10.951  12.330  -0.886  1.00  0.00           C  
ATOM   1159  OH  TYR A 133     -11.021  13.494  -1.633  1.00  0.00           O  
ATOM   1160  HN  TYR A 133     -12.913   7.822   1.649  1.00  0.00           H  
ATOM   1161  HO  TYR A 133     -11.517  14.161  -1.064  1.00  0.00           H  
ATOM   1162  N   GLN A 134     -10.892   5.669   2.346  1.00  0.00           N  
ATOM   1163  CA  GLN A 134     -10.360   4.394   2.847  1.00  0.00           C  
ATOM   1164  C   GLN A 134     -11.103   3.243   2.205  1.00  0.00           C  
ATOM   1165  O   GLN A 134     -10.561   2.437   1.418  1.00  0.00           O  
ATOM   1166  CB  GLN A 134     -10.521   4.313   4.371  1.00  0.00           C  
ATOM   1167  CG  GLN A 134      -9.760   5.373   5.110  1.00  0.00           C  
ATOM   1168  CD  GLN A 134      -8.311   4.988   5.301  1.00  0.00           C  
ATOM   1169  NE2 GLN A 134      -8.012   3.783   5.478  1.00  0.00           N  
ATOM   1170  OE1 GLN A 134      -7.403   5.946   5.305  1.00  0.00           O  
ATOM   1171  HN  GLN A 134     -11.531   6.151   2.932  1.00  0.00           H  
ATOM   1172 1HNE GLN A 134      -6.445   5.699   5.231  1.00  0.00           H  
ATOM   1173 2HNE GLN A 134      -7.714   6.871   5.061  1.00  0.00           H  
ATOM   1174  N   ASP A 135     -12.444   3.266   2.240  1.00  0.00           N  
ATOM   1175  CA  ASP A 135     -13.233   2.441   1.301  1.00  0.00           C  
ATOM   1176  C   ASP A 135     -13.312   3.155  -0.066  1.00  0.00           C  
ATOM   1177  O   ASP A 135     -13.651   4.347  -0.083  1.00  0.00           O  
ATOM   1178  CB  ASP A 135     -14.672   2.293   1.842  1.00  0.00           C  
ATOM   1179  CG  ASP A 135     -14.764   1.230   2.939  1.00  0.00           C  
ATOM   1180  OD1 ASP A 135     -15.879   0.911   3.399  1.00  0.00           O  
ATOM   1181  OD2 ASP A 135     -13.704   0.746   3.382  1.00  0.00           O1-
ATOM   1182  HN  ASP A 135     -12.927   3.803   2.909  1.00  0.00           H  
ATOM   1183  N   TYR A 136     -12.460   2.696  -0.970  1.00  0.00           N  
ATOM   1184  CA  TYR A 136     -12.107   3.450  -2.172  1.00  0.00           C  
ATOM   1185  C   TYR A 136     -13.037   3.066  -3.314  1.00  0.00           C  
ATOM   1186  O   TYR A 136     -13.113   1.920  -3.738  1.00  0.00           O  
ATOM   1187  CB  TYR A 136     -10.644   3.128  -2.550  1.00  0.00           C  
ATOM   1188  CG  TYR A 136     -10.065   4.061  -3.582  1.00  0.00           C  
ATOM   1189  CD1 TYR A 136     -10.101   3.767  -4.943  1.00  0.00           C  
ATOM   1190  CD2 TYR A 136      -9.208   5.094  -3.178  1.00  0.00           C  
ATOM   1191  CE1 TYR A 136      -9.645   4.661  -5.904  1.00  0.00           C  
ATOM   1192  CE2 TYR A 136      -8.488   5.817  -4.160  1.00  0.00           C  
ATOM   1193  CZ  TYR A 136      -8.752   5.637  -5.514  1.00  0.00           C  
ATOM   1194  OH  TYR A 136      -8.039   6.357  -6.452  1.00  0.00           O  
ATOM   1195  HN  TYR A 136     -11.923   1.857  -0.803  1.00  0.00           H  
ATOM   1196  HO  TYR A 136      -7.655   5.745  -7.161  1.00  0.00           H  
ATOM   1197  N   GLU A 137     -13.681   4.066  -3.932  1.00  0.00           N  
ATOM   1198  CA  GLU A 137     -14.311   3.875  -5.252  1.00  0.00           C  
ATOM   1199  C   GLU A 137     -13.672   4.782  -6.300  1.00  0.00           C  
ATOM   1200  O   GLU A 137     -13.673   6.001  -6.134  1.00  0.00           O  
ATOM   1201  CB  GLU A 137     -15.794   4.254  -5.145  1.00  0.00           C  
ATOM   1202  CG  GLU A 137     -16.538   3.676  -3.971  1.00  0.00           C  
ATOM   1203  CD  GLU A 137     -17.963   4.171  -3.784  1.00  0.00           C  
ATOM   1204  OE1 GLU A 137     -18.890   3.530  -4.299  1.00  0.00           O  
ATOM   1205  OE2 GLU A 137     -18.152   5.165  -3.066  1.00  0.00           O1-
ATOM   1206  HN  GLU A 137     -13.868   4.927  -3.441  1.00  0.00           H  
ATOM   1207  N   PRO A 138     -13.442   4.215  -7.487  1.00  0.00           N  
ATOM   1208  CA  PRO A 138     -12.839   5.072  -8.544  1.00  0.00           C  
ATOM   1209  C   PRO A 138     -13.718   6.289  -8.818  1.00  0.00           C  
ATOM   1210  O   PRO A 138     -13.191   7.389  -8.831  1.00  0.00           O  
ATOM   1211  CB  PRO A 138     -12.779   4.106  -9.697  1.00  0.00           C  
ATOM   1212  CG  PRO A 138     -12.448   2.800  -9.049  1.00  0.00           C  
ATOM   1213  CD  PRO A 138     -13.226   2.791  -7.758  1.00  0.00           C  
ATOM   1214  N   GLU A 139     -15.057   6.085  -8.777  1.00  0.00           N  
ATOM   1215  CA  GLU A 139     -15.969   7.187  -8.901  1.00  0.00           C  
ATOM   1216  C   GLU A 139     -15.814   8.245  -7.839  1.00  0.00           C  
ATOM   1217  O   GLU A 139     -15.898   7.923  -6.659  1.00  0.00           O  
ATOM   1218  CB  GLU A 139     -17.428   6.728  -9.033  1.00  0.00           C  
ATOM   1219  CG  GLU A 139     -18.355   7.775  -9.612  1.00  0.00           C  
ATOM   1220  CD  GLU A 139     -19.669   7.177 -10.053  1.00  0.00           C  
ATOM   1221  OE1 GLU A 139     -20.281   7.589 -11.060  1.00  0.00           O  
ATOM   1222  OE2 GLU A 139     -20.119   6.241  -9.341  1.00  0.00           O1-
ATOM   1223  HN  GLU A 139     -15.365   5.159  -8.961  1.00  0.00           H  
ATOM   1224  N   ALA A 140     -15.840   9.528  -8.227  1.00  0.00           N  
ATOM   1225  CA  ALA A 140     -15.646  10.621  -7.246  1.00  0.00           C  
ATOM   1226  C   ALA A 140     -16.956  11.209  -6.817  1.00  0.00           C  
ATOM   1227  O   ALA A 140     -17.827  11.571  -7.586  1.00  0.00           O  
ATOM   1228  CB  ALA A 140     -14.755  11.700  -7.876  1.00  0.00           C  
ATOM   1229  HN  ALA A 140     -15.683   9.732  -9.197  1.00  0.00           H  
ATOM   1230  N   MET B 141      -2.374 -22.638 -22.849  1.00  0.00           N  
ATOM   1231  CA  MET B 141      -1.357 -21.653 -22.661  1.00  0.00           C  
ATOM   1232  C   MET B 141      -0.614 -21.704 -21.353  1.00  0.00           C  
ATOM   1233  O   MET B 141      -1.082 -21.295 -20.270  1.00  0.00           O  
ATOM   1234  CB  MET B 141      -1.839 -20.244 -23.020  1.00  0.00           C  
ATOM   1235  CG  MET B 141      -0.782 -19.174 -22.941  1.00  0.00           C  
ATOM   1236  SD  MET B 141       0.306 -19.251 -24.396  1.00  0.00           S  
ATOM   1237  CE  MET B 141      -0.845 -18.655 -25.657  1.00  0.00           C  
ATOM   1238  HN  MET B 141      -2.732 -22.873 -23.739  1.00  0.00           H  
ATOM   1239  N   ASP B 142       0.508 -22.461 -21.330  1.00  0.00           N  
ATOM   1240  CA  ASP B 142       1.239 -22.662 -20.120  1.00  0.00           C  
ATOM   1241  C   ASP B 142       1.888 -21.418 -19.555  1.00  0.00           C  
ATOM   1242  O   ASP B 142       2.127 -21.255 -18.346  1.00  0.00           O  
ATOM   1243  CB  ASP B 142       2.179 -23.857 -20.195  1.00  0.00           C  
ATOM   1244  CG  ASP B 142       2.424 -24.551 -18.875  1.00  0.00           C  
ATOM   1245  OD1 ASP B 142       1.445 -24.845 -18.154  1.00  0.00           O  
ATOM   1246  OD2 ASP B 142       3.588 -24.924 -18.598  1.00  0.00           O1-
ATOM   1247  HN  ASP B 142       0.742 -22.958 -22.184  1.00  0.00           H  
ATOM   1248  N   VAL B 143       2.264 -20.509 -20.489  1.00  0.00           N  
ATOM   1249  CA  VAL B 143       2.943 -19.293 -20.011  1.00  0.00           C  
ATOM   1250  C   VAL B 143       1.927 -18.404 -19.319  1.00  0.00           C  
ATOM   1251  O   VAL B 143       2.183 -17.728 -18.294  1.00  0.00           O  
ATOM   1252  CB  VAL B 143       3.572 -18.591 -21.229  1.00  0.00           C  
ATOM   1253  CG1 VAL B 143       2.641 -18.321 -22.377  1.00  0.00           C  
ATOM   1254  CG2 VAL B 143       4.367 -17.361 -20.815  1.00  0.00           C  
ATOM   1255  HN  VAL B 143       1.760 -20.513 -21.355  1.00  0.00           H  
ATOM   1256  N   PHE B 144       0.657 -18.492 -19.781  1.00  0.00           N  
ATOM   1257  CA  PHE B 144      -0.426 -17.731 -19.173  1.00  0.00           C  
ATOM   1258  C   PHE B 144      -0.954 -18.477 -17.962  1.00  0.00           C  
ATOM   1259  O   PHE B 144      -1.257 -17.790 -16.963  1.00  0.00           O  
ATOM   1260  CB  PHE B 144      -1.545 -17.453 -20.201  1.00  0.00           C  
ATOM   1261  CG  PHE B 144      -2.934 -17.305 -19.613  1.00  0.00           C  
ATOM   1262  CD1 PHE B 144      -3.906 -18.281 -19.792  1.00  0.00           C  
ATOM   1263  CD2 PHE B 144      -3.317 -16.091 -19.051  1.00  0.00           C  
ATOM   1264  CE1 PHE B 144      -5.156 -18.169 -19.176  1.00  0.00           C  
ATOM   1265  CE2 PHE B 144      -4.579 -15.950 -18.465  1.00  0.00           C  
ATOM   1266  CZ  PHE B 144      -5.538 -16.952 -18.626  1.00  0.00           C  
ATOM   1267  HN  PHE B 144       0.479 -18.886 -20.701  1.00  0.00           H  
ATOM   1268  N   MET B 145      -0.684 -19.784 -17.843  1.00  0.00           N  
ATOM   1269  CA  MET B 145      -1.202 -20.540 -16.681  1.00  0.00           C  
ATOM   1270  C   MET B 145      -0.329 -20.304 -15.458  1.00  0.00           C  
ATOM   1271  O   MET B 145      -0.870 -19.789 -14.458  1.00  0.00           O  
ATOM   1272  CB  MET B 145      -1.177 -22.031 -17.043  1.00  0.00           C  
ATOM   1273  CG  MET B 145      -1.958 -22.882 -16.082  1.00  0.00           C  
ATOM   1274  SD  MET B 145      -3.008 -24.155 -16.872  1.00  0.00           S  
ATOM   1275  CE  MET B 145      -4.342 -24.286 -15.707  1.00  0.00           C  
ATOM   1276  HN  MET B 145      -0.399 -20.257 -18.692  1.00  0.00           H  
ATOM   1277  N   LYS B 146       0.996 -20.413 -15.593  1.00  0.00           N  
ATOM   1278  CA  LYS B 146       1.887 -20.015 -14.547  1.00  0.00           C  
ATOM   1279  C   LYS B 146       1.835 -18.522 -14.245  1.00  0.00           C  
ATOM   1280  O   LYS B 146       1.864 -18.110 -13.109  1.00  0.00           O  
ATOM   1281  CB  LYS B 146       3.345 -20.387 -14.840  1.00  0.00           C  
ATOM   1282  CG  LYS B 146       3.630 -21.878 -14.829  1.00  0.00           C  
ATOM   1283  CD  LYS B 146       5.022 -22.178 -15.396  1.00  0.00           C  
ATOM   1284  CE  LYS B 146       5.026 -22.103 -16.920  1.00  0.00           C  
ATOM   1285  NZ  LYS B 146       6.085 -22.980 -17.525  1.00  0.00           N1+
ATOM   1286  HN  LYS B 146       1.353 -20.610 -16.514  1.00  0.00           H  
ATOM   1287  HZ1 LYS B 146       6.148 -22.779 -18.497  1.00  0.00           H  
ATOM   1288  HZ2 LYS B 146       6.916 -22.744 -17.031  1.00  0.00           H  
ATOM   1289  HZ3 LYS B 146       5.828 -23.938 -17.355  1.00  0.00           H  
ATOM   1290  N   GLY B 147       1.730 -17.707 -15.315  1.00  0.00           N  
ATOM   1291  CA  GLY B 147       1.453 -16.281 -15.058  1.00  0.00           C  
ATOM   1292  C   GLY B 147       0.262 -16.138 -14.126  1.00  0.00           C  
ATOM   1293  O   GLY B 147       0.354 -15.374 -13.142  1.00  0.00           O  
ATOM   1294  HN  GLY B 147       1.751 -18.035 -16.240  1.00  0.00           H  
ATOM   1295  N   LEU B 148      -0.902 -16.640 -14.486  1.00  0.00           N  
ATOM   1296  CA  LEU B 148      -2.125 -16.488 -13.673  1.00  0.00           C  
ATOM   1297  C   LEU B 148      -2.045 -17.198 -12.351  1.00  0.00           C  
ATOM   1298  O   LEU B 148      -2.864 -16.900 -11.476  1.00  0.00           O  
ATOM   1299  CB  LEU B 148      -3.358 -16.981 -14.446  1.00  0.00           C  
ATOM   1300  CG  LEU B 148      -4.297 -15.894 -14.921  1.00  0.00           C  
ATOM   1301  CD1 LEU B 148      -5.070 -15.234 -13.784  1.00  0.00           C  
ATOM   1302  CD2 LEU B 148      -3.511 -14.754 -15.535  1.00  0.00           C  
ATOM   1303  HN  LEU B 148      -0.873 -17.326 -15.234  1.00  0.00           H  
ATOM   1304  N   SER B 149      -1.233 -18.224 -12.202  1.00  0.00           N  
ATOM   1305  CA  SER B 149      -1.052 -18.902 -10.897  1.00  0.00           C  
ATOM   1306  C   SER B 149      -0.197 -18.031 -10.003  1.00  0.00           C  
ATOM   1307  O   SER B 149      -0.604 -17.835  -8.835  1.00  0.00           O  
ATOM   1308  CB  SER B 149      -0.380 -20.261 -11.164  1.00  0.00           C  
ATOM   1309  OG  SER B 149       1.015 -20.085 -11.343  1.00  0.00           O  
ATOM   1310  HN  SER B 149      -0.597 -18.475 -12.934  1.00  0.00           H  
ATOM   1311  HO  SER B 149       1.418 -20.914 -11.758  1.00  0.00           H  
ATOM   1312  N   LYS B 150       0.710 -17.238 -10.557  1.00  0.00           N  
ATOM   1313  CA  LYS B 150       1.458 -16.259  -9.749  1.00  0.00           C  
ATOM   1314  C   LYS B 150       0.641 -15.032  -9.453  1.00  0.00           C  
ATOM   1315  O   LYS B 150       0.745 -14.366  -8.422  1.00  0.00           O  
ATOM   1316  CB  LYS B 150       2.775 -15.905 -10.463  1.00  0.00           C  
ATOM   1317  CG  LYS B 150       3.639 -17.130 -10.756  1.00  0.00           C  
ATOM   1318  CD  LYS B 150       4.791 -17.282  -9.769  1.00  0.00           C  
ATOM   1319  CE  LYS B 150       5.611 -18.522 -10.063  1.00  0.00           C  
ATOM   1320  NZ  LYS B 150       6.877 -18.626  -9.282  1.00  0.00           N1+
ATOM   1321  HN  LYS B 150       0.788 -17.135 -11.553  1.00  0.00           H  
ATOM   1322  HZ1 LYS B 150       7.380 -19.405  -9.644  1.00  0.00           H  
ATOM   1323  HZ2 LYS B 150       7.417 -17.795  -9.452  1.00  0.00           H  
ATOM   1324  HZ3 LYS B 150       6.590 -18.732  -8.342  1.00  0.00           H  
ATOM   1325  N   ALA B 151      -0.302 -14.722 -10.355  1.00  0.00           N  
ATOM   1326  CA  ALA B 151      -1.253 -13.612 -10.145  1.00  0.00           C  
ATOM   1327  C   ALA B 151      -2.292 -14.011  -9.081  1.00  0.00           C  
ATOM   1328  O   ALA B 151      -2.937 -13.154  -8.490  1.00  0.00           O  
ATOM   1329  CB  ALA B 151      -1.924 -13.203 -11.459  1.00  0.00           C  
ATOM   1330  HN  ALA B 151      -0.469 -15.324 -11.124  1.00  0.00           H  
ATOM   1331  N   LYS B 152      -2.480 -15.339  -8.902  1.00  0.00           N  
ATOM   1332  CA  LYS B 152      -3.327 -15.804  -7.793  1.00  0.00           C  
ATOM   1333  C   LYS B 152      -2.575 -16.060  -6.518  1.00  0.00           C  
ATOM   1334  O   LYS B 152      -3.114 -15.967  -5.409  1.00  0.00           O  
ATOM   1335  CB  LYS B 152      -4.137 -17.030  -8.185  1.00  0.00           C  
ATOM   1336  CG  LYS B 152      -5.269 -16.723  -9.124  1.00  0.00           C  
ATOM   1337  CD  LYS B 152      -6.327 -17.823  -9.066  1.00  0.00           C  
ATOM   1338  CE  LYS B 152      -7.390 -17.582  -8.015  1.00  0.00           C  
ATOM   1339  NZ  LYS B 152      -8.627 -16.942  -8.575  1.00  0.00           N1+
ATOM   1340  HN  LYS B 152      -2.267 -15.987  -9.622  1.00  0.00           H  
ATOM   1341  HZ1 LYS B 152      -8.961 -17.557  -9.276  1.00  0.00           H  
ATOM   1342  HZ2 LYS B 152      -9.269 -16.783  -7.834  1.00  0.00           H  
ATOM   1343  HZ3 LYS B 152      -8.336 -16.088  -9.018  1.00  0.00           H  
ATOM   1344  N   GLU B 153      -1.226 -16.027  -6.587  1.00  0.00           N  
ATOM   1345  CA  GLU B 153      -0.446 -15.864  -5.330  1.00  0.00           C  
ATOM   1346  C   GLU B 153      -0.573 -14.398  -4.842  1.00  0.00           C  
ATOM   1347  O   GLU B 153      -0.261 -14.088  -3.671  1.00  0.00           O  
ATOM   1348  CB  GLU B 153       1.038 -16.154  -5.608  1.00  0.00           C  
ATOM   1349  CG  GLU B 153       1.383 -17.589  -5.920  1.00  0.00           C  
ATOM   1350  CD  GLU B 153       2.840 -17.902  -5.572  1.00  0.00           C  
ATOM   1351  OE1 GLU B 153       3.402 -18.836  -6.173  1.00  0.00           O  
ATOM   1352  OE2 GLU B 153       3.431 -17.164  -4.748  1.00  0.00           O1-
ATOM   1353  HN  GLU B 153      -0.753 -15.912  -7.468  1.00  0.00           H  
ATOM   1354  N   GLY B 154      -0.330 -13.512  -5.829  1.00  0.00           N  
ATOM   1355  CA  GLY B 154       0.107 -12.124  -5.523  1.00  0.00           C  
ATOM   1356  C   GLY B 154       0.336 -11.414  -6.849  1.00  0.00           C  
ATOM   1357  O   GLY B 154       1.376 -11.577  -7.526  1.00  0.00           O  
ATOM   1358  HN  GLY B 154      -0.507 -13.795  -6.759  1.00  0.00           H  
ATOM   1359  N   VAL B 155      -0.556 -10.484  -7.204  1.00  0.00           N  
ATOM   1360  CA  VAL B 155      -0.283  -9.564  -8.321  1.00  0.00           C  
ATOM   1361  C   VAL B 155       0.779  -8.547  -7.935  1.00  0.00           C  
ATOM   1362  O   VAL B 155       0.566  -7.652  -7.085  1.00  0.00           O  
ATOM   1363  CB  VAL B 155      -1.576  -8.814  -8.715  1.00  0.00           C  
ATOM   1364  CG1 VAL B 155      -1.435  -7.934  -9.931  1.00  0.00           C  
ATOM   1365  CG2 VAL B 155      -2.686  -9.845  -8.907  1.00  0.00           C  
ATOM   1366  HN  VAL B 155      -1.385 -10.366  -6.689  1.00  0.00           H  
ATOM   1367  N   VAL B 156       1.985  -8.778  -8.372  1.00  0.00           N  
ATOM   1368  CA  VAL B 156       3.067  -7.828  -8.070  1.00  0.00           C  
ATOM   1369  C   VAL B 156       2.750  -6.410  -8.499  1.00  0.00           C  
ATOM   1370  O   VAL B 156       2.640  -6.142  -9.700  1.00  0.00           O  
ATOM   1371  CB  VAL B 156       4.378  -8.266  -8.742  1.00  0.00           C  
ATOM   1372  CG1 VAL B 156       5.540  -7.337  -8.406  1.00  0.00           C  
ATOM   1373  CG2 VAL B 156       4.705  -9.720  -8.432  1.00  0.00           C  
ATOM   1374  HN  VAL B 156       2.170  -9.573  -8.969  1.00  0.00           H  
ATOM   1375  N   ALA B 157       2.531  -5.542  -7.532  1.00  0.00           N  
ATOM   1376  CA  ALA B 157       2.442  -4.112  -7.842  1.00  0.00           C  
ATOM   1377  C   ALA B 157       3.787  -3.411  -7.589  1.00  0.00           C  
ATOM   1378  O   ALA B 157       4.576  -3.783  -6.688  1.00  0.00           O  
ATOM   1379  CB  ALA B 157       1.389  -3.470  -6.928  1.00  0.00           C  
ATOM   1380  HN  ALA B 157       2.453  -5.839  -6.581  1.00  0.00           H  
ATOM   1381  N   ALA B 158       3.971  -2.241  -8.169  1.00  0.00           N  
ATOM   1382  CA  ALA B 158       5.175  -1.444  -7.972  1.00  0.00           C  
ATOM   1383  C   ALA B 158       4.883   0.075  -8.027  1.00  0.00           C  
ATOM   1384  O   ALA B 158       3.887   0.496  -8.576  1.00  0.00           O  
ATOM   1385  CB  ALA B 158       6.206  -1.827  -9.057  1.00  0.00           C  
ATOM   1386  HN  ALA B 158       3.239  -1.871  -8.749  1.00  0.00           H  
ATOM   1387  N   ALA B 159       5.737   0.813  -7.293  1.00  0.00           N  
ATOM   1388  CA  ALA B 159       5.374   2.221  -7.008  1.00  0.00           C  
ATOM   1389  C   ALA B 159       6.450   3.165  -7.585  1.00  0.00           C  
ATOM   1390  O   ALA B 159       7.630   3.032  -7.263  1.00  0.00           O  
ATOM   1391  CB  ALA B 159       5.238   2.381  -5.501  1.00  0.00           C  
ATOM   1392  HN  ALA B 159       6.477   0.406  -6.773  1.00  0.00           H  
ATOM   1393  N   GLU B 160       6.051   3.864  -8.654  1.00  0.00           N  
ATOM   1394  CA  GLU B 160       6.985   4.701  -9.381  1.00  0.00           C  
ATOM   1395  C   GLU B 160       6.951   6.161  -8.985  1.00  0.00           C  
ATOM   1396  O   GLU B 160       6.125   6.905  -9.480  1.00  0.00           O  
ATOM   1397  CB  GLU B 160       6.875   4.546 -10.894  1.00  0.00           C  
ATOM   1398  CG  GLU B 160       7.872   3.617 -11.559  1.00  0.00           C  
ATOM   1399  CD  GLU B 160       7.705   3.650 -13.075  1.00  0.00           C  
ATOM   1400  OE1 GLU B 160       6.825   4.380 -13.565  1.00  0.00           O  
ATOM   1401  OE2 GLU B 160       8.581   3.069 -13.738  1.00  0.00           O1-
ATOM   1402  HN  GLU B 160       5.097   3.800  -8.984  1.00  0.00           H  
ATOM   1403  N   LYS B 161       8.056   6.650  -8.399  1.00  0.00           N  
ATOM   1404  CA  LYS B 161       8.047   8.053  -7.944  1.00  0.00           C  
ATOM   1405  C   LYS B 161       7.868   8.990  -9.110  1.00  0.00           C  
ATOM   1406  O   LYS B 161       8.457   8.784 -10.185  1.00  0.00           O  
ATOM   1407  CB  LYS B 161       9.401   8.372  -7.268  1.00  0.00           C  
ATOM   1408  CG  LYS B 161       9.329   9.676  -6.491  1.00  0.00           C  
ATOM   1409  CD  LYS B 161      10.619   9.895  -5.690  1.00  0.00           C  
ATOM   1410  CE  LYS B 161      10.576  11.247  -4.968  1.00  0.00           C  
ATOM   1411  NZ  LYS B 161      11.871  11.580  -4.340  1.00  0.00           N1+
ATOM   1412  HN  LYS B 161       8.716   6.023  -7.951  1.00  0.00           H  
ATOM   1413  HZ1 LYS B 161      12.493  11.741  -5.087  1.00  0.00           H  
ATOM   1414  HZ2 LYS B 161      11.732  12.439  -3.839  1.00  0.00           H  
ATOM   1415  HZ3 LYS B 161      12.150  10.834  -3.754  1.00  0.00           H  
ATOM   1416  N   THR B 162       7.020  10.004  -8.969  1.00  0.00           N  
ATOM   1417  CA  THR B 162       6.783  10.996 -10.042  1.00  0.00           C  
ATOM   1418  C   THR B 162       6.841  12.399  -9.405  1.00  0.00           C  
ATOM   1419  O   THR B 162       6.748  12.447  -8.150  1.00  0.00           O  
ATOM   1420  CB  THR B 162       5.414  10.720 -10.657  1.00  0.00           C  
ATOM   1421  CG2 THR B 162       4.431  10.713  -9.633  1.00  0.00           C  
ATOM   1422  OG1 THR B 162       5.364   9.449 -11.469  1.00  0.00           O  
ATOM   1423  HN  THR B 162       6.687  10.289  -8.046  1.00  0.00           H  
ATOM   1424  HO  THR B 162       3.516  10.720 -10.060  1.00  0.00           H  
ATOM   1425  N   LYS B 163       6.527  13.427 -10.174  1.00  0.00           N  
ATOM   1426  CA  LYS B 163       6.366  14.773  -9.612  1.00  0.00           C  
ATOM   1427  C   LYS B 163       5.248  14.832  -8.565  1.00  0.00           C  
ATOM   1428  O   LYS B 163       5.412  15.468  -7.514  1.00  0.00           O  
ATOM   1429  CB  LYS B 163       6.037  15.738 -10.748  1.00  0.00           C  
ATOM   1430  CG  LYS B 163       5.964  17.174 -10.269  1.00  0.00           C  
ATOM   1431  CD  LYS B 163       5.469  18.147 -11.320  1.00  0.00           C  
ATOM   1432  CE  LYS B 163       3.966  18.070 -11.545  1.00  0.00           C  
ATOM   1433  NZ  LYS B 163       3.493  18.935 -12.663  1.00  0.00           N1+
ATOM   1434  HN  LYS B 163       6.521  13.269 -11.157  1.00  0.00           H  
ATOM   1435  HZ1 LYS B 163       3.808  19.850 -12.487  1.00  0.00           H  
ATOM   1436  HZ2 LYS B 163       3.933  18.560 -13.460  1.00  0.00           H  
ATOM   1437  HZ3 LYS B 163       2.498  18.855 -12.705  1.00  0.00           H  
ATOM   1438  N   GLN B 164       4.124  14.153  -8.808  1.00  0.00           N  
ATOM   1439  CA  GLN B 164       2.974  14.243  -7.923  1.00  0.00           C  
ATOM   1440  C   GLN B 164       3.143  13.280  -6.725  1.00  0.00           C  
ATOM   1441  O   GLN B 164       2.837  13.671  -5.603  1.00  0.00           O  
ATOM   1442  CB  GLN B 164       1.694  13.906  -8.674  1.00  0.00           C  
ATOM   1443  CG  GLN B 164       0.597  13.220  -7.861  1.00  0.00           C  
ATOM   1444  CD  GLN B 164      -0.778  13.632  -8.403  1.00  0.00           C  
ATOM   1445  NE2 GLN B 164      -0.809  14.245  -9.482  1.00  0.00           N  
ATOM   1446  OE1 GLN B 164      -1.791  12.900  -7.981  1.00  0.00           O  
ATOM   1447  HN  GLN B 164       4.017  13.674  -9.672  1.00  0.00           H  
ATOM   1448 1HNE GLN B 164      -2.708  13.064  -8.391  1.00  0.00           H  
ATOM   1449 2HNE GLN B 164      -1.655  12.189  -7.290  1.00  0.00           H  
ATOM   1450  N   GLY B 165       3.882  12.192  -6.956  1.00  0.00           N  
ATOM   1451  CA  GLY B 165       4.153  11.276  -5.866  1.00  0.00           C  
ATOM   1452  C   GLY B 165       4.300   9.852  -6.361  1.00  0.00           C  
ATOM   1453  O   GLY B 165       5.397   9.390  -6.667  1.00  0.00           O  
ATOM   1454  HN  GLY B 165       4.372  12.116  -7.826  1.00  0.00           H  
ATOM   1455  N   VAL B 166       3.301   9.022  -5.997  1.00  0.00           N  
ATOM   1456  CA  VAL B 166       3.391   7.580  -6.337  1.00  0.00           C  
ATOM   1457  C   VAL B 166       2.517   7.241  -7.536  1.00  0.00           C  
ATOM   1458  O   VAL B 166       1.359   6.858  -7.339  1.00  0.00           O  
ATOM   1459  CB  VAL B 166       2.977   6.715  -5.142  1.00  0.00           C  
ATOM   1460  CG1 VAL B 166       3.573   5.335  -5.120  1.00  0.00           C  
ATOM   1461  CG2 VAL B 166       3.213   7.426  -3.808  1.00  0.00           C  
ATOM   1462  HN  VAL B 166       2.526   9.368  -5.461  1.00  0.00           H  
ATOM   1463  N   ALA B 167       3.149   6.957  -8.652  1.00  0.00           N  
ATOM   1464  CA  ALA B 167       2.491   6.325  -9.822  1.00  0.00           C  
ATOM   1465  C   ALA B 167       2.389   4.844  -9.576  1.00  0.00           C  
ATOM   1466  O   ALA B 167       3.300   4.042  -9.895  1.00  0.00           O  
ATOM   1467  CB  ALA B 167       3.314   6.658 -11.066  1.00  0.00           C  
ATOM   1468  HN  ALA B 167       4.129   7.173  -8.739  1.00  0.00           H  
ATOM   1469  N   GLU B 168       1.341   4.364  -8.898  1.00  0.00           N  
ATOM   1470  CA  GLU B 168       1.346   3.022  -8.347  1.00  0.00           C  
ATOM   1471  C   GLU B 168       0.606   2.076  -9.256  1.00  0.00           C  
ATOM   1472  O   GLU B 168      -0.604   2.170  -9.542  1.00  0.00           O  
ATOM   1473  CB  GLU B 168       0.697   3.023  -6.963  1.00  0.00           C  
ATOM   1474  CG  GLU B 168       1.047   1.825  -6.131  1.00  0.00           C  
ATOM   1475  CD  GLU B 168      -0.045   1.399  -5.160  1.00  0.00           C  
ATOM   1476  OE1 GLU B 168      -0.720   2.246  -4.549  1.00  0.00           O  
ATOM   1477  OE2 GLU B 168      -0.399   0.187  -5.247  1.00  0.00           O1-
ATOM   1478  HN  GLU B 168       0.489   4.908  -8.793  1.00  0.00           H  
ATOM   1479  N   ALA B 169       1.311   1.039  -9.760  1.00  0.00           N  
ATOM   1480  CA  ALA B 169       0.721   0.190 -10.785  1.00  0.00           C  
ATOM   1481  C   ALA B 169       0.598  -1.256 -10.324  1.00  0.00           C  
ATOM   1482  O   ALA B 169       1.615  -1.853  -9.903  1.00  0.00           O  
ATOM   1483  CB  ALA B 169       1.608   0.250 -12.050  1.00  0.00           C  
ATOM   1484  HN  ALA B 169       2.320   1.023  -9.653  1.00  0.00           H  
ATOM   1485  N   ALA B 170      -0.528  -1.892 -10.570  1.00  0.00           N  
ATOM   1486  CA  ALA B 170      -0.634  -3.349 -10.293  1.00  0.00           C  
ATOM   1487  C   ALA B 170      -0.365  -4.107 -11.578  1.00  0.00           C  
ATOM   1488  O   ALA B 170      -0.847  -3.679 -12.624  1.00  0.00           O  
ATOM   1489  CB  ALA B 170      -2.056  -3.657  -9.810  1.00  0.00           C  
ATOM   1490  HN  ALA B 170      -1.311  -1.386 -10.935  1.00  0.00           H  
ATOM   1491  N   GLY B 171       0.706  -4.931 -11.563  1.00  0.00           N  
ATOM   1492  CA  GLY B 171       1.355  -5.366 -12.804  1.00  0.00           C  
ATOM   1493  C   GLY B 171       2.025  -6.698 -12.699  1.00  0.00           C  
ATOM   1494  O   GLY B 171       3.265  -6.785 -12.728  1.00  0.00           O  
ATOM   1495  HN  GLY B 171       0.870  -5.498 -10.752  1.00  0.00           H  
ATOM   1496  N   LYS B 172       1.273  -7.820 -12.673  1.00  0.00           N  
ATOM   1497  CA  LYS B 172       1.937  -9.084 -13.045  1.00  0.00           C  
ATOM   1498  C   LYS B 172       2.369  -9.060 -14.489  1.00  0.00           C  
ATOM   1499  O   LYS B 172       1.499  -9.132 -15.360  1.00  0.00           O  
ATOM   1500  CB  LYS B 172       1.092 -10.300 -12.690  1.00  0.00           C  
ATOM   1501  CG  LYS B 172       1.923 -11.559 -12.436  1.00  0.00           C  
ATOM   1502  CD  LYS B 172       2.707 -11.458 -11.133  1.00  0.00           C  
ATOM   1503  CE  LYS B 172       3.603 -12.666 -10.876  1.00  0.00           C  
ATOM   1504  NZ  LYS B 172       4.882 -12.581 -11.619  1.00  0.00           N1+
ATOM   1505  HN  LYS B 172       0.296  -7.723 -12.804  1.00  0.00           H  
ATOM   1506  HZ1 LYS B 172       5.239 -11.637 -11.484  1.00  0.00           H  
ATOM   1507  HZ2 LYS B 172       5.522 -13.238 -11.252  1.00  0.00           H  
ATOM   1508  HZ3 LYS B 172       4.698 -12.728 -12.603  1.00  0.00           H  
ATOM   1509  N   THR B 173       3.664  -8.799 -14.750  1.00  0.00           N  
ATOM   1510  CA  THR B 173       4.089  -8.477 -16.085  1.00  0.00           C  
ATOM   1511  C   THR B 173       4.590  -9.769 -16.792  1.00  0.00           C  
ATOM   1512  O   THR B 173       5.609 -10.355 -16.404  1.00  0.00           O  
ATOM   1513  CB  THR B 173       5.245  -7.468 -16.046  1.00  0.00           C  
ATOM   1514  CG2 THR B 173       5.175  -6.618 -14.902  1.00  0.00           C  
ATOM   1515  OG1 THR B 173       5.287  -6.672 -17.338  1.00  0.00           O  
ATOM   1516  HN  THR B 173       4.318  -9.029 -14.024  1.00  0.00           H  
ATOM   1517  HO  THR B 173       4.318  -6.901 -14.428  1.00  0.00           H  
ATOM   1518  N   LYS B 174       3.812 -10.267 -17.737  1.00  0.00           N  
ATOM   1519  CA  LYS B 174       4.358 -11.233 -18.707  1.00  0.00           C  
ATOM   1520  C   LYS B 174       4.386 -10.550 -20.076  1.00  0.00           C  
ATOM   1521  O   LYS B 174       3.395 -10.650 -20.836  1.00  0.00           O  
ATOM   1522  CB  LYS B 174       3.536 -12.512 -18.741  1.00  0.00           C  
ATOM   1523  CG  LYS B 174       4.315 -13.683 -19.294  1.00  0.00           C  
ATOM   1524  CD  LYS B 174       4.347 -14.912 -18.417  1.00  0.00           C  
ATOM   1525  CE  LYS B 174       5.040 -14.642 -17.103  1.00  0.00           C  
ATOM   1526  NZ  LYS B 174       6.502 -14.803 -17.232  1.00  0.00           N1+
ATOM   1527  HN  LYS B 174       2.850  -9.946 -17.828  1.00  0.00           H  
ATOM   1528  HZ1 LYS B 174       6.952 -14.433 -16.397  1.00  0.00           H  
ATOM   1529  HZ2 LYS B 174       6.674 -15.790 -17.272  1.00  0.00           H  
ATOM   1530  HZ3 LYS B 174       6.837 -14.344 -18.041  1.00  0.00           H  
ATOM   1531  N   GLU B 175       5.283  -9.544 -20.221  1.00  0.00           N  
ATOM   1532  CA  GLU B 175       5.086  -8.538 -21.260  1.00  0.00           C  
ATOM   1533  C   GLU B 175       4.808  -9.171 -22.622  1.00  0.00           C  
ATOM   1534  O   GLU B 175       5.625  -9.860 -23.203  1.00  0.00           O  
ATOM   1535  CB  GLU B 175       6.310  -7.631 -21.382  1.00  0.00           C  
ATOM   1536  CG  GLU B 175       6.165  -6.564 -22.445  1.00  0.00           C  
ATOM   1537  CD  GLU B 175       6.988  -5.325 -22.104  1.00  0.00           C  
ATOM   1538  OE1 GLU B 175       7.968  -5.464 -21.351  1.00  0.00           O  
ATOM   1539  OE2 GLU B 175       6.952  -4.412 -22.976  1.00  0.00           O1-
ATOM   1540  HN  GLU B 175       6.229  -9.654 -19.853  1.00  0.00           H  
ATOM   1541  N   GLY B 176       3.589  -8.865 -23.133  1.00  0.00           N  
ATOM   1542  CA  GLY B 176       3.140  -9.474 -24.385  1.00  0.00           C  
ATOM   1543  C   GLY B 176       1.738 -10.085 -24.162  1.00  0.00           C  
ATOM   1544  O   GLY B 176       0.752  -9.381 -24.352  1.00  0.00           O  
ATOM   1545  HN  GLY B 176       2.880  -8.528 -22.482  1.00  0.00           H  
ATOM   1546  N   VAL B 177       1.707 -11.272 -23.558  1.00  0.00           N  
ATOM   1547  CA  VAL B 177       0.441 -11.822 -23.109  1.00  0.00           C  
ATOM   1548  C   VAL B 177      -0.160 -11.002 -21.984  1.00  0.00           C  
ATOM   1549  O   VAL B 177      -1.359 -10.688 -22.080  1.00  0.00           O  
ATOM   1550  CB  VAL B 177       0.584 -13.305 -22.698  1.00  0.00           C  
ATOM   1551  CG1 VAL B 177      -0.733 -14.068 -22.621  1.00  0.00           C  
ATOM   1552  CG2 VAL B 177       1.570 -14.040 -23.581  1.00  0.00           C  
ATOM   1553  HN  VAL B 177       2.549 -11.812 -23.448  1.00  0.00           H  
ATOM   1554  N   LEU B 178       0.509 -10.838 -20.863  1.00  0.00           N  
ATOM   1555  CA  LEU B 178      -0.234 -10.473 -19.640  1.00  0.00           C  
ATOM   1556  C   LEU B 178       0.189  -9.109 -19.100  1.00  0.00           C  
ATOM   1557  O   LEU B 178       1.373  -8.769 -18.952  1.00  0.00           O  
ATOM   1558  CB  LEU B 178      -0.081 -11.554 -18.584  1.00  0.00           C  
ATOM   1559  CG  LEU B 178      -0.783 -12.879 -18.884  1.00  0.00           C  
ATOM   1560  CD1 LEU B 178      -0.475 -13.984 -17.898  1.00  0.00           C  
ATOM   1561  CD2 LEU B 178      -2.305 -12.722 -18.792  1.00  0.00           C  
ATOM   1562  HN  LEU B 178       1.507 -10.661 -20.853  1.00  0.00           H  
ATOM   1563  N   TYR B 179      -0.787  -8.321 -18.678  1.00  0.00           N  
ATOM   1564  CA  TYR B 179      -0.461  -7.126 -17.855  1.00  0.00           C  
ATOM   1565  C   TYR B 179      -1.413  -7.095 -16.625  1.00  0.00           C  
ATOM   1566  O   TYR B 179      -2.453  -6.434 -16.758  1.00  0.00           O  
ATOM   1567  CB  TYR B 179      -0.639  -5.861 -18.682  1.00  0.00           C  
ATOM   1568  CG  TYR B 179       0.457  -4.811 -18.497  1.00  0.00           C  
ATOM   1569  CD1 TYR B 179       0.377  -3.875 -17.456  1.00  0.00           C  
ATOM   1570  CD2 TYR B 179       1.461  -4.680 -19.445  1.00  0.00           C  
ATOM   1571  CE1 TYR B 179       1.224  -2.768 -17.441  1.00  0.00           C  
ATOM   1572  CE2 TYR B 179       2.364  -3.585 -19.378  1.00  0.00           C  
ATOM   1573  CZ  TYR B 179       2.209  -2.622 -18.397  1.00  0.00           C  
ATOM   1574  OH  TYR B 179       2.988  -1.479 -18.426  1.00  0.00           O  
ATOM   1575  HN  TYR B 179      -1.753  -8.552 -18.823  1.00  0.00           H  
ATOM   1576  HO  TYR B 179       3.964  -1.690 -18.498  1.00  0.00           H  
ATOM   1577  N   VAL B 180      -1.334  -8.158 -15.805  1.00  0.00           N  
ATOM   1578  CA  VAL B 180      -2.462  -8.424 -14.913  1.00  0.00           C  
ATOM   1579  C   VAL B 180      -2.594  -7.287 -13.872  1.00  0.00           C  
ATOM   1580  O   VAL B 180      -1.663  -7.027 -13.085  1.00  0.00           O  
ATOM   1581  CB  VAL B 180      -2.240  -9.748 -14.141  1.00  0.00           C  
ATOM   1582  CG1 VAL B 180      -3.354 -10.117 -13.196  1.00  0.00           C  
ATOM   1583  CG2 VAL B 180      -1.912 -10.876 -15.125  1.00  0.00           C  
ATOM   1584  HN  VAL B 180      -0.440  -8.540 -15.546  1.00  0.00           H  
ATOM   1585  N   GLY B 181      -3.823  -6.805 -13.699  1.00  0.00           N  
ATOM   1586  CA  GLY B 181      -4.043  -5.675 -12.778  1.00  0.00           C  
ATOM   1587  C   GLY B 181      -4.408  -4.448 -13.576  1.00  0.00           C  
ATOM   1588  O   GLY B 181      -5.612  -4.279 -13.887  1.00  0.00           O  
ATOM   1589  HN  GLY B 181      -4.484  -6.927 -14.463  1.00  0.00           H  
ATOM   1590  N   SER B 182      -3.459  -3.583 -13.876  1.00  0.00           N  
ATOM   1591  CA  SER B 182      -3.794  -2.255 -14.380  1.00  0.00           C  
ATOM   1592  C   SER B 182      -2.773  -1.735 -15.405  1.00  0.00           C  
ATOM   1593  O   SER B 182      -1.554  -1.998 -15.328  1.00  0.00           O  
ATOM   1594  CB  SER B 182      -3.873  -1.261 -13.231  1.00  0.00           C  
ATOM   1595  OG  SER B 182      -3.579   0.059 -13.655  1.00  0.00           O  
ATOM   1596  HN  SER B 182      -2.497  -3.876 -13.762  1.00  0.00           H  
ATOM   1597  HO  SER B 182      -2.801   0.399 -13.113  1.00  0.00           H  
ATOM   1598  N   LYS B 183      -3.244  -0.845 -16.306  1.00  0.00           N  
ATOM   1599  CA  LYS B 183      -2.228  -0.109 -17.101  1.00  0.00           C  
ATOM   1600  C   LYS B 183      -2.416   1.403 -16.978  1.00  0.00           C  
ATOM   1601  O   LYS B 183      -1.602   2.209 -17.475  1.00  0.00           O  
ATOM   1602  CB  LYS B 183      -2.339  -0.551 -18.571  1.00  0.00           C  
ATOM   1603  CG  LYS B 183      -1.050  -0.467 -19.356  1.00  0.00           C  
ATOM   1604  CD  LYS B 183      -1.096  -1.423 -20.547  1.00  0.00           C  
ATOM   1605  CE  LYS B 183      -2.075  -0.945 -21.603  1.00  0.00           C  
ATOM   1606  NZ  LYS B 183      -2.576  -1.988 -22.521  1.00  0.00           N1+
ATOM   1607  HN  LYS B 183      -4.195  -0.873 -16.593  1.00  0.00           H  
ATOM   1608  HZ1 LYS B 183      -3.303  -1.573 -23.055  1.00  0.00           H  
ATOM   1609  HZ2 LYS B 183      -1.817  -2.306 -23.098  1.00  0.00           H  
ATOM   1610  HZ3 LYS B 183      -2.929  -2.712 -21.946  1.00  0.00           H  
ATOM   1611  N   THR B 184      -3.300   1.816 -16.043  1.00  0.00           N  
ATOM   1612  CA  THR B 184      -3.306   3.219 -15.612  1.00  0.00           C  
ATOM   1613  C   THR B 184      -2.837   3.374 -14.180  1.00  0.00           C  
ATOM   1614  O   THR B 184      -3.253   2.647 -13.251  1.00  0.00           O  
ATOM   1615  CB  THR B 184      -4.721   3.797 -15.824  1.00  0.00           C  
ATOM   1616  CG2 THR B 184      -5.022   3.919 -17.192  1.00  0.00           C  
ATOM   1617  OG1 THR B 184      -4.860   5.123 -15.104  1.00  0.00           O  
ATOM   1618  HN  THR B 184      -3.854   1.155 -15.531  1.00  0.00           H  
ATOM   1619  HO  THR B 184      -6.002   4.008 -17.321  1.00  0.00           H  
ATOM   1620  N   LYS B 185      -1.752   4.141 -13.973  1.00  0.00           N  
ATOM   1621  CA  LYS B 185      -1.106   4.099 -12.641  1.00  0.00           C  
ATOM   1622  C   LYS B 185      -1.839   4.960 -11.624  1.00  0.00           C  
ATOM   1623  O   LYS B 185      -2.180   6.109 -11.913  1.00  0.00           O  
ATOM   1624  CB  LYS B 185       0.339   4.560 -12.728  1.00  0.00           C  
ATOM   1625  CG  LYS B 185       1.252   3.498 -13.334  1.00  0.00           C  
ATOM   1626  CD  LYS B 185       2.481   4.064 -14.009  1.00  0.00           C  
ATOM   1627  CE  LYS B 185       3.402   2.962 -14.544  1.00  0.00           C  
ATOM   1628  NZ  LYS B 185       4.662   3.478 -15.133  1.00  0.00           N1+
ATOM   1629  HN  LYS B 185      -1.247   4.557 -14.709  1.00  0.00           H  
ATOM   1630  HZ1 LYS B 185       4.369   4.107 -15.868  1.00  0.00           H  
ATOM   1631  HZ2 LYS B 185       5.198   3.922 -14.432  1.00  0.00           H  
ATOM   1632  HZ3 LYS B 185       5.174   2.702 -15.478  1.00  0.00           H  
ATOM   1633  N   GLU B 186      -2.145   4.421 -10.460  1.00  0.00           N  
ATOM   1634  CA  GLU B 186      -2.866   5.160  -9.411  1.00  0.00           C  
ATOM   1635  C   GLU B 186      -2.009   6.278  -8.856  1.00  0.00           C  
ATOM   1636  O   GLU B 186      -0.911   6.012  -8.335  1.00  0.00           O  
ATOM   1637  CB  GLU B 186      -3.192   4.185  -8.269  1.00  0.00           C  
ATOM   1638  CG  GLU B 186      -4.077   3.053  -8.721  1.00  0.00           C  
ATOM   1639  CD  GLU B 186      -3.941   1.873  -7.754  1.00  0.00           C  
ATOM   1640  OE1 GLU B 186      -3.080   1.951  -6.858  1.00  0.00           O  
ATOM   1641  OE2 GLU B 186      -4.656   0.851  -7.943  1.00  0.00           O1-
ATOM   1642  HN  GLU B 186      -1.860   3.494 -10.246  1.00  0.00           H  
ATOM   1643  N   GLY B 187      -2.402   7.514  -9.151  1.00  0.00           N  
ATOM   1644  CA  GLY B 187      -1.431   8.627  -8.974  1.00  0.00           C  
ATOM   1645  C   GLY B 187      -1.595   9.214  -7.552  1.00  0.00           C  
ATOM   1646  O   GLY B 187      -2.456  10.068  -7.306  1.00  0.00           O  
ATOM   1647  HN  GLY B 187      -3.389   7.733  -9.153  1.00  0.00           H  
ATOM   1648  N   VAL B 188      -0.850   8.636  -6.596  1.00  0.00           N  
ATOM   1649  CA  VAL B 188      -1.121   9.008  -5.202  1.00  0.00           C  
ATOM   1650  C   VAL B 188      -0.297  10.234  -4.805  1.00  0.00           C  
ATOM   1651  O   VAL B 188       0.844  10.352  -5.313  1.00  0.00           O  
ATOM   1652  CB  VAL B 188      -0.815   7.811  -4.283  1.00  0.00           C  
ATOM   1653  CG1 VAL B 188      -0.924   8.123  -2.817  1.00  0.00           C  
ATOM   1654  CG2 VAL B 188      -1.661   6.594  -4.656  1.00  0.00           C  
ATOM   1655  HN  VAL B 188      -0.228   7.883  -6.790  1.00  0.00           H  
ATOM   1656  N   VAL B 189      -0.874  11.189  -4.120  1.00  0.00           N  
ATOM   1657  CA  VAL B 189      -0.112  12.422  -3.797  1.00  0.00           C  
ATOM   1658  C   VAL B 189       0.996  12.129  -2.788  1.00  0.00           C  
ATOM   1659  O   VAL B 189       0.846  11.294  -1.899  1.00  0.00           O  
ATOM   1660  CB  VAL B 189      -1.039  13.495  -3.206  1.00  0.00           C  
ATOM   1661  CG1 VAL B 189      -0.733  14.915  -3.623  1.00  0.00           C  
ATOM   1662  CG2 VAL B 189      -2.488  13.136  -3.486  1.00  0.00           C  
ATOM   1663  HN  VAL B 189      -1.810  11.041  -3.797  1.00  0.00           H  
ATOM   1664  N   HIS B 190       2.192  12.723  -3.008  1.00  0.00           N  
ATOM   1665  CA  HIS B 190       3.175  12.786  -1.945  1.00  0.00           C  
ATOM   1666  C   HIS B 190       2.750  13.699  -0.786  1.00  0.00           C  
ATOM   1667  O   HIS B 190       2.536  14.909  -0.911  1.00  0.00           O  
ATOM   1668  CB  HIS B 190       4.513  13.303  -2.486  1.00  0.00           C  
ATOM   1669  CG  HIS B 190       5.726  12.960  -1.649  1.00  0.00           C  
ATOM   1670  CD2 HIS B 190       5.946  11.692  -1.134  1.00  0.00           C  
ATOM   1671  ND1 HIS B 190       6.895  13.627  -1.557  1.00  0.00           N  
ATOM   1672  CE1 HIS B 190       7.208  11.617  -0.721  1.00  0.00           C  
ATOM   1673  NE2 HIS B 190       7.831  12.726  -1.094  1.00  0.00           N  
ATOM   1674  HN  HIS B 190       2.406  13.120  -3.904  1.00  0.00           H  
ATOM   1675  HD1 HIS B 190       5.282  10.936  -1.119  1.00  0.00           H  
ATOM   1676  N   GLY B 191       2.527  13.013   0.358  1.00  0.00           N  
ATOM   1677  CA  GLY B 191       1.857  13.680   1.483  1.00  0.00           C  
ATOM   1678  C   GLY B 191       0.608  12.961   1.900  1.00  0.00           C  
ATOM   1679  O   GLY B 191       0.172  13.123   3.067  1.00  0.00           O  
ATOM   1680  HN  GLY B 191       2.782  12.045   0.384  1.00  0.00           H  
ATOM   1681  N   VAL B 192      -0.108  12.309   0.965  1.00  0.00           N  
ATOM   1682  CA  VAL B 192      -1.355  11.673   1.364  1.00  0.00           C  
ATOM   1683  C   VAL B 192      -1.195  10.180   1.612  1.00  0.00           C  
ATOM   1684  O   VAL B 192      -1.161   9.396   0.670  1.00  0.00           O  
ATOM   1685  CB  VAL B 192      -2.445  11.928   0.331  1.00  0.00           C  
ATOM   1686  CG1 VAL B 192      -3.798  11.435   0.780  1.00  0.00           C  
ATOM   1687  CG2 VAL B 192      -2.516  13.393  -0.030  1.00  0.00           C  
ATOM   1688  HN  VAL B 192       0.309  12.057   0.098  1.00  0.00           H  
ATOM   1689  N   ALA B 193      -1.093   9.763   2.864  1.00  0.00           N  
ATOM   1690  CA  ALA B 193      -1.078   8.355   3.183  1.00  0.00           C  
ATOM   1691  C   ALA B 193      -2.411   7.687   3.038  1.00  0.00           C  
ATOM   1692  O   ALA B 193      -3.384   8.131   3.635  1.00  0.00           O  
ATOM   1693  CB  ALA B 193      -0.530   8.100   4.591  1.00  0.00           C  
ATOM   1694  HN  ALA B 193      -0.986  10.429   3.627  1.00  0.00           H  
ATOM   1695  N   THR B 194      -2.541   6.756   2.071  1.00  0.00           N  
ATOM   1696  CA  THR B 194      -3.860   6.254   1.735  1.00  0.00           C  
ATOM   1697  C   THR B 194      -4.506   5.441   2.811  1.00  0.00           C  
ATOM   1698  O   THR B 194      -5.727   5.578   3.018  1.00  0.00           O  
ATOM   1699  CB  THR B 194      -3.872   5.482   0.408  1.00  0.00           C  
ATOM   1700  CG2 THR B 194      -3.031   4.347   0.451  1.00  0.00           C  
ATOM   1701  OG1 THR B 194      -3.496   6.316  -0.792  1.00  0.00           O  
ATOM   1702  HN  THR B 194      -1.719   6.274   1.714  1.00  0.00           H  
ATOM   1703  HO  THR B 194      -3.283   3.742  -0.328  1.00  0.00           H  
ATOM   1704  N   VAL B 195      -3.770   4.546   3.478  1.00  0.00           N  
ATOM   1705  CA  VAL B 195      -4.333   3.706   4.521  1.00  0.00           C  
ATOM   1706  C   VAL B 195      -3.809   4.057   5.891  1.00  0.00           C  
ATOM   1707  O   VAL B 195      -2.703   4.583   6.033  1.00  0.00           O  
ATOM   1708  CB  VAL B 195      -4.178   2.215   4.203  1.00  0.00           C  
ATOM   1709  CG1 VAL B 195      -5.265   1.690   3.271  1.00  0.00           C  
ATOM   1710  CG2 VAL B 195      -2.785   1.869   3.677  1.00  0.00           C  
ATOM   1711  HN  VAL B 195      -2.805   4.412   3.218  1.00  0.00           H  
ATOM   1712  N   ALA B 196      -4.638   3.857   6.930  1.00  0.00           N  
ATOM   1713  CA  ALA B 196      -4.075   3.969   8.292  1.00  0.00           C  
ATOM   1714  C   ALA B 196      -3.455   2.644   8.758  1.00  0.00           C  
ATOM   1715  O   ALA B 196      -2.295   2.577   9.212  1.00  0.00           O  
ATOM   1716  CB  ALA B 196      -5.207   4.340   9.249  1.00  0.00           C  
ATOM   1717  HN  ALA B 196      -5.599   3.689   6.813  1.00  0.00           H  
ATOM   1718  N   GLU B 197      -4.136   1.537   8.475  1.00  0.00           N  
ATOM   1719  CA  GLU B 197      -3.624   0.244   8.880  1.00  0.00           C  
ATOM   1720  C   GLU B 197      -2.680  -0.334   7.832  1.00  0.00           C  
ATOM   1721  O   GLU B 197      -2.541   0.258   6.737  1.00  0.00           O  
ATOM   1722  CB  GLU B 197      -4.723  -0.758   9.235  1.00  0.00           C  
ATOM   1723  CG  GLU B 197      -5.280  -0.644  10.632  1.00  0.00           C  
ATOM   1724  CD  GLU B 197      -6.470  -1.562  10.904  1.00  0.00           C  
ATOM   1725  OE1 GLU B 197      -7.125  -2.050   9.968  1.00  0.00           O  
ATOM   1726  OE2 GLU B 197      -6.604  -1.943  12.083  1.00  0.00           O1-
ATOM   1727  HN  GLU B 197      -5.045   1.608   8.028  1.00  0.00           H  
ATOM   1728  N   LYS B 198      -1.746  -1.153   8.298  1.00  0.00           N  
ATOM   1729  CA  LYS B 198      -0.515  -1.474   7.543  1.00  0.00           C  
ATOM   1730  C   LYS B 198      -0.892  -2.065   6.206  1.00  0.00           C  
ATOM   1731  O   LYS B 198      -0.828  -1.386   5.155  1.00  0.00           O  
ATOM   1732  CB  LYS B 198       0.353  -2.407   8.376  1.00  0.00           C  
ATOM   1733  CG  LYS B 198       1.807  -2.467   7.992  1.00  0.00           C  
ATOM   1734  CD  LYS B 198       2.747  -2.811   9.145  1.00  0.00           C  
ATOM   1735  CE  LYS B 198       2.466  -4.251   9.583  1.00  0.00           C  
ATOM   1736  NZ  LYS B 198       2.957  -4.482  10.963  1.00  0.00           N1+
ATOM   1737  HN  LYS B 198      -1.851  -1.487   9.250  1.00  0.00           H  
ATOM   1738  HZ1 LYS B 198       3.925  -4.326  10.937  1.00  0.00           H  
ATOM   1739  HZ2 LYS B 198       2.463  -3.801  11.522  1.00  0.00           H  
ATOM   1740  HZ3 LYS B 198       2.732  -5.408  11.230  1.00  0.00           H  
ATOM   1741  N   THR B 199      -0.897  -3.412   6.130  1.00  0.00           N  
ATOM   1742  CA  THR B 199      -1.458  -4.079   4.950  1.00  0.00           C  
ATOM   1743  C   THR B 199      -2.991  -4.037   5.022  1.00  0.00           C  
ATOM   1744  O   THR B 199      -3.517  -4.077   6.139  1.00  0.00           O  
ATOM   1745  CB  THR B 199      -1.015  -5.539   4.947  1.00  0.00           C  
ATOM   1746  CG2 THR B 199       0.326  -5.659   4.513  1.00  0.00           C  
ATOM   1747  OG1 THR B 199      -1.950  -6.440   4.166  1.00  0.00           O  
ATOM   1748  HN  THR B 199      -0.614  -3.974   6.907  1.00  0.00           H  
ATOM   1749  HO  THR B 199       0.557  -6.622   4.443  1.00  0.00           H  
ATOM   1750  N   LYS B 200      -3.580  -3.487   3.938  1.00  0.00           N  
ATOM   1751  CA  LYS B 200      -5.015  -3.277   3.969  1.00  0.00           C  
ATOM   1752  C   LYS B 200      -5.611  -3.434   2.566  1.00  0.00           C  
ATOM   1753  O   LYS B 200      -4.984  -3.114   1.567  1.00  0.00           O  
ATOM   1754  CB  LYS B 200      -5.310  -1.840   4.459  1.00  0.00           C  
ATOM   1755  CG  LYS B 200      -6.733  -1.635   4.935  1.00  0.00           C  
ATOM   1756  CD  LYS B 200      -6.948  -0.343   5.695  1.00  0.00           C  
ATOM   1757  CE  LYS B 200      -8.370  -0.188   6.201  1.00  0.00           C  
ATOM   1758  NZ  LYS B 200      -8.853  -1.327   7.041  1.00  0.00           N1+
ATOM   1759  HN  LYS B 200      -2.981  -3.174   3.205  1.00  0.00           H  
ATOM   1760  HZ1 LYS B 200      -8.559  -2.185   6.626  1.00  0.00           H  
ATOM   1761  HZ2 LYS B 200      -8.419  -1.250   7.937  1.00  0.00           H  
ATOM   1762  HZ3 LYS B 200      -9.832  -1.277   7.077  1.00  0.00           H  
ATOM   1763  N   GLU B 201      -6.807  -4.052   2.514  1.00  0.00           N  
ATOM   1764  CA  GLU B 201      -7.558  -4.083   1.265  1.00  0.00           C  
ATOM   1765  C   GLU B 201      -8.330  -2.749   1.099  1.00  0.00           C  
ATOM   1766  O   GLU B 201      -8.652  -2.101   2.092  1.00  0.00           O  
ATOM   1767  CB  GLU B 201      -8.611  -5.205   1.241  1.00  0.00           C  
ATOM   1768  CG  GLU B 201      -9.468  -5.220   2.502  1.00  0.00           C  
ATOM   1769  CD  GLU B 201     -10.339  -6.465   2.612  1.00  0.00           C  
ATOM   1770  OE1 GLU B 201      -9.900  -7.443   3.239  1.00  0.00           O  
ATOM   1771  OE2 GLU B 201     -11.475  -6.414   2.096  1.00  0.00           O1-
ATOM   1772  HN  GLU B 201      -7.135  -4.566   3.294  1.00  0.00           H  
ATOM   1773  N   GLN B 202      -8.433  -2.252  -0.120  1.00  0.00           N  
ATOM   1774  CA  GLN B 202      -8.817  -0.825  -0.289  1.00  0.00           C  
ATOM   1775  C   GLN B 202      -9.892  -0.721  -1.383  1.00  0.00           C  
ATOM   1776  O   GLN B 202     -10.850   0.031  -1.126  1.00  0.00           O  
ATOM   1777  CB  GLN B 202      -7.594   0.018  -0.653  1.00  0.00           C  
ATOM   1778  CG  GLN B 202      -7.370   1.231   0.237  1.00  0.00           C  
ATOM   1779  CD  GLN B 202      -7.176   2.517  -0.546  1.00  0.00           C  
ATOM   1780  NE2 GLN B 202      -6.358   2.540  -1.471  1.00  0.00           N  
ATOM   1781  OE1 GLN B 202      -7.831   3.600  -0.146  1.00  0.00           O  
ATOM   1782  HN  GLN B 202      -8.449  -2.880  -0.916  1.00  0.00           H  
ATOM   1783 1HNE GLN B 202      -8.522   3.512   0.553  1.00  0.00           H  
ATOM   1784 2HNE GLN B 202      -7.526   4.491  -0.446  1.00  0.00           H  
ATOM   1785  N   VAL B 203      -9.577  -1.073  -2.602  1.00  0.00           N  
ATOM   1786  CA  VAL B 203     -10.389  -0.564  -3.731  1.00  0.00           C  
ATOM   1787  C   VAL B 203     -11.473  -1.553  -4.105  1.00  0.00           C  
ATOM   1788  O   VAL B 203     -11.216  -2.741  -4.326  1.00  0.00           O  
ATOM   1789  CB  VAL B 203      -9.477  -0.289  -4.930  1.00  0.00           C  
ATOM   1790  CG1 VAL B 203     -10.170   0.256  -6.175  1.00  0.00           C  
ATOM   1791  CG2 VAL B 203      -8.328   0.645  -4.534  1.00  0.00           C  
ATOM   1792  HN  VAL B 203      -8.646  -1.430  -2.777  1.00  0.00           H  
ATOM   1793  N   THR B 204     -12.742  -1.122  -4.081  1.00  0.00           N  
ATOM   1794  CA  THR B 204     -13.808  -1.948  -4.603  1.00  0.00           C  
ATOM   1795  C   THR B 204     -14.043  -1.710  -6.107  1.00  0.00           C  
ATOM   1796  O   THR B 204     -14.671  -0.694  -6.444  1.00  0.00           O  
ATOM   1797  CB  THR B 204     -15.114  -1.756  -3.828  1.00  0.00           C  
ATOM   1798  CG2 THR B 204     -15.561  -0.420  -3.967  1.00  0.00           C  
ATOM   1799  OG1 THR B 204     -14.912  -2.139  -2.361  1.00  0.00           O  
ATOM   1800  HN  THR B 204     -12.916  -0.158  -3.813  1.00  0.00           H  
ATOM   1801  HO  THR B 204     -16.386  -0.310  -3.428  1.00  0.00           H  
ATOM   1802  N   ASN B 205     -13.255  -2.406  -6.938  1.00  0.00           N  
ATOM   1803  CA  ASN B 205     -13.376  -2.166  -8.397  1.00  0.00           C  
ATOM   1804  C   ASN B 205     -14.106  -3.367  -9.058  1.00  0.00           C  
ATOM   1805  O   ASN B 205     -14.629  -4.250  -8.413  1.00  0.00           O  
ATOM   1806  CB  ASN B 205     -11.949  -2.071  -8.973  1.00  0.00           C  
ATOM   1807  CG  ASN B 205     -11.882  -1.138 -10.176  1.00  0.00           C  
ATOM   1808  ND2 ASN B 205     -12.883  -0.533 -10.593  1.00  0.00           N  
ATOM   1809  OD1 ASN B 205     -10.672  -0.815 -10.583  1.00  0.00           O  
ATOM   1810  HN  ASN B 205     -12.879  -3.259  -6.578  1.00  0.00           H  
ATOM   1811 1HND ASN B 205     -10.527  -0.061 -11.241  1.00  0.00           H  
ATOM   1812 2HND ASN B 205      -9.869  -1.355 -10.315  1.00  0.00           H  
ATOM   1813  N   VAL B 206     -14.315  -3.197 -10.371  1.00  0.00           N  
ATOM   1814  CA  VAL B 206     -14.795  -4.364 -11.155  1.00  0.00           C  
ATOM   1815  C   VAL B 206     -13.654  -5.293 -11.534  1.00  0.00           C  
ATOM   1816  O   VAL B 206     -13.728  -6.489 -11.199  1.00  0.00           O  
ATOM   1817  CB  VAL B 206     -15.514  -3.840 -12.420  1.00  0.00           C  
ATOM   1818  CG1 VAL B 206     -16.338  -4.879 -13.129  1.00  0.00           C  
ATOM   1819  CG2 VAL B 206     -16.272  -2.584 -12.090  1.00  0.00           C  
ATOM   1820  HN  VAL B 206     -13.801  -2.498 -10.872  1.00  0.00           H  
ATOM   1821  N   GLY B 207     -12.576  -4.730 -12.056  1.00  0.00           N  
ATOM   1822  CA  GLY B 207     -11.467  -5.545 -12.508  1.00  0.00           C  
ATOM   1823  C   GLY B 207     -10.299  -4.665 -12.959  1.00  0.00           C  
ATOM   1824  O   GLY B 207      -9.579  -4.041 -12.159  1.00  0.00           O  
ATOM   1825  HN  GLY B 207     -12.487  -3.729 -12.157  1.00  0.00           H  
ATOM   1826  N   GLY B 208      -9.950  -4.817 -14.246  1.00  0.00           N  
ATOM   1827  CA  GLY B 208      -8.997  -3.901 -14.860  1.00  0.00           C  
ATOM   1828  C   GLY B 208      -8.573  -4.333 -16.271  1.00  0.00           C  
ATOM   1829  O   GLY B 208      -9.398  -4.736 -17.110  1.00  0.00           O  
ATOM   1830  HN  GLY B 208     -10.487  -5.456 -14.802  1.00  0.00           H  
ATOM   1831  N   ALA B 209      -7.276  -4.571 -16.458  1.00  0.00           N  
ATOM   1832  CA  ALA B 209      -6.874  -5.309 -17.672  1.00  0.00           C  
ATOM   1833  C   ALA B 209      -5.891  -6.390 -17.332  1.00  0.00           C  
ATOM   1834  O   ALA B 209      -5.083  -6.193 -16.394  1.00  0.00           O  
ATOM   1835  CB  ALA B 209      -6.346  -4.337 -18.723  1.00  0.00           C  
ATOM   1836  HN  ALA B 209      -6.578  -4.157 -15.866  1.00  0.00           H  
ATOM   1837  N   VAL B 210      -6.182  -7.644 -17.711  1.00  0.00           N  
ATOM   1838  CA  VAL B 210      -5.347  -8.744 -17.199  1.00  0.00           C  
ATOM   1839  C   VAL B 210      -4.610  -9.433 -18.335  1.00  0.00           C  
ATOM   1840  O   VAL B 210      -3.363  -9.431 -18.403  1.00  0.00           O  
ATOM   1841  CB  VAL B 210      -6.222  -9.766 -16.471  1.00  0.00           C  
ATOM   1842  CG1 VAL B 210      -5.592 -11.124 -16.346  1.00  0.00           C  
ATOM   1843  CG2 VAL B 210      -6.723  -9.243 -15.128  1.00  0.00           C  
ATOM   1844  HN  VAL B 210      -6.898  -7.795 -18.371  1.00  0.00           H  
ATOM   1845  N   VAL B 211      -5.309  -9.677 -19.451  1.00  0.00           N  
ATOM   1846  CA  VAL B 211      -4.591 -10.082 -20.669  1.00  0.00           C  
ATOM   1847  C   VAL B 211      -4.687  -8.975 -21.733  1.00  0.00           C  
ATOM   1848  O   VAL B 211      -5.779  -8.599 -22.141  1.00  0.00           O  
ATOM   1849  CB  VAL B 211      -5.209 -11.369 -21.235  1.00  0.00           C  
ATOM   1850  CG1 VAL B 211      -4.278 -12.160 -22.147  1.00  0.00           C  
ATOM   1851  CG2 VAL B 211      -5.759 -12.288 -20.173  1.00  0.00           C  
ATOM   1852  HN  VAL B 211      -6.270  -9.498 -19.525  1.00  0.00           H  
ATOM   1853  N   THR B 212      -3.519  -8.505 -22.225  1.00  0.00           N  
ATOM   1854  CA  THR B 212      -3.502  -7.280 -23.019  1.00  0.00           C  
ATOM   1855  C   THR B 212      -4.118  -7.440 -24.391  1.00  0.00           C  
ATOM   1856  O   THR B 212      -4.562  -6.475 -25.002  1.00  0.00           O  
ATOM   1857  CB  THR B 212      -2.047  -6.778 -23.180  1.00  0.00           C  
ATOM   1858  CG2 THR B 212      -1.290  -7.809 -23.797  1.00  0.00           C  
ATOM   1859  OG1 THR B 212      -1.412  -6.470 -21.828  1.00  0.00           O  
ATOM   1860  HN  THR B 212      -2.673  -9.057 -22.114  1.00  0.00           H  
ATOM   1861  HO  THR B 212      -0.335  -7.550 -23.851  1.00  0.00           H  
ATOM   1862  N   GLY B 213      -4.175  -8.659 -24.922  1.00  0.00           N  
ATOM   1863  CA  GLY B 213      -4.963  -8.854 -26.165  1.00  0.00           C  
ATOM   1864  C   GLY B 213      -4.304  -9.881 -27.048  1.00  0.00           C  
ATOM   1865  O   GLY B 213      -4.142  -9.658 -28.265  1.00  0.00           O  
ATOM   1866  HN  GLY B 213      -3.742  -9.457 -24.468  1.00  0.00           H  
ATOM   1867  N   VAL B 214      -4.153 -11.126 -26.597  1.00  0.00           N  
ATOM   1868  CA  VAL B 214      -3.854 -12.248 -27.513  1.00  0.00           C  
ATOM   1869  C   VAL B 214      -5.101 -13.159 -27.670  1.00  0.00           C  
ATOM   1870  O   VAL B 214      -5.811 -13.403 -26.698  1.00  0.00           O  
ATOM   1871  CB  VAL B 214      -2.703 -13.112 -26.948  1.00  0.00           C  
ATOM   1872  CG1 VAL B 214      -2.266 -14.179 -27.938  1.00  0.00           C  
ATOM   1873  CG2 VAL B 214      -1.521 -12.240 -26.546  1.00  0.00           C  
ATOM   1874  HN  VAL B 214      -4.315 -11.345 -25.643  1.00  0.00           H  
ATOM   1875  N   THR B 215      -5.500 -13.357 -28.908  1.00  0.00           N  
ATOM   1876  CA  THR B 215      -6.919 -13.636 -29.226  1.00  0.00           C  
ATOM   1877  C   THR B 215      -7.337 -14.970 -28.671  1.00  0.00           C  
ATOM   1878  O   THR B 215      -8.290 -14.998 -27.875  1.00  0.00           O  
ATOM   1879  CB  THR B 215      -7.127 -13.549 -30.745  1.00  0.00           C  
ATOM   1880  CG2 THR B 215      -6.662 -12.315 -31.274  1.00  0.00           C  
ATOM   1881  OG1 THR B 215      -8.592 -13.785 -31.082  1.00  0.00           O  
ATOM   1882  HN  THR B 215      -4.866 -13.190 -29.658  1.00  0.00           H  
ATOM   1883  HO  THR B 215      -6.613 -11.684 -30.506  1.00  0.00           H  
ATOM   1884  N   ALA B 216      -6.414 -15.945 -28.661  1.00  0.00           N  
ATOM   1885  CA  ALA B 216      -6.742 -17.248 -28.103  1.00  0.00           C  
ATOM   1886  C   ALA B 216      -6.888 -17.147 -26.590  1.00  0.00           C  
ATOM   1887  O   ALA B 216      -7.787 -17.687 -25.939  1.00  0.00           O  
ATOM   1888  CB  ALA B 216      -5.739 -18.319 -28.509  1.00  0.00           C  
ATOM   1889  HN  ALA B 216      -5.498 -15.803 -29.056  1.00  0.00           H  
ATOM   1890  N   VAL B 217      -5.873 -16.560 -25.931  1.00  0.00           N  
ATOM   1891  CA  VAL B 217      -5.900 -16.407 -24.451  1.00  0.00           C  
ATOM   1892  C   VAL B 217      -7.119 -15.651 -23.983  1.00  0.00           C  
ATOM   1893  O   VAL B 217      -7.715 -15.980 -22.939  1.00  0.00           O  
ATOM   1894  CB  VAL B 217      -4.620 -15.738 -23.961  1.00  0.00           C  
ATOM   1895  CG1 VAL B 217      -4.431 -15.686 -22.456  1.00  0.00           C  
ATOM   1896  CG2 VAL B 217      -3.372 -16.307 -24.614  1.00  0.00           C  
ATOM   1897  HN  VAL B 217      -5.111 -16.156 -26.431  1.00  0.00           H  
ATOM   1898  N   ALA B 218      -7.486 -14.560 -24.695  1.00  0.00           N  
ATOM   1899  CA  ALA B 218      -8.504 -13.676 -24.100  1.00  0.00           C  
ATOM   1900  C   ALA B 218      -9.889 -14.234 -24.274  1.00  0.00           C  
ATOM   1901  O   ALA B 218     -10.792 -13.809 -23.533  1.00  0.00           O  
ATOM   1902  CB  ALA B 218      -8.446 -12.275 -24.737  1.00  0.00           C  
ATOM   1903  HN  ALA B 218      -7.110 -14.403 -25.601  1.00  0.00           H  
ATOM   1904  N   GLN B 219     -10.198 -14.751 -25.468  1.00  0.00           N  
ATOM   1905  CA  GLN B 219     -11.545 -15.311 -25.704  1.00  0.00           C  
ATOM   1906  C   GLN B 219     -11.697 -16.592 -24.908  1.00  0.00           C  
ATOM   1907  O   GLN B 219     -10.727 -16.917 -24.186  1.00  0.00           O  
ATOM   1908  CB  GLN B 219     -11.782 -15.577 -27.196  1.00  0.00           C  
ATOM   1909  CG  GLN B 219     -13.224 -15.359 -27.628  1.00  0.00           C  
ATOM   1910  CD  GLN B 219     -13.547 -15.929 -29.005  1.00  0.00           C  
ATOM   1911  NE2 GLN B 219     -14.693 -15.776 -29.486  1.00  0.00           N  
ATOM   1912  OE1 GLN B 219     -12.502 -16.135 -29.811  1.00  0.00           O  
ATOM   1913  HN  GLN B 219      -9.467 -14.890 -26.162  1.00  0.00           H  
ATOM   1914 1HNE GLN B 219     -12.643 -16.165 -30.822  1.00  0.00           H  
ATOM   1915 2HNE GLN B 219     -11.563 -15.929 -29.469  1.00  0.00           H  
ATOM   1916  N   LYS B 220     -12.890 -17.144 -24.785  1.00  0.00           N  
ATOM   1917  CA  LYS B 220     -13.146 -18.205 -23.839  1.00  0.00           C  
ATOM   1918  C   LYS B 220     -12.343 -19.466 -24.077  1.00  0.00           C  
ATOM   1919  O   LYS B 220     -11.834 -20.057 -23.092  1.00  0.00           O  
ATOM   1920  CB  LYS B 220     -14.645 -18.540 -23.820  1.00  0.00           C  
ATOM   1921  CG  LYS B 220     -14.951 -19.951 -23.368  1.00  0.00           C  
ATOM   1922  CD  LYS B 220     -16.407 -20.223 -23.047  1.00  0.00           C  
ATOM   1923  CE  LYS B 220     -17.230 -18.938 -22.960  1.00  0.00           C  
ATOM   1924  NZ  LYS B 220     -18.665 -19.119 -23.355  1.00  0.00           N1+
ATOM   1925  HN  LYS B 220     -13.623 -16.802 -25.389  1.00  0.00           H  
ATOM   1926  HZ1 LYS B 220     -19.076 -19.714 -22.651  1.00  0.00           H  
ATOM   1927  HZ2 LYS B 220     -19.115 -18.242 -23.302  1.00  0.00           H  
ATOM   1928  HZ3 LYS B 220     -18.701 -19.508 -24.264  1.00  0.00           H  
ATOM   1929  N   THR B 221     -12.193 -19.912 -25.330  1.00  0.00           N  
ATOM   1930  CA  THR B 221     -11.581 -21.218 -25.577  1.00  0.00           C  
ATOM   1931  C   THR B 221     -10.054 -21.138 -25.618  1.00  0.00           C  
ATOM   1932  O   THR B 221      -9.490 -20.651 -26.623  1.00  0.00           O  
ATOM   1933  CB  THR B 221     -12.119 -21.794 -26.895  1.00  0.00           C  
ATOM   1934  CG2 THR B 221     -13.457 -21.398 -27.151  1.00  0.00           C  
ATOM   1935  OG1 THR B 221     -12.038 -23.301 -26.977  1.00  0.00           O  
ATOM   1936  HN  THR B 221     -12.730 -19.449 -26.022  1.00  0.00           H  
ATOM   1937  HO  THR B 221     -13.985 -21.715 -26.344  1.00  0.00           H  
ATOM   1938  N   VAL B 222      -9.457 -21.219 -24.420  1.00  0.00           N  
ATOM   1939  CA  VAL B 222      -7.989 -21.178 -24.397  1.00  0.00           C  
ATOM   1940  C   VAL B 222      -7.377 -22.587 -24.478  1.00  0.00           C  
ATOM   1941  O   VAL B 222      -7.523 -23.413 -23.572  1.00  0.00           O  
ATOM   1942  CB  VAL B 222      -7.519 -20.487 -23.098  1.00  0.00           C  
ATOM   1943  CG1 VAL B 222      -6.024 -20.191 -23.032  1.00  0.00           C  
ATOM   1944  CG2 VAL B 222      -8.286 -19.166 -22.918  1.00  0.00           C  
ATOM   1945  HN  VAL B 222      -9.928 -21.699 -23.688  1.00  0.00           H  
ATOM   1946  N   GLU B 223      -6.816 -22.892 -25.671  1.00  0.00           N  
ATOM   1947  CA  GLU B 223      -6.459 -24.307 -25.881  1.00  0.00           C  
ATOM   1948  C   GLU B 223      -5.294 -24.634 -24.906  1.00  0.00           C  
ATOM   1949  O   GLU B 223      -4.304 -23.926 -24.835  1.00  0.00           O  
ATOM   1950  CB  GLU B 223      -5.905 -24.481 -27.299  1.00  0.00           C  
ATOM   1951  CG  GLU B 223      -6.002 -25.915 -27.791  1.00  0.00           C  
ATOM   1952  CD  GLU B 223      -5.473 -26.006 -29.224  1.00  0.00           C  
ATOM   1953  OE1 GLU B 223      -4.387 -25.446 -29.461  1.00  0.00           O  
ATOM   1954  OE2 GLU B 223      -6.271 -26.375 -30.108  1.00  0.00           O1-
ATOM   1955  HN  GLU B 223      -6.809 -22.229 -26.403  1.00  0.00           H  
ATOM   1956  N   GLY B 224      -5.554 -25.572 -24.026  1.00  0.00           N  
ATOM   1957  CA  GLY B 224      -4.604 -25.878 -22.927  1.00  0.00           C  
ATOM   1958  C   GLY B 224      -5.202 -25.619 -21.564  1.00  0.00           C  
ATOM   1959  O   GLY B 224      -5.448 -26.604 -20.849  1.00  0.00           O  
ATOM   1960  HN  GLY B 224      -6.380 -26.120 -24.054  1.00  0.00           H  
ATOM   1961  N   ALA B 225      -5.778 -24.426 -21.348  1.00  0.00           N  
ATOM   1962  CA  ALA B 225      -6.350 -24.123 -20.027  1.00  0.00           C  
ATOM   1963  C   ALA B 225      -7.832 -24.583 -20.050  1.00  0.00           C  
ATOM   1964  O   ALA B 225      -8.247 -25.172 -19.047  1.00  0.00           O  
ATOM   1965  CB  ALA B 225      -6.301 -22.613 -19.785  1.00  0.00           C  
ATOM   1966  HN  ALA B 225      -5.647 -23.720 -22.025  1.00  0.00           H  
ATOM   1967  N   GLY B 226      -8.493 -24.439 -21.182  1.00  0.00           N  
ATOM   1968  CA  GLY B 226      -9.729 -25.232 -21.387  1.00  0.00           C  
ATOM   1969  C   GLY B 226     -10.783 -24.366 -22.121  1.00  0.00           C  
ATOM   1970  O   GLY B 226     -10.435 -23.390 -22.796  1.00  0.00           O  
ATOM   1971  HN  GLY B 226      -7.994 -24.140 -21.992  1.00  0.00           H  
ATOM   1972  N   SER B 227     -12.031 -24.442 -21.616  1.00  0.00           N  
ATOM   1973  CA  SER B 227     -12.992 -23.374 -21.800  1.00  0.00           C  
ATOM   1974  C   SER B 227     -13.124 -22.566 -20.510  1.00  0.00           C  
ATOM   1975  O   SER B 227     -13.856 -22.933 -19.591  1.00  0.00           O  
ATOM   1976  CB  SER B 227     -14.353 -23.948 -22.249  1.00  0.00           C  
ATOM   1977  OG  SER B 227     -14.199 -24.710 -23.435  1.00  0.00           O  
ATOM   1978  HN  SER B 227     -12.270 -25.202 -21.030  1.00  0.00           H  
ATOM   1979  HO  SER B 227     -14.069 -24.093 -24.231  1.00  0.00           H  
ATOM   1980  N   ILE B 228     -12.309 -21.508 -20.437  1.00  0.00           N  
ATOM   1981  CA  ILE B 228     -12.088 -20.831 -19.148  1.00  0.00           C  
ATOM   1982  C   ILE B 228     -13.397 -20.231 -18.610  1.00  0.00           C  
ATOM   1983  O   ILE B 228     -14.363 -19.944 -19.352  1.00  0.00           O  
ATOM   1984  CB  ILE B 228     -11.020 -19.748 -19.244  1.00  0.00           C  
ATOM   1985  CG1 ILE B 228     -11.324 -18.620 -20.194  1.00  0.00           C  
ATOM   1986  CG2 ILE B 228      -9.653 -20.395 -19.509  1.00  0.00           C  
ATOM   1987  CD1 ILE B 228     -10.258 -17.538 -20.275  1.00  0.00           C  
ATOM   1988  HN  ILE B 228     -12.089 -21.011 -21.290  1.00  0.00           H  
ATOM   1989  N   ALA B 229     -13.447 -19.951 -17.307  1.00  0.00           N  
ATOM   1990  CA  ALA B 229     -14.457 -19.095 -16.729  1.00  0.00           C  
ATOM   1991  C   ALA B 229     -13.875 -17.834 -16.063  1.00  0.00           C  
ATOM   1992  O   ALA B 229     -12.682 -17.541 -16.183  1.00  0.00           O  
ATOM   1993  CB  ALA B 229     -15.317 -19.841 -15.700  1.00  0.00           C  
ATOM   1994  HN  ALA B 229     -12.726 -20.340 -16.706  1.00  0.00           H  
ATOM   1995  N   ALA B 230     -14.791 -16.913 -15.680  1.00  0.00           N  
ATOM   1996  CA  ALA B 230     -14.331 -15.556 -15.397  1.00  0.00           C  
ATOM   1997  C   ALA B 230     -14.014 -15.423 -13.881  1.00  0.00           C  
ATOM   1998  O   ALA B 230     -14.599 -16.131 -13.086  1.00  0.00           O  
ATOM   1999  CB  ALA B 230     -15.424 -14.532 -15.761  1.00  0.00           C  
ATOM   2000  HN  ALA B 230     -15.746 -17.165 -15.641  1.00  0.00           H  
ATOM   2001  N   ALA B 231     -13.447 -14.276 -13.496  1.00  0.00           N  
ATOM   2002  CA  ALA B 231     -13.345 -13.954 -12.085  1.00  0.00           C  
ATOM   2003  C   ALA B 231     -13.316 -12.410 -11.949  1.00  0.00           C  
ATOM   2004  O   ALA B 231     -12.609 -11.748 -12.713  1.00  0.00           O  
ATOM   2005  CB  ALA B 231     -12.035 -14.551 -11.520  1.00  0.00           C  
ATOM   2006  HN  ALA B 231     -12.974 -13.708 -14.184  1.00  0.00           H  
ATOM   2007  N   THR B 232     -14.405 -11.925 -11.323  1.00  0.00           N  
ATOM   2008  CA  THR B 232     -14.664 -10.472 -11.355  1.00  0.00           C  
ATOM   2009  C   THR B 232     -15.139  -9.988  -9.988  1.00  0.00           C  
ATOM   2010  O   THR B 232     -15.153 -10.775  -9.021  1.00  0.00           O  
ATOM   2011  CB  THR B 232     -15.732 -10.158 -12.410  1.00  0.00           C  
ATOM   2012  CG2 THR B 232     -15.550  -8.869 -12.983  1.00  0.00           C  
ATOM   2013  OG1 THR B 232     -17.152 -10.282 -11.844  1.00  0.00           O  
ATOM   2014  HN  THR B 232     -14.865 -12.558 -10.711  1.00  0.00           H  
ATOM   2015  HO  THR B 232     -14.661  -8.853 -13.443  1.00  0.00           H  
ATOM   2016  N   GLY B 233     -15.142  -8.646  -9.820  1.00  0.00           N  
ATOM   2017  CA  GLY B 233     -15.272  -8.067  -8.457  1.00  0.00           C  
ATOM   2018  C   GLY B 233     -13.901  -8.103  -7.776  1.00  0.00           C  
ATOM   2019  O   GLY B 233     -13.442  -9.181  -7.390  1.00  0.00           O  
ATOM   2020  HN  GLY B 233     -14.873  -8.034 -10.558  1.00  0.00           H  
ATOM   2021  N   PHE B 234     -13.185  -6.986  -7.936  1.00  0.00           N  
ATOM   2022  CA  PHE B 234     -11.791  -6.969  -7.472  1.00  0.00           C  
ATOM   2023  C   PHE B 234     -11.737  -6.119  -6.192  1.00  0.00           C  
ATOM   2024  O   PHE B 234     -11.965  -4.914  -6.243  1.00  0.00           O  
ATOM   2025  CB  PHE B 234     -10.884  -6.389  -8.556  1.00  0.00           C  
ATOM   2026  CG  PHE B 234      -9.501  -6.963  -8.679  1.00  0.00           C  
ATOM   2027  CD1 PHE B 234      -8.420  -6.433  -7.958  1.00  0.00           C  
ATOM   2028  CD2 PHE B 234      -9.273  -8.115  -9.440  1.00  0.00           C  
ATOM   2029  CE1 PHE B 234      -7.149  -6.981  -8.120  1.00  0.00           C  
ATOM   2030  CE2 PHE B 234      -8.025  -8.713  -9.520  1.00  0.00           C  
ATOM   2031  CZ  PHE B 234      -6.953  -8.164  -8.837  1.00  0.00           C  
ATOM   2032  HN  PHE B 234     -13.717  -6.135  -8.113  1.00  0.00           H  
ATOM   2033  N   VAL B 235     -11.535  -6.771  -5.044  1.00  0.00           N  
ATOM   2034  CA  VAL B 235     -11.102  -5.991  -3.869  1.00  0.00           C  
ATOM   2035  C   VAL B 235      -9.569  -5.978  -3.813  1.00  0.00           C  
ATOM   2036  O   VAL B 235      -8.998  -7.050  -3.864  1.00  0.00           O  
ATOM   2037  CB  VAL B 235     -11.610  -6.691  -2.599  1.00  0.00           C  
ATOM   2038  CG1 VAL B 235     -11.164  -6.051  -1.298  1.00  0.00           C  
ATOM   2039  CG2 VAL B 235     -13.140  -6.820  -2.638  1.00  0.00           C  
ATOM   2040  HN  VAL B 235     -11.598  -7.780  -5.009  1.00  0.00           H  
ATOM   2041  N   LYS B 236      -9.023  -4.848  -4.325  1.00  0.00           N  
ATOM   2042  CA  LYS B 236      -7.573  -4.745  -4.421  1.00  0.00           C  
ATOM   2043  C   LYS B 236      -6.927  -4.659  -3.064  1.00  0.00           C  
ATOM   2044  O   LYS B 236      -7.138  -3.663  -2.369  1.00  0.00           O  
ATOM   2045  CB  LYS B 236      -7.155  -3.562  -5.327  1.00  0.00           C  
ATOM   2046  CG  LYS B 236      -5.699  -3.652  -5.716  1.00  0.00           C  
ATOM   2047  CD  LYS B 236      -5.080  -2.291  -6.005  1.00  0.00           C  
ATOM   2048  CE  LYS B 236      -3.555  -2.337  -6.014  1.00  0.00           C  
ATOM   2049  NZ  LYS B 236      -2.913  -0.986  -6.130  1.00  0.00           N1+
ATOM   2050  HN  LYS B 236      -9.639  -4.040  -4.387  1.00  0.00           H  
ATOM   2051  HZ1 LYS B 236      -3.354  -0.448  -5.415  1.00  0.00           H  
ATOM   2052  HZ2 LYS B 236      -1.957  -1.098  -5.916  1.00  0.00           H  
ATOM   2053  HZ3 LYS B 236      -3.094  -0.661  -7.049  1.00  0.00           H  
ATOM   2054  N   LYS B 237      -6.313  -5.732  -2.589  1.00  0.00           N  
ATOM   2055  CA  LYS B 237      -5.828  -5.749  -1.183  1.00  0.00           C  
ATOM   2056  C   LYS B 237      -4.341  -5.357  -1.200  1.00  0.00           C  
ATOM   2057  O   LYS B 237      -3.541  -6.009  -1.867  1.00  0.00           O  
ATOM   2058  CB  LYS B 237      -5.976  -7.162  -0.614  1.00  0.00           C  
ATOM   2059  CG  LYS B 237      -5.319  -7.357   0.730  1.00  0.00           C  
ATOM   2060  CD  LYS B 237      -6.291  -7.797   1.822  1.00  0.00           C  
ATOM   2061  CE  LYS B 237      -6.782  -9.196   1.532  1.00  0.00           C  
ATOM   2062  NZ  LYS B 237      -7.938  -9.602   2.388  1.00  0.00           N1+
ATOM   2063  HN  LYS B 237      -6.212  -6.559  -3.159  1.00  0.00           H  
ATOM   2064  HZ1 LYS B 237      -8.591  -8.869   2.372  1.00  0.00           H  
ATOM   2065  HZ2 LYS B 237      -8.338 -10.420   1.994  1.00  0.00           H  
ATOM   2066  HZ3 LYS B 237      -7.583  -9.709   3.303  1.00  0.00           H  
ATOM   2067  N   ASP B 238      -4.090  -4.055  -0.956  1.00  0.00           N  
ATOM   2068  CA  ASP B 238      -2.690  -3.624  -1.023  1.00  0.00           C  
ATOM   2069  C   ASP B 238      -1.855  -4.204   0.107  1.00  0.00           C  
ATOM   2070  O   ASP B 238      -2.209  -4.043   1.296  1.00  0.00           O  
ATOM   2071  CB  ASP B 238      -2.545  -2.108  -0.999  1.00  0.00           C  
ATOM   2072  CG  ASP B 238      -3.076  -1.397  -2.223  1.00  0.00           C  
ATOM   2073  OD1 ASP B 238      -2.755  -0.208  -2.463  1.00  0.00           O  
ATOM   2074  OD2 ASP B 238      -3.981  -1.996  -2.870  1.00  0.00           O1-
ATOM   2075  HN  ASP B 238      -4.822  -3.477  -0.576  1.00  0.00           H  
ATOM   2076  N   GLN B 239      -0.946  -5.104  -0.212  1.00  0.00           N  
ATOM   2077  CA  GLN B 239      -0.194  -5.857   0.784  1.00  0.00           C  
ATOM   2078  C   GLN B 239       1.286  -5.394   0.803  1.00  0.00           C  
ATOM   2079  O   GLN B 239       1.884  -5.368  -0.302  1.00  0.00           O  
ATOM   2080  CB  GLN B 239      -0.267  -7.360   0.537  1.00  0.00           C  
ATOM   2081  CG  GLN B 239       0.275  -8.157   1.696  1.00  0.00           C  
ATOM   2082  CD  GLN B 239       0.672  -9.577   1.359  1.00  0.00           C  
ATOM   2083  NE2 GLN B 239       0.759  -9.946   0.179  1.00  0.00           N  
ATOM   2084  OE1 GLN B 239       0.958 -10.394   2.370  1.00  0.00           O  
ATOM   2085  HN  GLN B 239      -0.767  -5.304  -1.180  1.00  0.00           H  
ATOM   2086 1HNE GLN B 239       0.929 -11.377   2.198  1.00  0.00           H  
ATOM   2087 2HNE GLN B 239       1.178  -9.989   3.235  1.00  0.00           H  
ATOM   2088  N   LEU B 240       1.584  -4.531   1.791  1.00  0.00           N  
ATOM   2089  CA  LEU B 240       2.718  -3.577   1.637  1.00  0.00           C  
ATOM   2090  C   LEU B 240       4.035  -4.304   1.869  1.00  0.00           C  
ATOM   2091  O   LEU B 240       4.520  -4.403   2.996  1.00  0.00           O  
ATOM   2092  CB  LEU B 240       2.560  -2.367   2.552  1.00  0.00           C  
ATOM   2093  CG  LEU B 240       2.144  -1.093   1.879  1.00  0.00           C  
ATOM   2094  CD1 LEU B 240       2.252   0.081   2.853  1.00  0.00           C  
ATOM   2095  CD2 LEU B 240       3.152  -0.724   0.784  1.00  0.00           C  
ATOM   2096  HN  LEU B 240       1.073  -4.552   2.629  1.00  0.00           H  
ATOM   2097  N   GLY B 241       4.453  -5.075   0.861  1.00  0.00           N  
ATOM   2098  CA  GLY B 241       5.718  -5.796   0.993  1.00  0.00           C  
ATOM   2099  C   GLY B 241       6.896  -4.840   1.252  1.00  0.00           C  
ATOM   2100  O   GLY B 241       7.309  -4.674   2.399  1.00  0.00           O  
ATOM   2101  HN  GLY B 241       3.906  -5.084   0.021  1.00  0.00           H  
ATOM   2102  N   LYS B 242       7.620  -4.517   0.166  1.00  0.00           N  
ATOM   2103  CA  LYS B 242       8.853  -3.773   0.345  1.00  0.00           C  
ATOM   2104  C   LYS B 242       8.644  -2.505   1.176  1.00  0.00           C  
ATOM   2105  O   LYS B 242       7.743  -1.691   0.873  1.00  0.00           O  
ATOM   2106  CB  LYS B 242       9.491  -3.472  -1.004  1.00  0.00           C  
ATOM   2107  CG  LYS B 242      10.181  -4.662  -1.639  1.00  0.00           C  
ATOM   2108  CD  LYS B 242      11.126  -4.219  -2.761  1.00  0.00           C  
ATOM   2109  CE  LYS B 242      12.041  -5.350  -3.210  1.00  0.00           C  
ATOM   2110  NZ  LYS B 242      12.248  -5.365  -4.689  1.00  0.00           N1+
ATOM   2111  HN  LYS B 242       7.236  -4.655  -0.740  1.00  0.00           H  
ATOM   2112  HZ1 LYS B 242      11.375  -5.652  -5.105  1.00  0.00           H  
ATOM   2113  HZ2 LYS B 242      12.458  -4.415  -4.972  1.00  0.00           H  
ATOM   2114  HZ3 LYS B 242      12.971  -5.998  -4.897  1.00  0.00           H  
ATOM   2115  N   ASN B 243       9.048  -2.565   2.439  1.00  0.00           N  
ATOM   2116  CA  ASN B 243       9.021  -1.363   3.276  1.00  0.00           C  
ATOM   2117  C   ASN B 243      10.376  -0.848   3.666  1.00  0.00           C  
ATOM   2118  O   ASN B 243      10.979  -1.357   4.606  1.00  0.00           O  
ATOM   2119  CB  ASN B 243       8.116  -1.568   4.501  1.00  0.00           C  
ATOM   2120  CG  ASN B 243       6.660  -1.524   4.147  1.00  0.00           C  
ATOM   2121  ND2 ASN B 243       6.046  -0.458   4.113  1.00  0.00           N  
ATOM   2122  OD1 ASN B 243       6.000  -2.679   4.215  1.00  0.00           O  
ATOM   2123  HN  ASN B 243       9.441  -3.401   2.850  1.00  0.00           H  
ATOM   2124 1HND ASN B 243       5.063  -2.684   3.822  1.00  0.00           H  
ATOM   2125 2HND ASN B 243       6.495  -3.541   4.163  1.00  0.00           H  
ATOM   2126  N   GLU B 244      10.929   0.036   2.816  1.00  0.00           N  
ATOM   2127  CA  GLU B 244      12.287   0.557   3.127  1.00  0.00           C  
ATOM   2128  C   GLU B 244      12.250   2.100   3.269  1.00  0.00           C  
ATOM   2129  O   GLU B 244      11.163   2.649   3.431  1.00  0.00           O  
ATOM   2130  CB  GLU B 244      13.247   0.222   1.998  1.00  0.00           C  
ATOM   2131  CG  GLU B 244      12.763   0.532   0.604  1.00  0.00           C  
ATOM   2132  CD  GLU B 244      13.954   0.568  -0.362  1.00  0.00           C  
ATOM   2133  OE1 GLU B 244      13.760   0.956  -1.530  1.00  0.00           O  
ATOM   2134  OE2 GLU B 244      15.086   0.601   0.155  1.00  0.00           O1-
ATOM   2135  HN  GLU B 244      10.460   0.318   1.974  1.00  0.00           H  
ATOM   2136  N   GLU B 245      13.387   2.626   3.782  1.00  0.00           N  
ATOM   2137  CA  GLU B 245      13.423   3.927   4.399  1.00  0.00           C  
ATOM   2138  C   GLU B 245      12.975   5.029   3.468  1.00  0.00           C  
ATOM   2139  O   GLU B 245      13.669   5.224   2.440  1.00  0.00           O  
ATOM   2140  CB  GLU B 245      14.826   4.191   4.993  1.00  0.00           C  
ATOM   2141  CG  GLU B 245      14.812   5.200   6.114  1.00  0.00           C  
ATOM   2142  CD  GLU B 245      16.172   5.270   6.810  1.00  0.00           C  
ATOM   2143  OE1 GLU B 245      16.384   6.220   7.578  1.00  0.00           O  
ATOM   2144  OE2 GLU B 245      17.133   4.686   6.228  1.00  0.00           O1-
ATOM   2145  HN  GLU B 245      14.207   2.056   3.796  1.00  0.00           H  
ATOM   2146  N   GLY B 246      11.670   5.356   3.477  1.00  0.00           N  
ATOM   2147  CA  GLY B 246      11.184   6.375   2.566  1.00  0.00           C  
ATOM   2148  C   GLY B 246      10.333   5.763   1.463  1.00  0.00           C  
ATOM   2149  O   GLY B 246       9.991   6.404   0.447  1.00  0.00           O  
ATOM   2150  HN  GLY B 246      11.219   5.267   4.372  1.00  0.00           H  
ATOM   2151  N   ALA B 247       9.817   4.545   1.668  1.00  0.00           N  
ATOM   2152  CA  ALA B 247       9.249   3.811   0.526  1.00  0.00           C  
ATOM   2153  C   ALA B 247       8.440   2.633   1.016  1.00  0.00           C  
ATOM   2154  O   ALA B 247       9.013   1.680   1.506  1.00  0.00           O  
ATOM   2155  CB  ALA B 247      10.337   3.351  -0.432  1.00  0.00           C  
ATOM   2156  HN  ALA B 247      10.006   4.095   2.546  1.00  0.00           H  
ATOM   2157  N   PRO B 248       7.110   2.863   1.126  1.00  0.00           N  
ATOM   2158  CA  PRO B 248       6.372   3.452  -0.005  1.00  0.00           C  
ATOM   2159  C   PRO B 248       5.778   4.809   0.341  1.00  0.00           C  
ATOM   2160  O   PRO B 248       4.758   5.223  -0.195  1.00  0.00           O  
ATOM   2161  CB  PRO B 248       5.333   2.397  -0.281  1.00  0.00           C  
ATOM   2162  CG  PRO B 248       4.966   1.995   1.137  1.00  0.00           C  
ATOM   2163  CD  PRO B 248       6.254   1.944   1.905  1.00  0.00           C  
ATOM   2164  N   GLN B 249       6.508   5.575   1.163  1.00  0.00           N  
ATOM   2165  CA  GLN B 249       6.305   7.030   1.240  1.00  0.00           C  
ATOM   2166  C   GLN B 249       6.450   7.730  -0.089  1.00  0.00           C  
ATOM   2167  O   GLN B 249       5.584   8.510  -0.540  1.00  0.00           O  
ATOM   2168  CB  GLN B 249       7.266   7.588   2.309  1.00  0.00           C  
ATOM   2169  CG  GLN B 249       7.371   9.095   2.332  1.00  0.00           C  
ATOM   2170  CD  GLN B 249       8.650   9.543   2.985  1.00  0.00           C  
ATOM   2171  NE2 GLN B 249       9.703   9.742   2.343  1.00  0.00           N  
ATOM   2172  OE1 GLN B 249       8.548  10.020   4.223  1.00  0.00           O  
ATOM   2173  HN  GLN B 249       7.351   5.175   1.558  1.00  0.00           H  
ATOM   2174 1HNE GLN B 249       9.362  10.156   4.781  1.00  0.00           H  
ATOM   2175 2HNE GLN B 249       7.643  10.156   4.651  1.00  0.00           H  
ATOM   2176  N   GLU B 250       7.622   7.504  -0.721  1.00  0.00           N  
ATOM   2177  CA  GLU B 250       7.909   8.228  -1.970  1.00  0.00           C  
ATOM   2178  C   GLU B 250       7.401   7.448  -3.179  1.00  0.00           C  
ATOM   2179  O   GLU B 250       6.945   8.015  -4.155  1.00  0.00           O  
ATOM   2180  CB  GLU B 250       9.412   8.435  -2.119  1.00  0.00           C  
ATOM   2181  CG  GLU B 250      10.019   9.443  -1.184  1.00  0.00           C  
ATOM   2182  CD  GLU B 250      11.522   9.337  -0.989  1.00  0.00           C  
ATOM   2183  OE1 GLU B 250      12.313   9.544  -1.926  1.00  0.00           O  
ATOM   2184  OE2 GLU B 250      11.926   8.987   0.164  1.00  0.00           O1-
ATOM   2185  HN  GLU B 250       8.382   7.130  -0.211  1.00  0.00           H  
ATOM   2186  N   GLY B 251       7.706   6.132  -3.201  1.00  0.00           N  
ATOM   2187  CA  GLY B 251       7.212   5.312  -4.332  1.00  0.00           C  
ATOM   2188  C   GLY B 251       8.444   4.750  -5.071  1.00  0.00           C  
ATOM   2189  O   GLY B 251       8.826   5.312  -6.118  1.00  0.00           O  
ATOM   2190  HN  GLY B 251       7.963   5.654  -2.376  1.00  0.00           H  
ATOM   2191  N   ILE B 252       9.334   4.118  -4.295  1.00  0.00           N  
ATOM   2192  CA  ILE B 252      10.497   3.447  -4.932  1.00  0.00           C  
ATOM   2193  C   ILE B 252      10.378   1.935  -4.631  1.00  0.00           C  
ATOM   2194  O   ILE B 252      11.187   1.360  -3.894  1.00  0.00           O  
ATOM   2195  CB  ILE B 252      11.771   3.993  -4.287  1.00  0.00           C  
ATOM   2196  CG1 ILE B 252      11.662   5.475  -3.928  1.00  0.00           C  
ATOM   2197  CG2 ILE B 252      13.043   3.675  -5.063  1.00  0.00           C  
ATOM   2198  CD1 ILE B 252      13.014   6.150  -3.804  1.00  0.00           C  
ATOM   2199  HN  ILE B 252       9.100   3.794  -3.363  1.00  0.00           H  
ATOM   2200  N   LEU B 253       9.188   1.425  -4.936  1.00  0.00           N  
ATOM   2201  CA  LEU B 253       8.920   0.015  -4.715  1.00  0.00           C  
ATOM   2202  C   LEU B 253       9.024  -0.778  -6.020  1.00  0.00           C  
ATOM   2203  O   LEU B 253       8.226  -0.494  -6.947  1.00  0.00           O  
ATOM   2204  CB  LEU B 253       7.527  -0.140  -4.078  1.00  0.00           C  
ATOM   2205  CG  LEU B 253       7.385   0.430  -2.694  1.00  0.00           C  
ATOM   2206  CD1 LEU B 253       6.287  -0.314  -1.927  1.00  0.00           C  
ATOM   2207  CD2 LEU B 253       8.600   0.160  -1.830  1.00  0.00           C  
ATOM   2208  HN  LEU B 253       8.465   1.994  -5.299  1.00  0.00           H  
ATOM   2209  N   GLU B 254       9.644  -1.944  -5.938  1.00  0.00           N  
ATOM   2210  CA  GLU B 254       9.545  -2.950  -7.010  1.00  0.00           C  
ATOM   2211  C   GLU B 254       8.615  -4.103  -6.639  1.00  0.00           C  
ATOM   2212  O   GLU B 254       8.129  -4.769  -7.586  1.00  0.00           O  
ATOM   2213  CB  GLU B 254      10.926  -3.458  -7.430  1.00  0.00           C  
ATOM   2214  CG  GLU B 254      11.853  -2.446  -8.061  1.00  0.00           C  
ATOM   2215  CD  GLU B 254      13.280  -2.495  -7.512  1.00  0.00           C  
ATOM   2216  OE1 GLU B 254      14.251  -2.258  -8.261  1.00  0.00           O  
ATOM   2217  OE2 GLU B 254      13.435  -2.877  -6.336  1.00  0.00           O1-
ATOM   2218  HN  GLU B 254      10.453  -1.996  -5.331  1.00  0.00           H  
ATOM   2219  N   ASP B 255       8.804  -4.673  -5.440  1.00  0.00           N  
ATOM   2220  CA  ASP B 255       7.966  -5.820  -5.040  1.00  0.00           C  
ATOM   2221  C   ASP B 255       7.001  -5.386  -3.961  1.00  0.00           C  
ATOM   2222  O   ASP B 255       7.216  -5.592  -2.771  1.00  0.00           O  
ATOM   2223  CB  ASP B 255       8.884  -6.956  -4.549  1.00  0.00           C  
ATOM   2224  CG  ASP B 255       9.558  -7.717  -5.678  1.00  0.00           C  
ATOM   2225  OD1 ASP B 255       9.118  -8.840  -5.979  1.00  0.00           O  
ATOM   2226  OD2 ASP B 255      10.505  -7.158  -6.252  1.00  0.00           O1-
ATOM   2227  HN  ASP B 255       9.159  -4.053  -4.717  1.00  0.00           H  
ATOM   2228  N   MET B 256       5.801  -4.914  -4.361  1.00  0.00           N  
ATOM   2229  CA  MET B 256       4.693  -4.738  -3.414  1.00  0.00           C  
ATOM   2230  C   MET B 256       3.466  -5.529  -3.786  1.00  0.00           C  
ATOM   2231  O   MET B 256       2.766  -5.246  -4.748  1.00  0.00           O  
ATOM   2232  CB  MET B 256       4.340  -3.253  -3.299  1.00  0.00           C  
ATOM   2233  CG  MET B 256       3.243  -2.911  -2.318  1.00  0.00           C  
ATOM   2234  SD  MET B 256       2.196  -1.573  -2.990  1.00  0.00           S  
ATOM   2235  CE  MET B 256       3.241  -0.975  -4.267  1.00  0.00           C  
ATOM   2236  HN  MET B 256       5.658  -4.625  -5.324  1.00  0.00           H  
ATOM   2237  N   PRO B 257       3.318  -6.713  -3.163  1.00  0.00           N  
ATOM   2238  CA  PRO B 257       2.265  -7.641  -3.453  1.00  0.00           C  
ATOM   2239  C   PRO B 257       0.864  -7.066  -3.365  1.00  0.00           C  
ATOM   2240  O   PRO B 257       0.565  -6.223  -2.552  1.00  0.00           O  
ATOM   2241  CB  PRO B 257       2.494  -8.817  -2.509  1.00  0.00           C  
ATOM   2242  CG  PRO B 257       3.999  -8.792  -2.362  1.00  0.00           C  
ATOM   2243  CD  PRO B 257       4.297  -7.321  -2.194  1.00  0.00           C  
ATOM   2244  N   VAL B 258      -0.015  -7.553  -4.235  1.00  0.00           N  
ATOM   2245  CA  VAL B 258      -1.448  -7.192  -4.152  1.00  0.00           C  
ATOM   2246  C   VAL B 258      -2.287  -8.463  -4.256  1.00  0.00           C  
ATOM   2247  O   VAL B 258      -1.903  -9.461  -4.906  1.00  0.00           O  
ATOM   2248  CB  VAL B 258      -1.759  -6.207  -5.279  1.00  0.00           C  
ATOM   2249  CG1 VAL B 258      -3.190  -6.255  -5.770  1.00  0.00           C  
ATOM   2250  CG2 VAL B 258      -1.292  -4.783  -4.973  1.00  0.00           C  
ATOM   2251  HN  VAL B 258       0.268  -8.313  -4.839  1.00  0.00           H  
ATOM   2252  N   ASP B 259      -3.169  -8.643  -3.259  1.00  0.00           N  
ATOM   2253  CA  ASP B 259      -4.031  -9.848  -3.215  1.00  0.00           C  
ATOM   2254  C   ASP B 259      -5.372  -9.623  -3.896  1.00  0.00           C  
ATOM   2255  O   ASP B 259      -5.812  -8.448  -3.909  1.00  0.00           O  
ATOM   2256  CB  ASP B 259      -4.219 -10.231  -1.747  1.00  0.00           C  
ATOM   2257  CG  ASP B 259      -2.929 -10.517  -0.979  1.00  0.00           C  
ATOM   2258  OD1 ASP B 259      -2.419 -11.642  -1.119  1.00  0.00           O  
ATOM   2259  OD2 ASP B 259      -2.741  -9.845   0.064  1.00  0.00           O1-
ATOM   2260  HN  ASP B 259      -3.359  -7.862  -2.649  1.00  0.00           H  
ATOM   2261  N   PRO B 260      -5.718 -10.481  -4.880  1.00  0.00           N  
ATOM   2262  CA  PRO B 260      -6.958 -10.256  -5.661  1.00  0.00           C  
ATOM   2263  C   PRO B 260      -8.095 -10.980  -4.898  1.00  0.00           C  
ATOM   2264  O   PRO B 260      -8.472 -12.121  -5.251  1.00  0.00           O  
ATOM   2265  CB  PRO B 260      -6.709 -10.934  -6.989  1.00  0.00           C  
ATOM   2266  CG  PRO B 260      -5.605 -11.918  -6.728  1.00  0.00           C  
ATOM   2267  CD  PRO B 260      -4.739 -11.188  -5.713  1.00  0.00           C  
ATOM   2268  N   ASP B 261      -8.806 -10.274  -4.047  1.00  0.00           N  
ATOM   2269  CA  ASP B 261     -10.116 -10.722  -3.543  1.00  0.00           C  
ATOM   2270  C   ASP B 261     -11.134 -10.735  -4.660  1.00  0.00           C  
ATOM   2271  O   ASP B 261     -11.161  -9.817  -5.494  1.00  0.00           O  
ATOM   2272  CB  ASP B 261     -10.582  -9.805  -2.413  1.00  0.00           C  
ATOM   2273  CG  ASP B 261      -9.805  -9.991  -1.138  1.00  0.00           C  
ATOM   2274  OD1 ASP B 261      -8.602 -10.319  -1.212  1.00  0.00           O  
ATOM   2275  OD2 ASP B 261     -10.309  -9.568  -0.058  1.00  0.00           O1-
ATOM   2276  HN  ASP B 261      -8.588  -9.302  -3.883  1.00  0.00           H  
ATOM   2277  N   ASN B 262     -11.790 -11.896  -4.898  1.00  0.00           N  
ATOM   2278  CA  ASN B 262     -12.593 -12.024  -6.102  1.00  0.00           C  
ATOM   2279  C   ASN B 262     -13.850 -12.840  -5.903  1.00  0.00           C  
ATOM   2280  O   ASN B 262     -13.964 -13.682  -5.013  1.00  0.00           O  
ATOM   2281  CB  ASN B 262     -11.718 -12.567  -7.242  1.00  0.00           C  
ATOM   2282  CG  ASN B 262     -11.483 -14.050  -7.101  1.00  0.00           C  
ATOM   2283  ND2 ASN B 262     -12.287 -14.877  -7.595  1.00  0.00           N  
ATOM   2284  OD1 ASN B 262     -10.411 -14.465  -6.433  1.00  0.00           O  
ATOM   2285  HN  ASN B 262     -11.428 -12.740  -4.460  1.00  0.00           H  
ATOM   2286 1HND ASN B 262     -10.059 -13.817  -5.732  1.00  0.00           H  
ATOM   2287 2HND ASN B 262     -10.221 -15.438  -6.372  1.00  0.00           H  
ATOM   2288  N   GLU B 263     -14.797 -12.704  -6.838  1.00  0.00           N  
ATOM   2289  CA  GLU B 263     -16.049 -13.498  -6.813  1.00  0.00           C  
ATOM   2290  C   GLU B 263     -16.174 -14.153  -8.213  1.00  0.00           C  
ATOM   2291  O   GLU B 263     -16.004 -13.495  -9.208  1.00  0.00           O  
ATOM   2292  CB  GLU B 263     -17.214 -12.543  -6.557  1.00  0.00           C  
ATOM   2293  CG  GLU B 263     -17.321 -12.141  -5.098  1.00  0.00           C  
ATOM   2294  CD  GLU B 263     -18.468 -11.179  -4.809  1.00  0.00           C  
ATOM   2295  OE1 GLU B 263     -18.347 -10.328  -3.903  1.00  0.00           O  
ATOM   2296  OE2 GLU B 263     -19.581 -11.499  -5.272  1.00  0.00           O1-
ATOM   2297  HN  GLU B 263     -14.702 -12.016  -7.570  1.00  0.00           H  
ATOM   2298  N   ALA B 264     -16.167 -15.504  -8.214  1.00  0.00           N  
ATOM   2299  CA  ALA B 264     -16.044 -16.242  -9.459  1.00  0.00           C  
ATOM   2300  C   ALA B 264     -17.282 -15.977 -10.317  1.00  0.00           C  
ATOM   2301  O   ALA B 264     -18.333 -15.479  -9.858  1.00  0.00           O  
ATOM   2302  CB  ALA B 264     -15.905 -17.749  -9.209  1.00  0.00           C  
ATOM   2303  HN  ALA B 264     -16.358 -15.993  -7.355  1.00  0.00           H  
ATOM   2304  N   TYR B 265     -17.215 -16.400 -11.600  1.00  0.00           N  
ATOM   2305  CA  TYR B 265     -18.306 -16.037 -12.529  1.00  0.00           C  
ATOM   2306  C   TYR B 265     -18.303 -16.976 -13.708  1.00  0.00           C  
ATOM   2307  O   TYR B 265     -17.319 -17.156 -14.459  1.00  0.00           O  
ATOM   2308  CB  TYR B 265     -18.077 -14.591 -13.020  1.00  0.00           C  
ATOM   2309  CG  TYR B 265     -19.334 -13.797 -13.287  1.00  0.00           C  
ATOM   2310  CD1 TYR B 265     -19.271 -12.627 -14.038  1.00  0.00           C  
ATOM   2311  CD2 TYR B 265     -20.580 -14.276 -12.917  1.00  0.00           C  
ATOM   2312  CE1 TYR B 265     -20.406 -11.848 -14.291  1.00  0.00           C  
ATOM   2313  CE2 TYR B 265     -21.735 -13.485 -13.151  1.00  0.00           C  
ATOM   2314  CZ  TYR B 265     -21.636 -12.312 -13.884  1.00  0.00           C  
ATOM   2315  OH  TYR B 265     -22.776 -11.581 -14.173  1.00  0.00           O  
ATOM   2316  HN  TYR B 265     -16.286 -16.519 -11.977  1.00  0.00           H  
ATOM   2317  HO  TYR B 265     -22.745 -11.198 -15.106  1.00  0.00           H  
ATOM   2318  N   GLU B 266     -19.325 -17.838 -13.789  1.00  0.00           N  
ATOM   2319  CA  GLU B 266     -19.330 -18.825 -14.884  1.00  0.00           C  
ATOM   2320  C   GLU B 266     -19.489 -18.091 -16.206  1.00  0.00           C  
ATOM   2321  O   GLU B 266     -18.779 -18.398 -17.174  1.00  0.00           O  
ATOM   2322  CB  GLU B 266     -20.511 -19.796 -14.690  1.00  0.00           C  
ATOM   2323  CG  GLU B 266     -20.545 -20.473 -13.320  1.00  0.00           C  
ATOM   2324  CD  GLU B 266     -21.824 -21.235 -13.112  1.00  0.00           C  
ATOM   2325  OE1 GLU B 266     -21.910 -22.027 -12.154  1.00  0.00           O  
ATOM   2326  OE2 GLU B 266     -22.797 -21.008 -13.894  1.00  0.00           O1-
ATOM   2327  HN  GLU B 266     -19.983 -17.944 -13.024  1.00  0.00           H  
ATOM   2328  N   MET B 267     -20.397 -17.111 -16.235  1.00  0.00           N  
ATOM   2329  CA  MET B 267     -20.644 -16.358 -17.431  1.00  0.00           C  
ATOM   2330  C   MET B 267     -20.399 -14.890 -17.268  1.00  0.00           C  
ATOM   2331  O   MET B 267     -21.084 -14.234 -16.511  1.00  0.00           O  
ATOM   2332  CB  MET B 267     -22.089 -16.608 -17.917  1.00  0.00           C  
ATOM   2333  CG  MET B 267     -22.380 -16.077 -19.319  1.00  0.00           C  
ATOM   2334  SD  MET B 267     -23.462 -17.173 -20.272  1.00  0.00           S  
ATOM   2335  CE  MET B 267     -25.004 -17.100 -19.317  1.00  0.00           C  
ATOM   2336  HN  MET B 267     -20.782 -16.760 -15.362  1.00  0.00           H  
ATOM   2337  N   PRO B 268     -19.352 -14.345 -17.898  1.00  0.00           N  
ATOM   2338  CA  PRO B 268     -19.106 -12.917 -17.899  1.00  0.00           C  
ATOM   2339  C   PRO B 268     -20.178 -12.155 -18.644  1.00  0.00           C  
ATOM   2340  O   PRO B 268     -20.894 -12.646 -19.548  1.00  0.00           O  
ATOM   2341  CB  PRO B 268     -17.746 -12.777 -18.545  1.00  0.00           C  
ATOM   2342  CG  PRO B 268     -17.379 -14.094 -19.128  1.00  0.00           C  
ATOM   2343  CD  PRO B 268     -18.276 -15.128 -18.489  1.00  0.00           C  
ATOM   2344  N   SER B 269     -20.650 -11.076 -17.986  1.00  0.00           N  
ATOM   2345  CA  SER B 269     -21.723 -10.252 -18.565  1.00  0.00           C  
ATOM   2346  C   SER B 269     -21.460  -9.883 -19.997  1.00  0.00           C  
ATOM   2347  O   SER B 269     -22.350 -10.023 -20.855  1.00  0.00           O  
ATOM   2348  CB  SER B 269     -21.931  -8.997 -17.726  1.00  0.00           C  
ATOM   2349  OG  SER B 269     -22.358  -9.290 -16.413  1.00  0.00           O  
ATOM   2350  HN  SER B 269     -20.287 -10.794 -17.115  1.00  0.00           H  
ATOM   2351  HO  SER B 269     -23.305  -9.626 -16.497  1.00  0.00           H  
ATOM   2352  N   GLU B 270     -20.301  -9.352 -20.295  1.00  0.00           N  
ATOM   2353  CA  GLU B 270     -19.875  -9.297 -21.718  1.00  0.00           C  
ATOM   2354  C   GLU B 270     -18.656 -10.246 -21.836  1.00  0.00           C  
ATOM   2355  O   GLU B 270     -17.580  -9.979 -21.283  1.00  0.00           O  
ATOM   2356  CB  GLU B 270     -19.454  -7.861 -22.039  1.00  0.00           C  
ATOM   2357  CG  GLU B 270     -19.243  -7.585 -23.511  1.00  0.00           C  
ATOM   2358  CD  GLU B 270     -20.563  -7.670 -24.289  1.00  0.00           C  
ATOM   2359  OE1 GLU B 270     -21.583  -7.245 -23.742  1.00  0.00           O  
ATOM   2360  OE2 GLU B 270     -20.513  -8.109 -25.459  1.00  0.00           O1-
ATOM   2361  HN  GLU B 270     -19.643  -9.206 -19.545  1.00  0.00           H  
ATOM   2362  N   GLU B 271     -18.662 -10.986 -22.965  1.00  0.00           N  
ATOM   2363  CA  GLU B 271     -17.653 -12.069 -23.059  1.00  0.00           C  
ATOM   2364  C   GLU B 271     -16.328 -11.544 -23.563  1.00  0.00           C  
ATOM   2365  O   GLU B 271     -16.324 -10.959 -24.657  1.00  0.00           O  
ATOM   2366  CB  GLU B 271     -18.212 -13.159 -24.001  1.00  0.00           C  
ATOM   2367  CG  GLU B 271     -17.747 -14.539 -23.545  1.00  0.00           C  
ATOM   2368  CD  GLU B 271     -18.081 -15.569 -24.624  1.00  0.00           C  
ATOM   2369  OE1 GLU B 271     -19.124 -16.235 -24.494  1.00  0.00           O  
ATOM   2370  OE2 GLU B 271     -17.226 -15.757 -25.503  1.00  0.00           O1-
ATOM   2371  HN  GLU B 271     -19.514 -11.101 -23.497  1.00  0.00           H  
ATOM   2372  N   GLY B 272     -15.213 -11.865 -22.923  1.00  0.00           N  
ATOM   2373  CA  GLY B 272     -14.005 -11.032 -23.136  1.00  0.00           C  
ATOM   2374  C   GLY B 272     -13.224 -10.920 -21.841  1.00  0.00           C  
ATOM   2375  O   GLY B 272     -13.573 -10.133 -20.957  1.00  0.00           O  
ATOM   2376  HN  GLY B 272     -15.263 -12.453 -22.119  1.00  0.00           H  
ATOM   2377  N   TYR B 273     -12.180 -11.727 -21.656  1.00  0.00           N  
ATOM   2378  CA  TYR B 273     -11.570 -11.911 -20.349  1.00  0.00           C  
ATOM   2379  C   TYR B 273     -10.391 -11.018 -20.076  1.00  0.00           C  
ATOM   2380  O   TYR B 273      -9.312 -11.422 -19.613  1.00  0.00           O  
ATOM   2381  CB  TYR B 273     -11.147 -13.387 -20.207  1.00  0.00           C  
ATOM   2382  CG  TYR B 273     -12.319 -14.356 -20.127  1.00  0.00           C  
ATOM   2383  CD1 TYR B 273     -12.754 -14.841 -18.894  1.00  0.00           C  
ATOM   2384  CD2 TYR B 273     -12.761 -15.003 -21.281  1.00  0.00           C  
ATOM   2385  CE1 TYR B 273     -13.832 -15.731 -18.809  1.00  0.00           C  
ATOM   2386  CE2 TYR B 273     -13.779 -15.987 -21.195  1.00  0.00           C  
ATOM   2387  CZ  TYR B 273     -14.183 -16.453 -19.947  1.00  0.00           C  
ATOM   2388  OH  TYR B 273     -15.278 -17.304 -19.897  1.00  0.00           O  
ATOM   2389  HN  TYR B 273     -11.885 -12.303 -22.428  1.00  0.00           H  
ATOM   2390  HO  TYR B 273     -15.085 -18.088 -20.511  1.00  0.00           H  
ATOM   2391  N   GLN B 274     -10.422  -9.852 -20.756  1.00  0.00           N  
ATOM   2392  CA  GLN B 274      -9.427  -8.795 -20.459  1.00  0.00           C  
ATOM   2393  C   GLN B 274      -9.829  -7.951 -19.258  1.00  0.00           C  
ATOM   2394  O   GLN B 274      -9.000  -7.702 -18.387  1.00  0.00           O  
ATOM   2395  CB  GLN B 274      -9.222  -7.936 -21.706  1.00  0.00           C  
ATOM   2396  CG  GLN B 274      -8.498  -6.628 -21.510  1.00  0.00           C  
ATOM   2397  CD  GLN B 274      -7.999  -5.971 -22.789  1.00  0.00           C  
ATOM   2398  NE2 GLN B 274      -8.800  -5.315 -23.484  1.00  0.00           N  
ATOM   2399  OE1 GLN B 274      -6.678  -5.907 -22.988  1.00  0.00           O  
ATOM   2400  HN  GLN B 274     -11.252  -9.587 -21.267  1.00  0.00           H  
ATOM   2401 1HNE GLN B 274      -6.353  -5.372 -23.781  1.00  0.00           H  
ATOM   2402 2HNE GLN B 274      -6.064  -6.293 -22.306  1.00  0.00           H  
ATOM   2403  N   ASP B 275     -11.068  -7.540 -19.227  1.00  0.00           N  
ATOM   2404  CA  ASP B 275     -11.579  -6.782 -18.059  1.00  0.00           C  
ATOM   2405  C   ASP B 275     -11.974  -7.731 -16.907  1.00  0.00           C  
ATOM   2406  O   ASP B 275     -12.074  -7.314 -15.761  1.00  0.00           O  
ATOM   2407  CB  ASP B 275     -12.765  -5.929 -18.506  1.00  0.00           C  
ATOM   2408  CG  ASP B 275     -12.358  -4.811 -19.450  1.00  0.00           C  
ATOM   2409  OD1 ASP B 275     -11.874  -3.759 -18.982  1.00  0.00           O  
ATOM   2410  OD2 ASP B 275     -12.418  -5.057 -20.693  1.00  0.00           O1-
ATOM   2411  HN  ASP B 275     -11.769  -7.799 -19.897  1.00  0.00           H  
ATOM   2412  N   TYR B 276     -11.754  -9.042 -17.171  1.00  0.00           N  
ATOM   2413  CA  TYR B 276     -11.968  -9.983 -16.061  1.00  0.00           C  
ATOM   2414  C   TYR B 276     -10.614 -10.686 -15.799  1.00  0.00           C  
ATOM   2415  O   TYR B 276      -9.639 -10.513 -16.524  1.00  0.00           O  
ATOM   2416  CB  TYR B 276     -12.984 -11.055 -16.436  1.00  0.00           C  
ATOM   2417  CG  TYR B 276     -14.363 -10.588 -16.807  1.00  0.00           C  
ATOM   2418  CD1 TYR B 276     -14.703 -10.289 -18.123  1.00  0.00           C  
ATOM   2419  CD2 TYR B 276     -15.311 -10.314 -15.825  1.00  0.00           C  
ATOM   2420  CE1 TYR B 276     -15.981  -9.877 -18.477  1.00  0.00           C  
ATOM   2421  CE2 TYR B 276     -16.570  -9.772 -16.166  1.00  0.00           C  
ATOM   2422  CZ  TYR B 276     -16.868  -9.492 -17.480  1.00  0.00           C  
ATOM   2423  OH  TYR B 276     -18.050  -8.855 -17.796  1.00  0.00           O  
ATOM   2424  HN  TYR B 276     -11.903  -9.366 -18.115  1.00  0.00           H  
ATOM   2425  HO  TYR B 276     -18.013  -7.878 -17.642  1.00  0.00           H  
ATOM   2426  N   GLU B 277     -10.556 -11.454 -14.699  1.00  0.00           N  
ATOM   2427  CA  GLU B 277      -9.512 -12.505 -14.594  1.00  0.00           C  
ATOM   2428  C   GLU B 277      -9.997 -13.829 -15.153  1.00  0.00           C  
ATOM   2429  O   GLU B 277     -11.198 -14.087 -15.112  1.00  0.00           O  
ATOM   2430  CB  GLU B 277      -9.140 -12.657 -13.119  1.00  0.00           C  
ATOM   2431  CG  GLU B 277      -8.616 -14.016 -12.742  1.00  0.00           C  
ATOM   2432  CD  GLU B 277      -7.974 -14.013 -11.349  1.00  0.00           C  
ATOM   2433  OE1 GLU B 277      -6.837 -13.540 -11.233  1.00  0.00           O  
ATOM   2434  OE2 GLU B 277      -8.475 -14.778 -10.500  1.00  0.00           O1-
ATOM   2435  HN  GLU B 277     -11.247 -11.356 -13.980  1.00  0.00           H  
ATOM   2436  N   PRO B 278      -9.175 -14.465 -16.012  1.00  0.00           N  
ATOM   2437  CA  PRO B 278      -9.452 -15.843 -16.389  1.00  0.00           C  
ATOM   2438  C   PRO B 278      -9.131 -16.859 -15.330  1.00  0.00           C  
ATOM   2439  O   PRO B 278      -7.938 -17.144 -15.109  1.00  0.00           O  
ATOM   2440  CB  PRO B 278      -8.638 -16.040 -17.645  1.00  0.00           C  
ATOM   2441  CG  PRO B 278      -8.291 -14.692 -18.158  1.00  0.00           C  
ATOM   2442  CD  PRO B 278      -8.187 -13.831 -16.918  1.00  0.00           C  
ATOM   2443  N   GLU B 279     -10.084 -17.781 -15.122  1.00  0.00           N  
ATOM   2444  CA  GLU B 279      -9.803 -18.982 -14.311  1.00  0.00           C  
ATOM   2445  C   GLU B 279     -10.221 -20.259 -14.972  1.00  0.00           C  
ATOM   2446  O   GLU B 279     -11.078 -20.291 -15.861  1.00  0.00           O  
ATOM   2447  CB  GLU B 279     -10.419 -18.787 -12.919  1.00  0.00           C  
ATOM   2448  CG  GLU B 279     -11.950 -18.736 -12.930  1.00  0.00           C  
ATOM   2449  CD  GLU B 279     -12.558 -18.903 -11.553  1.00  0.00           C  
ATOM   2450  OE1 GLU B 279     -11.833 -19.336 -10.631  1.00  0.00           O  
ATOM   2451  OE2 GLU B 279     -13.734 -18.570 -11.365  1.00  0.00           O1-
ATOM   2452  HN  GLU B 279     -11.035 -17.498 -15.179  1.00  0.00           H  
ATOM   2453  N   ALA B 280      -9.444 -21.349 -14.797  1.00  0.00           N  
ATOM   2454  CA  ALA B 280      -9.709 -22.562 -15.514  1.00  0.00           C  
ATOM   2455  C   ALA B 280     -10.148 -23.731 -14.624  1.00  0.00           C  
ATOM   2456  O   ALA B 280     -10.885 -24.584 -15.153  1.00  0.00           O  
ATOM   2457  CB  ALA B 280      -8.547 -22.984 -16.406  1.00  0.00           C  
ATOM   2458  HN  ALA B 280      -8.658 -21.288 -14.146  1.00  0.00           H  
END
