# Supplementary material for: Exploring Structural Insights of Aβ42 and α-Synuclein Monomers and Heterodimer: A Comparative Study Using Implicit and Explicit Solvent Simulations
Source: J Phys Chem B. 2024 May 3;128(19):4655–69. doi: 10.1021/acs.jpcb.4c00503 (PMC11103699; doi:10.1021/acs.jpcb.4c00503)
Supplement: Supplementary file 3 — jp4c00503_si_003.zip [file jp4c00503_si_003.zip › rep/9_ab42_dimer_1_FINAL1.pdb]

CRYST1   66.535   71.347   63.854  90.00  90.00  90.00               1
ATOM      1  N   ASP     1      51.082  14.709  21.167  1.00  0.00           N  
ATOM      2  H1  ASP     1      51.679  14.047  20.640  1.00  0.00           H  
ATOM      3  H2  ASP     1      51.158  14.503  22.179  1.00  0.00           H  
ATOM      4  H3  ASP     1      51.435  15.670  21.011  1.00  0.00           H  
ATOM      5  CA  ASP     1      49.708  14.641  20.583  1.00  0.00           C  
ATOM      6  HA  ASP     1      49.948  15.001  19.586  1.00  0.00           H  
ATOM      7  CB  ASP     1      48.938  13.377  20.626  1.00  0.00           C  
ATOM      8  HB2 ASP     1      47.996  13.525  20.102  1.00  0.00           H  
ATOM      9  HB3 ASP     1      49.444  12.568  20.102  1.00  0.00           H  
ATOM     10  CG  ASP     1      48.600  12.938  22.010  1.00  0.00           C  
ATOM     11  OD1 ASP     1      47.410  12.849  22.499  1.00  0.00           O  
ATOM     12  OD2 ASP     1      49.513  12.708  22.848  1.00  0.00           O  
ATOM     13  C   ASP     1      48.880  15.759  21.127  1.00  0.00           C  
ATOM     14  O   ASP     1      48.153  16.419  20.427  1.00  0.00           O  
ATOM     15  N   ALA     2      48.956  15.998  22.533  1.00  0.00           N  
ATOM     16  H   ALA     2      49.601  15.540  23.163  1.00  0.00           H  
ATOM     17  CA  ALA     2      48.052  16.827  23.275  1.00  0.00           C  
ATOM     18  HA  ALA     2      47.882  17.638  22.571  1.00  0.00           H  
ATOM     19  CB  ALA     2      46.828  16.004  23.538  1.00  0.00           C  
ATOM     20  HB1 ALA     2      46.163  16.616  24.144  1.00  0.00           H  
ATOM     21  HB2 ALA     2      46.305  15.732  22.623  1.00  0.00           H  
ATOM     22  HB3 ALA     2      47.007  15.088  24.098  1.00  0.00           H  
ATOM     23  C   ALA     2      48.726  17.338  24.581  1.00  0.00           C  
ATOM     24  O   ALA     2      48.150  17.275  25.664  1.00  0.00           O  
ATOM     25  N   GLU     3      50.021  17.676  24.549  1.00  0.00           N  
ATOM     26  H   GLU     3      50.489  17.747  23.656  1.00  0.00           H  
ATOM     27  CA  GLU     3      50.832  17.870  25.762  1.00  0.00           C  
ATOM     28  HA  GLU     3      50.646  17.059  26.462  1.00  0.00           H  
ATOM     29  CB  GLU     3      52.290  18.018  25.346  1.00  0.00           C  
ATOM     30  HB2 GLU     3      52.326  18.775  24.565  1.00  0.00           H  
ATOM     31  HB3 GLU     3      52.845  18.555  26.113  1.00  0.00           H  
ATOM     32  CG  GLU     3      52.999  16.724  24.996  1.00  0.00           C  
ATOM     33  HG2 GLU     3      54.041  16.983  24.818  1.00  0.00           H  
ATOM     34  HG3 GLU     3      53.039  16.023  25.828  1.00  0.00           H  
ATOM     35  CD  GLU     3      52.315  15.911  23.813  1.00  0.00           C  
ATOM     36  OE1 GLU     3      52.051  16.582  22.744  1.00  0.00           O  
ATOM     37  OE2 GLU     3      52.208  14.646  23.927  1.00  0.00           O  
ATOM     38  C   GLU     3      50.310  19.073  26.567  1.00  0.00           C  
ATOM     39  O   GLU     3      50.553  19.140  27.711  1.00  0.00           O  
ATOM     40  N   PHE     4      49.505  20.008  26.015  1.00  0.00           N  
ATOM     41  H   PHE     4      49.331  19.951  25.021  1.00  0.00           H  
ATOM     42  CA  PHE     4      48.701  20.906  26.801  1.00  0.00           C  
ATOM     43  HA  PHE     4      49.515  21.535  27.154  1.00  0.00           H  
ATOM     44  CB  PHE     4      47.874  21.874  25.902  1.00  0.00           C  
ATOM     45  HB2 PHE     4      47.597  22.696  26.559  1.00  0.00           H  
ATOM     46  HB3 PHE     4      48.515  22.258  25.111  1.00  0.00           H  
ATOM     47  CG  PHE     4      46.698  21.200  25.287  1.00  0.00           C  
ATOM     48  CD1 PHE     4      46.864  20.385  24.183  1.00  0.00           C  
ATOM     49  HD1 PHE     4      47.849  20.284  23.744  1.00  0.00           H  
ATOM     50  CE1 PHE     4      45.793  19.819  23.601  1.00  0.00           C  
ATOM     51  HE1 PHE     4      45.961  19.375  22.626  1.00  0.00           H  
ATOM     52  CZ  PHE     4      44.490  19.966  24.115  1.00  0.00           C  
ATOM     53  HZ  PHE     4      43.665  19.661  23.482  1.00  0.00           H  
ATOM     54  CE2 PHE     4      44.387  20.752  25.330  1.00  0.00           C  
ATOM     55  HE2 PHE     4      43.445  21.118  25.720  1.00  0.00           H  
ATOM     56  CD2 PHE     4      45.479  21.240  25.899  1.00  0.00           C  
ATOM     57  HD2 PHE     4      45.398  21.760  26.846  1.00  0.00           H  
ATOM     58  C   PHE     4      47.941  20.412  27.980  1.00  0.00           C  
ATOM     59  O   PHE     4      47.658  21.133  28.912  1.00  0.00           O  
ATOM     60  N   ARG     5      47.508  19.174  27.972  1.00  0.00           N  
ATOM     61  H   ARG     5      47.685  18.722  27.085  1.00  0.00           H  
ATOM     62  CA  ARG     5      46.728  18.471  29.005  1.00  0.00           C  
ATOM     63  HA  ARG     5      45.796  18.942  29.307  1.00  0.00           H  
ATOM     64  CB  ARG     5      46.362  17.134  28.365  1.00  0.00           C  
ATOM     65  HB2 ARG     5      47.297  16.653  28.084  1.00  0.00           H  
ATOM     66  HB3 ARG     5      45.856  16.651  29.199  1.00  0.00           H  
ATOM     67  CG  ARG     5      45.324  17.184  27.257  1.00  0.00           C  
ATOM     68  HG2 ARG     5      45.676  18.026  26.663  1.00  0.00           H  
ATOM     69  HG3 ARG     5      45.355  16.300  26.624  1.00  0.00           H  
ATOM     70  CD  ARG     5      43.909  17.391  27.803  1.00  0.00           C  
ATOM     71  HD2 ARG     5      43.710  16.446  28.305  1.00  0.00           H  
ATOM     72  HD3 ARG     5      43.839  18.160  28.568  1.00  0.00           H  
ATOM     73  NE  ARG     5      43.045  17.630  26.652  1.00  0.00           N  
ATOM     74  HE  ARG     5      43.431  17.511  25.714  1.00  0.00           H  
ATOM     75  CZ  ARG     5      41.793  18.136  26.791  1.00  0.00           C  
ATOM     76  NH1 ARG     5      41.222  18.584  27.887  1.00  0.00           N  
ATOM     77 HH11 ARG     5      41.856  18.708  28.678  1.00  0.00           H  
ATOM     78 HH12 ARG     5      40.249  18.889  27.929  1.00  0.00           H  
ATOM     79  NH2 ARG     5      41.098  18.352  25.723  1.00  0.00           N  
ATOM     80 HH21 ARG     5      41.498  18.001  24.851  1.00  0.00           H  
ATOM     81 HH22 ARG     5      40.294  18.980  25.763  1.00  0.00           H  
ATOM     82  C   ARG     5      47.660  18.378  30.237  1.00  0.00           C  
ATOM     83  O   ARG     5      47.168  18.232  31.327  1.00  0.00           O  
ATOM     84  N   HID     6      49.003  18.397  30.123  1.00  0.00           N  
ATOM     85  H   HID     6      49.417  18.238  29.215  1.00  0.00           H  
ATOM     86  CA  HID     6      49.940  18.326  31.289  1.00  0.00           C  
ATOM     87  HA  HID     6      49.367  18.544  32.188  1.00  0.00           H  
ATOM     88  CB  HID     6      50.604  16.997  31.504  1.00  0.00           C  
ATOM     89  HB2 HID     6      51.295  17.092  32.339  1.00  0.00           H  
ATOM     90  HB3 HID     6      49.854  16.262  31.790  1.00  0.00           H  
ATOM     91  CG  HID     6      51.384  16.502  30.329  1.00  0.00           C  
ATOM     92  ND1 HID     6      52.503  17.018  29.809  1.00  0.00           N  
ATOM     93  HD1 HID     6      53.144  17.675  30.269  1.00  0.00           H  
ATOM     94  CE1 HID     6      52.770  16.305  28.682  1.00  0.00           C  
ATOM     95  HE1 HID     6      53.578  16.520  28.001  1.00  0.00           H  
ATOM     96  NE2 HID     6      51.782  15.470  28.362  1.00  0.00           N  
ATOM     97  CD2 HID     6      50.881  15.575  29.397  1.00  0.00           C  
ATOM     98  HD2 HID     6      49.931  15.047  29.338  1.00  0.00           H  
ATOM     99  C   HID     6      51.006  19.424  31.320  1.00  0.00           C  
ATOM    100  O   HID     6      51.717  19.620  32.266  1.00  0.00           O  
ATOM    101  N   ASP     7      51.196  20.168  30.186  1.00  0.00           N  
ATOM    102  H   ASP     7      50.709  19.927  29.333  1.00  0.00           H  
ATOM    103  CA  ASP     7      52.188  21.237  30.163  1.00  0.00           C  
ATOM    104  HA  ASP     7      53.117  20.725  30.401  1.00  0.00           H  
ATOM    105  CB  ASP     7      52.237  21.933  28.771  1.00  0.00           C  
ATOM    106  HB2 ASP     7      52.578  21.217  28.026  1.00  0.00           H  
ATOM    107  HB3 ASP     7      51.227  22.318  28.645  1.00  0.00           H  
ATOM    108  CG  ASP     7      53.100  23.156  28.738  1.00  0.00           C  
ATOM    109  OD1 ASP     7      52.505  24.302  28.712  1.00  0.00           O  
ATOM    110  OD2 ASP     7      54.369  23.082  28.842  1.00  0.00           O  
ATOM    111  C   ASP     7      52.066  22.306  31.284  1.00  0.00           C  
ATOM    112  O   ASP     7      51.001  22.888  31.430  1.00  0.00           O  
ATOM    113  N   SER     8      53.207  22.639  31.940  1.00  0.00           N  
ATOM    114  H   SER     8      54.008  22.031  31.834  1.00  0.00           H  
ATOM    115  CA  SER     8      53.111  23.482  33.107  1.00  0.00           C  
ATOM    116  HA  SER     8      52.242  23.154  33.673  1.00  0.00           H  
ATOM    117  CB  SER     8      54.387  23.452  33.888  1.00  0.00           C  
ATOM    118  HB2 SER     8      54.365  24.030  34.809  1.00  0.00           H  
ATOM    119  HB3 SER     8      54.682  22.424  34.087  1.00  0.00           H  
ATOM    120  OG  SER     8      55.422  23.989  33.091  1.00  0.00           O  
ATOM    121  HG  SER     8      55.367  24.956  33.055  1.00  0.00           H  
ATOM    122  C   SER     8      52.809  24.966  32.804  1.00  0.00           C  
ATOM    123  O   SER     8      52.339  25.647  33.734  1.00  0.00           O  
ATOM    124  N   GLY     9      53.170  25.403  31.563  1.00  0.00           N  
ATOM    125  H   GLY     9      53.068  24.758  30.790  1.00  0.00           H  
ATOM    126  CA  GLY     9      52.925  26.781  31.247  1.00  0.00           C  
ATOM    127  HA2 GLY     9      53.335  27.423  32.024  1.00  0.00           H  
ATOM    128  HA3 GLY     9      53.513  26.938  30.346  1.00  0.00           H  
ATOM    129  C   GLY     9      51.473  27.056  30.927  1.00  0.00           C  
ATOM    130  O   GLY     9      50.970  28.126  31.301  1.00  0.00           O  
ATOM    131  N   TYR    10      50.841  26.030  30.355  1.00  0.00           N  
ATOM    132  H   TYR    10      51.314  25.156  30.172  1.00  0.00           H  
ATOM    133  CA  TYR    10      49.443  26.132  29.981  1.00  0.00           C  
ATOM    134  HA  TYR    10      49.275  27.134  29.593  1.00  0.00           H  
ATOM    135  CB  TYR    10      49.229  25.067  28.914  1.00  0.00           C  
ATOM    136  HB2 TYR    10      49.984  24.911  28.146  1.00  0.00           H  
ATOM    137  HB3 TYR    10      49.054  24.136  29.450  1.00  0.00           H  
ATOM    138  CG  TYR    10      47.963  25.239  28.154  1.00  0.00           C  
ATOM    139  CD1 TYR    10      46.793  24.513  28.560  1.00  0.00           C  
ATOM    140  HD1 TYR    10      46.820  23.733  29.312  1.00  0.00           H  
ATOM    141  CE1 TYR    10      45.587  24.937  27.966  1.00  0.00           C  
ATOM    142  HE1 TYR    10      44.753  24.385  28.383  1.00  0.00           H  
ATOM    143  CZ  TYR    10      45.523  25.841  26.941  1.00  0.00           C  
ATOM    144  OH  TYR    10      44.348  26.027  26.328  1.00  0.00           O  
ATOM    145  HH  TYR    10      43.597  25.676  26.832  1.00  0.00           H  
ATOM    146  CE2 TYR    10      46.708  26.416  26.481  1.00  0.00           C  
ATOM    147  HE2 TYR    10      46.785  27.143  25.682  1.00  0.00           H  
ATOM    148  CD2 TYR    10      47.871  26.233  27.185  1.00  0.00           C  
ATOM    149  HD2 TYR    10      48.760  26.723  26.806  1.00  0.00           H  
ATOM    150  C   TYR    10      48.528  25.947  31.153  1.00  0.00           C  
ATOM    151  O   TYR    10      47.423  26.514  31.165  1.00  0.00           O  
ATOM    152  N   GLU    11      49.034  25.356  32.286  1.00  0.00           N  
ATOM    153  H   GLU    11      49.938  24.913  32.189  1.00  0.00           H  
ATOM    154  CA  GLU    11      48.280  25.358  33.513  1.00  0.00           C  
ATOM    155  HA  GLU    11      47.285  25.019  33.231  1.00  0.00           H  
ATOM    156  CB  GLU    11      48.923  24.247  34.382  1.00  0.00           C  
ATOM    157  HB2 GLU    11      49.013  23.302  33.850  1.00  0.00           H  
ATOM    158  HB3 GLU    11      49.856  24.619  34.800  1.00  0.00           H  
ATOM    159  CG  GLU    11      48.153  23.854  35.658  1.00  0.00           C  
ATOM    160  HG2 GLU    11      48.798  23.058  36.024  1.00  0.00           H  
ATOM    161  HG3 GLU    11      48.248  24.663  36.380  1.00  0.00           H  
ATOM    162  CD  GLU    11      46.706  23.278  35.534  1.00  0.00           C  
ATOM    163  OE1 GLU    11      45.804  23.815  36.286  1.00  0.00           O  
ATOM    164  OE2 GLU    11      46.447  22.251  34.875  1.00  0.00           O  
ATOM    165  C   GLU    11      48.255  26.787  34.266  1.00  0.00           C  
ATOM    166  O   GLU    11      47.414  27.005  35.149  1.00  0.00           O  
ATOM    167  N   VAL    12      49.064  27.792  33.752  1.00  0.00           N  
ATOM    168  H   VAL    12      49.594  27.545  32.927  1.00  0.00           H  
ATOM    169  CA  VAL    12      48.904  29.144  34.204  1.00  0.00           C  
ATOM    170  HA  VAL    12      48.836  29.195  35.288  1.00  0.00           H  
ATOM    171  CB  VAL    12      50.001  30.138  33.704  1.00  0.00           C  
ATOM    172  HB  VAL    12      50.034  30.174  32.617  1.00  0.00           H  
ATOM    173  CG1 VAL    12      49.669  31.497  34.249  1.00  0.00           C  
ATOM    174 HG11 VAL    12      48.836  32.001  33.763  1.00  0.00           H  
ATOM    175 HG12 VAL    12      49.478  31.303  35.302  1.00  0.00           H  
ATOM    176 HG13 VAL    12      50.511  32.184  34.315  1.00  0.00           H  
ATOM    177  CG2 VAL    12      51.463  29.680  34.020  1.00  0.00           C  
ATOM    178 HG21 VAL    12      51.709  28.785  33.452  1.00  0.00           H  
ATOM    179 HG22 VAL    12      52.116  30.496  33.718  1.00  0.00           H  
ATOM    180 HG23 VAL    12      51.493  29.536  35.098  1.00  0.00           H  
ATOM    181  C   VAL    12      47.491  29.676  33.770  1.00  0.00           C  
ATOM    182  O   VAL    12      46.943  30.487  34.492  1.00  0.00           O  
ATOM    183  N   HID    13      46.944  29.343  32.555  1.00  0.00           N  
ATOM    184  H   HID    13      47.327  28.552  32.056  1.00  0.00           H  
ATOM    185  CA  HID    13      45.810  30.050  31.965  1.00  0.00           C  
ATOM    186  HA  HID    13      45.112  30.200  32.785  1.00  0.00           H  
ATOM    187  CB  HID    13      46.114  31.396  31.391  1.00  0.00           C  
ATOM    188  HB2 HID    13      45.341  31.746  30.711  1.00  0.00           H  
ATOM    189  HB3 HID    13      46.066  32.037  32.269  1.00  0.00           H  
ATOM    190  CG  HID    13      47.443  31.567  30.706  1.00  0.00           C  
ATOM    191  ND1 HID    13      48.209  32.683  30.649  1.00  0.00           N  
ATOM    192  HD1 HID    13      47.941  33.563  31.104  1.00  0.00           H  
ATOM    193  CE1 HID    13      49.277  32.483  29.933  1.00  0.00           C  
ATOM    194  HE1 HID    13      50.121  33.142  29.814  1.00  0.00           H  
ATOM    195  NE2 HID    13      49.239  31.259  29.436  1.00  0.00           N  
ATOM    196  CD2 HID    13      48.137  30.666  29.924  1.00  0.00           C  
ATOM    197  HD2 HID    13      47.800  29.644  29.761  1.00  0.00           H  
ATOM    198  C   HID    13      45.008  29.053  31.071  1.00  0.00           C  
ATOM    199  O   HID    13      44.720  29.389  29.935  1.00  0.00           O  
ATOM    200  N   HID    14      44.584  27.852  31.531  1.00  0.00           N  
ATOM    201  H   HID    14      44.583  27.594  32.509  1.00  0.00           H  
ATOM    202  CA  HID    14      44.419  26.711  30.633  1.00  0.00           C  
ATOM    203  HA  HID    14      45.260  26.774  29.946  1.00  0.00           H  
ATOM    204  CB  HID    14      44.505  25.324  31.396  1.00  0.00           C  
ATOM    205  HB2 HID    14      44.737  24.539  30.679  1.00  0.00           H  
ATOM    206  HB3 HID    14      45.279  25.453  32.149  1.00  0.00           H  
ATOM    207  CG  HID    14      43.273  24.859  32.064  1.00  0.00           C  
ATOM    208  ND1 HID    14      42.830  25.288  33.285  1.00  0.00           N  
ATOM    209  HD1 HID    14      43.142  26.146  33.754  1.00  0.00           H  
ATOM    210  CE1 HID    14      41.887  24.401  33.693  1.00  0.00           C  
ATOM    211  HE1 HID    14      41.281  24.548  34.573  1.00  0.00           H  
ATOM    212  NE2 HID    14      41.717  23.418  32.785  1.00  0.00           N  
ATOM    213  CD2 HID    14      42.613  23.677  31.773  1.00  0.00           C  
ATOM    214  HD2 HID    14      42.741  23.131  30.840  1.00  0.00           H  
ATOM    215  C   HID    14      43.095  26.768  29.940  1.00  0.00           C  
ATOM    216  O   HID    14      42.963  26.009  28.998  1.00  0.00           O  
ATOM    217  N   GLN    15      42.099  27.575  30.374  1.00  0.00           N  
ATOM    218  H   GLN    15      42.360  28.350  30.969  1.00  0.00           H  
ATOM    219  CA  GLN    15      40.927  27.794  29.561  1.00  0.00           C  
ATOM    220  HA  GLN    15      41.191  27.629  28.519  1.00  0.00           H  
ATOM    221  CB  GLN    15      39.753  26.818  29.971  1.00  0.00           C  
ATOM    222  HB2 GLN    15      40.166  25.850  30.248  1.00  0.00           H  
ATOM    223  HB3 GLN    15      39.106  27.261  30.725  1.00  0.00           H  
ATOM    224  CG  GLN    15      38.759  26.696  28.749  1.00  0.00           C  
ATOM    225  HG2 GLN    15      38.256  27.623  28.479  1.00  0.00           H  
ATOM    226  HG3 GLN    15      39.348  26.491  27.858  1.00  0.00           H  
ATOM    227  CD  GLN    15      37.738  25.623  28.820  1.00  0.00           C  
ATOM    228  OE1 GLN    15      37.900  24.629  29.473  1.00  0.00           O  
ATOM    229  NE2 GLN    15      36.667  25.808  28.144  1.00  0.00           N  
ATOM    230 HE21 GLN    15      35.884  25.169  28.116  1.00  0.00           H  
ATOM    231 HE22 GLN    15      36.555  26.692  27.667  1.00  0.00           H  
ATOM    232  C   GLN    15      40.625  29.323  29.560  1.00  0.00           C  
ATOM    233  O   GLN    15      39.606  29.861  30.065  1.00  0.00           O  
ATOM    234  N   LYS    16      41.546  30.075  28.933  1.00  0.00           N  
ATOM    235  H   LYS    16      42.436  29.638  28.732  1.00  0.00           H  
ATOM    236  CA  LYS    16      41.322  31.481  28.494  1.00  0.00           C  
ATOM    237  HA  LYS    16      40.383  31.583  27.956  1.00  0.00           H  
ATOM    238  CB  LYS    16      41.169  32.406  29.730  1.00  0.00           C  
ATOM    239  HB2 LYS    16      40.417  31.994  30.399  1.00  0.00           H  
ATOM    240  HB3 LYS    16      42.145  32.391  30.211  1.00  0.00           H  
ATOM    241  CG  LYS    16      40.822  33.779  29.374  1.00  0.00           C  
ATOM    242  HG2 LYS    16      41.663  34.454  29.522  1.00  0.00           H  
ATOM    243  HG3 LYS    16      40.452  33.870  28.355  1.00  0.00           H  
ATOM    244  CD  LYS    16      39.801  34.230  30.340  1.00  0.00           C  
ATOM    245  HD2 LYS    16      40.173  34.104  31.355  1.00  0.00           H  
ATOM    246  HD3 LYS    16      39.695  35.313  30.338  1.00  0.00           H  
ATOM    247  CE  LYS    16      38.457  33.568  30.270  1.00  0.00           C  
ATOM    248  HE2 LYS    16      38.529  32.490  30.388  1.00  0.00           H  
ATOM    249  HE3 LYS    16      37.974  34.040  31.122  1.00  0.00           H  
ATOM    250  NZ  LYS    16      37.650  33.952  29.075  1.00  0.00           N  
ATOM    251  HZ1 LYS    16      37.615  34.984  28.988  1.00  0.00           H  
ATOM    252  HZ2 LYS    16      38.096  33.565  28.225  1.00  0.00           H  
ATOM    253  HZ3 LYS    16      36.711  33.572  29.292  1.00  0.00           H  
ATOM    254  C   LYS    16      42.472  31.819  27.499  1.00  0.00           C  
ATOM    255  O   LYS    16      43.490  32.413  27.806  1.00  0.00           O  
ATOM    256  N   LEU    17      42.271  31.465  26.231  1.00  0.00           N  
ATOM    257  H   LEU    17      41.460  30.896  26.032  1.00  0.00           H  
ATOM    258  CA  LEU    17      43.373  31.412  25.235  1.00  0.00           C  
ATOM    259  HA  LEU    17      44.229  30.974  25.743  1.00  0.00           H  
ATOM    260  CB  LEU    17      42.809  30.659  24.058  1.00  0.00           C  
ATOM    261  HB2 LEU    17      42.233  29.804  24.407  1.00  0.00           H  
ATOM    262  HB3 LEU    17      42.109  31.320  23.551  1.00  0.00           H  
ATOM    263  CG  LEU    17      43.759  30.257  22.941  1.00  0.00           C  
ATOM    264  HG  LEU    17      44.000  31.176  22.409  1.00  0.00           H  
ATOM    265  CD1 LEU    17      45.000  29.506  23.423  1.00  0.00           C  
ATOM    266 HD11 LEU    17      45.456  30.132  24.188  1.00  0.00           H  
ATOM    267 HD12 LEU    17      44.709  28.594  23.941  1.00  0.00           H  
ATOM    268 HD13 LEU    17      45.704  29.329  22.613  1.00  0.00           H  
ATOM    269  CD2 LEU    17      43.116  29.395  21.925  1.00  0.00           C  
ATOM    270 HD21 LEU    17      43.760  29.541  21.059  1.00  0.00           H  
ATOM    271 HD22 LEU    17      43.059  28.389  22.334  1.00  0.00           H  
ATOM    272 HD23 LEU    17      42.100  29.759  21.785  1.00  0.00           H  
ATOM    273  C   LEU    17      43.787  32.855  24.852  1.00  0.00           C  
ATOM    274  O   LEU    17      44.761  32.972  24.160  1.00  0.00           O  
ATOM    275  N   VAL    18      43.140  33.914  25.339  1.00  0.00           N  
ATOM    276  H   VAL    18      42.188  33.833  25.669  1.00  0.00           H  
ATOM    277  CA  VAL    18      43.638  35.271  24.913  1.00  0.00           C  
ATOM    278  HA  VAL    18      44.154  35.168  23.961  1.00  0.00           H  
ATOM    279  CB  VAL    18      42.621  36.397  24.990  1.00  0.00           C  
ATOM    280  HB  VAL    18      43.134  37.305  24.681  1.00  0.00           H  
ATOM    281  CG1 VAL    18      41.402  36.191  24.082  1.00  0.00           C  
ATOM    282 HG11 VAL    18      41.710  36.107  23.042  1.00  0.00           H  
ATOM    283 HG12 VAL    18      40.852  35.280  24.311  1.00  0.00           H  
ATOM    284 HG13 VAL    18      40.766  37.074  24.077  1.00  0.00           H  
ATOM    285  CG2 VAL    18      42.053  36.718  26.432  1.00  0.00           C  
ATOM    286 HG21 VAL    18      41.700  35.793  26.885  1.00  0.00           H  
ATOM    287 HG22 VAL    18      42.870  37.090  27.047  1.00  0.00           H  
ATOM    288 HG23 VAL    18      41.274  37.477  26.398  1.00  0.00           H  
ATOM    289  C   VAL    18      44.764  35.735  25.891  1.00  0.00           C  
ATOM    290  O   VAL    18      45.649  36.548  25.465  1.00  0.00           O  
ATOM    291  N   PHE    19      44.795  35.088  27.087  1.00  0.00           N  
ATOM    292  H   PHE    19      44.024  34.515  27.404  1.00  0.00           H  
ATOM    293  CA  PHE    19      45.878  35.350  28.072  1.00  0.00           C  
ATOM    294  HA  PHE    19      46.215  36.384  28.084  1.00  0.00           H  
ATOM    295  CB  PHE    19      45.531  34.858  29.486  1.00  0.00           C  
ATOM    296  HB2 PHE    19      45.416  33.777  29.531  1.00  0.00           H  
ATOM    297  HB3 PHE    19      46.421  35.006  30.094  1.00  0.00           H  
ATOM    298  CG  PHE    19      44.398  35.538  30.160  1.00  0.00           C  
ATOM    299  CD1 PHE    19      43.813  36.740  29.747  1.00  0.00           C  
ATOM    300  HD1 PHE    19      44.234  37.129  28.827  1.00  0.00           H  
ATOM    301  CE1 PHE    19      42.716  37.247  30.421  1.00  0.00           C  
ATOM    302  HE1 PHE    19      42.225  38.100  29.969  1.00  0.00           H  
ATOM    303  CZ  PHE    19      42.133  36.549  31.479  1.00  0.00           C  
ATOM    304  HZ  PHE    19      41.259  36.833  32.054  1.00  0.00           H  
ATOM    305  CE2 PHE    19      42.843  35.442  31.975  1.00  0.00           C  
ATOM    306  HE2 PHE    19      42.453  34.884  32.817  1.00  0.00           H  
ATOM    307  CD2 PHE    19      43.957  34.980  31.345  1.00  0.00           C  
ATOM    308  HD2 PHE    19      44.537  34.135  31.697  1.00  0.00           H  
ATOM    309  C   PHE    19      47.168  34.629  27.655  1.00  0.00           C  
ATOM    310  O   PHE    19      48.265  35.158  27.825  1.00  0.00           O  
ATOM    311  N   PHE    20      46.964  33.498  26.952  1.00  0.00           N  
ATOM    312  H   PHE    20      46.122  32.938  26.972  1.00  0.00           H  
ATOM    313  CA  PHE    20      48.105  32.843  26.391  1.00  0.00           C  
ATOM    314  HA  PHE    20      48.830  32.626  27.172  1.00  0.00           H  
ATOM    315  CB  PHE    20      47.595  31.468  25.818  1.00  0.00           C  
ATOM    316  HB2 PHE    20      47.134  30.873  26.603  1.00  0.00           H  
ATOM    317  HB3 PHE    20      46.911  31.637  24.988  1.00  0.00           H  
ATOM    318  CG  PHE    20      48.676  30.651  25.193  1.00  0.00           C  
ATOM    319  CD1 PHE    20      49.610  29.912  25.996  1.00  0.00           C  
ATOM    320  HD1 PHE    20      49.654  29.940  27.078  1.00  0.00           H  
ATOM    321  CE1 PHE    20      50.652  29.277  25.341  1.00  0.00           C  
ATOM    322  HE1 PHE    20      51.411  28.734  25.892  1.00  0.00           H  
ATOM    323  CZ  PHE    20      50.787  29.313  24.012  1.00  0.00           C  
ATOM    324  HZ  PHE    20      51.599  28.816  23.496  1.00  0.00           H  
ATOM    325  CE2 PHE    20      49.825  29.921  23.210  1.00  0.00           C  
ATOM    326  HE2 PHE    20      49.944  29.925  22.133  1.00  0.00           H  
ATOM    327  CD2 PHE    20      48.756  30.575  23.820  1.00  0.00           C  
ATOM    328  HD2 PHE    20      47.979  31.061  23.243  1.00  0.00           H  
ATOM    329  C   PHE    20      48.757  33.710  25.290  1.00  0.00           C  
ATOM    330  O   PHE    20      50.004  33.690  25.215  1.00  0.00           O  
ATOM    331  N   ALA    21      47.987  34.353  24.394  1.00  0.00           N  
ATOM    332  H   ALA    21      47.014  34.089  24.323  1.00  0.00           H  
ATOM    333  CA  ALA    21      48.529  35.067  23.265  1.00  0.00           C  
ATOM    334  HA  ALA    21      49.259  34.484  22.708  1.00  0.00           H  
ATOM    335  CB  ALA    21      47.289  35.492  22.490  1.00  0.00           C  
ATOM    336  HB1 ALA    21      46.507  36.056  22.995  1.00  0.00           H  
ATOM    337  HB2 ALA    21      47.644  36.191  21.735  1.00  0.00           H  
ATOM    338  HB3 ALA    21      46.947  34.571  22.022  1.00  0.00           H  
ATOM    339  C   ALA    21      49.282  36.253  23.815  1.00  0.00           C  
ATOM    340  O   ALA    21      50.285  36.601  23.227  1.00  0.00           O  
ATOM    341  N   GLU    22      48.702  36.880  24.913  1.00  0.00           N  
ATOM    342  H   GLU    22      47.775  36.531  25.119  1.00  0.00           H  
ATOM    343  CA  GLU    22      49.321  37.982  25.598  1.00  0.00           C  
ATOM    344  HA  GLU    22      49.391  38.833  24.924  1.00  0.00           H  
ATOM    345  CB  GLU    22      48.394  38.432  26.835  1.00  0.00           C  
ATOM    346  HB2 GLU    22      47.342  38.272  26.610  1.00  0.00           H  
ATOM    347  HB3 GLU    22      48.648  37.797  27.682  1.00  0.00           H  
ATOM    348  CG  GLU    22      48.664  39.851  27.350  1.00  0.00           C  
ATOM    349  HG2 GLU    22      48.062  40.062  28.231  1.00  0.00           H  
ATOM    350  HG3 GLU    22      49.703  39.903  27.668  1.00  0.00           H  
ATOM    351  CD  GLU    22      48.256  40.928  26.259  1.00  0.00           C  
ATOM    352  OE1 GLU    22      47.189  40.758  25.554  1.00  0.00           O  
ATOM    353  OE2 GLU    22      48.901  42.060  26.337  1.00  0.00           O  
ATOM    354  C   GLU    22      50.785  37.604  25.914  1.00  0.00           C  
ATOM    355  O   GLU    22      51.726  38.234  25.497  1.00  0.00           O  
ATOM    356  N   ASP    23      50.846  36.605  26.819  1.00  0.00           N  
ATOM    357  H   ASP    23      49.941  36.402  27.221  1.00  0.00           H  
ATOM    358  CA  ASP    23      51.978  36.270  27.580  1.00  0.00           C  
ATOM    359  HA  ASP    23      52.413  37.207  27.919  1.00  0.00           H  
ATOM    360  CB  ASP    23      51.550  35.389  28.759  1.00  0.00           C  
ATOM    361  HB2 ASP    23      50.548  35.677  29.073  1.00  0.00           H  
ATOM    362  HB3 ASP    23      51.648  34.343  28.475  1.00  0.00           H  
ATOM    363  CG  ASP    23      52.415  35.589  30.025  1.00  0.00           C  
ATOM    364  OD1 ASP    23      53.126  36.634  30.068  1.00  0.00           O  
ATOM    365  OD2 ASP    23      52.381  34.777  31.003  1.00  0.00           O  
ATOM    366  C   ASP    23      52.972  35.549  26.618  1.00  0.00           C  
ATOM    367  O   ASP    23      54.165  35.848  26.661  1.00  0.00           O  
ATOM    368  N   VAL    24      52.476  34.629  25.755  1.00  0.00           N  
ATOM    369  H   VAL    24      51.468  34.572  25.708  1.00  0.00           H  
ATOM    370  CA  VAL    24      53.253  33.667  24.953  1.00  0.00           C  
ATOM    371  HA  VAL    24      54.288  33.941  25.141  1.00  0.00           H  
ATOM    372  CB  VAL    24      53.154  32.269  25.602  1.00  0.00           C  
ATOM    373  HB  VAL    24      52.143  32.037  25.930  1.00  0.00           H  
ATOM    374  CG1 VAL    24      53.702  31.051  24.808  1.00  0.00           C  
ATOM    375 HG11 VAL    24      53.758  30.155  25.424  1.00  0.00           H  
ATOM    376 HG12 VAL    24      52.997  30.786  24.023  1.00  0.00           H  
ATOM    377 HG13 VAL    24      54.715  31.193  24.436  1.00  0.00           H  
ATOM    378  CG2 VAL    24      54.023  32.258  26.880  1.00  0.00           C  
ATOM    379 HG21 VAL    24      55.086  32.160  26.669  1.00  0.00           H  
ATOM    380 HG22 VAL    24      53.767  33.134  27.473  1.00  0.00           H  
ATOM    381 HG23 VAL    24      53.807  31.455  27.581  1.00  0.00           H  
ATOM    382  C   VAL    24      52.977  33.636  23.432  1.00  0.00           C  
ATOM    383  O   VAL    24      53.905  33.659  22.612  1.00  0.00           O  
ATOM    384  N   GLY    25      51.682  33.435  23.058  1.00  0.00           N  
ATOM    385  H   GLY    25      50.991  33.369  23.794  1.00  0.00           H  
ATOM    386  CA  GLY    25      51.315  32.959  21.761  1.00  0.00           C  
ATOM    387  HA2 GLY    25      51.806  31.995  21.654  1.00  0.00           H  
ATOM    388  HA3 GLY    25      50.228  32.932  21.795  1.00  0.00           H  
ATOM    389  C   GLY    25      51.637  33.836  20.625  1.00  0.00           C  
ATOM    390  O   GLY    25      51.851  33.342  19.546  1.00  0.00           O  
ATOM    391  N   SER    26      51.736  35.180  20.887  1.00  0.00           N  
ATOM    392  H   SER    26      51.390  35.498  21.782  1.00  0.00           H  
ATOM    393  CA  SER    26      51.914  36.107  19.803  1.00  0.00           C  
ATOM    394  HA  SER    26      51.826  35.644  18.822  1.00  0.00           H  
ATOM    395  CB  SER    26      50.961  37.331  19.948  1.00  0.00           C  
ATOM    396  HB2 SER    26      51.120  38.096  19.190  1.00  0.00           H  
ATOM    397  HB3 SER    26      49.943  36.960  20.045  1.00  0.00           H  
ATOM    398  OG  SER    26      51.156  38.040  21.138  1.00  0.00           O  
ATOM    399  HG  SER    26      50.444  37.725  21.716  1.00  0.00           H  
ATOM    400  C   SER    26      53.354  36.556  19.664  1.00  0.00           C  
ATOM    401  O   SER    26      53.631  37.356  18.745  1.00  0.00           O  
ATOM    402  N   ASN    27      54.350  36.055  20.481  1.00  0.00           N  
ATOM    403  H   ASN    27      54.213  35.109  20.812  1.00  0.00           H  
ATOM    404  CA  ASN    27      55.624  36.695  20.465  1.00  0.00           C  
ATOM    405  HA  ASN    27      55.822  37.057  19.459  1.00  0.00           H  
ATOM    406  CB  ASN    27      55.604  37.924  21.361  1.00  0.00           C  
ATOM    407  HB2 ASN    27      56.583  38.394  21.423  1.00  0.00           H  
ATOM    408  HB3 ASN    27      55.013  38.671  20.835  1.00  0.00           H  
ATOM    409  CG  ASN    27      54.976  37.593  22.643  1.00  0.00           C  
ATOM    410  OD1 ASN    27      55.526  36.907  23.570  1.00  0.00           O  
ATOM    411  ND2 ASN    27      53.815  38.137  22.949  1.00  0.00           N  
ATOM    412 HD21 ASN    27      53.299  37.860  23.773  1.00  0.00           H  
ATOM    413 HD22 ASN    27      53.257  38.641  22.273  1.00  0.00           H  
ATOM    414  C   ASN    27      56.822  35.734  20.734  1.00  0.00           C  
ATOM    415  O   ASN    27      57.985  36.066  20.513  1.00  0.00           O  
ATOM    416  N   LYS    28      56.507  34.456  21.191  1.00  0.00           N  
ATOM    417  H   LYS    28      55.569  34.081  21.241  1.00  0.00           H  
ATOM    418  CA  LYS    28      57.396  33.512  21.662  1.00  0.00           C  
ATOM    419  HA  LYS    28      58.237  33.438  20.977  1.00  0.00           H  
ATOM    420  CB  LYS    28      58.061  33.980  22.976  1.00  0.00           C  
ATOM    421  HB2 LYS    28      58.873  33.271  23.127  1.00  0.00           H  
ATOM    422  HB3 LYS    28      58.431  34.989  22.805  1.00  0.00           H  
ATOM    423  CG  LYS    28      57.092  34.109  24.188  1.00  0.00           C  
ATOM    424  HG2 LYS    28      56.114  34.435  23.841  1.00  0.00           H  
ATOM    425  HG3 LYS    28      56.936  33.190  24.749  1.00  0.00           H  
ATOM    426  CD  LYS    28      57.558  35.072  25.270  1.00  0.00           C  
ATOM    427  HD2 LYS    28      57.687  36.027  24.765  1.00  0.00           H  
ATOM    428  HD3 LYS    28      56.759  35.232  25.991  1.00  0.00           H  
ATOM    429  CE  LYS    28      58.865  34.581  25.874  1.00  0.00           C  
ATOM    430  HE2 LYS    28      58.672  33.605  26.312  1.00  0.00           H  
ATOM    431  HE3 LYS    28      59.564  34.409  25.058  1.00  0.00           H  
ATOM    432  NZ  LYS    28      59.508  35.475  26.844  1.00  0.00           N  
ATOM    433  HZ1 LYS    28      58.900  35.496  27.682  1.00  0.00           H  
ATOM    434  HZ2 LYS    28      60.489  35.240  27.079  1.00  0.00           H  
ATOM    435  HZ3 LYS    28      59.451  36.414  26.409  1.00  0.00           H  
ATOM    436  C   LYS    28      56.794  32.079  21.850  1.00  0.00           C  
ATOM    437  O   LYS    28      56.932  31.277  22.773  1.00  0.00           O  
ATOM    438  N   GLY    29      55.959  31.778  20.807  1.00  0.00           N  
ATOM    439  H   GLY    29      55.974  32.466  20.066  1.00  0.00           H  
ATOM    440  CA  GLY    29      54.956  30.798  20.898  1.00  0.00           C  
ATOM    441  HA2 GLY    29      54.218  31.044  21.659  1.00  0.00           H  
ATOM    442  HA3 GLY    29      54.430  30.671  19.954  1.00  0.00           H  
ATOM    443  C   GLY    29      55.484  29.380  21.288  1.00  0.00           C  
ATOM    444  O   GLY    29      56.451  28.866  20.729  1.00  0.00           O  
ATOM    445  N   ALA    30      54.772  28.699  22.255  1.00  0.00           N  
ATOM    446  H   ALA    30      53.886  29.120  22.500  1.00  0.00           H  
ATOM    447  CA  ALA    30      55.018  27.431  22.671  1.00  0.00           C  
ATOM    448  HA  ALA    30      56.029  27.062  22.514  1.00  0.00           H  
ATOM    449  CB  ALA    30      54.588  27.264  24.148  1.00  0.00           C  
ATOM    450  HB1 ALA    30      53.545  27.449  24.398  1.00  0.00           H  
ATOM    451  HB2 ALA    30      54.901  26.273  24.469  1.00  0.00           H  
ATOM    452  HB3 ALA    30      55.144  27.915  24.820  1.00  0.00           H  
ATOM    453  C   ALA    30      54.029  26.572  21.824  1.00  0.00           C  
ATOM    454  O   ALA    30      52.927  27.003  21.498  1.00  0.00           O  
ATOM    455  N   ILE    31      54.396  25.214  21.728  1.00  0.00           N  
ATOM    456  H   ILE    31      55.220  24.927  22.239  1.00  0.00           H  
ATOM    457  CA  ILE    31      53.952  24.351  20.616  1.00  0.00           C  
ATOM    458  HA  ILE    31      53.321  24.904  19.923  1.00  0.00           H  
ATOM    459  CB  ILE    31      55.241  23.839  19.835  1.00  0.00           C  
ATOM    460  HB  ILE    31      55.905  23.260  20.473  1.00  0.00           H  
ATOM    461  CG2 ILE    31      54.765  22.926  18.659  1.00  0.00           C  
ATOM    462 HG21 ILE    31      55.563  22.343  18.204  1.00  0.00           H  
ATOM    463 HG22 ILE    31      54.156  22.198  19.191  1.00  0.00           H  
ATOM    464 HG23 ILE    31      54.136  23.430  17.928  1.00  0.00           H  
ATOM    465  CG1 ILE    31      56.023  25.001  19.228  1.00  0.00           C  
ATOM    466 HG12 ILE    31      55.554  25.198  18.266  1.00  0.00           H  
ATOM    467 HG13 ILE    31      55.850  25.952  19.727  1.00  0.00           H  
ATOM    468  CD1 ILE    31      57.512  24.609  19.193  1.00  0.00           C  
ATOM    469 HD11 ILE    31      58.100  25.399  18.731  1.00  0.00           H  
ATOM    470 HD12 ILE    31      57.890  24.359  20.182  1.00  0.00           H  
ATOM    471 HD13 ILE    31      57.650  23.744  18.547  1.00  0.00           H  
ATOM    472  C   ILE    31      52.971  23.250  21.119  1.00  0.00           C  
ATOM    473  O   ILE    31      51.874  23.036  20.554  1.00  0.00           O  
ATOM    474  N   ILE    32      53.308  22.628  22.239  1.00  0.00           N  
ATOM    475  H   ILE    32      54.291  22.710  22.460  1.00  0.00           H  
ATOM    476  CA  ILE    32      52.409  21.920  23.192  1.00  0.00           C  
ATOM    477  HA  ILE    32      52.973  21.199  23.779  1.00  0.00           H  
ATOM    478  CB  ILE    32      51.933  22.838  24.318  1.00  0.00           C  
ATOM    479  HB  ILE    32      51.473  22.307  25.149  1.00  0.00           H  
ATOM    480  CG2 ILE    32      53.204  23.510  24.984  1.00  0.00           C  
ATOM    481 HG21 ILE    32      54.024  22.812  25.142  1.00  0.00           H  
ATOM    482 HG22 ILE    32      53.521  24.342  24.358  1.00  0.00           H  
ATOM    483 HG23 ILE    32      52.878  23.835  25.970  1.00  0.00           H  
ATOM    484  CG1 ILE    32      50.846  23.804  23.858  1.00  0.00           C  
ATOM    485 HG12 ILE    32      51.252  24.473  23.103  1.00  0.00           H  
ATOM    486 HG13 ILE    32      49.975  23.280  23.470  1.00  0.00           H  
ATOM    487  CD1 ILE    32      50.230  24.549  25.029  1.00  0.00           C  
ATOM    488 HD11 ILE    32      50.347  23.997  25.959  1.00  0.00           H  
ATOM    489 HD12 ILE    32      50.776  25.488  25.097  1.00  0.00           H  
ATOM    490 HD13 ILE    32      49.185  24.728  24.784  1.00  0.00           H  
ATOM    491  C   ILE    32      51.364  20.945  22.592  1.00  0.00           C  
ATOM    492  O   ILE    32      50.256  20.808  23.158  1.00  0.00           O  
ATOM    493  N   GLY    33      51.767  20.205  21.540  1.00  0.00           N  
ATOM    494  H   GLY    33      52.767  20.089  21.442  1.00  0.00           H  
ATOM    495  CA  GLY    33      50.946  19.262  20.831  1.00  0.00           C  
ATOM    496  HA2 GLY    33      51.622  18.702  20.189  1.00  0.00           H  
ATOM    497  HA3 GLY    33      50.620  18.474  21.506  1.00  0.00           H  
ATOM    498  C   GLY    33      49.789  19.864  19.991  1.00  0.00           C  
ATOM    499  O   GLY    33      48.997  19.081  19.361  1.00  0.00           O  
ATOM    500  N   LEU    34      49.734  21.164  19.945  1.00  0.00           N  
ATOM    501  H   LEU    34      50.418  21.699  20.464  1.00  0.00           H  
ATOM    502  CA  LEU    34      48.488  21.782  19.684  1.00  0.00           C  
ATOM    503  HA  LEU    34      47.762  21.055  19.326  1.00  0.00           H  
ATOM    504  CB  LEU    34      47.984  22.344  21.085  1.00  0.00           C  
ATOM    505  HB2 LEU    34      47.872  21.542  21.811  1.00  0.00           H  
ATOM    506  HB3 LEU    34      48.753  23.026  21.443  1.00  0.00           H  
ATOM    507  CG  LEU    34      46.664  23.065  20.939  1.00  0.00           C  
ATOM    508  HG  LEU    34      46.912  23.970  20.389  1.00  0.00           H  
ATOM    509  CD1 LEU    34      45.566  22.279  20.332  1.00  0.00           C  
ATOM    510 HD11 LEU    34      45.791  22.146  19.276  1.00  0.00           H  
ATOM    511 HD12 LEU    34      45.388  21.354  20.876  1.00  0.00           H  
ATOM    512 HD13 LEU    34      44.651  22.862  20.422  1.00  0.00           H  
ATOM    513  CD2 LEU    34      46.099  23.501  22.266  1.00  0.00           C  
ATOM    514 HD21 LEU    34      46.929  23.861  22.870  1.00  0.00           H  
ATOM    515 HD22 LEU    34      45.474  24.380  22.116  1.00  0.00           H  
ATOM    516 HD23 LEU    34      45.556  22.733  22.814  1.00  0.00           H  
ATOM    517  C   LEU    34      48.714  22.901  18.644  1.00  0.00           C  
ATOM    518  O   LEU    34      48.062  22.952  17.594  1.00  0.00           O  
ATOM    519  N   MET    35      49.579  23.929  18.941  1.00  0.00           N  
ATOM    520  H   MET    35      50.222  23.869  19.719  1.00  0.00           H  
ATOM    521  CA  MET    35      49.451  25.261  18.335  1.00  0.00           C  
ATOM    522  HA  MET    35      48.399  25.517  18.437  1.00  0.00           H  
ATOM    523  CB  MET    35      50.282  26.296  19.109  1.00  0.00           C  
ATOM    524  HB2 MET    35      51.351  26.090  19.117  1.00  0.00           H  
ATOM    525  HB3 MET    35      50.073  27.273  18.678  1.00  0.00           H  
ATOM    526  CG  MET    35      49.747  26.499  20.565  1.00  0.00           C  
ATOM    527  HG2 MET    35      50.011  25.654  21.197  1.00  0.00           H  
ATOM    528  HG3 MET    35      50.344  27.326  20.941  1.00  0.00           H  
ATOM    529  SD  MET    35      47.980  26.946  20.686  1.00  0.00           S  
ATOM    530  CE  MET    35      47.700  26.792  22.474  1.00  0.00           C  
ATOM    531  HE1 MET    35      47.901  27.814  22.785  1.00  0.00           H  
ATOM    532  HE2 MET    35      46.663  26.628  22.759  1.00  0.00           H  
ATOM    533  HE3 MET    35      48.288  25.983  22.902  1.00  0.00           H  
ATOM    534  C   MET    35      50.037  25.160  16.899  1.00  0.00           C  
ATOM    535  O   MET    35      50.949  24.392  16.651  1.00  0.00           O  
ATOM    536  N   VAL    36      49.491  26.067  16.078  1.00  0.00           N  
ATOM    537  H   VAL    36      48.812  26.609  16.596  1.00  0.00           H  
ATOM    538  CA  VAL    36      49.766  26.291  14.690  1.00  0.00           C  
ATOM    539  HA  VAL    36      50.807  26.088  14.447  1.00  0.00           H  
ATOM    540  CB  VAL    36      48.975  25.361  13.769  1.00  0.00           C  
ATOM    541  HB  VAL    36      48.921  25.736  12.749  1.00  0.00           H  
ATOM    542  CG1 VAL    36      49.511  23.934  13.765  1.00  0.00           C  
ATOM    543 HG11 VAL    36      49.220  23.175  14.488  1.00  0.00           H  
ATOM    544 HG12 VAL    36      49.296  23.653  12.735  1.00  0.00           H  
ATOM    545 HG13 VAL    36      50.593  23.924  13.881  1.00  0.00           H  
ATOM    546  CG2 VAL    36      47.503  25.282  14.208  1.00  0.00           C  
ATOM    547 HG21 VAL    36      47.383  24.660  15.093  1.00  0.00           H  
ATOM    548 HG22 VAL    36      47.053  26.261  14.358  1.00  0.00           H  
ATOM    549 HG23 VAL    36      46.900  24.895  13.388  1.00  0.00           H  
ATOM    550  C   VAL    36      49.438  27.802  14.322  1.00  0.00           C  
ATOM    551  O   VAL    36      48.530  28.407  14.845  1.00  0.00           O  
ATOM    552  N   GLY    37      50.103  28.253  13.301  1.00  0.00           N  
ATOM    553  H   GLY    37      50.960  27.836  12.963  1.00  0.00           H  
ATOM    554  CA  GLY    37      49.796  29.506  12.617  1.00  0.00           C  
ATOM    555  HA2 GLY    37      50.352  29.494  11.682  1.00  0.00           H  
ATOM    556  HA3 GLY    37      48.756  29.566  12.302  1.00  0.00           H  
ATOM    557  C   GLY    37      50.148  30.676  13.483  1.00  0.00           C  
ATOM    558  O   GLY    37      51.229  30.764  14.093  1.00  0.00           O  
ATOM    559  N   GLY    38      49.144  31.623  13.639  1.00  0.00           N  
ATOM    560  H   GLY    38      48.312  31.436  13.095  1.00  0.00           H  
ATOM    561  CA  GLY    38      49.395  32.812  14.449  1.00  0.00           C  
ATOM    562  HA2 GLY    38      50.398  33.173  14.236  1.00  0.00           H  
ATOM    563  HA3 GLY    38      48.673  33.578  14.176  1.00  0.00           H  
ATOM    564  C   GLY    38      49.334  32.719  15.944  1.00  0.00           C  
ATOM    565  O   GLY    38      49.645  33.626  16.726  1.00  0.00           O  
ATOM    566  N   VAL    39      48.822  31.488  16.376  1.00  0.00           N  
ATOM    567  H   VAL    39      48.251  30.938  15.749  1.00  0.00           H  
ATOM    568  CA  VAL    39      48.937  31.130  17.779  1.00  0.00           C  
ATOM    569  HA  VAL    39      48.954  31.996  18.438  1.00  0.00           H  
ATOM    570  CB  VAL    39      47.755  30.311  18.182  1.00  0.00           C  
ATOM    571  HB  VAL    39      47.979  29.257  18.028  1.00  0.00           H  
ATOM    572  CG1 VAL    39      47.425  30.472  19.731  1.00  0.00           C  
ATOM    573 HG11 VAL    39      48.306  30.096  20.248  1.00  0.00           H  
ATOM    574 HG12 VAL    39      47.480  31.554  19.839  1.00  0.00           H  
ATOM    575 HG13 VAL    39      46.519  29.960  20.047  1.00  0.00           H  
ATOM    576  CG2 VAL    39      46.437  30.723  17.437  1.00  0.00           C  
ATOM    577 HG21 VAL    39      46.408  30.378  16.405  1.00  0.00           H  
ATOM    578 HG22 VAL    39      45.663  30.076  17.844  1.00  0.00           H  
ATOM    579 HG23 VAL    39      46.097  31.751  17.547  1.00  0.00           H  
ATOM    580  C   VAL    39      50.318  30.464  18.080  1.00  0.00           C  
ATOM    581  O   VAL    39      50.401  29.766  19.062  1.00  0.00           O  
ATOM    582  N   VAL    40      51.385  30.771  17.267  1.00  0.00           N  
ATOM    583  H   VAL    40      51.175  31.293  16.427  1.00  0.00           H  
ATOM    584  CA  VAL    40      52.749  30.347  17.577  1.00  0.00           C  
ATOM    585  HA  VAL    40      52.990  30.525  18.622  1.00  0.00           H  
ATOM    586  CB  VAL    40      52.882  28.824  17.340  1.00  0.00           C  
ATOM    587  HB  VAL    40      52.088  28.343  17.909  1.00  0.00           H  
ATOM    588  CG1 VAL    40      52.669  28.368  15.873  1.00  0.00           C  
ATOM    589 HG11 VAL    40      51.758  28.767  15.432  1.00  0.00           H  
ATOM    590 HG12 VAL    40      53.499  28.719  15.263  1.00  0.00           H  
ATOM    591 HG13 VAL    40      52.500  27.304  15.718  1.00  0.00           H  
ATOM    592  CG2 VAL    40      54.144  28.084  17.881  1.00  0.00           C  
ATOM    593 HG21 VAL    40      53.829  27.058  18.062  1.00  0.00           H  
ATOM    594 HG22 VAL    40      54.925  28.090  17.123  1.00  0.00           H  
ATOM    595 HG23 VAL    40      54.441  28.655  18.758  1.00  0.00           H  
ATOM    596  C   VAL    40      53.805  31.187  16.814  1.00  0.00           C  
ATOM    597  O   VAL    40      54.788  30.702  16.218  1.00  0.00           O  
ATOM    598  N   ILE    41      53.537  32.543  16.819  1.00  0.00           N  
ATOM    599  H   ILE    41      53.010  32.894  17.607  1.00  0.00           H  
ATOM    600  CA  ILE    41      54.486  33.542  16.332  1.00  0.00           C  
ATOM    601  HA  ILE    41      55.036  33.252  15.439  1.00  0.00           H  
ATOM    602  CB  ILE    41      53.825  34.905  16.161  1.00  0.00           C  
ATOM    603  HB  ILE    41      53.373  35.130  17.125  1.00  0.00           H  
ATOM    604  CG2 ILE    41      54.794  36.075  15.906  1.00  0.00           C  
ATOM    605 HG21 ILE    41      55.397  35.712  15.076  1.00  0.00           H  
ATOM    606 HG22 ILE    41      54.299  36.999  15.612  1.00  0.00           H  
ATOM    607 HG23 ILE    41      55.470  36.188  16.750  1.00  0.00           H  
ATOM    608  CG1 ILE    41      52.779  35.002  15.004  1.00  0.00           C  
ATOM    609 HG12 ILE    41      53.199  35.363  14.067  1.00  0.00           H  
ATOM    610 HG13 ILE    41      52.391  33.989  14.913  1.00  0.00           H  
ATOM    611  CD1 ILE    41      51.543  35.929  15.256  1.00  0.00           C  
ATOM    612 HD11 ILE    41      51.004  36.116  14.329  1.00  0.00           H  
ATOM    613 HD12 ILE    41      50.926  35.497  16.041  1.00  0.00           H  
ATOM    614 HD13 ILE    41      51.815  36.931  15.580  1.00  0.00           H  
ATOM    615  C   ILE    41      55.558  33.583  17.424  1.00  0.00           C  
ATOM    616  O   ILE    41      55.244  33.560  18.564  1.00  0.00           O  
ATOM    617  N   ALA    42      56.860  33.569  16.928  1.00  0.00           N  
ATOM    618  H   ALA    42      57.009  33.942  16.000  1.00  0.00           H  
ATOM    619  CA  ALA    42      57.955  33.417  17.793  1.00  0.00           C  
ATOM    620  HA  ALA    42      57.701  33.848  18.759  1.00  0.00           H  
ATOM    621  CB  ALA    42      58.338  31.948  17.935  1.00  0.00           C  
ATOM    622  HB1 ALA    42      59.205  31.779  18.570  1.00  0.00           H  
ATOM    623  HB2 ALA    42      57.492  31.325  18.223  1.00  0.00           H  
ATOM    624  HB3 ALA    42      58.711  31.573  16.984  1.00  0.00           H  
ATOM    625  C   ALA    42      59.079  34.280  17.236  1.00  0.00           C  
ATOM    626  O   ALA    42      58.783  35.350  16.594  1.00  0.00           O  
ATOM    627  OXT ALA    42      60.257  34.130  17.580  1.00  0.00           O  
TER     628      ALA    42 
ATOM    628  N   ASP    43      26.301  29.108  16.575  1.00  0.00           N  
ATOM    629  H1  ASP    43      25.642  29.710  16.051  1.00  0.00           H  
ATOM    630  H2  ASP    43      27.167  29.677  16.590  1.00  0.00           H  
ATOM    631  H3  ASP    43      25.956  29.077  17.551  1.00  0.00           H  
ATOM    632  CA  ASP    43      26.417  27.758  15.930  1.00  0.00           C  
ATOM    633  HA  ASP    43      27.180  27.346  16.585  1.00  0.00           H  
ATOM    634  CB  ASP    43      25.187  26.898  16.106  1.00  0.00           C  
ATOM    635  HB2 ASP    43      25.189  25.911  15.650  1.00  0.00           H  
ATOM    636  HB3 ASP    43      25.033  26.863  17.183  1.00  0.00           H  
ATOM    637  CG  ASP    43      23.911  27.619  15.600  1.00  0.00           C  
ATOM    638  OD1 ASP    43      23.494  28.615  16.183  1.00  0.00           O  
ATOM    639  OD2 ASP    43      23.365  27.130  14.572  1.00  0.00           O  
ATOM    640  C   ASP    43      26.929  27.858  14.523  1.00  0.00           C  
ATOM    641  O   ASP    43      26.385  28.649  13.776  1.00  0.00           O  
ATOM    642  N   ALA    44      28.055  27.052  14.240  1.00  0.00           N  
ATOM    643  H   ALA    44      28.201  26.262  14.854  1.00  0.00           H  
ATOM    644  CA  ALA    44      28.338  26.736  12.801  1.00  0.00           C  
ATOM    645  HA  ALA    44      29.060  25.923  12.830  1.00  0.00           H  
ATOM    646  CB  ALA    44      27.104  25.981  12.194  1.00  0.00           C  
ATOM    647  HB1 ALA    44      26.864  25.181  12.891  1.00  0.00           H  
ATOM    648  HB2 ALA    44      26.289  26.698  12.123  1.00  0.00           H  
ATOM    649  HB3 ALA    44      27.436  25.543  11.254  1.00  0.00           H  
ATOM    650  C   ALA    44      28.979  27.926  11.983  1.00  0.00           C  
ATOM    651  O   ALA    44      28.931  27.900  10.730  1.00  0.00           O  
ATOM    652  N   GLU    45      29.610  28.869  12.643  1.00  0.00           N  
ATOM    653  H   GLU    45      29.494  28.873  13.647  1.00  0.00           H  
ATOM    654  CA  GLU    45      30.085  30.069  12.014  1.00  0.00           C  
ATOM    655  HA  GLU    45      29.536  30.046  11.076  1.00  0.00           H  
ATOM    656  CB  GLU    45      29.673  31.259  12.894  1.00  0.00           C  
ATOM    657  HB2 GLU    45      30.023  32.203  12.481  1.00  0.00           H  
ATOM    658  HB3 GLU    45      28.586  31.292  12.934  1.00  0.00           H  
ATOM    659  CG  GLU    45      30.232  31.242  14.291  1.00  0.00           C  
ATOM    660  HG2 GLU    45      31.155  30.671  14.373  1.00  0.00           H  
ATOM    661  HG3 GLU    45      30.494  32.260  14.571  1.00  0.00           H  
ATOM    662  CD  GLU    45      29.217  30.759  15.265  1.00  0.00           C  
ATOM    663  OE1 GLU    45      29.310  29.584  15.765  1.00  0.00           O  
ATOM    664  OE2 GLU    45      28.163  31.364  15.558  1.00  0.00           O  
ATOM    665  C   GLU    45      31.567  30.004  11.726  1.00  0.00           C  
ATOM    666  O   GLU    45      32.014  30.939  11.024  1.00  0.00           O  
ATOM    667  N   PHE    46      32.374  29.090  12.340  1.00  0.00           N  
ATOM    668  H   PHE    46      31.946  28.687  13.163  1.00  0.00           H  
ATOM    669  CA  PHE    46      33.836  29.372  12.418  1.00  0.00           C  
ATOM    670  HA  PHE    46      33.991  30.350  12.868  1.00  0.00           H  
ATOM    671  CB  PHE    46      34.481  28.284  13.325  1.00  0.00           C  
ATOM    672  HB2 PHE    46      33.786  28.126  14.147  1.00  0.00           H  
ATOM    673  HB3 PHE    46      34.620  27.282  12.926  1.00  0.00           H  
ATOM    674  CG  PHE    46      35.882  28.705  13.720  1.00  0.00           C  
ATOM    675  CD1 PHE    46      36.960  27.866  13.409  1.00  0.00           C  
ATOM    676  HD1 PHE    46      36.826  26.937  12.867  1.00  0.00           H  
ATOM    677  CE1 PHE    46      38.184  28.160  13.922  1.00  0.00           C  
ATOM    678  HE1 PHE    46      39.096  27.594  13.772  1.00  0.00           H  
ATOM    679  CZ  PHE    46      38.432  29.249  14.714  1.00  0.00           C  
ATOM    680  HZ  PHE    46      39.416  29.506  15.087  1.00  0.00           H  
ATOM    681  CE2 PHE    46      37.305  30.063  15.049  1.00  0.00           C  
ATOM    682  HE2 PHE    46      37.363  30.928  15.698  1.00  0.00           H  
ATOM    683  CD2 PHE    46      36.087  29.886  14.460  1.00  0.00           C  
ATOM    684  HD2 PHE    46      35.361  30.645  14.727  1.00  0.00           H  
ATOM    685  C   PHE    46      34.486  29.286  11.059  1.00  0.00           C  
ATOM    686  O   PHE    46      35.610  29.784  10.817  1.00  0.00           O  
ATOM    687  N   ARG    47      33.919  28.470  10.076  1.00  0.00           N  
ATOM    688  H   ARG    47      32.982  28.160  10.294  1.00  0.00           H  
ATOM    689  CA  ARG    47      34.431  28.370   8.685  1.00  0.00           C  
ATOM    690  HA  ARG    47      35.353  28.936   8.580  1.00  0.00           H  
ATOM    691  CB  ARG    47      34.785  26.991   8.230  1.00  0.00           C  
ATOM    692  HB2 ARG    47      33.904  26.359   8.322  1.00  0.00           H  
ATOM    693  HB3 ARG    47      35.068  26.989   7.179  1.00  0.00           H  
ATOM    694  CG  ARG    47      35.936  26.513   9.073  1.00  0.00           C  
ATOM    695  HG2 ARG    47      36.786  27.181   8.945  1.00  0.00           H  
ATOM    696  HG3 ARG    47      35.650  26.487  10.122  1.00  0.00           H  
ATOM    697  CD  ARG    47      36.379  25.111   8.790  1.00  0.00           C  
ATOM    698  HD2 ARG    47      36.818  24.523   9.594  1.00  0.00           H  
ATOM    699  HD3 ARG    47      35.478  24.573   8.505  1.00  0.00           H  
ATOM    700  NE  ARG    47      37.345  25.131   7.674  1.00  0.00           N  
ATOM    701  HE  ARG    47      37.391  26.068   7.271  1.00  0.00           H  
ATOM    702  CZ  ARG    47      38.036  24.106   7.207  1.00  0.00           C  
ATOM    703  NH1 ARG    47      38.890  24.293   6.262  1.00  0.00           N  
ATOM    704 HH11 ARG    47      39.115  25.214   5.883  1.00  0.00           H  
ATOM    705 HH12 ARG    47      39.485  23.509   5.990  1.00  0.00           H  
ATOM    706  NH2 ARG    47      37.889  22.866   7.673  1.00  0.00           N  
ATOM    707 HH21 ARG    47      37.328  22.698   8.509  1.00  0.00           H  
ATOM    708 HH22 ARG    47      38.571  22.135   7.464  1.00  0.00           H  
ATOM    709  C   ARG    47      33.305  28.898   7.739  1.00  0.00           C  
ATOM    710  O   ARG    47      33.525  28.899   6.553  1.00  0.00           O  
ATOM    711  N   HID    48      32.224  29.520   8.350  1.00  0.00           N  
ATOM    712  H   HID    48      32.130  29.547   9.356  1.00  0.00           H  
ATOM    713  CA  HID    48      31.396  30.511   7.549  1.00  0.00           C  
ATOM    714  HA  HID    48      31.066  30.111   6.593  1.00  0.00           H  
ATOM    715  CB  HID    48      30.062  30.803   8.255  1.00  0.00           C  
ATOM    716  HB2 HID    48      29.669  29.838   8.568  1.00  0.00           H  
ATOM    717  HB3 HID    48      30.173  31.421   9.143  1.00  0.00           H  
ATOM    718  CG  HID    48      29.044  31.501   7.360  1.00  0.00           C  
ATOM    719  ND1 HID    48      28.813  32.827   7.514  1.00  0.00           N  
ATOM    720  HD1 HID    48      29.265  33.357   8.267  1.00  0.00           H  
ATOM    721  CE1 HID    48      27.877  33.132   6.570  1.00  0.00           C  
ATOM    722  HE1 HID    48      27.650  34.152   6.301  1.00  0.00           H  
ATOM    723  NE2 HID    48      27.509  32.017   5.875  1.00  0.00           N  
ATOM    724  CD2 HID    48      28.226  30.981   6.376  1.00  0.00           C  
ATOM    725  HD2 HID    48      28.132  29.948   6.044  1.00  0.00           H  
ATOM    726  C   HID    48      32.173  31.820   7.373  1.00  0.00           C  
ATOM    727  O   HID    48      32.479  32.331   6.321  1.00  0.00           O  
ATOM    728  N   ASP    49      32.678  32.330   8.545  1.00  0.00           N  
ATOM    729  H   ASP    49      32.279  32.155   9.457  1.00  0.00           H  
ATOM    730  CA  ASP    49      33.802  33.242   8.534  1.00  0.00           C  
ATOM    731  HA  ASP    49      33.443  34.134   8.026  1.00  0.00           H  
ATOM    732  CB  ASP    49      33.941  33.648   9.962  1.00  0.00           C  
ATOM    733  HB2 ASP    49      33.043  33.704  10.575  1.00  0.00           H  
ATOM    734  HB3 ASP    49      34.535  32.902  10.485  1.00  0.00           H  
ATOM    735  CG  ASP    49      34.743  34.957  10.011  1.00  0.00           C  
ATOM    736  OD1 ASP    49      35.931  34.966  10.373  1.00  0.00           O  
ATOM    737  OD2 ASP    49      34.198  36.022   9.636  1.00  0.00           O  
ATOM    738  C   ASP    49      35.111  32.822   7.852  1.00  0.00           C  
ATOM    739  O   ASP    49      35.503  31.684   7.947  1.00  0.00           O  
ATOM    740  N   SER    50      35.813  33.803   7.211  1.00  0.00           N  
ATOM    741  H   SER    50      35.385  34.719   7.242  1.00  0.00           H  
ATOM    742  CA  SER    50      37.162  33.668   6.780  1.00  0.00           C  
ATOM    743  HA  SER    50      37.611  32.851   7.340  1.00  0.00           H  
ATOM    744  CB  SER    50      37.240  33.462   5.279  1.00  0.00           C  
ATOM    745  HB2 SER    50      38.260  33.358   4.915  1.00  0.00           H  
ATOM    746  HB3 SER    50      36.686  32.564   5.018  1.00  0.00           H  
ATOM    747  OG  SER    50      36.764  34.662   4.604  1.00  0.00           O  
ATOM    748  HG  SER    50      36.575  34.428   3.682  1.00  0.00           H  
ATOM    749  C   SER    50      38.000  34.877   7.167  1.00  0.00           C  
ATOM    750  O   SER    50      39.115  35.115   6.701  1.00  0.00           O  
ATOM    751  N   GLY    51      37.620  35.538   8.290  1.00  0.00           N  
ATOM    752  H   GLY    51      36.919  35.203   8.937  1.00  0.00           H  
ATOM    753  CA  GLY    51      38.242  36.760   8.738  1.00  0.00           C  
ATOM    754  HA2 GLY    51      38.425  37.470   7.935  1.00  0.00           H  
ATOM    755  HA3 GLY    51      37.642  37.173   9.546  1.00  0.00           H  
ATOM    756  C   GLY    51      39.693  36.497   9.247  1.00  0.00           C  
ATOM    757  O   GLY    51      40.608  37.318   8.981  1.00  0.00           O  
ATOM    758  N   TYR    52      39.865  35.348   9.941  1.00  0.00           N  
ATOM    759  H   TYR    52      39.171  34.636  10.129  1.00  0.00           H  
ATOM    760  CA  TYR    52      41.154  35.111  10.495  1.00  0.00           C  
ATOM    761  HA  TYR    52      41.473  36.044  10.955  1.00  0.00           H  
ATOM    762  CB  TYR    52      41.128  34.033  11.576  1.00  0.00           C  
ATOM    763  HB2 TYR    52      42.159  33.770  11.805  1.00  0.00           H  
ATOM    764  HB3 TYR    52      40.718  34.436  12.500  1.00  0.00           H  
ATOM    765  CG  TYR    52      40.342  32.729  11.287  1.00  0.00           C  
ATOM    766  CD1 TYR    52      39.034  32.652  11.702  1.00  0.00           C  
ATOM    767  HD1 TYR    52      38.537  33.527  12.104  1.00  0.00           H  
ATOM    768  CE1 TYR    52      38.415  31.451  11.514  1.00  0.00           C  
ATOM    769  HE1 TYR    52      37.395  31.287  11.842  1.00  0.00           H  
ATOM    770  CZ  TYR    52      39.049  30.344  10.939  1.00  0.00           C  
ATOM    771  OH  TYR    52      38.384  29.183  10.824  1.00  0.00           O  
ATOM    772  HH  TYR    52      37.487  29.186  11.190  1.00  0.00           H  
ATOM    773  CE2 TYR    52      40.331  30.490  10.464  1.00  0.00           C  
ATOM    774  HE2 TYR    52      40.813  29.613  10.050  1.00  0.00           H  
ATOM    775  CD2 TYR    52      40.962  31.683  10.654  1.00  0.00           C  
ATOM    776  HD2 TYR    52      41.973  31.754  10.271  1.00  0.00           H  
ATOM    777  C   TYR    52      42.139  34.659   9.436  1.00  0.00           C  
ATOM    778  O   TYR    52      43.298  34.323   9.778  1.00  0.00           O  
ATOM    779  N   GLU    53      41.741  34.628   8.122  1.00  0.00           N  
ATOM    780  H   GLU    53      40.822  34.887   7.789  1.00  0.00           H  
ATOM    781  CA  GLU    53      42.693  34.401   7.067  1.00  0.00           C  
ATOM    782  HA  GLU    53      43.295  33.550   7.378  1.00  0.00           H  
ATOM    783  CB  GLU    53      42.068  34.244   5.733  1.00  0.00           C  
ATOM    784  HB2 GLU    53      41.258  33.518   5.706  1.00  0.00           H  
ATOM    785  HB3 GLU    53      41.595  35.191   5.482  1.00  0.00           H  
ATOM    786  CG  GLU    53      42.907  33.964   4.482  1.00  0.00           C  
ATOM    787  HG2 GLU    53      42.341  34.004   3.554  1.00  0.00           H  
ATOM    788  HG3 GLU    53      43.591  34.809   4.468  1.00  0.00           H  
ATOM    789  CD  GLU    53      43.804  32.696   4.425  1.00  0.00           C  
ATOM    790  OE1 GLU    53      43.431  31.651   5.040  1.00  0.00           O  
ATOM    791  OE2 GLU    53      44.952  32.764   3.834  1.00  0.00           O  
ATOM    792  C   GLU    53      43.695  35.599   7.045  1.00  0.00           C  
ATOM    793  O   GLU    53      44.892  35.363   7.080  1.00  0.00           O  
ATOM    794  N   VAL    54      43.148  36.835   7.167  1.00  0.00           N  
ATOM    795  H   VAL    54      42.171  36.995   7.374  1.00  0.00           H  
ATOM    796  CA  VAL    54      44.062  37.969   7.319  1.00  0.00           C  
ATOM    797  HA  VAL    54      44.978  37.746   6.778  1.00  0.00           H  
ATOM    798  CB  VAL    54      43.406  39.249   6.643  1.00  0.00           C  
ATOM    799  HB  VAL    54      42.505  39.329   7.247  1.00  0.00           H  
ATOM    800  CG1 VAL    54      44.221  40.527   6.725  1.00  0.00           C  
ATOM    801 HG11 VAL    54      44.384  40.795   7.767  1.00  0.00           H  
ATOM    802 HG12 VAL    54      45.134  40.527   6.133  1.00  0.00           H  
ATOM    803 HG13 VAL    54      43.687  41.440   6.469  1.00  0.00           H  
ATOM    804  CG2 VAL    54      43.095  39.090   5.207  1.00  0.00           C  
ATOM    805 HG21 VAL    54      42.383  38.290   5.013  1.00  0.00           H  
ATOM    806 HG22 VAL    54      42.505  39.910   4.801  1.00  0.00           H  
ATOM    807 HG23 VAL    54      43.980  38.997   4.580  1.00  0.00           H  
ATOM    808  C   VAL    54      44.283  38.261   8.804  1.00  0.00           C  
ATOM    809  O   VAL    54      45.388  38.466   9.262  1.00  0.00           O  
ATOM    810  N   HID    55      43.217  38.091   9.674  1.00  0.00           N  
ATOM    811  H   HID    55      42.252  37.903   9.440  1.00  0.00           H  
ATOM    812  CA  HID    55      43.404  38.331  11.085  1.00  0.00           C  
ATOM    813  HA  HID    55      44.141  39.113  11.250  1.00  0.00           H  
ATOM    814  CB  HID    55      42.111  38.798  11.744  1.00  0.00           C  
ATOM    815  HB2 HID    55      41.329  38.047  11.651  1.00  0.00           H  
ATOM    816  HB3 HID    55      42.252  39.009  12.802  1.00  0.00           H  
ATOM    817  CG  HID    55      41.660  40.103  11.207  1.00  0.00           C  
ATOM    818  ND1 HID    55      41.900  41.420  11.675  1.00  0.00           N  
ATOM    819  HD1 HID    55      42.386  41.646  12.550  1.00  0.00           H  
ATOM    820  CE1 HID    55      41.066  42.222  11.010  1.00  0.00           C  
ATOM    821  HE1 HID    55      41.032  43.282  11.204  1.00  0.00           H  
ATOM    822  NE2 HID    55      40.286  41.535  10.180  1.00  0.00           N  
ATOM    823  CD2 HID    55      40.725  40.226  10.270  1.00  0.00           C  
ATOM    824  HD2 HID    55      40.229  39.471   9.663  1.00  0.00           H  
ATOM    825  C   HID    55      43.932  37.093  11.823  1.00  0.00           C  
ATOM    826  O   HID    55      43.342  36.491  12.690  1.00  0.00           O  
ATOM    827  N   HID    56      45.165  36.709  11.529  1.00  0.00           N  
ATOM    828  H   HID    56      45.724  37.309  10.937  1.00  0.00           H  
ATOM    829  CA  HID    56      45.574  35.330  11.817  1.00  0.00           C  
ATOM    830  HA  HID    56      44.699  34.691  11.721  1.00  0.00           H  
ATOM    831  CB  HID    56      46.576  34.962  10.723  1.00  0.00           C  
ATOM    832  HB2 HID    56      46.853  33.920  10.869  1.00  0.00           H  
ATOM    833  HB3 HID    56      46.030  35.042   9.785  1.00  0.00           H  
ATOM    834  CG  HID    56      47.751  35.780  10.748  1.00  0.00           C  
ATOM    835  ND1 HID    56      47.933  36.895   9.902  1.00  0.00           N  
ATOM    836  HD1 HID    56      47.317  37.297   9.185  1.00  0.00           H  
ATOM    837  CE1 HID    56      49.237  37.108   9.927  1.00  0.00           C  
ATOM    838  HE1 HID    56      49.686  37.933   9.397  1.00  0.00           H  
ATOM    839  NE2 HID    56      49.923  36.334  10.709  1.00  0.00           N  
ATOM    840  CD2 HID    56      49.035  35.427  11.250  1.00  0.00           C  
ATOM    841  HD2 HID    56      49.194  34.557  11.884  1.00  0.00           H  
ATOM    842  C   HID    56      46.141  35.247  13.274  1.00  0.00           C  
ATOM    843  O   HID    56      45.989  34.291  14.000  1.00  0.00           O  
ATOM    844  N   GLN    57      46.784  36.383  13.739  1.00  0.00           N  
ATOM    845  H   GLN    57      46.707  37.253  13.229  1.00  0.00           H  
ATOM    846  CA  GLN    57      47.264  36.498  15.139  1.00  0.00           C  
ATOM    847  HA  GLN    57      47.915  35.699  15.488  1.00  0.00           H  
ATOM    848  CB  GLN    57      47.955  37.871  15.388  1.00  0.00           C  
ATOM    849  HB2 GLN    57      48.683  38.033  14.596  1.00  0.00           H  
ATOM    850  HB3 GLN    57      47.245  38.691  15.479  1.00  0.00           H  
ATOM    851  CG  GLN    57      48.686  37.952  16.673  1.00  0.00           C  
ATOM    852  HG2 GLN    57      48.010  38.237  17.477  1.00  0.00           H  
ATOM    853  HG3 GLN    57      49.193  37.015  16.891  1.00  0.00           H  
ATOM    854  CD  GLN    57      49.783  39.033  16.784  1.00  0.00           C  
ATOM    855  OE1 GLN    57      50.686  39.028  15.961  1.00  0.00           O  
ATOM    856  NE2 GLN    57      49.795  39.900  17.732  1.00  0.00           N  
ATOM    857 HE21 GLN    57      50.474  40.648  17.784  1.00  0.00           H  
ATOM    858 HE22 GLN    57      49.089  39.988  18.450  1.00  0.00           H  
ATOM    859  C   GLN    57      45.988  36.489  16.043  1.00  0.00           C  
ATOM    860  O   GLN    57      46.025  35.955  17.173  1.00  0.00           O  
ATOM    861  N   LYS    58      44.907  37.222  15.629  1.00  0.00           N  
ATOM    862  H   LYS    58      45.021  37.773  14.789  1.00  0.00           H  
ATOM    863  CA  LYS    58      43.630  37.346  16.337  1.00  0.00           C  
ATOM    864  HA  LYS    58      43.941  37.478  17.370  1.00  0.00           H  
ATOM    865  CB  LYS    58      42.798  38.645  15.889  1.00  0.00           C  
ATOM    866  HB2 LYS    58      43.454  39.464  15.601  1.00  0.00           H  
ATOM    867  HB3 LYS    58      42.318  38.313  14.971  1.00  0.00           H  
ATOM    868  CG  LYS    58      41.874  39.143  16.930  1.00  0.00           C  
ATOM    869  HG2 LYS    58      41.209  38.346  17.260  1.00  0.00           H  
ATOM    870  HG3 LYS    58      42.397  39.555  17.790  1.00  0.00           H  
ATOM    871  CD  LYS    58      41.021  40.285  16.357  1.00  0.00           C  
ATOM    872  HD2 LYS    58      41.776  40.973  15.980  1.00  0.00           H  
ATOM    873  HD3 LYS    58      40.410  39.919  15.535  1.00  0.00           H  
ATOM    874  CE  LYS    58      40.139  40.837  17.379  1.00  0.00           C  
ATOM    875  HE2 LYS    58      39.513  40.021  17.731  1.00  0.00           H  
ATOM    876  HE3 LYS    58      40.459  41.149  18.370  1.00  0.00           H  
ATOM    877  NZ  LYS    58      39.185  41.783  16.808  1.00  0.00           N  
ATOM    878  HZ1 LYS    58      38.851  42.371  17.592  1.00  0.00           H  
ATOM    879  HZ2 LYS    58      39.626  42.393  16.096  1.00  0.00           H  
ATOM    880  HZ3 LYS    58      38.423  41.237  16.369  1.00  0.00           H  
ATOM    881  C   LYS    58      42.736  36.086  16.370  1.00  0.00           C  
ATOM    882  O   LYS    58      41.606  36.149  16.802  1.00  0.00           O  
ATOM    883  N   LEU    59      43.304  34.954  15.888  1.00  0.00           N  
ATOM    884  H   LEU    59      44.286  34.769  15.737  1.00  0.00           H  
ATOM    885  CA  LEU    59      42.365  33.734  15.804  1.00  0.00           C  
ATOM    886  HA  LEU    59      41.512  33.997  15.183  1.00  0.00           H  
ATOM    887  CB  LEU    59      43.105  32.547  15.074  1.00  0.00           C  
ATOM    888  HB2 LEU    59      43.162  32.761  14.008  1.00  0.00           H  
ATOM    889  HB3 LEU    59      44.132  32.477  15.428  1.00  0.00           H  
ATOM    890  CG  LEU    59      42.426  31.193  15.237  1.00  0.00           C  
ATOM    891  HG  LEU    59      41.399  31.190  15.598  1.00  0.00           H  
ATOM    892  CD1 LEU    59      42.428  30.514  13.916  1.00  0.00           C  
ATOM    893 HD11 LEU    59      43.382  30.535  13.392  1.00  0.00           H  
ATOM    894 HD12 LEU    59      42.004  29.512  13.942  1.00  0.00           H  
ATOM    895 HD13 LEU    59      41.744  31.087  13.293  1.00  0.00           H  
ATOM    896  CD2 LEU    59      43.269  30.428  16.235  1.00  0.00           C  
ATOM    897 HD21 LEU    59      44.234  30.096  15.859  1.00  0.00           H  
ATOM    898 HD22 LEU    59      43.440  31.089  17.082  1.00  0.00           H  
ATOM    899 HD23 LEU    59      42.783  29.527  16.605  1.00  0.00           H  
ATOM    900  C   LEU    59      41.883  33.293  17.265  1.00  0.00           C  
ATOM    901  O   LEU    59      40.740  32.865  17.402  1.00  0.00           O  
ATOM    902  N   VAL    60      42.739  33.517  18.310  1.00  0.00           N  
ATOM    903  H   VAL    60      43.622  34.008  18.279  1.00  0.00           H  
ATOM    904  CA  VAL    60      42.334  33.222  19.659  1.00  0.00           C  
ATOM    905  HA  VAL    60      42.165  32.153  19.764  1.00  0.00           H  
ATOM    906  CB  VAL    60      43.478  33.564  20.654  1.00  0.00           C  
ATOM    907  HB  VAL    60      43.189  33.184  21.632  1.00  0.00           H  
ATOM    908  CG1 VAL    60      44.777  32.818  20.359  1.00  0.00           C  
ATOM    909 HG11 VAL    60      44.657  31.738  20.408  1.00  0.00           H  
ATOM    910 HG12 VAL    60      45.209  32.985  19.374  1.00  0.00           H  
ATOM    911 HG13 VAL    60      45.538  32.985  21.119  1.00  0.00           H  
ATOM    912  CG2 VAL    60      43.840  35.048  20.709  1.00  0.00           C  
ATOM    913 HG21 VAL    60      44.510  35.163  21.559  1.00  0.00           H  
ATOM    914 HG22 VAL    60      44.212  35.390  19.746  1.00  0.00           H  
ATOM    915 HG23 VAL    60      42.987  35.623  21.065  1.00  0.00           H  
ATOM    916  C   VAL    60      41.067  33.966  20.108  1.00  0.00           C  
ATOM    917  O   VAL    60      40.489  33.544  21.080  1.00  0.00           O  
ATOM    918  N   PHE    61      40.678  35.090  19.381  1.00  0.00           N  
ATOM    919  H   PHE    61      41.018  35.185  18.433  1.00  0.00           H  
ATOM    920  CA  PHE    61      39.515  35.847  19.939  1.00  0.00           C  
ATOM    921  HA  PHE    61      39.504  35.861  21.026  1.00  0.00           H  
ATOM    922  CB  PHE    61      39.486  37.297  19.476  1.00  0.00           C  
ATOM    923  HB2 PHE    61      39.652  37.265  18.401  1.00  0.00           H  
ATOM    924  HB3 PHE    61      38.506  37.732  19.662  1.00  0.00           H  
ATOM    925  CG  PHE    61      40.437  38.162  20.183  1.00  0.00           C  
ATOM    926  CD1 PHE    61      41.750  38.026  19.924  1.00  0.00           C  
ATOM    927  HD1 PHE    61      42.168  37.316  19.220  1.00  0.00           H  
ATOM    928  CE1 PHE    61      42.708  38.890  20.558  1.00  0.00           C  
ATOM    929  HE1 PHE    61      43.725  38.711  20.232  1.00  0.00           H  
ATOM    930  CZ  PHE    61      42.351  39.874  21.455  1.00  0.00           C  
ATOM    931  HZ  PHE    61      43.045  40.620  21.824  1.00  0.00           H  
ATOM    932  CE2 PHE    61      41.017  39.963  21.751  1.00  0.00           C  
ATOM    933  HE2 PHE    61      40.596  40.761  22.350  1.00  0.00           H  
ATOM    934  CD2 PHE    61      40.035  39.164  21.104  1.00  0.00           C  
ATOM    935  HD2 PHE    61      38.987  39.417  21.210  1.00  0.00           H  
ATOM    936  C   PHE    61      38.247  35.159  19.513  1.00  0.00           C  
ATOM    937  O   PHE    61      37.536  34.661  20.308  1.00  0.00           O  
ATOM    938  N   PHE    62      37.997  35.137  18.198  1.00  0.00           N  
ATOM    939  H   PHE    62      38.660  35.564  17.566  1.00  0.00           H  
ATOM    940  CA  PHE    62      36.888  34.427  17.654  1.00  0.00           C  
ATOM    941  HA  PHE    62      36.043  34.970  18.069  1.00  0.00           H  
ATOM    942  CB  PHE    62      36.843  34.682  16.134  1.00  0.00           C  
ATOM    943  HB2 PHE    62      36.669  35.753  16.053  1.00  0.00           H  
ATOM    944  HB3 PHE    62      37.861  34.619  15.753  1.00  0.00           H  
ATOM    945  CG  PHE    62      35.765  34.042  15.265  1.00  0.00           C  
ATOM    946  CD1 PHE    62      36.111  33.744  14.027  1.00  0.00           C  
ATOM    947  HD1 PHE    62      37.172  33.815  13.821  1.00  0.00           H  
ATOM    948  CE1 PHE    62      35.263  33.097  13.114  1.00  0.00           C  
ATOM    949  HE1 PHE    62      35.607  32.677  12.176  1.00  0.00           H  
ATOM    950  CZ  PHE    62      33.909  33.038  13.507  1.00  0.00           C  
ATOM    951  HZ  PHE    62      33.167  32.797  12.755  1.00  0.00           H  
ATOM    952  CE2 PHE    62      33.555  33.469  14.784  1.00  0.00           C  
ATOM    953  HE2 PHE    62      32.526  33.429  15.120  1.00  0.00           H  
ATOM    954  CD2 PHE    62      34.445  34.045  15.676  1.00  0.00           C  
ATOM    955  HD2 PHE    62      34.148  34.346  16.673  1.00  0.00           H  
ATOM    956  C   PHE    62      36.821  32.978  18.122  1.00  0.00           C  
ATOM    957  O   PHE    62      35.727  32.415  18.277  1.00  0.00           O  
ATOM    958  N   ALA    63      37.952  32.334  18.316  1.00  0.00           N  
ATOM    959  H   ALA    63      38.880  32.737  18.301  1.00  0.00           H  
ATOM    960  CA  ALA    63      38.032  30.953  18.760  1.00  0.00           C  
ATOM    961  HA  ALA    63      37.476  30.378  18.024  1.00  0.00           H  
ATOM    962  CB  ALA    63      39.439  30.443  18.658  1.00  0.00           C  
ATOM    963  HB1 ALA    63      40.062  31.031  19.330  1.00  0.00           H  
ATOM    964  HB2 ALA    63      39.609  29.400  18.918  1.00  0.00           H  
ATOM    965  HB3 ALA    63      39.830  30.562  17.649  1.00  0.00           H  
ATOM    966  C   ALA    63      37.564  30.723  20.238  1.00  0.00           C  
ATOM    967  O   ALA    63      37.170  29.625  20.592  1.00  0.00           O  
ATOM    968  N   GLU    64      37.601  31.733  21.087  1.00  0.00           N  
ATOM    969  H   GLU    64      37.908  32.660  20.824  1.00  0.00           H  
ATOM    970  CA  GLU    64      36.939  31.531  22.423  1.00  0.00           C  
ATOM    971  HA  GLU    64      36.742  30.477  22.608  1.00  0.00           H  
ATOM    972  CB  GLU    64      37.816  32.243  23.529  1.00  0.00           C  
ATOM    973  HB2 GLU    64      38.810  31.843  23.336  1.00  0.00           H  
ATOM    974  HB3 GLU    64      37.800  33.323  23.392  1.00  0.00           H  
ATOM    975  CG  GLU    64      37.446  31.915  24.977  1.00  0.00           C  
ATOM    976  HG2 GLU    64      36.740  32.658  25.341  1.00  0.00           H  
ATOM    977  HG3 GLU    64      36.951  30.948  25.039  1.00  0.00           H  
ATOM    978  CD  GLU    64      38.657  32.029  25.869  1.00  0.00           C  
ATOM    979  OE1 GLU    64      39.571  31.214  25.782  1.00  0.00           O  
ATOM    980  OE2 GLU    64      38.690  32.946  26.639  1.00  0.00           O  
ATOM    981  C   GLU    64      35.537  32.120  22.333  1.00  0.00           C  
ATOM    982  O   GLU    64      34.697  31.749  23.114  1.00  0.00           O  
ATOM    983  N   ASP    65      35.166  32.926  21.306  1.00  0.00           N  
ATOM    984  H   ASP    65      35.828  33.368  20.682  1.00  0.00           H  
ATOM    985  CA  ASP    65      33.806  33.379  21.123  1.00  0.00           C  
ATOM    986  HA  ASP    65      33.387  33.714  22.069  1.00  0.00           H  
ATOM    987  CB  ASP    65      33.730  34.505  20.092  1.00  0.00           C  
ATOM    988  HB2 ASP    65      34.514  35.199  20.386  1.00  0.00           H  
ATOM    989  HB3 ASP    65      33.968  34.061  19.127  1.00  0.00           H  
ATOM    990  CG  ASP    65      32.447  35.236  20.073  1.00  0.00           C  
ATOM    991  OD1 ASP    65      31.751  35.571  21.089  1.00  0.00           O  
ATOM    992  OD2 ASP    65      32.100  35.477  18.873  1.00  0.00           O  
ATOM    993  C   ASP    65      32.908  32.204  20.496  1.00  0.00           C  
ATOM    994  O   ASP    65      31.758  32.112  20.828  1.00  0.00           O  
ATOM    995  N   VAL    66      33.413  31.341  19.645  1.00  0.00           N  
ATOM    996  H   VAL    66      34.341  31.593  19.335  1.00  0.00           H  
ATOM    997  CA  VAL    66      32.773  29.995  19.303  1.00  0.00           C  
ATOM    998  HA  VAL    66      31.698  30.101  19.425  1.00  0.00           H  
ATOM    999  CB  VAL    66      33.006  29.546  17.897  1.00  0.00           C  
ATOM   1000  HB  VAL    66      32.276  28.788  17.620  1.00  0.00           H  
ATOM   1001  CG1 VAL    66      32.661  30.612  16.956  1.00  0.00           C  
ATOM   1002 HG11 VAL    66      32.540  30.234  15.943  1.00  0.00           H  
ATOM   1003 HG12 VAL    66      31.748  31.137  17.231  1.00  0.00           H  
ATOM   1004 HG13 VAL    66      33.489  31.309  16.844  1.00  0.00           H  
ATOM   1005  CG2 VAL    66      34.367  28.956  17.671  1.00  0.00           C  
ATOM   1006 HG21 VAL    66      34.473  28.673  16.625  1.00  0.00           H  
ATOM   1007 HG22 VAL    66      35.030  29.698  18.110  1.00  0.00           H  
ATOM   1008 HG23 VAL    66      34.473  28.042  18.252  1.00  0.00           H  
ATOM   1009  C   VAL    66      33.279  28.974  20.296  1.00  0.00           C  
ATOM   1010  O   VAL    66      32.625  27.916  20.429  1.00  0.00           O  
ATOM   1011  N   GLY    67      34.397  29.138  21.094  1.00  0.00           N  
ATOM   1012  H   GLY    67      34.983  29.891  20.758  1.00  0.00           H  
ATOM   1013  CA  GLY    67      34.956  28.033  22.054  1.00  0.00           C  
ATOM   1014  HA2 GLY    67      34.784  27.069  21.581  1.00  0.00           H  
ATOM   1015  HA3 GLY    67      36.039  27.990  22.150  1.00  0.00           H  
ATOM   1016  C   GLY    67      34.268  28.104  23.425  1.00  0.00           C  
ATOM   1017  O   GLY    67      34.744  27.465  24.407  1.00  0.00           O  
ATOM   1018  N   SER    68      33.166  28.818  23.537  1.00  0.00           N  
ATOM   1019  H   SER    68      32.752  29.161  22.681  1.00  0.00           H  
ATOM   1020  CA  SER    68      32.277  28.822  24.649  1.00  0.00           C  
ATOM   1021  HA  SER    68      32.786  29.426  25.397  1.00  0.00           H  
ATOM   1022  CB  SER    68      30.984  29.525  24.346  1.00  0.00           C  
ATOM   1023  HB2 SER    68      30.266  29.341  25.141  1.00  0.00           H  
ATOM   1024  HB3 SER    68      31.115  30.604  24.299  1.00  0.00           H  
ATOM   1025  OG  SER    68      30.487  29.024  23.156  1.00  0.00           O  
ATOM   1026  HG  SER    68      29.882  29.651  22.731  1.00  0.00           H  
ATOM   1027  C   SER    68      32.010  27.423  25.129  1.00  0.00           C  
ATOM   1028  O   SER    68      32.059  27.146  26.341  1.00  0.00           O  
ATOM   1029  N   ASN    69      31.661  26.478  24.184  1.00  0.00           N  
ATOM   1030  H   ASN    69      31.467  26.781  23.239  1.00  0.00           H  
ATOM   1031  CA  ASN    69      30.993  25.283  24.576  1.00  0.00           C  
ATOM   1032  HA  ASN    69      30.762  25.356  25.636  1.00  0.00           H  
ATOM   1033  CB  ASN    69      29.628  25.167  23.847  1.00  0.00           C  
ATOM   1034  HB2 ASN    69      28.954  24.435  24.287  1.00  0.00           H  
ATOM   1035  HB3 ASN    69      29.122  26.127  23.774  1.00  0.00           H  
ATOM   1036  CG  ASN    69      29.830  24.653  22.462  1.00  0.00           C  
ATOM   1037  OD1 ASN    69      30.922  24.715  21.885  1.00  0.00           O  
ATOM   1038  ND2 ASN    69      28.805  24.241  21.761  1.00  0.00           N  
ATOM   1039 HD21 ASN    69      28.919  23.816  20.851  1.00  0.00           H  
ATOM   1040 HD22 ASN    69      27.892  24.061  22.156  1.00  0.00           H  
ATOM   1041  C   ASN    69      31.893  24.066  24.592  1.00  0.00           C  
ATOM   1042  O   ASN    69      31.381  22.957  24.681  1.00  0.00           O  
ATOM   1043  N   LYS    70      33.183  24.303  24.568  1.00  0.00           N  
ATOM   1044  H   LYS    70      33.436  25.248  24.823  1.00  0.00           H  
ATOM   1045  CA  LYS    70      34.080  23.147  24.810  1.00  0.00           C  
ATOM   1046  HA  LYS    70      33.637  22.556  25.609  1.00  0.00           H  
ATOM   1047  CB  LYS    70      34.239  22.387  23.471  1.00  0.00           C  
ATOM   1048  HB2 LYS    70      33.275  22.050  23.095  1.00  0.00           H  
ATOM   1049  HB3 LYS    70      34.568  23.023  22.651  1.00  0.00           H  
ATOM   1050  CG  LYS    70      35.185  21.246  23.515  1.00  0.00           C  
ATOM   1051  HG2 LYS    70      35.246  20.818  22.517  1.00  0.00           H  
ATOM   1052  HG3 LYS    70      36.176  21.636  23.737  1.00  0.00           H  
ATOM   1053  CD  LYS    70      34.794  20.131  24.535  1.00  0.00           C  
ATOM   1054  HD2 LYS    70      35.459  19.270  24.543  1.00  0.00           H  
ATOM   1055  HD3 LYS    70      34.943  20.582  25.514  1.00  0.00           H  
ATOM   1056  CE  LYS    70      33.424  19.638  24.245  1.00  0.00           C  
ATOM   1057  HE2 LYS    70      33.019  19.054  25.068  1.00  0.00           H  
ATOM   1058  HE3 LYS    70      32.729  20.459  24.088  1.00  0.00           H  
ATOM   1059  NZ  LYS    70      33.334  18.708  23.104  1.00  0.00           N  
ATOM   1060  HZ1 LYS    70      33.871  17.828  23.199  1.00  0.00           H  
ATOM   1061  HZ2 LYS    70      32.345  18.434  22.961  1.00  0.00           H  
ATOM   1062  HZ3 LYS    70      33.518  19.243  22.236  1.00  0.00           H  
ATOM   1063  C   LYS    70      35.471  23.676  25.256  1.00  0.00           C  
ATOM   1064  O   LYS    70      36.008  23.065  26.170  1.00  0.00           O  
ATOM   1065  N   GLY    71      35.985  24.601  24.438  1.00  0.00           N  
ATOM   1066  H   GLY    71      35.448  25.038  23.701  1.00  0.00           H  
ATOM   1067  CA  GLY    71      37.339  24.996  24.721  1.00  0.00           C  
ATOM   1068  HA2 GLY    71      37.290  25.768  25.486  1.00  0.00           H  
ATOM   1069  HA3 GLY    71      37.962  24.149  24.999  1.00  0.00           H  
ATOM   1070  C   GLY    71      37.886  25.590  23.426  1.00  0.00           C  
ATOM   1071  O   GLY    71      37.776  25.051  22.347  1.00  0.00           O  
ATOM   1072  N   ALA    72      38.448  26.832  23.527  1.00  0.00           N  
ATOM   1073  H   ALA    72      38.643  27.335  24.382  1.00  0.00           H  
ATOM   1074  CA  ALA    72      39.007  27.515  22.397  1.00  0.00           C  
ATOM   1075  HA  ALA    72      38.257  27.511  21.609  1.00  0.00           H  
ATOM   1076  CB  ALA    72      39.435  28.944  22.633  1.00  0.00           C  
ATOM   1077  HB1 ALA    72      40.286  29.019  23.307  1.00  0.00           H  
ATOM   1078  HB2 ALA    72      39.655  29.297  21.628  1.00  0.00           H  
ATOM   1079  HB3 ALA    72      38.555  29.523  22.905  1.00  0.00           H  
ATOM   1080  C   ALA    72      40.192  26.798  21.761  1.00  0.00           C  
ATOM   1081  O   ALA    72      40.691  27.170  20.649  1.00  0.00           O  
ATOM   1082  N   ILE    73      40.698  25.710  22.493  1.00  0.00           N  
ATOM   1083  H   ILE    73      40.230  25.469  23.356  1.00  0.00           H  
ATOM   1084  CA  ILE    73      41.515  24.672  21.794  1.00  0.00           C  
ATOM   1085  HA  ILE    73      42.532  25.043  21.681  1.00  0.00           H  
ATOM   1086  CB  ILE    73      41.619  23.385  22.619  1.00  0.00           C  
ATOM   1087  HB  ILE    73      42.139  22.628  22.036  1.00  0.00           H  
ATOM   1088  CG2 ILE    73      42.425  23.702  23.861  1.00  0.00           C  
ATOM   1089 HG21 ILE    73      41.970  24.536  24.391  1.00  0.00           H  
ATOM   1090 HG22 ILE    73      42.635  22.880  24.542  1.00  0.00           H  
ATOM   1091 HG23 ILE    73      43.461  23.922  23.612  1.00  0.00           H  
ATOM   1092  CG1 ILE    73      40.246  22.659  23.070  1.00  0.00           C  
ATOM   1093 HG12 ILE    73      39.947  22.956  24.074  1.00  0.00           H  
ATOM   1094 HG13 ILE    73      39.453  22.790  22.337  1.00  0.00           H  
ATOM   1095  CD1 ILE    73      40.410  21.158  23.112  1.00  0.00           C  
ATOM   1096 HD11 ILE    73      41.200  20.838  23.789  1.00  0.00           H  
ATOM   1097 HD12 ILE    73      39.488  20.659  23.403  1.00  0.00           H  
ATOM   1098 HD13 ILE    73      40.696  20.863  22.104  1.00  0.00           H  
ATOM   1099  C   ILE    73      41.006  24.286  20.358  1.00  0.00           C  
ATOM   1100  O   ILE    73      41.713  23.872  19.508  1.00  0.00           O  
ATOM   1101  N   ILE    74      39.652  24.204  20.148  1.00  0.00           N  
ATOM   1102  H   ILE    74      38.947  24.391  20.849  1.00  0.00           H  
ATOM   1103  CA  ILE    74      39.142  23.711  18.852  1.00  0.00           C  
ATOM   1104  HA  ILE    74      39.669  22.768  18.721  1.00  0.00           H  
ATOM   1105  CB  ILE    74      37.628  23.377  18.908  1.00  0.00           C  
ATOM   1106  HB  ILE    74      37.093  24.324  18.887  1.00  0.00           H  
ATOM   1107  CG2 ILE    74      37.085  22.708  17.703  1.00  0.00           C  
ATOM   1108 HG21 ILE    74      36.131  22.209  17.860  1.00  0.00           H  
ATOM   1109 HG22 ILE    74      36.939  23.396  16.873  1.00  0.00           H  
ATOM   1110 HG23 ILE    74      37.718  21.906  17.329  1.00  0.00           H  
ATOM   1111  CG1 ILE    74      37.335  22.465  20.131  1.00  0.00           C  
ATOM   1112 HG12 ILE    74      37.641  22.914  21.074  1.00  0.00           H  
ATOM   1113 HG13 ILE    74      36.247  22.433  20.113  1.00  0.00           H  
ATOM   1114  CD1 ILE    74      37.797  21.033  20.109  1.00  0.00           C  
ATOM   1115 HD11 ILE    74      37.085  20.370  19.621  1.00  0.00           H  
ATOM   1116 HD12 ILE    74      38.709  20.958  19.520  1.00  0.00           H  
ATOM   1117 HD13 ILE    74      37.941  20.688  21.131  1.00  0.00           H  
ATOM   1118  C   ILE    74      39.520  24.683  17.686  1.00  0.00           C  
ATOM   1119  O   ILE    74      39.678  24.365  16.517  1.00  0.00           O  
ATOM   1120  N   GLY    75      39.840  26.013  17.993  1.00  0.00           N  
ATOM   1121  H   GLY    75      39.610  26.436  18.882  1.00  0.00           H  
ATOM   1122  CA  GLY    75      40.189  26.876  16.860  1.00  0.00           C  
ATOM   1123  HA2 GLY    75      39.382  27.072  16.158  1.00  0.00           H  
ATOM   1124  HA3 GLY    75      40.380  27.866  17.270  1.00  0.00           H  
ATOM   1125  C   GLY    75      41.532  26.457  16.246  1.00  0.00           C  
ATOM   1126  O   GLY    75      41.816  26.868  15.116  1.00  0.00           O  
ATOM   1127  N   LEU    76      42.358  25.675  16.945  1.00  0.00           N  
ATOM   1128  H   LEU    76      42.103  25.251  17.827  1.00  0.00           H  
ATOM   1129  CA  LEU    76      43.640  25.239  16.302  1.00  0.00           C  
ATOM   1130  HA  LEU    76      44.072  25.986  15.640  1.00  0.00           H  
ATOM   1131  CB  LEU    76      44.653  24.931  17.430  1.00  0.00           C  
ATOM   1132  HB2 LEU    76      44.179  24.149  18.021  1.00  0.00           H  
ATOM   1133  HB3 LEU    76      45.505  24.504  16.906  1.00  0.00           H  
ATOM   1134  CG  LEU    76      45.200  26.030  18.344  1.00  0.00           C  
ATOM   1135  HG  LEU    76      45.934  25.507  18.952  1.00  0.00           H  
ATOM   1136  CD1 LEU    76      45.815  27.217  17.497  1.00  0.00           C  
ATOM   1137 HD11 LEU    76      46.517  27.726  18.156  1.00  0.00           H  
ATOM   1138 HD12 LEU    76      46.382  26.775  16.680  1.00  0.00           H  
ATOM   1139 HD13 LEU    76      45.018  27.873  17.156  1.00  0.00           H  
ATOM   1140  CD2 LEU    76      44.102  26.530  19.272  1.00  0.00           C  
ATOM   1141 HD21 LEU    76      43.709  25.643  19.764  1.00  0.00           H  
ATOM   1142 HD22 LEU    76      44.584  27.133  20.040  1.00  0.00           H  
ATOM   1143 HD23 LEU    76      43.314  27.076  18.757  1.00  0.00           H  
ATOM   1144  C   LEU    76      43.423  23.866  15.524  1.00  0.00           C  
ATOM   1145  O   LEU    76      44.307  23.198  15.004  1.00  0.00           O  
ATOM   1146  N   MET    77      42.103  23.502  15.283  1.00  0.00           N  
ATOM   1147  H   MET    77      41.343  24.127  15.518  1.00  0.00           H  
ATOM   1148  CA  MET    77      41.696  22.154  14.804  1.00  0.00           C  
ATOM   1149  HA  MET    77      42.576  21.575  14.534  1.00  0.00           H  
ATOM   1150  CB  MET    77      41.025  21.329  15.798  1.00  0.00           C  
ATOM   1151  HB2 MET    77      40.209  21.892  16.245  1.00  0.00           H  
ATOM   1152  HB3 MET    77      40.646  20.386  15.409  1.00  0.00           H  
ATOM   1153  CG  MET    77      41.908  21.075  16.966  1.00  0.00           C  
ATOM   1154  HG2 MET    77      42.798  20.530  16.658  1.00  0.00           H  
ATOM   1155  HG3 MET    77      42.220  22.053  17.323  1.00  0.00           H  
ATOM   1156  SD  MET    77      41.154  20.050  18.274  1.00  0.00           S  
ATOM   1157  CE  MET    77      42.767  19.829  19.219  1.00  0.00           C  
ATOM   1158  HE1 MET    77      42.664  19.193  20.095  1.00  0.00           H  
ATOM   1159  HE2 MET    77      43.467  19.302  18.574  1.00  0.00           H  
ATOM   1160  HE3 MET    77      43.242  20.786  19.427  1.00  0.00           H  
ATOM   1161  C   MET    77      40.974  22.359  13.493  1.00  0.00           C  
ATOM   1162  O   MET    77      40.008  21.715  13.142  1.00  0.00           O  
ATOM   1163  N   VAL    78      41.471  23.294  12.673  1.00  0.00           N  
ATOM   1164  H   VAL    78      42.026  24.003  13.131  1.00  0.00           H  
ATOM   1165  CA  VAL    78      40.845  23.655  11.382  1.00  0.00           C  
ATOM   1166  HA  VAL    78      39.775  23.469  11.434  1.00  0.00           H  
ATOM   1167  CB  VAL    78      41.148  25.112  10.937  1.00  0.00           C  
ATOM   1168  HB  VAL    78      42.194  25.370  11.090  1.00  0.00           H  
ATOM   1169  CG1 VAL    78      40.713  25.453   9.518  1.00  0.00           C  
ATOM   1170 HG11 VAL    78      39.740  25.003   9.331  1.00  0.00           H  
ATOM   1171 HG12 VAL    78      40.761  26.508   9.255  1.00  0.00           H  
ATOM   1172 HG13 VAL    78      41.338  24.913   8.811  1.00  0.00           H  
ATOM   1173  CG2 VAL    78      40.474  26.082  11.969  1.00  0.00           C  
ATOM   1174 HG21 VAL    78      40.721  25.747  12.974  1.00  0.00           H  
ATOM   1175 HG22 VAL    78      40.827  27.109  11.905  1.00  0.00           H  
ATOM   1176 HG23 VAL    78      39.415  26.138  11.728  1.00  0.00           H  
ATOM   1177  C   VAL    78      41.605  22.746  10.470  1.00  0.00           C  
ATOM   1178  O   VAL    78      41.020  22.056   9.641  1.00  0.00           O  
ATOM   1179  N   GLY    79      42.928  22.702  10.578  1.00  0.00           N  
ATOM   1180  H   GLY    79      43.397  23.356  11.190  1.00  0.00           H  
ATOM   1181  CA  GLY    79      43.811  21.881   9.779  1.00  0.00           C  
ATOM   1182  HA2 GLY    79      43.369  21.782   8.790  1.00  0.00           H  
ATOM   1183  HA3 GLY    79      44.804  22.280   9.588  1.00  0.00           H  
ATOM   1184  C   GLY    79      43.966  20.469  10.360  1.00  0.00           C  
ATOM   1185  O   GLY    79      43.931  19.555   9.556  1.00  0.00           O  
ATOM   1186  N   GLY    80      43.964  20.301  11.763  1.00  0.00           N  
ATOM   1187  H   GLY    80      43.832  21.148  12.298  1.00  0.00           H  
ATOM   1188  CA  GLY    80      43.825  19.011  12.431  1.00  0.00           C  
ATOM   1189  HA2 GLY    80      44.497  18.291  11.969  1.00  0.00           H  
ATOM   1190  HA3 GLY    80      44.235  19.104  13.434  1.00  0.00           H  
ATOM   1191  C   GLY    80      42.413  18.523  12.518  1.00  0.00           C  
ATOM   1192  O   GLY    80      41.493  19.320  12.560  1.00  0.00           O  
ATOM   1193  N   VAL    81      42.267  17.198  12.762  1.00  0.00           N  
ATOM   1194  H   VAL    81      43.074  16.610  12.923  1.00  0.00           H  
ATOM   1195  CA  VAL    81      40.912  16.656  13.099  1.00  0.00           C  
ATOM   1196  HA  VAL    81      40.271  17.002  12.291  1.00  0.00           H  
ATOM   1197  CB  VAL    81      40.928  15.052  13.057  1.00  0.00           C  
ATOM   1198  HB  VAL    81      39.866  14.821  13.111  1.00  0.00           H  
ATOM   1199  CG1 VAL    81      41.429  14.375  11.783  1.00  0.00           C  
ATOM   1200 HG11 VAL    81      42.493  14.587  11.709  1.00  0.00           H  
ATOM   1201 HG12 VAL    81      41.111  13.334  11.755  1.00  0.00           H  
ATOM   1202 HG13 VAL    81      40.989  14.944  10.966  1.00  0.00           H  
ATOM   1203  CG2 VAL    81      41.638  14.459  14.254  1.00  0.00           C  
ATOM   1204 HG21 VAL    81      40.977  14.671  15.093  1.00  0.00           H  
ATOM   1205 HG22 VAL    81      41.714  13.378  14.159  1.00  0.00           H  
ATOM   1206 HG23 VAL    81      42.669  14.790  14.361  1.00  0.00           H  
ATOM   1207  C   VAL    81      40.328  17.273  14.305  1.00  0.00           C  
ATOM   1208  O   VAL    81      41.014  17.535  15.258  1.00  0.00           O  
ATOM   1209  N   VAL    82      39.044  17.606  14.273  1.00  0.00           N  
ATOM   1210  H   VAL    82      38.482  17.355  13.471  1.00  0.00           H  
ATOM   1211  CA  VAL    82      38.302  18.064  15.443  1.00  0.00           C  
ATOM   1212  HA  VAL    82      38.896  18.812  15.965  1.00  0.00           H  
ATOM   1213  CB  VAL    82      36.969  18.656  15.019  1.00  0.00           C  
ATOM   1214  HB  VAL    82      36.426  17.936  14.411  1.00  0.00           H  
ATOM   1215  CG1 VAL    82      36.089  19.083  16.208  1.00  0.00           C  
ATOM   1216 HG11 VAL    82      35.177  19.607  15.928  1.00  0.00           H  
ATOM   1217 HG12 VAL    82      35.841  18.240  16.851  1.00  0.00           H  
ATOM   1218 HG13 VAL    82      36.665  19.701  16.894  1.00  0.00           H  
ATOM   1219  CG2 VAL    82      37.245  19.756  14.061  1.00  0.00           C  
ATOM   1220 HG21 VAL    82      36.274  19.992  13.630  1.00  0.00           H  
ATOM   1221 HG22 VAL    82      37.747  20.624  14.482  1.00  0.00           H  
ATOM   1222 HG23 VAL    82      37.759  19.361  13.186  1.00  0.00           H  
ATOM   1223  C   VAL    82      38.119  16.989  16.557  1.00  0.00           C  
ATOM   1224  O   VAL    82      37.643  15.832  16.372  1.00  0.00           O  
ATOM   1225  N   ILE    83      38.531  17.324  17.840  1.00  0.00           N  
ATOM   1226  H   ILE    83      38.966  18.194  18.117  1.00  0.00           H  
ATOM   1227  CA  ILE    83      38.308  16.329  18.925  1.00  0.00           C  
ATOM   1228  HA  ILE    83      38.248  15.381  18.396  1.00  0.00           H  
ATOM   1229  CB  ILE    83      39.458  16.261  20.056  1.00  0.00           C  
ATOM   1230  HB  ILE    83      39.060  15.587  20.812  1.00  0.00           H  
ATOM   1231  CG2 ILE    83      40.687  15.624  19.420  1.00  0.00           C  
ATOM   1232 HG21 ILE    83      41.429  15.424  20.190  1.00  0.00           H  
ATOM   1233 HG22 ILE    83      40.364  14.710  18.925  1.00  0.00           H  
ATOM   1234 HG23 ILE    83      41.270  16.261  18.758  1.00  0.00           H  
ATOM   1235  CG1 ILE    83      39.757  17.617  20.631  1.00  0.00           C  
ATOM   1236 HG12 ILE    83      40.419  18.180  19.977  1.00  0.00           H  
ATOM   1237 HG13 ILE    83      38.812  18.156  20.659  1.00  0.00           H  
ATOM   1238  CD1 ILE    83      40.308  17.485  22.036  1.00  0.00           C  
ATOM   1239 HD11 ILE    83      40.320  18.422  22.588  1.00  0.00           H  
ATOM   1240 HD12 ILE    83      39.801  16.756  22.666  1.00  0.00           H  
ATOM   1241 HD13 ILE    83      41.346  17.273  21.787  1.00  0.00           H  
ATOM   1242  C   ILE    83      37.004  16.596  19.576  1.00  0.00           C  
ATOM   1243  O   ILE    83      36.269  17.576  19.324  1.00  0.00           O  
ATOM   1244  N   ALA    84      36.603  15.704  20.543  1.00  0.00           N  
ATOM   1245  H   ALA    84      37.204  14.891  20.582  1.00  0.00           H  
ATOM   1246  CA  ALA    84      35.499  15.978  21.434  1.00  0.00           C  
ATOM   1247  HA  ALA    84      35.007  16.942  21.322  1.00  0.00           H  
ATOM   1248  CB  ALA    84      34.338  15.009  21.086  1.00  0.00           C  
ATOM   1249  HB1 ALA    84      34.000  15.159  20.062  1.00  0.00           H  
ATOM   1250  HB2 ALA    84      34.755  14.004  21.098  1.00  0.00           H  
ATOM   1251  HB3 ALA    84      33.505  15.000  21.787  1.00  0.00           H  
ATOM   1252  C   ALA    84      35.938  16.078  22.915  1.00  0.00           C  
ATOM   1253  O   ALA    84      36.928  15.407  23.259  1.00  0.00           O  
ATOM   1254  OXT ALA    84      35.305  16.873  23.636  1.00  0.00           O  
TER    1255      ALA    84 
END   
