# Supplementary material for: Exploring Structural Insights of Aβ42 and α-Synuclein Monomers and Heterodimer: A Comparative Study Using Implicit and Explicit Solvent Simulations
Source: J Phys Chem B. 2024 May 3;128(19):4655–69. doi: 10.1021/acs.jpcb.4c00503 (PMC11103699; doi:10.1021/acs.jpcb.4c00503)
Supplement: Supplementary file 3 — jp4c00503_si_003.zip [file jp4c00503_si_003.zip › rep/9_ab42_dimer_1_FINAL2.pdb]

CRYST1   66.535   71.347   63.854  90.00  90.00  90.00               1
ATOM      1  N   ASP     1      28.750  56.267  45.447  1.00  0.00           N  
ATOM      2  H1  ASP     1      29.019  55.859  46.361  1.00  0.00           H  
ATOM      3  H2  ASP     1      28.019  56.987  45.586  1.00  0.00           H  
ATOM      4  H3  ASP     1      29.572  56.686  44.976  1.00  0.00           H  
ATOM      5  CA  ASP     1      28.274  54.958  44.747  1.00  0.00           C  
ATOM      6  HA  ASP     1      27.799  55.239  43.810  1.00  0.00           H  
ATOM      7  CB  ASP     1      29.535  54.124  44.443  1.00  0.00           C  
ATOM      8  HB2 ASP     1      30.329  54.861  44.342  1.00  0.00           H  
ATOM      9  HB3 ASP     1      29.823  53.484  45.275  1.00  0.00           H  
ATOM     10  CG  ASP     1      29.348  53.227  43.286  1.00  0.00           C  
ATOM     11  OD1 ASP     1      30.135  52.316  43.116  1.00  0.00           O  
ATOM     12  OD2 ASP     1      28.274  53.328  42.661  1.00  0.00           O  
ATOM     13  C   ASP     1      27.298  54.152  45.644  1.00  0.00           C  
ATOM     14  O   ASP     1      27.240  54.388  46.837  1.00  0.00           O  
ATOM     15  N   ALA     2      26.705  53.090  45.006  1.00  0.00           N  
ATOM     16  H   ALA     2      26.818  52.998  44.006  1.00  0.00           H  
ATOM     17  CA  ALA     2      25.738  52.237  45.702  1.00  0.00           C  
ATOM     18  HA  ALA     2      24.995  52.906  46.131  1.00  0.00           H  
ATOM     19  CB  ALA     2      25.032  51.370  44.621  1.00  0.00           C  
ATOM     20  HB1 ALA     2      24.792  51.968  43.744  1.00  0.00           H  
ATOM     21  HB2 ALA     2      25.732  50.570  44.386  1.00  0.00           H  
ATOM     22  HB3 ALA     2      24.149  50.897  45.047  1.00  0.00           H  
ATOM     23  C   ALA     2      26.389  51.359  46.721  1.00  0.00           C  
ATOM     24  O   ALA     2      27.460  50.831  46.480  1.00  0.00           O  
ATOM     25  N   GLU     3      25.765  51.166  47.942  1.00  0.00           N  
ATOM     26  H   GLU     3      24.919  51.712  48.032  1.00  0.00           H  
ATOM     27  CA  GLU     3      26.500  50.907  49.146  1.00  0.00           C  
ATOM     28  HA  GLU     3      27.281  51.656  49.254  1.00  0.00           H  
ATOM     29  CB  GLU     3      25.566  51.072  50.404  1.00  0.00           C  
ATOM     30  HB2 GLU     3      24.788  50.315  50.333  1.00  0.00           H  
ATOM     31  HB3 GLU     3      26.089  50.894  51.341  1.00  0.00           H  
ATOM     32  CG  GLU     3      24.808  52.338  50.603  1.00  0.00           C  
ATOM     33  HG2 GLU     3      24.533  52.266  51.653  1.00  0.00           H  
ATOM     34  HG3 GLU     3      25.515  53.165  50.578  1.00  0.00           H  
ATOM     35  CD  GLU     3      23.574  52.602  49.805  1.00  0.00           C  
ATOM     36  OE1 GLU     3      22.473  52.758  50.420  1.00  0.00           O  
ATOM     37  OE2 GLU     3      23.740  52.968  48.560  1.00  0.00           O  
ATOM     38  C   GLU     3      27.202  49.535  49.144  1.00  0.00           C  
ATOM     39  O   GLU     3      28.309  49.271  49.620  1.00  0.00           O  
ATOM     40  N   PHE     4      26.564  48.577  48.461  1.00  0.00           N  
ATOM     41  H   PHE     4      25.668  48.887  48.110  1.00  0.00           H  
ATOM     42  CA  PHE     4      26.940  47.107  48.471  1.00  0.00           C  
ATOM     43  HA  PHE     4      26.979  46.667  49.465  1.00  0.00           H  
ATOM     44  CB  PHE     4      25.848  46.376  47.668  1.00  0.00           C  
ATOM     45  HB2 PHE     4      25.928  45.305  47.839  1.00  0.00           H  
ATOM     46  HB3 PHE     4      24.912  46.616  48.168  1.00  0.00           H  
ATOM     47  CG  PHE     4      25.744  46.726  46.196  1.00  0.00           C  
ATOM     48  CD1 PHE     4      24.901  47.714  45.703  1.00  0.00           C  
ATOM     49  HD1 PHE     4      24.365  48.367  46.381  1.00  0.00           H  
ATOM     50  CE1 PHE     4      24.738  47.838  44.325  1.00  0.00           C  
ATOM     51  HE1 PHE     4      24.216  48.690  43.906  1.00  0.00           H  
ATOM     52  CZ  PHE     4      25.320  46.944  43.425  1.00  0.00           C  
ATOM     53  HZ  PHE     4      24.942  46.985  42.410  1.00  0.00           H  
ATOM     54  CE2 PHE     4      26.082  45.934  43.927  1.00  0.00           C  
ATOM     55  HE2 PHE     4      26.387  45.116  43.285  1.00  0.00           H  
ATOM     56  CD2 PHE     4      26.399  45.856  45.326  1.00  0.00           C  
ATOM     57  HD2 PHE     4      27.012  45.043  45.698  1.00  0.00           H  
ATOM     58  C   PHE     4      28.326  46.923  47.891  1.00  0.00           C  
ATOM     59  O   PHE     4      29.165  46.244  48.508  1.00  0.00           O  
ATOM     60  N   ARG     5      28.652  47.609  46.765  1.00  0.00           N  
ATOM     61  H   ARG     5      27.977  48.148  46.239  1.00  0.00           H  
ATOM     62  CA  ARG     5      29.991  47.566  46.179  1.00  0.00           C  
ATOM     63  HA  ARG     5      30.423  46.596  46.412  1.00  0.00           H  
ATOM     64  CB  ARG     5      29.923  47.660  44.628  1.00  0.00           C  
ATOM     65  HB2 ARG     5      30.840  47.211  44.251  1.00  0.00           H  
ATOM     66  HB3 ARG     5      29.125  46.988  44.316  1.00  0.00           H  
ATOM     67  CG  ARG     5      29.417  49.008  44.070  1.00  0.00           C  
ATOM     68  HG2 ARG     5      28.410  49.253  44.401  1.00  0.00           H  
ATOM     69  HG3 ARG     5      30.086  49.818  44.353  1.00  0.00           H  
ATOM     70  CD  ARG     5      29.351  48.815  42.528  1.00  0.00           C  
ATOM     71  HD2 ARG     5      30.303  48.595  42.049  1.00  0.00           H  
ATOM     72  HD3 ARG     5      28.688  47.997  42.258  1.00  0.00           H  
ATOM     73  NE  ARG     5      28.770  50.039  41.995  1.00  0.00           N  
ATOM     74  HE  ARG     5      29.171  50.869  42.434  1.00  0.00           H  
ATOM     75  CZ  ARG     5      27.590  50.191  41.377  1.00  0.00           C  
ATOM     76  NH1 ARG     5      26.838  49.137  41.005  1.00  0.00           N  
ATOM     77 HH11 ARG     5      27.309  48.232  41.042  1.00  0.00           H  
ATOM     78 HH12 ARG     5      25.937  49.413  40.611  1.00  0.00           H  
ATOM     79  NH2 ARG     5      27.010  51.405  41.219  1.00  0.00           N  
ATOM     80 HH21 ARG     5      27.564  52.141  41.660  1.00  0.00           H  
ATOM     81 HH22 ARG     5      26.128  51.416  40.706  1.00  0.00           H  
ATOM     82  C   ARG     5      30.958  48.519  46.775  1.00  0.00           C  
ATOM     83  O   ARG     5      32.165  48.485  46.566  1.00  0.00           O  
ATOM     84  N   HID     6      30.420  49.534  47.464  1.00  0.00           N  
ATOM     85  H   HID     6      29.418  49.652  47.514  1.00  0.00           H  
ATOM     86  CA  HID     6      31.232  50.597  47.957  1.00  0.00           C  
ATOM     87  HA  HID     6      32.044  50.747  47.248  1.00  0.00           H  
ATOM     88  CB  HID     6      30.330  51.855  47.983  1.00  0.00           C  
ATOM     89  HB2 HID     6      29.781  51.972  47.051  1.00  0.00           H  
ATOM     90  HB3 HID     6      29.522  51.655  48.683  1.00  0.00           H  
ATOM     91  CG  HID     6      31.046  53.122  48.397  1.00  0.00           C  
ATOM     92  ND1 HID     6      30.938  53.756  49.574  1.00  0.00           N  
ATOM     93  HD1 HID     6      30.391  53.412  50.371  1.00  0.00           H  
ATOM     94  CE1 HID     6      31.627  54.887  49.475  1.00  0.00           C  
ATOM     95  HE1 HID     6      31.873  55.542  50.296  1.00  0.00           H  
ATOM     96  NE2 HID     6      32.156  54.994  48.220  1.00  0.00           N  
ATOM     97  CD2 HID     6      31.704  53.927  47.540  1.00  0.00           C  
ATOM     98  HD2 HID     6      31.993  53.539  46.565  1.00  0.00           H  
ATOM     99  C   HID     6      31.845  50.252  49.274  1.00  0.00           C  
ATOM    100  O   HID     6      32.975  50.698  49.526  1.00  0.00           O  
ATOM    101  N   ASP     7      31.129  49.584  50.160  1.00  0.00           N  
ATOM    102  H   ASP     7      30.349  49.120  49.715  1.00  0.00           H  
ATOM    103  CA  ASP     7      31.605  49.229  51.507  1.00  0.00           C  
ATOM    104  HA  ASP     7      32.591  48.825  51.286  1.00  0.00           H  
ATOM    105  CB  ASP     7      31.709  50.498  52.403  1.00  0.00           C  
ATOM    106  HB2 ASP     7      31.939  50.110  53.394  1.00  0.00           H  
ATOM    107  HB3 ASP     7      32.583  51.109  52.188  1.00  0.00           H  
ATOM    108  CG  ASP     7      30.329  51.114  52.555  1.00  0.00           C  
ATOM    109  OD1 ASP     7      30.189  52.228  52.002  1.00  0.00           O  
ATOM    110  OD2 ASP     7      29.556  50.584  53.321  1.00  0.00           O  
ATOM    111  C   ASP     7      30.828  48.137  52.267  1.00  0.00           C  
ATOM    112  O   ASP     7      31.261  47.624  53.348  1.00  0.00           O  
ATOM    113  N   SER     8      29.593  47.783  51.758  1.00  0.00           N  
ATOM    114  H   SER     8      29.226  48.329  50.990  1.00  0.00           H  
ATOM    115  CA  SER     8      28.647  46.961  52.435  1.00  0.00           C  
ATOM    116  HA  SER     8      28.986  46.958  53.469  1.00  0.00           H  
ATOM    117  CB  SER     8      27.288  47.763  52.442  1.00  0.00           C  
ATOM    118  HB2 SER     8      27.023  48.002  51.414  1.00  0.00           H  
ATOM    119  HB3 SER     8      26.405  47.241  52.803  1.00  0.00           H  
ATOM    120  OG  SER     8      27.408  48.897  53.206  1.00  0.00           O  
ATOM    121  HG  SER     8      28.125  49.470  52.896  1.00  0.00           H  
ATOM    122  C   SER     8      28.525  45.445  51.885  1.00  0.00           C  
ATOM    123  O   SER     8      27.500  45.088  51.322  1.00  0.00           O  
ATOM    124  N   GLY     9      29.610  44.610  52.113  1.00  0.00           N  
ATOM    125  H   GLY     9      30.463  45.046  52.437  1.00  0.00           H  
ATOM    126  CA  GLY     9      29.559  43.159  51.903  1.00  0.00           C  
ATOM    127  HA2 GLY     9      30.033  42.648  52.737  1.00  0.00           H  
ATOM    128  HA3 GLY     9      28.517  42.848  51.932  1.00  0.00           H  
ATOM    129  C   GLY     9      30.054  42.646  50.554  1.00  0.00           C  
ATOM    130  O   GLY     9      30.231  41.444  50.551  1.00  0.00           O  
ATOM    131  N   TYR    10      30.179  43.482  49.538  1.00  0.00           N  
ATOM    132  H   TYR    10      29.784  44.413  49.544  1.00  0.00           H  
ATOM    133  CA  TYR    10      30.329  43.036  48.182  1.00  0.00           C  
ATOM    134  HA  TYR    10      30.780  42.047  48.200  1.00  0.00           H  
ATOM    135  CB  TYR    10      28.907  42.901  47.550  1.00  0.00           C  
ATOM    136  HB2 TYR    10      28.448  43.887  47.505  1.00  0.00           H  
ATOM    137  HB3 TYR    10      28.970  42.510  46.536  1.00  0.00           H  
ATOM    138  CG  TYR    10      28.046  41.868  48.259  1.00  0.00           C  
ATOM    139  CD1 TYR    10      28.259  40.491  48.169  1.00  0.00           C  
ATOM    140  HD1 TYR    10      29.101  40.089  47.619  1.00  0.00           H  
ATOM    141  CE1 TYR    10      27.425  39.565  48.836  1.00  0.00           C  
ATOM    142  HE1 TYR    10      27.699  38.519  48.775  1.00  0.00           H  
ATOM    143  CZ  TYR    10      26.266  40.039  49.464  1.00  0.00           C  
ATOM    144  OH  TYR    10      25.434  39.139  50.028  1.00  0.00           O  
ATOM    145  HH  TYR    10      24.906  39.628  50.678  1.00  0.00           H  
ATOM    146  CE2 TYR    10      26.034  41.459  49.524  1.00  0.00           C  
ATOM    147  HE2 TYR    10      25.099  41.811  49.944  1.00  0.00           H  
ATOM    148  CD2 TYR    10      26.929  42.344  49.021  1.00  0.00           C  
ATOM    149  HD2 TYR    10      26.775  43.415  49.071  1.00  0.00           H  
ATOM    150  C   TYR    10      31.330  43.941  47.461  1.00  0.00           C  
ATOM    151  O   TYR    10      31.332  44.097  46.256  1.00  0.00           O  
ATOM    152  N   GLU    11      32.236  44.475  48.223  1.00  0.00           N  
ATOM    153  H   GLU    11      32.107  44.409  49.224  1.00  0.00           H  
ATOM    154  CA  GLU    11      33.243  45.335  47.697  1.00  0.00           C  
ATOM    155  HA  GLU    11      32.715  46.154  47.213  1.00  0.00           H  
ATOM    156  CB  GLU    11      34.168  45.934  48.841  1.00  0.00           C  
ATOM    157  HB2 GLU    11      34.611  45.127  49.420  1.00  0.00           H  
ATOM    158  HB3 GLU    11      35.026  46.420  48.379  1.00  0.00           H  
ATOM    159  CG  GLU    11      33.384  46.780  49.860  1.00  0.00           C  
ATOM    160  HG2 GLU    11      33.931  47.721  49.869  1.00  0.00           H  
ATOM    161  HG3 GLU    11      32.361  46.970  49.543  1.00  0.00           H  
ATOM    162  CD  GLU    11      33.452  46.091  51.154  1.00  0.00           C  
ATOM    163  OE1 GLU    11      34.021  46.638  52.142  1.00  0.00           O  
ATOM    164  OE2 GLU    11      32.785  45.069  51.307  1.00  0.00           O  
ATOM    165  C   GLU    11      34.118  44.698  46.676  1.00  0.00           C  
ATOM    166  O   GLU    11      34.463  45.441  45.775  1.00  0.00           O  
ATOM    167  N   VAL    12      34.325  43.352  46.666  1.00  0.00           N  
ATOM    168  H   VAL    12      34.158  42.741  47.455  1.00  0.00           H  
ATOM    169  CA  VAL    12      34.889  42.673  45.489  1.00  0.00           C  
ATOM    170  HA  VAL    12      35.317  43.465  44.879  1.00  0.00           H  
ATOM    171  CB  VAL    12      36.086  41.807  45.792  1.00  0.00           C  
ATOM    172  HB  VAL    12      36.565  41.654  44.827  1.00  0.00           H  
ATOM    173  CG1 VAL    12      37.075  42.520  46.711  1.00  0.00           C  
ATOM    174 HG11 VAL    12      36.799  42.410  47.757  1.00  0.00           H  
ATOM    175 HG12 VAL    12      38.048  42.038  46.786  1.00  0.00           H  
ATOM    176 HG13 VAL    12      37.307  43.565  46.516  1.00  0.00           H  
ATOM    177  CG2 VAL    12      35.752  40.438  46.278  1.00  0.00           C  
ATOM    178 HG21 VAL    12      35.209  40.366  47.219  1.00  0.00           H  
ATOM    179 HG22 VAL    12      35.248  39.838  45.523  1.00  0.00           H  
ATOM    180 HG23 VAL    12      36.667  39.870  46.434  1.00  0.00           H  
ATOM    181  C   VAL    12      33.816  41.954  44.704  1.00  0.00           C  
ATOM    182  O   VAL    12      33.886  41.947  43.526  1.00  0.00           O  
ATOM    183  N   HID    13      32.814  41.204  45.350  1.00  0.00           N  
ATOM    184  H   HID    13      32.779  41.308  46.355  1.00  0.00           H  
ATOM    185  CA  HID    13      32.009  40.149  44.705  1.00  0.00           C  
ATOM    186  HA  HID    13      32.483  39.817  43.783  1.00  0.00           H  
ATOM    187  CB  HID    13      31.739  38.959  45.661  1.00  0.00           C  
ATOM    188  HB2 HID    13      31.431  39.252  46.663  1.00  0.00           H  
ATOM    189  HB3 HID    13      30.924  38.360  45.261  1.00  0.00           H  
ATOM    190  CG  HID    13      32.950  38.181  45.775  1.00  0.00           C  
ATOM    191  ND1 HID    13      33.702  37.615  44.797  1.00  0.00           N  
ATOM    192  HD1 HID    13      33.641  37.795  43.788  1.00  0.00           H  
ATOM    193  CE1 HID    13      34.581  36.763  45.366  1.00  0.00           C  
ATOM    194  HE1 HID    13      35.340  36.271  44.777  1.00  0.00           H  
ATOM    195  NE2 HID    13      34.335  36.634  46.671  1.00  0.00           N  
ATOM    196  CD2 HID    13      33.344  37.562  46.915  1.00  0.00           C  
ATOM    197  HD2 HID    13      32.999  37.795  47.921  1.00  0.00           H  
ATOM    198  C   HID    13      30.692  40.723  44.183  1.00  0.00           C  
ATOM    199  O   HID    13      29.516  40.204  44.324  1.00  0.00           O  
ATOM    200  N   HID    14      30.809  41.980  43.697  1.00  0.00           N  
ATOM    201  H   HID    14      31.670  42.392  43.362  1.00  0.00           H  
ATOM    202  CA  HID    14      29.597  42.627  43.137  1.00  0.00           C  
ATOM    203  HA  HID    14      28.758  42.275  43.733  1.00  0.00           H  
ATOM    204  CB  HID    14      29.629  44.135  43.222  1.00  0.00           C  
ATOM    205  HB2 HID    14      28.770  44.616  42.759  1.00  0.00           H  
ATOM    206  HB3 HID    14      29.440  44.329  44.276  1.00  0.00           H  
ATOM    207  CG  HID    14      30.815  44.762  42.624  1.00  0.00           C  
ATOM    208  ND1 HID    14      31.964  44.894  43.354  1.00  0.00           N  
ATOM    209  HD1 HID    14      32.090  44.544  44.311  1.00  0.00           H  
ATOM    210  CE1 HID    14      32.856  45.699  42.728  1.00  0.00           C  
ATOM    211  HE1 HID    14      33.871  45.968  42.971  1.00  0.00           H  
ATOM    212  NE2 HID    14      32.308  46.012  41.545  1.00  0.00           N  
ATOM    213  CD2 HID    14      31.035  45.457  41.453  1.00  0.00           C  
ATOM    214  HD2 HID    14      30.331  45.621  40.639  1.00  0.00           H  
ATOM    215  C   HID    14      29.312  42.189  41.714  1.00  0.00           C  
ATOM    216  O   HID    14      28.232  42.401  41.173  1.00  0.00           O  
ATOM    217  N   GLN    15      30.245  41.268  41.236  1.00  0.00           N  
ATOM    218  H   GLN    15      30.805  40.639  41.795  1.00  0.00           H  
ATOM    219  CA  GLN    15      30.205  40.935  39.751  1.00  0.00           C  
ATOM    220  HA  GLN    15      29.973  41.848  39.207  1.00  0.00           H  
ATOM    221  CB  GLN    15      31.539  40.513  39.133  1.00  0.00           C  
ATOM    222  HB2 GLN    15      31.856  39.587  39.608  1.00  0.00           H  
ATOM    223  HB3 GLN    15      31.208  40.403  38.103  1.00  0.00           H  
ATOM    224  CG  GLN    15      32.680  41.559  39.187  1.00  0.00           C  
ATOM    225  HG2 GLN    15      32.911  41.608  40.250  1.00  0.00           H  
ATOM    226  HG3 GLN    15      33.611  41.266  38.706  1.00  0.00           H  
ATOM    227  CD  GLN    15      32.374  42.922  38.787  1.00  0.00           C  
ATOM    228  OE1 GLN    15      31.436  43.313  38.103  1.00  0.00           O  
ATOM    229  NE2 GLN    15      32.980  43.855  39.396  1.00  0.00           N  
ATOM    230 HE21 GLN    15      32.729  44.793  39.115  1.00  0.00           H  
ATOM    231 HE22 GLN    15      33.820  43.655  39.923  1.00  0.00           H  
ATOM    232  C   GLN    15      29.081  40.000  39.408  1.00  0.00           C  
ATOM    233  O   GLN    15      28.387  40.330  38.447  1.00  0.00           O  
ATOM    234  N   LYS    16      28.855  38.912  40.198  1.00  0.00           N  
ATOM    235  H   LYS    16      29.560  38.656  40.875  1.00  0.00           H  
ATOM    236  CA  LYS    16      27.768  37.956  39.950  1.00  0.00           C  
ATOM    237  HA  LYS    16      27.421  38.169  38.942  1.00  0.00           H  
ATOM    238  CB  LYS    16      28.428  36.584  39.875  1.00  0.00           C  
ATOM    239  HB2 LYS    16      29.416  36.635  39.423  1.00  0.00           H  
ATOM    240  HB3 LYS    16      28.543  36.254  40.906  1.00  0.00           H  
ATOM    241  CG  LYS    16      27.599  35.639  39.080  1.00  0.00           C  
ATOM    242  HG2 LYS    16      26.553  35.595  39.375  1.00  0.00           H  
ATOM    243  HG3 LYS    16      27.662  36.036  38.069  1.00  0.00           H  
ATOM    244  CD  LYS    16      28.127  34.211  39.131  1.00  0.00           C  
ATOM    245  HD2 LYS    16      27.439  33.618  38.531  1.00  0.00           H  
ATOM    246  HD3 LYS    16      29.130  34.157  38.713  1.00  0.00           H  
ATOM    247  CE  LYS    16      28.134  33.635  40.538  1.00  0.00           C  
ATOM    248  HE2 LYS    16      28.802  34.191  41.191  1.00  0.00           H  
ATOM    249  HE3 LYS    16      27.100  33.631  40.873  1.00  0.00           H  
ATOM    250  NZ  LYS    16      28.720  32.225  40.465  1.00  0.00           N  
ATOM    251  HZ1 LYS    16      29.498  32.219  39.782  1.00  0.00           H  
ATOM    252  HZ2 LYS    16      29.134  31.841  41.334  1.00  0.00           H  
ATOM    253  HZ3 LYS    16      27.982  31.631  40.045  1.00  0.00           H  
ATOM    254  C   LYS    16      26.644  38.052  41.080  1.00  0.00           C  
ATOM    255  O   LYS    16      26.025  37.038  41.458  1.00  0.00           O  
ATOM    256  N   LEU    17      26.394  39.309  41.562  1.00  0.00           N  
ATOM    257  H   LEU    17      26.981  40.123  41.437  1.00  0.00           H  
ATOM    258  CA  LEU    17      25.539  39.416  42.753  1.00  0.00           C  
ATOM    259  HA  LEU    17      25.725  38.547  43.380  1.00  0.00           H  
ATOM    260  CB  LEU    17      25.918  40.712  43.441  1.00  0.00           C  
ATOM    261  HB2 LEU    17      26.978  40.517  43.590  1.00  0.00           H  
ATOM    262  HB3 LEU    17      25.777  41.507  42.712  1.00  0.00           H  
ATOM    263  CG  LEU    17      25.253  41.008  44.831  1.00  0.00           C  
ATOM    264  HG  LEU    17      24.186  41.196  44.727  1.00  0.00           H  
ATOM    265  CD1 LEU    17      25.164  39.785  45.759  1.00  0.00           C  
ATOM    266 HD11 LEU    17      24.436  39.109  45.313  1.00  0.00           H  
ATOM    267 HD12 LEU    17      26.123  39.279  45.854  1.00  0.00           H  
ATOM    268 HD13 LEU    17      24.929  40.071  46.782  1.00  0.00           H  
ATOM    269  CD2 LEU    17      25.904  42.188  45.446  1.00  0.00           C  
ATOM    270 HD21 LEU    17      26.088  42.961  44.703  1.00  0.00           H  
ATOM    271 HD22 LEU    17      25.357  42.548  46.315  1.00  0.00           H  
ATOM    272 HD23 LEU    17      26.871  41.904  45.857  1.00  0.00           H  
ATOM    273  C   LEU    17      24.070  39.406  42.251  1.00  0.00           C  
ATOM    274  O   LEU    17      23.436  40.472  42.217  1.00  0.00           O  
ATOM    275  N   VAL    18      23.562  38.182  41.897  1.00  0.00           N  
ATOM    276  H   VAL    18      24.194  37.394  41.890  1.00  0.00           H  
ATOM    277  CA  VAL    18      22.235  38.057  41.165  1.00  0.00           C  
ATOM    278  HA  VAL    18      22.189  38.945  40.538  1.00  0.00           H  
ATOM    279  CB  VAL    18      22.221  36.846  40.128  1.00  0.00           C  
ATOM    280  HB  VAL    18      22.693  36.016  40.650  1.00  0.00           H  
ATOM    281  CG1 VAL    18      20.806  36.364  39.715  1.00  0.00           C  
ATOM    282 HG11 VAL    18      20.293  35.822  40.507  1.00  0.00           H  
ATOM    283 HG12 VAL    18      20.260  37.195  39.274  1.00  0.00           H  
ATOM    284 HG13 VAL    18      20.869  35.710  38.848  1.00  0.00           H  
ATOM    285  CG2 VAL    18      23.059  37.095  38.886  1.00  0.00           C  
ATOM    286 HG21 VAL    18      24.138  37.082  39.026  1.00  0.00           H  
ATOM    287 HG22 VAL    18      22.899  36.349  38.109  1.00  0.00           H  
ATOM    288 HG23 VAL    18      22.760  38.003  38.366  1.00  0.00           H  
ATOM    289  C   VAL    18      21.115  38.076  42.155  1.00  0.00           C  
ATOM    290  O   VAL    18      20.028  38.582  41.909  1.00  0.00           O  
ATOM    291  N   PHE    19      21.410  37.413  43.307  1.00  0.00           N  
ATOM    292  H   PHE    19      22.320  36.987  43.414  1.00  0.00           H  
ATOM    293  CA  PHE    19      20.383  37.251  44.333  1.00  0.00           C  
ATOM    294  HA  PHE    19      19.529  37.899  44.149  1.00  0.00           H  
ATOM    295  CB  PHE    19      19.784  35.875  44.245  1.00  0.00           C  
ATOM    296  HB2 PHE    19      19.277  35.693  43.299  1.00  0.00           H  
ATOM    297  HB3 PHE    19      20.617  35.179  44.173  1.00  0.00           H  
ATOM    298  CG  PHE    19      18.856  35.511  45.363  1.00  0.00           C  
ATOM    299  CD1 PHE    19      19.333  34.977  46.562  1.00  0.00           C  
ATOM    300  HD1 PHE    19      20.331  34.575  46.689  1.00  0.00           H  
ATOM    301  CE1 PHE    19      18.452  34.883  47.664  1.00  0.00           C  
ATOM    302  HE1 PHE    19      18.777  34.416  48.586  1.00  0.00           H  
ATOM    303  CZ  PHE    19      17.124  35.324  47.623  1.00  0.00           C  
ATOM    304  HZ  PHE    19      16.419  35.197  48.436  1.00  0.00           H  
ATOM    305  CE2 PHE    19      16.647  35.763  46.430  1.00  0.00           C  
ATOM    306  HE2 PHE    19      15.595  36.002  46.330  1.00  0.00           H  
ATOM    307  CD2 PHE    19      17.492  35.877  45.353  1.00  0.00           C  
ATOM    308  HD2 PHE    19      17.153  36.415  44.476  1.00  0.00           H  
ATOM    309  C   PHE    19      20.912  37.570  45.704  1.00  0.00           C  
ATOM    310  O   PHE    19      22.082  37.249  46.035  1.00  0.00           O  
ATOM    311  N   PHE    20      20.086  38.124  46.540  1.00  0.00           N  
ATOM    312  H   PHE    20      19.152  38.383  46.253  1.00  0.00           H  
ATOM    313  CA  PHE    20      20.469  38.827  47.795  1.00  0.00           C  
ATOM    314  HA  PHE    20      21.105  38.127  48.331  1.00  0.00           H  
ATOM    315  CB  PHE    20      21.381  40.069  47.446  1.00  0.00           C  
ATOM    316  HB2 PHE    20      21.536  40.580  48.395  1.00  0.00           H  
ATOM    317  HB3 PHE    20      22.345  39.689  47.114  1.00  0.00           H  
ATOM    318  CG  PHE    20      20.738  40.862  46.342  1.00  0.00           C  
ATOM    319  CD1 PHE    20      21.206  40.700  45.040  1.00  0.00           C  
ATOM    320  HD1 PHE    20      21.980  39.969  44.838  1.00  0.00           H  
ATOM    321  CE1 PHE    20      20.582  41.300  43.959  1.00  0.00           C  
ATOM    322  HE1 PHE    20      20.887  40.985  42.968  1.00  0.00           H  
ATOM    323  CZ  PHE    20      19.575  42.226  44.257  1.00  0.00           C  
ATOM    324  HZ  PHE    20      19.091  42.712  43.418  1.00  0.00           H  
ATOM    325  CE2 PHE    20      19.057  42.353  45.545  1.00  0.00           C  
ATOM    326  HE2 PHE    20      18.227  43.014  45.765  1.00  0.00           H  
ATOM    327  CD2 PHE    20      19.641  41.615  46.573  1.00  0.00           C  
ATOM    328  HD2 PHE    20      19.270  41.782  47.577  1.00  0.00           H  
ATOM    329  C   PHE    20      19.295  39.205  48.630  1.00  0.00           C  
ATOM    330  O   PHE    20      19.559  39.691  49.742  1.00  0.00           O  
ATOM    331  N   ALA    21      17.999  38.907  48.221  1.00  0.00           N  
ATOM    332  H   ALA    21      17.856  38.537  47.291  1.00  0.00           H  
ATOM    333  CA  ALA    21      16.922  39.327  49.055  1.00  0.00           C  
ATOM    334  HA  ALA    21      17.004  40.373  49.342  1.00  0.00           H  
ATOM    335  CB  ALA    21      15.610  39.148  48.346  1.00  0.00           C  
ATOM    336  HB1 ALA    21      15.223  38.133  48.282  1.00  0.00           H  
ATOM    337  HB2 ALA    21      14.813  39.764  48.759  1.00  0.00           H  
ATOM    338  HB3 ALA    21      15.687  39.478  47.312  1.00  0.00           H  
ATOM    339  C   ALA    21      16.974  38.543  50.433  1.00  0.00           C  
ATOM    340  O   ALA    21      16.347  38.941  51.442  1.00  0.00           O  
ATOM    341  N   GLU    22      17.699  37.442  50.372  1.00  0.00           N  
ATOM    342  H   GLU    22      17.985  37.088  49.469  1.00  0.00           H  
ATOM    343  CA  GLU    22      17.984  36.751  51.578  1.00  0.00           C  
ATOM    344  HA  GLU    22      17.084  36.881  52.175  1.00  0.00           H  
ATOM    345  CB  GLU    22      18.297  35.225  51.342  1.00  0.00           C  
ATOM    346  HB2 GLU    22      17.466  34.750  50.823  1.00  0.00           H  
ATOM    347  HB3 GLU    22      19.180  35.168  50.709  1.00  0.00           H  
ATOM    348  CG  GLU    22      18.513  34.499  52.673  1.00  0.00           C  
ATOM    349  HG2 GLU    22      19.323  34.951  53.243  1.00  0.00           H  
ATOM    350  HG3 GLU    22      17.570  34.514  53.216  1.00  0.00           H  
ATOM    351  CD  GLU    22      18.957  33.166  52.232  1.00  0.00           C  
ATOM    352  OE1 GLU    22      18.079  32.244  52.223  1.00  0.00           O  
ATOM    353  OE2 GLU    22      20.227  32.939  52.134  1.00  0.00           O  
ATOM    354  C   GLU    22      19.042  37.393  52.425  1.00  0.00           C  
ATOM    355  O   GLU    22      18.855  37.695  53.581  1.00  0.00           O  
ATOM    356  N   ASP    23      20.314  37.670  51.971  1.00  0.00           N  
ATOM    357  H   ASP    23      20.546  37.552  50.994  1.00  0.00           H  
ATOM    358  CA  ASP    23      21.421  38.277  52.767  1.00  0.00           C  
ATOM    359  HA  ASP    23      21.637  37.628  53.613  1.00  0.00           H  
ATOM    360  CB  ASP    23      22.592  38.366  51.839  1.00  0.00           C  
ATOM    361  HB2 ASP    23      22.822  37.380  51.439  1.00  0.00           H  
ATOM    362  HB3 ASP    23      22.362  38.944  50.947  1.00  0.00           H  
ATOM    363  CG  ASP    23      23.812  38.865  52.626  1.00  0.00           C  
ATOM    364  OD1 ASP    23      24.240  38.165  53.559  1.00  0.00           O  
ATOM    365  OD2 ASP    23      24.322  39.969  52.315  1.00  0.00           O  
ATOM    366  C   ASP    23      21.002  39.652  53.372  1.00  0.00           C  
ATOM    367  O   ASP    23      21.258  39.971  54.525  1.00  0.00           O  
ATOM    368  N   VAL    24      20.325  40.444  52.518  1.00  0.00           N  
ATOM    369  H   VAL    24      20.296  40.131  51.557  1.00  0.00           H  
ATOM    370  CA  VAL    24      19.700  41.661  52.959  1.00  0.00           C  
ATOM    371  HA  VAL    24      20.521  42.207  53.417  1.00  0.00           H  
ATOM    372  CB  VAL    24      19.332  42.480  51.748  1.00  0.00           C  
ATOM    373  HB  VAL    24      18.632  41.947  51.108  1.00  0.00           H  
ATOM    374  CG1 VAL    24      18.761  43.857  52.021  1.00  0.00           C  
ATOM    375 HG11 VAL    24      17.722  43.839  52.344  1.00  0.00           H  
ATOM    376 HG12 VAL    24      19.403  44.391  52.719  1.00  0.00           H  
ATOM    377 HG13 VAL    24      18.704  44.416  51.089  1.00  0.00           H  
ATOM    378  CG2 VAL    24      20.615  42.771  50.989  1.00  0.00           C  
ATOM    379 HG21 VAL    24      21.257  43.432  51.568  1.00  0.00           H  
ATOM    380 HG22 VAL    24      21.129  41.913  50.560  1.00  0.00           H  
ATOM    381 HG23 VAL    24      20.285  43.323  50.111  1.00  0.00           H  
ATOM    382  C   VAL    24      18.588  41.469  53.988  1.00  0.00           C  
ATOM    383  O   VAL    24      18.536  42.122  55.052  1.00  0.00           O  
ATOM    384  N   GLY    25      17.751  40.490  53.757  1.00  0.00           N  
ATOM    385  H   GLY    25      17.954  39.973  52.912  1.00  0.00           H  
ATOM    386  CA  GLY    25      16.589  40.272  54.545  1.00  0.00           C  
ATOM    387  HA2 GLY    25      16.144  41.259  54.649  1.00  0.00           H  
ATOM    388  HA3 GLY    25      15.933  39.652  53.938  1.00  0.00           H  
ATOM    389  C   GLY    25      16.847  39.454  55.869  1.00  0.00           C  
ATOM    390  O   GLY    25      15.906  39.029  56.512  1.00  0.00           O  
ATOM    391  N   SER    26      18.223  39.205  56.172  1.00  0.00           N  
ATOM    392  H   SER    26      18.963  39.587  55.599  1.00  0.00           H  
ATOM    393  CA  SER    26      18.503  38.272  57.270  1.00  0.00           C  
ATOM    394  HA  SER    26      17.742  38.308  58.046  1.00  0.00           H  
ATOM    395  CB  SER    26      18.675  36.782  56.883  1.00  0.00           C  
ATOM    396  HB2 SER    26      18.806  36.148  57.756  1.00  0.00           H  
ATOM    397  HB3 SER    26      17.809  36.353  56.383  1.00  0.00           H  
ATOM    398  OG  SER    26      19.717  36.606  55.967  1.00  0.00           O  
ATOM    399  HG  SER    26      19.461  36.983  55.111  1.00  0.00           H  
ATOM    400  C   SER    26      19.760  38.764  58.001  1.00  0.00           C  
ATOM    401  O   SER    26      19.841  38.592  59.177  1.00  0.00           O  
ATOM    402  N   ASN    27      20.707  39.367  57.288  1.00  0.00           N  
ATOM    403  H   ASN    27      20.583  39.422  56.286  1.00  0.00           H  
ATOM    404  CA  ASN    27      22.050  39.498  57.805  1.00  0.00           C  
ATOM    405  HA  ASN    27      21.930  39.183  58.839  1.00  0.00           H  
ATOM    406  CB  ASN    27      23.029  38.583  57.070  1.00  0.00           C  
ATOM    407  HB2 ASN    27      23.061  38.873  56.022  1.00  0.00           H  
ATOM    408  HB3 ASN    27      24.068  38.774  57.328  1.00  0.00           H  
ATOM    409  CG  ASN    27      22.741  37.129  57.157  1.00  0.00           C  
ATOM    410  OD1 ASN    27      22.247  36.553  58.122  1.00  0.00           O  
ATOM    411  ND2 ASN    27      22.998  36.478  56.090  1.00  0.00           N  
ATOM    412 HD21 ASN    27      22.397  35.687  55.903  1.00  0.00           H  
ATOM    413 HD22 ASN    27      23.679  36.846  55.439  1.00  0.00           H  
ATOM    414  C   ASN    27      22.585  40.942  57.815  1.00  0.00           C  
ATOM    415  O   ASN    27      23.247  41.402  58.715  1.00  0.00           O  
ATOM    416  N   LYS    28      22.246  41.686  56.764  1.00  0.00           N  
ATOM    417  H   LYS    28      21.880  41.266  55.920  1.00  0.00           H  
ATOM    418  CA  LYS    28      22.714  43.070  56.675  1.00  0.00           C  
ATOM    419  HA  LYS    28      23.694  43.204  57.128  1.00  0.00           H  
ATOM    420  CB  LYS    28      22.787  43.641  55.290  1.00  0.00           C  
ATOM    421  HB2 LYS    28      21.784  43.613  54.867  1.00  0.00           H  
ATOM    422  HB3 LYS    28      23.015  44.701  55.205  1.00  0.00           H  
ATOM    423  CG  LYS    28      23.838  42.876  54.456  1.00  0.00           C  
ATOM    424  HG2 LYS    28      23.848  41.820  54.722  1.00  0.00           H  
ATOM    425  HG3 LYS    28      23.582  42.962  53.402  1.00  0.00           H  
ATOM    426  CD  LYS    28      25.292  43.299  54.602  1.00  0.00           C  
ATOM    427  HD2 LYS    28      25.253  44.383  54.515  1.00  0.00           H  
ATOM    428  HD3 LYS    28      25.852  43.222  55.531  1.00  0.00           H  
ATOM    429  CE  LYS    28      26.142  42.856  53.440  1.00  0.00           C  
ATOM    430  HE2 LYS    28      25.780  43.307  52.519  1.00  0.00           H  
ATOM    431  HE3 LYS    28      27.080  43.356  53.670  1.00  0.00           H  
ATOM    432  NZ  LYS    28      26.311  41.388  53.354  1.00  0.00           N  
ATOM    433  HZ1 LYS    28      26.649  40.949  54.229  1.00  0.00           H  
ATOM    434  HZ2 LYS    28      25.376  40.963  53.213  1.00  0.00           H  
ATOM    435  HZ3 LYS    28      26.909  41.049  52.580  1.00  0.00           H  
ATOM    436  C   LYS    28      21.748  43.979  57.475  1.00  0.00           C  
ATOM    437  O   LYS    28      20.511  43.742  57.570  1.00  0.00           O  
ATOM    438  N   GLY    29      22.325  45.103  57.920  1.00  0.00           N  
ATOM    439  H   GLY    29      23.328  45.221  57.960  1.00  0.00           H  
ATOM    440  CA  GLY    29      21.522  46.090  58.576  1.00  0.00           C  
ATOM    441  HA2 GLY    29      20.919  45.604  59.340  1.00  0.00           H  
ATOM    442  HA3 GLY    29      22.187  46.789  59.078  1.00  0.00           H  
ATOM    443  C   GLY    29      20.546  46.829  57.651  1.00  0.00           C  
ATOM    444  O   GLY    29      19.363  47.122  57.977  1.00  0.00           O  
ATOM    445  N   ALA    30      20.930  47.071  56.389  1.00  0.00           N  
ATOM    446  H   ALA    30      21.918  47.186  56.206  1.00  0.00           H  
ATOM    447  CA  ALA    30      20.124  47.987  55.445  1.00  0.00           C  
ATOM    448  HA  ALA    30      19.066  48.008  55.697  1.00  0.00           H  
ATOM    449  CB  ALA    30      20.633  49.429  55.560  1.00  0.00           C  
ATOM    450  HB1 ALA    30      20.979  49.541  56.586  1.00  0.00           H  
ATOM    451  HB2 ALA    30      21.541  49.556  54.974  1.00  0.00           H  
ATOM    452  HB3 ALA    30      19.873  50.161  55.296  1.00  0.00           H  
ATOM    453  C   ALA    30      20.069  47.511  54.033  1.00  0.00           C  
ATOM    454  O   ALA    30      20.635  46.478  53.683  1.00  0.00           O  
ATOM    455  N   ILE    31      19.282  48.253  53.206  1.00  0.00           N  
ATOM    456  H   ILE    31      18.872  49.138  53.475  1.00  0.00           H  
ATOM    457  CA  ILE    31      18.926  47.698  51.880  1.00  0.00           C  
ATOM    458  HA  ILE    31      18.842  46.621  52.000  1.00  0.00           H  
ATOM    459  CB  ILE    31      17.596  48.353  51.413  1.00  0.00           C  
ATOM    460  HB  ILE    31      17.510  48.060  50.369  1.00  0.00           H  
ATOM    461  CG2 ILE    31      16.387  47.775  52.166  1.00  0.00           C  
ATOM    462 HG21 ILE    31      15.481  48.072  51.643  1.00  0.00           H  
ATOM    463 HG22 ILE    31      16.494  46.698  52.050  1.00  0.00           H  
ATOM    464 HG23 ILE    31      16.353  48.067  53.213  1.00  0.00           H  
ATOM    465  CG1 ILE    31      17.559  49.843  51.261  1.00  0.00           C  
ATOM    466 HG12 ILE    31      17.914  50.332  52.165  1.00  0.00           H  
ATOM    467 HG13 ILE    31      18.372  50.073  50.575  1.00  0.00           H  
ATOM    468  CD1 ILE    31      16.348  50.482  50.718  1.00  0.00           C  
ATOM    469 HD11 ILE    31      15.449  50.288  51.299  1.00  0.00           H  
ATOM    470 HD12 ILE    31      16.428  51.565  50.780  1.00  0.00           H  
ATOM    471 HD13 ILE    31      16.206  50.149  49.692  1.00  0.00           H  
ATOM    472  C   ILE    31      20.130  48.025  50.905  1.00  0.00           C  
ATOM    473  O   ILE    31      20.115  47.608  49.766  1.00  0.00           O  
ATOM    474  N   ILE    32      21.189  48.760  51.424  1.00  0.00           N  
ATOM    475  H   ILE    32      21.254  48.832  52.430  1.00  0.00           H  
ATOM    476  CA  ILE    32      22.527  48.845  50.852  1.00  0.00           C  
ATOM    477  HA  ILE    32      22.940  49.747  51.299  1.00  0.00           H  
ATOM    478  CB  ILE    32      23.439  47.707  51.260  1.00  0.00           C  
ATOM    479  HB  ILE    32      24.392  47.851  50.755  1.00  0.00           H  
ATOM    480  CG2 ILE    32      23.728  47.817  52.797  1.00  0.00           C  
ATOM    481 HG21 ILE    32      23.836  46.836  53.255  1.00  0.00           H  
ATOM    482 HG22 ILE    32      24.656  48.336  53.027  1.00  0.00           H  
ATOM    483 HG23 ILE    32      22.996  48.423  53.328  1.00  0.00           H  
ATOM    484  CG1 ILE    32      22.855  46.298  50.943  1.00  0.00           C  
ATOM    485 HG12 ILE    32      22.132  45.918  51.662  1.00  0.00           H  
ATOM    486 HG13 ILE    32      22.294  46.198  50.017  1.00  0.00           H  
ATOM    487  CD1 ILE    32      23.935  45.271  50.964  1.00  0.00           C  
ATOM    488 HD11 ILE    32      23.406  44.333  50.814  1.00  0.00           H  
ATOM    489 HD12 ILE    32      24.716  45.310  50.206  1.00  0.00           H  
ATOM    490 HD13 ILE    32      24.427  45.292  51.934  1.00  0.00           H  
ATOM    491  C   ILE    32      22.557  49.270  49.398  1.00  0.00           C  
ATOM    492  O   ILE    32      23.444  48.916  48.629  1.00  0.00           O  
ATOM    493  N   GLY    33      21.608  50.098  48.829  1.00  0.00           N  
ATOM    494  H   GLY    33      21.107  50.636  49.523  1.00  0.00           H  
ATOM    495  CA  GLY    33      21.603  50.493  47.412  1.00  0.00           C  
ATOM    496  HA2 GLY    33      20.915  51.312  47.218  1.00  0.00           H  
ATOM    497  HA3 GLY    33      22.614  50.822  47.183  1.00  0.00           H  
ATOM    498  C   GLY    33      21.217  49.301  46.555  1.00  0.00           C  
ATOM    499  O   GLY    33      21.298  49.439  45.359  1.00  0.00           O  
ATOM    500  N   LEU    34      20.821  48.172  47.118  1.00  0.00           N  
ATOM    501  H   LEU    34      20.798  48.061  48.123  1.00  0.00           H  
ATOM    502  CA  LEU    34      20.642  46.891  46.396  1.00  0.00           C  
ATOM    503  HA  LEU    34      20.640  47.058  45.321  1.00  0.00           H  
ATOM    504  CB  LEU    34      21.713  45.975  46.993  1.00  0.00           C  
ATOM    505  HB2 LEU    34      22.706  46.416  47.055  1.00  0.00           H  
ATOM    506  HB3 LEU    34      21.447  45.872  48.043  1.00  0.00           H  
ATOM    507  CG  LEU    34      21.927  44.591  46.338  1.00  0.00           C  
ATOM    508  HG  LEU    34      21.035  43.970  46.390  1.00  0.00           H  
ATOM    509  CD1 LEU    34      22.350  44.547  44.911  1.00  0.00           C  
ATOM    510 HD11 LEU    34      21.698  45.100  44.238  1.00  0.00           H  
ATOM    511 HD12 LEU    34      23.396  44.829  44.817  1.00  0.00           H  
ATOM    512 HD13 LEU    34      22.345  43.496  44.631  1.00  0.00           H  
ATOM    513  CD2 LEU    34      23.019  43.935  47.183  1.00  0.00           C  
ATOM    514 HD21 LEU    34      22.955  42.849  47.154  1.00  0.00           H  
ATOM    515 HD22 LEU    34      24.017  44.071  46.771  1.00  0.00           H  
ATOM    516 HD23 LEU    34      23.004  44.256  48.223  1.00  0.00           H  
ATOM    517  C   LEU    34      19.271  46.369  46.471  1.00  0.00           C  
ATOM    518  O   LEU    34      18.788  45.935  45.412  1.00  0.00           O  
ATOM    519  N   MET    35      18.562  46.335  47.648  1.00  0.00           N  
ATOM    520  H   MET    35      19.063  46.670  48.460  1.00  0.00           H  
ATOM    521  CA  MET    35      17.172  45.999  47.646  1.00  0.00           C  
ATOM    522  HA  MET    35      17.077  45.347  46.780  1.00  0.00           H  
ATOM    523  CB  MET    35      16.831  45.113  48.945  1.00  0.00           C  
ATOM    524  HB2 MET    35      17.324  45.578  49.796  1.00  0.00           H  
ATOM    525  HB3 MET    35      15.769  45.070  49.176  1.00  0.00           H  
ATOM    526  CG  MET    35      17.266  43.646  48.805  1.00  0.00           C  
ATOM    527  HG2 MET    35      18.232  43.544  48.315  1.00  0.00           H  
ATOM    528  HG3 MET    35      17.404  43.278  49.819  1.00  0.00           H  
ATOM    529  SD  MET    35      15.998  42.530  48.128  1.00  0.00           S  
ATOM    530  CE  MET    35      14.690  42.826  49.367  1.00  0.00           C  
ATOM    531  HE1 MET    35      14.155  43.749  49.153  1.00  0.00           H  
ATOM    532  HE2 MET    35      13.961  42.020  49.397  1.00  0.00           H  
ATOM    533  HE3 MET    35      15.124  43.068  50.335  1.00  0.00           H  
ATOM    534  C   MET    35      16.358  47.271  47.410  1.00  0.00           C  
ATOM    535  O   MET    35      15.785  47.799  48.373  1.00  0.00           O  
ATOM    536  N   VAL    36      16.373  47.755  46.209  1.00  0.00           N  
ATOM    537  H   VAL    36      16.610  47.227  45.380  1.00  0.00           H  
ATOM    538  CA  VAL    36      15.937  49.112  45.988  1.00  0.00           C  
ATOM    539  HA  VAL    36      15.352  49.502  46.818  1.00  0.00           H  
ATOM    540  CB  VAL    36      17.159  50.026  45.673  1.00  0.00           C  
ATOM    541  HB  VAL    36      16.790  51.006  45.375  1.00  0.00           H  
ATOM    542  CG1 VAL    36      17.959  50.270  46.974  1.00  0.00           C  
ATOM    543 HG11 VAL    36      18.508  51.198  46.830  1.00  0.00           H  
ATOM    544 HG12 VAL    36      17.453  50.446  47.921  1.00  0.00           H  
ATOM    545 HG13 VAL    36      18.696  49.481  47.112  1.00  0.00           H  
ATOM    546  CG2 VAL    36      18.003  49.559  44.555  1.00  0.00           C  
ATOM    547 HG21 VAL    36      18.581  50.371  44.118  1.00  0.00           H  
ATOM    548 HG22 VAL    36      18.531  48.641  44.807  1.00  0.00           H  
ATOM    549 HG23 VAL    36      17.328  49.235  43.766  1.00  0.00           H  
ATOM    550  C   VAL    36      15.032  49.045  44.781  1.00  0.00           C  
ATOM    551  O   VAL    36      14.801  47.961  44.161  1.00  0.00           O  
ATOM    552  N   GLY    37      14.531  50.205  44.311  1.00  0.00           N  
ATOM    553  H   GLY    37      14.679  50.914  45.017  1.00  0.00           H  
ATOM    554  CA  GLY    37      13.436  50.231  43.362  1.00  0.00           C  
ATOM    555  HA2 GLY    37      12.748  49.432  43.629  1.00  0.00           H  
ATOM    556  HA3 GLY    37      12.906  51.179  43.404  1.00  0.00           H  
ATOM    557  C   GLY    37      14.032  49.981  41.968  1.00  0.00           C  
ATOM    558  O   GLY    37      14.902  50.684  41.445  1.00  0.00           O  
ATOM    559  N   GLY    38      13.590  48.845  41.381  1.00  0.00           N  
ATOM    560  H   GLY    38      12.954  48.325  41.971  1.00  0.00           H  
ATOM    561  CA  GLY    38      13.919  48.406  40.048  1.00  0.00           C  
ATOM    562  HA2 GLY    38      13.026  47.938  39.640  1.00  0.00           H  
ATOM    563  HA3 GLY    38      14.189  49.241  39.405  1.00  0.00           H  
ATOM    564  C   GLY    38      15.035  47.397  39.999  1.00  0.00           C  
ATOM    565  O   GLY    38      15.270  46.743  38.989  1.00  0.00           O  
ATOM    566  N   VAL    39      15.806  47.157  41.109  1.00  0.00           N  
ATOM    567  H   VAL    39      15.741  47.753  41.922  1.00  0.00           H  
ATOM    568  CA  VAL    39      16.736  46.087  41.167  1.00  0.00           C  
ATOM    569  HA  VAL    39      17.213  45.928  40.202  1.00  0.00           H  
ATOM    570  CB  VAL    39      17.803  46.334  42.119  1.00  0.00           C  
ATOM    571  HB  VAL    39      17.411  46.416  43.130  1.00  0.00           H  
ATOM    572  CG1 VAL    39      18.886  45.205  42.038  1.00  0.00           C  
ATOM    573 HG11 VAL    39      19.551  45.342  42.889  1.00  0.00           H  
ATOM    574 HG12 VAL    39      18.448  44.223  42.200  1.00  0.00           H  
ATOM    575 HG13 VAL    39      19.390  45.279  41.076  1.00  0.00           H  
ATOM    576  CG2 VAL    39      18.557  47.614  41.805  1.00  0.00           C  
ATOM    577 HG21 VAL    39      18.998  47.511  40.816  1.00  0.00           H  
ATOM    578 HG22 VAL    39      17.978  48.533  41.744  1.00  0.00           H  
ATOM    579 HG23 VAL    39      19.360  47.680  42.538  1.00  0.00           H  
ATOM    580  C   VAL    39      15.931  44.823  41.534  1.00  0.00           C  
ATOM    581  O   VAL    39      15.895  43.897  40.796  1.00  0.00           O  
ATOM    582  N   VAL    40      15.141  44.860  42.649  1.00  0.00           N  
ATOM    583  H   VAL    40      14.919  45.788  42.984  1.00  0.00           H  
ATOM    584  CA  VAL    40      13.927  44.114  42.824  1.00  0.00           C  
ATOM    585  HA  VAL    40      13.874  43.209  42.222  1.00  0.00           H  
ATOM    586  CB  VAL    40      13.835  43.692  44.293  1.00  0.00           C  
ATOM    587  HB  VAL    40      12.866  43.312  44.609  1.00  0.00           H  
ATOM    588  CG1 VAL    40      14.932  42.662  44.529  1.00  0.00           C  
ATOM    589 HG11 VAL    40      15.923  43.110  44.504  1.00  0.00           H  
ATOM    590 HG12 VAL    40      14.732  42.036  45.396  1.00  0.00           H  
ATOM    591 HG13 VAL    40      14.861  41.967  43.695  1.00  0.00           H  
ATOM    592  CG2 VAL    40      14.098  44.848  45.134  1.00  0.00           C  
ATOM    593 HG21 VAL    40      13.811  44.558  46.143  1.00  0.00           H  
ATOM    594 HG22 VAL    40      15.141  45.156  45.174  1.00  0.00           H  
ATOM    595 HG23 VAL    40      13.475  45.725  44.970  1.00  0.00           H  
ATOM    596  C   VAL    40      12.776  45.033  42.341  1.00  0.00           C  
ATOM    597  O   VAL    40      12.863  46.255  42.430  1.00  0.00           O  
ATOM    598  N   ILE    41      11.787  44.395  41.701  1.00  0.00           N  
ATOM    599  H   ILE    41      12.036  43.445  41.458  1.00  0.00           H  
ATOM    600  CA  ILE    41      10.522  44.965  41.360  1.00  0.00           C  
ATOM    601  HA  ILE    41      10.235  45.563  42.221  1.00  0.00           H  
ATOM    602  CB  ILE    41      10.654  45.828  40.107  1.00  0.00           C  
ATOM    603  HB  ILE    41      11.543  46.431  40.281  1.00  0.00           H  
ATOM    604  CG2 ILE    41      10.988  45.020  38.835  1.00  0.00           C  
ATOM    605 HG21 ILE    41      11.579  44.122  39.003  1.00  0.00           H  
ATOM    606 HG22 ILE    41      10.089  44.719  38.301  1.00  0.00           H  
ATOM    607 HG23 ILE    41      11.619  45.679  38.241  1.00  0.00           H  
ATOM    608  CG1 ILE    41       9.629  46.999  40.085  1.00  0.00           C  
ATOM    609 HG12 ILE    41       8.705  46.456  39.898  1.00  0.00           H  
ATOM    610 HG13 ILE    41       9.561  47.505  41.046  1.00  0.00           H  
ATOM    611  CD1 ILE    41       9.765  47.997  38.914  1.00  0.00           C  
ATOM    612 HD11 ILE    41       8.898  48.654  38.956  1.00  0.00           H  
ATOM    613 HD12 ILE    41      10.712  48.524  39.009  1.00  0.00           H  
ATOM    614 HD13 ILE    41       9.605  47.451  37.986  1.00  0.00           H  
ATOM    615  C   ILE    41       9.460  43.855  41.206  1.00  0.00           C  
ATOM    616  O   ILE    41       8.279  44.148  40.979  1.00  0.00           O  
ATOM    617  N   ALA    42       9.811  42.563  41.426  1.00  0.00           N  
ATOM    618  H   ALA    42      10.760  42.306  41.665  1.00  0.00           H  
ATOM    619  CA  ALA    42       9.075  41.469  40.990  1.00  0.00           C  
ATOM    620  HA  ALA    42       8.127  41.893  40.667  1.00  0.00           H  
ATOM    621  CB  ALA    42       9.702  40.718  39.774  1.00  0.00           C  
ATOM    622  HB1 ALA    42      10.133  41.396  39.040  1.00  0.00           H  
ATOM    623  HB2 ALA    42      10.466  39.986  40.029  1.00  0.00           H  
ATOM    624  HB3 ALA    42       8.862  40.174  39.346  1.00  0.00           H  
ATOM    625  C   ALA    42       8.785  40.526  42.135  1.00  0.00           C  
ATOM    626  O   ALA    42       7.584  40.402  42.426  1.00  0.00           O  
ATOM    627  OXT ALA    42       9.673  39.921  42.787  1.00  0.00           O  
TER     628      ALA    42 
ATOM    628  N   ASP    43      33.521  40.917  21.102  1.00  0.00           N  
ATOM    629  H1  ASP    43      32.681  40.315  21.037  1.00  0.00           H  
ATOM    630  H2  ASP    43      34.183  40.851  21.896  1.00  0.00           H  
ATOM    631  H3  ASP    43      34.029  40.801  20.207  1.00  0.00           H  
ATOM    632  CA  ASP    43      32.983  42.339  21.111  1.00  0.00           C  
ATOM    633  HA  ASP    43      32.540  42.494  22.092  1.00  0.00           H  
ATOM    634  CB  ASP    43      34.190  43.349  21.146  1.00  0.00           C  
ATOM    635  HB2 ASP    43      34.885  43.244  20.315  1.00  0.00           H  
ATOM    636  HB3 ASP    43      33.771  44.340  20.986  1.00  0.00           H  
ATOM    637  CG  ASP    43      35.101  43.292  22.343  1.00  0.00           C  
ATOM    638  OD1 ASP    43      35.546  44.312  22.813  1.00  0.00           O  
ATOM    639  OD2 ASP    43      35.546  42.087  22.643  1.00  0.00           O  
ATOM    640  C   ASP    43      31.994  42.676  20.006  1.00  0.00           C  
ATOM    641  O   ASP    43      30.813  42.934  20.311  1.00  0.00           O  
ATOM    642  N   ALA    44      32.461  42.640  18.746  1.00  0.00           N  
ATOM    643  H   ALA    44      33.385  42.282  18.542  1.00  0.00           H  
ATOM    644  CA  ALA    44      31.572  42.963  17.626  1.00  0.00           C  
ATOM    645  HA  ALA    44      31.209  43.984  17.730  1.00  0.00           H  
ATOM    646  CB  ALA    44      32.287  42.787  16.316  1.00  0.00           C  
ATOM    647  HB1 ALA    44      33.174  43.411  16.232  1.00  0.00           H  
ATOM    648  HB2 ALA    44      32.574  41.774  16.041  1.00  0.00           H  
ATOM    649  HB3 ALA    44      31.525  43.041  15.583  1.00  0.00           H  
ATOM    650  C   ALA    44      30.335  42.065  17.627  1.00  0.00           C  
ATOM    651  O   ALA    44      29.302  42.499  17.122  1.00  0.00           O  
ATOM    652  N   GLU    45      30.466  40.810  18.129  1.00  0.00           N  
ATOM    653  H   GLU    45      31.255  40.607  18.727  1.00  0.00           H  
ATOM    654  CA  GLU    45      29.280  39.922  18.247  1.00  0.00           C  
ATOM    655  HA  GLU    45      28.829  40.010  17.261  1.00  0.00           H  
ATOM    656  CB  GLU    45      29.641  38.434  18.512  1.00  0.00           C  
ATOM    657  HB2 GLU    45      28.730  37.944  18.176  1.00  0.00           H  
ATOM    658  HB3 GLU    45      30.459  38.162  17.848  1.00  0.00           H  
ATOM    659  CG  GLU    45      29.922  37.874  19.927  1.00  0.00           C  
ATOM    660  HG2 GLU    45      29.380  38.522  20.613  1.00  0.00           H  
ATOM    661  HG3 GLU    45      29.606  36.851  20.120  1.00  0.00           H  
ATOM    662  CD  GLU    45      31.423  37.893  20.235  1.00  0.00           C  
ATOM    663  OE1 GLU    45      31.928  38.986  20.042  1.00  0.00           O  
ATOM    664  OE2 GLU    45      32.044  36.852  20.552  1.00  0.00           O  
ATOM    665  C   GLU    45      28.153  40.285  19.251  1.00  0.00           C  
ATOM    666  O   GLU    45      27.146  39.591  19.324  1.00  0.00           O  
ATOM    667  N   PHE    46      28.344  41.458  20.005  1.00  0.00           N  
ATOM    668  H   PHE    46      29.188  41.954  19.751  1.00  0.00           H  
ATOM    669  CA  PHE    46      27.397  42.192  20.734  1.00  0.00           C  
ATOM    670  HA  PHE    46      26.719  41.519  21.254  1.00  0.00           H  
ATOM    671  CB  PHE    46      27.982  43.247  21.659  1.00  0.00           C  
ATOM    672  HB2 PHE    46      28.901  42.955  22.162  1.00  0.00           H  
ATOM    673  HB3 PHE    46      28.354  44.062  21.040  1.00  0.00           H  
ATOM    674  CG  PHE    46      27.147  43.821  22.729  1.00  0.00           C  
ATOM    675  CD1 PHE    46      26.509  42.996  23.677  1.00  0.00           C  
ATOM    676  HD1 PHE    46      26.698  41.929  23.695  1.00  0.00           H  
ATOM    677  CE1 PHE    46      25.686  43.538  24.645  1.00  0.00           C  
ATOM    678  HE1 PHE    46      25.241  42.884  25.385  1.00  0.00           H  
ATOM    679  CZ  PHE    46      25.549  44.913  24.782  1.00  0.00           C  
ATOM    680  HZ  PHE    46      25.039  45.269  25.669  1.00  0.00           H  
ATOM    681  CE2 PHE    46      26.244  45.725  23.912  1.00  0.00           C  
ATOM    682  HE2 PHE    46      25.962  46.771  23.886  1.00  0.00           H  
ATOM    683  CD2 PHE    46      27.054  45.215  22.897  1.00  0.00           C  
ATOM    684  HD2 PHE    46      27.571  45.868  22.204  1.00  0.00           H  
ATOM    685  C   PHE    46      26.561  42.840  19.645  1.00  0.00           C  
ATOM    686  O   PHE    46      25.322  42.879  19.703  1.00  0.00           O  
ATOM    687  N   ARG    47      27.247  43.458  18.649  1.00  0.00           N  
ATOM    688  H   ARG    47      28.225  43.220  18.553  1.00  0.00           H  
ATOM    689  CA  ARG    47      26.613  44.406  17.762  1.00  0.00           C  
ATOM    690  HA  ARG    47      25.778  44.863  18.289  1.00  0.00           H  
ATOM    691  CB  ARG    47      27.610  45.306  17.276  1.00  0.00           C  
ATOM    692  HB2 ARG    47      28.362  44.743  16.726  1.00  0.00           H  
ATOM    693  HB3 ARG    47      27.240  46.050  16.574  1.00  0.00           H  
ATOM    694  CG  ARG    47      28.306  46.141  18.390  1.00  0.00           C  
ATOM    695  HG2 ARG    47      27.594  46.501  19.130  1.00  0.00           H  
ATOM    696  HG3 ARG    47      29.156  45.577  18.770  1.00  0.00           H  
ATOM    697  CD  ARG    47      28.997  47.402  17.739  1.00  0.00           C  
ATOM    698  HD2 ARG    47      29.664  47.259  16.892  1.00  0.00           H  
ATOM    699  HD3 ARG    47      28.220  48.040  17.326  1.00  0.00           H  
ATOM    700  NE  ARG    47      29.599  48.131  18.818  1.00  0.00           N  
ATOM    701  HE  ARG    47      30.421  47.759  19.296  1.00  0.00           H  
ATOM    702  CZ  ARG    47      29.045  49.165  19.438  1.00  0.00           C  
ATOM    703  NH1 ARG    47      29.768  49.839  20.303  1.00  0.00           N  
ATOM    704 HH11 ARG    47      30.777  49.690  20.367  1.00  0.00           H  
ATOM    705 HH12 ARG    47      29.336  50.690  20.666  1.00  0.00           H  
ATOM    706  NH2 ARG    47      27.776  49.520  19.238  1.00  0.00           N  
ATOM    707 HH21 ARG    47      27.044  48.943  18.820  1.00  0.00           H  
ATOM    708 HH22 ARG    47      27.410  50.289  19.800  1.00  0.00           H  
ATOM    709  C   ARG    47      25.983  43.623  16.553  1.00  0.00           C  
ATOM    710  O   ARG    47      25.208  44.172  15.826  1.00  0.00           O  
ATOM    711  N   HID    48      26.359  42.315  16.303  1.00  0.00           N  
ATOM    712  H   HID    48      27.179  41.893  16.717  1.00  0.00           H  
ATOM    713  CA  HID    48      25.411  41.483  15.497  1.00  0.00           C  
ATOM    714  HA  HID    48      24.865  42.178  14.863  1.00  0.00           H  
ATOM    715  CB  HID    48      26.040  40.386  14.618  1.00  0.00           C  
ATOM    716  HB2 HID    48      25.320  39.978  13.912  1.00  0.00           H  
ATOM    717  HB3 HID    48      26.771  40.928  14.021  1.00  0.00           H  
ATOM    718  CG  HID    48      26.748  39.357  15.335  1.00  0.00           C  
ATOM    719  ND1 HID    48      28.025  39.003  15.062  1.00  0.00           N  
ATOM    720  HD1 HID    48      28.598  39.566  14.424  1.00  0.00           H  
ATOM    721  CE1 HID    48      28.197  37.739  15.552  1.00  0.00           C  
ATOM    722  HE1 HID    48      29.142  37.233  15.438  1.00  0.00           H  
ATOM    723  NE2 HID    48      27.114  37.321  16.259  1.00  0.00           N  
ATOM    724  CD2 HID    48      26.171  38.318  16.044  1.00  0.00           C  
ATOM    725  HD2 HID    48      25.135  38.270  16.374  1.00  0.00           H  
ATOM    726  C   HID    48      24.241  40.926  16.297  1.00  0.00           C  
ATOM    727  O   HID    48      23.501  40.111  15.748  1.00  0.00           O  
ATOM    728  N   ASP    49      24.088  41.312  17.625  1.00  0.00           N  
ATOM    729  H   ASP    49      24.677  41.938  18.158  1.00  0.00           H  
ATOM    730  CA  ASP    49      22.998  40.737  18.417  1.00  0.00           C  
ATOM    731  HA  ASP    49      22.323  40.122  17.826  1.00  0.00           H  
ATOM    732  CB  ASP    49      23.678  39.947  19.574  1.00  0.00           C  
ATOM    733  HB2 ASP    49      24.321  39.287  18.996  1.00  0.00           H  
ATOM    734  HB3 ASP    49      24.306  40.628  20.144  1.00  0.00           H  
ATOM    735  CG  ASP    49      22.750  39.246  20.481  1.00  0.00           C  
ATOM    736  OD1 ASP    49      22.458  39.805  21.543  1.00  0.00           O  
ATOM    737  OD2 ASP    49      22.084  38.281  20.010  1.00  0.00           O  
ATOM    738  C   ASP    49      22.053  41.952  18.740  1.00  0.00           C  
ATOM    739  O   ASP    49      22.384  43.137  18.558  1.00  0.00           O  
ATOM    740  N   SER    50      20.901  41.550  19.338  1.00  0.00           N  
ATOM    741  H   SER    50      20.535  40.622  19.169  1.00  0.00           H  
ATOM    742  CA  SER    50      19.949  42.605  19.875  1.00  0.00           C  
ATOM    743  HA  SER    50      20.568  43.436  20.206  1.00  0.00           H  
ATOM    744  CB  SER    50      18.937  43.033  18.783  1.00  0.00           C  
ATOM    745  HB2 SER    50      18.203  43.754  19.138  1.00  0.00           H  
ATOM    746  HB3 SER    50      19.548  43.457  17.990  1.00  0.00           H  
ATOM    747  OG  SER    50      18.340  41.863  18.155  1.00  0.00           O  
ATOM    748  HG  SER    50      18.970  41.228  17.780  1.00  0.00           H  
ATOM    749  C   SER    50      19.284  42.120  21.096  1.00  0.00           C  
ATOM    750  O   SER    50      18.152  42.487  21.423  1.00  0.00           O  
ATOM    751  N   GLY    51      20.018  41.283  21.790  1.00  0.00           N  
ATOM    752  H   GLY    51      20.914  40.985  21.429  1.00  0.00           H  
ATOM    753  CA  GLY    51      19.421  40.489  22.866  1.00  0.00           C  
ATOM    754  HA2 GLY    51      18.408  40.222  22.577  1.00  0.00           H  
ATOM    755  HA3 GLY    51      20.060  39.638  23.092  1.00  0.00           H  
ATOM    756  C   GLY    51      19.223  41.336  24.139  1.00  0.00           C  
ATOM    757  O   GLY    51      19.163  40.723  25.208  1.00  0.00           O  
ATOM    758  N   TYR    52      19.232  42.649  24.027  1.00  0.00           N  
ATOM    759  H   TYR    52      19.348  43.060  23.110  1.00  0.00           H  
ATOM    760  CA  TYR    52      19.445  43.548  25.196  1.00  0.00           C  
ATOM    761  HA  TYR    52      19.003  43.044  26.052  1.00  0.00           H  
ATOM    762  CB  TYR    52      20.869  43.680  25.541  1.00  0.00           C  
ATOM    763  HB2 TYR    52      20.974  44.407  26.344  1.00  0.00           H  
ATOM    764  HB3 TYR    52      21.180  42.690  25.869  1.00  0.00           H  
ATOM    765  CG  TYR    52      21.772  44.059  24.356  1.00  0.00           C  
ATOM    766  CD1 TYR    52      22.474  43.059  23.627  1.00  0.00           C  
ATOM    767  HD1 TYR    52      22.391  42.029  23.954  1.00  0.00           H  
ATOM    768  CE1 TYR    52      23.249  43.359  22.449  1.00  0.00           C  
ATOM    769  HE1 TYR    52      23.613  42.569  21.803  1.00  0.00           H  
ATOM    770  CZ  TYR    52      23.532  44.711  22.181  1.00  0.00           C  
ATOM    771  OH  TYR    52      24.285  45.080  21.070  1.00  0.00           O  
ATOM    772  HH  TYR    52      24.571  44.301  20.570  1.00  0.00           H  
ATOM    773  CE2 TYR    52      22.834  45.672  22.913  1.00  0.00           C  
ATOM    774  HE2 TYR    52      22.985  46.673  22.526  1.00  0.00           H  
ATOM    775  CD2 TYR    52      21.964  45.368  23.967  1.00  0.00           C  
ATOM    776  HD2 TYR    52      21.337  46.145  24.387  1.00  0.00           H  
ATOM    777  C   TYR    52      18.681  44.850  25.144  1.00  0.00           C  
ATOM    778  O   TYR    52      18.651  45.561  26.182  1.00  0.00           O  
ATOM    779  N   GLU    53      17.945  45.117  23.993  1.00  0.00           N  
ATOM    780  H   GLU    53      17.828  44.463  23.231  1.00  0.00           H  
ATOM    781  CA  GLU    53      17.485  46.473  23.822  1.00  0.00           C  
ATOM    782  HA  GLU    53      18.141  47.067  24.455  1.00  0.00           H  
ATOM    783  CB  GLU    53      17.666  46.926  22.314  1.00  0.00           C  
ATOM    784  HB2 GLU    53      18.548  46.397  21.958  1.00  0.00           H  
ATOM    785  HB3 GLU    53      16.813  46.561  21.744  1.00  0.00           H  
ATOM    786  CG  GLU    53      17.730  48.466  22.193  1.00  0.00           C  
ATOM    787  HG2 GLU    53      16.868  48.753  21.594  1.00  0.00           H  
ATOM    788  HG3 GLU    53      17.587  48.938  23.164  1.00  0.00           H  
ATOM    789  CD  GLU    53      19.012  48.978  21.490  1.00  0.00           C  
ATOM    790  OE1 GLU    53      19.953  49.570  22.149  1.00  0.00           O  
ATOM    791  OE2 GLU    53      19.034  48.716  20.248  1.00  0.00           O  
ATOM    792  C   GLU    53      16.062  46.725  24.393  1.00  0.00           C  
ATOM    793  O   GLU    53      15.792  47.845  24.726  1.00  0.00           O  
ATOM    794  N   VAL    54      15.207  45.732  24.525  1.00  0.00           N  
ATOM    795  H   VAL    54      15.510  44.870  24.090  1.00  0.00           H  
ATOM    796  CA  VAL    54      14.111  45.694  25.485  1.00  0.00           C  
ATOM    797  HA  VAL    54      14.074  46.692  25.914  1.00  0.00           H  
ATOM    798  CB  VAL    54      12.816  45.413  24.758  1.00  0.00           C  
ATOM    799  HB  VAL    54      12.786  44.354  24.509  1.00  0.00           H  
ATOM    800  CG1 VAL    54      11.483  45.466  25.557  1.00  0.00           C  
ATOM    801 HG11 VAL    54      11.583  44.837  26.440  1.00  0.00           H  
ATOM    802 HG12 VAL    54      11.388  46.513  25.839  1.00  0.00           H  
ATOM    803 HG13 VAL    54      10.662  45.126  24.929  1.00  0.00           H  
ATOM    804  CG2 VAL    54      12.649  46.186  23.469  1.00  0.00           C  
ATOM    805 HG21 VAL    54      11.627  46.091  23.105  1.00  0.00           H  
ATOM    806 HG22 VAL    54      12.752  47.262  23.592  1.00  0.00           H  
ATOM    807 HG23 VAL    54      13.289  45.777  22.690  1.00  0.00           H  
ATOM    808  C   VAL    54      14.316  44.631  26.549  1.00  0.00           C  
ATOM    809  O   VAL    54      13.891  44.704  27.657  1.00  0.00           O  
ATOM    810  N   HID    55      15.068  43.577  26.099  1.00  0.00           N  
ATOM    811  H   HID    55      15.110  43.382  25.108  1.00  0.00           H  
ATOM    812  CA  HID    55      15.152  42.415  26.962  1.00  0.00           C  
ATOM    813  HA  HID    55      14.387  42.374  27.734  1.00  0.00           H  
ATOM    814  CB  HID    55      14.931  41.099  26.101  1.00  0.00           C  
ATOM    815  HB2 HID    55      15.727  41.054  25.359  1.00  0.00           H  
ATOM    816  HB3 HID    55      15.063  40.186  26.678  1.00  0.00           H  
ATOM    817  CG  HID    55      13.588  41.026  25.348  1.00  0.00           C  
ATOM    818  ND1 HID    55      12.338  41.066  25.915  1.00  0.00           N  
ATOM    819  HD1 HID    55      12.193  41.271  26.910  1.00  0.00           H  
ATOM    820  CE1 HID    55      11.389  41.044  24.924  1.00  0.00           C  
ATOM    821  HE1 HID    55      10.353  41.258  25.136  1.00  0.00           H  
ATOM    822  NE2 HID    55      11.960  41.059  23.712  1.00  0.00           N  
ATOM    823  CD2 HID    55      13.348  41.121  23.967  1.00  0.00           C  
ATOM    824  HD2 HID    55      14.123  41.210  23.207  1.00  0.00           H  
ATOM    825  C   HID    55      16.558  42.446  27.644  1.00  0.00           C  
ATOM    826  O   HID    55      17.497  41.677  27.481  1.00  0.00           O  
ATOM    827  N   HID    56      16.630  43.397  28.549  1.00  0.00           N  
ATOM    828  H   HID    56      15.796  43.897  28.825  1.00  0.00           H  
ATOM    829  CA  HID    56      17.839  43.849  29.191  1.00  0.00           C  
ATOM    830  HA  HID    56      18.558  43.987  28.387  1.00  0.00           H  
ATOM    831  CB  HID    56      17.533  45.159  29.887  1.00  0.00           C  
ATOM    832  HB2 HID    56      18.478  45.488  30.317  1.00  0.00           H  
ATOM    833  HB3 HID    56      17.316  45.950  29.172  1.00  0.00           H  
ATOM    834  CG  HID    56      16.480  45.029  30.992  1.00  0.00           C  
ATOM    835  ND1 HID    56      16.689  44.440  32.183  1.00  0.00           N  
ATOM    836  HD1 HID    56      17.577  44.063  32.533  1.00  0.00           H  
ATOM    837  CE1 HID    56      15.535  44.257  32.894  1.00  0.00           C  
ATOM    838  HE1 HID    56      15.552  44.027  33.947  1.00  0.00           H  
ATOM    839  NE2 HID    56      14.529  44.810  32.144  1.00  0.00           N  
ATOM    840  CD2 HID    56      15.119  45.173  30.922  1.00  0.00           C  
ATOM    841  HD2 HID    56      14.694  45.825  30.161  1.00  0.00           H  
ATOM    842  C   HID    56      18.587  42.825  30.070  1.00  0.00           C  
ATOM    843  O   HID    56      19.795  42.849  30.173  1.00  0.00           O  
ATOM    844  N   GLN    57      17.837  41.803  30.607  1.00  0.00           N  
ATOM    845  H   GLN    57      16.842  41.879  30.444  1.00  0.00           H  
ATOM    846  CA  GLN    57      18.334  40.865  31.581  1.00  0.00           C  
ATOM    847  HA  GLN    57      18.660  41.442  32.444  1.00  0.00           H  
ATOM    848  CB  GLN    57      17.232  39.848  31.952  1.00  0.00           C  
ATOM    849  HB2 GLN    57      16.429  40.453  32.366  1.00  0.00           H  
ATOM    850  HB3 GLN    57      16.938  39.433  30.989  1.00  0.00           H  
ATOM    851  CG  GLN    57      17.584  38.755  32.967  1.00  0.00           C  
ATOM    852  HG2 GLN    57      16.682  38.153  33.057  1.00  0.00           H  
ATOM    853  HG3 GLN    57      18.268  37.973  32.645  1.00  0.00           H  
ATOM    854  CD  GLN    57      18.024  39.293  34.336  1.00  0.00           C  
ATOM    855  OE1 GLN    57      17.652  40.393  34.833  1.00  0.00           O  
ATOM    856  NE2 GLN    57      18.695  38.467  35.184  1.00  0.00           N  
ATOM    857 HE21 GLN    57      18.796  38.707  36.161  1.00  0.00           H  
ATOM    858 HE22 GLN    57      18.691  37.539  34.784  1.00  0.00           H  
ATOM    859  C   GLN    57      19.594  40.141  31.048  1.00  0.00           C  
ATOM    860  O   GLN    57      20.400  39.699  31.797  1.00  0.00           O  
ATOM    861  N   LYS    58      19.669  39.960  29.677  1.00  0.00           N  
ATOM    862  H   LYS    58      18.905  40.242  29.078  1.00  0.00           H  
ATOM    863  CA  LYS    58      20.813  39.274  29.069  1.00  0.00           C  
ATOM    864  HA  LYS    58      20.844  38.274  29.497  1.00  0.00           H  
ATOM    865  CB  LYS    58      20.575  39.257  27.498  1.00  0.00           C  
ATOM    866  HB2 LYS    58      19.560  38.879  27.392  1.00  0.00           H  
ATOM    867  HB3 LYS    58      20.832  40.142  26.919  1.00  0.00           H  
ATOM    868  CG  LYS    58      21.388  38.196  26.830  1.00  0.00           C  
ATOM    869  HG2 LYS    58      22.383  38.254  27.266  1.00  0.00           H  
ATOM    870  HG3 LYS    58      21.047  37.233  27.205  1.00  0.00           H  
ATOM    871  CD  LYS    58      21.402  38.427  25.281  1.00  0.00           C  
ATOM    872  HD2 LYS    58      20.396  38.293  24.889  1.00  0.00           H  
ATOM    873  HD3 LYS    58      21.702  39.440  25.019  1.00  0.00           H  
ATOM    874  CE  LYS    58      22.282  37.417  24.614  1.00  0.00           C  
ATOM    875  HE2 LYS    58      23.218  37.470  25.165  1.00  0.00           H  
ATOM    876  HE3 LYS    58      21.931  36.395  24.739  1.00  0.00           H  
ATOM    877  NZ  LYS    58      22.531  37.656  23.193  1.00  0.00           N  
ATOM    878  HZ1 LYS    58      23.363  37.108  22.908  1.00  0.00           H  
ATOM    879  HZ2 LYS    58      21.643  37.489  22.688  1.00  0.00           H  
ATOM    880  HZ3 LYS    58      22.797  38.624  22.938  1.00  0.00           H  
ATOM    881  C   LYS    58      22.169  39.874  29.487  1.00  0.00           C  
ATOM    882  O   LYS    58      23.189  39.201  29.463  1.00  0.00           O  
ATOM    883  N   LEU    59      22.209  41.177  29.880  1.00  0.00           N  
ATOM    884  H   LEU    59      21.350  41.701  29.982  1.00  0.00           H  
ATOM    885  CA  LEU    59      23.491  41.956  30.235  1.00  0.00           C  
ATOM    886  HA  LEU    59      24.180  41.903  29.395  1.00  0.00           H  
ATOM    887  CB  LEU    59      23.150  43.471  30.273  1.00  0.00           C  
ATOM    888  HB2 LEU    59      22.523  43.847  31.079  1.00  0.00           H  
ATOM    889  HB3 LEU    59      24.061  44.038  30.450  1.00  0.00           H  
ATOM    890  CG  LEU    59      22.490  44.071  29.001  1.00  0.00           C  
ATOM    891  HG  LEU    59      21.712  43.446  28.566  1.00  0.00           H  
ATOM    892  CD1 LEU    59      21.811  45.414  29.368  1.00  0.00           C  
ATOM    893 HD11 LEU    59      21.415  45.954  28.511  1.00  0.00           H  
ATOM    894 HD12 LEU    59      20.992  45.342  30.081  1.00  0.00           H  
ATOM    895 HD13 LEU    59      22.511  46.090  29.854  1.00  0.00           H  
ATOM    896  CD2 LEU    59      23.604  44.223  27.979  1.00  0.00           C  
ATOM    897 HD21 LEU    59      24.411  44.906  28.237  1.00  0.00           H  
ATOM    898 HD22 LEU    59      23.983  43.217  27.814  1.00  0.00           H  
ATOM    899 HD23 LEU    59      23.131  44.645  27.095  1.00  0.00           H  
ATOM    900  C   LEU    59      24.108  41.639  31.551  1.00  0.00           C  
ATOM    901  O   LEU    59      25.164  42.250  31.914  1.00  0.00           O  
ATOM    902  N   VAL    60      23.441  40.727  32.352  1.00  0.00           N  
ATOM    903  H   VAL    60      22.565  40.370  31.993  1.00  0.00           H  
ATOM    904  CA  VAL    60      24.012  40.073  33.532  1.00  0.00           C  
ATOM    905  HA  VAL    60      24.395  40.810  34.234  1.00  0.00           H  
ATOM    906  CB  VAL    60      22.963  39.165  34.195  1.00  0.00           C  
ATOM    907  HB  VAL    60      22.416  38.581  33.456  1.00  0.00           H  
ATOM    908  CG1 VAL    60      23.639  38.171  35.154  1.00  0.00           C  
ATOM    909 HG11 VAL    60      22.884  37.719  35.794  1.00  0.00           H  
ATOM    910 HG12 VAL    60      24.113  37.324  34.663  1.00  0.00           H  
ATOM    911 HG13 VAL    60      24.273  38.761  35.813  1.00  0.00           H  
ATOM    912  CG2 VAL    60      21.910  39.951  35.021  1.00  0.00           C  
ATOM    913 HG21 VAL    60      22.447  40.545  35.757  1.00  0.00           H  
ATOM    914 HG22 VAL    60      21.359  40.608  34.351  1.00  0.00           H  
ATOM    915 HG23 VAL    60      21.258  39.232  35.514  1.00  0.00           H  
ATOM    916  C   VAL    60      25.189  39.175  33.079  1.00  0.00           C  
ATOM    917  O   VAL    60      26.188  38.994  33.795  1.00  0.00           O  
ATOM    918  N   PHE    61      25.143  38.664  31.830  1.00  0.00           N  
ATOM    919  H   PHE    61      24.402  38.822  31.161  1.00  0.00           H  
ATOM    920  CA  PHE    61      26.046  37.607  31.387  1.00  0.00           C  
ATOM    921  HA  PHE    61      27.025  37.625  31.859  1.00  0.00           H  
ATOM    922  CB  PHE    61      25.499  36.180  31.762  1.00  0.00           C  
ATOM    923  HB2 PHE    61      26.184  35.398  31.440  1.00  0.00           H  
ATOM    924  HB3 PHE    61      25.538  36.008  32.836  1.00  0.00           H  
ATOM    925  CG  PHE    61      24.063  36.000  31.272  1.00  0.00           C  
ATOM    926  CD1 PHE    61      23.878  35.801  29.861  1.00  0.00           C  
ATOM    927  HD1 PHE    61      24.670  35.830  29.122  1.00  0.00           H  
ATOM    928  CE1 PHE    61      22.614  35.423  29.395  1.00  0.00           C  
ATOM    929  HE1 PHE    61      22.526  35.209  28.336  1.00  0.00           H  
ATOM    930  CZ  PHE    61      21.511  35.379  30.164  1.00  0.00           C  
ATOM    931  HZ  PHE    61      20.597  34.985  29.736  1.00  0.00           H  
ATOM    932  CE2 PHE    61      21.630  35.728  31.520  1.00  0.00           C  
ATOM    933  HE2 PHE    61      20.700  35.808  32.070  1.00  0.00           H  
ATOM    934  CD2 PHE    61      22.888  36.015  32.084  1.00  0.00           C  
ATOM    935  HD2 PHE    61      22.985  36.299  33.125  1.00  0.00           H  
ATOM    936  C   PHE    61      26.399  37.743  29.923  1.00  0.00           C  
ATOM    937  O   PHE    61      27.110  36.926  29.387  1.00  0.00           O  
ATOM    938  N   PHE    62      25.976  38.812  29.233  1.00  0.00           N  
ATOM    939  H   PHE    62      25.205  39.348  29.608  1.00  0.00           H  
ATOM    940  CA  PHE    62      26.418  39.068  27.876  1.00  0.00           C  
ATOM    941  HA  PHE    62      27.480  38.843  27.801  1.00  0.00           H  
ATOM    942  CB  PHE    62      25.531  38.298  26.906  1.00  0.00           C  
ATOM    943  HB2 PHE    62      25.496  37.249  27.193  1.00  0.00           H  
ATOM    944  HB3 PHE    62      24.476  38.490  27.092  1.00  0.00           H  
ATOM    945  CG  PHE    62      25.857  38.524  25.438  1.00  0.00           C  
ATOM    946  CD1 PHE    62      26.691  37.669  24.728  1.00  0.00           C  
ATOM    947  HD1 PHE    62      27.125  36.835  25.266  1.00  0.00           H  
ATOM    948  CE1 PHE    62      27.074  37.953  23.455  1.00  0.00           C  
ATOM    949  HE1 PHE    62      27.807  37.282  23.023  1.00  0.00           H  
ATOM    950  CZ  PHE    62      26.555  38.991  22.729  1.00  0.00           C  
ATOM    951  HZ  PHE    62      26.773  39.076  21.671  1.00  0.00           H  
ATOM    952  CE2 PHE    62      25.519  39.759  23.334  1.00  0.00           C  
ATOM    953  HE2 PHE    62      24.860  40.429  22.795  1.00  0.00           H  
ATOM    954  CD2 PHE    62      25.148  39.465  24.717  1.00  0.00           C  
ATOM    955  HD2 PHE    62      24.202  39.856  25.070  1.00  0.00           H  
ATOM    956  C   PHE    62      26.427  40.552  27.582  1.00  0.00           C  
ATOM    957  O   PHE    62      25.456  41.170  27.170  1.00  0.00           O  
ATOM    958  N   ALA    63      27.542  41.201  28.038  1.00  0.00           N  
ATOM    959  H   ALA    63      28.352  40.725  28.412  1.00  0.00           H  
ATOM    960  CA  ALA    63      27.787  42.613  27.937  1.00  0.00           C  
ATOM    961  HA  ALA    63      26.884  43.027  27.494  1.00  0.00           H  
ATOM    962  CB  ALA    63      27.924  43.241  29.351  1.00  0.00           C  
ATOM    963  HB1 ALA    63      27.090  43.029  30.016  1.00  0.00           H  
ATOM    964  HB2 ALA    63      28.849  42.921  29.826  1.00  0.00           H  
ATOM    965  HB3 ALA    63      27.878  44.306  29.128  1.00  0.00           H  
ATOM    966  C   ALA    63      29.012  42.816  27.012  1.00  0.00           C  
ATOM    967  O   ALA    63      30.081  43.250  27.460  1.00  0.00           O  
ATOM    968  N   GLU    64      28.977  42.205  25.794  1.00  0.00           N  
ATOM    969  H   GLU    64      28.178  41.688  25.453  1.00  0.00           H  
ATOM    970  CA  GLU    64      30.197  41.811  25.107  1.00  0.00           C  
ATOM    971  HA  GLU    64      30.723  41.248  25.874  1.00  0.00           H  
ATOM    972  CB  GLU    64      29.815  40.801  24.043  1.00  0.00           C  
ATOM    973  HB2 GLU    64      29.274  40.037  24.598  1.00  0.00           H  
ATOM    974  HB3 GLU    64      29.012  41.211  23.434  1.00  0.00           H  
ATOM    975  CG  GLU    64      30.818  40.185  23.170  1.00  0.00           C  
ATOM    976  HG2 GLU    64      30.172  39.599  22.519  1.00  0.00           H  
ATOM    977  HG3 GLU    64      31.259  40.964  22.551  1.00  0.00           H  
ATOM    978  CD  GLU    64      31.911  39.255  23.774  1.00  0.00           C  
ATOM    979  OE1 GLU    64      33.118  39.386  23.441  1.00  0.00           O  
ATOM    980  OE2 GLU    64      31.539  38.298  24.443  1.00  0.00           O  
ATOM    981  C   GLU    64      30.995  42.998  24.481  1.00  0.00           C  
ATOM    982  O   GLU    64      32.202  42.975  24.315  1.00  0.00           O  
ATOM    983  N   ASP    65      30.211  44.074  24.135  1.00  0.00           N  
ATOM    984  H   ASP    65      29.266  44.124  24.490  1.00  0.00           H  
ATOM    985  CA  ASP    65      30.828  45.375  23.701  1.00  0.00           C  
ATOM    986  HA  ASP    65      31.811  45.518  24.144  1.00  0.00           H  
ATOM    987  CB  ASP    65      31.070  45.337  22.286  1.00  0.00           C  
ATOM    988  HB2 ASP    65      31.680  44.455  22.104  1.00  0.00           H  
ATOM    989  HB3 ASP    65      30.143  45.228  21.728  1.00  0.00           H  
ATOM    990  CG  ASP    65      31.838  46.526  21.711  1.00  0.00           C  
ATOM    991  OD1 ASP    65      31.512  46.889  20.530  1.00  0.00           O  
ATOM    992  OD2 ASP    65      32.825  47.000  22.339  1.00  0.00           O  
ATOM    993  C   ASP    65      29.973  46.595  24.205  1.00  0.00           C  
ATOM    994  O   ASP    65      29.423  47.407  23.499  1.00  0.00           O  
ATOM    995  N   VAL    66      29.959  46.708  25.561  1.00  0.00           N  
ATOM    996  H   VAL    66      30.350  45.960  26.119  1.00  0.00           H  
ATOM    997  CA  VAL    66      29.405  47.835  26.285  1.00  0.00           C  
ATOM    998  HA  VAL    66      28.656  48.252  25.615  1.00  0.00           H  
ATOM    999  CB  VAL    66      28.662  47.421  27.535  1.00  0.00           C  
ATOM   1000  HB  VAL    66      28.342  48.383  27.932  1.00  0.00           H  
ATOM   1001  CG1 VAL    66      27.415  46.657  27.244  1.00  0.00           C  
ATOM   1002 HG11 VAL    66      26.753  46.632  28.107  1.00  0.00           H  
ATOM   1003 HG12 VAL    66      26.793  47.080  26.457  1.00  0.00           H  
ATOM   1004 HG13 VAL    66      27.562  45.615  26.967  1.00  0.00           H  
ATOM   1005  CG2 VAL    66      29.476  46.699  28.665  1.00  0.00           C  
ATOM   1006 HG21 VAL    66      28.970  46.836  29.618  1.00  0.00           H  
ATOM   1007 HG22 VAL    66      29.628  45.656  28.394  1.00  0.00           H  
ATOM   1008 HG23 VAL    66      30.481  47.107  28.746  1.00  0.00           H  
ATOM   1009  C   VAL    66      30.421  48.903  26.625  1.00  0.00           C  
ATOM   1010  O   VAL    66      31.489  48.621  27.101  1.00  0.00           O  
ATOM   1011  N   GLY    67      30.000  50.205  26.541  1.00  0.00           N  
ATOM   1012  H   GLY    67      29.117  50.477  26.131  1.00  0.00           H  
ATOM   1013  CA  GLY    67      30.952  51.239  26.841  1.00  0.00           C  
ATOM   1014  HA2 GLY    67      31.891  51.075  26.317  1.00  0.00           H  
ATOM   1015  HA3 GLY    67      30.587  52.219  26.542  1.00  0.00           H  
ATOM   1016  C   GLY    67      31.100  51.384  28.370  1.00  0.00           C  
ATOM   1017  O   GLY    67      32.125  51.879  28.859  1.00  0.00           O  
ATOM   1018  N   SER    68      30.127  50.939  29.235  1.00  0.00           N  
ATOM   1019  H   SER    68      29.403  50.381  28.803  1.00  0.00           H  
ATOM   1020  CA  SER    68      30.256  51.031  30.628  1.00  0.00           C  
ATOM   1021  HA  SER    68      31.295  51.148  30.929  1.00  0.00           H  
ATOM   1022  CB  SER    68      29.605  52.268  31.193  1.00  0.00           C  
ATOM   1023  HB2 SER    68      29.812  53.057  30.473  1.00  0.00           H  
ATOM   1024  HB3 SER    68      28.543  52.143  31.394  1.00  0.00           H  
ATOM   1025  OG  SER    68      30.315  52.670  32.328  1.00  0.00           O  
ATOM   1026  HG  SER    68      29.962  53.568  32.423  1.00  0.00           H  
ATOM   1027  C   SER    68      29.646  49.773  31.261  1.00  0.00           C  
ATOM   1028  O   SER    68      28.589  49.361  30.988  1.00  0.00           O  
ATOM   1029  N   ASN    69      30.304  49.351  32.348  1.00  0.00           N  
ATOM   1030  H   ASN    69      31.225  49.613  32.671  1.00  0.00           H  
ATOM   1031  CA  ASN    69      29.788  48.115  32.973  1.00  0.00           C  
ATOM   1032  HA  ASN    69      28.730  48.002  32.749  1.00  0.00           H  
ATOM   1033  CB  ASN    69      30.554  46.977  32.347  1.00  0.00           C  
ATOM   1034  HB2 ASN    69      30.764  47.243  31.313  1.00  0.00           H  
ATOM   1035  HB3 ASN    69      31.547  46.886  32.782  1.00  0.00           H  
ATOM   1036  CG  ASN    69      29.799  45.639  32.348  1.00  0.00           C  
ATOM   1037  OD1 ASN    69      28.944  45.323  33.117  1.00  0.00           O  
ATOM   1038  ND2 ASN    69      30.228  44.791  31.441  1.00  0.00           N  
ATOM   1039 HD21 ASN    69      30.236  43.819  31.720  1.00  0.00           H  
ATOM   1040 HD22 ASN    69      30.997  45.146  30.889  1.00  0.00           H  
ATOM   1041  C   ASN    69      29.965  48.156  34.475  1.00  0.00           C  
ATOM   1042  O   ASN    69      30.564  49.062  34.974  1.00  0.00           O  
ATOM   1043  N   LYS    70      29.226  47.250  35.199  1.00  0.00           N  
ATOM   1044  H   LYS    70      28.559  46.651  34.731  1.00  0.00           H  
ATOM   1045  CA  LYS    70      29.513  47.103  36.630  1.00  0.00           C  
ATOM   1046  HA  LYS    70      30.600  47.148  36.635  1.00  0.00           H  
ATOM   1047  CB  LYS    70      28.924  48.352  37.368  1.00  0.00           C  
ATOM   1048  HB2 LYS    70      28.970  49.178  36.661  1.00  0.00           H  
ATOM   1049  HB3 LYS    70      27.845  48.251  37.467  1.00  0.00           H  
ATOM   1050  CG  LYS    70      29.533  48.742  38.736  1.00  0.00           C  
ATOM   1051  HG2 LYS    70      29.135  49.702  39.058  1.00  0.00           H  
ATOM   1052  HG3 LYS    70      29.207  48.053  39.513  1.00  0.00           H  
ATOM   1053  CD  LYS    70      31.046  48.660  38.835  1.00  0.00           C  
ATOM   1054  HD2 LYS    70      31.306  48.746  39.888  1.00  0.00           H  
ATOM   1055  HD3 LYS    70      31.308  47.642  38.551  1.00  0.00           H  
ATOM   1056  CE  LYS    70      31.732  49.773  38.090  1.00  0.00           C  
ATOM   1057  HE2 LYS    70      31.583  49.708  37.015  1.00  0.00           H  
ATOM   1058  HE3 LYS    70      31.347  50.725  38.448  1.00  0.00           H  
ATOM   1059  NZ  LYS    70      33.198  49.893  38.440  1.00  0.00           N  
ATOM   1060  HZ1 LYS    70      33.654  50.807  38.267  1.00  0.00           H  
ATOM   1061  HZ2 LYS    70      33.291  49.781  39.466  1.00  0.00           H  
ATOM   1062  HZ3 LYS    70      33.779  49.274  37.847  1.00  0.00           H  
ATOM   1063  C   LYS    70      29.130  45.776  37.317  1.00  0.00           C  
ATOM   1064  O   LYS    70      28.855  45.758  38.508  1.00  0.00           O  
ATOM   1065  N   GLY    71      29.111  44.655  36.543  1.00  0.00           N  
ATOM   1066  H   GLY    71      29.354  44.695  35.562  1.00  0.00           H  
ATOM   1067  CA  GLY    71      28.610  43.389  37.035  1.00  0.00           C  
ATOM   1068  HA2 GLY    71      29.179  42.529  36.690  1.00  0.00           H  
ATOM   1069  HA3 GLY    71      28.871  43.317  38.088  1.00  0.00           H  
ATOM   1070  C   GLY    71      27.139  43.239  36.874  1.00  0.00           C  
ATOM   1071  O   GLY    71      26.549  43.954  36.032  1.00  0.00           O  
ATOM   1072  N   ALA    72      26.521  42.390  37.780  1.00  0.00           N  
ATOM   1073  H   ALA    72      27.053  41.737  38.339  1.00  0.00           H  
ATOM   1074  CA  ALA    72      25.241  41.781  37.499  1.00  0.00           C  
ATOM   1075  HA  ALA    72      25.366  41.303  36.529  1.00  0.00           H  
ATOM   1076  CB  ALA    72      24.842  40.735  38.587  1.00  0.00           C  
ATOM   1077  HB1 ALA    72      23.813  40.419  38.425  1.00  0.00           H  
ATOM   1078  HB2 ALA    72      25.424  39.831  38.420  1.00  0.00           H  
ATOM   1079  HB3 ALA    72      24.964  40.998  39.636  1.00  0.00           H  
ATOM   1080  C   ALA    72      24.188  42.881  37.343  1.00  0.00           C  
ATOM   1081  O   ALA    72      23.230  42.645  36.641  1.00  0.00           O  
ATOM   1082  N   ILE    73      24.368  43.963  38.084  1.00  0.00           N  
ATOM   1083  H   ILE    73      25.077  43.970  38.805  1.00  0.00           H  
ATOM   1084  CA  ILE    73      23.409  45.142  38.062  1.00  0.00           C  
ATOM   1085  HA  ILE    73      22.538  44.732  38.568  1.00  0.00           H  
ATOM   1086  CB  ILE    73      24.117  46.268  38.877  1.00  0.00           C  
ATOM   1087  HB  ILE    73      24.591  45.854  39.765  1.00  0.00           H  
ATOM   1088  CG2 ILE    73      25.320  46.866  38.153  1.00  0.00           C  
ATOM   1089 HG21 ILE    73      25.001  47.230  37.179  1.00  0.00           H  
ATOM   1090 HG22 ILE    73      25.650  47.715  38.749  1.00  0.00           H  
ATOM   1091 HG23 ILE    73      26.091  46.107  38.035  1.00  0.00           H  
ATOM   1092  CG1 ILE    73      23.050  47.420  39.223  1.00  0.00           C  
ATOM   1093 HG12 ILE    73      23.609  48.174  39.774  1.00  0.00           H  
ATOM   1094 HG13 ILE    73      22.536  47.837  38.359  1.00  0.00           H  
ATOM   1095  CD1 ILE    73      22.017  46.795  40.182  1.00  0.00           C  
ATOM   1096 HD11 ILE    73      22.398  46.363  41.105  1.00  0.00           H  
ATOM   1097 HD12 ILE    73      21.469  47.663  40.543  1.00  0.00           H  
ATOM   1098 HD13 ILE    73      21.337  46.051  39.772  1.00  0.00           H  
ATOM   1099  C   ILE    73      22.934  45.626  36.685  1.00  0.00           C  
ATOM   1100  O   ILE    73      21.728  45.797  36.509  1.00  0.00           O  
ATOM   1101  N   ILE    74      23.850  45.674  35.687  1.00  0.00           N  
ATOM   1102  H   ILE    74      24.833  45.494  35.843  1.00  0.00           H  
ATOM   1103  CA  ILE    74      23.494  46.520  34.522  1.00  0.00           C  
ATOM   1104  HA  ILE    74      23.119  47.472  34.894  1.00  0.00           H  
ATOM   1105  CB  ILE    74      24.750  46.824  33.681  1.00  0.00           C  
ATOM   1106  HB  ILE    74      24.428  47.499  32.891  1.00  0.00           H  
ATOM   1107  CG2 ILE    74      25.804  47.572  34.483  1.00  0.00           C  
ATOM   1108 HG21 ILE    74      25.438  48.507  34.904  1.00  0.00           H  
ATOM   1109 HG22 ILE    74      26.382  46.996  35.203  1.00  0.00           H  
ATOM   1110 HG23 ILE    74      26.617  47.941  33.861  1.00  0.00           H  
ATOM   1111  CG1 ILE    74      25.211  45.527  32.972  1.00  0.00           C  
ATOM   1112 HG12 ILE    74      25.834  45.041  33.720  1.00  0.00           H  
ATOM   1113 HG13 ILE    74      24.404  44.850  32.700  1.00  0.00           H  
ATOM   1114  CD1 ILE    74      25.943  45.910  31.756  1.00  0.00           C  
ATOM   1115 HD11 ILE    74      26.326  44.977  31.348  1.00  0.00           H  
ATOM   1116 HD12 ILE    74      25.303  46.328  30.981  1.00  0.00           H  
ATOM   1117 HD13 ILE    74      26.697  46.660  31.984  1.00  0.00           H  
ATOM   1118  C   ILE    74      22.391  45.977  33.635  1.00  0.00           C  
ATOM   1119  O   ILE    74      21.754  46.798  32.990  1.00  0.00           O  
ATOM   1120  N   GLY    75      22.145  44.642  33.763  1.00  0.00           N  
ATOM   1121  H   GLY    75      22.761  44.091  34.346  1.00  0.00           H  
ATOM   1122  CA  GLY    75      20.973  43.987  33.242  1.00  0.00           C  
ATOM   1123  HA2 GLY    75      20.470  44.720  32.616  1.00  0.00           H  
ATOM   1124  HA3 GLY    75      21.234  43.155  32.592  1.00  0.00           H  
ATOM   1125  C   GLY    75      19.945  43.660  34.254  1.00  0.00           C  
ATOM   1126  O   GLY    75      18.775  43.423  33.947  1.00  0.00           O  
ATOM   1127  N   LEU    76      20.466  43.371  35.480  1.00  0.00           N  
ATOM   1128  H   LEU    76      21.363  43.760  35.737  1.00  0.00           H  
ATOM   1129  CA  LEU    76      19.439  42.931  36.502  1.00  0.00           C  
ATOM   1130  HA  LEU    76      18.854  42.113  36.088  1.00  0.00           H  
ATOM   1131  CB  LEU    76      20.324  42.456  37.712  1.00  0.00           C  
ATOM   1132  HB2 LEU    76      21.205  41.892  37.413  1.00  0.00           H  
ATOM   1133  HB3 LEU    76      20.708  43.367  38.166  1.00  0.00           H  
ATOM   1134  CG  LEU    76      19.534  41.692  38.788  1.00  0.00           C  
ATOM   1135  HG  LEU    76      18.611  42.266  38.834  1.00  0.00           H  
ATOM   1136  CD1 LEU    76      19.404  40.171  38.451  1.00  0.00           C  
ATOM   1137 HD11 LEU    76      20.309  39.646  38.151  1.00  0.00           H  
ATOM   1138 HD12 LEU    76      19.021  39.645  39.323  1.00  0.00           H  
ATOM   1139 HD13 LEU    76      18.702  40.011  37.636  1.00  0.00           H  
ATOM   1140  CD2 LEU    76      20.253  41.658  40.104  1.00  0.00           C  
ATOM   1141 HD21 LEU    76      20.329  42.710  40.373  1.00  0.00           H  
ATOM   1142 HD22 LEU    76      19.666  41.062  40.801  1.00  0.00           H  
ATOM   1143 HD23 LEU    76      21.263  41.264  40.015  1.00  0.00           H  
ATOM   1144  C   LEU    76      18.458  44.001  36.928  1.00  0.00           C  
ATOM   1145  O   LEU    76      17.270  43.770  37.119  1.00  0.00           O  
ATOM   1146  N   MET    77      18.915  45.289  37.051  1.00  0.00           N  
ATOM   1147  H   MET    77      19.833  45.369  36.635  1.00  0.00           H  
ATOM   1148  CA  MET    77      18.071  46.436  37.248  1.00  0.00           C  
ATOM   1149  HA  MET    77      17.365  46.284  38.061  1.00  0.00           H  
ATOM   1150  CB  MET    77      18.884  47.685  37.495  1.00  0.00           C  
ATOM   1151  HB2 MET    77      19.498  47.550  38.384  1.00  0.00           H  
ATOM   1152  HB3 MET    77      19.618  47.848  36.708  1.00  0.00           H  
ATOM   1153  CG  MET    77      18.270  49.065  37.439  1.00  0.00           C  
ATOM   1154  HG2 MET    77      19.017  49.848  37.337  1.00  0.00           H  
ATOM   1155  HG3 MET    77      17.810  49.213  36.464  1.00  0.00           H  
ATOM   1156  SD  MET    77      17.269  49.314  38.973  1.00  0.00           S  
ATOM   1157  CE  MET    77      16.462  50.889  38.514  1.00  0.00           C  
ATOM   1158  HE1 MET    77      16.355  51.507  39.403  1.00  0.00           H  
ATOM   1159  HE2 MET    77      17.133  51.483  37.899  1.00  0.00           H  
ATOM   1160  HE3 MET    77      15.474  50.738  38.084  1.00  0.00           H  
ATOM   1161  C   MET    77      17.235  46.679  36.019  1.00  0.00           C  
ATOM   1162  O   MET    77      17.734  46.699  34.847  1.00  0.00           O  
ATOM   1163  N   VAL    78      15.980  46.972  36.289  1.00  0.00           N  
ATOM   1164  H   VAL    78      15.554  46.802  37.190  1.00  0.00           H  
ATOM   1165  CA  VAL    78      14.948  47.170  35.199  1.00  0.00           C  
ATOM   1166  HA  VAL    78      14.763  46.196  34.751  1.00  0.00           H  
ATOM   1167  CB  VAL    78      13.628  47.579  35.901  1.00  0.00           C  
ATOM   1168  HB  VAL    78      13.462  46.818  36.661  1.00  0.00           H  
ATOM   1169  CG1 VAL    78      13.673  48.914  36.548  1.00  0.00           C  
ATOM   1170 HG11 VAL    78      13.256  49.685  35.903  1.00  0.00           H  
ATOM   1171 HG12 VAL    78      13.080  48.938  37.461  1.00  0.00           H  
ATOM   1172 HG13 VAL    78      14.667  49.229  36.858  1.00  0.00           H  
ATOM   1173  CG2 VAL    78      12.361  47.340  34.996  1.00  0.00           C  
ATOM   1174 HG21 VAL    78      12.350  46.276  34.767  1.00  0.00           H  
ATOM   1175 HG22 VAL    78      11.469  47.667  35.526  1.00  0.00           H  
ATOM   1176 HG23 VAL    78      12.439  47.821  34.023  1.00  0.00           H  
ATOM   1177  C   VAL    78      15.400  48.145  34.082  1.00  0.00           C  
ATOM   1178  O   VAL    78      15.909  49.249  34.333  1.00  0.00           O  
ATOM   1179  N   GLY    79      14.905  47.887  32.865  1.00  0.00           N  
ATOM   1180  H   GLY    79      14.382  47.042  32.676  1.00  0.00           H  
ATOM   1181  CA  GLY    79      15.097  48.829  31.748  1.00  0.00           C  
ATOM   1182  HA2 GLY    79      14.325  48.766  30.984  1.00  0.00           H  
ATOM   1183  HA3 GLY    79      14.934  49.858  32.062  1.00  0.00           H  
ATOM   1184  C   GLY    79      16.488  48.720  31.134  1.00  0.00           C  
ATOM   1185  O   GLY    79      16.666  49.144  30.024  1.00  0.00           O  
ATOM   1186  N   GLY    80      17.510  48.200  31.925  1.00  0.00           N  
ATOM   1187  H   GLY    80      17.331  47.947  32.888  1.00  0.00           H  
ATOM   1188  CA  GLY    80      18.890  48.175  31.491  1.00  0.00           C  
ATOM   1189  HA2 GLY    80      19.371  47.324  31.967  1.00  0.00           H  
ATOM   1190  HA3 GLY    80      18.893  47.923  30.433  1.00  0.00           H  
ATOM   1191  C   GLY    80      19.533  49.519  31.790  1.00  0.00           C  
ATOM   1192  O   GLY    80      18.857  50.564  31.769  1.00  0.00           O  
ATOM   1193  N   VAL    81      20.894  49.416  32.044  1.00  0.00           N  
ATOM   1194  H   VAL    81      21.134  48.434  32.071  1.00  0.00           H  
ATOM   1195  CA  VAL    81      21.691  50.512  32.587  1.00  0.00           C  
ATOM   1196  HA  VAL    81      21.154  51.449  32.456  1.00  0.00           H  
ATOM   1197  CB  VAL    81      21.859  50.350  34.120  1.00  0.00           C  
ATOM   1198  HB  VAL    81      22.261  49.358  34.316  1.00  0.00           H  
ATOM   1199  CG1 VAL    81      22.944  51.353  34.579  1.00  0.00           C  
ATOM   1200 HG11 VAL    81      23.935  50.981  34.323  1.00  0.00           H  
ATOM   1201 HG12 VAL    81      22.784  52.327  34.121  1.00  0.00           H  
ATOM   1202 HG13 VAL    81      22.902  51.656  35.623  1.00  0.00           H  
ATOM   1203  CG2 VAL    81      20.573  50.530  34.846  1.00  0.00           C  
ATOM   1204 HG21 VAL    81      20.024  51.383  34.453  1.00  0.00           H  
ATOM   1205 HG22 VAL    81      19.917  49.727  34.516  1.00  0.00           H  
ATOM   1206 HG23 VAL    81      20.674  50.511  35.929  1.00  0.00           H  
ATOM   1207  C   VAL    81      22.910  50.530  31.742  1.00  0.00           C  
ATOM   1208  O   VAL    81      23.975  50.040  32.104  1.00  0.00           O  
ATOM   1209  N   VAL    82      22.720  50.868  30.442  1.00  0.00           N  
ATOM   1210  H   VAL    82      21.871  51.274  30.074  1.00  0.00           H  
ATOM   1211  CA  VAL    82      23.648  50.445  29.458  1.00  0.00           C  
ATOM   1212  HA  VAL    82      24.578  50.454  30.023  1.00  0.00           H  
ATOM   1213  CB  VAL    82      23.270  49.062  28.968  1.00  0.00           C  
ATOM   1214  HB  VAL    82      23.002  48.471  29.841  1.00  0.00           H  
ATOM   1215  CG1 VAL    82      22.089  48.877  27.986  1.00  0.00           C  
ATOM   1216 HG11 VAL    82      21.147  48.846  28.529  1.00  0.00           H  
ATOM   1217 HG12 VAL    82      22.106  49.693  27.267  1.00  0.00           H  
ATOM   1218 HG13 VAL    82      22.221  47.893  27.541  1.00  0.00           H  
ATOM   1219  CG2 VAL    82      24.557  48.368  28.493  1.00  0.00           C  
ATOM   1220 HG21 VAL    82      25.248  48.274  29.328  1.00  0.00           H  
ATOM   1221 HG22 VAL    82      24.362  47.306  28.351  1.00  0.00           H  
ATOM   1222 HG23 VAL    82      25.092  48.878  27.695  1.00  0.00           H  
ATOM   1223  C   VAL    82      23.726  51.491  28.225  1.00  0.00           C  
ATOM   1224  O   VAL    82      22.881  52.329  28.060  1.00  0.00           O  
ATOM   1225  N   ILE    83      24.841  51.438  27.506  1.00  0.00           N  
ATOM   1226  H   ILE    83      25.538  50.782  27.831  1.00  0.00           H  
ATOM   1227  CA  ILE    83      25.262  52.440  26.545  1.00  0.00           C  
ATOM   1228  HA  ILE    83      24.461  52.611  25.830  1.00  0.00           H  
ATOM   1229  CB  ILE    83      25.905  53.719  27.104  1.00  0.00           C  
ATOM   1230  HB  ILE    83      25.026  54.223  27.502  1.00  0.00           H  
ATOM   1231  CG2 ILE    83      26.881  53.644  28.291  1.00  0.00           C  
ATOM   1232 HG21 ILE    83      27.419  54.541  28.592  1.00  0.00           H  
ATOM   1233 HG22 ILE    83      26.483  53.227  29.214  1.00  0.00           H  
ATOM   1234 HG23 ILE    83      27.680  52.932  28.094  1.00  0.00           H  
ATOM   1235  CG1 ILE    83      26.184  54.741  26.067  1.00  0.00           C  
ATOM   1236 HG12 ILE    83      26.370  55.661  26.618  1.00  0.00           H  
ATOM   1237 HG13 ILE    83      26.990  54.457  25.394  1.00  0.00           H  
ATOM   1238  CD1 ILE    83      25.061  54.978  25.061  1.00  0.00           C  
ATOM   1239 HD11 ILE    83      25.005  54.122  24.391  1.00  0.00           H  
ATOM   1240 HD12 ILE    83      24.072  55.128  25.489  1.00  0.00           H  
ATOM   1241 HD13 ILE    83      25.370  55.876  24.530  1.00  0.00           H  
ATOM   1242  C   ILE    83      26.320  51.597  25.769  1.00  0.00           C  
ATOM   1243  O   ILE    83      27.105  50.918  26.420  1.00  0.00           O  
ATOM   1244  N   ALA    84      26.324  51.604  24.406  1.00  0.00           N  
ATOM   1245  H   ALA    84      25.699  52.253  23.946  1.00  0.00           H  
ATOM   1246  CA  ALA    84      27.280  51.042  23.492  1.00  0.00           C  
ATOM   1247  HA  ALA    84      28.231  50.884  23.995  1.00  0.00           H  
ATOM   1248  CB  ALA    84      26.753  49.635  23.176  1.00  0.00           C  
ATOM   1249  HB1 ALA    84      25.698  49.677  22.910  1.00  0.00           H  
ATOM   1250  HB2 ALA    84      27.305  49.279  22.308  1.00  0.00           H  
ATOM   1251  HB3 ALA    84      26.912  48.938  23.996  1.00  0.00           H  
ATOM   1252  C   ALA    84      27.302  51.797  22.188  1.00  0.00           C  
ATOM   1253  O   ALA    84      26.394  52.612  21.876  1.00  0.00           O  
ATOM   1254  OXT ALA    84      28.346  51.838  21.532  1.00  0.00           O  
TER    1255      ALA    84 
END   
