# Supplementary material for: Exploring Structural Insights of Aβ42 and α-Synuclein Monomers and Heterodimer: A Comparative Study Using Implicit and Explicit Solvent Simulations
Source: J Phys Chem B. 2024 May 3;128(19):4655–69. doi: 10.1021/acs.jpcb.4c00503 (PMC11103699; doi:10.1021/acs.jpcb.4c00503)
Supplement: Supplementary file 3 — jp4c00503_si_003.zip [file jp4c00503_si_003.zip › rep/9_ab42_dimer_1_FINAL3.pdb]

CRYST1   66.535   71.347   63.854  90.00  90.00  90.00               1
ATOM      1  N   ASP     1      29.986  79.452 -10.324  1.00  0.00           N  
ATOM      2  H1  ASP     1      29.270  80.199 -10.287  1.00  0.00           H  
ATOM      3  H2  ASP     1      30.761  79.812 -10.910  1.00  0.00           H  
ATOM      4  H3  ASP     1      30.395  79.197  -9.407  1.00  0.00           H  
ATOM      5  CA  ASP     1      29.429  78.138 -10.834  1.00  0.00           C  
ATOM      6  HA  ASP     1      29.101  78.378 -11.842  1.00  0.00           H  
ATOM      7  CB  ASP     1      30.401  77.037 -11.103  1.00  0.00           C  
ATOM      8  HB2 ASP     1      29.842  76.112 -11.229  1.00  0.00           H  
ATOM      9  HB3 ASP     1      30.982  77.184 -12.011  1.00  0.00           H  
ATOM     10  CG  ASP     1      31.353  76.843  -9.895  1.00  0.00           C  
ATOM     11  OD1 ASP     1      32.169  75.863  -9.995  1.00  0.00           O  
ATOM     12  OD2 ASP     1      31.219  77.557  -8.877  1.00  0.00           O  
ATOM     13  C   ASP     1      28.312  77.656  -9.992  1.00  0.00           C  
ATOM     14  O   ASP     1      27.395  77.027 -10.534  1.00  0.00           O  
ATOM     15  N   ALA     2      28.376  77.882  -8.655  1.00  0.00           N  
ATOM     16  H   ALA     2      28.988  78.578  -8.252  1.00  0.00           H  
ATOM     17  CA  ALA     2      27.309  77.303  -7.797  1.00  0.00           C  
ATOM     18  HA  ALA     2      26.477  77.089  -8.464  1.00  0.00           H  
ATOM     19  CB  ALA     2      27.764  75.893  -7.268  1.00  0.00           C  
ATOM     20  HB1 ALA     2      27.793  75.172  -8.082  1.00  0.00           H  
ATOM     21  HB2 ALA     2      28.733  75.848  -6.774  1.00  0.00           H  
ATOM     22  HB3 ALA     2      27.046  75.383  -6.629  1.00  0.00           H  
ATOM     23  C   ALA     2      26.779  78.327  -6.707  1.00  0.00           C  
ATOM     24  O   ALA     2      26.199  77.877  -5.688  1.00  0.00           O  
ATOM     25  N   GLU     3      26.791  79.653  -7.014  1.00  0.00           N  
ATOM     26  H   GLU     3      26.945  79.960  -7.965  1.00  0.00           H  
ATOM     27  CA  GLU     3      26.423  80.654  -6.035  1.00  0.00           C  
ATOM     28  HA  GLU     3      26.977  80.408  -5.132  1.00  0.00           H  
ATOM     29  CB  GLU     3      26.843  82.093  -6.458  1.00  0.00           C  
ATOM     30  HB2 GLU     3      26.392  82.511  -7.355  1.00  0.00           H  
ATOM     31  HB3 GLU     3      26.595  82.711  -5.597  1.00  0.00           H  
ATOM     32  CG  GLU     3      28.358  82.219  -6.693  1.00  0.00           C  
ATOM     33  HG2 GLU     3      28.564  83.218  -7.072  1.00  0.00           H  
ATOM     34  HG3 GLU     3      28.942  82.152  -5.777  1.00  0.00           H  
ATOM     35  CD  GLU     3      28.826  81.277  -7.798  1.00  0.00           C  
ATOM     36  OE1 GLU     3      29.643  80.364  -7.389  1.00  0.00           O  
ATOM     37  OE2 GLU     3      28.369  81.275  -8.951  1.00  0.00           O  
ATOM     38  C   GLU     3      24.920  80.678  -5.773  1.00  0.00           C  
ATOM     39  O   GLU     3      24.448  81.495  -4.930  1.00  0.00           O  
ATOM     40  N   PHE     4      24.098  79.784  -6.383  1.00  0.00           N  
ATOM     41  H   PHE     4      24.609  79.108  -6.935  1.00  0.00           H  
ATOM     42  CA  PHE     4      22.680  79.718  -6.080  1.00  0.00           C  
ATOM     43  HA  PHE     4      22.398  80.718  -5.758  1.00  0.00           H  
ATOM     44  CB  PHE     4      21.876  79.383  -7.389  1.00  0.00           C  
ATOM     45  HB2 PHE     4      20.883  79.816  -7.288  1.00  0.00           H  
ATOM     46  HB3 PHE     4      22.141  79.955  -8.276  1.00  0.00           H  
ATOM     47  CG  PHE     4      21.715  77.922  -7.661  1.00  0.00           C  
ATOM     48  CD1 PHE     4      22.754  77.113  -8.185  1.00  0.00           C  
ATOM     49  HD1 PHE     4      23.670  77.490  -8.624  1.00  0.00           H  
ATOM     50  CE1 PHE     4      22.622  75.726  -8.214  1.00  0.00           C  
ATOM     51  HE1 PHE     4      23.434  75.108  -8.578  1.00  0.00           H  
ATOM     52  CZ  PHE     4      21.473  75.082  -7.692  1.00  0.00           C  
ATOM     53  HZ  PHE     4      21.359  74.004  -7.712  1.00  0.00           H  
ATOM     54  CE2 PHE     4      20.508  75.833  -7.143  1.00  0.00           C  
ATOM     55  HE2 PHE     4      19.614  75.333  -6.791  1.00  0.00           H  
ATOM     56  CD2 PHE     4      20.613  77.235  -7.131  1.00  0.00           C  
ATOM     57  HD2 PHE     4      19.837  77.857  -6.702  1.00  0.00           H  
ATOM     58  C   PHE     4      22.322  78.698  -5.014  1.00  0.00           C  
ATOM     59  O   PHE     4      21.148  78.658  -4.608  1.00  0.00           O  
ATOM     60  N   ARG     5      23.244  77.857  -4.504  1.00  0.00           N  
ATOM     61  H   ARG     5      24.213  77.940  -4.780  1.00  0.00           H  
ATOM     62  CA  ARG     5      22.849  76.584  -3.895  1.00  0.00           C  
ATOM     63  HA  ARG     5      21.909  76.269  -4.342  1.00  0.00           H  
ATOM     64  CB  ARG     5      23.962  75.500  -4.261  1.00  0.00           C  
ATOM     65  HB2 ARG     5      24.494  75.650  -5.198  1.00  0.00           H  
ATOM     66  HB3 ARG     5      24.741  75.483  -3.502  1.00  0.00           H  
ATOM     67  CG  ARG     5      23.252  74.126  -4.308  1.00  0.00           C  
ATOM     68  HG2 ARG     5      22.816  73.985  -3.321  1.00  0.00           H  
ATOM     69  HG3 ARG     5      22.387  74.037  -4.963  1.00  0.00           H  
ATOM     70  CD  ARG     5      24.169  72.914  -4.436  1.00  0.00           C  
ATOM     71  HD2 ARG     5      24.870  73.106  -5.245  1.00  0.00           H  
ATOM     72  HD3 ARG     5      24.539  72.782  -3.422  1.00  0.00           H  
ATOM     73  NE  ARG     5      23.316  71.726  -4.862  1.00  0.00           N  
ATOM     74  HE  ARG     5      22.623  71.429  -4.173  1.00  0.00           H  
ATOM     75  CZ  ARG     5      23.371  70.948  -5.963  1.00  0.00           C  
ATOM     76  NH1 ARG     5      24.422  70.906  -6.745  1.00  0.00           N  
ATOM     77 HH11 ARG     5      25.307  71.296  -6.418  1.00  0.00           H  
ATOM     78 HH12 ARG     5      24.382  70.519  -7.689  1.00  0.00           H  
ATOM     79  NH2 ARG     5      22.303  70.241  -6.337  1.00  0.00           N  
ATOM     80 HH21 ARG     5      21.569  70.066  -5.650  1.00  0.00           H  
ATOM     81 HH22 ARG     5      22.333  69.608  -7.138  1.00  0.00           H  
ATOM     82  C   ARG     5      22.561  76.662  -2.427  1.00  0.00           C  
ATOM     83  O   ARG     5      21.701  75.907  -1.961  1.00  0.00           O  
ATOM     84  N   HID     6      23.198  77.538  -1.642  1.00  0.00           N  
ATOM     85  H   HID     6      24.017  78.050  -1.940  1.00  0.00           H  
ATOM     86  CA  HID     6      23.023  77.489  -0.216  1.00  0.00           C  
ATOM     87  HA  HID     6      22.591  76.520   0.025  1.00  0.00           H  
ATOM     88  CB  HID     6      24.340  77.573   0.557  1.00  0.00           C  
ATOM     89  HB2 HID     6      24.781  78.546   0.351  1.00  0.00           H  
ATOM     90  HB3 HID     6      24.204  77.594   1.637  1.00  0.00           H  
ATOM     91  CG  HID     6      25.254  76.465   0.141  1.00  0.00           C  
ATOM     92  ND1 HID     6      26.353  76.665  -0.705  1.00  0.00           N  
ATOM     93  HD1 HID     6      26.606  77.540  -1.178  1.00  0.00           H  
ATOM     94  CE1 HID     6      26.990  75.489  -0.831  1.00  0.00           C  
ATOM     95  HE1 HID     6      28.003  75.349  -1.173  1.00  0.00           H  
ATOM     96  NE2 HID     6      26.387  74.579  -0.084  1.00  0.00           N  
ATOM     97  CD2 HID     6      25.300  75.153   0.529  1.00  0.00           C  
ATOM     98  HD2 HID     6      24.581  74.701   1.211  1.00  0.00           H  
ATOM     99  C   HID     6      22.054  78.492   0.361  1.00  0.00           C  
ATOM    100  O   HID     6      21.534  78.229   1.411  1.00  0.00           O  
ATOM    101  N   ASP     7      21.815  79.556  -0.429  1.00  0.00           N  
ATOM    102  H   ASP     7      22.395  79.593  -1.257  1.00  0.00           H  
ATOM    103  CA  ASP     7      20.628  80.387  -0.125  1.00  0.00           C  
ATOM    104  HA  ASP     7      19.845  79.774   0.316  1.00  0.00           H  
ATOM    105  CB  ASP     7      20.970  81.524   0.831  1.00  0.00           C  
ATOM    106  HB2 ASP     7      21.454  81.144   1.728  1.00  0.00           H  
ATOM    107  HB3 ASP     7      21.561  82.325   0.392  1.00  0.00           H  
ATOM    108  CG  ASP     7      19.650  82.205   1.344  1.00  0.00           C  
ATOM    109  OD1 ASP     7      19.362  83.343   0.844  1.00  0.00           O  
ATOM    110  OD2 ASP     7      19.092  81.544   2.240  1.00  0.00           O  
ATOM    111  C   ASP     7      20.112  80.978  -1.403  1.00  0.00           C  
ATOM    112  O   ASP     7      20.810  81.723  -2.123  1.00  0.00           O  
ATOM    113  N   SER     8      18.834  80.668  -1.778  1.00  0.00           N  
ATOM    114  H   SER     8      18.308  79.989  -1.245  1.00  0.00           H  
ATOM    115  CA  SER     8      18.169  81.258  -2.990  1.00  0.00           C  
ATOM    116  HA  SER     8      18.370  82.314  -3.153  1.00  0.00           H  
ATOM    117  CB  SER     8      18.498  80.506  -4.255  1.00  0.00           C  
ATOM    118  HB2 SER     8      17.950  80.856  -5.127  1.00  0.00           H  
ATOM    119  HB3 SER     8      19.549  80.698  -4.456  1.00  0.00           H  
ATOM    120  OG  SER     8      18.368  79.080  -4.169  1.00  0.00           O  
ATOM    121  HG  SER     8      19.248  78.775  -4.440  1.00  0.00           H  
ATOM    122  C   SER     8      16.645  81.093  -2.830  1.00  0.00           C  
ATOM    123  O   SER     8      15.939  81.987  -3.290  1.00  0.00           O  
ATOM    124  N   GLY     9      16.168  80.042  -2.137  1.00  0.00           N  
ATOM    125  H   GLY     9      16.719  79.320  -1.692  1.00  0.00           H  
ATOM    126  CA  GLY     9      14.817  79.569  -2.253  1.00  0.00           C  
ATOM    127  HA2 GLY     9      14.356  79.310  -1.302  1.00  0.00           H  
ATOM    128  HA3 GLY     9      14.251  80.391  -2.684  1.00  0.00           H  
ATOM    129  C   GLY     9      14.749  78.268  -3.085  1.00  0.00           C  
ATOM    130  O   GLY     9      13.632  77.772  -3.374  1.00  0.00           O  
ATOM    131  N   TYR    10      15.899  77.703  -3.563  1.00  0.00           N  
ATOM    132  H   TYR    10      16.758  78.167  -3.297  1.00  0.00           H  
ATOM    133  CA  TYR    10      15.911  76.815  -4.715  1.00  0.00           C  
ATOM    134  HA  TYR    10      14.938  76.382  -4.936  1.00  0.00           H  
ATOM    135  CB  TYR    10      16.270  77.633  -5.994  1.00  0.00           C  
ATOM    136  HB2 TYR    10      15.833  78.617  -5.836  1.00  0.00           H  
ATOM    137  HB3 TYR    10      17.331  77.809  -6.162  1.00  0.00           H  
ATOM    138  CG  TYR    10      15.717  76.924  -7.212  1.00  0.00           C  
ATOM    139  CD1 TYR    10      16.632  76.247  -8.007  1.00  0.00           C  
ATOM    140  HD1 TYR    10      17.690  76.293  -7.782  1.00  0.00           H  
ATOM    141  CE1 TYR    10      16.185  75.526  -9.143  1.00  0.00           C  
ATOM    142  HE1 TYR    10      16.912  74.928  -9.680  1.00  0.00           H  
ATOM    143  CZ  TYR    10      14.865  75.528  -9.449  1.00  0.00           C  
ATOM    144  OH  TYR    10      14.553  74.827 -10.598  1.00  0.00           O  
ATOM    145  HH  TYR    10      15.378  74.686 -11.087  1.00  0.00           H  
ATOM    146  CE2 TYR    10      13.898  76.115  -8.602  1.00  0.00           C  
ATOM    147  HE2 TYR    10      12.861  76.141  -8.913  1.00  0.00           H  
ATOM    148  CD2 TYR    10      14.344  76.830  -7.470  1.00  0.00           C  
ATOM    149  HD2 TYR    10      13.699  77.410  -6.822  1.00  0.00           H  
ATOM    150  C   TYR    10      16.917  75.646  -4.393  1.00  0.00           C  
ATOM    151  O   TYR    10      17.476  74.947  -5.242  1.00  0.00           O  
ATOM    152  N   GLU    11      17.146  75.381  -3.073  1.00  0.00           N  
ATOM    153  H   GLU    11      16.496  75.595  -2.329  1.00  0.00           H  
ATOM    154  CA  GLU    11      18.335  74.598  -2.735  1.00  0.00           C  
ATOM    155  HA  GLU    11      19.158  74.859  -3.396  1.00  0.00           H  
ATOM    156  CB  GLU    11      18.870  74.901  -1.352  1.00  0.00           C  
ATOM    157  HB2 GLU    11      18.245  74.519  -0.547  1.00  0.00           H  
ATOM    158  HB3 GLU    11      19.772  74.321  -1.169  1.00  0.00           H  
ATOM    159  CG  GLU    11      19.063  76.358  -0.979  1.00  0.00           C  
ATOM    160  HG2 GLU    11      19.863  76.383  -0.242  1.00  0.00           H  
ATOM    161  HG3 GLU    11      19.416  76.878  -1.868  1.00  0.00           H  
ATOM    162  CD  GLU    11      17.788  77.152  -0.582  1.00  0.00           C  
ATOM    163  OE1 GLU    11      16.713  76.507  -0.387  1.00  0.00           O  
ATOM    164  OE2 GLU    11      17.878  78.377  -0.496  1.00  0.00           O  
ATOM    165  C   GLU    11      18.079  73.160  -2.895  1.00  0.00           C  
ATOM    166  O   GLU    11      18.766  72.386  -3.478  1.00  0.00           O  
ATOM    167  N   VAL    12      16.934  72.726  -2.245  1.00  0.00           N  
ATOM    168  H   VAL    12      16.403  73.365  -1.669  1.00  0.00           H  
ATOM    169  CA  VAL    12      16.583  71.291  -2.191  1.00  0.00           C  
ATOM    170  HA  VAL    12      17.131  70.798  -2.991  1.00  0.00           H  
ATOM    171  CB  VAL    12      17.013  70.631  -0.888  1.00  0.00           C  
ATOM    172  HB  VAL    12      16.568  69.651  -1.051  1.00  0.00           H  
ATOM    173  CG1 VAL    12      18.502  70.309  -0.833  1.00  0.00           C  
ATOM    174 HG11 VAL    12      18.853  69.790   0.057  1.00  0.00           H  
ATOM    175 HG12 VAL    12      18.799  69.571  -1.575  1.00  0.00           H  
ATOM    176 HG13 VAL    12      19.103  71.217  -0.837  1.00  0.00           H  
ATOM    177  CG2 VAL    12      16.497  71.389   0.312  1.00  0.00           C  
ATOM    178 HG21 VAL    12      17.026  72.306   0.563  1.00  0.00           H  
ATOM    179 HG22 VAL    12      15.467  71.662   0.094  1.00  0.00           H  
ATOM    180 HG23 VAL    12      16.496  70.817   1.238  1.00  0.00           H  
ATOM    181  C   VAL    12      15.062  71.158  -2.550  1.00  0.00           C  
ATOM    182  O   VAL    12      14.430  70.119  -2.479  1.00  0.00           O  
ATOM    183  N   HID    13      14.346  72.260  -3.022  1.00  0.00           N  
ATOM    184  H   HID    13      14.740  73.191  -3.008  1.00  0.00           H  
ATOM    185  CA  HID    13      13.000  72.175  -3.569  1.00  0.00           C  
ATOM    186  HA  HID    13      12.888  71.199  -4.035  1.00  0.00           H  
ATOM    187  CB  HID    13      11.898  72.390  -2.582  1.00  0.00           C  
ATOM    188  HB2 HID    13      11.945  71.661  -1.775  1.00  0.00           H  
ATOM    189  HB3 HID    13      11.969  73.376  -2.128  1.00  0.00           H  
ATOM    190  CG  HID    13      10.522  72.311  -3.047  1.00  0.00           C  
ATOM    191  ND1 HID    13       9.782  71.201  -3.405  1.00  0.00           N  
ATOM    192  HD1 HID    13      10.178  70.257  -3.334  1.00  0.00           H  
ATOM    193  CE1 HID    13       8.711  71.654  -4.109  1.00  0.00           C  
ATOM    194  HE1 HID    13       7.958  70.928  -4.370  1.00  0.00           H  
ATOM    195  NE2 HID    13       8.715  72.980  -4.301  1.00  0.00           N  
ATOM    196  CD2 HID    13       9.845  73.393  -3.621  1.00  0.00           C  
ATOM    197  HD2 HID    13      10.166  74.425  -3.494  1.00  0.00           H  
ATOM    198  C   HID    13      12.838  73.174  -4.707  1.00  0.00           C  
ATOM    199  O   HID    13      12.970  74.399  -4.468  1.00  0.00           O  
ATOM    200  N   HID    14      12.112  72.703  -5.710  1.00  0.00           N  
ATOM    201  H   HID    14      11.834  71.732  -5.659  1.00  0.00           H  
ATOM    202  CA  HID    14      12.293  73.268  -7.026  1.00  0.00           C  
ATOM    203  HA  HID    14      12.739  74.244  -6.852  1.00  0.00           H  
ATOM    204  CB  HID    14      13.096  72.327  -7.877  1.00  0.00           C  
ATOM    205  HB2 HID    14      12.516  71.424  -8.058  1.00  0.00           H  
ATOM    206  HB3 HID    14      13.312  72.855  -8.804  1.00  0.00           H  
ATOM    207  CG  HID    14      14.419  71.944  -7.289  1.00  0.00           C  
ATOM    208  ND1 HID    14      15.468  72.828  -7.047  1.00  0.00           N  
ATOM    209  HD1 HID    14      15.440  73.784  -7.420  1.00  0.00           H  
ATOM    210  CE1 HID    14      16.519  72.122  -6.487  1.00  0.00           C  
ATOM    211  HE1 HID    14      17.476  72.581  -6.293  1.00  0.00           H  
ATOM    212  NE2 HID    14      16.122  70.874  -6.418  1.00  0.00           N  
ATOM    213  CD2 HID    14      14.831  70.726  -6.852  1.00  0.00           C  
ATOM    214  HD2 HID    14      14.249  69.811  -6.755  1.00  0.00           H  
ATOM    215  C   HID    14      10.973  73.534  -7.782  1.00  0.00           C  
ATOM    216  O   HID    14      10.970  74.090  -8.842  1.00  0.00           O  
ATOM    217  N   GLN    15       9.803  73.000  -7.270  1.00  0.00           N  
ATOM    218  H   GLN    15       9.703  72.616  -6.340  1.00  0.00           H  
ATOM    219  CA  GLN    15       8.516  72.993  -8.069  1.00  0.00           C  
ATOM    220  HA  GLN    15       8.762  72.779  -9.106  1.00  0.00           H  
ATOM    221  CB  GLN    15       7.554  71.938  -7.593  1.00  0.00           C  
ATOM    222  HB2 GLN    15       7.334  72.074  -6.537  1.00  0.00           H  
ATOM    223  HB3 GLN    15       6.612  71.971  -8.137  1.00  0.00           H  
ATOM    224  CG  GLN    15       7.993  70.517  -7.766  1.00  0.00           C  
ATOM    225  HG2 GLN    15       8.903  70.354  -7.193  1.00  0.00           H  
ATOM    226  HG3 GLN    15       7.307  69.821  -7.288  1.00  0.00           H  
ATOM    227  CD  GLN    15       8.071  69.914  -9.164  1.00  0.00           C  
ATOM    228  OE1 GLN    15       7.800  70.528 -10.219  1.00  0.00           O  
ATOM    229  NE2 GLN    15       8.153  68.580  -9.127  1.00  0.00           N  
ATOM    230 HE21 GLN    15       8.127  68.178 -10.054  1.00  0.00           H  
ATOM    231 HE22 GLN    15       8.216  68.030  -8.280  1.00  0.00           H  
ATOM    232  C   GLN    15       7.892  74.374  -8.308  1.00  0.00           C  
ATOM    233  O   GLN    15       7.002  74.549  -9.130  1.00  0.00           O  
ATOM    234  N   LYS    16       8.346  75.487  -7.596  1.00  0.00           N  
ATOM    235  H   LYS    16       9.074  75.317  -6.915  1.00  0.00           H  
ATOM    236  CA  LYS    16       7.676  76.767  -7.613  1.00  0.00           C  
ATOM    237  HA  LYS    16       6.612  76.704  -7.831  1.00  0.00           H  
ATOM    238  CB  LYS    16       7.844  77.475  -6.223  1.00  0.00           C  
ATOM    239  HB2 LYS    16       8.895  77.732  -6.100  1.00  0.00           H  
ATOM    240  HB3 LYS    16       7.389  78.463  -6.236  1.00  0.00           H  
ATOM    241  CG  LYS    16       7.323  76.466  -5.175  1.00  0.00           C  
ATOM    242  HG2 LYS    16       6.560  75.790  -5.554  1.00  0.00           H  
ATOM    243  HG3 LYS    16       8.112  75.781  -4.869  1.00  0.00           H  
ATOM    244  CD  LYS    16       6.772  77.199  -3.956  1.00  0.00           C  
ATOM    245  HD2 LYS    16       7.511  77.826  -3.462  1.00  0.00           H  
ATOM    246  HD3 LYS    16       5.940  77.806  -4.309  1.00  0.00           H  
ATOM    247  CE  LYS    16       6.230  76.351  -2.841  1.00  0.00           C  
ATOM    248  HE2 LYS    16       5.223  75.966  -2.985  1.00  0.00           H  
ATOM    249  HE3 LYS    16       6.889  75.486  -2.825  1.00  0.00           H  
ATOM    250  NZ  LYS    16       6.361  76.952  -1.452  1.00  0.00           N  
ATOM    251  HZ1 LYS    16       5.729  77.759  -1.302  1.00  0.00           H  
ATOM    252  HZ2 LYS    16       6.052  76.282  -0.726  1.00  0.00           H  
ATOM    253  HZ3 LYS    16       7.373  77.164  -1.388  1.00  0.00           H  
ATOM    254  C   LYS    16       8.307  77.721  -8.687  1.00  0.00           C  
ATOM    255  O   LYS    16       8.209  78.939  -8.516  1.00  0.00           O  
ATOM    256  N   LEU    17       8.953  77.186  -9.741  1.00  0.00           N  
ATOM    257  H   LEU    17       9.087  76.188  -9.645  1.00  0.00           H  
ATOM    258  CA  LEU    17       9.856  77.940 -10.545  1.00  0.00           C  
ATOM    259  HA  LEU    17      10.568  78.372  -9.845  1.00  0.00           H  
ATOM    260  CB  LEU    17      10.683  76.927 -11.502  1.00  0.00           C  
ATOM    261  HB2 LEU    17      11.200  76.263 -10.812  1.00  0.00           H  
ATOM    262  HB3 LEU    17       9.901  76.395 -12.040  1.00  0.00           H  
ATOM    263  CG  LEU    17      11.786  77.540 -12.451  1.00  0.00           C  
ATOM    264  HG  LEU    17      11.400  78.397 -13.000  1.00  0.00           H  
ATOM    265  CD1 LEU    17      13.038  77.967 -11.594  1.00  0.00           C  
ATOM    266 HD11 LEU    17      13.778  78.531 -12.159  1.00  0.00           H  
ATOM    267 HD12 LEU    17      12.626  78.609 -10.818  1.00  0.00           H  
ATOM    268 HD13 LEU    17      13.409  77.031 -11.180  1.00  0.00           H  
ATOM    269  CD2 LEU    17      12.084  76.558 -13.594  1.00  0.00           C  
ATOM    270 HD21 LEU    17      11.258  76.481 -14.299  1.00  0.00           H  
ATOM    271 HD22 LEU    17      13.014  76.745 -14.127  1.00  0.00           H  
ATOM    272 HD23 LEU    17      12.185  75.524 -13.269  1.00  0.00           H  
ATOM    273  C   LEU    17       9.088  79.023 -11.338  1.00  0.00           C  
ATOM    274  O   LEU    17       9.586  80.143 -11.472  1.00  0.00           O  
ATOM    275  N   VAL    18       7.909  78.730 -11.880  1.00  0.00           N  
ATOM    276  H   VAL    18       7.532  77.801 -11.748  1.00  0.00           H  
ATOM    277  CA  VAL    18       6.948  79.656 -12.482  1.00  0.00           C  
ATOM    278  HA  VAL    18       7.392  80.107 -13.367  1.00  0.00           H  
ATOM    279  CB  VAL    18       5.715  79.011 -13.044  1.00  0.00           C  
ATOM    280  HB  VAL    18       5.445  78.354 -12.219  1.00  0.00           H  
ATOM    281  CG1 VAL    18       4.559  79.884 -13.221  1.00  0.00           C  
ATOM    282 HG11 VAL    18       4.679  80.775 -13.834  1.00  0.00           H  
ATOM    283 HG12 VAL    18       3.737  79.319 -13.656  1.00  0.00           H  
ATOM    284 HG13 VAL    18       4.180  80.191 -12.249  1.00  0.00           H  
ATOM    285  CG2 VAL    18       5.975  78.293 -14.334  1.00  0.00           C  
ATOM    286 HG21 VAL    18       5.336  77.434 -14.531  1.00  0.00           H  
ATOM    287 HG22 VAL    18       5.877  78.977 -15.175  1.00  0.00           H  
ATOM    288 HG23 VAL    18       6.999  77.926 -14.300  1.00  0.00           H  
ATOM    289  C   VAL    18       6.697  80.891 -11.610  1.00  0.00           C  
ATOM    290  O   VAL    18       6.886  82.011 -11.961  1.00  0.00           O  
ATOM    291  N   PHE    19       6.287  80.611 -10.330  1.00  0.00           N  
ATOM    292  H   PHE    19       6.147  79.650 -10.048  1.00  0.00           H  
ATOM    293  CA  PHE    19       6.124  81.639  -9.296  1.00  0.00           C  
ATOM    294  HA  PHE    19       5.493  82.372  -9.793  1.00  0.00           H  
ATOM    295  CB  PHE    19       5.391  80.979  -8.099  1.00  0.00           C  
ATOM    296  HB2 PHE    19       4.367  80.797  -8.420  1.00  0.00           H  
ATOM    297  HB3 PHE    19       5.830  80.022  -7.825  1.00  0.00           H  
ATOM    298  CG  PHE    19       5.415  81.809  -6.871  1.00  0.00           C  
ATOM    299  CD1 PHE    19       6.286  81.548  -5.865  1.00  0.00           C  
ATOM    300  HD1 PHE    19       6.973  80.712  -5.915  1.00  0.00           H  
ATOM    301  CE1 PHE    19       6.439  82.476  -4.829  1.00  0.00           C  
ATOM    302  HE1 PHE    19       7.301  82.338  -4.186  1.00  0.00           H  
ATOM    303  CZ  PHE    19       5.691  83.621  -4.759  1.00  0.00           C  
ATOM    304  HZ  PHE    19       5.788  84.289  -3.912  1.00  0.00           H  
ATOM    305  CE2 PHE    19       4.676  83.893  -5.669  1.00  0.00           C  
ATOM    306  HE2 PHE    19       3.956  84.699  -5.592  1.00  0.00           H  
ATOM    307  CD2 PHE    19       4.510  82.890  -6.700  1.00  0.00           C  
ATOM    308  HD2 PHE    19       3.751  82.951  -7.471  1.00  0.00           H  
ATOM    309  C   PHE    19       7.362  82.527  -9.007  1.00  0.00           C  
ATOM    310  O   PHE    19       7.342  83.768  -9.142  1.00  0.00           O  
ATOM    311  N   PHE    20       8.499  81.814  -8.800  1.00  0.00           N  
ATOM    312  H   PHE    20       8.392  80.813  -8.703  1.00  0.00           H  
ATOM    313  CA  PHE    20       9.707  82.330  -8.279  1.00  0.00           C  
ATOM    314  HA  PHE    20       9.471  82.928  -7.401  1.00  0.00           H  
ATOM    315  CB  PHE    20      10.558  81.057  -7.885  1.00  0.00           C  
ATOM    316  HB2 PHE    20      10.035  80.549  -7.077  1.00  0.00           H  
ATOM    317  HB3 PHE    20      10.528  80.493  -8.815  1.00  0.00           H  
ATOM    318  CG  PHE    20      11.969  81.176  -7.483  1.00  0.00           C  
ATOM    319  CD1 PHE    20      12.453  82.241  -6.678  1.00  0.00           C  
ATOM    320  HD1 PHE    20      11.790  83.039  -6.365  1.00  0.00           H  
ATOM    321  CE1 PHE    20      13.769  82.290  -6.235  1.00  0.00           C  
ATOM    322  HE1 PHE    20      14.036  83.125  -5.598  1.00  0.00           H  
ATOM    323  CZ  PHE    20      14.668  81.336  -6.677  1.00  0.00           C  
ATOM    324  HZ  PHE    20      15.671  81.283  -6.270  1.00  0.00           H  
ATOM    325  CE2 PHE    20      14.259  80.272  -7.493  1.00  0.00           C  
ATOM    326  HE2 PHE    20      15.016  79.549  -7.770  1.00  0.00           H  
ATOM    327  CD2 PHE    20      12.906  80.206  -7.934  1.00  0.00           C  
ATOM    328  HD2 PHE    20      12.670  79.381  -8.596  1.00  0.00           H  
ATOM    329  C   PHE    20      10.475  83.162  -9.326  1.00  0.00           C  
ATOM    330  O   PHE    20      11.091  84.144  -9.083  1.00  0.00           O  
ATOM    331  N   ALA    21      10.313  82.758 -10.649  1.00  0.00           N  
ATOM    332  H   ALA    21       9.749  81.951 -10.880  1.00  0.00           H  
ATOM    333  CA  ALA    21      10.884  83.525 -11.766  1.00  0.00           C  
ATOM    334  HA  ALA    21      11.964  83.627 -11.689  1.00  0.00           H  
ATOM    335  CB  ALA    21      10.597  82.747 -13.040  1.00  0.00           C  
ATOM    336  HB1 ALA    21      11.109  83.243 -13.862  1.00  0.00           H  
ATOM    337  HB2 ALA    21      10.892  81.703 -12.955  1.00  0.00           H  
ATOM    338  HB3 ALA    21       9.536  82.720 -13.280  1.00  0.00           H  
ATOM    339  C   ALA    21      10.324  84.927 -11.795  1.00  0.00           C  
ATOM    340  O   ALA    21      11.084  85.921 -11.835  1.00  0.00           O  
ATOM    341  N   GLU    22       8.939  85.136 -11.735  1.00  0.00           N  
ATOM    342  H   GLU    22       8.248  84.398 -11.767  1.00  0.00           H  
ATOM    343  CA  GLU    22       8.420  86.512 -11.801  1.00  0.00           C  
ATOM    344  HA  GLU    22       8.906  87.179 -12.509  1.00  0.00           H  
ATOM    345  CB  GLU    22       6.963  86.427 -12.250  1.00  0.00           C  
ATOM    346  HB2 GLU    22       6.471  85.766 -11.540  1.00  0.00           H  
ATOM    347  HB3 GLU    22       6.561  87.413 -12.023  1.00  0.00           H  
ATOM    348  CG  GLU    22       6.675  85.915 -13.654  1.00  0.00           C  
ATOM    349  HG2 GLU    22       7.626  85.798 -14.172  1.00  0.00           H  
ATOM    350  HG3 GLU    22       6.136  84.982 -13.501  1.00  0.00           H  
ATOM    351  CD  GLU    22       5.766  86.794 -14.431  1.00  0.00           C  
ATOM    352  OE1 GLU    22       5.023  86.277 -15.299  1.00  0.00           O  
ATOM    353  OE2 GLU    22       5.675  88.026 -14.175  1.00  0.00           O  
ATOM    354  C   GLU    22       8.519  87.175 -10.441  1.00  0.00           C  
ATOM    355  O   GLU    22       8.491  88.423 -10.456  1.00  0.00           O  
ATOM    356  N   ASP    23       8.720  86.439  -9.356  1.00  0.00           N  
ATOM    357  H   ASP    23       8.685  85.452  -9.571  1.00  0.00           H  
ATOM    358  CA  ASP    23       8.680  86.889  -7.971  1.00  0.00           C  
ATOM    359  HA  ASP    23       7.860  87.602  -8.028  1.00  0.00           H  
ATOM    360  CB  ASP    23       8.469  85.765  -6.978  1.00  0.00           C  
ATOM    361  HB2 ASP    23       7.607  85.157  -7.244  1.00  0.00           H  
ATOM    362  HB3 ASP    23       9.233  84.990  -6.978  1.00  0.00           H  
ATOM    363  CG  ASP    23       8.420  86.229  -5.514  1.00  0.00           C  
ATOM    364  OD1 ASP    23       7.971  87.389  -5.255  1.00  0.00           O  
ATOM    365  OD2 ASP    23       8.905  85.453  -4.603  1.00  0.00           O  
ATOM    366  C   ASP    23       9.957  87.667  -7.657  1.00  0.00           C  
ATOM    367  O   ASP    23       9.818  88.736  -7.082  1.00  0.00           O  
ATOM    368  N   VAL    24      11.087  87.133  -7.905  1.00  0.00           N  
ATOM    369  H   VAL    24      11.113  86.195  -8.282  1.00  0.00           H  
ATOM    370  CA  VAL    24      12.401  87.757  -7.650  1.00  0.00           C  
ATOM    371  HA  VAL    24      12.380  88.110  -6.621  1.00  0.00           H  
ATOM    372  CB  VAL    24      13.557  86.706  -7.682  1.00  0.00           C  
ATOM    373  HB  VAL    24      14.452  87.271  -7.426  1.00  0.00           H  
ATOM    374  CG1 VAL    24      13.481  85.709  -6.590  1.00  0.00           C  
ATOM    375 HG11 VAL    24      12.557  85.148  -6.711  1.00  0.00           H  
ATOM    376 HG12 VAL    24      14.310  85.003  -6.596  1.00  0.00           H  
ATOM    377 HG13 VAL    24      13.521  86.206  -5.623  1.00  0.00           H  
ATOM    378  CG2 VAL    24      13.780  86.130  -9.020  1.00  0.00           C  
ATOM    379 HG21 VAL    24      13.005  85.409  -9.270  1.00  0.00           H  
ATOM    380 HG22 VAL    24      13.717  86.989  -9.685  1.00  0.00           H  
ATOM    381 HG23 VAL    24      14.791  85.726  -9.021  1.00  0.00           H  
ATOM    382  C   VAL    24      12.626  88.909  -8.631  1.00  0.00           C  
ATOM    383  O   VAL    24      13.370  89.854  -8.349  1.00  0.00           O  
ATOM    384  N   GLY    25      11.980  88.781  -9.828  1.00  0.00           N  
ATOM    385  H   GLY    25      11.246  88.095  -9.940  1.00  0.00           H  
ATOM    386  CA  GLY    25      12.055  89.780 -10.812  1.00  0.00           C  
ATOM    387  HA2 GLY    25      13.126  89.896 -10.961  1.00  0.00           H  
ATOM    388  HA3 GLY    25      11.627  89.306 -11.693  1.00  0.00           H  
ATOM    389  C   GLY    25      11.330  91.079 -10.472  1.00  0.00           C  
ATOM    390  O   GLY    25      11.944  92.183 -10.429  1.00  0.00           O  
ATOM    391  N   SER    26      10.021  90.957 -10.286  1.00  0.00           N  
ATOM    392  H   SER    26       9.588  90.073 -10.520  1.00  0.00           H  
ATOM    393  CA  SER    26       9.154  92.076  -9.986  1.00  0.00           C  
ATOM    394  HA  SER    26       9.367  92.834 -10.736  1.00  0.00           H  
ATOM    395  CB  SER    26       7.702  91.746  -9.830  1.00  0.00           C  
ATOM    396  HB2 SER    26       7.188  92.657  -9.534  1.00  0.00           H  
ATOM    397  HB3 SER    26       7.221  91.407 -10.745  1.00  0.00           H  
ATOM    398  OG  SER    26       7.529  90.719  -8.840  1.00  0.00           O  
ATOM    399  HG  SER    26       7.975  89.923  -9.166  1.00  0.00           H  
ATOM    400  C   SER    26       9.627  92.781  -8.712  1.00  0.00           C  
ATOM    401  O   SER    26       9.622  94.019  -8.730  1.00  0.00           O  
ATOM    402  N   ASN    27      10.161  92.030  -7.723  1.00  0.00           N  
ATOM    403  H   ASN    27      10.026  91.037  -7.862  1.00  0.00           H  
ATOM    404  CA  ASN    27      10.449  92.568  -6.373  1.00  0.00           C  
ATOM    405  HA  ASN    27       9.933  93.521  -6.284  1.00  0.00           H  
ATOM    406  CB  ASN    27       9.929  91.551  -5.221  1.00  0.00           C  
ATOM    407  HB2 ASN    27      10.304  90.533  -5.311  1.00  0.00           H  
ATOM    408  HB3 ASN    27      10.279  91.870  -4.241  1.00  0.00           H  
ATOM    409  CG  ASN    27       8.413  91.363  -5.257  1.00  0.00           C  
ATOM    410  OD1 ASN    27       7.683  92.288  -4.870  1.00  0.00           O  
ATOM    411  ND2 ASN    27       7.928  90.246  -5.730  1.00  0.00           N  
ATOM    412 HD21 ASN    27       6.975  90.336  -6.056  1.00  0.00           H  
ATOM    413 HD22 ASN    27       8.627  89.599  -6.069  1.00  0.00           H  
ATOM    414  C   ASN    27      11.886  92.894  -6.209  1.00  0.00           C  
ATOM    415  O   ASN    27      12.235  93.253  -5.124  1.00  0.00           O  
ATOM    416  N   LYS    28      12.825  92.721  -7.293  1.00  0.00           N  
ATOM    417  H   LYS    28      12.430  92.387  -8.162  1.00  0.00           H  
ATOM    418  CA  LYS    28      14.199  93.162  -7.101  1.00  0.00           C  
ATOM    419  HA  LYS    28      14.278  94.177  -6.719  1.00  0.00           H  
ATOM    420  CB  LYS    28      14.980  92.161  -6.294  1.00  0.00           C  
ATOM    421  HB2 LYS    28      14.479  91.967  -5.348  1.00  0.00           H  
ATOM    422  HB3 LYS    28      15.031  91.264  -6.907  1.00  0.00           H  
ATOM    423  CG  LYS    28      16.415  92.664  -6.037  1.00  0.00           C  
ATOM    424  HG2 LYS    28      16.982  92.805  -6.955  1.00  0.00           H  
ATOM    425  HG3 LYS    28      16.413  93.629  -5.534  1.00  0.00           H  
ATOM    426  CD  LYS    28      17.260  91.735  -5.206  1.00  0.00           C  
ATOM    427  HD2 LYS    28      17.294  90.835  -5.816  1.00  0.00           H  
ATOM    428  HD3 LYS    28      18.249  92.149  -5.021  1.00  0.00           H  
ATOM    429  CE  LYS    28      16.682  91.454  -3.837  1.00  0.00           C  
ATOM    430  HE2 LYS    28      16.445  92.334  -3.243  1.00  0.00           H  
ATOM    431  HE3 LYS    28      15.824  90.805  -3.995  1.00  0.00           H  
ATOM    432  NZ  LYS    28      17.690  90.522  -3.184  1.00  0.00           N  
ATOM    433  HZ1 LYS    28      17.173  89.916  -2.523  1.00  0.00           H  
ATOM    434  HZ2 LYS    28      18.068  89.838  -3.863  1.00  0.00           H  
ATOM    435  HZ3 LYS    28      18.414  91.052  -2.665  1.00  0.00           H  
ATOM    436  C   LYS    28      14.924  93.226  -8.502  1.00  0.00           C  
ATOM    437  O   LYS    28      15.464  94.265  -8.902  1.00  0.00           O  
ATOM    438  N   GLY    29      14.822  92.202  -9.388  1.00  0.00           N  
ATOM    439  H   GLY    29      14.362  91.334  -9.149  1.00  0.00           H  
ATOM    440  CA  GLY    29      15.600  92.106 -10.611  1.00  0.00           C  
ATOM    441  HA2 GLY    29      15.075  91.461 -11.312  1.00  0.00           H  
ATOM    442  HA3 GLY    29      15.910  93.037 -11.082  1.00  0.00           H  
ATOM    443  C   GLY    29      16.978  91.571 -10.250  1.00  0.00           C  
ATOM    444  O   GLY    29      17.799  92.343  -9.723  1.00  0.00           O  
ATOM    445  N   ALA    30      17.111  90.261 -10.512  1.00  0.00           N  
ATOM    446  H   ALA    30      16.442  89.758 -11.080  1.00  0.00           H  
ATOM    447  CA  ALA    30      18.373  89.627 -10.119  1.00  0.00           C  
ATOM    448  HA  ALA    30      19.142  90.380 -10.281  1.00  0.00           H  
ATOM    449  CB  ALA    30      18.236  89.226  -8.641  1.00  0.00           C  
ATOM    450  HB1 ALA    30      19.223  89.005  -8.239  1.00  0.00           H  
ATOM    451  HB2 ALA    30      17.851  90.149  -8.214  1.00  0.00           H  
ATOM    452  HB3 ALA    30      17.505  88.430  -8.511  1.00  0.00           H  
ATOM    453  C   ALA    30      18.701  88.405 -10.967  1.00  0.00           C  
ATOM    454  O   ALA    30      17.771  87.902 -11.629  1.00  0.00           O  
ATOM    455  N   ILE    31      19.982  87.908 -10.942  1.00  0.00           N  
ATOM    456  H   ILE    31      20.533  88.242 -10.163  1.00  0.00           H  
ATOM    457  CA  ILE    31      20.286  86.691 -11.721  1.00  0.00           C  
ATOM    458  HA  ILE    31      19.532  86.641 -12.504  1.00  0.00           H  
ATOM    459  CB  ILE    31      21.766  86.759 -12.251  1.00  0.00           C  
ATOM    460  HB  ILE    31      22.479  86.834 -11.433  1.00  0.00           H  
ATOM    461  CG2 ILE    31      22.019  85.474 -13.052  1.00  0.00           C  
ATOM    462 HG21 ILE    31      22.821  85.553 -13.784  1.00  0.00           H  
ATOM    463 HG22 ILE    31      22.156  84.691 -12.308  1.00  0.00           H  
ATOM    464 HG23 ILE    31      21.231  85.283 -13.778  1.00  0.00           H  
ATOM    465  CG1 ILE    31      22.159  88.051 -12.972  1.00  0.00           C  
ATOM    466 HG12 ILE    31      22.019  88.926 -12.340  1.00  0.00           H  
ATOM    467 HG13 ILE    31      23.137  87.997 -13.445  1.00  0.00           H  
ATOM    468  CD1 ILE    31      21.238  88.412 -14.094  1.00  0.00           C  
ATOM    469 HD11 ILE    31      20.202  88.342 -13.770  1.00  0.00           H  
ATOM    470 HD12 ILE    31      21.480  89.415 -14.442  1.00  0.00           H  
ATOM    471 HD13 ILE    31      21.256  87.775 -14.977  1.00  0.00           H  
ATOM    472  C   ILE    31      20.098  85.427 -10.772  1.00  0.00           C  
ATOM    473  O   ILE    31      19.731  84.398 -11.218  1.00  0.00           O  
ATOM    474  N   ILE    32      20.358  85.509  -9.410  1.00  0.00           N  
ATOM    475  H   ILE    32      20.892  86.293  -9.057  1.00  0.00           H  
ATOM    476  CA  ILE    32      20.228  84.438  -8.417  1.00  0.00           C  
ATOM    477  HA  ILE    32      20.414  84.947  -7.474  1.00  0.00           H  
ATOM    478  CB  ILE    32      18.790  83.921  -8.347  1.00  0.00           C  
ATOM    479  HB  ILE    32      18.605  83.273  -9.201  1.00  0.00           H  
ATOM    480  CG2 ILE    32      18.679  82.944  -7.117  1.00  0.00           C  
ATOM    481 HG21 ILE    32      19.376  83.379  -6.403  1.00  0.00           H  
ATOM    482 HG22 ILE    32      17.641  82.864  -6.802  1.00  0.00           H  
ATOM    483 HG23 ILE    32      18.958  81.907  -7.293  1.00  0.00           H  
ATOM    484  CG1 ILE    32      17.684  84.963  -8.235  1.00  0.00           C  
ATOM    485 HG12 ILE    32      17.614  85.538  -9.156  1.00  0.00           H  
ATOM    486 HG13 ILE    32      16.745  84.422  -8.138  1.00  0.00           H  
ATOM    487  CD1 ILE    32      17.751  86.009  -7.066  1.00  0.00           C  
ATOM    488 HD11 ILE    32      17.620  85.435  -6.151  1.00  0.00           H  
ATOM    489 HD12 ILE    32      18.686  86.556  -6.960  1.00  0.00           H  
ATOM    490 HD13 ILE    32      17.030  86.813  -7.203  1.00  0.00           H  
ATOM    491  C   ILE    32      21.266  83.322  -8.597  1.00  0.00           C  
ATOM    492  O   ILE    32      21.361  82.438  -7.756  1.00  0.00           O  
ATOM    493  N   GLY    33      22.123  83.456  -9.611  1.00  0.00           N  
ATOM    494  H   GLY    33      22.238  84.314 -10.133  1.00  0.00           H  
ATOM    495  CA  GLY    33      23.030  82.288  -9.946  1.00  0.00           C  
ATOM    496  HA2 GLY    33      23.910  82.510 -10.546  1.00  0.00           H  
ATOM    497  HA3 GLY    33      23.411  81.856  -9.023  1.00  0.00           H  
ATOM    498  C   GLY    33      22.324  81.263 -10.838  1.00  0.00           C  
ATOM    499  O   GLY    33      22.908  80.246 -11.219  1.00  0.00           O  
ATOM    500  N   LEU    34      21.071  81.564 -11.268  1.00  0.00           N  
ATOM    501  H   LEU    34      20.643  82.423 -10.949  1.00  0.00           H  
ATOM    502  CA  LEU    34      20.058  80.528 -11.529  1.00  0.00           C  
ATOM    503  HA  LEU    34      20.551  79.565 -11.638  1.00  0.00           H  
ATOM    504  CB  LEU    34      19.015  80.607 -10.341  1.00  0.00           C  
ATOM    505  HB2 LEU    34      19.624  80.716  -9.446  1.00  0.00           H  
ATOM    506  HB3 LEU    34      18.392  81.498 -10.311  1.00  0.00           H  
ATOM    507  CG  LEU    34      18.202  79.409  -9.995  1.00  0.00           C  
ATOM    508  HG  LEU    34      18.038  79.443  -8.919  1.00  0.00           H  
ATOM    509  CD1 LEU    34      16.886  79.259 -10.805  1.00  0.00           C  
ATOM    510 HD11 LEU    34      16.313  80.157 -10.585  1.00  0.00           H  
ATOM    511 HD12 LEU    34      17.151  79.181 -11.857  1.00  0.00           H  
ATOM    512 HD13 LEU    34      16.245  78.405 -10.595  1.00  0.00           H  
ATOM    513  CD2 LEU    34      18.967  78.108 -10.108  1.00  0.00           C  
ATOM    514 HD21 LEU    34      20.028  78.206  -9.886  1.00  0.00           H  
ATOM    515 HD22 LEU    34      18.696  77.328  -9.399  1.00  0.00           H  
ATOM    516 HD23 LEU    34      18.833  77.635 -11.079  1.00  0.00           H  
ATOM    517  C   LEU    34      19.321  80.872 -12.822  1.00  0.00           C  
ATOM    518  O   LEU    34      19.214  80.041 -13.704  1.00  0.00           O  
ATOM    519  N   MET    35      18.946  82.137 -13.042  1.00  0.00           N  
ATOM    520  H   MET    35      19.274  82.890 -12.452  1.00  0.00           H  
ATOM    521  CA  MET    35      17.950  82.490 -14.032  1.00  0.00           C  
ATOM    522  HA  MET    35      17.266  81.655 -14.167  1.00  0.00           H  
ATOM    523  CB  MET    35      17.151  83.762 -13.643  1.00  0.00           C  
ATOM    524  HB2 MET    35      17.678  84.708 -13.756  1.00  0.00           H  
ATOM    525  HB3 MET    35      16.347  83.801 -14.375  1.00  0.00           H  
ATOM    526  CG  MET    35      16.415  83.637 -12.335  1.00  0.00           C  
ATOM    527  HG2 MET    35      17.197  83.657 -11.578  1.00  0.00           H  
ATOM    528  HG3 MET    35      15.787  84.500 -12.126  1.00  0.00           H  
ATOM    529  SD  MET    35      15.404  82.134 -12.198  1.00  0.00           S  
ATOM    530  CE  MET    35      14.741  82.660 -10.551  1.00  0.00           C  
ATOM    531  HE1 MET    35      13.864  82.037 -10.389  1.00  0.00           H  
ATOM    532  HE2 MET    35      15.478  82.569  -9.757  1.00  0.00           H  
ATOM    533  HE3 MET    35      14.386  83.687 -10.565  1.00  0.00           H  
ATOM    534  C   MET    35      18.607  82.578 -15.439  1.00  0.00           C  
ATOM    535  O   MET    35      18.846  83.727 -15.890  1.00  0.00           O  
ATOM    536  N   VAL    36      18.948  81.463 -16.140  1.00  0.00           N  
ATOM    537  H   VAL    36      18.717  80.536 -15.810  1.00  0.00           H  
ATOM    538  CA  VAL    36      19.603  81.504 -17.397  1.00  0.00           C  
ATOM    539  HA  VAL    36      20.653  81.762 -17.275  1.00  0.00           H  
ATOM    540  CB  VAL    36      19.555  80.098 -18.092  1.00  0.00           C  
ATOM    541  HB  VAL    36      18.570  79.722 -18.363  1.00  0.00           H  
ATOM    542  CG1 VAL    36      20.317  80.127 -19.402  1.00  0.00           C  
ATOM    543 HG11 VAL    36      20.414  79.103 -19.757  1.00  0.00           H  
ATOM    544 HG12 VAL    36      19.854  80.680 -20.217  1.00  0.00           H  
ATOM    545 HG13 VAL    36      21.273  80.603 -19.197  1.00  0.00           H  
ATOM    546  CG2 VAL    36      20.119  78.988 -17.210  1.00  0.00           C  
ATOM    547 HG21 VAL    36      19.760  79.187 -16.202  1.00  0.00           H  
ATOM    548 HG22 VAL    36      19.791  78.071 -17.694  1.00  0.00           H  
ATOM    549 HG23 VAL    36      21.203  79.091 -17.194  1.00  0.00           H  
ATOM    550  C   VAL    36      18.946  82.506 -18.354  1.00  0.00           C  
ATOM    551  O   VAL    36      17.755  82.450 -18.540  1.00  0.00           O  
ATOM    552  N   GLY    37      19.824  83.465 -18.921  1.00  0.00           N  
ATOM    553  H   GLY    37      20.766  83.600 -18.580  1.00  0.00           H  
ATOM    554  CA  GLY    37      19.340  84.030 -20.185  1.00  0.00           C  
ATOM    555  HA2 GLY    37      20.088  84.644 -20.682  1.00  0.00           H  
ATOM    556  HA3 GLY    37      19.149  83.087 -20.692  1.00  0.00           H  
ATOM    557  C   GLY    37      18.042  84.923 -20.059  1.00  0.00           C  
ATOM    558  O   GLY    37      17.913  85.881 -19.337  1.00  0.00           O  
ATOM    559  N   GLY    38      16.990  84.613 -20.882  1.00  0.00           N  
ATOM    560  H   GLY    38      17.132  83.880 -21.564  1.00  0.00           H  
ATOM    561  CA  GLY    38      15.741  85.327 -20.869  1.00  0.00           C  
ATOM    562  HA2 GLY    38      15.915  86.399 -20.818  1.00  0.00           H  
ATOM    563  HA3 GLY    38      15.226  85.190 -21.817  1.00  0.00           H  
ATOM    564  C   GLY    38      14.876  85.065 -19.663  1.00  0.00           C  
ATOM    565  O   GLY    38      13.718  85.567 -19.507  1.00  0.00           O  
ATOM    566  N   VAL    39      15.384  84.224 -18.772  1.00  0.00           N  
ATOM    567  H   VAL    39      16.264  83.762 -18.956  1.00  0.00           H  
ATOM    568  CA  VAL    39      14.538  83.873 -17.617  1.00  0.00           C  
ATOM    569  HA  VAL    39      13.514  84.011 -17.956  1.00  0.00           H  
ATOM    570  CB  VAL    39      14.632  82.378 -17.192  1.00  0.00           C  
ATOM    571  HB  VAL    39      15.646  82.013 -17.041  1.00  0.00           H  
ATOM    572  CG1 VAL    39      13.855  82.053 -15.905  1.00  0.00           C  
ATOM    573 HG11 VAL    39      13.459  81.039 -15.906  1.00  0.00           H  
ATOM    574 HG12 VAL    39      14.382  82.146 -14.958  1.00  0.00           H  
ATOM    575 HG13 VAL    39      12.945  82.646 -15.836  1.00  0.00           H  
ATOM    576  CG2 VAL    39      14.013  81.551 -18.289  1.00  0.00           C  
ATOM    577 HG21 VAL    39      14.455  81.705 -19.271  1.00  0.00           H  
ATOM    578 HG22 VAL    39      14.119  80.487 -18.090  1.00  0.00           H  
ATOM    579 HG23 VAL    39      12.936  81.708 -18.301  1.00  0.00           H  
ATOM    580  C   VAL    39      14.779  84.842 -16.413  1.00  0.00           C  
ATOM    581  O   VAL    39      14.021  84.855 -15.397  1.00  0.00           O  
ATOM    582  N   VAL    40      15.667  85.813 -16.615  1.00  0.00           N  
ATOM    583  H   VAL    40      16.254  85.812 -17.438  1.00  0.00           H  
ATOM    584  CA  VAL    40      15.635  87.109 -15.901  1.00  0.00           C  
ATOM    585  HA  VAL    40      15.614  86.824 -14.852  1.00  0.00           H  
ATOM    586  CB  VAL    40      16.945  87.768 -16.120  1.00  0.00           C  
ATOM    587  HB  VAL    40      17.195  87.728 -17.179  1.00  0.00           H  
ATOM    588  CG1 VAL    40      17.049  89.348 -15.979  1.00  0.00           C  
ATOM    589 HG11 VAL    40      16.089  89.812 -16.196  1.00  0.00           H  
ATOM    590 HG12 VAL    40      17.381  89.712 -15.009  1.00  0.00           H  
ATOM    591 HG13 VAL    40      17.794  89.762 -16.656  1.00  0.00           H  
ATOM    592  CG2 VAL    40      18.091  87.077 -15.365  1.00  0.00           C  
ATOM    593 HG21 VAL    40      18.179  86.042 -15.690  1.00  0.00           H  
ATOM    594 HG22 VAL    40      19.017  87.541 -15.700  1.00  0.00           H  
ATOM    595 HG23 VAL    40      17.992  87.107 -14.281  1.00  0.00           H  
ATOM    596  C   VAL    40      14.454  87.866 -16.427  1.00  0.00           C  
ATOM    597  O   VAL    40      14.445  88.415 -17.556  1.00  0.00           O  
ATOM    598  N   ILE    41      13.350  87.951 -15.607  1.00  0.00           N  
ATOM    599  H   ILE    41      13.337  87.460 -14.723  1.00  0.00           H  
ATOM    600  CA  ILE    41      12.051  88.416 -16.160  1.00  0.00           C  
ATOM    601  HA  ILE    41      12.065  88.325 -17.243  1.00  0.00           H  
ATOM    602  CB  ILE    41      10.904  87.740 -15.411  1.00  0.00           C  
ATOM    603  HB  ILE    41      10.840  87.980 -14.351  1.00  0.00           H  
ATOM    604  CG2 ILE    41       9.634  88.145 -16.210  1.00  0.00           C  
ATOM    605 HG21 ILE    41       9.870  88.364 -17.249  1.00  0.00           H  
ATOM    606 HG22 ILE    41       8.881  87.370 -16.083  1.00  0.00           H  
ATOM    607 HG23 ILE    41       9.135  89.065 -15.912  1.00  0.00           H  
ATOM    608  CG1 ILE    41      10.964  86.173 -15.348  1.00  0.00           C  
ATOM    609 HG12 ILE    41      11.863  85.984 -14.765  1.00  0.00           H  
ATOM    610 HG13 ILE    41      10.103  85.865 -14.758  1.00  0.00           H  
ATOM    611  CD1 ILE    41      11.070  85.359 -16.705  1.00  0.00           C  
ATOM    612 HD11 ILE    41      10.199  85.565 -17.325  1.00  0.00           H  
ATOM    613 HD12 ILE    41      11.898  85.801 -17.256  1.00  0.00           H  
ATOM    614 HD13 ILE    41      11.311  84.364 -16.336  1.00  0.00           H  
ATOM    615  C   ILE    41      11.898  89.880 -15.902  1.00  0.00           C  
ATOM    616  O   ILE    41      12.107  90.398 -14.794  1.00  0.00           O  
ATOM    617  N   ALA    42      11.438  90.687 -16.928  1.00  0.00           N  
ATOM    618  H   ALA    42      11.243  90.233 -17.810  1.00  0.00           H  
ATOM    619  CA  ALA    42      11.456  92.130 -17.010  1.00  0.00           C  
ATOM    620  HA  ALA    42      10.682  92.552 -16.374  1.00  0.00           H  
ATOM    621  CB  ALA    42      12.872  92.743 -16.637  1.00  0.00           C  
ATOM    622  HB1 ALA    42      13.417  92.120 -15.931  1.00  0.00           H  
ATOM    623  HB2 ALA    42      13.582  92.915 -17.443  1.00  0.00           H  
ATOM    624  HB3 ALA    42      12.740  93.654 -16.057  1.00  0.00           H  
ATOM    625  C   ALA    42      11.114  92.549 -18.409  1.00  0.00           C  
ATOM    626  O   ALA    42      11.614  91.918 -19.374  1.00  0.00           O  
ATOM    627  OXT ALA    42      10.320  93.518 -18.445  1.00  0.00           O  
TER     628      ALA    42 
ATOM    628  N   ASP    43       3.628  66.965 -24.496  1.00  0.00           N  
ATOM    629  H1  ASP    43       3.556  66.650 -23.512  1.00  0.00           H  
ATOM    630  H2  ASP    43       3.173  66.324 -25.171  1.00  0.00           H  
ATOM    631  H3  ASP    43       3.159  67.864 -24.706  1.00  0.00           H  
ATOM    632  CA  ASP    43       5.079  67.140 -24.842  1.00  0.00           C  
ATOM    633  HA  ASP    43       5.431  67.961 -24.222  1.00  0.00           H  
ATOM    634  CB  ASP    43       5.946  65.928 -24.436  1.00  0.00           C  
ATOM    635  HB2 ASP    43       7.014  66.060 -24.598  1.00  0.00           H  
ATOM    636  HB3 ASP    43       5.736  65.819 -23.374  1.00  0.00           H  
ATOM    637  CG  ASP    43       5.398  64.622 -25.013  1.00  0.00           C  
ATOM    638  OD1 ASP    43       4.363  64.661 -25.743  1.00  0.00           O  
ATOM    639  OD2 ASP    43       5.968  63.544 -24.725  1.00  0.00           O  
ATOM    640  C   ASP    43       5.323  67.692 -26.231  1.00  0.00           C  
ATOM    641  O   ASP    43       6.434  68.207 -26.547  1.00  0.00           O  
ATOM    642  N   ALA    44       4.188  67.802 -27.032  1.00  0.00           N  
ATOM    643  H   ALA    44       3.254  67.782 -26.645  1.00  0.00           H  
ATOM    644  CA  ALA    44       4.217  68.340 -28.382  1.00  0.00           C  
ATOM    645  HA  ALA    44       5.047  67.960 -28.972  1.00  0.00           H  
ATOM    646  CB  ALA    44       2.899  67.960 -29.144  1.00  0.00           C  
ATOM    647  HB1 ALA    44       2.978  68.466 -30.104  1.00  0.00           H  
ATOM    648  HB2 ALA    44       2.771  66.892 -29.313  1.00  0.00           H  
ATOM    649  HB3 ALA    44       2.017  68.449 -28.735  1.00  0.00           H  
ATOM    650  C   ALA    44       4.546  69.774 -28.470  1.00  0.00           C  
ATOM    651  O   ALA    44       5.046  70.296 -29.455  1.00  0.00           O  
ATOM    652  N   GLU    45       4.299  70.487 -27.371  1.00  0.00           N  
ATOM    653  H   GLU    45       3.955  70.033 -26.535  1.00  0.00           H  
ATOM    654  CA  GLU    45       4.632  71.866 -27.258  1.00  0.00           C  
ATOM    655  HA  GLU    45       4.324  72.368 -28.172  1.00  0.00           H  
ATOM    656  CB  GLU    45       3.995  72.441 -25.987  1.00  0.00           C  
ATOM    657  HB2 GLU    45       4.126  73.521 -25.959  1.00  0.00           H  
ATOM    658  HB3 GLU    45       2.919  72.279 -26.005  1.00  0.00           H  
ATOM    659  CG  GLU    45       4.525  71.803 -24.802  1.00  0.00           C  
ATOM    660  HG2 GLU    45       5.524  71.420 -24.998  1.00  0.00           H  
ATOM    661  HG3 GLU    45       4.636  72.545 -24.014  1.00  0.00           H  
ATOM    662  CD  GLU    45       3.469  70.816 -24.324  1.00  0.00           C  
ATOM    663  OE1 GLU    45       3.243  69.754 -24.885  1.00  0.00           O  
ATOM    664  OE2 GLU    45       3.018  70.964 -23.143  1.00  0.00           O  
ATOM    665  C   GLU    45       6.126  72.149 -27.361  1.00  0.00           C  
ATOM    666  O   GLU    45       6.588  73.296 -27.547  1.00  0.00           O  
ATOM    667  N   PHE    46       6.975  71.078 -27.264  1.00  0.00           N  
ATOM    668  H   PHE    46       6.626  70.137 -27.139  1.00  0.00           H  
ATOM    669  CA  PHE    46       8.410  71.140 -27.332  1.00  0.00           C  
ATOM    670  HA  PHE    46       8.729  72.178 -27.377  1.00  0.00           H  
ATOM    671  CB  PHE    46       9.040  70.686 -25.974  1.00  0.00           C  
ATOM    672  HB2 PHE    46       8.768  71.250 -25.084  1.00  0.00           H  
ATOM    673  HB3 PHE    46       8.858  69.614 -25.928  1.00  0.00           H  
ATOM    674  CG  PHE    46      10.548  70.772 -25.984  1.00  0.00           C  
ATOM    675  CD1 PHE    46      11.162  71.997 -25.948  1.00  0.00           C  
ATOM    676  HD1 PHE    46      10.651  72.923 -25.715  1.00  0.00           H  
ATOM    677  CE1 PHE    46      12.552  72.041 -25.956  1.00  0.00           C  
ATOM    678  HE1 PHE    46      13.011  73.022 -25.968  1.00  0.00           H  
ATOM    679  CZ  PHE    46      13.324  70.952 -26.324  1.00  0.00           C  
ATOM    680  HZ  PHE    46      14.397  71.074 -26.407  1.00  0.00           H  
ATOM    681  CE2 PHE    46      12.631  69.775 -26.584  1.00  0.00           C  
ATOM    682  HE2 PHE    46      13.200  68.911 -26.905  1.00  0.00           H  
ATOM    683  CD2 PHE    46      11.271  69.615 -26.368  1.00  0.00           C  
ATOM    684  HD2 PHE    46      10.725  68.733 -26.682  1.00  0.00           H  
ATOM    685  C   PHE    46       8.874  70.308 -28.524  1.00  0.00           C  
ATOM    686  O   PHE    46       9.541  70.818 -29.403  1.00  0.00           O  
ATOM    687  N   ARG    47       8.367  69.022 -28.652  1.00  0.00           N  
ATOM    688  H   ARG    47       7.729  68.728 -27.925  1.00  0.00           H  
ATOM    689  CA  ARG    47       8.854  68.057 -29.657  1.00  0.00           C  
ATOM    690  HA  ARG    47       9.937  68.033 -29.754  1.00  0.00           H  
ATOM    691  CB  ARG    47       8.276  66.687 -29.261  1.00  0.00           C  
ATOM    692  HB2 ARG    47       7.192  66.752 -29.327  1.00  0.00           H  
ATOM    693  HB3 ARG    47       8.549  65.861 -29.915  1.00  0.00           H  
ATOM    694  CG  ARG    47       8.777  66.267 -27.848  1.00  0.00           C  
ATOM    695  HG2 ARG    47       8.615  67.066 -27.126  1.00  0.00           H  
ATOM    696  HG3 ARG    47       8.060  65.478 -27.630  1.00  0.00           H  
ATOM    697  CD  ARG    47      10.194  65.758 -27.891  1.00  0.00           C  
ATOM    698  HD2 ARG    47      10.357  64.987 -28.641  1.00  0.00           H  
ATOM    699  HD3 ARG    47      10.769  66.593 -28.284  1.00  0.00           H  
ATOM    700  NE  ARG    47      10.853  65.342 -26.664  1.00  0.00           N  
ATOM    701  HE  ARG    47      10.175  64.823 -26.104  1.00  0.00           H  
ATOM    702  CZ  ARG    47      12.156  65.392 -26.214  1.00  0.00           C  
ATOM    703  NH1 ARG    47      12.335  64.817 -25.064  1.00  0.00           N  
ATOM    704 HH11 ARG    47      11.574  64.231 -24.716  1.00  0.00           H  
ATOM    705 HH12 ARG    47      13.237  64.868 -24.589  1.00  0.00           H  
ATOM    706  NH2 ARG    47      13.164  65.938 -26.836  1.00  0.00           N  
ATOM    707 HH21 ARG    47      12.918  66.435 -27.694  1.00  0.00           H  
ATOM    708 HH22 ARG    47      14.133  65.784 -26.554  1.00  0.00           H  
ATOM    709  C   ARG    47       8.354  68.378 -31.000  1.00  0.00           C  
ATOM    710  O   ARG    47       9.013  67.988 -31.953  1.00  0.00           O  
ATOM    711  N   HID    48       7.262  69.180 -31.155  1.00  0.00           N  
ATOM    712  H   HID    48       6.859  69.658 -30.360  1.00  0.00           H  
ATOM    713  CA  HID    48       6.613  69.427 -32.419  1.00  0.00           C  
ATOM    714  HA  HID    48       7.271  69.205 -33.256  1.00  0.00           H  
ATOM    715  CB  HID    48       5.440  68.509 -32.626  1.00  0.00           C  
ATOM    716  HB2 HID    48       4.656  68.697 -31.896  1.00  0.00           H  
ATOM    717  HB3 HID    48       5.053  68.808 -33.598  1.00  0.00           H  
ATOM    718  CG  HID    48       5.823  67.043 -32.614  1.00  0.00           C  
ATOM    719  ND1 HID    48       6.511  66.427 -33.645  1.00  0.00           N  
ATOM    720  HD1 HID    48       6.821  66.921 -34.489  1.00  0.00           H  
ATOM    721  CE1 HID    48       6.676  65.083 -33.293  1.00  0.00           C  
ATOM    722  HE1 HID    48       7.343  64.411 -33.809  1.00  0.00           H  
ATOM    723  NE2 HID    48       6.178  64.862 -32.090  1.00  0.00           N  
ATOM    724  CD2 HID    48       5.658  66.102 -31.644  1.00  0.00           C  
ATOM    725  HD2 HID    48       5.188  66.330 -30.689  1.00  0.00           H  
ATOM    726  C   HID    48       6.439  70.886 -32.566  1.00  0.00           C  
ATOM    727  O   HID    48       5.426  71.286 -33.082  1.00  0.00           O  
ATOM    728  N   ASP    49       7.420  71.750 -32.079  1.00  0.00           N  
ATOM    729  H   ASP    49       8.237  71.312 -31.674  1.00  0.00           H  
ATOM    730  CA  ASP    49       7.505  73.218 -32.181  1.00  0.00           C  
ATOM    731  HA  ASP    49       6.873  73.541 -33.006  1.00  0.00           H  
ATOM    732  CB  ASP    49       6.891  73.739 -30.861  1.00  0.00           C  
ATOM    733  HB2 ASP    49       6.036  73.166 -30.507  1.00  0.00           H  
ATOM    734  HB3 ASP    49       7.669  73.949 -30.130  1.00  0.00           H  
ATOM    735  CG  ASP    49       6.392  75.160 -31.137  1.00  0.00           C  
ATOM    736  OD1 ASP    49       5.216  75.301 -31.564  1.00  0.00           O  
ATOM    737  OD2 ASP    49       7.067  76.215 -30.889  1.00  0.00           O  
ATOM    738  C   ASP    49       8.973  73.664 -32.347  1.00  0.00           C  
ATOM    739  O   ASP    49       9.891  72.858 -32.474  1.00  0.00           O  
ATOM    740  N   SER    50       9.186  74.943 -32.404  1.00  0.00           N  
ATOM    741  H   SER    50       8.480  75.642 -32.212  1.00  0.00           H  
ATOM    742  CA  SER    50      10.546  75.497 -32.553  1.00  0.00           C  
ATOM    743  HA  SER    50      11.190  74.853 -31.957  1.00  0.00           H  
ATOM    744  CB  SER    50      11.122  75.371 -34.013  1.00  0.00           C  
ATOM    745  HB2 SER    50      12.177  75.634 -34.001  1.00  0.00           H  
ATOM    746  HB3 SER    50      11.195  74.300 -34.187  1.00  0.00           H  
ATOM    747  OG  SER    50      10.398  76.003 -35.084  1.00  0.00           O  
ATOM    748  HG  SER    50      10.814  75.537 -35.826  1.00  0.00           H  
ATOM    749  C   SER    50      10.832  76.864 -31.973  1.00  0.00           C  
ATOM    750  O   SER    50      11.864  77.503 -32.139  1.00  0.00           O  
ATOM    751  N   GLY    51       9.880  77.402 -31.141  1.00  0.00           N  
ATOM    752  H   GLY    51       8.940  77.050 -31.022  1.00  0.00           H  
ATOM    753  CA  GLY    51      10.110  78.781 -30.626  1.00  0.00           C  
ATOM    754  HA2 GLY    51      10.226  79.429 -31.492  1.00  0.00           H  
ATOM    755  HA3 GLY    51       9.210  79.038 -30.072  1.00  0.00           H  
ATOM    756  C   GLY    51      11.282  78.954 -29.651  1.00  0.00           C  
ATOM    757  O   GLY    51      11.881  80.006 -29.575  1.00  0.00           O  
ATOM    758  N   TYR    52      11.623  77.848 -28.929  1.00  0.00           N  
ATOM    759  H   TYR    52      11.000  77.053 -28.970  1.00  0.00           H  
ATOM    760  CA  TYR    52      12.572  77.923 -27.811  1.00  0.00           C  
ATOM    761  HA  TYR    52      12.359  78.807 -27.215  1.00  0.00           H  
ATOM    762  CB  TYR    52      12.405  76.708 -26.947  1.00  0.00           C  
ATOM    763  HB2 TYR    52      13.174  76.568 -26.190  1.00  0.00           H  
ATOM    764  HB3 TYR    52      11.454  76.777 -26.423  1.00  0.00           H  
ATOM    765  CG  TYR    52      12.253  75.481 -27.801  1.00  0.00           C  
ATOM    766  CD1 TYR    52      11.032  74.960 -28.008  1.00  0.00           C  
ATOM    767  HD1 TYR    52      10.146  75.378 -27.546  1.00  0.00           H  
ATOM    768  CE1 TYR    52      10.898  73.907 -28.941  1.00  0.00           C  
ATOM    769  HE1 TYR    52       9.912  73.503 -29.134  1.00  0.00           H  
ATOM    770  CZ  TYR    52      12.007  73.361 -29.650  1.00  0.00           C  
ATOM    771  OH  TYR    52      11.887  72.269 -30.477  1.00  0.00           O  
ATOM    772  HH  TYR    52      11.033  71.812 -30.454  1.00  0.00           H  
ATOM    773  CE2 TYR    52      13.234  73.821 -29.301  1.00  0.00           C  
ATOM    774  HE2 TYR    52      14.077  73.242 -29.657  1.00  0.00           H  
ATOM    775  CD2 TYR    52      13.353  74.898 -28.441  1.00  0.00           C  
ATOM    776  HD2 TYR    52      14.324  75.316 -28.202  1.00  0.00           H  
ATOM    777  C   TYR    52      14.042  78.048 -28.371  1.00  0.00           C  
ATOM    778  O   TYR    52      14.917  78.244 -27.477  1.00  0.00           O  
ATOM    779  N   GLU    53      14.301  78.083 -29.719  1.00  0.00           N  
ATOM    780  H   GLU    53      13.542  77.840 -30.342  1.00  0.00           H  
ATOM    781  CA  GLU    53      15.553  78.486 -30.250  1.00  0.00           C  
ATOM    782  HA  GLU    53      16.373  78.065 -29.673  1.00  0.00           H  
ATOM    783  CB  GLU    53      15.594  78.114 -31.778  1.00  0.00           C  
ATOM    784  HB2 GLU    53      14.597  78.491 -32.000  1.00  0.00           H  
ATOM    785  HB3 GLU    53      16.440  78.624 -32.234  1.00  0.00           H  
ATOM    786  CG  GLU    53      15.663  76.598 -32.026  1.00  0.00           C  
ATOM    787  HG2 GLU    53      14.872  76.060 -31.508  1.00  0.00           H  
ATOM    788  HG3 GLU    53      15.454  76.472 -33.087  1.00  0.00           H  
ATOM    789  CD  GLU    53      17.006  75.900 -31.761  1.00  0.00           C  
ATOM    790  OE1 GLU    53      17.376  75.008 -32.505  1.00  0.00           O  
ATOM    791  OE2 GLU    53      17.708  76.375 -30.795  1.00  0.00           O  
ATOM    792  C   GLU    53      15.726  79.988 -30.092  1.00  0.00           C  
ATOM    793  O   GLU    53      16.834  80.534 -30.046  1.00  0.00           O  
ATOM    794  N   VAL    54      14.621  80.766 -30.179  1.00  0.00           N  
ATOM    795  H   VAL    54      13.738  80.273 -30.199  1.00  0.00           H  
ATOM    796  CA  VAL    54      14.693  82.236 -30.125  1.00  0.00           C  
ATOM    797  HA  VAL    54      15.554  82.738 -30.560  1.00  0.00           H  
ATOM    798  CB  VAL    54      13.538  82.891 -30.922  1.00  0.00           C  
ATOM    799  HB  VAL    54      12.685  82.322 -30.557  1.00  0.00           H  
ATOM    800  CG1 VAL    54      13.276  84.385 -30.865  1.00  0.00           C  
ATOM    801 HG11 VAL    54      12.283  84.599 -31.256  1.00  0.00           H  
ATOM    802 HG12 VAL    54      13.375  84.816 -29.871  1.00  0.00           H  
ATOM    803 HG13 VAL    54      14.111  84.711 -31.482  1.00  0.00           H  
ATOM    804  CG2 VAL    54      13.752  82.569 -32.348  1.00  0.00           C  
ATOM    805 HG21 VAL    54      14.603  83.079 -32.797  1.00  0.00           H  
ATOM    806 HG22 VAL    54      14.019  81.531 -32.535  1.00  0.00           H  
ATOM    807 HG23 VAL    54      12.868  82.777 -32.948  1.00  0.00           H  
ATOM    808  C   VAL    54      14.624  82.674 -28.671  1.00  0.00           C  
ATOM    809  O   VAL    54      15.364  83.519 -28.187  1.00  0.00           O  
ATOM    810  N   HID    55      13.679  82.049 -27.943  1.00  0.00           N  
ATOM    811  H   HID    55      13.077  81.374 -28.395  1.00  0.00           H  
ATOM    812  CA  HID    55      13.326  82.561 -26.582  1.00  0.00           C  
ATOM    813  HA  HID    55      14.191  83.092 -26.192  1.00  0.00           H  
ATOM    814  CB  HID    55      12.215  83.596 -26.726  1.00  0.00           C  
ATOM    815  HB2 HID    55      11.788  83.811 -25.748  1.00  0.00           H  
ATOM    816  HB3 HID    55      12.689  84.527 -27.030  1.00  0.00           H  
ATOM    817  CG  HID    55      11.239  83.172 -27.669  1.00  0.00           C  
ATOM    818  ND1 HID    55      10.425  82.113 -27.512  1.00  0.00           N  
ATOM    819  HD1 HID    55      10.537  81.375 -26.807  1.00  0.00           H  
ATOM    820  CE1 HID    55       9.513  82.137 -28.536  1.00  0.00           C  
ATOM    821  HE1 HID    55       8.561  81.633 -28.575  1.00  0.00           H  
ATOM    822  NE2 HID    55       9.688  83.251 -29.338  1.00  0.00           N  
ATOM    823  CD2 HID    55      10.748  83.889 -28.764  1.00  0.00           C  
ATOM    824  HD2 HID    55      11.100  84.904 -28.940  1.00  0.00           H  
ATOM    825  C   HID    55      12.971  81.440 -25.618  1.00  0.00           C  
ATOM    826  O   HID    55      11.847  81.134 -25.432  1.00  0.00           O  
ATOM    827  N   HID    56      13.973  80.762 -25.092  1.00  0.00           N  
ATOM    828  H   HID    56      14.925  81.044 -25.281  1.00  0.00           H  
ATOM    829  CA  HID    56      13.728  79.548 -24.273  1.00  0.00           C  
ATOM    830  HA  HID    56      13.186  78.823 -24.876  1.00  0.00           H  
ATOM    831  CB  HID    56      14.973  78.824 -23.920  1.00  0.00           C  
ATOM    832  HB2 HID    56      14.643  78.041 -23.240  1.00  0.00           H  
ATOM    833  HB3 HID    56      15.428  78.374 -24.800  1.00  0.00           H  
ATOM    834  CG  HID    56      15.978  79.614 -23.184  1.00  0.00           C  
ATOM    835  ND1 HID    56      16.047  79.663 -21.825  1.00  0.00           N  
ATOM    836  HD1 HID    56      15.506  79.133 -21.133  1.00  0.00           H  
ATOM    837  CE1 HID    56      17.064  80.460 -21.481  1.00  0.00           C  
ATOM    838  HE1 HID    56      17.340  80.597 -20.447  1.00  0.00           H  
ATOM    839  NE2 HID    56      17.580  80.996 -22.577  1.00  0.00           N  
ATOM    840  CD2 HID    56      16.975  80.418 -23.717  1.00  0.00           C  
ATOM    841  HD2 HID    56      17.262  80.492 -24.764  1.00  0.00           H  
ATOM    842  C   HID    56      12.953  79.822 -23.016  1.00  0.00           C  
ATOM    843  O   HID    56      12.255  78.928 -22.531  1.00  0.00           O  
ATOM    844  N   GLN    57      12.948  81.062 -22.510  1.00  0.00           N  
ATOM    845  H   GLN    57      13.600  81.704 -22.940  1.00  0.00           H  
ATOM    846  CA  GLN    57      12.103  81.470 -21.385  1.00  0.00           C  
ATOM    847  HA  GLN    57      12.511  80.915 -20.543  1.00  0.00           H  
ATOM    848  CB  GLN    57      12.315  82.969 -21.076  1.00  0.00           C  
ATOM    849  HB2 GLN    57      11.648  83.212 -20.252  1.00  0.00           H  
ATOM    850  HB3 GLN    57      13.318  83.217 -20.733  1.00  0.00           H  
ATOM    851  CG  GLN    57      12.024  83.938 -22.248  1.00  0.00           C  
ATOM    852  HG2 GLN    57      11.113  83.674 -22.782  1.00  0.00           H  
ATOM    853  HG3 GLN    57      11.741  84.907 -21.843  1.00  0.00           H  
ATOM    854  CD  GLN    57      13.179  84.271 -23.257  1.00  0.00           C  
ATOM    855  OE1 GLN    57      14.180  83.545 -23.356  1.00  0.00           O  
ATOM    856  NE2 GLN    57      13.024  85.360 -23.956  1.00  0.00           N  
ATOM    857 HE21 GLN    57      13.843  85.624 -24.488  1.00  0.00           H  
ATOM    858 HE22 GLN    57      12.257  85.988 -23.756  1.00  0.00           H  
ATOM    859  C   GLN    57      10.661  81.101 -21.674  1.00  0.00           C  
ATOM    860  O   GLN    57      10.053  80.672 -20.693  1.00  0.00           O  
ATOM    861  N   LYS    58      10.137  81.161 -22.975  1.00  0.00           N  
ATOM    862  H   LYS    58      10.718  81.321 -23.788  1.00  0.00           H  
ATOM    863  CA  LYS    58       8.682  80.986 -23.154  1.00  0.00           C  
ATOM    864  HA  LYS    58       8.156  81.592 -22.420  1.00  0.00           H  
ATOM    865  CB  LYS    58       8.170  81.447 -24.498  1.00  0.00           C  
ATOM    866  HB2 LYS    58       8.586  80.816 -25.281  1.00  0.00           H  
ATOM    867  HB3 LYS    58       7.096  81.303 -24.408  1.00  0.00           H  
ATOM    868  CG  LYS    58       8.430  82.972 -24.772  1.00  0.00           C  
ATOM    869  HG2 LYS    58       8.219  83.544 -23.871  1.00  0.00           H  
ATOM    870  HG3 LYS    58       9.446  83.151 -25.118  1.00  0.00           H  
ATOM    871  CD  LYS    58       7.428  83.477 -25.792  1.00  0.00           C  
ATOM    872  HD2 LYS    58       7.522  83.066 -26.796  1.00  0.00           H  
ATOM    873  HD3 LYS    58       6.429  83.176 -25.482  1.00  0.00           H  
ATOM    874  CE  LYS    58       7.576  84.969 -25.727  1.00  0.00           C  
ATOM    875  HE2 LYS    58       7.183  85.233 -24.748  1.00  0.00           H  
ATOM    876  HE3 LYS    58       8.591  85.313 -25.911  1.00  0.00           H  
ATOM    877  NZ  LYS    58       6.589  85.628 -26.713  1.00  0.00           N  
ATOM    878  HZ1 LYS    58       5.659  85.286 -26.412  1.00  0.00           H  
ATOM    879  HZ2 LYS    58       6.619  86.655 -26.580  1.00  0.00           H  
ATOM    880  HZ3 LYS    58       6.850  85.401 -27.690  1.00  0.00           H  
ATOM    881  C   LYS    58       8.302  79.562 -22.781  1.00  0.00           C  
ATOM    882  O   LYS    58       7.137  79.366 -22.431  1.00  0.00           O  
ATOM    883  N   LEU    59       9.220  78.611 -22.738  1.00  0.00           N  
ATOM    884  H   LEU    59      10.195  78.879 -22.738  1.00  0.00           H  
ATOM    885  CA  LEU    59       8.776  77.342 -22.176  1.00  0.00           C  
ATOM    886  HA  LEU    59       7.892  77.026 -22.726  1.00  0.00           H  
ATOM    887  CB  LEU    59       9.948  76.368 -22.273  1.00  0.00           C  
ATOM    888  HB2 LEU    59      10.746  76.675 -21.599  1.00  0.00           H  
ATOM    889  HB3 LEU    59       9.717  75.419 -21.792  1.00  0.00           H  
ATOM    890  CG  LEU    59      10.489  76.027 -23.681  1.00  0.00           C  
ATOM    891  HG  LEU    59      11.144  76.795 -24.089  1.00  0.00           H  
ATOM    892  CD1 LEU    59      11.362  74.792 -23.621  1.00  0.00           C  
ATOM    893 HD11 LEU    59      11.885  74.684 -24.570  1.00  0.00           H  
ATOM    894 HD12 LEU    59      12.158  74.767 -22.880  1.00  0.00           H  
ATOM    895 HD13 LEU    59      10.812  73.853 -23.610  1.00  0.00           H  
ATOM    896  CD2 LEU    59       9.320  75.733 -24.597  1.00  0.00           C  
ATOM    897 HD21 LEU    59       8.858  76.633 -24.998  1.00  0.00           H  
ATOM    898 HD22 LEU    59       9.760  75.201 -25.439  1.00  0.00           H  
ATOM    899 HD23 LEU    59       8.585  75.133 -24.066  1.00  0.00           H  
ATOM    900  C   LEU    59       8.345  77.437 -20.734  1.00  0.00           C  
ATOM    901  O   LEU    59       7.404  76.822 -20.363  1.00  0.00           O  
ATOM    902  N   VAL    60       9.140  78.170 -19.899  1.00  0.00           N  
ATOM    903  H   VAL    60       9.906  78.762 -20.191  1.00  0.00           H  
ATOM    904  CA  VAL    60       8.908  78.144 -18.374  1.00  0.00           C  
ATOM    905  HA  VAL    60       9.099  77.117 -18.070  1.00  0.00           H  
ATOM    906  CB  VAL    60       9.867  79.168 -17.591  1.00  0.00           C  
ATOM    907  HB  VAL    60       9.802  80.203 -17.921  1.00  0.00           H  
ATOM    908  CG1 VAL    60       9.609  79.254 -16.146  1.00  0.00           C  
ATOM    909 HG11 VAL    60      10.306  79.910 -15.628  1.00  0.00           H  
ATOM    910 HG12 VAL    60       8.654  79.720 -15.911  1.00  0.00           H  
ATOM    911 HG13 VAL    60       9.644  78.303 -15.619  1.00  0.00           H  
ATOM    912  CG2 VAL    60      11.267  78.808 -17.833  1.00  0.00           C  
ATOM    913 HG21 VAL    60      11.565  79.071 -18.846  1.00  0.00           H  
ATOM    914 HG22 VAL    60      12.022  79.284 -17.211  1.00  0.00           H  
ATOM    915 HG23 VAL    60      11.355  77.727 -17.751  1.00  0.00           H  
ATOM    916  C   VAL    60       7.497  78.439 -18.035  1.00  0.00           C  
ATOM    917  O   VAL    60       6.903  77.817 -17.206  1.00  0.00           O  
ATOM    918  N   PHE    61       6.848  79.344 -18.763  1.00  0.00           N  
ATOM    919  H   PHE    61       7.222  79.902 -19.518  1.00  0.00           H  
ATOM    920  CA  PHE    61       5.449  79.639 -18.477  1.00  0.00           C  
ATOM    921  HA  PHE    61       5.155  79.304 -17.485  1.00  0.00           H  
ATOM    922  CB  PHE    61       5.254  81.114 -18.611  1.00  0.00           C  
ATOM    923  HB2 PHE    61       5.464  81.513 -19.602  1.00  0.00           H  
ATOM    924  HB3 PHE    61       4.235  81.375 -18.330  1.00  0.00           H  
ATOM    925  CG  PHE    61       6.116  81.911 -17.662  1.00  0.00           C  
ATOM    926  CD1 PHE    61       5.806  81.880 -16.360  1.00  0.00           C  
ATOM    927  HD1 PHE    61       4.988  81.300 -15.950  1.00  0.00           H  
ATOM    928  CE1 PHE    61       6.604  82.563 -15.511  1.00  0.00           C  
ATOM    929  HE1 PHE    61       6.388  82.489 -14.452  1.00  0.00           H  
ATOM    930  CZ  PHE    61       7.737  83.184 -15.957  1.00  0.00           C  
ATOM    931  HZ  PHE    61       8.336  83.740 -15.246  1.00  0.00           H  
ATOM    932  CE2 PHE    61       8.058  83.243 -17.318  1.00  0.00           C  
ATOM    933  HE2 PHE    61       8.829  83.861 -17.761  1.00  0.00           H  
ATOM    934  CD2 PHE    61       7.194  82.589 -18.211  1.00  0.00           C  
ATOM    935  HD2 PHE    61       7.387  82.628 -19.276  1.00  0.00           H  
ATOM    936  C   PHE    61       4.379  78.901 -19.274  1.00  0.00           C  
ATOM    937  O   PHE    61       3.187  79.312 -19.348  1.00  0.00           O  
ATOM    938  N   PHE    62       4.728  77.682 -19.671  1.00  0.00           N  
ATOM    939  H   PHE    62       5.655  77.285 -19.600  1.00  0.00           H  
ATOM    940  CA  PHE    62       3.682  76.699 -20.054  1.00  0.00           C  
ATOM    941  HA  PHE    62       2.783  76.811 -19.452  1.00  0.00           H  
ATOM    942  CB  PHE    62       3.303  76.982 -21.576  1.00  0.00           C  
ATOM    943  HB2 PHE    62       2.461  76.333 -21.807  1.00  0.00           H  
ATOM    944  HB3 PHE    62       2.838  77.965 -21.624  1.00  0.00           H  
ATOM    945  CG  PHE    62       4.391  76.867 -22.619  1.00  0.00           C  
ATOM    946  CD1 PHE    62       4.841  75.618 -23.029  1.00  0.00           C  
ATOM    947  HD1 PHE    62       4.534  74.769 -22.430  1.00  0.00           H  
ATOM    948  CE1 PHE    62       5.622  75.438 -24.124  1.00  0.00           C  
ATOM    949  HE1 PHE    62       5.939  74.434 -24.380  1.00  0.00           H  
ATOM    950  CZ  PHE    62       6.111  76.545 -24.837  1.00  0.00           C  
ATOM    951  HZ  PHE    62       6.832  76.378 -25.628  1.00  0.00           H  
ATOM    952  CE2 PHE    62       5.638  77.852 -24.513  1.00  0.00           C  
ATOM    953  HE2 PHE    62       5.911  78.685 -25.149  1.00  0.00           H  
ATOM    954  CD2 PHE    62       4.782  78.008 -23.428  1.00  0.00           C  
ATOM    955  HD2 PHE    62       4.373  78.975 -23.162  1.00  0.00           H  
ATOM    956  C   PHE    62       4.011  75.188 -19.919  1.00  0.00           C  
ATOM    957  O   PHE    62       3.082  74.426 -19.870  1.00  0.00           O  
ATOM    958  N   ALA    63       5.338  74.847 -19.920  1.00  0.00           N  
ATOM    959  H   ALA    63       6.001  75.596 -20.073  1.00  0.00           H  
ATOM    960  CA  ALA    63       5.759  73.480 -20.110  1.00  0.00           C  
ATOM    961  HA  ALA    63       5.076  73.093 -20.862  1.00  0.00           H  
ATOM    962  CB  ALA    63       7.192  73.379 -20.563  1.00  0.00           C  
ATOM    963  HB1 ALA    63       7.895  73.767 -19.829  1.00  0.00           H  
ATOM    964  HB2 ALA    63       7.493  72.361 -20.803  1.00  0.00           H  
ATOM    965  HB3 ALA    63       7.321  73.846 -21.537  1.00  0.00           H  
ATOM    966  C   ALA    63       5.645  72.615 -18.845  1.00  0.00           C  
ATOM    967  O   ALA    63       5.698  73.104 -17.743  1.00  0.00           O  
ATOM    968  N   GLU    64       5.549  71.274 -19.034  1.00  0.00           N  
ATOM    969  H   GLU    64       5.746  70.818 -19.914  1.00  0.00           H  
ATOM    970  CA  GLU    64       4.775  70.497 -18.080  1.00  0.00           C  
ATOM    971  HA  GLU    64       4.987  70.775 -17.050  1.00  0.00           H  
ATOM    972  CB  GLU    64       3.283  70.728 -18.317  1.00  0.00           C  
ATOM    973  HB2 GLU    64       3.137  71.803 -18.400  1.00  0.00           H  
ATOM    974  HB3 GLU    64       2.962  70.375 -19.295  1.00  0.00           H  
ATOM    975  CG  GLU    64       2.419  70.262 -17.184  1.00  0.00           C  
ATOM    976  HG2 GLU    64       1.344  70.316 -17.348  1.00  0.00           H  
ATOM    977  HG3 GLU    64       2.701  69.250 -16.899  1.00  0.00           H  
ATOM    978  CD  GLU    64       2.625  71.105 -15.840  1.00  0.00           C  
ATOM    979  OE1 GLU    64       2.087  72.259 -15.872  1.00  0.00           O  
ATOM    980  OE2 GLU    64       3.155  70.601 -14.827  1.00  0.00           O  
ATOM    981  C   GLU    64       5.185  69.030 -18.000  1.00  0.00           C  
ATOM    982  O   GLU    64       5.150  68.497 -16.898  1.00  0.00           O  
ATOM    983  N   ASP    65       5.676  68.418 -19.079  1.00  0.00           N  
ATOM    984  H   ASP    65       5.665  69.030 -19.884  1.00  0.00           H  
ATOM    985  CA  ASP    65       5.572  66.950 -19.156  1.00  0.00           C  
ATOM    986  HA  ASP    65       5.868  66.520 -18.202  1.00  0.00           H  
ATOM    987  CB  ASP    65       4.136  66.475 -19.577  1.00  0.00           C  
ATOM    988  HB2 ASP    65       4.117  65.387 -19.563  1.00  0.00           H  
ATOM    989  HB3 ASP    65       3.337  66.766 -18.898  1.00  0.00           H  
ATOM    990  CG  ASP    65       3.652  66.922 -20.927  1.00  0.00           C  
ATOM    991  OD1 ASP    65       2.427  66.737 -21.152  1.00  0.00           O  
ATOM    992  OD2 ASP    65       4.389  67.472 -21.748  1.00  0.00           O  
ATOM    993  C   ASP    65       6.791  66.389 -20.000  1.00  0.00           C  
ATOM    994  O   ASP    65       6.788  65.239 -20.375  1.00  0.00           O  
ATOM    995  N   VAL    66       7.840  67.186 -20.423  1.00  0.00           N  
ATOM    996  H   VAL    66       7.941  68.104 -20.013  1.00  0.00           H  
ATOM    997  CA  VAL    66       8.737  66.802 -21.523  1.00  0.00           C  
ATOM    998  HA  VAL    66       8.049  66.301 -22.199  1.00  0.00           H  
ATOM    999  CB  VAL    66       9.357  68.004 -22.203  1.00  0.00           C  
ATOM   1000  HB  VAL    66       9.873  68.495 -21.380  1.00  0.00           H  
ATOM   1001  CG1 VAL    66      10.284  67.536 -23.303  1.00  0.00           C  
ATOM   1002 HG11 VAL    66       9.722  66.957 -24.033  1.00  0.00           H  
ATOM   1003 HG12 VAL    66      10.788  68.391 -23.750  1.00  0.00           H  
ATOM   1004 HG13 VAL    66      11.066  66.905 -22.886  1.00  0.00           H  
ATOM   1005  CG2 VAL    66       8.381  68.916 -22.824  1.00  0.00           C  
ATOM   1006 HG21 VAL    66       7.924  68.609 -23.763  1.00  0.00           H  
ATOM   1007 HG22 VAL    66       7.519  69.023 -22.168  1.00  0.00           H  
ATOM   1008 HG23 VAL    66       8.821  69.904 -22.946  1.00  0.00           H  
ATOM   1009  C   VAL    66       9.882  65.996 -20.868  1.00  0.00           C  
ATOM   1010  O   VAL    66      10.705  66.489 -20.124  1.00  0.00           O  
ATOM   1011  N   GLY    67       9.877  64.699 -21.365  1.00  0.00           N  
ATOM   1012  H   GLY    67       9.299  64.443 -22.154  1.00  0.00           H  
ATOM   1013  CA  GLY    67      11.048  63.908 -21.334  1.00  0.00           C  
ATOM   1014  HA2 GLY    67      10.871  62.958 -21.833  1.00  0.00           H  
ATOM   1015  HA3 GLY    67      11.784  64.356 -21.998  1.00  0.00           H  
ATOM   1016  C   GLY    67      11.564  63.785 -19.940  1.00  0.00           C  
ATOM   1017  O   GLY    67      10.795  63.301 -19.060  1.00  0.00           O  
ATOM   1018  N   SER    68      12.897  63.952 -19.788  1.00  0.00           N  
ATOM   1019  H   SER    68      13.444  64.279 -20.573  1.00  0.00           H  
ATOM   1020  CA  SER    68      13.518  63.700 -18.564  1.00  0.00           C  
ATOM   1021  HA  SER    68      12.846  63.102 -17.954  1.00  0.00           H  
ATOM   1022  CB  SER    68      14.890  63.114 -18.699  1.00  0.00           C  
ATOM   1023  HB2 SER    68      15.455  63.028 -17.774  1.00  0.00           H  
ATOM   1024  HB3 SER    68      14.938  62.097 -19.082  1.00  0.00           H  
ATOM   1025  OG  SER    68      15.545  63.943 -19.583  1.00  0.00           O  
ATOM   1026  HG  SER    68      16.134  63.366 -20.093  1.00  0.00           H  
ATOM   1027  C   SER    68      13.488  65.004 -17.711  1.00  0.00           C  
ATOM   1028  O   SER    68      14.193  65.129 -16.703  1.00  0.00           O  
ATOM   1029  N   ASN    69      12.615  66.053 -17.992  1.00  0.00           N  
ATOM   1030  H   ASN    69      11.804  65.962 -18.590  1.00  0.00           H  
ATOM   1031  CA  ASN    69      12.863  67.363 -17.470  1.00  0.00           C  
ATOM   1032  HA  ASN    69      13.407  67.374 -16.528  1.00  0.00           H  
ATOM   1033  CB  ASN    69      13.726  68.169 -18.479  1.00  0.00           C  
ATOM   1034  HB2 ASN    69      13.253  68.157 -19.459  1.00  0.00           H  
ATOM   1035  HB3 ASN    69      13.730  69.210 -18.162  1.00  0.00           H  
ATOM   1036  CG  ASN    69      15.179  67.818 -18.537  1.00  0.00           C  
ATOM   1037  OD1 ASN    69      16.012  67.947 -17.640  1.00  0.00           O  
ATOM   1038  ND2 ASN    69      15.579  67.096 -19.563  1.00  0.00           N  
ATOM   1039 HD21 ASN    69      16.548  66.812 -19.609  1.00  0.00           H  
ATOM   1040 HD22 ASN    69      14.962  66.962 -20.353  1.00  0.00           H  
ATOM   1041  C   ASN    69      11.418  67.958 -17.278  1.00  0.00           C  
ATOM   1042  O   ASN    69      10.987  69.006 -17.839  1.00  0.00           O  
ATOM   1043  N   LYS    70      10.539  67.112 -16.657  1.00  0.00           N  
ATOM   1044  H   LYS    70      10.938  66.444 -16.012  1.00  0.00           H  
ATOM   1045  CA  LYS    70       9.134  67.239 -16.849  1.00  0.00           C  
ATOM   1046  HA  LYS    70       8.959  67.509 -17.888  1.00  0.00           H  
ATOM   1047  CB  LYS    70       8.363  65.989 -16.480  1.00  0.00           C  
ATOM   1048  HB2 LYS    70       8.601  65.751 -15.445  1.00  0.00           H  
ATOM   1049  HB3 LYS    70       7.332  66.327 -16.398  1.00  0.00           H  
ATOM   1050  CG  LYS    70       8.640  64.796 -17.414  1.00  0.00           C  
ATOM   1051  HG2 LYS    70       8.747  65.132 -18.444  1.00  0.00           H  
ATOM   1052  HG3 LYS    70       9.538  64.333 -17.010  1.00  0.00           H  
ATOM   1053  CD  LYS    70       7.397  63.896 -17.366  1.00  0.00           C  
ATOM   1054  HD2 LYS    70       7.202  63.563 -16.349  1.00  0.00           H  
ATOM   1055  HD3 LYS    70       6.528  64.503 -17.610  1.00  0.00           H  
ATOM   1056  CE  LYS    70       7.485  62.845 -18.418  1.00  0.00           C  
ATOM   1057  HE2 LYS    70       6.543  62.305 -18.464  1.00  0.00           H  
ATOM   1058  HE3 LYS    70       7.471  63.201 -19.445  1.00  0.00           H  
ATOM   1059  NZ  LYS    70       8.574  61.815 -18.152  1.00  0.00           N  
ATOM   1060  HZ1 LYS    70       9.472  62.324 -18.057  1.00  0.00           H  
ATOM   1061  HZ2 LYS    70       8.387  61.469 -17.193  1.00  0.00           H  
ATOM   1062  HZ3 LYS    70       8.577  61.038 -18.837  1.00  0.00           H  
ATOM   1063  C   LYS    70       8.704  68.312 -15.948  1.00  0.00           C  
ATOM   1064  O   LYS    70       8.881  68.236 -14.767  1.00  0.00           O  
ATOM   1065  N   GLY    71       8.077  69.395 -16.484  1.00  0.00           N  
ATOM   1066  H   GLY    71       8.002  69.442 -17.491  1.00  0.00           H  
ATOM   1067  CA  GLY    71       7.734  70.631 -15.757  1.00  0.00           C  
ATOM   1068  HA2 GLY    71       6.665  70.810 -15.849  1.00  0.00           H  
ATOM   1069  HA3 GLY    71       8.010  70.639 -14.705  1.00  0.00           H  
ATOM   1070  C   GLY    71       8.496  71.796 -16.346  1.00  0.00           C  
ATOM   1071  O   GLY    71       9.131  71.758 -17.365  1.00  0.00           O  
ATOM   1072  N   ALA    72       8.430  72.894 -15.621  1.00  0.00           N  
ATOM   1073  H   ALA    72       8.212  72.799 -14.638  1.00  0.00           H  
ATOM   1074  CA  ALA    72       8.932  74.149 -16.076  1.00  0.00           C  
ATOM   1075  HA  ALA    72       8.643  74.122 -17.124  1.00  0.00           H  
ATOM   1076  CB  ALA    72       8.335  75.272 -15.323  1.00  0.00           C  
ATOM   1077  HB1 ALA    72       7.286  75.067 -15.121  1.00  0.00           H  
ATOM   1078  HB2 ALA    72       8.765  75.654 -14.399  1.00  0.00           H  
ATOM   1079  HB3 ALA    72       8.292  76.124 -16.000  1.00  0.00           H  
ATOM   1080  C   ALA    72      10.448  74.315 -16.062  1.00  0.00           C  
ATOM   1081  O   ALA    72      11.026  75.199 -16.696  1.00  0.00           O  
ATOM   1082  N   ILE    73      11.210  73.359 -15.412  1.00  0.00           N  
ATOM   1083  H   ILE    73      10.729  72.634 -14.897  1.00  0.00           H  
ATOM   1084  CA  ILE    73      12.643  73.234 -15.506  1.00  0.00           C  
ATOM   1085  HA  ILE    73      13.079  74.102 -15.016  1.00  0.00           H  
ATOM   1086  CB  ILE    73      13.070  72.119 -14.727  1.00  0.00           C  
ATOM   1087  HB  ILE    73      12.683  72.329 -13.732  1.00  0.00           H  
ATOM   1088  CG2 ILE    73      12.491  70.790 -15.238  1.00  0.00           C  
ATOM   1089 HG21 ILE    73      12.976  70.569 -16.187  1.00  0.00           H  
ATOM   1090 HG22 ILE    73      12.551  69.986 -14.507  1.00  0.00           H  
ATOM   1091 HG23 ILE    73      11.450  70.831 -15.553  1.00  0.00           H  
ATOM   1092  CG1 ILE    73      14.620  71.847 -14.592  1.00  0.00           C  
ATOM   1093 HG12 ILE    73      14.714  70.903 -14.058  1.00  0.00           H  
ATOM   1094 HG13 ILE    73      15.155  71.758 -15.535  1.00  0.00           H  
ATOM   1095  CD1 ILE    73      15.330  73.016 -13.899  1.00  0.00           C  
ATOM   1096 HD11 ILE    73      16.357  72.660 -13.850  1.00  0.00           H  
ATOM   1097 HD12 ILE    73      15.256  73.977 -14.404  1.00  0.00           H  
ATOM   1098 HD13 ILE    73      14.909  73.275 -12.930  1.00  0.00           H  
ATOM   1099  C   ILE    73      13.266  73.208 -16.904  1.00  0.00           C  
ATOM   1100  O   ILE    73      14.393  73.627 -17.093  1.00  0.00           O  
ATOM   1101  N   ILE    74      12.420  72.792 -17.924  1.00  0.00           N  
ATOM   1102  H   ILE    74      11.429  72.654 -17.782  1.00  0.00           H  
ATOM   1103  CA  ILE    74      12.937  72.584 -19.298  1.00  0.00           C  
ATOM   1104  HA  ILE    74      13.801  71.940 -19.158  1.00  0.00           H  
ATOM   1105  CB  ILE    74      11.963  71.745 -20.152  1.00  0.00           C  
ATOM   1106  HB  ILE    74      11.721  70.828 -19.618  1.00  0.00           H  
ATOM   1107  CG2 ILE    74      10.705  72.521 -20.374  1.00  0.00           C  
ATOM   1108 HG21 ILE    74      10.233  72.912 -19.475  1.00  0.00           H  
ATOM   1109 HG22 ILE    74      10.957  73.349 -21.033  1.00  0.00           H  
ATOM   1110 HG23 ILE    74       9.938  71.886 -20.813  1.00  0.00           H  
ATOM   1111  CG1 ILE    74      12.398  71.256 -21.452  1.00  0.00           C  
ATOM   1112 HG12 ILE    74      11.495  70.891 -21.936  1.00  0.00           H  
ATOM   1113 HG13 ILE    74      12.766  72.122 -21.998  1.00  0.00           H  
ATOM   1114  CD1 ILE    74      13.656  70.415 -21.554  1.00  0.00           C  
ATOM   1115 HD11 ILE    74      13.384  69.412 -21.231  1.00  0.00           H  
ATOM   1116 HD12 ILE    74      14.043  70.453 -22.571  1.00  0.00           H  
ATOM   1117 HD13 ILE    74      14.424  70.730 -20.851  1.00  0.00           H  
ATOM   1118  C   ILE    74      13.415  73.984 -19.839  1.00  0.00           C  
ATOM   1119  O   ILE    74      14.250  74.061 -20.697  1.00  0.00           O  
ATOM   1120  N   GLY    75      12.803  75.077 -19.282  1.00  0.00           N  
ATOM   1121  H   GLY    75      12.091  74.960 -18.573  1.00  0.00           H  
ATOM   1122  CA  GLY    75      13.019  76.372 -19.882  1.00  0.00           C  
ATOM   1123  HA2 GLY    75      13.160  76.282 -20.957  1.00  0.00           H  
ATOM   1124  HA3 GLY    75      12.118  76.980 -19.924  1.00  0.00           H  
ATOM   1125  C   GLY    75      14.275  77.127 -19.311  1.00  0.00           C  
ATOM   1126  O   GLY    75      14.751  78.030 -19.959  1.00  0.00           O  
ATOM   1127  N   LEU    76      14.865  76.644 -18.161  1.00  0.00           N  
ATOM   1128  H   LEU    76      14.495  75.844 -17.666  1.00  0.00           H  
ATOM   1129  CA  LEU    76      16.312  76.906 -17.881  1.00  0.00           C  
ATOM   1130  HA  LEU    76      16.526  77.904 -18.257  1.00  0.00           H  
ATOM   1131  CB  LEU    76      16.641  76.845 -16.337  1.00  0.00           C  
ATOM   1132  HB2 LEU    76      16.458  75.866 -15.898  1.00  0.00           H  
ATOM   1133  HB3 LEU    76      17.692  77.096 -16.205  1.00  0.00           H  
ATOM   1134  CG  LEU    76      15.852  77.751 -15.446  1.00  0.00           C  
ATOM   1135  HG  LEU    76      14.787  77.538 -15.524  1.00  0.00           H  
ATOM   1136  CD1 LEU    76      16.353  77.669 -13.990  1.00  0.00           C  
ATOM   1137 HD11 LEU    76      16.291  76.643 -13.634  1.00  0.00           H  
ATOM   1138 HD12 LEU    76      17.404  77.950 -13.972  1.00  0.00           H  
ATOM   1139 HD13 LEU    76      15.927  78.309 -13.219  1.00  0.00           H  
ATOM   1140  CD2 LEU    76      15.882  79.186 -15.907  1.00  0.00           C  
ATOM   1141 HD21 LEU    76      15.291  79.856 -15.285  1.00  0.00           H  
ATOM   1142 HD22 LEU    76      16.930  79.458 -16.011  1.00  0.00           H  
ATOM   1143 HD23 LEU    76      15.503  79.205 -16.926  1.00  0.00           H  
ATOM   1144  C   LEU    76      17.180  75.861 -18.564  1.00  0.00           C  
ATOM   1145  O   LEU    76      18.333  76.198 -18.910  1.00  0.00           O  
ATOM   1146  N   MET    77      16.688  74.673 -18.858  1.00  0.00           N  
ATOM   1147  H   MET    77      15.797  74.280 -18.588  1.00  0.00           H  
ATOM   1148  CA  MET    77      17.599  73.592 -19.151  1.00  0.00           C  
ATOM   1149  HA  MET    77      18.440  73.626 -18.463  1.00  0.00           H  
ATOM   1150  CB  MET    77      16.892  72.296 -18.899  1.00  0.00           C  
ATOM   1151  HB2 MET    77      16.353  72.303 -17.953  1.00  0.00           H  
ATOM   1152  HB3 MET    77      16.108  72.115 -19.632  1.00  0.00           H  
ATOM   1153  CG  MET    77      17.890  71.184 -18.835  1.00  0.00           C  
ATOM   1154  HG2 MET    77      18.835  71.518 -18.412  1.00  0.00           H  
ATOM   1155  HG3 MET    77      17.591  70.335 -18.224  1.00  0.00           H  
ATOM   1156  SD  MET    77      18.165  70.499 -20.481  1.00  0.00           S  
ATOM   1157  CE  MET    77      19.190  69.170 -20.071  1.00  0.00           C  
ATOM   1158  HE1 MET    77      19.396  68.600 -20.974  1.00  0.00           H  
ATOM   1159  HE2 MET    77      20.096  69.603 -19.654  1.00  0.00           H  
ATOM   1160  HE3 MET    77      18.682  68.443 -19.441  1.00  0.00           H  
ATOM   1161  C   MET    77      18.057  73.709 -20.577  1.00  0.00           C  
ATOM   1162  O   MET    77      19.233  73.693 -20.956  1.00  0.00           O  
ATOM   1163  N   VAL    78      17.031  73.986 -21.512  1.00  0.00           N  
ATOM   1164  H   VAL    78      16.048  73.970 -21.277  1.00  0.00           H  
ATOM   1165  CA  VAL    78      17.396  74.224 -22.906  1.00  0.00           C  
ATOM   1166  HA  VAL    78      18.263  73.598 -23.103  1.00  0.00           H  
ATOM   1167  CB  VAL    78      16.454  73.735 -24.036  1.00  0.00           C  
ATOM   1168  HB  VAL    78      16.830  73.968 -25.029  1.00  0.00           H  
ATOM   1169  CG1 VAL    78      16.362  72.234 -23.865  1.00  0.00           C  
ATOM   1170 HG11 VAL    78      15.566  71.910 -24.534  1.00  0.00           H  
ATOM   1171 HG12 VAL    78      17.267  71.691 -24.130  1.00  0.00           H  
ATOM   1172 HG13 VAL    78      15.996  71.967 -22.875  1.00  0.00           H  
ATOM   1173  CG2 VAL    78      15.103  74.435 -23.908  1.00  0.00           C  
ATOM   1174 HG21 VAL    78      14.574  74.298 -24.849  1.00  0.00           H  
ATOM   1175 HG22 VAL    78      14.530  73.994 -23.094  1.00  0.00           H  
ATOM   1176 HG23 VAL    78      15.207  75.515 -23.819  1.00  0.00           H  
ATOM   1177  C   VAL    78      17.879  75.672 -23.105  1.00  0.00           C  
ATOM   1178  O   VAL    78      18.044  76.175 -24.189  1.00  0.00           O  
ATOM   1179  N   GLY    79      18.083  76.321 -21.994  1.00  0.00           N  
ATOM   1180  H   GLY    79      17.721  75.928 -21.136  1.00  0.00           H  
ATOM   1181  CA  GLY    79      18.794  77.549 -21.881  1.00  0.00           C  
ATOM   1182  HA2 GLY    79      18.413  78.270 -22.601  1.00  0.00           H  
ATOM   1183  HA3 GLY    79      18.659  78.017 -20.909  1.00  0.00           H  
ATOM   1184  C   GLY    79      20.337  77.427 -22.100  1.00  0.00           C  
ATOM   1185  O   GLY    79      21.052  78.438 -22.035  1.00  0.00           O  
ATOM   1186  N   GLY    80      20.889  76.232 -22.491  1.00  0.00           N  
ATOM   1187  H   GLY    80      20.280  75.433 -22.603  1.00  0.00           H  
ATOM   1188  CA  GLY    80      22.171  76.126 -23.149  1.00  0.00           C  
ATOM   1189  HA2 GLY    80      22.614  77.080 -23.426  1.00  0.00           H  
ATOM   1190  HA3 GLY    80      22.852  75.658 -22.441  1.00  0.00           H  
ATOM   1191  C   GLY    80      22.031  75.108 -24.344  1.00  0.00           C  
ATOM   1192  O   GLY    80      21.010  74.473 -24.615  1.00  0.00           O  
ATOM   1193  N   VAL    81      23.195  74.788 -24.966  1.00  0.00           N  
ATOM   1194  H   VAL    81      23.994  75.257 -24.562  1.00  0.00           H  
ATOM   1195  CA  VAL    81      23.283  73.749 -25.992  1.00  0.00           C  
ATOM   1196  HA  VAL    81      22.337  73.757 -26.528  1.00  0.00           H  
ATOM   1197  CB  VAL    81      24.323  74.026 -27.069  1.00  0.00           C  
ATOM   1198  HB  VAL    81      25.300  74.018 -26.591  1.00  0.00           H  
ATOM   1199  CG1 VAL    81      24.446  73.024 -28.209  1.00  0.00           C  
ATOM   1200 HG11 VAL    81      25.335  73.233 -28.802  1.00  0.00           H  
ATOM   1201 HG12 VAL    81      24.621  72.002 -27.879  1.00  0.00           H  
ATOM   1202 HG13 VAL    81      23.628  72.942 -28.922  1.00  0.00           H  
ATOM   1203  CG2 VAL    81      24.150  75.394 -27.702  1.00  0.00           C  
ATOM   1204 HG21 VAL    81      24.387  76.263 -27.091  1.00  0.00           H  
ATOM   1205 HG22 VAL    81      24.705  75.434 -28.637  1.00  0.00           H  
ATOM   1206 HG23 VAL    81      23.162  75.572 -28.123  1.00  0.00           H  
ATOM   1207  C   VAL    81      23.562  72.395 -25.383  1.00  0.00           C  
ATOM   1208  O   VAL    81      24.557  72.086 -24.829  1.00  0.00           O  
ATOM   1209  N   VAL    82      22.574  71.524 -25.497  1.00  0.00           N  
ATOM   1210  H   VAL    82      21.714  71.843 -25.924  1.00  0.00           H  
ATOM   1211  CA  VAL    82      22.480  70.377 -24.649  1.00  0.00           C  
ATOM   1212  HA  VAL    82      23.475  70.037 -24.371  1.00  0.00           H  
ATOM   1213  CB  VAL    82      21.617  70.631 -23.376  1.00  0.00           C  
ATOM   1214  HB  VAL    82      21.576  69.697 -22.819  1.00  0.00           H  
ATOM   1215  CG1 VAL    82      22.218  71.699 -22.429  1.00  0.00           C  
ATOM   1216 HG11 VAL    82      21.576  71.940 -21.585  1.00  0.00           H  
ATOM   1217 HG12 VAL    82      23.221  71.612 -22.014  1.00  0.00           H  
ATOM   1218 HG13 VAL    82      22.126  72.613 -23.012  1.00  0.00           H  
ATOM   1219  CG2 VAL    82      20.171  70.911 -23.705  1.00  0.00           C  
ATOM   1220 HG21 VAL    82      19.635  71.233 -22.815  1.00  0.00           H  
ATOM   1221 HG22 VAL    82      19.999  71.759 -24.365  1.00  0.00           H  
ATOM   1222 HG23 VAL    82      19.718  70.015 -24.123  1.00  0.00           H  
ATOM   1223  C   VAL    82      21.901  69.242 -25.539  1.00  0.00           C  
ATOM   1224  O   VAL    82      21.834  69.302 -26.767  1.00  0.00           O  
ATOM   1225  N   ILE    83      21.289  68.172 -24.957  1.00  0.00           N  
ATOM   1226  H   ILE    83      21.316  68.135 -23.947  1.00  0.00           H  
ATOM   1227  CA  ILE    83      20.310  67.242 -25.598  1.00  0.00           C  
ATOM   1228  HA  ILE    83      19.740  67.796 -26.340  1.00  0.00           H  
ATOM   1229  CB  ILE    83      20.981  66.002 -26.303  1.00  0.00           C  
ATOM   1230  HB  ILE    83      21.785  66.466 -26.871  1.00  0.00           H  
ATOM   1231  CG2 ILE    83      21.719  65.143 -25.237  1.00  0.00           C  
ATOM   1232 HG21 ILE    83      22.378  64.459 -25.768  1.00  0.00           H  
ATOM   1233 HG22 ILE    83      22.395  65.676 -24.572  1.00  0.00           H  
ATOM   1234 HG23 ILE    83      20.981  64.604 -24.646  1.00  0.00           H  
ATOM   1235  CG1 ILE    83      20.184  65.023 -27.221  1.00  0.00           C  
ATOM   1236 HG12 ILE    83      20.919  64.327 -27.619  1.00  0.00           H  
ATOM   1237 HG13 ILE    83      19.449  64.474 -26.636  1.00  0.00           H  
ATOM   1238  CD1 ILE    83      19.397  65.688 -28.315  1.00  0.00           C  
ATOM   1239 HD11 ILE    83      19.876  66.617 -28.619  1.00  0.00           H  
ATOM   1240 HD12 ILE    83      19.498  65.028 -29.173  1.00  0.00           H  
ATOM   1241 HD13 ILE    83      18.371  65.954 -28.071  1.00  0.00           H  
ATOM   1242  C   ILE    83      19.267  66.923 -24.550  1.00  0.00           C  
ATOM   1243  O   ILE    83      19.545  66.837 -23.354  1.00  0.00           O  
ATOM   1244  N   ALA    84      18.018  66.785 -25.058  1.00  0.00           N  
ATOM   1245  H   ALA    84      17.983  66.686 -26.064  1.00  0.00           H  
ATOM   1246  CA  ALA    84      16.795  66.723 -24.274  1.00  0.00           C  
ATOM   1247  HA  ALA    84      16.981  66.433 -23.242  1.00  0.00           H  
ATOM   1248  CB  ALA    84      16.267  68.124 -24.128  1.00  0.00           C  
ATOM   1249  HB1 ALA    84      15.402  67.964 -23.487  1.00  0.00           H  
ATOM   1250  HB2 ALA    84      16.977  68.746 -23.587  1.00  0.00           H  
ATOM   1251  HB3 ALA    84      15.957  68.521 -25.093  1.00  0.00           H  
ATOM   1252  C   ALA    84      15.756  65.878 -24.988  1.00  0.00           C  
ATOM   1253  O   ALA    84      14.990  65.145 -24.335  1.00  0.00           O  
ATOM   1254  OXT ALA    84      15.756  65.967 -26.250  1.00  0.00           O  
TER    1255      ALA    84 
END   
