# Supplementary material for: Exploring Structural Insights of Aβ42 and α-Synuclein Monomers and Heterodimer: A Comparative Study Using Implicit and Explicit Solvent Simulations
Source: J Phys Chem B. 2024 May 3;128(19):4655–69. doi: 10.1021/acs.jpcb.4c00503 (PMC11103699; doi:10.1021/acs.jpcb.4c00503)
Supplement: Supplementary file 3 — jp4c00503_si_003.zip [file jp4c00503_si_003.zip › rep/9_ab42_dimer_1_FINAL4.pdb]

CRYST1   66.535   71.347   63.854  90.00  90.00  90.00               1
ATOM      1  N   ASP     1      22.470  75.643  -4.699  1.00  0.00           N  
ATOM      2  H1  ASP     1      23.135  75.726  -3.909  1.00  0.00           H  
ATOM      3  H2  ASP     1      21.736  75.048  -4.274  1.00  0.00           H  
ATOM      4  H3  ASP     1      22.066  76.579  -4.887  1.00  0.00           H  
ATOM      5  CA  ASP     1      23.031  74.883  -5.831  1.00  0.00           C  
ATOM      6  HA  ASP     1      22.562  73.927  -6.052  1.00  0.00           H  
ATOM      7  CB  ASP     1      22.956  75.610  -7.220  1.00  0.00           C  
ATOM      8  HB2 ASP     1      23.242  76.646  -7.047  1.00  0.00           H  
ATOM      9  HB3 ASP     1      23.651  75.180  -7.938  1.00  0.00           H  
ATOM     10  CG  ASP     1      21.593  75.738  -7.849  1.00  0.00           C  
ATOM     11  OD1 ASP     1      21.383  76.473  -8.905  1.00  0.00           O  
ATOM     12  OD2 ASP     1      20.650  75.299  -7.219  1.00  0.00           O  
ATOM     13  C   ASP     1      24.486  74.656  -5.596  1.00  0.00           C  
ATOM     14  O   ASP     1      25.365  75.489  -5.984  1.00  0.00           O  
ATOM     15  N   ALA     2      24.778  73.572  -4.843  1.00  0.00           N  
ATOM     16  H   ALA     2      24.065  72.909  -4.570  1.00  0.00           H  
ATOM     17  CA  ALA     2      26.053  72.919  -4.745  1.00  0.00           C  
ATOM     18  HA  ALA     2      25.839  72.143  -4.014  1.00  0.00           H  
ATOM     19  CB  ALA     2      26.646  72.438  -6.073  1.00  0.00           C  
ATOM     20  HB1 ALA     2      26.697  73.266  -6.776  1.00  0.00           H  
ATOM     21  HB2 ALA     2      27.619  71.978  -5.909  1.00  0.00           H  
ATOM     22  HB3 ALA     2      25.981  71.684  -6.490  1.00  0.00           H  
ATOM     23  C   ALA     2      27.050  73.761  -3.947  1.00  0.00           C  
ATOM     24  O   ALA     2      28.263  73.691  -4.183  1.00  0.00           O  
ATOM     25  N   GLU     3      26.636  74.640  -2.990  1.00  0.00           N  
ATOM     26  H   GLU     3      25.643  74.818  -2.925  1.00  0.00           H  
ATOM     27  CA  GLU     3      27.482  75.411  -2.122  1.00  0.00           C  
ATOM     28  HA  GLU     3      28.008  76.064  -2.815  1.00  0.00           H  
ATOM     29  CB  GLU     3      26.636  76.194  -1.069  1.00  0.00           C  
ATOM     30  HB2 GLU     3      26.088  75.509  -0.426  1.00  0.00           H  
ATOM     31  HB3 GLU     3      27.315  76.775  -0.450  1.00  0.00           H  
ATOM     32  CG  GLU     3      25.684  77.192  -1.676  1.00  0.00           C  
ATOM     33  HG2 GLU     3      25.813  78.046  -1.014  1.00  0.00           H  
ATOM     34  HG3 GLU     3      26.133  77.548  -2.601  1.00  0.00           H  
ATOM     35  CD  GLU     3      24.271  76.618  -1.715  1.00  0.00           C  
ATOM     36  OE1 GLU     3      24.084  75.689  -2.483  1.00  0.00           O  
ATOM     37  OE2 GLU     3      23.380  77.217  -1.094  1.00  0.00           O  
ATOM     38  C   GLU     3      28.531  74.499  -1.380  1.00  0.00           C  
ATOM     39  O   GLU     3      29.642  74.886  -1.265  1.00  0.00           O  
ATOM     40  N   PHE     4      28.080  73.269  -0.988  1.00  0.00           N  
ATOM     41  H   PHE     4      27.105  73.036  -0.854  1.00  0.00           H  
ATOM     42  CA  PHE     4      28.997  72.304  -0.369  1.00  0.00           C  
ATOM     43  HA  PHE     4      29.330  72.759   0.561  1.00  0.00           H  
ATOM     44  CB  PHE     4      28.236  71.023  -0.055  1.00  0.00           C  
ATOM     45  HB2 PHE     4      28.845  70.376   0.573  1.00  0.00           H  
ATOM     46  HB3 PHE     4      27.355  71.234   0.548  1.00  0.00           H  
ATOM     47  CG  PHE     4      27.797  70.193  -1.233  1.00  0.00           C  
ATOM     48  CD1 PHE     4      26.526  70.371  -1.784  1.00  0.00           C  
ATOM     49  HD1 PHE     4      25.922  71.122  -1.289  1.00  0.00           H  
ATOM     50  CE1 PHE     4      26.083  69.767  -2.917  1.00  0.00           C  
ATOM     51  HE1 PHE     4      25.067  69.840  -3.287  1.00  0.00           H  
ATOM     52  CZ  PHE     4      26.948  68.739  -3.380  1.00  0.00           C  
ATOM     53  HZ  PHE     4      26.485  68.113  -4.134  1.00  0.00           H  
ATOM     54  CE2 PHE     4      28.171  68.416  -2.818  1.00  0.00           C  
ATOM     55  HE2 PHE     4      28.793  67.644  -3.256  1.00  0.00           H  
ATOM     56  CD2 PHE     4      28.660  69.266  -1.839  1.00  0.00           C  
ATOM     57  HD2 PHE     4      29.651  69.071  -1.448  1.00  0.00           H  
ATOM     58  C   PHE     4      30.306  71.987  -1.207  1.00  0.00           C  
ATOM     59  O   PHE     4      31.391  71.810  -0.702  1.00  0.00           O  
ATOM     60  N   ARG     5      30.179  72.138  -2.571  1.00  0.00           N  
ATOM     61  H   ARG     5      29.304  72.531  -2.892  1.00  0.00           H  
ATOM     62  CA  ARG     5      31.168  71.862  -3.597  1.00  0.00           C  
ATOM     63  HA  ARG     5      31.781  71.075  -3.164  1.00  0.00           H  
ATOM     64  CB  ARG     5      30.591  71.281  -4.857  1.00  0.00           C  
ATOM     65  HB2 ARG     5      30.001  70.434  -4.515  1.00  0.00           H  
ATOM     66  HB3 ARG     5      29.941  71.997  -5.357  1.00  0.00           H  
ATOM     67  CG  ARG     5      31.675  70.859  -5.831  1.00  0.00           C  
ATOM     68  HG2 ARG     5      32.058  71.672  -6.445  1.00  0.00           H  
ATOM     69  HG3 ARG     5      32.524  70.400  -5.328  1.00  0.00           H  
ATOM     70  CD  ARG     5      31.063  69.855  -6.784  1.00  0.00           C  
ATOM     71  HD2 ARG     5      30.101  70.190  -7.166  1.00  0.00           H  
ATOM     72  HD3 ARG     5      31.756  69.736  -7.615  1.00  0.00           H  
ATOM     73  NE  ARG     5      31.107  68.526  -6.201  1.00  0.00           N  
ATOM     74  HE  ARG     5      32.065  68.261  -5.968  1.00  0.00           H  
ATOM     75  CZ  ARG     5      30.282  67.495  -5.998  1.00  0.00           C  
ATOM     76  NH1 ARG     5      29.122  67.445  -6.569  1.00  0.00           N  
ATOM     77 HH11 ARG     5      28.803  68.244  -7.118  1.00  0.00           H  
ATOM     78 HH12 ARG     5      28.406  66.821  -6.193  1.00  0.00           H  
ATOM     79  NH2 ARG     5      30.636  66.535  -5.191  1.00  0.00           N  
ATOM     80 HH21 ARG     5      31.477  66.716  -4.640  1.00  0.00           H  
ATOM     81 HH22 ARG     5      30.153  65.639  -5.118  1.00  0.00           H  
ATOM     82  C   ARG     5      32.008  73.122  -3.964  1.00  0.00           C  
ATOM     83  O   ARG     5      33.244  73.091  -3.982  1.00  0.00           O  
ATOM     84  N   HID     6      31.314  74.266  -4.260  1.00  0.00           N  
ATOM     85  H   HID     6      30.306  74.281  -4.178  1.00  0.00           H  
ATOM     86  CA  HID     6      32.042  75.357  -4.923  1.00  0.00           C  
ATOM     87  HA  HID     6      33.044  75.016  -5.176  1.00  0.00           H  
ATOM     88  CB  HID     6      31.306  75.763  -6.209  1.00  0.00           C  
ATOM     89  HB2 HID     6      32.063  76.387  -6.679  1.00  0.00           H  
ATOM     90  HB3 HID     6      31.272  74.857  -6.811  1.00  0.00           H  
ATOM     91  CG  HID     6      30.004  76.554  -5.992  1.00  0.00           C  
ATOM     92  ND1 HID     6      28.762  76.116  -5.550  1.00  0.00           N  
ATOM     93  HD1 HID     6      28.490  75.150  -5.335  1.00  0.00           H  
ATOM     94  CE1 HID     6      27.947  77.240  -5.571  1.00  0.00           C  
ATOM     95  HE1 HID     6      26.889  77.238  -5.360  1.00  0.00           H  
ATOM     96  NE2 HID     6      28.587  78.257  -6.135  1.00  0.00           N  
ATOM     97  CD2 HID     6      29.918  77.873  -6.273  1.00  0.00           C  
ATOM     98  HD2 HID     6      30.699  78.538  -6.636  1.00  0.00           H  
ATOM     99  C   HID     6      32.200  76.628  -3.935  1.00  0.00           C  
ATOM    100  O   HID     6      32.398  77.744  -4.399  1.00  0.00           O  
ATOM    101  N   ASP     7      31.922  76.481  -2.617  1.00  0.00           N  
ATOM    102  H   ASP     7      31.890  75.505  -2.352  1.00  0.00           H  
ATOM    103  CA  ASP     7      31.588  77.568  -1.724  1.00  0.00           C  
ATOM    104  HA  ASP     7      32.335  78.333  -1.923  1.00  0.00           H  
ATOM    105  CB  ASP     7      30.213  78.192  -1.976  1.00  0.00           C  
ATOM    106  HB2 ASP     7      29.895  77.976  -2.995  1.00  0.00           H  
ATOM    107  HB3 ASP     7      29.387  77.740  -1.430  1.00  0.00           H  
ATOM    108  CG  ASP     7      30.191  79.680  -1.782  1.00  0.00           C  
ATOM    109  OD1 ASP     7      31.066  80.331  -1.191  1.00  0.00           O  
ATOM    110  OD2 ASP     7      29.135  80.212  -2.183  1.00  0.00           O  
ATOM    111  C   ASP     7      31.811  77.263  -0.165  1.00  0.00           C  
ATOM    112  O   ASP     7      31.169  77.780   0.730  1.00  0.00           O  
ATOM    113  N   SER     8      32.764  76.308   0.006  1.00  0.00           N  
ATOM    114  H   SER     8      33.355  76.162  -0.802  1.00  0.00           H  
ATOM    115  CA  SER     8      32.860  75.442   1.131  1.00  0.00           C  
ATOM    116  HA  SER     8      33.065  76.131   1.947  1.00  0.00           H  
ATOM    117  CB  SER     8      31.566  74.654   1.358  1.00  0.00           C  
ATOM    118  HB2 SER     8      30.640  75.222   1.304  1.00  0.00           H  
ATOM    119  HB3 SER     8      31.482  74.046   0.460  1.00  0.00           H  
ATOM    120  OG  SER     8      31.633  73.684   2.443  1.00  0.00           O  
ATOM    121  HG  SER     8      31.685  74.054   3.337  1.00  0.00           H  
ATOM    122  C   SER     8      33.980  74.427   0.901  1.00  0.00           C  
ATOM    123  O   SER     8      34.215  74.020  -0.204  1.00  0.00           O  
ATOM    124  N   GLY     9      34.541  74.102   2.023  1.00  0.00           N  
ATOM    125  H   GLY     9      34.529  74.819   2.736  1.00  0.00           H  
ATOM    126  CA  GLY     9      35.450  73.015   2.107  1.00  0.00           C  
ATOM    127  HA2 GLY     9      36.150  73.091   1.278  1.00  0.00           H  
ATOM    128  HA3 GLY     9      36.126  73.160   2.946  1.00  0.00           H  
ATOM    129  C   GLY     9      34.872  71.562   1.984  1.00  0.00           C  
ATOM    130  O   GLY     9      35.534  70.586   1.694  1.00  0.00           O  
ATOM    131  N   TYR    10      33.499  71.423   2.255  1.00  0.00           N  
ATOM    132  H   TYR    10      32.965  72.270   2.392  1.00  0.00           H  
ATOM    133  CA  TYR    10      32.731  70.133   2.430  1.00  0.00           C  
ATOM    134  HA  TYR    10      33.241  69.610   3.235  1.00  0.00           H  
ATOM    135  CB  TYR    10      31.332  70.419   2.899  1.00  0.00           C  
ATOM    136  HB2 TYR    10      31.318  71.388   3.394  1.00  0.00           H  
ATOM    137  HB3 TYR    10      30.727  70.582   2.010  1.00  0.00           H  
ATOM    138  CG  TYR    10      30.661  69.370   3.722  1.00  0.00           C  
ATOM    139  CD1 TYR    10      29.859  68.369   3.164  1.00  0.00           C  
ATOM    140  HD1 TYR    10      29.658  68.331   2.100  1.00  0.00           H  
ATOM    141  CE1 TYR    10      29.291  67.431   4.057  1.00  0.00           C  
ATOM    142  HE1 TYR    10      28.812  66.558   3.630  1.00  0.00           H  
ATOM    143  CZ  TYR    10      29.486  67.505   5.437  1.00  0.00           C  
ATOM    144  OH  TYR    10      29.016  66.514   6.224  1.00  0.00           O  
ATOM    145  HH  TYR    10      28.676  65.786   5.682  1.00  0.00           H  
ATOM    146  CE2 TYR    10      30.290  68.496   5.961  1.00  0.00           C  
ATOM    147  HE2 TYR    10      30.575  68.640   6.996  1.00  0.00           H  
ATOM    148  CD2 TYR    10      30.826  69.395   5.132  1.00  0.00           C  
ATOM    149  HD2 TYR    10      31.488  70.142   5.553  1.00  0.00           H  
ATOM    150  C   TYR    10      32.710  69.257   1.206  1.00  0.00           C  
ATOM    151  O   TYR    10      32.246  68.131   1.213  1.00  0.00           O  
ATOM    152  N   GLU    11      33.256  69.683   0.038  1.00  0.00           N  
ATOM    153  H   GLU    11      33.286  70.680  -0.126  1.00  0.00           H  
ATOM    154  CA  GLU    11      33.702  68.798  -1.022  1.00  0.00           C  
ATOM    155  HA  GLU    11      32.784  68.497  -1.521  1.00  0.00           H  
ATOM    156  CB  GLU    11      34.407  69.574  -2.092  1.00  0.00           C  
ATOM    157  HB2 GLU    11      33.791  70.421  -2.389  1.00  0.00           H  
ATOM    158  HB3 GLU    11      35.309  70.002  -1.659  1.00  0.00           H  
ATOM    159  CG  GLU    11      34.790  68.800  -3.416  1.00  0.00           C  
ATOM    160  HG2 GLU    11      35.254  69.544  -4.061  1.00  0.00           H  
ATOM    161  HG3 GLU    11      35.577  68.074  -3.222  1.00  0.00           H  
ATOM    162  CD  GLU    11      33.666  68.167  -4.230  1.00  0.00           C  
ATOM    163  OE1 GLU    11      32.673  67.622  -3.681  1.00  0.00           O  
ATOM    164  OE2 GLU    11      33.826  68.108  -5.462  1.00  0.00           O  
ATOM    165  C   GLU    11      34.503  67.568  -0.601  1.00  0.00           C  
ATOM    166  O   GLU    11      34.367  66.476  -1.107  1.00  0.00           O  
ATOM    167  N   VAL    12      35.347  67.810   0.383  1.00  0.00           N  
ATOM    168  H   VAL    12      35.347  68.725   0.813  1.00  0.00           H  
ATOM    169  CA  VAL    12      36.102  66.685   0.989  1.00  0.00           C  
ATOM    170  HA  VAL    12      36.367  66.020   0.170  1.00  0.00           H  
ATOM    171  CB  VAL    12      37.355  67.133   1.766  1.00  0.00           C  
ATOM    172  HB  VAL    12      37.005  67.616   2.676  1.00  0.00           H  
ATOM    173  CG1 VAL    12      38.337  66.079   2.301  1.00  0.00           C  
ATOM    174 HG11 VAL    12      39.275  66.530   2.619  1.00  0.00           H  
ATOM    175 HG12 VAL    12      37.954  65.562   3.179  1.00  0.00           H  
ATOM    176 HG13 VAL    12      38.518  65.241   1.630  1.00  0.00           H  
ATOM    177  CG2 VAL    12      38.265  68.090   0.940  1.00  0.00           C  
ATOM    178 HG21 VAL    12      39.089  68.508   1.515  1.00  0.00           H  
ATOM    179 HG22 VAL    12      38.716  67.525   0.128  1.00  0.00           H  
ATOM    180 HG23 VAL    12      37.679  68.894   0.499  1.00  0.00           H  
ATOM    181  C   VAL    12      35.270  65.871   1.909  1.00  0.00           C  
ATOM    182  O   VAL    12      35.662  64.829   2.355  1.00  0.00           O  
ATOM    183  N   HID    13      34.134  66.377   2.399  1.00  0.00           N  
ATOM    184  H   HID    13      33.913  67.352   2.246  1.00  0.00           H  
ATOM    185  CA  HID    13      33.303  65.599   3.352  1.00  0.00           C  
ATOM    186  HA  HID    13      33.712  64.628   3.621  1.00  0.00           H  
ATOM    187  CB  HID    13      33.308  66.311   4.668  1.00  0.00           C  
ATOM    188  HB2 HID    13      33.251  67.392   4.552  1.00  0.00           H  
ATOM    189  HB3 HID    13      32.496  65.856   5.232  1.00  0.00           H  
ATOM    190  CG  HID    13      34.597  66.163   5.341  1.00  0.00           C  
ATOM    191  ND1 HID    13      34.927  65.166   6.255  1.00  0.00           N  
ATOM    192  HD1 HID    13      34.251  64.493   6.632  1.00  0.00           H  
ATOM    193  CE1 HID    13      36.200  65.370   6.620  1.00  0.00           C  
ATOM    194  HE1 HID    13      36.729  64.741   7.318  1.00  0.00           H  
ATOM    195  NE2 HID    13      36.635  66.457   6.115  1.00  0.00           N  
ATOM    196  CD2 HID    13      35.637  67.042   5.285  1.00  0.00           C  
ATOM    197  HD2 HID    13      35.720  67.911   4.633  1.00  0.00           H  
ATOM    198  C   HID    13      31.811  65.366   2.754  1.00  0.00           C  
ATOM    199  O   HID    13      30.929  64.982   3.520  1.00  0.00           O  
ATOM    200  N   HID    14      31.569  65.583   1.432  1.00  0.00           N  
ATOM    201  H   HID    14      32.194  66.274   1.037  1.00  0.00           H  
ATOM    202  CA  HID    14      30.166  65.621   0.804  1.00  0.00           C  
ATOM    203  HA  HID    14      29.490  66.288   1.334  1.00  0.00           H  
ATOM    204  CB  HID    14      30.201  65.987  -0.694  1.00  0.00           C  
ATOM    205  HB2 HID    14      29.183  66.256  -0.968  1.00  0.00           H  
ATOM    206  HB3 HID    14      30.690  66.957  -0.758  1.00  0.00           H  
ATOM    207  CG  HID    14      30.859  65.064  -1.589  1.00  0.00           C  
ATOM    208  ND1 HID    14      31.984  65.423  -2.255  1.00  0.00           N  
ATOM    209  HD1 HID    14      32.481  66.319  -2.203  1.00  0.00           H  
ATOM    210  CE1 HID    14      32.305  64.481  -3.099  1.00  0.00           C  
ATOM    211  HE1 HID    14      33.181  64.408  -3.724  1.00  0.00           H  
ATOM    212  NE2 HID    14      31.400  63.514  -3.090  1.00  0.00           N  
ATOM    213  CD2 HID    14      30.543  63.784  -2.031  1.00  0.00           C  
ATOM    214  HD2 HID    14      29.734  63.214  -1.579  1.00  0.00           H  
ATOM    215  C   HID    14      29.457  64.352   0.925  1.00  0.00           C  
ATOM    216  O   HID    14      28.225  64.288   0.860  1.00  0.00           O  
ATOM    217  N   GLN    15      30.240  63.249   1.076  1.00  0.00           N  
ATOM    218  H   GLN    15      31.229  63.418   0.947  1.00  0.00           H  
ATOM    219  CA  GLN    15      29.736  61.936   0.893  1.00  0.00           C  
ATOM    220  HA  GLN    15      28.955  61.976   0.137  1.00  0.00           H  
ATOM    221  CB  GLN    15      30.746  60.935   0.318  1.00  0.00           C  
ATOM    222  HB2 GLN    15      30.169  60.054   0.047  1.00  0.00           H  
ATOM    223  HB3 GLN    15      31.098  61.286  -0.650  1.00  0.00           H  
ATOM    224  CG  GLN    15      31.928  60.622   1.238  1.00  0.00           C  
ATOM    225  HG2 GLN    15      31.560  60.168   2.156  1.00  0.00           H  
ATOM    226  HG3 GLN    15      32.447  59.764   0.818  1.00  0.00           H  
ATOM    227  CD  GLN    15      32.909  61.727   1.492  1.00  0.00           C  
ATOM    228  OE1 GLN    15      33.139  62.674   0.690  1.00  0.00           O  
ATOM    229  NE2 GLN    15      33.478  61.772   2.666  1.00  0.00           N  
ATOM    230 HE21 GLN    15      34.334  62.307   2.727  1.00  0.00           H  
ATOM    231 HE22 GLN    15      33.334  61.036   3.344  1.00  0.00           H  
ATOM    232  C   GLN    15      29.172  61.430   2.181  1.00  0.00           C  
ATOM    233  O   GLN    15      28.514  60.366   2.201  1.00  0.00           O  
ATOM    234  N   LYS    16      29.284  62.107   3.337  1.00  0.00           N  
ATOM    235  H   LYS    16      29.638  63.054   3.312  1.00  0.00           H  
ATOM    236  CA  LYS    16      28.601  61.608   4.547  1.00  0.00           C  
ATOM    237  HA  LYS    16      27.712  61.009   4.361  1.00  0.00           H  
ATOM    238  CB  LYS    16      29.505  60.937   5.527  1.00  0.00           C  
ATOM    239  HB2 LYS    16      30.289  61.516   6.011  1.00  0.00           H  
ATOM    240  HB3 LYS    16      28.859  60.651   6.354  1.00  0.00           H  
ATOM    241  CG  LYS    16      30.118  59.608   5.115  1.00  0.00           C  
ATOM    242  HG2 LYS    16      29.375  59.008   4.594  1.00  0.00           H  
ATOM    243  HG3 LYS    16      30.961  59.778   4.448  1.00  0.00           H  
ATOM    244  CD  LYS    16      30.641  58.827   6.344  1.00  0.00           C  
ATOM    245  HD2 LYS    16      31.403  59.425   6.841  1.00  0.00           H  
ATOM    246  HD3 LYS    16      29.789  58.646   6.997  1.00  0.00           H  
ATOM    247  CE  LYS    16      30.961  57.424   5.773  1.00  0.00           C  
ATOM    248  HE2 LYS    16      29.995  57.005   5.503  1.00  0.00           H  
ATOM    249  HE3 LYS    16      31.590  57.545   4.895  1.00  0.00           H  
ATOM    250  NZ  LYS    16      31.785  56.497   6.634  1.00  0.00           N  
ATOM    251  HZ1 LYS    16      32.664  56.966   6.918  1.00  0.00           H  
ATOM    252  HZ2 LYS    16      31.299  56.256   7.516  1.00  0.00           H  
ATOM    253  HZ3 LYS    16      31.987  55.613   6.134  1.00  0.00           H  
ATOM    254  C   LYS    16      27.972  62.867   5.240  1.00  0.00           C  
ATOM    255  O   LYS    16      28.430  63.981   5.291  1.00  0.00           O  
ATOM    256  N   LEU    17      26.889  62.567   6.032  1.00  0.00           N  
ATOM    257  H   LEU    17      26.528  61.628   5.936  1.00  0.00           H  
ATOM    258  CA  LEU    17      26.263  63.370   7.091  1.00  0.00           C  
ATOM    259  HA  LEU    17      26.140  64.303   6.546  1.00  0.00           H  
ATOM    260  CB  LEU    17      24.931  62.687   7.392  1.00  0.00           C  
ATOM    261  HB2 LEU    17      24.490  62.500   6.415  1.00  0.00           H  
ATOM    262  HB3 LEU    17      25.070  61.743   7.915  1.00  0.00           H  
ATOM    263  CG  LEU    17      23.860  63.563   8.182  1.00  0.00           C  
ATOM    264  HG  LEU    17      24.147  63.588   9.232  1.00  0.00           H  
ATOM    265  CD1 LEU    17      23.733  65.009   7.775  1.00  0.00           C  
ATOM    266 HD11 LEU    17      22.963  65.571   8.299  1.00  0.00           H  
ATOM    267 HD12 LEU    17      24.626  65.528   8.118  1.00  0.00           H  
ATOM    268 HD13 LEU    17      23.624  65.086   6.695  1.00  0.00           H  
ATOM    269  CD2 LEU    17      22.450  62.941   8.118  1.00  0.00           C  
ATOM    270 HD21 LEU    17      22.130  62.833   7.084  1.00  0.00           H  
ATOM    271 HD22 LEU    17      22.474  61.985   8.638  1.00  0.00           H  
ATOM    272 HD23 LEU    17      21.707  63.608   8.552  1.00  0.00           H  
ATOM    273  C   LEU    17      27.113  63.595   8.277  1.00  0.00           C  
ATOM    274  O   LEU    17      26.977  64.589   9.001  1.00  0.00           O  
ATOM    275  N   VAL    18      28.017  62.627   8.612  1.00  0.00           N  
ATOM    276  H   VAL    18      28.236  61.904   7.940  1.00  0.00           H  
ATOM    277  CA  VAL    18      28.347  62.531  10.063  1.00  0.00           C  
ATOM    278  HA  VAL    18      27.512  62.509  10.760  1.00  0.00           H  
ATOM    279  CB  VAL    18      29.170  61.252  10.397  1.00  0.00           C  
ATOM    280  HB  VAL    18      29.600  61.317  11.395  1.00  0.00           H  
ATOM    281  CG1 VAL    18      28.291  60.021  10.386  1.00  0.00           C  
ATOM    282 HG11 VAL    18      27.637  60.161  11.244  1.00  0.00           H  
ATOM    283 HG12 VAL    18      27.686  59.907   9.489  1.00  0.00           H  
ATOM    284 HG13 VAL    18      28.890  59.136  10.591  1.00  0.00           H  
ATOM    285  CG2 VAL    18      30.440  61.055   9.553  1.00  0.00           C  
ATOM    286 HG21 VAL    18      30.355  61.704   8.684  1.00  0.00           H  
ATOM    287 HG22 VAL    18      31.394  61.346   9.990  1.00  0.00           H  
ATOM    288 HG23 VAL    18      30.459  60.004   9.272  1.00  0.00           H  
ATOM    289  C   VAL    18      29.202  63.727  10.470  1.00  0.00           C  
ATOM    290  O   VAL    18      29.254  64.001  11.669  1.00  0.00           O  
ATOM    291  N   PHE    19      29.837  64.459   9.533  1.00  0.00           N  
ATOM    292  H   PHE    19      29.648  64.159   8.586  1.00  0.00           H  
ATOM    293  CA  PHE    19      30.615  65.629   9.832  1.00  0.00           C  
ATOM    294  HA  PHE    19      31.164  65.438  10.752  1.00  0.00           H  
ATOM    295  CB  PHE    19      31.751  65.779   8.742  1.00  0.00           C  
ATOM    296  HB2 PHE    19      31.346  66.430   7.970  1.00  0.00           H  
ATOM    297  HB3 PHE    19      32.515  66.435   9.153  1.00  0.00           H  
ATOM    298  CG  PHE    19      32.391  64.565   8.189  1.00  0.00           C  
ATOM    299  CD1 PHE    19      31.874  63.946   7.039  1.00  0.00           C  
ATOM    300  HD1 PHE    19      31.047  64.384   6.493  1.00  0.00           H  
ATOM    301  CE1 PHE    19      32.545  62.938   6.439  1.00  0.00           C  
ATOM    302  HE1 PHE    19      32.278  62.598   5.446  1.00  0.00           H  
ATOM    303  CZ  PHE    19      33.547  62.322   7.097  1.00  0.00           C  
ATOM    304  HZ  PHE    19      34.023  61.496   6.582  1.00  0.00           H  
ATOM    305  CE2 PHE    19      34.055  62.816   8.311  1.00  0.00           C  
ATOM    306  HE2 PHE    19      34.888  62.320   8.793  1.00  0.00           H  
ATOM    307  CD2 PHE    19      33.461  63.939   8.886  1.00  0.00           C  
ATOM    308  HD2 PHE    19      33.859  64.329   9.815  1.00  0.00           H  
ATOM    309  C   PHE    19      29.746  66.833   9.947  1.00  0.00           C  
ATOM    310  O   PHE    19      29.994  67.544  10.900  1.00  0.00           O  
ATOM    311  N   PHE    20      28.715  67.040   9.121  1.00  0.00           N  
ATOM    312  H   PHE    20      28.472  66.369   8.405  1.00  0.00           H  
ATOM    313  CA  PHE    20      27.733  68.098   9.424  1.00  0.00           C  
ATOM    314  HA  PHE    20      28.143  69.104   9.476  1.00  0.00           H  
ATOM    315  CB  PHE    20      26.737  68.167   8.268  1.00  0.00           C  
ATOM    316  HB2 PHE    20      27.281  68.440   7.366  1.00  0.00           H  
ATOM    317  HB3 PHE    20      26.374  67.142   8.251  1.00  0.00           H  
ATOM    318  CG  PHE    20      25.636  69.150   8.459  1.00  0.00           C  
ATOM    319  CD1 PHE    20      24.519  68.777   9.253  1.00  0.00           C  
ATOM    320  HD1 PHE    20      24.342  67.751   9.552  1.00  0.00           H  
ATOM    321  CE1 PHE    20      23.444  69.619   9.276  1.00  0.00           C  
ATOM    322  HE1 PHE    20      22.537  69.223   9.717  1.00  0.00           H  
ATOM    323  CZ  PHE    20      23.596  70.993   9.032  1.00  0.00           C  
ATOM    324  HZ  PHE    20      22.709  71.611   9.106  1.00  0.00           H  
ATOM    325  CE2 PHE    20      24.697  71.423   8.328  1.00  0.00           C  
ATOM    326  HE2 PHE    20      24.811  72.466   8.057  1.00  0.00           H  
ATOM    327  CD2 PHE    20      25.724  70.538   8.074  1.00  0.00           C  
ATOM    328  HD2 PHE    20      26.625  70.798   7.532  1.00  0.00           H  
ATOM    329  C   PHE    20      26.986  67.875  10.811  1.00  0.00           C  
ATOM    330  O   PHE    20      26.639  68.853  11.468  1.00  0.00           O  
ATOM    331  N   ALA    21      26.856  66.587  11.190  1.00  0.00           N  
ATOM    332  H   ALA    21      27.440  65.980  10.630  1.00  0.00           H  
ATOM    333  CA  ALA    21      26.205  66.229  12.402  1.00  0.00           C  
ATOM    334  HA  ALA    21      25.511  67.011  12.703  1.00  0.00           H  
ATOM    335  CB  ALA    21      25.507  64.888  12.137  1.00  0.00           C  
ATOM    336  HB1 ALA    21      24.879  64.683  13.002  1.00  0.00           H  
ATOM    337  HB2 ALA    21      24.962  64.810  11.198  1.00  0.00           H  
ATOM    338  HB3 ALA    21      26.221  64.081  11.987  1.00  0.00           H  
ATOM    339  C   ALA    21      27.331  65.962  13.469  1.00  0.00           C  
ATOM    340  O   ALA    21      27.048  65.345  14.412  1.00  0.00           O  
ATOM    341  N   GLU    22      28.612  66.382  13.268  1.00  0.00           N  
ATOM    342  H   GLU    22      28.837  66.797  12.373  1.00  0.00           H  
ATOM    343  CA  GLU    22      29.628  66.127  14.279  1.00  0.00           C  
ATOM    344  HA  GLU    22      29.406  65.139  14.676  1.00  0.00           H  
ATOM    345  CB  GLU    22      30.976  66.263  13.589  1.00  0.00           C  
ATOM    346  HB2 GLU    22      31.023  65.556  12.764  1.00  0.00           H  
ATOM    347  HB3 GLU    22      31.195  67.278  13.264  1.00  0.00           H  
ATOM    348  CG  GLU    22      32.168  65.963  14.467  1.00  0.00           C  
ATOM    349  HG2 GLU    22      33.040  66.318  13.921  1.00  0.00           H  
ATOM    350  HG3 GLU    22      32.112  66.560  15.375  1.00  0.00           H  
ATOM    351  CD  GLU    22      32.343  64.462  14.937  1.00  0.00           C  
ATOM    352  OE1 GLU    22      33.512  64.072  15.145  1.00  0.00           O  
ATOM    353  OE2 GLU    22      31.337  63.714  15.155  1.00  0.00           O  
ATOM    354  C   GLU    22      29.528  67.101  15.430  1.00  0.00           C  
ATOM    355  O   GLU    22      29.456  66.642  16.547  1.00  0.00           O  
ATOM    356  N   ASP    23      29.387  68.410  15.119  1.00  0.00           N  
ATOM    357  H   ASP    23      29.426  68.603  14.127  1.00  0.00           H  
ATOM    358  CA  ASP    23      29.321  69.501  16.075  1.00  0.00           C  
ATOM    359  HA  ASP    23      29.081  69.083  17.050  1.00  0.00           H  
ATOM    360  CB  ASP    23      30.622  70.301  16.132  1.00  0.00           C  
ATOM    361  HB2 ASP    23      31.381  69.597  16.466  1.00  0.00           H  
ATOM    362  HB3 ASP    23      30.867  70.677  15.141  1.00  0.00           H  
ATOM    363  CG  ASP    23      30.588  71.536  17.044  1.00  0.00           C  
ATOM    364  OD1 ASP    23      29.636  71.836  17.818  1.00  0.00           O  
ATOM    365  OD2 ASP    23      31.563  72.342  16.935  1.00  0.00           O  
ATOM    366  C   ASP    23      28.109  70.355  15.717  1.00  0.00           C  
ATOM    367  O   ASP    23      28.176  71.444  15.162  1.00  0.00           O  
ATOM    368  N   VAL    24      26.914  69.758  16.065  1.00  0.00           N  
ATOM    369  H   VAL    24      26.941  69.104  16.835  1.00  0.00           H  
ATOM    370  CA  VAL    24      25.646  70.357  15.727  1.00  0.00           C  
ATOM    371  HA  VAL    24      25.493  70.604  14.678  1.00  0.00           H  
ATOM    372  CB  VAL    24      24.435  69.530  15.949  1.00  0.00           C  
ATOM    373  HB  VAL    24      23.647  70.209  15.628  1.00  0.00           H  
ATOM    374  CG1 VAL    24      24.620  68.323  14.989  1.00  0.00           C  
ATOM    375 HG11 VAL    24      25.207  67.511  15.415  1.00  0.00           H  
ATOM    376 HG12 VAL    24      23.644  67.845  14.929  1.00  0.00           H  
ATOM    377 HG13 VAL    24      24.951  68.545  13.976  1.00  0.00           H  
ATOM    378  CG2 VAL    24      24.107  69.136  17.341  1.00  0.00           C  
ATOM    379 HG21 VAL    24      23.782  70.018  17.890  1.00  0.00           H  
ATOM    380 HG22 VAL    24      23.317  68.392  17.421  1.00  0.00           H  
ATOM    381 HG23 VAL    24      25.003  68.709  17.788  1.00  0.00           H  
ATOM    382  C   VAL    24      25.423  71.688  16.453  1.00  0.00           C  
ATOM    383  O   VAL    24      24.658  72.592  16.020  1.00  0.00           O  
ATOM    384  N   GLY    25      26.031  71.830  17.667  1.00  0.00           N  
ATOM    385  H   GLY    25      26.705  71.167  18.027  1.00  0.00           H  
ATOM    386  CA  GLY    25      25.969  73.085  18.426  1.00  0.00           C  
ATOM    387  HA2 GLY    25      24.938  73.368  18.626  1.00  0.00           H  
ATOM    388  HA3 GLY    25      26.476  72.951  19.379  1.00  0.00           H  
ATOM    389  C   GLY    25      26.737  74.245  17.757  1.00  0.00           C  
ATOM    390  O   GLY    25      26.349  75.402  17.841  1.00  0.00           O  
ATOM    391  N   SER    26      27.745  73.952  16.829  1.00  0.00           N  
ATOM    392  H   SER    26      28.287  73.101  16.885  1.00  0.00           H  
ATOM    393  CA  SER    26      28.308  75.102  16.103  1.00  0.00           C  
ATOM    394  HA  SER    26      28.609  75.781  16.898  1.00  0.00           H  
ATOM    395  CB  SER    26      29.593  74.747  15.350  1.00  0.00           C  
ATOM    396  HB2 SER    26      30.027  75.653  14.933  1.00  0.00           H  
ATOM    397  HB3 SER    26      30.312  74.445  16.109  1.00  0.00           H  
ATOM    398  OG  SER    26      29.382  73.703  14.383  1.00  0.00           O  
ATOM    399  HG  SER    26      28.971  72.924  14.789  1.00  0.00           H  
ATOM    400  C   SER    26      27.337  75.766  15.201  1.00  0.00           C  
ATOM    401  O   SER    26      27.424  77.014  15.033  1.00  0.00           O  
ATOM    402  N   ASN    27      26.393  75.039  14.543  1.00  0.00           N  
ATOM    403  H   ASN    27      26.301  74.066  14.803  1.00  0.00           H  
ATOM    404  CA  ASN    27      25.635  75.584  13.473  1.00  0.00           C  
ATOM    405  HA  ASN    27      26.379  75.903  12.746  1.00  0.00           H  
ATOM    406  CB  ASN    27      24.821  74.447  12.867  1.00  0.00           C  
ATOM    407  HB2 ASN    27      25.311  73.487  13.015  1.00  0.00           H  
ATOM    408  HB3 ASN    27      23.852  74.393  13.358  1.00  0.00           H  
ATOM    409  CG  ASN    27      24.564  74.700  11.414  1.00  0.00           C  
ATOM    410  OD1 ASN    27      24.253  75.849  11.157  1.00  0.00           O  
ATOM    411  ND2 ASN    27      24.715  73.725  10.541  1.00  0.00           N  
ATOM    412 HD21 ASN    27      24.568  73.903   9.556  1.00  0.00           H  
ATOM    413 HD22 ASN    27      24.945  72.823  10.936  1.00  0.00           H  
ATOM    414  C   ASN    27      24.747  76.803  13.953  1.00  0.00           C  
ATOM    415  O   ASN    27      24.273  76.794  15.124  1.00  0.00           O  
ATOM    416  N   LYS    28      24.545  77.817  13.083  1.00  0.00           N  
ATOM    417  H   LYS    28      25.214  77.803  12.325  1.00  0.00           H  
ATOM    418  CA  LYS    28      23.610  78.945  13.311  1.00  0.00           C  
ATOM    419  HA  LYS    28      22.939  78.645  14.113  1.00  0.00           H  
ATOM    420  CB  LYS    28      24.360  80.258  13.604  1.00  0.00           C  
ATOM    421  HB2 LYS    28      25.038  80.489  12.786  1.00  0.00           H  
ATOM    422  HB3 LYS    28      23.613  81.006  13.863  1.00  0.00           H  
ATOM    423  CG  LYS    28      25.348  80.221  14.760  1.00  0.00           C  
ATOM    424  HG2 LYS    28      26.049  79.391  14.693  1.00  0.00           H  
ATOM    425  HG3 LYS    28      25.995  81.095  14.725  1.00  0.00           H  
ATOM    426  CD  LYS    28      24.673  80.163  16.105  1.00  0.00           C  
ATOM    427  HD2 LYS    28      24.214  81.140  16.243  1.00  0.00           H  
ATOM    428  HD3 LYS    28      23.822  79.488  16.035  1.00  0.00           H  
ATOM    429  CE  LYS    28      25.513  79.680  17.332  1.00  0.00           C  
ATOM    430  HE2 LYS    28      26.403  80.305  17.345  1.00  0.00           H  
ATOM    431  HE3 LYS    28      24.915  79.791  18.233  1.00  0.00           H  
ATOM    432  NZ  LYS    28      26.025  78.253  17.190  1.00  0.00           N  
ATOM    433  HZ1 LYS    28      26.536  77.971  18.046  1.00  0.00           H  
ATOM    434  HZ2 LYS    28      25.190  77.663  17.025  1.00  0.00           H  
ATOM    435  HZ3 LYS    28      26.757  78.194  16.459  1.00  0.00           H  
ATOM    436  C   LYS    28      22.643  79.145  12.119  1.00  0.00           C  
ATOM    437  O   LYS    28      22.198  80.299  12.019  1.00  0.00           O  
ATOM    438  N   GLY    29      22.283  78.099  11.412  1.00  0.00           N  
ATOM    439  H   GLY    29      22.542  77.205  11.808  1.00  0.00           H  
ATOM    440  CA  GLY    29      21.251  78.203  10.411  1.00  0.00           C  
ATOM    441  HA2 GLY    29      20.502  77.424  10.536  1.00  0.00           H  
ATOM    442  HA3 GLY    29      20.866  79.219  10.458  1.00  0.00           H  
ATOM    443  C   GLY    29      21.783  77.937   9.002  1.00  0.00           C  
ATOM    444  O   GLY    29      21.266  78.471   8.026  1.00  0.00           O  
ATOM    445  N   ALA    30      22.994  77.235   8.811  1.00  0.00           N  
ATOM    446  H   ALA    30      23.502  76.773   9.553  1.00  0.00           H  
ATOM    447  CA  ALA    30      23.575  76.808   7.504  1.00  0.00           C  
ATOM    448  HA  ALA    30      22.982  77.394   6.807  1.00  0.00           H  
ATOM    449  CB  ALA    30      25.050  77.185   7.398  1.00  0.00           C  
ATOM    450  HB1 ALA    30      25.406  77.129   6.372  1.00  0.00           H  
ATOM    451  HB2 ALA    30      25.225  78.232   7.638  1.00  0.00           H  
ATOM    452  HB3 ALA    30      25.649  76.520   8.016  1.00  0.00           H  
ATOM    453  C   ALA    30      23.288  75.343   7.167  1.00  0.00           C  
ATOM    454  O   ALA    30      23.107  74.490   8.088  1.00  0.00           O  
ATOM    455  N   ILE    31      23.064  75.116   5.857  1.00  0.00           N  
ATOM    456  H   ILE    31      22.936  75.915   5.250  1.00  0.00           H  
ATOM    457  CA  ILE    31      22.881  73.782   5.311  1.00  0.00           C  
ATOM    458  HA  ILE    31      23.274  73.068   6.031  1.00  0.00           H  
ATOM    459  CB  ILE    31      21.396  73.408   5.029  1.00  0.00           C  
ATOM    460  HB  ILE    31      21.461  72.361   4.741  1.00  0.00           H  
ATOM    461  CG2 ILE    31      20.571  73.603   6.325  1.00  0.00           C  
ATOM    462 HG21 ILE    31      20.632  74.540   6.874  1.00  0.00           H  
ATOM    463 HG22 ILE    31      19.507  73.591   6.098  1.00  0.00           H  
ATOM    464 HG23 ILE    31      20.882  72.755   6.931  1.00  0.00           H  
ATOM    465  CG1 ILE    31      20.834  74.197   3.862  1.00  0.00           C  
ATOM    466 HG12 ILE    31      20.574  75.167   4.282  1.00  0.00           H  
ATOM    467 HG13 ILE    31      21.424  74.429   2.977  1.00  0.00           H  
ATOM    468  CD1 ILE    31      19.695  73.352   3.295  1.00  0.00           C  
ATOM    469 HD11 ILE    31      19.149  73.969   2.585  1.00  0.00           H  
ATOM    470 HD12 ILE    31      20.001  72.450   2.770  1.00  0.00           H  
ATOM    471 HD13 ILE    31      18.971  73.142   4.080  1.00  0.00           H  
ATOM    472  C   ILE    31      23.729  73.506   4.067  1.00  0.00           C  
ATOM    473  O   ILE    31      23.629  72.407   3.522  1.00  0.00           O  
ATOM    474  N   ILE    32      24.491  74.454   3.587  1.00  0.00           N  
ATOM    475  H   ILE    32      24.503  75.337   4.080  1.00  0.00           H  
ATOM    476  CA  ILE    32      25.503  74.201   2.540  1.00  0.00           C  
ATOM    477  HA  ILE    32      25.787  75.212   2.254  1.00  0.00           H  
ATOM    478  CB  ILE    32      26.807  73.493   3.014  1.00  0.00           C  
ATOM    479  HB  ILE    32      27.404  73.357   2.114  1.00  0.00           H  
ATOM    480  CG2 ILE    32      27.509  74.491   3.910  1.00  0.00           C  
ATOM    481 HG21 ILE    32      27.180  74.386   4.942  1.00  0.00           H  
ATOM    482 HG22 ILE    32      28.592  74.403   3.967  1.00  0.00           H  
ATOM    483 HG23 ILE    32      27.321  75.519   3.605  1.00  0.00           H  
ATOM    484  CG1 ILE    32      26.723  72.124   3.661  1.00  0.00           C  
ATOM    485 HG12 ILE    32      26.108  72.189   4.557  1.00  0.00           H  
ATOM    486 HG13 ILE    32      26.154  71.462   3.012  1.00  0.00           H  
ATOM    487  CD1 ILE    32      28.104  71.603   3.919  1.00  0.00           C  
ATOM    488 HD11 ILE    32      28.559  72.099   4.775  1.00  0.00           H  
ATOM    489 HD12 ILE    32      27.944  70.608   4.330  1.00  0.00           H  
ATOM    490 HD13 ILE    32      28.720  71.462   3.033  1.00  0.00           H  
ATOM    491  C   ILE    32      24.984  73.564   1.182  1.00  0.00           C  
ATOM    492  O   ILE    32      25.654  72.912   0.417  1.00  0.00           O  
ATOM    493  N   GLY    33      23.744  73.861   0.776  1.00  0.00           N  
ATOM    494  H   GLY    33      23.261  74.638   1.205  1.00  0.00           H  
ATOM    495  CA  GLY    33      23.053  73.344  -0.353  1.00  0.00           C  
ATOM    496  HA2 GLY    33      22.041  73.733  -0.262  1.00  0.00           H  
ATOM    497  HA3 GLY    33      23.526  73.666  -1.278  1.00  0.00           H  
ATOM    498  C   GLY    33      23.077  71.862  -0.319  1.00  0.00           C  
ATOM    499  O   GLY    33      22.793  71.268  -1.333  1.00  0.00           O  
ATOM    500  N   LEU    34      23.276  71.206   0.829  1.00  0.00           N  
ATOM    501  H   LEU    34      23.507  71.705   1.678  1.00  0.00           H  
ATOM    502  CA  LEU    34      23.294  69.755   0.908  1.00  0.00           C  
ATOM    503  HA  LEU    34      22.997  69.376  -0.068  1.00  0.00           H  
ATOM    504  CB  LEU    34      24.621  69.279   1.229  1.00  0.00           C  
ATOM    505  HB2 LEU    34      25.316  69.825   0.595  1.00  0.00           H  
ATOM    506  HB3 LEU    34      24.795  69.582   2.260  1.00  0.00           H  
ATOM    507  CG  LEU    34      24.973  67.789   1.033  1.00  0.00           C  
ATOM    508  HG  LEU    34      24.421  67.146   1.715  1.00  0.00           H  
ATOM    509  CD1 LEU    34      24.849  67.310  -0.405  1.00  0.00           C  
ATOM    510 HD11 LEU    34      25.152  66.266  -0.357  1.00  0.00           H  
ATOM    511 HD12 LEU    34      23.800  67.276  -0.694  1.00  0.00           H  
ATOM    512 HD13 LEU    34      25.350  67.964  -1.116  1.00  0.00           H  
ATOM    513  CD2 LEU    34      26.429  67.618   1.311  1.00  0.00           C  
ATOM    514 HD21 LEU    34      26.718  68.305   2.105  1.00  0.00           H  
ATOM    515 HD22 LEU    34      26.642  66.586   1.582  1.00  0.00           H  
ATOM    516 HD23 LEU    34      27.054  67.757   0.431  1.00  0.00           H  
ATOM    517  C   LEU    34      22.299  69.249   2.014  1.00  0.00           C  
ATOM    518  O   LEU    34      21.658  68.217   1.870  1.00  0.00           O  
ATOM    519  N   MET    35      22.191  69.963   3.182  1.00  0.00           N  
ATOM    520  H   MET    35      22.928  70.645   3.297  1.00  0.00           H  
ATOM    521  CA  MET    35      21.678  69.334   4.410  1.00  0.00           C  
ATOM    522  HA  MET    35      21.534  68.267   4.254  1.00  0.00           H  
ATOM    523  CB  MET    35      22.662  69.488   5.575  1.00  0.00           C  
ATOM    524  HB2 MET    35      22.867  70.540   5.765  1.00  0.00           H  
ATOM    525  HB3 MET    35      22.245  69.009   6.459  1.00  0.00           H  
ATOM    526  CG  MET    35      24.057  68.920   5.219  1.00  0.00           C  
ATOM    527  HG2 MET    35      24.507  69.513   4.427  1.00  0.00           H  
ATOM    528  HG3 MET    35      24.678  69.155   6.081  1.00  0.00           H  
ATOM    529  SD  MET    35      24.133  67.184   4.886  1.00  0.00           S  
ATOM    530  CE  MET    35      25.909  66.980   4.749  1.00  0.00           C  
ATOM    531  HE1 MET    35      26.187  66.164   4.086  1.00  0.00           H  
ATOM    532  HE2 MET    35      26.409  67.915   4.502  1.00  0.00           H  
ATOM    533  HE3 MET    35      26.237  66.765   5.763  1.00  0.00           H  
ATOM    534  C   MET    35      20.288  69.839   4.777  1.00  0.00           C  
ATOM    535  O   MET    35      20.090  70.479   5.883  1.00  0.00           O  
ATOM    536  N   VAL    36      19.360  69.778   3.776  1.00  0.00           N  
ATOM    537  H   VAL    36      19.504  69.274   2.911  1.00  0.00           H  
ATOM    538  CA  VAL    36      17.958  70.234   3.955  1.00  0.00           C  
ATOM    539  HA  VAL    36      17.983  71.265   4.300  1.00  0.00           H  
ATOM    540  CB  VAL    36      17.179  70.111   2.609  1.00  0.00           C  
ATOM    541  HB  VAL    36      16.265  70.700   2.647  1.00  0.00           H  
ATOM    542  CG1 VAL    36      17.822  70.792   1.429  1.00  0.00           C  
ATOM    543 HG11 VAL    36      17.483  71.820   1.322  1.00  0.00           H  
ATOM    544 HG12 VAL    36      18.908  70.730   1.458  1.00  0.00           H  
ATOM    545 HG13 VAL    36      17.406  70.450   0.483  1.00  0.00           H  
ATOM    546  CG2 VAL    36      16.780  68.701   2.259  1.00  0.00           C  
ATOM    547 HG21 VAL    36      17.583  68.047   2.593  1.00  0.00           H  
ATOM    548 HG22 VAL    36      15.857  68.477   2.789  1.00  0.00           H  
ATOM    549 HG23 VAL    36      16.634  68.483   1.203  1.00  0.00           H  
ATOM    550  C   VAL    36      17.216  69.391   5.047  1.00  0.00           C  
ATOM    551  O   VAL    36      17.694  68.314   5.342  1.00  0.00           O  
ATOM    552  N   GLY    37      16.215  70.028   5.687  1.00  0.00           N  
ATOM    553  H   GLY    37      15.999  70.985   5.439  1.00  0.00           H  
ATOM    554  CA  GLY    37      15.460  69.505   6.741  1.00  0.00           C  
ATOM    555  HA2 GLY    37      16.094  68.884   7.368  1.00  0.00           H  
ATOM    556  HA3 GLY    37      15.078  70.336   7.330  1.00  0.00           H  
ATOM    557  C   GLY    37      14.366  68.578   6.325  1.00  0.00           C  
ATOM    558  O   GLY    37      13.310  68.546   7.000  1.00  0.00           O  
ATOM    559  N   GLY    38      14.507  67.748   5.220  1.00  0.00           N  
ATOM    560  H   GLY    38      15.400  67.824   4.753  1.00  0.00           H  
ATOM    561  CA  GLY    38      13.559  66.704   4.846  1.00  0.00           C  
ATOM    562  HA2 GLY    38      12.724  66.685   5.543  1.00  0.00           H  
ATOM    563  HA3 GLY    38      13.132  66.947   3.876  1.00  0.00           H  
ATOM    564  C   GLY    38      14.133  65.319   4.760  1.00  0.00           C  
ATOM    565  O   GLY    38      13.475  64.437   4.245  1.00  0.00           O  
ATOM    566  N   VAL    39      15.376  65.134   5.301  1.00  0.00           N  
ATOM    567  H   VAL    39      15.900  65.916   5.671  1.00  0.00           H  
ATOM    568  CA  VAL    39      15.998  63.798   5.381  1.00  0.00           C  
ATOM    569  HA  VAL    39      15.146  63.152   5.581  1.00  0.00           H  
ATOM    570  CB  VAL    39      16.629  63.354   4.059  1.00  0.00           C  
ATOM    571  HB  VAL    39      16.069  63.746   3.213  1.00  0.00           H  
ATOM    572  CG1 VAL    39      18.059  63.829   3.823  1.00  0.00           C  
ATOM    573 HG11 VAL    39      18.670  63.529   4.672  1.00  0.00           H  
ATOM    574 HG12 VAL    39      18.506  63.383   2.937  1.00  0.00           H  
ATOM    575 HG13 VAL    39      18.034  64.917   3.811  1.00  0.00           H  
ATOM    576  CG2 VAL    39      16.514  61.865   3.872  1.00  0.00           C  
ATOM    577 HG21 VAL    39      17.058  61.402   4.693  1.00  0.00           H  
ATOM    578 HG22 VAL    39      15.511  61.463   3.748  1.00  0.00           H  
ATOM    579 HG23 VAL    39      17.077  61.543   2.999  1.00  0.00           H  
ATOM    580  C   VAL    39      16.981  63.655   6.528  1.00  0.00           C  
ATOM    581  O   VAL    39      17.044  62.578   7.224  1.00  0.00           O  
ATOM    582  N   VAL    40      17.571  64.805   6.856  1.00  0.00           N  
ATOM    583  H   VAL    40      17.670  65.540   6.169  1.00  0.00           H  
ATOM    584  CA  VAL    40      18.588  64.795   7.921  1.00  0.00           C  
ATOM    585  HA  VAL    40      19.147  63.882   7.732  1.00  0.00           H  
ATOM    586  CB  VAL    40      19.561  66.032   7.744  1.00  0.00           C  
ATOM    587  HB  VAL    40      18.862  66.851   7.583  1.00  0.00           H  
ATOM    588  CG1 VAL    40      20.320  66.360   9.001  1.00  0.00           C  
ATOM    589 HG11 VAL    40      20.854  65.535   9.469  1.00  0.00           H  
ATOM    590 HG12 VAL    40      21.040  67.170   8.901  1.00  0.00           H  
ATOM    591 HG13 VAL    40      19.660  66.676   9.807  1.00  0.00           H  
ATOM    592  CG2 VAL    40      20.400  65.836   6.479  1.00  0.00           C  
ATOM    593 HG21 VAL    40      20.974  64.914   6.554  1.00  0.00           H  
ATOM    594 HG22 VAL    40      19.697  65.802   5.650  1.00  0.00           H  
ATOM    595 HG23 VAL    40      21.048  66.701   6.356  1.00  0.00           H  
ATOM    596  C   VAL    40      17.969  64.729   9.299  1.00  0.00           C  
ATOM    597  O   VAL    40      16.977  65.408   9.601  1.00  0.00           O  
ATOM    598  N   ILE    41      18.627  63.981  10.172  1.00  0.00           N  
ATOM    599  H   ILE    41      19.515  63.573   9.913  1.00  0.00           H  
ATOM    600  CA  ILE    41      18.375  63.970  11.602  1.00  0.00           C  
ATOM    601  HA  ILE    41      17.817  64.847  11.922  1.00  0.00           H  
ATOM    602  CB  ILE    41      17.632  62.707  12.044  1.00  0.00           C  
ATOM    603  HB  ILE    41      17.961  61.836  11.482  1.00  0.00           H  
ATOM    604  CG2 ILE    41      17.909  62.636  13.576  1.00  0.00           C  
ATOM    605 HG21 ILE    41      17.302  61.881  14.071  1.00  0.00           H  
ATOM    606 HG22 ILE    41      18.963  62.429  13.745  1.00  0.00           H  
ATOM    607 HG23 ILE    41      17.648  63.612  13.981  1.00  0.00           H  
ATOM    608  CG1 ILE    41      16.149  62.755  11.783  1.00  0.00           C  
ATOM    609 HG12 ILE    41      15.741  63.597  12.338  1.00  0.00           H  
ATOM    610 HG13 ILE    41      16.143  62.956  10.714  1.00  0.00           H  
ATOM    611  CD1 ILE    41      15.302  61.499  11.870  1.00  0.00           C  
ATOM    612 HD11 ILE    41      15.695  60.689  11.259  1.00  0.00           H  
ATOM    613 HD12 ILE    41      15.493  61.137  12.878  1.00  0.00           H  
ATOM    614 HD13 ILE    41      14.268  61.803  11.714  1.00  0.00           H  
ATOM    615  C   ILE    41      19.826  64.258  12.190  1.00  0.00           C  
ATOM    616  O   ILE    41      20.836  63.601  11.847  1.00  0.00           O  
ATOM    617  N   ALA    42      19.983  65.393  13.005  1.00  0.00           N  
ATOM    618  H   ALA    42      19.183  65.912  13.341  1.00  0.00           H  
ATOM    619  CA  ALA    42      21.342  65.891  13.367  1.00  0.00           C  
ATOM    620  HA  ALA    42      21.935  65.045  13.707  1.00  0.00           H  
ATOM    621  CB  ALA    42      22.077  66.423  12.227  1.00  0.00           C  
ATOM    622  HB1 ALA    42      22.999  66.942  12.484  1.00  0.00           H  
ATOM    623  HB2 ALA    42      22.230  65.691  11.436  1.00  0.00           H  
ATOM    624  HB3 ALA    42      21.475  67.192  11.748  1.00  0.00           H  
ATOM    625  C   ALA    42      21.175  66.919  14.544  1.00  0.00           C  
ATOM    626  O   ALA    42      21.407  66.395  15.683  1.00  0.00           O  
ATOM    627  OXT ALA    42      20.841  68.093  14.325  1.00  0.00           O  
TER     628      ALA    42 
ATOM    628  N   ASP    43      19.662  48.557  -2.941  1.00  0.00           N  
ATOM    629  H1  ASP    43      19.914  48.816  -1.970  1.00  0.00           H  
ATOM    630  H2  ASP    43      19.935  49.253  -3.657  1.00  0.00           H  
ATOM    631  H3  ASP    43      20.029  47.636  -3.240  1.00  0.00           H  
ATOM    632  CA  ASP    43      18.177  48.430  -3.115  1.00  0.00           C  
ATOM    633  HA  ASP    43      17.659  49.382  -3.029  1.00  0.00           H  
ATOM    634  CB  ASP    43      17.705  47.948  -4.516  1.00  0.00           C  
ATOM    635  HB2 ASP    43      16.627  48.016  -4.386  1.00  0.00           H  
ATOM    636  HB3 ASP    43      17.898  48.642  -5.332  1.00  0.00           H  
ATOM    637  CG  ASP    43      18.214  46.612  -4.849  1.00  0.00           C  
ATOM    638  OD1 ASP    43      19.106  46.087  -4.122  1.00  0.00           O  
ATOM    639  OD2 ASP    43      17.628  45.997  -5.809  1.00  0.00           O  
ATOM    640  C   ASP    43      17.626  47.541  -2.014  1.00  0.00           C  
ATOM    641  O   ASP    43      16.914  46.587  -2.179  1.00  0.00           O  
ATOM    642  N   ALA    44      18.005  47.913  -0.752  1.00  0.00           N  
ATOM    643  H   ALA    44      18.655  48.682  -0.660  1.00  0.00           H  
ATOM    644  CA  ALA    44      17.516  47.236   0.455  1.00  0.00           C  
ATOM    645  HA  ALA    44      16.480  46.961   0.272  1.00  0.00           H  
ATOM    646  CB  ALA    44      18.313  45.956   0.754  1.00  0.00           C  
ATOM    647  HB1 ALA    44      17.731  45.316   1.413  1.00  0.00           H  
ATOM    648  HB2 ALA    44      18.518  45.343  -0.122  1.00  0.00           H  
ATOM    649  HB3 ALA    44      19.270  46.252   1.180  1.00  0.00           H  
ATOM    650  C   ALA    44      17.569  48.181   1.709  1.00  0.00           C  
ATOM    651  O   ALA    44      17.924  47.877   2.854  1.00  0.00           O  
ATOM    652  N   GLU    45      17.425  49.490   1.327  1.00  0.00           N  
ATOM    653  H   GLU    45      17.180  49.725   0.374  1.00  0.00           H  
ATOM    654  CA  GLU    45      17.751  50.543   2.267  1.00  0.00           C  
ATOM    655  HA  GLU    45      17.463  50.271   3.280  1.00  0.00           H  
ATOM    656  CB  GLU    45      19.261  50.676   2.430  1.00  0.00           C  
ATOM    657  HB2 GLU    45      19.453  51.182   3.374  1.00  0.00           H  
ATOM    658  HB3 GLU    45      19.693  49.700   2.641  1.00  0.00           H  
ATOM    659  CG  GLU    45      20.068  51.381   1.346  1.00  0.00           C  
ATOM    660  HG2 GLU    45      19.673  52.350   1.047  1.00  0.00           H  
ATOM    661  HG3 GLU    45      21.045  51.686   1.715  1.00  0.00           H  
ATOM    662  CD  GLU    45      20.241  50.501   0.168  1.00  0.00           C  
ATOM    663  OE1 GLU    45      19.378  50.477  -0.781  1.00  0.00           O  
ATOM    664  OE2 GLU    45      21.272  49.758   0.175  1.00  0.00           O  
ATOM    665  C   GLU    45      17.135  51.903   2.017  1.00  0.00           C  
ATOM    666  O   GLU    45      17.220  52.844   2.821  1.00  0.00           O  
ATOM    667  N   PHE    46      16.520  52.059   0.875  1.00  0.00           N  
ATOM    668  H   PHE    46      16.290  51.186   0.418  1.00  0.00           H  
ATOM    669  CA  PHE    46      16.230  53.323   0.236  1.00  0.00           C  
ATOM    670  HA  PHE    46      16.280  54.028   1.063  1.00  0.00           H  
ATOM    671  CB  PHE    46      17.409  53.529  -0.785  1.00  0.00           C  
ATOM    672  HB2 PHE    46      18.390  53.494  -0.314  1.00  0.00           H  
ATOM    673  HB3 PHE    46      17.300  52.806  -1.591  1.00  0.00           H  
ATOM    674  CG  PHE    46      17.333  54.866  -1.398  1.00  0.00           C  
ATOM    675  CD1 PHE    46      17.219  55.999  -0.625  1.00  0.00           C  
ATOM    676  HD1 PHE    46      17.085  55.842   0.439  1.00  0.00           H  
ATOM    677  CE1 PHE    46      17.244  57.264  -1.234  1.00  0.00           C  
ATOM    678  HE1 PHE    46      17.341  58.099  -0.551  1.00  0.00           H  
ATOM    679  CZ  PHE    46      17.237  57.348  -2.606  1.00  0.00           C  
ATOM    680  HZ  PHE    46      17.404  58.331  -3.028  1.00  0.00           H  
ATOM    681  CE2 PHE    46      17.390  56.246  -3.348  1.00  0.00           C  
ATOM    682  HE2 PHE    46      17.464  56.397  -4.418  1.00  0.00           H  
ATOM    683  CD2 PHE    46      17.421  54.969  -2.813  1.00  0.00           C  
ATOM    684  HD2 PHE    46      17.489  54.092  -3.445  1.00  0.00           H  
ATOM    685  C   PHE    46      14.746  53.272  -0.228  1.00  0.00           C  
ATOM    686  O   PHE    46      13.870  52.516   0.157  1.00  0.00           O  
ATOM    687  N   ARG    47      14.519  54.129  -1.185  1.00  0.00           N  
ATOM    688  H   ARG    47      15.285  54.691  -1.532  1.00  0.00           H  
ATOM    689  CA  ARG    47      13.232  54.726  -1.576  1.00  0.00           C  
ATOM    690  HA  ARG    47      12.799  55.025  -0.625  1.00  0.00           H  
ATOM    691  CB  ARG    47      13.494  56.022  -2.308  1.00  0.00           C  
ATOM    692  HB2 ARG    47      14.003  56.710  -1.637  1.00  0.00           H  
ATOM    693  HB3 ARG    47      14.264  55.702  -3.007  1.00  0.00           H  
ATOM    694  CG  ARG    47      12.388  56.818  -2.972  1.00  0.00           C  
ATOM    695  HG2 ARG    47      12.933  57.568  -3.542  1.00  0.00           H  
ATOM    696  HG3 ARG    47      11.824  56.233  -3.696  1.00  0.00           H  
ATOM    697  CD  ARG    47      11.483  57.437  -1.972  1.00  0.00           C  
ATOM    698  HD2 ARG    47      12.061  58.179  -1.425  1.00  0.00           H  
ATOM    699  HD3 ARG    47      10.727  57.959  -2.554  1.00  0.00           H  
ATOM    700  NE  ARG    47      10.855  56.451  -1.055  1.00  0.00           N  
ATOM    701  HE  ARG    47      10.750  55.550  -1.525  1.00  0.00           H  
ATOM    702  CZ  ARG    47      10.465  56.463   0.222  1.00  0.00           C  
ATOM    703  NH1 ARG    47      10.181  55.342   0.834  1.00  0.00           N  
ATOM    704 HH11 ARG    47      10.313  54.432   0.391  1.00  0.00           H  
ATOM    705 HH12 ARG    47       9.784  55.315   1.774  1.00  0.00           H  
ATOM    706  NH2 ARG    47      10.343  57.639   0.933  1.00  0.00           N  
ATOM    707 HH21 ARG    47      10.590  58.528   0.495  1.00  0.00           H  
ATOM    708 HH22 ARG    47      10.074  57.523   1.911  1.00  0.00           H  
ATOM    709  C   ARG    47      12.304  53.768  -2.364  1.00  0.00           C  
ATOM    710  O   ARG    47      11.135  54.024  -2.510  1.00  0.00           O  
ATOM    711  N   HID    48      12.870  52.645  -2.841  1.00  0.00           N  
ATOM    712  H   HID    48      13.729  52.344  -2.401  1.00  0.00           H  
ATOM    713  CA  HID    48      12.191  51.671  -3.577  1.00  0.00           C  
ATOM    714  HA  HID    48      11.746  52.076  -4.483  1.00  0.00           H  
ATOM    715  CB  HID    48      13.191  50.640  -4.104  1.00  0.00           C  
ATOM    716  HB2 HID    48      12.594  49.776  -4.389  1.00  0.00           H  
ATOM    717  HB3 HID    48      13.696  51.013  -4.993  1.00  0.00           H  
ATOM    718  CG  HID    48      14.120  50.192  -3.018  1.00  0.00           C  
ATOM    719  ND1 HID    48      13.815  49.397  -1.927  1.00  0.00           N  
ATOM    720  HD1 HID    48      12.872  49.111  -1.637  1.00  0.00           H  
ATOM    721  CE1 HID    48      14.863  49.341  -1.159  1.00  0.00           C  
ATOM    722  HE1 HID    48      14.846  48.614  -0.362  1.00  0.00           H  
ATOM    723  NE2 HID    48      15.871  50.048  -1.679  1.00  0.00           N  
ATOM    724  CD2 HID    48      15.383  50.587  -2.801  1.00  0.00           C  
ATOM    725  HD2 HID    48      15.828  51.281  -3.512  1.00  0.00           H  
ATOM    726  C   HID    48      11.037  50.928  -2.885  1.00  0.00           C  
ATOM    727  O   HID    48      10.241  50.291  -3.525  1.00  0.00           O  
ATOM    728  N   ASP    49      10.858  51.215  -1.612  1.00  0.00           N  
ATOM    729  H   ASP    49      11.409  51.963  -1.213  1.00  0.00           H  
ATOM    730  CA  ASP    49       9.687  50.891  -0.798  1.00  0.00           C  
ATOM    731  HA  ASP    49       8.748  50.936  -1.346  1.00  0.00           H  
ATOM    732  CB  ASP    49       9.850  49.485  -0.355  1.00  0.00           C  
ATOM    733  HB2 ASP    49       9.019  49.217   0.294  1.00  0.00           H  
ATOM    734  HB3 ASP    49       9.644  48.807  -1.181  1.00  0.00           H  
ATOM    735  CG  ASP    49      11.117  49.141   0.284  1.00  0.00           C  
ATOM    736  OD1 ASP    49      11.211  49.454   1.496  1.00  0.00           O  
ATOM    737  OD2 ASP    49      11.959  48.463  -0.291  1.00  0.00           O  
ATOM    738  C   ASP    49       9.654  51.900   0.364  1.00  0.00           C  
ATOM    739  O   ASP    49      10.535  52.687   0.536  1.00  0.00           O  
ATOM    740  N   SER    50       8.599  51.784   1.242  1.00  0.00           N  
ATOM    741  H   SER    50       7.786  51.299   0.888  1.00  0.00           H  
ATOM    742  CA  SER    50       8.403  52.593   2.391  1.00  0.00           C  
ATOM    743  HA  SER    50       8.818  53.551   2.085  1.00  0.00           H  
ATOM    744  CB  SER    50       6.926  52.917   2.549  1.00  0.00           C  
ATOM    745  HB2 SER    50       6.831  53.878   3.051  1.00  0.00           H  
ATOM    746  HB3 SER    50       6.394  53.086   1.615  1.00  0.00           H  
ATOM    747  OG  SER    50       6.276  51.761   3.114  1.00  0.00           O  
ATOM    748  HG  SER    50       6.245  50.992   2.525  1.00  0.00           H  
ATOM    749  C   SER    50       9.042  52.096   3.636  1.00  0.00           C  
ATOM    750  O   SER    50       8.827  52.616   4.778  1.00  0.00           O  
ATOM    751  N   GLY    51       9.935  51.025   3.581  1.00  0.00           N  
ATOM    752  H   GLY    51      10.102  50.562   2.697  1.00  0.00           H  
ATOM    753  CA  GLY    51      10.653  50.729   4.833  1.00  0.00           C  
ATOM    754  HA2 GLY    51      10.018  50.688   5.715  1.00  0.00           H  
ATOM    755  HA3 GLY    51      11.182  49.814   4.577  1.00  0.00           H  
ATOM    756  C   GLY    51      11.735  51.804   5.150  1.00  0.00           C  
ATOM    757  O   GLY    51      12.119  52.047   6.312  1.00  0.00           O  
ATOM    758  N   TYR    52      12.009  52.619   4.153  1.00  0.00           N  
ATOM    759  H   TYR    52      11.887  52.233   3.226  1.00  0.00           H  
ATOM    760  CA  TYR    52      12.794  53.814   4.232  1.00  0.00           C  
ATOM    761  HA  TYR    52      13.658  53.572   4.847  1.00  0.00           H  
ATOM    762  CB  TYR    52      13.241  54.188   2.829  1.00  0.00           C  
ATOM    763  HB2 TYR    52      13.809  53.338   2.457  1.00  0.00           H  
ATOM    764  HB3 TYR    52      12.352  54.217   2.202  1.00  0.00           H  
ATOM    765  CG  TYR    52      14.155  55.367   2.695  1.00  0.00           C  
ATOM    766  CD1 TYR    52      13.719  56.534   2.076  1.00  0.00           C  
ATOM    767  HD1 TYR    52      12.689  56.572   1.740  1.00  0.00           H  
ATOM    768  CE1 TYR    52      14.506  57.637   2.001  1.00  0.00           C  
ATOM    769  HE1 TYR    52      14.277  58.518   1.413  1.00  0.00           H  
ATOM    770  CZ  TYR    52      15.780  57.573   2.549  1.00  0.00           C  
ATOM    771  OH  TYR    52      16.683  58.593   2.278  1.00  0.00           O  
ATOM    772  HH  TYR    52      16.285  59.311   1.763  1.00  0.00           H  
ATOM    773  CE2 TYR    52      16.204  56.495   3.221  1.00  0.00           C  
ATOM    774  HE2 TYR    52      17.234  56.512   3.557  1.00  0.00           H  
ATOM    775  CD2 TYR    52      15.357  55.439   3.363  1.00  0.00           C  
ATOM    776  HD2 TYR    52      15.639  54.491   3.806  1.00  0.00           H  
ATOM    777  C   TYR    52      12.040  54.898   4.972  1.00  0.00           C  
ATOM    778  O   TYR    52      12.618  55.953   5.267  1.00  0.00           O  
ATOM    779  N   GLU    53      10.756  54.703   5.437  1.00  0.00           N  
ATOM    780  H   GLU    53      10.193  54.081   4.873  1.00  0.00           H  
ATOM    781  CA  GLU    53      10.156  55.634   6.401  1.00  0.00           C  
ATOM    782  HA  GLU    53      10.652  56.589   6.247  1.00  0.00           H  
ATOM    783  CB  GLU    53       8.658  55.758   6.091  1.00  0.00           C  
ATOM    784  HB2 GLU    53       8.235  54.889   5.590  1.00  0.00           H  
ATOM    785  HB3 GLU    53       8.020  55.713   6.971  1.00  0.00           H  
ATOM    786  CG  GLU    53       8.172  56.919   5.212  1.00  0.00           C  
ATOM    787  HG2 GLU    53       7.090  56.970   5.109  1.00  0.00           H  
ATOM    788  HG3 GLU    53       8.474  57.811   5.757  1.00  0.00           H  
ATOM    789  CD  GLU    53       8.868  56.832   3.806  1.00  0.00           C  
ATOM    790  OE1 GLU    53       8.652  55.905   2.973  1.00  0.00           O  
ATOM    791  OE2 GLU    53       9.837  57.654   3.589  1.00  0.00           O  
ATOM    792  C   GLU    53      10.331  55.226   7.896  1.00  0.00           C  
ATOM    793  O   GLU    53      10.142  56.191   8.741  1.00  0.00           O  
ATOM    794  N   VAL    54      10.667  53.961   8.252  1.00  0.00           N  
ATOM    795  H   VAL    54      10.711  53.201   7.586  1.00  0.00           H  
ATOM    796  CA  VAL    54      11.329  53.790   9.551  1.00  0.00           C  
ATOM    797  HA  VAL    54      10.895  54.547  10.200  1.00  0.00           H  
ATOM    798  CB  VAL    54      10.938  52.398  10.093  1.00  0.00           C  
ATOM    799  HB  VAL    54      11.533  51.656   9.564  1.00  0.00           H  
ATOM    800  CG1 VAL    54      11.172  52.473  11.567  1.00  0.00           C  
ATOM    801 HG11 VAL    54      12.224  52.550  11.835  1.00  0.00           H  
ATOM    802 HG12 VAL    54      10.576  53.264  12.017  1.00  0.00           H  
ATOM    803 HG13 VAL    54      10.899  51.505  11.983  1.00  0.00           H  
ATOM    804  CG2 VAL    54       9.441  52.115   9.834  1.00  0.00           C  
ATOM    805 HG21 VAL    54       8.971  51.227  10.251  1.00  0.00           H  
ATOM    806 HG22 VAL    54       8.848  52.897  10.304  1.00  0.00           H  
ATOM    807 HG23 VAL    54       9.197  51.800   8.821  1.00  0.00           H  
ATOM    808  C   VAL    54      12.884  54.017   9.555  1.00  0.00           C  
ATOM    809  O   VAL    54      13.438  54.445  10.564  1.00  0.00           O  
ATOM    810  N   HID    55      13.513  53.724   8.399  1.00  0.00           N  
ATOM    811  H   HID    55      12.930  53.382   7.646  1.00  0.00           H  
ATOM    812  CA  HID    55      14.958  53.410   8.483  1.00  0.00           C  
ATOM    813  HA  HID    55      15.365  53.412   9.491  1.00  0.00           H  
ATOM    814  CB  HID    55      15.248  51.902   8.125  1.00  0.00           C  
ATOM    815  HB2 HID    55      15.032  51.743   7.070  1.00  0.00           H  
ATOM    816  HB3 HID    55      16.274  51.590   8.309  1.00  0.00           H  
ATOM    817  CG  HID    55      14.420  50.919   8.952  1.00  0.00           C  
ATOM    818  ND1 HID    55      14.420  50.786  10.317  1.00  0.00           N  
ATOM    819  HD1 HID    55      14.992  51.308  10.991  1.00  0.00           H  
ATOM    820  CE1 HID    55      13.511  49.808  10.649  1.00  0.00           C  
ATOM    821  HE1 HID    55      13.298  49.529  11.669  1.00  0.00           H  
ATOM    822  NE2 HID    55      12.974  49.334   9.558  1.00  0.00           N  
ATOM    823  CD2 HID    55      13.509  50.010   8.500  1.00  0.00           C  
ATOM    824  HD2 HID    55      13.097  49.987   7.493  1.00  0.00           H  
ATOM    825  C   HID    55      15.738  54.490   7.683  1.00  0.00           C  
ATOM    826  O   HID    55      16.817  54.232   7.198  1.00  0.00           O  
ATOM    827  N   HID    56      15.104  55.685   7.464  1.00  0.00           N  
ATOM    828  H   HID    56      14.102  55.816   7.439  1.00  0.00           H  
ATOM    829  CA  HID    56      15.923  56.708   6.746  1.00  0.00           C  
ATOM    830  HA  HID    56      16.137  56.348   5.743  1.00  0.00           H  
ATOM    831  CB  HID    56      15.123  58.004   6.737  1.00  0.00           C  
ATOM    832  HB2 HID    56      15.765  58.872   6.601  1.00  0.00           H  
ATOM    833  HB3 HID    56      14.460  58.027   5.874  1.00  0.00           H  
ATOM    834  CG  HID    56      14.252  58.212   7.906  1.00  0.00           C  
ATOM    835  ND1 HID    56      14.662  58.795   9.083  1.00  0.00           N  
ATOM    836  HD1 HID    56      15.563  59.262   9.237  1.00  0.00           H  
ATOM    837  CE1 HID    56      13.715  58.675   9.995  1.00  0.00           C  
ATOM    838  HE1 HID    56      13.787  59.206  10.931  1.00  0.00           H  
ATOM    839  NE2 HID    56      12.828  57.859   9.496  1.00  0.00           N  
ATOM    840  CD2 HID    56      13.013  57.649   8.156  1.00  0.00           C  
ATOM    841  HD2 HID    56      12.413  57.003   7.517  1.00  0.00           H  
ATOM    842  C   HID    56      17.343  56.975   7.378  1.00  0.00           C  
ATOM    843  O   HID    56      18.322  57.015   6.634  1.00  0.00           O  
ATOM    844  N   GLN    57      17.535  56.833   8.706  1.00  0.00           N  
ATOM    845  H   GLN    57      16.748  56.617   9.303  1.00  0.00           H  
ATOM    846  CA  GLN    57      18.830  57.170   9.261  1.00  0.00           C  
ATOM    847  HA  GLN    57      19.115  58.097   8.768  1.00  0.00           H  
ATOM    848  CB  GLN    57      18.552  57.579  10.728  1.00  0.00           C  
ATOM    849  HB2 GLN    57      17.577  58.036  10.888  1.00  0.00           H  
ATOM    850  HB3 GLN    57      18.469  56.666  11.315  1.00  0.00           H  
ATOM    851  CG  GLN    57      19.658  58.361  11.414  1.00  0.00           C  
ATOM    852  HG2 GLN    57      19.422  58.337  12.476  1.00  0.00           H  
ATOM    853  HG3 GLN    57      20.640  57.898  11.350  1.00  0.00           H  
ATOM    854  CD  GLN    57      19.874  59.776  10.962  1.00  0.00           C  
ATOM    855  OE1 GLN    57      19.416  60.199   9.937  1.00  0.00           O  
ATOM    856  NE2 GLN    57      20.541  60.609  11.743  1.00  0.00           N  
ATOM    857 HE21 GLN    57      20.543  61.597  11.530  1.00  0.00           H  
ATOM    858 HE22 GLN    57      20.969  60.220  12.573  1.00  0.00           H  
ATOM    859  C   GLN    57      19.841  56.105   9.007  1.00  0.00           C  
ATOM    860  O   GLN    57      21.054  56.348   8.988  1.00  0.00           O  
ATOM    861  N   LYS    58      19.358  54.821   8.838  1.00  0.00           N  
ATOM    862  H   LYS    58      18.361  54.720   8.705  1.00  0.00           H  
ATOM    863  CA  LYS    58      20.309  53.767   8.551  1.00  0.00           C  
ATOM    864  HA  LYS    58      21.082  53.871   9.309  1.00  0.00           H  
ATOM    865  CB  LYS    58      19.655  52.433   8.636  1.00  0.00           C  
ATOM    866  HB2 LYS    58      18.847  52.381   7.909  1.00  0.00           H  
ATOM    867  HB3 LYS    58      20.421  51.707   8.371  1.00  0.00           H  
ATOM    868  CG  LYS    58      19.043  52.118   9.992  1.00  0.00           C  
ATOM    869  HG2 LYS    58      19.685  52.517  10.775  1.00  0.00           H  
ATOM    870  HG3 LYS    58      18.060  52.561  10.136  1.00  0.00           H  
ATOM    871  CD  LYS    58      18.876  50.661  10.244  1.00  0.00           C  
ATOM    872  HD2 LYS    58      18.314  50.166   9.454  1.00  0.00           H  
ATOM    873  HD3 LYS    58      19.894  50.333  10.445  1.00  0.00           H  
ATOM    874  CE  LYS    58      18.071  50.379  11.516  1.00  0.00           C  
ATOM    875  HE2 LYS    58      18.402  51.064  12.293  1.00  0.00           H  
ATOM    876  HE3 LYS    58      17.022  50.489  11.256  1.00  0.00           H  
ATOM    877  NZ  LYS    58      18.286  48.999  12.056  1.00  0.00           N  
ATOM    878  HZ1 LYS    58      17.852  49.025  12.996  1.00  0.00           H  
ATOM    879  HZ2 LYS    58      17.900  48.257  11.445  1.00  0.00           H  
ATOM    880  HZ3 LYS    58      19.300  48.795  12.102  1.00  0.00           H  
ATOM    881  C   LYS    58      20.956  53.955   7.213  1.00  0.00           C  
ATOM    882  O   LYS    58      22.135  53.664   7.112  1.00  0.00           O  
ATOM    883  N   LEU    59      20.255  54.619   6.251  1.00  0.00           N  
ATOM    884  H   LEU    59      19.323  54.956   6.454  1.00  0.00           H  
ATOM    885  CA  LEU    59      20.898  54.992   5.054  1.00  0.00           C  
ATOM    886  HA  LEU    59      21.640  54.243   4.785  1.00  0.00           H  
ATOM    887  CB  LEU    59      19.956  55.327   3.888  1.00  0.00           C  
ATOM    888  HB2 LEU    59      19.240  54.510   3.813  1.00  0.00           H  
ATOM    889  HB3 LEU    59      19.416  56.255   4.061  1.00  0.00           H  
ATOM    890  CG  LEU    59      20.530  55.320   2.489  1.00  0.00           C  
ATOM    891  HG  LEU    59      20.888  54.308   2.312  1.00  0.00           H  
ATOM    892  CD1 LEU    59      19.391  55.661   1.552  1.00  0.00           C  
ATOM    893 HD11 LEU    59      18.917  56.640   1.529  1.00  0.00           H  
ATOM    894 HD12 LEU    59      19.846  55.756   0.568  1.00  0.00           H  
ATOM    895 HD13 LEU    59      18.710  54.812   1.546  1.00  0.00           H  
ATOM    896  CD2 LEU    59      21.679  56.260   2.290  1.00  0.00           C  
ATOM    897 HD21 LEU    59      21.419  57.311   2.403  1.00  0.00           H  
ATOM    898 HD22 LEU    59      22.491  56.021   2.973  1.00  0.00           H  
ATOM    899 HD23 LEU    59      22.077  56.261   1.277  1.00  0.00           H  
ATOM    900  C   LEU    59      21.720  56.206   5.418  1.00  0.00           C  
ATOM    901  O   LEU    59      22.903  56.118   5.279  1.00  0.00           O  
ATOM    902  N   VAL    60      21.064  57.383   5.702  1.00  0.00           N  
ATOM    903  H   VAL    60      20.054  57.355   5.727  1.00  0.00           H  
ATOM    904  CA  VAL    60      21.788  58.622   5.268  1.00  0.00           C  
ATOM    905  HA  VAL    60      22.153  58.367   4.275  1.00  0.00           H  
ATOM    906  CB  VAL    60      20.925  59.892   5.125  1.00  0.00           C  
ATOM    907  HB  VAL    60      21.590  60.621   4.665  1.00  0.00           H  
ATOM    908  CG1 VAL    60      19.764  59.570   4.242  1.00  0.00           C  
ATOM    909 HG11 VAL    60      19.305  60.486   3.875  1.00  0.00           H  
ATOM    910 HG12 VAL    60      20.049  59.003   3.358  1.00  0.00           H  
ATOM    911 HG13 VAL    60      19.093  58.986   4.869  1.00  0.00           H  
ATOM    912  CG2 VAL    60      20.425  60.494   6.422  1.00  0.00           C  
ATOM    913 HG21 VAL    60      21.222  60.710   7.131  1.00  0.00           H  
ATOM    914 HG22 VAL    60      19.973  61.466   6.233  1.00  0.00           H  
ATOM    915 HG23 VAL    60      19.767  59.737   6.842  1.00  0.00           H  
ATOM    916  C   VAL    60      23.013  58.870   6.156  1.00  0.00           C  
ATOM    917  O   VAL    60      23.894  59.633   5.794  1.00  0.00           O  
ATOM    918  N   PHE    61      22.945  58.326   7.397  1.00  0.00           N  
ATOM    919  H   PHE    61      22.377  57.514   7.596  1.00  0.00           H  
ATOM    920  CA  PHE    61      23.883  58.530   8.506  1.00  0.00           C  
ATOM    921  HA  PHE    61      24.634  59.309   8.398  1.00  0.00           H  
ATOM    922  CB  PHE    61      23.077  59.082   9.668  1.00  0.00           C  
ATOM    923  HB2 PHE    61      22.694  60.060   9.382  1.00  0.00           H  
ATOM    924  HB3 PHE    61      22.164  58.499   9.766  1.00  0.00           H  
ATOM    925  CG  PHE    61      23.662  59.181  11.034  1.00  0.00           C  
ATOM    926  CD1 PHE    61      23.589  58.083  11.884  1.00  0.00           C  
ATOM    927  HD1 PHE    61      23.006  57.222  11.582  1.00  0.00           H  
ATOM    928  CE1 PHE    61      24.238  58.159  13.102  1.00  0.00           C  
ATOM    929  HE1 PHE    61      24.223  57.402  13.877  1.00  0.00           H  
ATOM    930  CZ  PHE    61      24.993  59.281  13.363  1.00  0.00           C  
ATOM    931  HZ  PHE    61      25.514  59.283  14.314  1.00  0.00           H  
ATOM    932  CE2 PHE    61      25.025  60.432  12.531  1.00  0.00           C  
ATOM    933  HE2 PHE    61      25.709  61.229  12.794  1.00  0.00           H  
ATOM    934  CD2 PHE    61      24.266  60.345  11.358  1.00  0.00           C  
ATOM    935  HD2 PHE    61      24.329  61.174  10.663  1.00  0.00           H  
ATOM    936  C   PHE    61      24.708  57.284   8.915  1.00  0.00           C  
ATOM    937  O   PHE    61      25.660  57.362   9.712  1.00  0.00           O  
ATOM    938  N   PHE    62      24.239  56.063   8.445  1.00  0.00           N  
ATOM    939  H   PHE    62      23.424  55.963   7.854  1.00  0.00           H  
ATOM    940  CA  PHE    62      24.868  54.861   8.903  1.00  0.00           C  
ATOM    941  HA  PHE    62      25.721  55.063   9.546  1.00  0.00           H  
ATOM    942  CB  PHE    62      23.809  54.305   9.820  1.00  0.00           C  
ATOM    943  HB2 PHE    62      23.682  54.933  10.700  1.00  0.00           H  
ATOM    944  HB3 PHE    62      22.817  54.201   9.385  1.00  0.00           H  
ATOM    945  CG  PHE    62      24.181  52.909  10.382  1.00  0.00           C  
ATOM    946  CD1 PHE    62      25.090  52.894  11.504  1.00  0.00           C  
ATOM    947  HD1 PHE    62      25.558  53.844  11.733  1.00  0.00           H  
ATOM    948  CE1 PHE    62      25.534  51.718  12.063  1.00  0.00           C  
ATOM    949  HE1 PHE    62      26.090  51.740  12.993  1.00  0.00           H  
ATOM    950  CZ  PHE    62      25.005  50.523  11.547  1.00  0.00           C  
ATOM    951  HZ  PHE    62      25.335  49.600  12.008  1.00  0.00           H  
ATOM    952  CE2 PHE    62      24.025  50.495  10.522  1.00  0.00           C  
ATOM    953  HE2 PHE    62      23.481  49.601  10.242  1.00  0.00           H  
ATOM    954  CD2 PHE    62      23.708  51.688   9.947  1.00  0.00           C  
ATOM    955  HD2 PHE    62      23.024  51.675   9.107  1.00  0.00           H  
ATOM    956  C   PHE    62      25.321  53.896   7.703  1.00  0.00           C  
ATOM    957  O   PHE    62      25.905  52.847   7.847  1.00  0.00           O  
ATOM    958  N   ALA    63      25.062  54.268   6.421  1.00  0.00           N  
ATOM    959  H   ALA    63      24.617  55.164   6.274  1.00  0.00           H  
ATOM    960  CA  ALA    63      25.530  53.525   5.248  1.00  0.00           C  
ATOM    961  HA  ALA    63      25.767  52.490   5.480  1.00  0.00           H  
ATOM    962  CB  ALA    63      24.395  53.309   4.319  1.00  0.00           C  
ATOM    963  HB1 ALA    63      24.005  54.262   3.968  1.00  0.00           H  
ATOM    964  HB2 ALA    63      24.660  52.641   3.501  1.00  0.00           H  
ATOM    965  HB3 ALA    63      23.625  52.784   4.882  1.00  0.00           H  
ATOM    966  C   ALA    63      26.772  54.205   4.555  1.00  0.00           C  
ATOM    967  O   ALA    63      27.015  55.381   4.679  1.00  0.00           O  
ATOM    968  N   GLU    64      27.445  53.350   3.834  1.00  0.00           N  
ATOM    969  H   GLU    64      27.061  52.432   3.656  1.00  0.00           H  
ATOM    970  CA  GLU    64      28.876  53.471   3.590  1.00  0.00           C  
ATOM    971  HA  GLU    64      29.113  54.485   3.904  1.00  0.00           H  
ATOM    972  CB  GLU    64      29.698  52.509   4.437  1.00  0.00           C  
ATOM    973  HB2 GLU    64      29.412  52.563   5.486  1.00  0.00           H  
ATOM    974  HB3 GLU    64      29.390  51.486   4.228  1.00  0.00           H  
ATOM    975  CG  GLU    64      31.234  52.498   4.371  1.00  0.00           C  
ATOM    976  HG2 GLU    64      31.567  51.625   4.928  1.00  0.00           H  
ATOM    977  HG3 GLU    64      31.675  52.489   3.376  1.00  0.00           H  
ATOM    978  CD  GLU    64      31.816  53.700   5.080  1.00  0.00           C  
ATOM    979  OE1 GLU    64      31.944  53.785   6.360  1.00  0.00           O  
ATOM    980  OE2 GLU    64      32.125  54.723   4.409  1.00  0.00           O  
ATOM    981  C   GLU    64      29.171  53.480   2.089  1.00  0.00           C  
ATOM    982  O   GLU    64      30.197  53.980   1.592  1.00  0.00           O  
ATOM    983  N   ASP    65      28.281  52.687   1.386  1.00  0.00           N  
ATOM    984  H   ASP    65      27.604  52.153   1.913  1.00  0.00           H  
ATOM    985  CA  ASP    65      28.504  52.203   0.021  1.00  0.00           C  
ATOM    986  HA  ASP    65      29.131  52.929  -0.492  1.00  0.00           H  
ATOM    987  CB  ASP    65      29.317  50.914   0.128  1.00  0.00           C  
ATOM    988  HB2 ASP    65      29.756  50.684  -0.842  1.00  0.00           H  
ATOM    989  HB3 ASP    65      30.166  51.211   0.741  1.00  0.00           H  
ATOM    990  CG  ASP    65      28.759  49.729   0.809  1.00  0.00           C  
ATOM    991  OD1 ASP    65      27.470  49.526   0.882  1.00  0.00           O  
ATOM    992  OD2 ASP    65      29.465  48.761   1.039  1.00  0.00           O  
ATOM    993  C   ASP    65      27.190  52.124  -0.812  1.00  0.00           C  
ATOM    994  O   ASP    65      27.068  51.262  -1.645  1.00  0.00           O  
ATOM    995  N   VAL    66      26.329  53.112  -0.626  1.00  0.00           N  
ATOM    996  H   VAL    66      26.533  53.838   0.047  1.00  0.00           H  
ATOM    997  CA  VAL    66      25.037  53.215  -1.286  1.00  0.00           C  
ATOM    998  HA  VAL    66      24.783  52.245  -1.709  1.00  0.00           H  
ATOM    999  CB  VAL    66      23.939  53.656  -0.298  1.00  0.00           C  
ATOM   1000  HB  VAL    66      24.211  54.667  -0.002  1.00  0.00           H  
ATOM   1001  CG1 VAL    66      22.476  53.699  -0.884  1.00  0.00           C  
ATOM   1002 HG11 VAL    66      21.914  54.362  -0.229  1.00  0.00           H  
ATOM   1003 HG12 VAL    66      22.550  54.046  -1.912  1.00  0.00           H  
ATOM   1004 HG13 VAL    66      21.966  52.740  -0.934  1.00  0.00           H  
ATOM   1005  CG2 VAL    66      23.877  52.842   0.936  1.00  0.00           C  
ATOM   1006 HG21 VAL    66      23.938  51.782   0.699  1.00  0.00           H  
ATOM   1007 HG22 VAL    66      24.766  53.094   1.510  1.00  0.00           H  
ATOM   1008 HG23 VAL    66      22.995  53.020   1.548  1.00  0.00           H  
ATOM   1009  C   VAL    66      25.107  54.168  -2.536  1.00  0.00           C  
ATOM   1010  O   VAL    66      25.275  55.381  -2.376  1.00  0.00           O  
ATOM   1011  N   GLY    67      24.902  53.523  -3.695  1.00  0.00           N  
ATOM   1012  H   GLY    67      24.796  52.518  -3.641  1.00  0.00           H  
ATOM   1013  CA  GLY    67      24.902  54.219  -4.988  1.00  0.00           C  
ATOM   1014  HA2 GLY    67      24.016  53.796  -5.457  1.00  0.00           H  
ATOM   1015  HA3 GLY    67      24.812  55.299  -4.887  1.00  0.00           H  
ATOM   1016  C   GLY    67      26.140  53.823  -5.661  1.00  0.00           C  
ATOM   1017  O   GLY    67      26.551  52.663  -5.655  1.00  0.00           O  
ATOM   1018  N   SER    68      26.794  54.851  -6.449  1.00  0.00           N  
ATOM   1019  H   SER    68      26.397  55.781  -6.450  1.00  0.00           H  
ATOM   1020  CA  SER    68      28.184  54.754  -6.971  1.00  0.00           C  
ATOM   1021  HA  SER    68      28.389  53.689  -7.050  1.00  0.00           H  
ATOM   1022  CB  SER    68      28.214  55.203  -8.489  1.00  0.00           C  
ATOM   1023  HB2 SER    68      29.254  55.287  -8.797  1.00  0.00           H  
ATOM   1024  HB3 SER    68      27.639  54.506  -9.094  1.00  0.00           H  
ATOM   1025  OG  SER    68      27.596  56.443  -8.692  1.00  0.00           O  
ATOM   1026  HG  SER    68      26.650  56.230  -8.716  1.00  0.00           H  
ATOM   1027  C   SER    68      29.203  55.499  -6.091  1.00  0.00           C  
ATOM   1028  O   SER    68      30.375  55.190  -5.989  1.00  0.00           O  
ATOM   1029  N   ASN    69      28.729  56.565  -5.425  1.00  0.00           N  
ATOM   1030  H   ASN    69      27.761  56.858  -5.456  1.00  0.00           H  
ATOM   1031  CA  ASN    69      29.568  57.293  -4.494  1.00  0.00           C  
ATOM   1032  HA  ASN    69      30.504  57.524  -4.998  1.00  0.00           H  
ATOM   1033  CB  ASN    69      28.853  58.609  -4.077  1.00  0.00           C  
ATOM   1034  HB2 ASN    69      28.321  58.993  -4.945  1.00  0.00           H  
ATOM   1035  HB3 ASN    69      28.172  58.512  -3.234  1.00  0.00           H  
ATOM   1036  CG  ASN    69      29.823  59.695  -3.659  1.00  0.00           C  
ATOM   1037  OD1 ASN    69      30.070  59.782  -2.507  1.00  0.00           O  
ATOM   1038  ND2 ASN    69      30.342  60.565  -4.527  1.00  0.00           N  
ATOM   1039 HD21 ASN    69      31.035  61.205  -4.164  1.00  0.00           H  
ATOM   1040 HD22 ASN    69      30.141  60.420  -5.507  1.00  0.00           H  
ATOM   1041  C   ASN    69      29.921  56.448  -3.277  1.00  0.00           C  
ATOM   1042  O   ASN    69      29.192  55.495  -2.873  1.00  0.00           O  
ATOM   1043  N   LYS    70      31.106  56.709  -2.612  1.00  0.00           N  
ATOM   1044  H   LYS    70      31.643  57.540  -2.818  1.00  0.00           H  
ATOM   1045  CA  LYS    70      31.556  55.952  -1.465  1.00  0.00           C  
ATOM   1046  HA  LYS    70      31.257  54.907  -1.510  1.00  0.00           H  
ATOM   1047  CB  LYS    70      33.056  56.057  -1.148  1.00  0.00           C  
ATOM   1048  HB2 LYS    70      33.369  57.061  -0.870  1.00  0.00           H  
ATOM   1049  HB3 LYS    70      33.165  55.500  -0.219  1.00  0.00           H  
ATOM   1050  CG  LYS    70      34.049  55.286  -2.023  1.00  0.00           C  
ATOM   1051  HG2 LYS    70      34.603  55.837  -2.781  1.00  0.00           H  
ATOM   1052  HG3 LYS    70      34.783  54.872  -1.335  1.00  0.00           H  
ATOM   1053  CD  LYS    70      33.557  54.072  -2.785  1.00  0.00           C  
ATOM   1054  HD2 LYS    70      32.856  53.466  -2.214  1.00  0.00           H  
ATOM   1055  HD3 LYS    70      33.063  54.467  -3.670  1.00  0.00           H  
ATOM   1056  CE  LYS    70      34.727  53.206  -3.418  1.00  0.00           C  
ATOM   1057  HE2 LYS    70      35.436  53.818  -3.971  1.00  0.00           H  
ATOM   1058  HE3 LYS    70      35.286  52.723  -2.620  1.00  0.00           H  
ATOM   1059  NZ  LYS    70      34.088  52.109  -4.233  1.00  0.00           N  
ATOM   1060  HZ1 LYS    70      34.935  51.606  -4.554  1.00  0.00           H  
ATOM   1061  HZ2 LYS    70      33.647  51.368  -3.660  1.00  0.00           H  
ATOM   1062  HZ3 LYS    70      33.420  52.529  -4.904  1.00  0.00           H  
ATOM   1063  C   LYS    70      30.894  56.639  -0.195  1.00  0.00           C  
ATOM   1064  O   LYS    70      31.490  56.999   0.836  1.00  0.00           O  
ATOM   1065  N   GLY    71      29.536  56.617  -0.158  1.00  0.00           N  
ATOM   1066  H   GLY    71      28.978  56.109  -0.831  1.00  0.00           H  
ATOM   1067  CA  GLY    71      28.878  57.028   1.043  1.00  0.00           C  
ATOM   1068  HA2 GLY    71      29.198  56.349   1.830  1.00  0.00           H  
ATOM   1069  HA3 GLY    71      29.244  57.989   1.395  1.00  0.00           H  
ATOM   1070  C   GLY    71      27.360  57.133   0.854  1.00  0.00           C  
ATOM   1071  O   GLY    71      26.743  56.129   0.468  1.00  0.00           O  
ATOM   1072  N   ALA    72      26.757  58.266   1.220  1.00  0.00           N  
ATOM   1073  H   ALA    72      27.229  59.016   1.706  1.00  0.00           H  
ATOM   1074  CA  ALA    72      25.291  58.352   1.367  1.00  0.00           C  
ATOM   1075  HA  ALA    72      24.761  57.771   0.615  1.00  0.00           H  
ATOM   1076  CB  ALA    72      24.918  57.969   2.810  1.00  0.00           C  
ATOM   1077  HB1 ALA    72      23.830  57.946   2.775  1.00  0.00           H  
ATOM   1078  HB2 ALA    72      25.203  56.929   2.954  1.00  0.00           H  
ATOM   1079  HB3 ALA    72      25.243  58.639   3.604  1.00  0.00           H  
ATOM   1080  C   ALA    72      24.736  59.722   0.919  1.00  0.00           C  
ATOM   1081  O   ALA    72      23.643  60.065   1.274  1.00  0.00           O  
ATOM   1082  N   ILE    73      25.470  60.402   0.017  1.00  0.00           N  
ATOM   1083  H   ILE    73      26.357  60.000  -0.254  1.00  0.00           H  
ATOM   1084  CA  ILE    73      24.946  61.574  -0.663  1.00  0.00           C  
ATOM   1085  HA  ILE    73      24.629  62.192   0.175  1.00  0.00           H  
ATOM   1086  CB  ILE    73      26.133  62.231  -1.440  1.00  0.00           C  
ATOM   1087  HB  ILE    73      26.965  62.444  -0.772  1.00  0.00           H  
ATOM   1088  CG2 ILE    73      26.589  61.426  -2.651  1.00  0.00           C  
ATOM   1089 HG21 ILE    73      25.782  61.186  -3.340  1.00  0.00           H  
ATOM   1090 HG22 ILE    73      27.300  61.988  -3.254  1.00  0.00           H  
ATOM   1091 HG23 ILE    73      27.062  60.512  -2.296  1.00  0.00           H  
ATOM   1092  CG1 ILE    73      25.836  63.663  -1.840  1.00  0.00           C  
ATOM   1093 HG12 ILE    73      25.007  63.613  -2.543  1.00  0.00           H  
ATOM   1094 HG13 ILE    73      25.524  64.175  -0.931  1.00  0.00           H  
ATOM   1095  CD1 ILE    73      26.963  64.376  -2.603  1.00  0.00           C  
ATOM   1096 HD11 ILE    73      27.963  64.367  -2.174  1.00  0.00           H  
ATOM   1097 HD12 ILE    73      26.882  64.056  -3.640  1.00  0.00           H  
ATOM   1098 HD13 ILE    73      26.695  65.419  -2.761  1.00  0.00           H  
ATOM   1099  C   ILE    73      23.695  61.307  -1.529  1.00  0.00           C  
ATOM   1100  O   ILE    73      22.937  62.234  -1.875  1.00  0.00           O  
ATOM   1101  N   ILE    74      23.394  60.011  -1.929  1.00  0.00           N  
ATOM   1102  H   ILE    74      24.198  59.398  -1.929  1.00  0.00           H  
ATOM   1103  CA  ILE    74      22.202  59.483  -2.657  1.00  0.00           C  
ATOM   1104  HA  ILE    74      22.242  59.993  -3.617  1.00  0.00           H  
ATOM   1105  CB  ILE    74      22.259  57.973  -2.924  1.00  0.00           C  
ATOM   1106  HB  ILE    74      23.222  57.813  -3.406  1.00  0.00           H  
ATOM   1107  CG2 ILE    74      22.330  57.191  -1.601  1.00  0.00           C  
ATOM   1108 HG21 ILE    74      21.418  57.216  -1.009  1.00  0.00           H  
ATOM   1109 HG22 ILE    74      22.748  56.204  -1.792  1.00  0.00           H  
ATOM   1110 HG23 ILE    74      23.000  57.507  -0.804  1.00  0.00           H  
ATOM   1111  CG1 ILE    74      21.158  57.486  -3.866  1.00  0.00           C  
ATOM   1112 HG12 ILE    74      20.178  57.799  -3.511  1.00  0.00           H  
ATOM   1113 HG13 ILE    74      21.361  58.043  -4.779  1.00  0.00           H  
ATOM   1114  CD1 ILE    74      21.198  56.005  -4.363  1.00  0.00           C  
ATOM   1115 HD11 ILE    74      22.148  55.942  -4.890  1.00  0.00           H  
ATOM   1116 HD12 ILE    74      21.058  55.314  -3.533  1.00  0.00           H  
ATOM   1117 HD13 ILE    74      20.367  55.946  -5.063  1.00  0.00           H  
ATOM   1118  C   ILE    74      20.810  59.881  -2.047  1.00  0.00           C  
ATOM   1119  O   ILE    74      19.985  60.506  -2.656  1.00  0.00           O  
ATOM   1120  N   GLY    75      20.783  59.748  -0.666  1.00  0.00           N  
ATOM   1121  H   GLY    75      21.476  59.103  -0.311  1.00  0.00           H  
ATOM   1122  CA  GLY    75      19.649  60.109   0.207  1.00  0.00           C  
ATOM   1123  HA2 GLY    75      18.721  59.973  -0.344  1.00  0.00           H  
ATOM   1124  HA3 GLY    75      19.653  59.413   1.042  1.00  0.00           H  
ATOM   1125  C   GLY    75      19.653  61.507   0.719  1.00  0.00           C  
ATOM   1126  O   GLY    75      18.535  62.077   0.812  1.00  0.00           O  
ATOM   1127  N   LEU    76      20.818  62.112   1.000  1.00  0.00           N  
ATOM   1128  H   LEU    76      21.649  61.586   0.765  1.00  0.00           H  
ATOM   1129  CA  LEU    76      20.839  63.567   1.223  1.00  0.00           C  
ATOM   1130  HA  LEU    76      20.196  63.797   2.070  1.00  0.00           H  
ATOM   1131  CB  LEU    76      22.222  64.081   1.546  1.00  0.00           C  
ATOM   1132  HB2 LEU    76      22.829  63.954   0.652  1.00  0.00           H  
ATOM   1133  HB3 LEU    76      22.185  65.158   1.696  1.00  0.00           H  
ATOM   1134  CG  LEU    76      22.938  63.363   2.711  1.00  0.00           C  
ATOM   1135  HG  LEU    76      22.871  62.281   2.616  1.00  0.00           H  
ATOM   1136  CD1 LEU    76      24.454  63.671   2.771  1.00  0.00           C  
ATOM   1137 HD11 LEU    76      24.946  63.832   1.813  1.00  0.00           H  
ATOM   1138 HD12 LEU    76      24.517  64.627   3.288  1.00  0.00           H  
ATOM   1139 HD13 LEU    76      25.039  62.945   3.332  1.00  0.00           H  
ATOM   1140  CD2 LEU    76      22.477  63.627   4.136  1.00  0.00           C  
ATOM   1141 HD21 LEU    76      22.626  64.635   4.517  1.00  0.00           H  
ATOM   1142 HD22 LEU    76      21.463  63.244   4.227  1.00  0.00           H  
ATOM   1143 HD23 LEU    76      23.180  63.137   4.807  1.00  0.00           H  
ATOM   1144  C   LEU    76      20.157  64.252   0.073  1.00  0.00           C  
ATOM   1145  O   LEU    76      19.215  65.034   0.250  1.00  0.00           O  
ATOM   1146  N   MET    77      20.553  63.952  -1.173  1.00  0.00           N  
ATOM   1147  H   MET    77      21.253  63.233  -1.297  1.00  0.00           H  
ATOM   1148  CA  MET    77      20.096  64.776  -2.385  1.00  0.00           C  
ATOM   1149  HA  MET    77      20.136  65.830  -2.118  1.00  0.00           H  
ATOM   1150  CB  MET    77      21.091  64.458  -3.485  1.00  0.00           C  
ATOM   1151  HB2 MET    77      22.065  64.270  -3.038  1.00  0.00           H  
ATOM   1152  HB3 MET    77      20.692  63.479  -3.743  1.00  0.00           H  
ATOM   1153  CG  MET    77      21.087  65.384  -4.696  1.00  0.00           C  
ATOM   1154  HG2 MET    77      21.678  64.899  -5.469  1.00  0.00           H  
ATOM   1155  HG3 MET    77      20.152  65.368  -5.251  1.00  0.00           H  
ATOM   1156  SD  MET    77      21.699  67.089  -4.281  1.00  0.00           S  
ATOM   1157  CE  MET    77      23.498  66.714  -4.438  1.00  0.00           C  
ATOM   1158  HE1 MET    77      24.019  67.659  -4.574  1.00  0.00           H  
ATOM   1159  HE2 MET    77      23.761  66.254  -3.488  1.00  0.00           H  
ATOM   1160  HE3 MET    77      23.682  66.013  -5.249  1.00  0.00           H  
ATOM   1161  C   MET    77      18.627  64.520  -2.813  1.00  0.00           C  
ATOM   1162  O   MET    77      17.942  65.452  -3.274  1.00  0.00           O  
ATOM   1163  N   VAL    78      18.052  63.306  -2.508  1.00  0.00           N  
ATOM   1164  H   VAL    78      18.569  62.626  -1.967  1.00  0.00           H  
ATOM   1165  CA  VAL    78      16.615  63.156  -2.591  1.00  0.00           C  
ATOM   1166  HA  VAL    78      16.262  63.744  -3.435  1.00  0.00           H  
ATOM   1167  CB  VAL    78      16.259  61.708  -2.901  1.00  0.00           C  
ATOM   1168  HB  VAL    78      16.761  61.074  -2.173  1.00  0.00           H  
ATOM   1169  CG1 VAL    78      14.754  61.376  -2.826  1.00  0.00           C  
ATOM   1170 HG11 VAL    78      14.384  61.329  -1.804  1.00  0.00           H  
ATOM   1171 HG12 VAL    78      14.104  62.064  -3.363  1.00  0.00           H  
ATOM   1172 HG13 VAL    78      14.542  60.390  -3.236  1.00  0.00           H  
ATOM   1173  CG2 VAL    78      16.667  61.459  -4.316  1.00  0.00           C  
ATOM   1174 HG21 VAL    78      16.159  62.047  -5.078  1.00  0.00           H  
ATOM   1175 HG22 VAL    78      17.744  61.584  -4.417  1.00  0.00           H  
ATOM   1176 HG23 VAL    78      16.467  60.433  -4.616  1.00  0.00           H  
ATOM   1177  C   VAL    78      15.833  63.811  -1.405  1.00  0.00           C  
ATOM   1178  O   VAL    78      14.658  64.102  -1.597  1.00  0.00           O  
ATOM   1179  N   GLY    79      16.454  64.251  -0.292  1.00  0.00           N  
ATOM   1180  H   GLY    79      17.446  64.123  -0.150  1.00  0.00           H  
ATOM   1181  CA  GLY    79      15.675  65.151   0.578  1.00  0.00           C  
ATOM   1182  HA2 GLY    79      14.774  64.594   0.826  1.00  0.00           H  
ATOM   1183  HA3 GLY    79      16.214  65.358   1.499  1.00  0.00           H  
ATOM   1184  C   GLY    79      15.298  66.473  -0.046  1.00  0.00           C  
ATOM   1185  O   GLY    79      14.403  67.131   0.488  1.00  0.00           O  
ATOM   1186  N   GLY    80      16.051  66.835  -1.100  1.00  0.00           N  
ATOM   1187  H   GLY    80      16.878  66.337  -1.403  1.00  0.00           H  
ATOM   1188  CA  GLY    80      15.570  67.924  -1.956  1.00  0.00           C  
ATOM   1189  HA2 GLY    80      15.503  68.757  -1.260  1.00  0.00           H  
ATOM   1190  HA3 GLY    80      16.372  68.185  -2.643  1.00  0.00           H  
ATOM   1191  C   GLY    80      14.344  67.809  -2.891  1.00  0.00           C  
ATOM   1192  O   GLY    80      13.738  68.817  -3.232  1.00  0.00           O  
ATOM   1193  N   VAL    81      13.923  66.543  -3.184  1.00  0.00           N  
ATOM   1194  H   VAL    81      14.533  65.749  -3.041  1.00  0.00           H  
ATOM   1195  CA  VAL    81      12.857  66.355  -4.098  1.00  0.00           C  
ATOM   1196  HA  VAL    81      12.493  67.272  -4.556  1.00  0.00           H  
ATOM   1197  CB  VAL    81      13.298  65.543  -5.306  1.00  0.00           C  
ATOM   1198  HB  VAL    81      13.552  64.525  -5.019  1.00  0.00           H  
ATOM   1199  CG1 VAL    81      12.261  65.374  -6.394  1.00  0.00           C  
ATOM   1200 HG11 VAL    81      12.554  65.951  -7.268  1.00  0.00           H  
ATOM   1201 HG12 VAL    81      12.017  64.331  -6.588  1.00  0.00           H  
ATOM   1202 HG13 VAL    81      11.289  65.719  -6.048  1.00  0.00           H  
ATOM   1203  CG2 VAL    81      14.577  66.135  -5.846  1.00  0.00           C  
ATOM   1204 HG21 VAL    81      14.913  65.558  -6.705  1.00  0.00           H  
ATOM   1205 HG22 VAL    81      14.391  67.143  -6.211  1.00  0.00           H  
ATOM   1206 HG23 VAL    81      15.373  66.113  -5.104  1.00  0.00           H  
ATOM   1207  C   VAL    81      11.577  65.884  -3.348  1.00  0.00           C  
ATOM   1208  O   VAL    81      10.469  66.049  -3.775  1.00  0.00           O  
ATOM   1209  N   VAL    82      11.693  65.493  -2.058  1.00  0.00           N  
ATOM   1210  H   VAL    82      12.589  65.348  -1.611  1.00  0.00           H  
ATOM   1211  CA  VAL    82      10.547  65.510  -1.165  1.00  0.00           C  
ATOM   1212  HA  VAL    82       9.775  65.011  -1.745  1.00  0.00           H  
ATOM   1213  CB  VAL    82      10.585  64.682   0.041  1.00  0.00           C  
ATOM   1214  HB  VAL    82       9.585  64.564   0.452  1.00  0.00           H  
ATOM   1215  CG1 VAL    82      11.131  63.218  -0.098  1.00  0.00           C  
ATOM   1216 HG11 VAL    82      12.208  63.141  -0.238  1.00  0.00           H  
ATOM   1217 HG12 VAL    82      10.931  62.585   0.764  1.00  0.00           H  
ATOM   1218 HG13 VAL    82      10.573  62.882  -0.970  1.00  0.00           H  
ATOM   1219  CG2 VAL    82      11.411  65.255   1.175  1.00  0.00           C  
ATOM   1220 HG21 VAL    82      11.124  64.739   2.090  1.00  0.00           H  
ATOM   1221 HG22 VAL    82      12.467  65.067   0.987  1.00  0.00           H  
ATOM   1222 HG23 VAL    82      11.172  66.291   1.404  1.00  0.00           H  
ATOM   1223  C   VAL    82      10.046  66.910  -0.817  1.00  0.00           C  
ATOM   1224  O   VAL    82       9.031  67.033  -0.145  1.00  0.00           O  
ATOM   1225  N   ILE    83      10.801  67.959  -1.191  1.00  0.00           N  
ATOM   1226  H   ILE    83      11.686  67.764  -1.640  1.00  0.00           H  
ATOM   1227  CA  ILE    83      10.391  69.338  -0.958  1.00  0.00           C  
ATOM   1228  HA  ILE    83       9.417  69.250  -0.482  1.00  0.00           H  
ATOM   1229  CB  ILE    83      11.343  70.133  -0.098  1.00  0.00           C  
ATOM   1230  HB  ILE    83      12.383  70.069  -0.411  1.00  0.00           H  
ATOM   1231  CG2 ILE    83      11.145  71.652  -0.146  1.00  0.00           C  
ATOM   1232 HG21 ILE    83      10.181  72.112   0.061  1.00  0.00           H  
ATOM   1233 HG22 ILE    83      11.899  72.126   0.479  1.00  0.00           H  
ATOM   1234 HG23 ILE    83      11.446  72.015  -1.127  1.00  0.00           H  
ATOM   1235  CG1 ILE    83      11.278  69.775   1.414  1.00  0.00           C  
ATOM   1236 HG12 ILE    83      10.439  70.305   1.860  1.00  0.00           H  
ATOM   1237 HG13 ILE    83      11.080  68.719   1.592  1.00  0.00           H  
ATOM   1238  CD1 ILE    83      12.499  70.000   2.206  1.00  0.00           C  
ATOM   1239 HD11 ILE    83      13.357  69.544   1.717  1.00  0.00           H  
ATOM   1240 HD12 ILE    83      12.673  71.061   2.370  1.00  0.00           H  
ATOM   1241 HD13 ILE    83      12.376  69.575   3.200  1.00  0.00           H  
ATOM   1242  C   ILE    83      10.082  70.048  -2.304  1.00  0.00           C  
ATOM   1243  O   ILE    83      10.820  69.891  -3.299  1.00  0.00           O  
ATOM   1244  N   ALA    84       8.872  70.616  -2.371  1.00  0.00           N  
ATOM   1245  H   ALA    84       8.217  70.394  -1.634  1.00  0.00           H  
ATOM   1246  CA  ALA    84       8.668  71.780  -3.215  1.00  0.00           C  
ATOM   1247  HA  ALA    84       9.522  72.450  -3.149  1.00  0.00           H  
ATOM   1248  CB  ALA    84       8.375  71.296  -4.702  1.00  0.00           C  
ATOM   1249  HB1 ALA    84       9.315  71.205  -5.243  1.00  0.00           H  
ATOM   1250  HB2 ALA    84       7.807  70.369  -4.661  1.00  0.00           H  
ATOM   1251  HB3 ALA    84       7.632  71.958  -5.141  1.00  0.00           H  
ATOM   1252  C   ALA    84       7.491  72.548  -2.562  1.00  0.00           C  
ATOM   1253  O   ALA    84       6.449  71.938  -2.335  1.00  0.00           O  
ATOM   1254  OXT ALA    84       7.732  73.710  -2.130  1.00  0.00           O  
TER    1255      ALA    84 
END   
