# Supplementary material for: Exploring Structural Insights of Aβ42 and α-Synuclein Monomers and Heterodimer: A Comparative Study Using Implicit and Explicit Solvent Simulations
Source: J Phys Chem B. 2024 May 3;128(19):4655–69. doi: 10.1021/acs.jpcb.4c00503 (PMC11103699; doi:10.1021/acs.jpcb.4c00503)
Supplement: Supplementary file 3 — jp4c00503_si_003.zip [file jp4c00503_si_003.zip › rep/9_ab42_dimer_1_FINAL5.pdb]

CRYST1   66.535   71.347   63.854  90.00  90.00  90.00               1
ATOM      1  N   ASP     1       9.140  22.944   5.373  1.00  0.00           N  
ATOM      2  H1  ASP     1       9.968  22.323   5.409  1.00  0.00           H  
ATOM      3  H2  ASP     1       8.414  22.415   4.857  1.00  0.00           H  
ATOM      4  H3  ASP     1       8.598  23.159   6.229  1.00  0.00           H  
ATOM      5  CA  ASP     1       9.383  24.055   4.469  1.00  0.00           C  
ATOM      6  HA  ASP     1      10.185  24.639   4.914  1.00  0.00           H  
ATOM      7  CB  ASP     1       9.913  23.628   3.055  1.00  0.00           C  
ATOM      8  HB2 ASP     1       9.180  23.165   2.397  1.00  0.00           H  
ATOM      9  HB3 ASP     1      10.202  24.566   2.586  1.00  0.00           H  
ATOM     10  CG  ASP     1      11.098  22.698   3.057  1.00  0.00           C  
ATOM     11  OD1 ASP     1      11.836  22.620   2.068  1.00  0.00           O  
ATOM     12  OD2 ASP     1      11.303  21.969   4.104  1.00  0.00           O  
ATOM     13  C   ASP     1       8.224  25.011   4.378  1.00  0.00           C  
ATOM     14  O   ASP     1       7.033  24.580   4.315  1.00  0.00           O  
ATOM     15  N   ALA     2       8.551  26.301   4.126  1.00  0.00           N  
ATOM     16  H   ALA     2       9.524  26.554   4.017  1.00  0.00           H  
ATOM     17  CA  ALA     2       7.560  27.408   4.138  1.00  0.00           C  
ATOM     18  HA  ALA     2       8.016  28.387   4.272  1.00  0.00           H  
ATOM     19  CB  ALA     2       6.686  27.344   2.908  1.00  0.00           C  
ATOM     20  HB1 ALA     2       7.247  27.268   1.978  1.00  0.00           H  
ATOM     21  HB2 ALA     2       6.034  26.481   3.023  1.00  0.00           H  
ATOM     22  HB3 ALA     2       6.072  28.240   2.832  1.00  0.00           H  
ATOM     23  C   ALA     2       6.777  27.373   5.440  1.00  0.00           C  
ATOM     24  O   ALA     2       5.581  27.109   5.437  1.00  0.00           O  
ATOM     25  N   GLU     3       7.425  27.649   6.579  1.00  0.00           N  
ATOM     26  H   GLU     3       8.396  27.925   6.531  1.00  0.00           H  
ATOM     27  CA  GLU     3       6.874  27.426   7.905  1.00  0.00           C  
ATOM     28  HA  GLU     3       6.512  26.400   7.937  1.00  0.00           H  
ATOM     29  CB  GLU     3       8.054  27.553   8.952  1.00  0.00           C  
ATOM     30  HB2 GLU     3       8.875  28.076   8.466  1.00  0.00           H  
ATOM     31  HB3 GLU     3       7.663  28.111   9.801  1.00  0.00           H  
ATOM     32  CG  GLU     3       8.498  26.102   9.352  1.00  0.00           C  
ATOM     33  HG2 GLU     3       9.258  26.248  10.117  1.00  0.00           H  
ATOM     34  HG3 GLU     3       7.762  25.362   9.657  1.00  0.00           H  
ATOM     35  CD  GLU     3       9.136  25.390   8.169  1.00  0.00           C  
ATOM     36  OE1 GLU     3       8.536  24.471   7.581  1.00  0.00           O  
ATOM     37  OE2 GLU     3      10.317  25.727   7.835  1.00  0.00           O  
ATOM     38  C   GLU     3       5.749  28.331   8.208  1.00  0.00           C  
ATOM     39  O   GLU     3       4.854  27.882   8.911  1.00  0.00           O  
ATOM     40  N   PHE     4       5.664  29.589   7.594  1.00  0.00           N  
ATOM     41  H   PHE     4       6.386  29.875   6.946  1.00  0.00           H  
ATOM     42  CA  PHE     4       4.560  30.402   7.716  1.00  0.00           C  
ATOM     43  HA  PHE     4       4.417  30.769   8.730  1.00  0.00           H  
ATOM     44  CB  PHE     4       4.667  31.617   6.830  1.00  0.00           C  
ATOM     45  HB2 PHE     4       3.905  32.323   7.153  1.00  0.00           H  
ATOM     46  HB3 PHE     4       5.649  31.995   7.105  1.00  0.00           H  
ATOM     47  CG  PHE     4       4.757  31.460   5.339  1.00  0.00           C  
ATOM     48  CD1 PHE     4       6.012  31.165   4.788  1.00  0.00           C  
ATOM     49  HD1 PHE     4       6.789  31.182   5.543  1.00  0.00           H  
ATOM     50  CE1 PHE     4       6.180  31.044   3.402  1.00  0.00           C  
ATOM     51  HE1 PHE     4       7.166  30.918   2.972  1.00  0.00           H  
ATOM     52  CZ  PHE     4       4.993  31.101   2.591  1.00  0.00           C  
ATOM     53  HZ  PHE     4       5.070  30.977   1.518  1.00  0.00           H  
ATOM     54  CE2 PHE     4       3.751  31.438   3.202  1.00  0.00           C  
ATOM     55  HE2 PHE     4       2.938  31.724   2.545  1.00  0.00           H  
ATOM     56  CD2 PHE     4       3.652  31.732   4.548  1.00  0.00           C  
ATOM     57  HD2 PHE     4       2.703  32.038   4.972  1.00  0.00           H  
ATOM     58  C   PHE     4       3.244  29.652   7.259  1.00  0.00           C  
ATOM     59  O   PHE     4       2.137  30.080   7.444  1.00  0.00           O  
ATOM     60  N   ARG     5       3.320  28.424   6.715  1.00  0.00           N  
ATOM     61  H   ARG     5       4.216  28.076   6.400  1.00  0.00           H  
ATOM     62  CA  ARG     5       2.195  27.557   6.261  1.00  0.00           C  
ATOM     63  HA  ARG     5       1.238  28.075   6.266  1.00  0.00           H  
ATOM     64  CB  ARG     5       2.519  27.157   4.839  1.00  0.00           C  
ATOM     65  HB2 ARG     5       3.377  26.490   4.774  1.00  0.00           H  
ATOM     66  HB3 ARG     5       1.715  26.501   4.513  1.00  0.00           H  
ATOM     67  CG  ARG     5       2.474  28.294   3.764  1.00  0.00           C  
ATOM     68  HG2 ARG     5       1.555  28.847   3.948  1.00  0.00           H  
ATOM     69  HG3 ARG     5       3.292  29.005   3.864  1.00  0.00           H  
ATOM     70  CD  ARG     5       2.511  27.601   2.386  1.00  0.00           C  
ATOM     71  HD2 ARG     5       3.400  26.997   2.217  1.00  0.00           H  
ATOM     72  HD3 ARG     5       1.653  26.951   2.230  1.00  0.00           H  
ATOM     73  NE  ARG     5       2.507  28.671   1.360  1.00  0.00           N  
ATOM     74  HE  ARG     5       1.707  29.283   1.189  1.00  0.00           H  
ATOM     75  CZ  ARG     5       3.350  28.777   0.374  1.00  0.00           C  
ATOM     76  NH1 ARG     5       4.093  27.708   0.035  1.00  0.00           N  
ATOM     77 HH11 ARG     5       3.775  26.770   0.285  1.00  0.00           H  
ATOM     78 HH12 ARG     5       4.824  27.740  -0.676  1.00  0.00           H  
ATOM     79  NH2 ARG     5       3.539  29.912  -0.336  1.00  0.00           N  
ATOM     80 HH21 ARG     5       2.930  30.679  -0.049  1.00  0.00           H  
ATOM     81 HH22 ARG     5       4.139  29.923  -1.162  1.00  0.00           H  
ATOM     82  C   ARG     5       2.012  26.325   7.098  1.00  0.00           C  
ATOM     83  O   ARG     5       0.996  25.648   6.971  1.00  0.00           O  
ATOM     84  N   HID     6       2.929  26.057   8.043  1.00  0.00           N  
ATOM     85  H   HID     6       3.698  26.704   8.149  1.00  0.00           H  
ATOM     86  CA  HID     6       3.059  24.799   8.789  1.00  0.00           C  
ATOM     87  HA  HID     6       2.112  24.267   8.732  1.00  0.00           H  
ATOM     88  CB  HID     6       4.114  23.977   7.976  1.00  0.00           C  
ATOM     89  HB2 HID     6       5.101  24.412   7.828  1.00  0.00           H  
ATOM     90  HB3 HID     6       4.302  23.091   8.579  1.00  0.00           H  
ATOM     91  CG  HID     6       3.542  23.647   6.665  1.00  0.00           C  
ATOM     92  ND1 HID     6       4.143  24.012   5.414  1.00  0.00           N  
ATOM     93  HD1 HID     6       5.086  24.388   5.264  1.00  0.00           H  
ATOM     94  CE1 HID     6       3.159  23.706   4.471  1.00  0.00           C  
ATOM     95  HE1 HID     6       3.306  23.829   3.410  1.00  0.00           H  
ATOM     96  NE2 HID     6       2.020  23.290   5.026  1.00  0.00           N  
ATOM     97  CD2 HID     6       2.303  23.170   6.374  1.00  0.00           C  
ATOM     98  HD2 HID     6       1.536  22.856   7.080  1.00  0.00           H  
ATOM     99  C   HID     6       3.365  25.004  10.265  1.00  0.00           C  
ATOM    100  O   HID     6       3.601  26.042  10.884  1.00  0.00           O  
ATOM    101  N   ASP     7       3.182  23.786  10.940  1.00  0.00           N  
ATOM    102  H   ASP     7       3.086  22.978  10.339  1.00  0.00           H  
ATOM    103  CA  ASP     7       3.722  23.523  12.272  1.00  0.00           C  
ATOM    104  HA  ASP     7       3.246  24.189  12.989  1.00  0.00           H  
ATOM    105  CB  ASP     7       3.498  22.056  12.651  1.00  0.00           C  
ATOM    106  HB2 ASP     7       3.927  21.897  13.638  1.00  0.00           H  
ATOM    107  HB3 ASP     7       2.412  21.986  12.689  1.00  0.00           H  
ATOM    108  CG  ASP     7       3.993  21.075  11.596  1.00  0.00           C  
ATOM    109  OD1 ASP     7       5.117  20.527  11.715  1.00  0.00           O  
ATOM    110  OD2 ASP     7       3.296  20.913  10.519  1.00  0.00           O  
ATOM    111  C   ASP     7       5.269  23.877  12.386  1.00  0.00           C  
ATOM    112  O   ASP     7       6.009  23.719  11.398  1.00  0.00           O  
ATOM    113  N   SER     8       5.635  24.438  13.555  1.00  0.00           N  
ATOM    114  H   SER     8       4.960  24.487  14.306  1.00  0.00           H  
ATOM    115  CA  SER     8       6.942  25.058  13.666  1.00  0.00           C  
ATOM    116  HA  SER     8       7.669  24.265  13.505  1.00  0.00           H  
ATOM    117  CB  SER     8       7.140  26.218  12.611  1.00  0.00           C  
ATOM    118  HB2 SER     8       8.107  26.695  12.758  1.00  0.00           H  
ATOM    119  HB3 SER     8       7.101  25.828  11.597  1.00  0.00           H  
ATOM    120  OG  SER     8       6.118  27.208  12.677  1.00  0.00           O  
ATOM    121  HG  SER     8       5.368  26.696  12.337  1.00  0.00           H  
ATOM    122  C   SER     8       7.020  25.572  15.055  1.00  0.00           C  
ATOM    123  O   SER     8       6.101  25.569  15.853  1.00  0.00           O  
ATOM    124  N   GLY     9       8.234  26.242  15.272  1.00  0.00           N  
ATOM    125  H   GLY     9       8.980  26.253  14.589  1.00  0.00           H  
ATOM    126  CA  GLY     9       8.357  27.065  16.463  1.00  0.00           C  
ATOM    127  HA2 GLY     9       8.271  26.299  17.231  1.00  0.00           H  
ATOM    128  HA3 GLY     9       9.305  27.589  16.558  1.00  0.00           H  
ATOM    129  C   GLY     9       7.326  28.212  16.580  1.00  0.00           C  
ATOM    130  O   GLY     9       6.635  28.373  17.551  1.00  0.00           O  
ATOM    131  N   TYR    10       7.382  28.951  15.482  1.00  0.00           N  
ATOM    132  H   TYR    10       8.229  28.971  14.929  1.00  0.00           H  
ATOM    133  CA  TYR    10       6.653  30.101  15.294  1.00  0.00           C  
ATOM    134  HA  TYR    10       6.922  30.800  16.083  1.00  0.00           H  
ATOM    135  CB  TYR    10       6.828  30.736  13.887  1.00  0.00           C  
ATOM    136  HB2 TYR    10       7.836  31.125  13.763  1.00  0.00           H  
ATOM    137  HB3 TYR    10       6.575  29.967  13.159  1.00  0.00           H  
ATOM    138  CG  TYR    10       5.977  31.979  13.759  1.00  0.00           C  
ATOM    139  CD1 TYR    10       4.916  31.942  12.854  1.00  0.00           C  
ATOM    140  HD1 TYR    10       4.831  31.163  12.106  1.00  0.00           H  
ATOM    141  CE1 TYR    10       3.999  32.969  12.733  1.00  0.00           C  
ATOM    142  HE1 TYR    10       3.182  32.906  12.025  1.00  0.00           H  
ATOM    143  CZ  TYR    10       4.239  34.114  13.524  1.00  0.00           C  
ATOM    144  OH  TYR    10       3.517  35.264  13.412  1.00  0.00           O  
ATOM    145  HH  TYR    10       2.725  35.237  12.854  1.00  0.00           H  
ATOM    146  CE2 TYR    10       5.337  34.154  14.406  1.00  0.00           C  
ATOM    147  HE2 TYR    10       5.430  34.946  15.140  1.00  0.00           H  
ATOM    148  CD2 TYR    10       6.199  33.076  14.559  1.00  0.00           C  
ATOM    149  HD2 TYR    10       7.060  33.193  15.207  1.00  0.00           H  
ATOM    150  C   TYR    10       5.144  29.801  15.436  1.00  0.00           C  
ATOM    151  O   TYR    10       4.362  30.502  16.091  1.00  0.00           O  
ATOM    152  N   GLU    11       4.666  28.678  14.909  1.00  0.00           N  
ATOM    153  H   GLU    11       5.328  28.099  14.410  1.00  0.00           H  
ATOM    154  CA  GLU    11       3.215  28.369  14.861  1.00  0.00           C  
ATOM    155  HA  GLU    11       2.728  29.269  14.494  1.00  0.00           H  
ATOM    156  CB  GLU    11       2.941  27.270  13.856  1.00  0.00           C  
ATOM    157  HB2 GLU    11       3.555  27.566  13.007  1.00  0.00           H  
ATOM    158  HB3 GLU    11       3.315  26.303  14.188  1.00  0.00           H  
ATOM    159  CG  GLU    11       1.556  27.112  13.427  1.00  0.00           C  
ATOM    160  HG2 GLU    11       1.583  26.377  12.626  1.00  0.00           H  
ATOM    161  HG3 GLU    11       0.805  26.734  14.118  1.00  0.00           H  
ATOM    162  CD  GLU    11       0.931  28.337  12.755  1.00  0.00           C  
ATOM    163  OE1 GLU    11       0.414  29.187  13.478  1.00  0.00           O  
ATOM    164  OE2 GLU    11       0.923  28.414  11.514  1.00  0.00           O  
ATOM    165  C   GLU    11       2.684  28.031  16.298  1.00  0.00           C  
ATOM    166  O   GLU    11       1.541  28.288  16.611  1.00  0.00           O  
ATOM    167  N   VAL    12       3.549  27.499  17.262  1.00  0.00           N  
ATOM    168  H   VAL    12       4.473  27.283  16.914  1.00  0.00           H  
ATOM    169  CA  VAL    12       3.086  27.021  18.592  1.00  0.00           C  
ATOM    170  HA  VAL    12       2.069  26.655  18.477  1.00  0.00           H  
ATOM    171  CB  VAL    12       3.902  25.868  19.155  1.00  0.00           C  
ATOM    172  HB  VAL    12       4.927  26.199  19.309  1.00  0.00           H  
ATOM    173  CG1 VAL    12       3.356  25.514  20.542  1.00  0.00           C  
ATOM    174 HG11 VAL    12       3.768  24.560  20.863  1.00  0.00           H  
ATOM    175 HG12 VAL    12       3.587  26.261  21.299  1.00  0.00           H  
ATOM    176 HG13 VAL    12       2.274  25.406  20.516  1.00  0.00           H  
ATOM    177  CG2 VAL    12       3.875  24.543  18.305  1.00  0.00           C  
ATOM    178 HG21 VAL    12       4.490  23.750  18.725  1.00  0.00           H  
ATOM    179 HG22 VAL    12       2.827  24.254  18.283  1.00  0.00           H  
ATOM    180 HG23 VAL    12       4.161  24.637  17.259  1.00  0.00           H  
ATOM    181  C   VAL    12       2.930  28.230  19.525  1.00  0.00           C  
ATOM    182  O   VAL    12       2.072  28.283  20.395  1.00  0.00           O  
ATOM    183  N   HID    13       3.811  29.252  19.328  1.00  0.00           N  
ATOM    184  H   HID    13       4.411  29.190  18.516  1.00  0.00           H  
ATOM    185  CA  HID    13       4.084  30.340  20.292  1.00  0.00           C  
ATOM    186  HA  HID    13       3.162  30.515  20.842  1.00  0.00           H  
ATOM    187  CB  HID    13       5.184  29.900  21.243  1.00  0.00           C  
ATOM    188  HB2 HID    13       6.042  29.488  20.715  1.00  0.00           H  
ATOM    189  HB3 HID    13       5.588  30.753  21.784  1.00  0.00           H  
ATOM    190  CG  HID    13       4.687  28.910  22.243  1.00  0.00           C  
ATOM    191  ND1 HID    13       3.916  29.373  23.267  1.00  0.00           N  
ATOM    192  HD1 HID    13       3.456  30.281  23.398  1.00  0.00           H  
ATOM    193  CE1 HID    13       3.947  28.399  24.242  1.00  0.00           C  
ATOM    194  HE1 HID    13       3.370  28.334  25.151  1.00  0.00           H  
ATOM    195  NE2 HID    13       4.802  27.398  23.983  1.00  0.00           N  
ATOM    196  CD2 HID    13       5.165  27.706  22.640  1.00  0.00           C  
ATOM    197  HD2 HID    13       5.779  27.086  21.989  1.00  0.00           H  
ATOM    198  C   HID    13       4.506  31.575  19.479  1.00  0.00           C  
ATOM    199  O   HID    13       5.677  32.033  19.504  1.00  0.00           O  
ATOM    200  N   HID    14       3.516  32.094  18.645  1.00  0.00           N  
ATOM    201  H   HID    14       2.547  31.857  18.809  1.00  0.00           H  
ATOM    202  CA  HID    14       3.726  33.232  17.652  1.00  0.00           C  
ATOM    203  HA  HID    14       4.545  32.976  16.984  1.00  0.00           H  
ATOM    204  CB  HID    14       2.512  33.325  16.731  1.00  0.00           C  
ATOM    205  HB2 HID    14       2.613  34.114  15.989  1.00  0.00           H  
ATOM    206  HB3 HID    14       2.412  32.423  16.130  1.00  0.00           H  
ATOM    207  CG  HID    14       1.231  33.619  17.498  1.00  0.00           C  
ATOM    208  ND1 HID    14       0.495  32.677  18.165  1.00  0.00           N  
ATOM    209  HD1 HID    14       0.571  31.658  18.072  1.00  0.00           H  
ATOM    210  CE1 HID    14      -0.576  33.257  18.771  1.00  0.00           C  
ATOM    211  HE1 HID    14      -1.175  32.659  19.438  1.00  0.00           H  
ATOM    212  NE2 HID    14      -0.461  34.565  18.611  1.00  0.00           N  
ATOM    213  CD2 HID    14       0.615  34.805  17.812  1.00  0.00           C  
ATOM    214  HD2 HID    14       1.074  35.768  17.597  1.00  0.00           H  
ATOM    215  C   HID    14       3.977  34.527  18.332  1.00  0.00           C  
ATOM    216  O   HID    14       4.698  35.376  17.785  1.00  0.00           O  
ATOM    217  N   GLN    15       3.562  34.664  19.608  1.00  0.00           N  
ATOM    218  H   GLN    15       3.030  33.927  20.050  1.00  0.00           H  
ATOM    219  CA  GLN    15       3.771  35.878  20.415  1.00  0.00           C  
ATOM    220  HA  GLN    15       4.102  36.661  19.736  1.00  0.00           H  
ATOM    221  CB  GLN    15       2.442  36.376  20.998  1.00  0.00           C  
ATOM    222  HB2 GLN    15       1.529  36.191  20.435  1.00  0.00           H  
ATOM    223  HB3 GLN    15       2.298  35.865  21.947  1.00  0.00           H  
ATOM    224  CG  GLN    15       2.547  37.885  21.391  1.00  0.00           C  
ATOM    225  HG2 GLN    15       1.674  38.099  22.004  1.00  0.00           H  
ATOM    226  HG3 GLN    15       3.443  38.060  21.982  1.00  0.00           H  
ATOM    227  CD  GLN    15       2.651  38.804  20.205  1.00  0.00           C  
ATOM    228  OE1 GLN    15       2.437  38.576  19.053  1.00  0.00           O  
ATOM    229  NE2 GLN    15       3.101  40.046  20.396  1.00  0.00           N  
ATOM    230 HE21 GLN    15       3.182  40.680  19.613  1.00  0.00           H  
ATOM    231 HE22 GLN    15       3.286  40.256  21.368  1.00  0.00           H  
ATOM    232  C   GLN    15       4.824  35.606  21.429  1.00  0.00           C  
ATOM    233  O   GLN    15       4.564  35.425  22.622  1.00  0.00           O  
ATOM    234  N   LYS    16       6.077  35.569  20.914  1.00  0.00           N  
ATOM    235  H   LYS    16       6.230  35.634  19.916  1.00  0.00           H  
ATOM    236  CA  LYS    16       7.277  35.421  21.652  1.00  0.00           C  
ATOM    237  HA  LYS    16       7.202  36.022  22.555  1.00  0.00           H  
ATOM    238  CB  LYS    16       7.691  34.004  21.928  1.00  0.00           C  
ATOM    239  HB2 LYS    16       7.825  33.478  20.985  1.00  0.00           H  
ATOM    240  HB3 LYS    16       8.654  33.979  22.433  1.00  0.00           H  
ATOM    241  CG  LYS    16       6.717  33.154  22.757  1.00  0.00           C  
ATOM    242  HG2 LYS    16       6.333  33.779  23.561  1.00  0.00           H  
ATOM    243  HG3 LYS    16       5.869  32.726  22.227  1.00  0.00           H  
ATOM    244  CD  LYS    16       7.422  31.994  23.409  1.00  0.00           C  
ATOM    245  HD2 LYS    16       7.563  31.267  22.612  1.00  0.00           H  
ATOM    246  HD3 LYS    16       8.323  32.300  23.939  1.00  0.00           H  
ATOM    247  CE  LYS    16       6.422  31.403  24.371  1.00  0.00           C  
ATOM    248  HE2 LYS    16       6.332  32.099  25.202  1.00  0.00           H  
ATOM    249  HE3 LYS    16       5.466  31.262  23.873  1.00  0.00           H  
ATOM    250  NZ  LYS    16       6.825  30.048  24.854  1.00  0.00           N  
ATOM    251  HZ1 LYS    16       6.116  29.652  25.497  1.00  0.00           H  
ATOM    252  HZ2 LYS    16       6.875  29.423  24.029  1.00  0.00           H  
ATOM    253  HZ3 LYS    16       7.719  30.146  25.368  1.00  0.00           H  
ATOM    254  C   LYS    16       8.400  36.167  20.910  1.00  0.00           C  
ATOM    255  O   LYS    16       9.339  35.608  20.397  1.00  0.00           O  
ATOM    256  N   LEU    17       8.251  37.498  20.951  1.00  0.00           N  
ATOM    257  H   LEU    17       7.523  37.917  21.514  1.00  0.00           H  
ATOM    258  CA  LEU    17       8.976  38.385  20.117  1.00  0.00           C  
ATOM    259  HA  LEU    17       8.780  38.154  19.072  1.00  0.00           H  
ATOM    260  CB  LEU    17       8.486  39.786  20.340  1.00  0.00           C  
ATOM    261  HB2 LEU    17       7.401  39.831  20.261  1.00  0.00           H  
ATOM    262  HB3 LEU    17       8.701  39.830  21.406  1.00  0.00           H  
ATOM    263  CG  LEU    17       9.144  40.869  19.527  1.00  0.00           C  
ATOM    264  HG  LEU    17      10.226  40.852  19.639  1.00  0.00           H  
ATOM    265  CD1 LEU    17       8.754  40.803  18.115  1.00  0.00           C  
ATOM    266 HD11 LEU    17       7.708  40.565  17.934  1.00  0.00           H  
ATOM    267 HD12 LEU    17       8.985  41.763  17.657  1.00  0.00           H  
ATOM    268 HD13 LEU    17       9.370  40.004  17.707  1.00  0.00           H  
ATOM    269  CD2 LEU    17       8.704  42.166  20.117  1.00  0.00           C  
ATOM    270 HD21 LEU    17       9.166  42.993  19.581  1.00  0.00           H  
ATOM    271 HD22 LEU    17       7.635  42.366  20.152  1.00  0.00           H  
ATOM    272 HD23 LEU    17       9.039  42.260  21.148  1.00  0.00           H  
ATOM    273  C   LEU    17      10.494  38.318  20.399  1.00  0.00           C  
ATOM    274  O   LEU    17      11.267  38.200  19.490  1.00  0.00           O  
ATOM    275  N   VAL    18      10.848  38.181  21.689  1.00  0.00           N  
ATOM    276  H   VAL    18      10.158  38.455  22.376  1.00  0.00           H  
ATOM    277  CA  VAL    18      12.303  38.249  22.013  1.00  0.00           C  
ATOM    278  HA  VAL    18      12.757  38.900  21.270  1.00  0.00           H  
ATOM    279  CB  VAL    18      12.516  38.672  23.470  1.00  0.00           C  
ATOM    280  HB  VAL    18      12.053  37.914  24.097  1.00  0.00           H  
ATOM    281  CG1 VAL    18      13.958  38.786  23.835  1.00  0.00           C  
ATOM    282 HG11 VAL    18      14.553  39.448  23.209  1.00  0.00           H  
ATOM    283 HG12 VAL    18      13.998  39.149  24.861  1.00  0.00           H  
ATOM    284 HG13 VAL    18      14.278  37.748  23.778  1.00  0.00           H  
ATOM    285  CG2 VAL    18      11.820  40.064  23.613  1.00  0.00           C  
ATOM    286 HG21 VAL    18      11.981  40.320  24.658  1.00  0.00           H  
ATOM    287 HG22 VAL    18      12.166  40.883  22.986  1.00  0.00           H  
ATOM    288 HG23 VAL    18      10.751  39.914  23.474  1.00  0.00           H  
ATOM    289  C   VAL    18      12.950  36.847  21.755  1.00  0.00           C  
ATOM    290  O   VAL    18      14.087  36.797  21.293  1.00  0.00           O  
ATOM    291  N   PHE    19      12.224  35.715  21.970  1.00  0.00           N  
ATOM    292  H   PHE    19      11.470  35.717  22.644  1.00  0.00           H  
ATOM    293  CA  PHE    19      12.690  34.463  21.481  1.00  0.00           C  
ATOM    294  HA  PHE    19      13.664  34.204  21.889  1.00  0.00           H  
ATOM    295  CB  PHE    19      11.728  33.399  21.910  1.00  0.00           C  
ATOM    296  HB2 PHE    19      11.529  33.402  22.980  1.00  0.00           H  
ATOM    297  HB3 PHE    19      10.758  33.525  21.433  1.00  0.00           H  
ATOM    298  CG  PHE    19      12.294  32.137  21.530  1.00  0.00           C  
ATOM    299  CD1 PHE    19      13.370  31.580  22.235  1.00  0.00           C  
ATOM    300  HD1 PHE    19      13.765  32.136  23.077  1.00  0.00           H  
ATOM    301  CE1 PHE    19      13.971  30.403  21.718  1.00  0.00           C  
ATOM    302  HE1 PHE    19      14.835  29.969  22.206  1.00  0.00           H  
ATOM    303  CZ  PHE    19      13.492  29.810  20.565  1.00  0.00           C  
ATOM    304  HZ  PHE    19      14.036  28.924  20.261  1.00  0.00           H  
ATOM    305  CE2 PHE    19      12.469  30.396  19.925  1.00  0.00           C  
ATOM    306  HE2 PHE    19      12.100  29.904  19.034  1.00  0.00           H  
ATOM    307  CD2 PHE    19      11.924  31.557  20.359  1.00  0.00           C  
ATOM    308  HD2 PHE    19      11.250  32.042  19.663  1.00  0.00           H  
ATOM    309  C   PHE    19      12.922  34.581  19.940  1.00  0.00           C  
ATOM    310  O   PHE    19      13.990  34.317  19.345  1.00  0.00           O  
ATOM    311  N   PHE    20      11.851  35.040  19.242  1.00  0.00           N  
ATOM    312  H   PHE    20      11.005  35.291  19.736  1.00  0.00           H  
ATOM    313  CA  PHE    20      11.817  35.129  17.796  1.00  0.00           C  
ATOM    314  HA  PHE    20      12.044  34.092  17.562  1.00  0.00           H  
ATOM    315  CB  PHE    20      10.446  35.677  17.270  1.00  0.00           C  
ATOM    316  HB2 PHE    20       9.664  35.121  17.783  1.00  0.00           H  
ATOM    317  HB3 PHE    20      10.410  36.704  17.627  1.00  0.00           H  
ATOM    318  CG  PHE    20      10.178  35.500  15.804  1.00  0.00           C  
ATOM    319  CD1 PHE    20      10.276  36.588  14.983  1.00  0.00           C  
ATOM    320  HD1 PHE    20      10.426  37.585  15.380  1.00  0.00           H  
ATOM    321  CE1 PHE    20      10.048  36.437  13.608  1.00  0.00           C  
ATOM    322  HE1 PHE    20      10.051  37.377  13.070  1.00  0.00           H  
ATOM    323  CZ  PHE    20       9.604  35.217  13.092  1.00  0.00           C  
ATOM    324  HZ  PHE    20       9.403  35.089  12.035  1.00  0.00           H  
ATOM    325  CE2 PHE    20       9.569  34.122  13.896  1.00  0.00           C  
ATOM    326  HE2 PHE    20       9.055  33.252  13.505  1.00  0.00           H  
ATOM    327  CD2 PHE    20       9.839  34.240  15.253  1.00  0.00           C  
ATOM    328  HD2 PHE    20       9.657  33.371  15.873  1.00  0.00           H  
ATOM    329  C   PHE    20      12.962  35.925  17.164  1.00  0.00           C  
ATOM    330  O   PHE    20      13.635  35.424  16.287  1.00  0.00           O  
ATOM    331  N   ALA    21      13.269  37.158  17.567  1.00  0.00           N  
ATOM    332  H   ALA    21      12.670  37.557  18.277  1.00  0.00           H  
ATOM    333  CA  ALA    21      14.394  37.943  17.185  1.00  0.00           C  
ATOM    334  HA  ALA    21      14.305  38.122  16.115  1.00  0.00           H  
ATOM    335  CB  ALA    21      14.282  39.285  17.778  1.00  0.00           C  
ATOM    336  HB1 ALA    21      14.664  39.287  18.797  1.00  0.00           H  
ATOM    337  HB2 ALA    21      14.838  40.097  17.314  1.00  0.00           H  
ATOM    338  HB3 ALA    21      13.234  39.576  17.807  1.00  0.00           H  
ATOM    339  C   ALA    21      15.789  37.266  17.341  1.00  0.00           C  
ATOM    340  O   ALA    21      16.601  37.381  16.360  1.00  0.00           O  
ATOM    341  N   GLU    22      16.068  36.497  18.523  1.00  0.00           N  
ATOM    342  H   GLU    22      15.431  36.476  19.308  1.00  0.00           H  
ATOM    343  CA  GLU    22      17.336  35.849  18.725  1.00  0.00           C  
ATOM    344  HA  GLU    22      18.177  36.475  18.437  1.00  0.00           H  
ATOM    345  CB  GLU    22      17.451  35.492  20.190  1.00  0.00           C  
ATOM    346  HB2 GLU    22      17.311  36.377  20.807  1.00  0.00           H  
ATOM    347  HB3 GLU    22      16.675  34.742  20.325  1.00  0.00           H  
ATOM    348  CG  GLU    22      18.774  34.799  20.644  1.00  0.00           C  
ATOM    349  HG2 GLU    22      18.626  34.581  21.700  1.00  0.00           H  
ATOM    350  HG3 GLU    22      18.868  33.805  20.212  1.00  0.00           H  
ATOM    351  CD  GLU    22      20.094  35.514  20.396  1.00  0.00           C  
ATOM    352  OE1 GLU    22      20.520  35.578  19.235  1.00  0.00           O  
ATOM    353  OE2 GLU    22      20.691  35.921  21.423  1.00  0.00           O  
ATOM    354  C   GLU    22      17.319  34.604  17.855  1.00  0.00           C  
ATOM    355  O   GLU    22      18.310  34.289  17.256  1.00  0.00           O  
ATOM    356  N   ASP    23      16.140  33.969  17.670  1.00  0.00           N  
ATOM    357  H   ASP    23      15.300  34.451  17.962  1.00  0.00           H  
ATOM    358  CA  ASP    23      16.019  32.773  16.899  1.00  0.00           C  
ATOM    359  HA  ASP    23      16.623  31.989  17.352  1.00  0.00           H  
ATOM    360  CB  ASP    23      14.607  32.189  16.975  1.00  0.00           C  
ATOM    361  HB2 ASP    23      14.385  32.152  18.040  1.00  0.00           H  
ATOM    362  HB3 ASP    23      13.957  32.828  16.381  1.00  0.00           H  
ATOM    363  CG  ASP    23      14.377  30.883  16.358  1.00  0.00           C  
ATOM    364  OD1 ASP    23      13.597  30.712  15.429  1.00  0.00           O  
ATOM    365  OD2 ASP    23      14.866  29.870  16.919  1.00  0.00           O  
ATOM    366  C   ASP    23      16.327  33.081  15.386  1.00  0.00           C  
ATOM    367  O   ASP    23      16.963  32.271  14.730  1.00  0.00           O  
ATOM    368  N   VAL    24      15.879  34.232  14.751  1.00  0.00           N  
ATOM    369  H   VAL    24      15.341  34.928  15.250  1.00  0.00           H  
ATOM    370  CA  VAL    24      16.296  34.629  13.322  1.00  0.00           C  
ATOM    371  HA  VAL    24      16.394  33.742  12.701  1.00  0.00           H  
ATOM    372  CB  VAL    24      15.212  35.606  12.768  1.00  0.00           C  
ATOM    373  HB  VAL    24      15.395  35.747  11.704  1.00  0.00           H  
ATOM    374  CG1 VAL    24      13.784  35.055  12.909  1.00  0.00           C  
ATOM    375 HG11 VAL    24      13.066  35.589  12.290  1.00  0.00           H  
ATOM    376 HG12 VAL    24      13.729  33.994  12.674  1.00  0.00           H  
ATOM    377 HG13 VAL    24      13.449  35.247  13.927  1.00  0.00           H  
ATOM    378  CG2 VAL    24      15.234  36.960  13.402  1.00  0.00           C  
ATOM    379 HG21 VAL    24      15.153  36.783  14.473  1.00  0.00           H  
ATOM    380 HG22 VAL    24      16.065  37.608  13.130  1.00  0.00           H  
ATOM    381 HG23 VAL    24      14.293  37.451  13.165  1.00  0.00           H  
ATOM    382  C   VAL    24      17.647  35.209  13.217  1.00  0.00           C  
ATOM    383  O   VAL    24      18.315  35.152  12.177  1.00  0.00           O  
ATOM    384  N   GLY    25      18.210  35.709  14.394  1.00  0.00           N  
ATOM    385  H   GLY    25      17.558  35.849  15.154  1.00  0.00           H  
ATOM    386  CA  GLY    25      19.676  35.939  14.522  1.00  0.00           C  
ATOM    387  HA2 GLY    25      20.056  36.549  13.706  1.00  0.00           H  
ATOM    388  HA3 GLY    25      19.819  36.520  15.430  1.00  0.00           H  
ATOM    389  C   GLY    25      20.531  34.647  14.517  1.00  0.00           C  
ATOM    390  O   GLY    25      21.585  34.649  13.921  1.00  0.00           O  
ATOM    391  N   SER    26      20.025  33.669  15.259  1.00  0.00           N  
ATOM    392  H   SER    26      19.162  33.857  15.750  1.00  0.00           H  
ATOM    393  CA  SER    26      20.670  32.322  15.379  1.00  0.00           C  
ATOM    394  HA  SER    26      21.706  32.318  15.711  1.00  0.00           H  
ATOM    395  CB  SER    26      19.909  31.514  16.409  1.00  0.00           C  
ATOM    396  HB2 SER    26      18.920  31.226  16.061  1.00  0.00           H  
ATOM    397  HB3 SER    26      20.412  30.584  16.664  1.00  0.00           H  
ATOM    398  OG  SER    26      19.666  32.175  17.620  1.00  0.00           O  
ATOM    399  HG  SER    26      19.171  33.001  17.505  1.00  0.00           H  
ATOM    400  C   SER    26      20.795  31.701  13.993  1.00  0.00           C  
ATOM    401  O   SER    26      21.871  31.149  13.662  1.00  0.00           O  
ATOM    402  N   ASN    27      19.683  31.774  13.238  1.00  0.00           N  
ATOM    403  H   ASN    27      18.807  32.069  13.647  1.00  0.00           H  
ATOM    404  CA  ASN    27      19.650  31.193  11.888  1.00  0.00           C  
ATOM    405  HA  ASN    27      20.409  30.420  11.793  1.00  0.00           H  
ATOM    406  CB  ASN    27      18.271  30.545  11.717  1.00  0.00           C  
ATOM    407  HB2 ASN    27      17.436  31.146  12.072  1.00  0.00           H  
ATOM    408  HB3 ASN    27      18.178  30.302  10.661  1.00  0.00           H  
ATOM    409  CG  ASN    27      18.204  29.251  12.475  1.00  0.00           C  
ATOM    410  OD1 ASN    27      19.191  28.571  12.766  1.00  0.00           O  
ATOM    411  ND2 ASN    27      17.020  28.805  12.919  1.00  0.00           N  
ATOM    412 HD21 ASN    27      16.954  27.935  13.429  1.00  0.00           H  
ATOM    413 HD22 ASN    27      16.246  29.451  12.833  1.00  0.00           H  
ATOM    414  C   ASN    27      19.974  32.164  10.702  1.00  0.00           C  
ATOM    415  O   ASN    27      19.650  31.857   9.538  1.00  0.00           O  
ATOM    416  N   LYS    28      20.590  33.379  11.019  1.00  0.00           N  
ATOM    417  H   LYS    28      20.682  33.570  12.007  1.00  0.00           H  
ATOM    418  CA  LYS    28      21.283  34.206   9.984  1.00  0.00           C  
ATOM    419  HA  LYS    28      21.644  35.082  10.519  1.00  0.00           H  
ATOM    420  CB  LYS    28      22.537  33.449   9.474  1.00  0.00           C  
ATOM    421  HB2 LYS    28      22.222  32.779   8.677  1.00  0.00           H  
ATOM    422  HB3 LYS    28      23.152  34.280   9.134  1.00  0.00           H  
ATOM    423  CG  LYS    28      23.282  32.578  10.424  1.00  0.00           C  
ATOM    424  HG2 LYS    28      23.364  32.983  11.431  1.00  0.00           H  
ATOM    425  HG3 LYS    28      22.718  31.658  10.561  1.00  0.00           H  
ATOM    426  CD  LYS    28      24.681  32.120   9.984  1.00  0.00           C  
ATOM    427  HD2 LYS    28      24.640  31.962   8.909  1.00  0.00           H  
ATOM    428  HD3 LYS    28      25.457  32.869  10.129  1.00  0.00           H  
ATOM    429  CE  LYS    28      25.124  30.830  10.638  1.00  0.00           C  
ATOM    430  HE2 LYS    28      25.178  30.884  11.722  1.00  0.00           H  
ATOM    431  HE3 LYS    28      24.366  30.090  10.392  1.00  0.00           H  
ATOM    432  NZ  LYS    28      26.493  30.509  10.124  1.00  0.00           N  
ATOM    433  HZ1 LYS    28      26.456  30.167   9.147  1.00  0.00           H  
ATOM    434  HZ2 LYS    28      27.181  31.283  10.121  1.00  0.00           H  
ATOM    435  HZ3 LYS    28      26.808  29.741  10.743  1.00  0.00           H  
ATOM    436  C   LYS    28      20.364  34.815   8.896  1.00  0.00           C  
ATOM    437  O   LYS    28      20.691  34.888   7.713  1.00  0.00           O  
ATOM    438  N   GLY    29      19.222  35.213   9.359  1.00  0.00           N  
ATOM    439  H   GLY    29      19.018  35.041  10.335  1.00  0.00           H  
ATOM    440  CA  GLY    29      18.141  35.658   8.492  1.00  0.00           C  
ATOM    441  HA2 GLY    29      17.735  36.527   9.005  1.00  0.00           H  
ATOM    442  HA3 GLY    29      18.516  36.182   7.615  1.00  0.00           H  
ATOM    443  C   GLY    29      17.087  34.671   8.023  1.00  0.00           C  
ATOM    444  O   GLY    29      16.294  35.012   7.183  1.00  0.00           O  
ATOM    445  N   ALA    30      17.019  33.409   8.489  1.00  0.00           N  
ATOM    446  H   ALA    30      17.526  33.249   9.349  1.00  0.00           H  
ATOM    447  CA  ALA    30      15.897  32.615   8.298  1.00  0.00           C  
ATOM    448  HA  ALA    30      15.689  32.467   7.241  1.00  0.00           H  
ATOM    449  CB  ALA    30      16.191  31.295   8.787  1.00  0.00           C  
ATOM    450  HB1 ALA    30      17.076  30.900   8.291  1.00  0.00           H  
ATOM    451  HB2 ALA    30      16.183  31.375   9.873  1.00  0.00           H  
ATOM    452  HB3 ALA    30      15.460  30.543   8.498  1.00  0.00           H  
ATOM    453  C   ALA    30      14.763  33.287   9.128  1.00  0.00           C  
ATOM    454  O   ALA    30      14.979  33.642  10.259  1.00  0.00           O  
ATOM    455  N   ILE    31      13.622  33.479   8.401  1.00  0.00           N  
ATOM    456  H   ILE    31      13.459  33.163   7.455  1.00  0.00           H  
ATOM    457  CA  ILE    31      12.392  33.979   8.989  1.00  0.00           C  
ATOM    458  HA  ILE    31      12.372  33.713  10.043  1.00  0.00           H  
ATOM    459  CB  ILE    31      12.253  35.492   8.771  1.00  0.00           C  
ATOM    460  HB  ILE    31      11.811  35.779   7.820  1.00  0.00           H  
ATOM    461  CG2 ILE    31      11.100  35.932   9.744  1.00  0.00           C  
ATOM    462 HG21 ILE    31      10.596  36.774   9.274  1.00  0.00           H  
ATOM    463 HG22 ILE    31      10.389  35.124   9.903  1.00  0.00           H  
ATOM    464 HG23 ILE    31      11.555  36.290  10.666  1.00  0.00           H  
ATOM    465  CG1 ILE    31      13.479  36.346   8.976  1.00  0.00           C  
ATOM    466 HG12 ILE    31      14.089  36.154   9.857  1.00  0.00           H  
ATOM    467 HG13 ILE    31      14.160  36.105   8.162  1.00  0.00           H  
ATOM    468  CD1 ILE    31      13.223  37.826   8.926  1.00  0.00           C  
ATOM    469 HD11 ILE    31      14.088  38.442   9.162  1.00  0.00           H  
ATOM    470 HD12 ILE    31      12.960  38.128   7.914  1.00  0.00           H  
ATOM    471 HD13 ILE    31      12.379  38.202   9.501  1.00  0.00           H  
ATOM    472  C   ILE    31      11.295  33.264   8.184  1.00  0.00           C  
ATOM    473  O   ILE    31      10.709  33.740   7.193  1.00  0.00           O  
ATOM    474  N   ILE    32      11.337  31.944   8.435  1.00  0.00           N  
ATOM    475  H   ILE    32      12.108  31.670   9.029  1.00  0.00           H  
ATOM    476  CA  ILE    32      10.259  30.959   8.171  1.00  0.00           C  
ATOM    477  HA  ILE    32      10.760  30.066   8.538  1.00  0.00           H  
ATOM    478  CB  ILE    32       9.069  31.157   9.080  1.00  0.00           C  
ATOM    479  HB  ILE    32       8.369  30.327   9.005  1.00  0.00           H  
ATOM    480  CG2 ILE    32       9.520  31.412  10.519  1.00  0.00           C  
ATOM    481 HG21 ILE    32       9.777  32.442  10.757  1.00  0.00           H  
ATOM    482 HG22 ILE    32       8.635  31.136  11.089  1.00  0.00           H  
ATOM    483 HG23 ILE    32      10.398  30.785  10.657  1.00  0.00           H  
ATOM    484  CG1 ILE    32       8.140  32.343   8.639  1.00  0.00           C  
ATOM    485 HG12 ILE    32       8.778  33.223   8.606  1.00  0.00           H  
ATOM    486 HG13 ILE    32       7.894  32.129   7.601  1.00  0.00           H  
ATOM    487  CD1 ILE    32       6.929  32.707   9.368  1.00  0.00           C  
ATOM    488 HD11 ILE    32       6.166  31.944   9.504  1.00  0.00           H  
ATOM    489 HD12 ILE    32       7.173  33.172  10.321  1.00  0.00           H  
ATOM    490 HD13 ILE    32       6.466  33.469   8.743  1.00  0.00           H  
ATOM    491  C   ILE    32       9.953  30.742   6.677  1.00  0.00           C  
ATOM    492  O   ILE    32       9.014  30.121   6.389  1.00  0.00           O  
ATOM    493  N   GLY    33      10.838  31.216   5.778  1.00  0.00           N  
ATOM    494  H   GLY    33      11.722  31.574   6.112  1.00  0.00           H  
ATOM    495  CA  GLY    33      10.599  31.365   4.358  1.00  0.00           C  
ATOM    496  HA2 GLY    33      11.565  31.495   3.874  1.00  0.00           H  
ATOM    497  HA3 GLY    33      10.105  30.422   4.137  1.00  0.00           H  
ATOM    498  C   GLY    33       9.689  32.499   3.913  1.00  0.00           C  
ATOM    499  O   GLY    33       9.382  32.665   2.737  1.00  0.00           O  
ATOM    500  N   LEU    34       9.118  33.286   4.838  1.00  0.00           N  
ATOM    501  H   LEU    34       9.331  33.032   5.794  1.00  0.00           H  
ATOM    502  CA  LEU    34       8.105  34.258   4.667  1.00  0.00           C  
ATOM    503  HA  LEU    34       7.326  33.938   3.979  1.00  0.00           H  
ATOM    504  CB  LEU    34       7.304  34.558   5.944  1.00  0.00           C  
ATOM    505  HB2 LEU    34       6.667  33.731   6.250  1.00  0.00           H  
ATOM    506  HB3 LEU    34       7.961  34.795   6.779  1.00  0.00           H  
ATOM    507  CG  LEU    34       6.173  35.591   5.802  1.00  0.00           C  
ATOM    508  HG  LEU    34       6.599  36.501   5.384  1.00  0.00           H  
ATOM    509  CD1 LEU    34       5.100  35.144   4.824  1.00  0.00           C  
ATOM    510 HD11 LEU    34       4.704  34.135   4.921  1.00  0.00           H  
ATOM    511 HD12 LEU    34       4.312  35.893   4.878  1.00  0.00           H  
ATOM    512 HD13 LEU    34       5.389  35.259   3.781  1.00  0.00           H  
ATOM    513  CD2 LEU    34       5.435  35.933   7.120  1.00  0.00           C  
ATOM    514 HD21 LEU    34       6.236  36.339   7.734  1.00  0.00           H  
ATOM    515 HD22 LEU    34       4.827  36.817   6.940  1.00  0.00           H  
ATOM    516 HD23 LEU    34       4.875  35.072   7.481  1.00  0.00           H  
ATOM    517  C   LEU    34       8.668  35.604   4.187  1.00  0.00           C  
ATOM    518  O   LEU    34       8.159  36.351   3.386  1.00  0.00           O  
ATOM    519  N   MET    35       9.781  35.920   4.932  1.00  0.00           N  
ATOM    520  H   MET    35       9.974  35.378   5.763  1.00  0.00           H  
ATOM    521  CA  MET    35      10.452  37.230   4.896  1.00  0.00           C  
ATOM    522  HA  MET    35      10.078  37.814   4.057  1.00  0.00           H  
ATOM    523  CB  MET    35      10.195  37.995   6.168  1.00  0.00           C  
ATOM    524  HB2 MET    35      10.331  37.433   7.090  1.00  0.00           H  
ATOM    525  HB3 MET    35      10.885  38.834   6.240  1.00  0.00           H  
ATOM    526  CG  MET    35       8.787  38.624   6.165  1.00  0.00           C  
ATOM    527  HG2 MET    35       8.636  39.323   5.346  1.00  0.00           H  
ATOM    528  HG3 MET    35       7.983  37.947   5.886  1.00  0.00           H  
ATOM    529  SD  MET    35       8.299  39.330   7.784  1.00  0.00           S  
ATOM    530  CE  MET    35       6.450  39.336   7.652  1.00  0.00           C  
ATOM    531  HE1 MET    35       6.219  38.315   7.358  1.00  0.00           H  
ATOM    532  HE2 MET    35       5.833  39.403   8.545  1.00  0.00           H  
ATOM    533  HE3 MET    35       6.049  39.981   6.873  1.00  0.00           H  
ATOM    534  C   MET    35      11.898  37.083   4.647  1.00  0.00           C  
ATOM    535  O   MET    35      12.587  36.317   5.335  1.00  0.00           O  
ATOM    536  N   VAL    36      12.477  37.961   3.762  1.00  0.00           N  
ATOM    537  H   VAL    36      11.878  38.701   3.424  1.00  0.00           H  
ATOM    538  CA  VAL    36      13.912  38.144   3.536  1.00  0.00           C  
ATOM    539  HA  VAL    36      14.298  37.162   3.270  1.00  0.00           H  
ATOM    540  CB  VAL    36      14.176  39.160   2.449  1.00  0.00           C  
ATOM    541  HB  VAL    36      13.584  40.064   2.569  1.00  0.00           H  
ATOM    542  CG1 VAL    36      15.590  39.609   2.397  1.00  0.00           C  
ATOM    543 HG11 VAL    36      16.188  38.700   2.382  1.00  0.00           H  
ATOM    544 HG12 VAL    36      15.835  40.143   1.481  1.00  0.00           H  
ATOM    545 HG13 VAL    36      15.773  40.250   3.256  1.00  0.00           H  
ATOM    546  CG2 VAL    36      13.835  38.611   1.074  1.00  0.00           C  
ATOM    547 HG21 VAL    36      13.798  39.315   0.245  1.00  0.00           H  
ATOM    548 HG22 VAL    36      14.605  37.892   0.799  1.00  0.00           H  
ATOM    549 HG23 VAL    36      12.875  38.103   1.136  1.00  0.00           H  
ATOM    550  C   VAL    36      14.481  38.619   4.934  1.00  0.00           C  
ATOM    551  O   VAL    36      13.872  39.458   5.647  1.00  0.00           O  
ATOM    552  N   GLY    37      15.673  38.082   5.286  1.00  0.00           N  
ATOM    553  H   GLY    37      16.142  37.414   4.688  1.00  0.00           H  
ATOM    554  CA  GLY    37      16.211  38.131   6.622  1.00  0.00           C  
ATOM    555  HA2 GLY    37      15.393  37.881   7.294  1.00  0.00           H  
ATOM    556  HA3 GLY    37      16.978  37.363   6.548  1.00  0.00           H  
ATOM    557  C   GLY    37      16.865  39.471   6.948  1.00  0.00           C  
ATOM    558  O   GLY    37      17.706  39.608   7.801  1.00  0.00           O  
ATOM    559  N   GLY    38      16.434  40.547   6.218  1.00  0.00           N  
ATOM    560  H   GLY    38      15.505  40.484   5.824  1.00  0.00           H  
ATOM    561  CA  GLY    38      17.250  41.744   6.160  1.00  0.00           C  
ATOM    562  HA2 GLY    38      18.275  41.435   5.965  1.00  0.00           H  
ATOM    563  HA3 GLY    38      16.998  42.294   5.257  1.00  0.00           H  
ATOM    564  C   GLY    38      17.310  42.691   7.373  1.00  0.00           C  
ATOM    565  O   GLY    38      18.201  43.523   7.549  1.00  0.00           O  
ATOM    566  N   VAL    39      16.300  42.447   8.219  1.00  0.00           N  
ATOM    567  H   VAL    39      15.409  42.068   7.926  1.00  0.00           H  
ATOM    568  CA  VAL    39      16.334  43.111   9.505  1.00  0.00           C  
ATOM    569  HA  VAL    39      16.447  44.191   9.435  1.00  0.00           H  
ATOM    570  CB  VAL    39      15.038  42.961  10.349  1.00  0.00           C  
ATOM    571  HB  VAL    39      15.344  43.471  11.261  1.00  0.00           H  
ATOM    572  CG1 VAL    39      13.938  43.833   9.709  1.00  0.00           C  
ATOM    573 HG11 VAL    39      14.446  44.772   9.498  1.00  0.00           H  
ATOM    574 HG12 VAL    39      13.636  43.325   8.795  1.00  0.00           H  
ATOM    575 HG13 VAL    39      13.056  43.987  10.327  1.00  0.00           H  
ATOM    576  CG2 VAL    39      14.582  41.577  10.721  1.00  0.00           C  
ATOM    577 HG21 VAL    39      14.355  41.068   9.786  1.00  0.00           H  
ATOM    578 HG22 VAL    39      15.330  40.974  11.233  1.00  0.00           H  
ATOM    579 HG23 VAL    39      13.633  41.791  11.210  1.00  0.00           H  
ATOM    580  C   VAL    39      17.542  42.593  10.351  1.00  0.00           C  
ATOM    581  O   VAL    39      17.981  43.347  11.186  1.00  0.00           O  
ATOM    582  N   VAL    40      18.161  41.445  10.017  1.00  0.00           N  
ATOM    583  H   VAL    40      17.774  40.769   9.373  1.00  0.00           H  
ATOM    584  CA  VAL    40      19.455  41.034  10.650  1.00  0.00           C  
ATOM    585  HA  VAL    40      19.776  41.848  11.296  1.00  0.00           H  
ATOM    586  CB  VAL    40      19.299  39.763  11.520  1.00  0.00           C  
ATOM    587  HB  VAL    40      20.151  39.790  12.197  1.00  0.00           H  
ATOM    588  CG1 VAL    40      18.086  39.678  12.452  1.00  0.00           C  
ATOM    589 HG11 VAL    40      18.472  39.142  13.317  1.00  0.00           H  
ATOM    590 HG12 VAL    40      17.553  40.619  12.580  1.00  0.00           H  
ATOM    591 HG13 VAL    40      17.265  39.080  12.062  1.00  0.00           H  
ATOM    592  CG2 VAL    40      19.349  38.407  10.829  1.00  0.00           C  
ATOM    593 HG21 VAL    40      18.333  38.255  10.470  1.00  0.00           H  
ATOM    594 HG22 VAL    40      20.051  38.365   9.999  1.00  0.00           H  
ATOM    595 HG23 VAL    40      19.680  37.617  11.501  1.00  0.00           H  
ATOM    596  C   VAL    40      20.647  41.019   9.718  1.00  0.00           C  
ATOM    597  O   VAL    40      21.777  41.404   9.978  1.00  0.00           O  
ATOM    598  N   ILE    41      20.385  40.556   8.459  1.00  0.00           N  
ATOM    599  H   ILE    41      19.403  40.448   8.245  1.00  0.00           H  
ATOM    600  CA  ILE    41      21.384  40.518   7.473  1.00  0.00           C  
ATOM    601  HA  ILE    41      22.246  40.006   7.894  1.00  0.00           H  
ATOM    602  CB  ILE    41      21.037  39.752   6.180  1.00  0.00           C  
ATOM    603  HB  ILE    41      20.135  40.249   5.826  1.00  0.00           H  
ATOM    604  CG2 ILE    41      22.111  39.944   5.098  1.00  0.00           C  
ATOM    605 HG21 ILE    41      22.086  39.381   4.167  1.00  0.00           H  
ATOM    606 HG22 ILE    41      22.091  40.963   4.718  1.00  0.00           H  
ATOM    607 HG23 ILE    41      23.159  39.854   5.377  1.00  0.00           H  
ATOM    608  CG1 ILE    41      20.709  38.280   6.449  1.00  0.00           C  
ATOM    609 HG12 ILE    41      21.710  37.973   6.743  1.00  0.00           H  
ATOM    610 HG13 ILE    41      19.990  38.135   7.254  1.00  0.00           H  
ATOM    611  CD1 ILE    41      20.170  37.445   5.362  1.00  0.00           C  
ATOM    612 HD11 ILE    41      19.919  36.459   5.748  1.00  0.00           H  
ATOM    613 HD12 ILE    41      19.269  37.921   4.979  1.00  0.00           H  
ATOM    614 HD13 ILE    41      20.979  37.395   4.637  1.00  0.00           H  
ATOM    615  C   ILE    41      21.921  41.983   7.199  1.00  0.00           C  
ATOM    616  O   ILE    41      21.122  42.941   7.190  1.00  0.00           O  
ATOM    617  N   ALA    42      23.274  42.094   6.951  1.00  0.00           N  
ATOM    618  H   ALA    42      23.946  41.339   6.929  1.00  0.00           H  
ATOM    619  CA  ALA    42      23.792  43.406   6.734  1.00  0.00           C  
ATOM    620  HA  ALA    42      23.029  44.084   6.358  1.00  0.00           H  
ATOM    621  CB  ALA    42      24.283  44.000   8.023  1.00  0.00           C  
ATOM    622  HB1 ALA    42      23.493  44.206   8.743  1.00  0.00           H  
ATOM    623  HB2 ALA    42      25.046  43.438   8.558  1.00  0.00           H  
ATOM    624  HB3 ALA    42      24.714  44.964   7.758  1.00  0.00           H  
ATOM    625  C   ALA    42      24.807  43.447   5.606  1.00  0.00           C  
ATOM    626  O   ALA    42      24.599  43.084   4.410  1.00  0.00           O  
ATOM    627  OXT ALA    42      25.989  43.857   5.866  1.00  0.00           O  
TER     628      ALA    42 
ATOM    628  N   ASP    43       3.263  47.257  26.902  1.00  0.00           N  
ATOM    629  H1  ASP    43       2.982  46.261  26.851  1.00  0.00           H  
ATOM    630  H2  ASP    43       3.147  47.638  27.858  1.00  0.00           H  
ATOM    631  H3  ASP    43       4.228  47.237  26.527  1.00  0.00           H  
ATOM    632  CA  ASP    43       2.435  48.133  26.043  1.00  0.00           C  
ATOM    633  HA  ASP    43       2.751  47.785  25.062  1.00  0.00           H  
ATOM    634  CB  ASP    43       0.934  47.952  26.282  1.00  0.00           C  
ATOM    635  HB2 ASP    43       0.438  48.745  25.725  1.00  0.00           H  
ATOM    636  HB3 ASP    43       0.515  47.058  25.823  1.00  0.00           H  
ATOM    637  CG  ASP    43       0.497  47.971  27.696  1.00  0.00           C  
ATOM    638  OD1 ASP    43       1.213  48.493  28.514  1.00  0.00           O  
ATOM    639  OD2 ASP    43      -0.451  47.234  28.093  1.00  0.00           O  
ATOM    640  C   ASP    43       2.883  49.574  25.903  1.00  0.00           C  
ATOM    641  O   ASP    43       2.609  50.159  24.860  1.00  0.00           O  
ATOM    642  N   ALA    44       3.583  50.297  26.890  1.00  0.00           N  
ATOM    643  H   ALA    44       4.013  49.841  27.684  1.00  0.00           H  
ATOM    644  CA  ALA    44       3.912  51.764  26.744  1.00  0.00           C  
ATOM    645  HA  ALA    44       2.948  52.204  26.499  1.00  0.00           H  
ATOM    646  CB  ALA    44       4.331  52.195  28.145  1.00  0.00           C  
ATOM    647  HB1 ALA    44       4.555  53.257  28.217  1.00  0.00           H  
ATOM    648  HB2 ALA    44       3.623  51.888  28.913  1.00  0.00           H  
ATOM    649  HB3 ALA    44       5.249  51.741  28.516  1.00  0.00           H  
ATOM    650  C   ALA    44       5.030  52.064  25.666  1.00  0.00           C  
ATOM    651  O   ALA    44       4.972  53.114  25.035  1.00  0.00           O  
ATOM    652  N   GLU    45       6.020  51.122  25.504  1.00  0.00           N  
ATOM    653  H   GLU    45       5.941  50.306  26.096  1.00  0.00           H  
ATOM    654  CA  GLU    45       7.215  51.165  24.614  1.00  0.00           C  
ATOM    655  HA  GLU    45       7.549  52.195  24.715  1.00  0.00           H  
ATOM    656  CB  GLU    45       8.249  50.158  25.081  1.00  0.00           C  
ATOM    657  HB2 GLU    45       9.193  50.466  24.635  1.00  0.00           H  
ATOM    658  HB3 GLU    45       8.331  50.227  26.164  1.00  0.00           H  
ATOM    659  CG  GLU    45       7.951  48.654  24.593  1.00  0.00           C  
ATOM    660  HG2 GLU    45       7.787  48.436  23.540  1.00  0.00           H  
ATOM    661  HG3 GLU    45       8.849  48.054  24.730  1.00  0.00           H  
ATOM    662  CD  GLU    45       6.810  48.042  25.416  1.00  0.00           C  
ATOM    663  OE1 GLU    45       5.691  47.738  24.927  1.00  0.00           O  
ATOM    664  OE2 GLU    45       7.050  47.846  26.648  1.00  0.00           O  
ATOM    665  C   GLU    45       6.985  50.960  23.086  1.00  0.00           C  
ATOM    666  O   GLU    45       7.923  50.855  22.359  1.00  0.00           O  
ATOM    667  N   PHE    46       5.706  50.818  22.705  1.00  0.00           N  
ATOM    668  H   PHE    46       4.970  50.818  23.398  1.00  0.00           H  
ATOM    669  CA  PHE    46       5.256  51.078  21.403  1.00  0.00           C  
ATOM    670  HA  PHE    46       6.058  51.674  20.973  1.00  0.00           H  
ATOM    671  CB  PHE    46       5.129  49.815  20.539  1.00  0.00           C  
ATOM    672  HB2 PHE    46       6.131  49.446  20.331  1.00  0.00           H  
ATOM    673  HB3 PHE    46       4.668  49.109  21.226  1.00  0.00           H  
ATOM    674  CG  PHE    46       4.306  50.057  19.282  1.00  0.00           C  
ATOM    675  CD1 PHE    46       3.052  49.455  19.232  1.00  0.00           C  
ATOM    676  HD1 PHE    46       2.682  48.968  20.126  1.00  0.00           H  
ATOM    677  CE1 PHE    46       2.209  49.659  18.154  1.00  0.00           C  
ATOM    678  HE1 PHE    46       1.187  49.300  18.153  1.00  0.00           H  
ATOM    679  CZ  PHE    46       2.807  50.179  16.998  1.00  0.00           C  
ATOM    680  HZ  PHE    46       2.168  50.316  16.134  1.00  0.00           H  
ATOM    681  CE2 PHE    46       4.088  50.672  16.991  1.00  0.00           C  
ATOM    682  HE2 PHE    46       4.652  51.009  16.129  1.00  0.00           H  
ATOM    683  CD2 PHE    46       4.820  50.757  18.185  1.00  0.00           C  
ATOM    684  HD2 PHE    46       5.833  51.139  18.218  1.00  0.00           H  
ATOM    685  C   PHE    46       4.010  52.019  21.379  1.00  0.00           C  
ATOM    686  O   PHE    46       3.953  53.000  20.620  1.00  0.00           O  
ATOM    687  N   ARG    47       2.978  51.730  22.192  1.00  0.00           N  
ATOM    688  H   ARG    47       3.074  51.002  22.887  1.00  0.00           H  
ATOM    689  CA  ARG    47       1.724  52.443  22.112  1.00  0.00           C  
ATOM    690  HA  ARG    47       1.474  52.606  21.066  1.00  0.00           H  
ATOM    691  CB  ARG    47       0.533  51.672  22.737  1.00  0.00           C  
ATOM    692  HB2 ARG    47       0.858  51.635  23.775  1.00  0.00           H  
ATOM    693  HB3 ARG    47      -0.466  52.076  22.584  1.00  0.00           H  
ATOM    694  CG  ARG    47       0.438  50.207  22.254  1.00  0.00           C  
ATOM    695  HG2 ARG    47       1.413  49.740  22.124  1.00  0.00           H  
ATOM    696  HG3 ARG    47       0.012  49.564  23.022  1.00  0.00           H  
ATOM    697  CD  ARG    47      -0.509  50.054  21.033  1.00  0.00           C  
ATOM    698  HD2 ARG    47      -1.406  50.627  21.254  1.00  0.00           H  
ATOM    699  HD3 ARG    47      -0.057  50.428  20.118  1.00  0.00           H  
ATOM    700  NE  ARG    47      -0.820  48.615  20.895  1.00  0.00           N  
ATOM    701  HE  ARG    47      -0.266  47.865  21.311  1.00  0.00           H  
ATOM    702  CZ  ARG    47      -2.004  48.249  20.382  1.00  0.00           C  
ATOM    703  NH1 ARG    47      -2.280  46.970  20.324  1.00  0.00           N  
ATOM    704 HH11 ARG    47      -1.656  46.372  20.868  1.00  0.00           H  
ATOM    705 HH12 ARG    47      -3.160  46.696  19.884  1.00  0.00           H  
ATOM    706  NH2 ARG    47      -2.780  49.069  19.686  1.00  0.00           N  
ATOM    707 HH21 ARG    47      -2.476  49.983  19.349  1.00  0.00           H  
ATOM    708 HH22 ARG    47      -3.763  48.889  19.475  1.00  0.00           H  
ATOM    709  C   ARG    47       1.876  53.842  22.729  1.00  0.00           C  
ATOM    710  O   ARG    47       0.987  54.649  22.383  1.00  0.00           O  
ATOM    711  N   HID    48       2.941  54.145  23.498  1.00  0.00           N  
ATOM    712  H   HID    48       3.541  53.398  23.821  1.00  0.00           H  
ATOM    713  CA  HID    48       3.125  55.489  24.083  1.00  0.00           C  
ATOM    714  HA  HID    48       2.523  56.159  23.473  1.00  0.00           H  
ATOM    715  CB  HID    48       2.677  55.408  25.501  1.00  0.00           C  
ATOM    716  HB2 HID    48       3.164  54.601  26.046  1.00  0.00           H  
ATOM    717  HB3 HID    48       2.913  56.256  26.141  1.00  0.00           H  
ATOM    718  CG  HID    48       1.265  55.011  25.731  1.00  0.00           C  
ATOM    719  ND1 HID    48       0.902  53.728  26.192  1.00  0.00           N  
ATOM    720  HD1 HID    48       1.477  53.133  26.800  1.00  0.00           H  
ATOM    721  CE1 HID    48      -0.391  53.591  25.952  1.00  0.00           C  
ATOM    722  HE1 HID    48      -1.022  52.797  26.318  1.00  0.00           H  
ATOM    723  NE2 HID    48      -0.904  54.556  25.290  1.00  0.00           N  
ATOM    724  CD2 HID    48       0.125  55.433  25.087  1.00  0.00           C  
ATOM    725  HD2 HID    48       0.081  56.413  24.615  1.00  0.00           H  
ATOM    726  C   HID    48       4.604  55.859  23.903  1.00  0.00           C  
ATOM    727  O   HID    48       5.300  56.382  24.809  1.00  0.00           O  
ATOM    728  N   ASP    49       5.116  55.664  22.639  1.00  0.00           N  
ATOM    729  H   ASP    49       4.489  55.175  22.015  1.00  0.00           H  
ATOM    730  CA  ASP    49       6.465  55.700  22.323  1.00  0.00           C  
ATOM    731  HA  ASP    49       6.794  56.696  22.611  1.00  0.00           H  
ATOM    732  CB  ASP    49       7.301  54.639  23.048  1.00  0.00           C  
ATOM    733  HB2 ASP    49       6.786  54.321  23.952  1.00  0.00           H  
ATOM    734  HB3 ASP    49       7.323  53.729  22.453  1.00  0.00           H  
ATOM    735  CG  ASP    49       8.711  54.995  23.381  1.00  0.00           C  
ATOM    736  OD1 ASP    49       9.152  56.153  23.368  1.00  0.00           O  
ATOM    737  OD2 ASP    49       9.418  54.084  23.901  1.00  0.00           O  
ATOM    738  C   ASP    49       6.641  55.686  20.822  1.00  0.00           C  
ATOM    739  O   ASP    49       5.628  55.755  20.041  1.00  0.00           O  
ATOM    740  N   SER    50       7.959  55.724  20.403  1.00  0.00           N  
ATOM    741  H   SER    50       8.704  55.567  21.068  1.00  0.00           H  
ATOM    742  CA  SER    50       8.336  56.132  19.113  1.00  0.00           C  
ATOM    743  HA  SER    50       7.982  55.392  18.399  1.00  0.00           H  
ATOM    744  CB  SER    50       7.815  57.530  18.841  1.00  0.00           C  
ATOM    745  HB2 SER    50       8.156  58.075  17.964  1.00  0.00           H  
ATOM    746  HB3 SER    50       6.739  57.422  18.728  1.00  0.00           H  
ATOM    747  OG  SER    50       8.187  58.378  19.931  1.00  0.00           O  
ATOM    748  HG  SER    50       7.830  59.268  19.790  1.00  0.00           H  
ATOM    749  C   SER    50       9.816  56.247  19.086  1.00  0.00           C  
ATOM    750  O   SER    50      10.560  55.938  19.976  1.00  0.00           O  
ATOM    751  N   GLY    51      10.249  56.610  17.804  1.00  0.00           N  
ATOM    752  H   GLY    51       9.572  56.596  17.054  1.00  0.00           H  
ATOM    753  CA  GLY    51      11.628  56.547  17.479  1.00  0.00           C  
ATOM    754  HA2 GLY    51      11.735  57.208  16.622  1.00  0.00           H  
ATOM    755  HA3 GLY    51      12.137  56.850  18.391  1.00  0.00           H  
ATOM    756  C   GLY    51      12.134  55.139  17.107  1.00  0.00           C  
ATOM    757  O   GLY    51      13.195  54.956  16.566  1.00  0.00           O  
ATOM    758  N   TYR    52      11.179  54.149  17.184  1.00  0.00           N  
ATOM    759  H   TYR    52      10.320  54.403  17.652  1.00  0.00           H  
ATOM    760  CA  TYR    52      11.386  52.680  17.066  1.00  0.00           C  
ATOM    761  HA  TYR    52      12.245  52.420  17.682  1.00  0.00           H  
ATOM    762  CB  TYR    52      10.110  51.961  17.484  1.00  0.00           C  
ATOM    763  HB2 TYR    52      10.324  50.905  17.329  1.00  0.00           H  
ATOM    764  HB3 TYR    52      10.015  51.937  18.567  1.00  0.00           H  
ATOM    765  CG  TYR    52       8.856  52.382  16.704  1.00  0.00           C  
ATOM    766  CD1 TYR    52       7.921  53.129  17.473  1.00  0.00           C  
ATOM    767  HD1 TYR    52       8.200  53.367  18.492  1.00  0.00           H  
ATOM    768  CE1 TYR    52       6.722  53.642  16.887  1.00  0.00           C  
ATOM    769  HE1 TYR    52       5.933  54.160  17.419  1.00  0.00           H  
ATOM    770  CZ  TYR    52       6.448  53.373  15.541  1.00  0.00           C  
ATOM    771  OH  TYR    52       5.258  53.709  14.936  1.00  0.00           O  
ATOM    772  HH  TYR    52       5.245  53.402  14.016  1.00  0.00           H  
ATOM    773  CE2 TYR    52       7.339  52.593  14.794  1.00  0.00           C  
ATOM    774  HE2 TYR    52       7.120  52.358  13.759  1.00  0.00           H  
ATOM    775  CD2 TYR    52       8.553  52.085  15.395  1.00  0.00           C  
ATOM    776  HD2 TYR    52       9.228  51.498  14.784  1.00  0.00           H  
ATOM    777  C   TYR    52      11.754  52.308  15.650  1.00  0.00           C  
ATOM    778  O   TYR    52      12.267  51.262  15.391  1.00  0.00           O  
ATOM    779  N   GLU    53      11.533  53.193  14.618  1.00  0.00           N  
ATOM    780  H   GLU    53      11.285  54.146  14.846  1.00  0.00           H  
ATOM    781  CA  GLU    53      11.933  52.794  13.281  1.00  0.00           C  
ATOM    782  HA  GLU    53      11.488  51.822  13.075  1.00  0.00           H  
ATOM    783  CB  GLU    53      11.341  53.853  12.394  1.00  0.00           C  
ATOM    784  HB2 GLU    53      11.933  54.765  12.430  1.00  0.00           H  
ATOM    785  HB3 GLU    53      11.483  53.527  11.365  1.00  0.00           H  
ATOM    786  CG  GLU    53       9.754  54.075  12.511  1.00  0.00           C  
ATOM    787  HG2 GLU    53       9.269  54.031  11.538  1.00  0.00           H  
ATOM    788  HG3 GLU    53       9.361  53.189  13.004  1.00  0.00           H  
ATOM    789  CD  GLU    53       9.566  55.435  13.124  1.00  0.00           C  
ATOM    790  OE1 GLU    53      10.036  55.685  14.289  1.00  0.00           O  
ATOM    791  OE2 GLU    53       9.000  56.354  12.439  1.00  0.00           O  
ATOM    792  C   GLU    53      13.502  52.723  13.199  1.00  0.00           C  
ATOM    793  O   GLU    53      13.945  51.755  12.619  1.00  0.00           O  
ATOM    794  N   VAL    54      14.196  53.787  13.742  1.00  0.00           N  
ATOM    795  H   VAL    54      13.702  54.451  14.322  1.00  0.00           H  
ATOM    796  CA  VAL    54      15.676  53.693  13.887  1.00  0.00           C  
ATOM    797  HA  VAL    54      16.146  53.329  12.977  1.00  0.00           H  
ATOM    798  CB  VAL    54      16.316  54.944  14.381  1.00  0.00           C  
ATOM    799  HB  VAL    54      15.691  55.250  15.217  1.00  0.00           H  
ATOM    800  CG1 VAL    54      17.748  54.890  14.910  1.00  0.00           C  
ATOM    801 HG11 VAL    54      17.939  54.203  15.732  1.00  0.00           H  
ATOM    802 HG12 VAL    54      18.541  54.747  14.179  1.00  0.00           H  
ATOM    803 HG13 VAL    54      17.906  55.890  15.309  1.00  0.00           H  
ATOM    804  CG2 VAL    54      16.191  56.047  13.378  1.00  0.00           C  
ATOM    805 HG21 VAL    54      16.913  56.833  13.592  1.00  0.00           H  
ATOM    806 HG22 VAL    54      16.589  55.643  12.449  1.00  0.00           H  
ATOM    807 HG23 VAL    54      15.140  56.289  13.238  1.00  0.00           H  
ATOM    808  C   VAL    54      15.910  52.560  14.920  1.00  0.00           C  
ATOM    809  O   VAL    54      16.690  51.630  14.641  1.00  0.00           O  
ATOM    810  N   HID    55      15.149  52.588  16.043  1.00  0.00           N  
ATOM    811  H   HID    55      14.401  53.268  16.070  1.00  0.00           H  
ATOM    812  CA  HID    55      15.672  51.937  17.274  1.00  0.00           C  
ATOM    813  HA  HID    55      16.706  51.625  17.139  1.00  0.00           H  
ATOM    814  CB  HID    55      15.640  52.882  18.529  1.00  0.00           C  
ATOM    815  HB2 HID    55      14.667  53.273  18.821  1.00  0.00           H  
ATOM    816  HB3 HID    55      15.969  52.223  19.331  1.00  0.00           H  
ATOM    817  CG  HID    55      16.541  54.109  18.514  1.00  0.00           C  
ATOM    818  ND1 HID    55      17.926  54.157  18.546  1.00  0.00           N  
ATOM    819  HD1 HID    55      18.576  53.363  18.564  1.00  0.00           H  
ATOM    820  CE1 HID    55      18.246  55.485  18.409  1.00  0.00           C  
ATOM    821  HE1 HID    55      19.242  55.847  18.206  1.00  0.00           H  
ATOM    822  NE2 HID    55      17.134  56.219  18.312  1.00  0.00           N  
ATOM    823  CD2 HID    55      16.068  55.377  18.346  1.00  0.00           C  
ATOM    824  HD2 HID    55      15.025  55.674  18.243  1.00  0.00           H  
ATOM    825  C   HID    55      14.974  50.642  17.446  1.00  0.00           C  
ATOM    826  O   HID    55      14.366  50.265  18.446  1.00  0.00           O  
ATOM    827  N   HID    56      15.016  49.875  16.295  1.00  0.00           N  
ATOM    828  H   HID    56      15.278  50.252  15.394  1.00  0.00           H  
ATOM    829  CA  HID    56      14.190  48.678  16.039  1.00  0.00           C  
ATOM    830  HA  HID    56      13.294  48.925  16.603  1.00  0.00           H  
ATOM    831  CB  HID    56      13.912  48.551  14.557  1.00  0.00           C  
ATOM    832  HB2 HID    56      13.319  47.654  14.391  1.00  0.00           H  
ATOM    833  HB3 HID    56      13.305  49.436  14.374  1.00  0.00           H  
ATOM    834  CG  HID    56      14.973  48.446  13.503  1.00  0.00           C  
ATOM    835  ND1 HID    56      15.348  49.424  12.612  1.00  0.00           N  
ATOM    836  HD1 HID    56      14.982  50.381  12.668  1.00  0.00           H  
ATOM    837  CE1 HID    56      16.381  49.016  11.879  1.00  0.00           C  
ATOM    838  HE1 HID    56      17.204  49.560  11.444  1.00  0.00           H  
ATOM    839  NE2 HID    56      16.650  47.751  12.224  1.00  0.00           N  
ATOM    840  CD2 HID    56      15.734  47.360  13.236  1.00  0.00           C  
ATOM    841  HD2 HID    56      15.677  46.466  13.855  1.00  0.00           H  
ATOM    842  C   HID    56      14.755  47.466  16.690  1.00  0.00           C  
ATOM    843  O   HID    56      14.143  46.682  17.444  1.00  0.00           O  
ATOM    844  N   GLN    57      16.095  47.376  16.617  1.00  0.00           N  
ATOM    845  H   GLN    57      16.672  47.992  16.060  1.00  0.00           H  
ATOM    846  CA  GLN    57      16.900  46.312  17.250  1.00  0.00           C  
ATOM    847  HA  GLN    57      16.451  45.340  17.060  1.00  0.00           H  
ATOM    848  CB  GLN    57      18.280  46.392  16.838  1.00  0.00           C  
ATOM    849  HB2 GLN    57      18.288  46.335  15.751  1.00  0.00           H  
ATOM    850  HB3 GLN    57      18.726  47.312  17.212  1.00  0.00           H  
ATOM    851  CG  GLN    57      19.149  45.205  17.302  1.00  0.00           C  
ATOM    852  HG2 GLN    57      18.944  44.866  18.316  1.00  0.00           H  
ATOM    853  HG3 GLN    57      18.787  44.369  16.707  1.00  0.00           H  
ATOM    854  CD  GLN    57      20.599  45.224  16.965  1.00  0.00           C  
ATOM    855  OE1 GLN    57      21.393  45.812  17.691  1.00  0.00           O  
ATOM    856  NE2 GLN    57      21.093  44.819  15.775  1.00  0.00           N  
ATOM    857 HE21 GLN    57      22.080  44.863  15.562  1.00  0.00           H  
ATOM    858 HE22 GLN    57      20.554  44.218  15.165  1.00  0.00           H  
ATOM    859  C   GLN    57      16.893  46.447  18.793  1.00  0.00           C  
ATOM    860  O   GLN    57      16.945  45.469  19.533  1.00  0.00           O  
ATOM    861  N   LYS    58      16.748  47.720  19.359  1.00  0.00           N  
ATOM    862  H   LYS    58      16.772  48.518  18.738  1.00  0.00           H  
ATOM    863  CA  LYS    58      16.754  47.951  20.829  1.00  0.00           C  
ATOM    864  HA  LYS    58      17.567  47.447  21.347  1.00  0.00           H  
ATOM    865  CB  LYS    58      16.834  49.494  21.088  1.00  0.00           C  
ATOM    866  HB2 LYS    58      17.772  49.959  20.791  1.00  0.00           H  
ATOM    867  HB3 LYS    58      15.945  49.914  20.622  1.00  0.00           H  
ATOM    868  CG  LYS    58      16.774  49.871  22.557  1.00  0.00           C  
ATOM    869  HG2 LYS    58      15.719  49.890  22.821  1.00  0.00           H  
ATOM    870  HG3 LYS    58      17.196  49.053  23.138  1.00  0.00           H  
ATOM    871  CD  LYS    58      17.442  51.133  22.984  1.00  0.00           C  
ATOM    872  HD2 LYS    58      17.462  51.266  24.064  1.00  0.00           H  
ATOM    873  HD3 LYS    58      18.443  50.979  22.587  1.00  0.00           H  
ATOM    874  CE  LYS    58      16.928  52.439  22.311  1.00  0.00           C  
ATOM    875  HE2 LYS    58      17.779  53.113  22.239  1.00  0.00           H  
ATOM    876  HE3 LYS    58      16.570  52.278  21.297  1.00  0.00           H  
ATOM    877  NZ  LYS    58      15.756  53.028  22.953  1.00  0.00           N  
ATOM    878  HZ1 LYS    58      16.073  53.557  23.785  1.00  0.00           H  
ATOM    879  HZ2 LYS    58      15.198  53.780  22.510  1.00  0.00           H  
ATOM    880  HZ3 LYS    58      15.247  52.185  23.276  1.00  0.00           H  
ATOM    881  C   LYS    58      15.364  47.506  21.378  1.00  0.00           C  
ATOM    882  O   LYS    58      15.228  47.065  22.557  1.00  0.00           O  
ATOM    883  N   LEU    59      14.275  47.474  20.638  1.00  0.00           N  
ATOM    884  H   LEU    59      14.393  47.955  19.756  1.00  0.00           H  
ATOM    885  CA  LEU    59      12.954  47.198  21.138  1.00  0.00           C  
ATOM    886  HA  LEU    59      12.889  47.478  22.187  1.00  0.00           H  
ATOM    887  CB  LEU    59      11.973  47.948  20.254  1.00  0.00           C  
ATOM    888  HB2 LEU    59      12.288  48.981  20.119  1.00  0.00           H  
ATOM    889  HB3 LEU    59      12.021  47.538  19.247  1.00  0.00           H  
ATOM    890  CG  LEU    59      10.481  47.881  20.592  1.00  0.00           C  
ATOM    891  HG  LEU    59      10.324  46.858  20.928  1.00  0.00           H  
ATOM    892  CD1 LEU    59      10.165  48.782  21.747  1.00  0.00           C  
ATOM    893 HD11 LEU    59       9.116  48.705  22.024  1.00  0.00           H  
ATOM    894 HD12 LEU    59      10.827  48.730  22.609  1.00  0.00           H  
ATOM    895 HD13 LEU    59      10.277  49.792  21.359  1.00  0.00           H  
ATOM    896  CD2 LEU    59       9.571  48.183  19.418  1.00  0.00           C  
ATOM    897 HD21 LEU    59       8.542  48.233  19.768  1.00  0.00           H  
ATOM    898 HD22 LEU    59       9.741  49.105  18.866  1.00  0.00           H  
ATOM    899 HD23 LEU    59       9.464  47.329  18.752  1.00  0.00           H  
ATOM    900  C   LEU    59      12.645  45.661  21.256  1.00  0.00           C  
ATOM    901  O   LEU    59      12.239  45.130  22.307  1.00  0.00           O  
ATOM    902  N   VAL    60      12.933  44.944  20.158  1.00  0.00           N  
ATOM    903  H   VAL    60      13.562  45.389  19.503  1.00  0.00           H  
ATOM    904  CA  VAL    60      12.666  43.501  20.105  1.00  0.00           C  
ATOM    905  HA  VAL    60      11.666  43.365  20.511  1.00  0.00           H  
ATOM    906  CB  VAL    60      12.618  42.905  18.703  1.00  0.00           C  
ATOM    907  HB  VAL    60      12.153  41.923  18.774  1.00  0.00           H  
ATOM    908  CG1 VAL    60      11.740  43.765  17.806  1.00  0.00           C  
ATOM    909 HG11 VAL    60      12.074  44.800  17.781  1.00  0.00           H  
ATOM    910 HG12 VAL    60      11.765  43.471  16.759  1.00  0.00           H  
ATOM    911 HG13 VAL    60      10.705  43.740  18.139  1.00  0.00           H  
ATOM    912  CG2 VAL    60      13.971  42.746  18.070  1.00  0.00           C  
ATOM    913 HG21 VAL    60      14.490  43.695  17.947  1.00  0.00           H  
ATOM    914 HG22 VAL    60      14.684  42.174  18.661  1.00  0.00           H  
ATOM    915 HG23 VAL    60      13.835  42.307  17.084  1.00  0.00           H  
ATOM    916  C   VAL    60      13.634  42.575  20.919  1.00  0.00           C  
ATOM    917  O   VAL    60      13.450  41.396  21.019  1.00  0.00           O  
ATOM    918  N   PHE    61      14.564  43.185  21.754  1.00  0.00           N  
ATOM    919  H   PHE    61      14.601  44.195  21.776  1.00  0.00           H  
ATOM    920  CA  PHE    61      15.420  42.502  22.704  1.00  0.00           C  
ATOM    921  HA  PHE    61      15.789  41.527  22.394  1.00  0.00           H  
ATOM    922  CB  PHE    61      16.619  43.316  22.864  1.00  0.00           C  
ATOM    923  HB2 PHE    61      17.052  43.525  21.887  1.00  0.00           H  
ATOM    924  HB3 PHE    61      16.251  44.249  23.287  1.00  0.00           H  
ATOM    925  CG  PHE    61      17.842  42.714  23.557  1.00  0.00           C  
ATOM    926  CD1 PHE    61      17.916  42.778  24.960  1.00  0.00           C  
ATOM    927  HD1 PHE    61      17.059  43.197  25.471  1.00  0.00           H  
ATOM    928  CE1 PHE    61      18.957  42.178  25.669  1.00  0.00           C  
ATOM    929  HE1 PHE    61      19.012  42.142  26.750  1.00  0.00           H  
ATOM    930  CZ  PHE    61      19.894  41.458  24.955  1.00  0.00           C  
ATOM    931  HZ  PHE    61      20.617  40.920  25.558  1.00  0.00           H  
ATOM    932  CE2 PHE    61      19.851  41.379  23.577  1.00  0.00           C  
ATOM    933  HE2 PHE    61      20.567  40.735  23.080  1.00  0.00           H  
ATOM    934  CD2 PHE    61      18.851  42.068  22.913  1.00  0.00           C  
ATOM    935  HD2 PHE    61      18.855  41.954  21.835  1.00  0.00           H  
ATOM    936  C   PHE    61      14.605  42.405  24.025  1.00  0.00           C  
ATOM    937  O   PHE    61      14.870  41.536  24.842  1.00  0.00           O  
ATOM    938  N   PHE    62      13.495  43.208  24.180  1.00  0.00           N  
ATOM    939  H   PHE    62      13.141  43.781  23.425  1.00  0.00           H  
ATOM    940  CA  PHE    62      12.764  43.079  25.528  1.00  0.00           C  
ATOM    941  HA  PHE    62      13.003  42.090  25.913  1.00  0.00           H  
ATOM    942  CB  PHE    62      13.172  44.121  26.537  1.00  0.00           C  
ATOM    943  HB2 PHE    62      12.727  43.868  27.497  1.00  0.00           H  
ATOM    944  HB3 PHE    62      14.232  43.961  26.725  1.00  0.00           H  
ATOM    945  CG  PHE    62      12.858  45.486  26.053  1.00  0.00           C  
ATOM    946  CD1 PHE    62      11.755  46.074  26.617  1.00  0.00           C  
ATOM    947  HD1 PHE    62      11.165  45.512  27.330  1.00  0.00           H  
ATOM    948  CE1 PHE    62      11.340  47.379  26.282  1.00  0.00           C  
ATOM    949  HE1 PHE    62      10.422  47.839  26.630  1.00  0.00           H  
ATOM    950  CZ  PHE    62      12.159  48.160  25.476  1.00  0.00           C  
ATOM    951  HZ  PHE    62      11.840  49.167  25.233  1.00  0.00           H  
ATOM    952  CE2 PHE    62      13.222  47.570  24.765  1.00  0.00           C  
ATOM    953  HE2 PHE    62      13.702  48.192  24.018  1.00  0.00           H  
ATOM    954  CD2 PHE    62      13.525  46.173  25.064  1.00  0.00           C  
ATOM    955  HD2 PHE    62      14.183  45.617  24.408  1.00  0.00           H  
ATOM    956  C   PHE    62      11.274  43.092  25.297  1.00  0.00           C  
ATOM    957  O   PHE    62      10.615  42.486  26.156  1.00  0.00           O  
ATOM    958  N   ALA    63      10.718  43.667  24.255  1.00  0.00           N  
ATOM    959  H   ALA    63      11.276  44.370  23.789  1.00  0.00           H  
ATOM    960  CA  ALA    63       9.293  43.933  24.318  1.00  0.00           C  
ATOM    961  HA  ALA    63       9.048  44.245  25.331  1.00  0.00           H  
ATOM    962  CB  ALA    63       9.109  45.172  23.425  1.00  0.00           C  
ATOM    963  HB1 ALA    63       9.523  45.085  22.422  1.00  0.00           H  
ATOM    964  HB2 ALA    63       8.059  45.433  23.306  1.00  0.00           H  
ATOM    965  HB3 ALA    63       9.523  46.095  23.825  1.00  0.00           H  
ATOM    966  C   ALA    63       8.481  42.626  23.969  1.00  0.00           C  
ATOM    967  O   ALA    63       8.924  41.540  23.714  1.00  0.00           O  
ATOM    968  N   GLU    64       7.174  42.825  24.080  1.00  0.00           N  
ATOM    969  H   GLU    64       6.820  43.745  24.304  1.00  0.00           H  
ATOM    970  CA  GLU    64       6.212  41.656  24.291  1.00  0.00           C  
ATOM    971  HA  GLU    64       6.682  40.727  23.976  1.00  0.00           H  
ATOM    972  CB  GLU    64       5.872  41.586  25.753  1.00  0.00           C  
ATOM    973  HB2 GLU    64       6.803  41.459  26.302  1.00  0.00           H  
ATOM    974  HB3 GLU    64       5.360  42.485  26.087  1.00  0.00           H  
ATOM    975  CG  GLU    64       5.047  40.381  26.238  1.00  0.00           C  
ATOM    976  HG2 GLU    64       4.717  40.470  27.271  1.00  0.00           H  
ATOM    977  HG3 GLU    64       4.098  40.421  25.707  1.00  0.00           H  
ATOM    978  CD  GLU    64       5.829  39.030  26.086  1.00  0.00           C  
ATOM    979  OE1 GLU    64       5.950  38.304  27.072  1.00  0.00           O  
ATOM    980  OE2 GLU    64       6.269  38.708  24.924  1.00  0.00           O  
ATOM    981  C   GLU    64       4.969  41.752  23.470  1.00  0.00           C  
ATOM    982  O   GLU    64       4.310  40.762  23.121  1.00  0.00           O  
ATOM    983  N   ASP    65       4.608  42.966  22.962  1.00  0.00           N  
ATOM    984  H   ASP    65       5.096  43.791  23.284  1.00  0.00           H  
ATOM    985  CA  ASP    65       3.250  43.204  22.550  1.00  0.00           C  
ATOM    986  HA  ASP    65       2.918  42.277  22.087  1.00  0.00           H  
ATOM    987  CB  ASP    65       2.260  43.384  23.659  1.00  0.00           C  
ATOM    988  HB2 ASP    65       1.308  43.442  23.135  1.00  0.00           H  
ATOM    989  HB3 ASP    65       2.304  42.443  24.205  1.00  0.00           H  
ATOM    990  CG  ASP    65       2.571  44.573  24.506  1.00  0.00           C  
ATOM    991  OD1 ASP    65       3.388  44.486  25.444  1.00  0.00           O  
ATOM    992  OD2 ASP    65       1.882  45.542  24.185  1.00  0.00           O  
ATOM    993  C   ASP    65       3.125  44.081  21.352  1.00  0.00           C  
ATOM    994  O   ASP    65       2.136  44.755  21.193  1.00  0.00           O  
ATOM    995  N   VAL    66       4.216  44.136  20.498  1.00  0.00           N  
ATOM    996  H   VAL    66       5.018  43.604  20.807  1.00  0.00           H  
ATOM    997  CA  VAL    66       4.354  45.352  19.666  1.00  0.00           C  
ATOM    998  HA  VAL    66       3.925  46.181  20.223  1.00  0.00           H  
ATOM    999  CB  VAL    66       5.918  45.474  19.429  1.00  0.00           C  
ATOM   1000  HB  VAL    66       6.178  44.675  18.738  1.00  0.00           H  
ATOM   1001  CG1 VAL    66       6.259  46.710  18.651  1.00  0.00           C  
ATOM   1002 HG11 VAL    66       7.344  46.720  18.571  1.00  0.00           H  
ATOM   1003 HG12 VAL    66       5.895  46.714  17.626  1.00  0.00           H  
ATOM   1004 HG13 VAL    66       6.032  47.671  19.109  1.00  0.00           H  
ATOM   1005  CG2 VAL    66       6.785  45.508  20.756  1.00  0.00           C  
ATOM   1006 HG21 VAL    66       6.365  46.073  21.586  1.00  0.00           H  
ATOM   1007 HG22 VAL    66       7.069  44.504  21.062  1.00  0.00           H  
ATOM   1008 HG23 VAL    66       7.821  45.749  20.527  1.00  0.00           H  
ATOM   1009  C   VAL    66       3.622  45.281  18.371  1.00  0.00           C  
ATOM   1010  O   VAL    66       3.198  44.209  17.940  1.00  0.00           O  
ATOM   1011  N   GLY    67       3.354  46.440  17.799  1.00  0.00           N  
ATOM   1012  H   GLY    67       3.767  47.331  18.040  1.00  0.00           H  
ATOM   1013  CA  GLY    67       2.444  46.500  16.697  1.00  0.00           C  
ATOM   1014  HA2 GLY    67       2.606  47.380  16.079  1.00  0.00           H  
ATOM   1015  HA3 GLY    67       2.452  45.598  16.090  1.00  0.00           H  
ATOM   1016  C   GLY    67       1.039  46.424  17.280  1.00  0.00           C  
ATOM   1017  O   GLY    67       0.834  46.758  18.472  1.00  0.00           O  
ATOM   1018  N   SER    68       0.105  46.063  16.410  1.00  0.00           N  
ATOM   1019  H   SER    68       0.356  45.792  15.469  1.00  0.00           H  
ATOM   1020  CA  SER    68      -1.305  46.061  16.780  1.00  0.00           C  
ATOM   1021  HA  SER    68      -1.431  45.954  17.855  1.00  0.00           H  
ATOM   1022  CB  SER    68      -1.900  47.357  16.412  1.00  0.00           C  
ATOM   1023  HB2 SER    68      -2.986  47.307  16.455  1.00  0.00           H  
ATOM   1024  HB3 SER    68      -1.508  48.125  17.074  1.00  0.00           H  
ATOM   1025  OG  SER    68      -1.669  47.807  15.060  1.00  0.00           O  
ATOM   1026  HG  SER    68      -2.186  47.203  14.506  1.00  0.00           H  
ATOM   1027  C   SER    68      -2.019  44.875  16.209  1.00  0.00           C  
ATOM   1028  O   SER    68      -3.242  44.767  16.350  1.00  0.00           O  
ATOM   1029  N   ASN    69      -1.304  43.865  15.623  1.00  0.00           N  
ATOM   1030  H   ASN    69      -0.304  43.925  15.486  1.00  0.00           H  
ATOM   1031  CA  ASN    69      -1.757  42.493  15.267  1.00  0.00           C  
ATOM   1032  HA  ASN    69      -2.724  42.307  15.729  1.00  0.00           H  
ATOM   1033  CB  ASN    69      -1.874  42.284  13.814  1.00  0.00           C  
ATOM   1034  HB2 ASN    69      -0.931  42.367  13.277  1.00  0.00           H  
ATOM   1035  HB3 ASN    69      -2.203  41.247  13.811  1.00  0.00           H  
ATOM   1036  CG  ASN    69      -2.907  43.113  13.193  1.00  0.00           C  
ATOM   1037  OD1 ASN    69      -3.967  43.420  13.726  1.00  0.00           O  
ATOM   1038  ND2 ASN    69      -2.683  43.697  12.018  1.00  0.00           N  
ATOM   1039 HD21 ASN    69      -3.350  44.405  11.742  1.00  0.00           H  
ATOM   1040 HD22 ASN    69      -1.814  43.672  11.502  1.00  0.00           H  
ATOM   1041  C   ASN    69      -0.854  41.479  15.989  1.00  0.00           C  
ATOM   1042  O   ASN    69       0.322  41.742  16.086  1.00  0.00           O  
ATOM   1043  N   LYS    70      -1.413  40.328  16.374  1.00  0.00           N  
ATOM   1044  H   LYS    70      -2.411  40.172  16.320  1.00  0.00           H  
ATOM   1045  CA  LYS    70      -0.666  39.265  16.975  1.00  0.00           C  
ATOM   1046  HA  LYS    70       0.006  39.642  17.743  1.00  0.00           H  
ATOM   1047  CB  LYS    70      -1.614  38.261  17.577  1.00  0.00           C  
ATOM   1048  HB2 LYS    70      -2.367  37.870  16.896  1.00  0.00           H  
ATOM   1049  HB3 LYS    70      -1.044  37.412  17.947  1.00  0.00           H  
ATOM   1050  CG  LYS    70      -2.289  38.772  18.808  1.00  0.00           C  
ATOM   1051  HG2 LYS    70      -1.586  38.723  19.637  1.00  0.00           H  
ATOM   1052  HG3 LYS    70      -2.472  39.838  18.689  1.00  0.00           H  
ATOM   1053  CD  LYS    70      -3.639  38.037  19.109  1.00  0.00           C  
ATOM   1054  HD2 LYS    70      -4.231  38.050  18.196  1.00  0.00           H  
ATOM   1055  HD3 LYS    70      -3.526  37.022  19.482  1.00  0.00           H  
ATOM   1056  CE  LYS    70      -4.533  38.784  20.102  1.00  0.00           C  
ATOM   1057  HE2 LYS    70      -3.880  39.016  20.940  1.00  0.00           H  
ATOM   1058  HE3 LYS    70      -4.819  39.783  19.782  1.00  0.00           H  
ATOM   1059  NZ  LYS    70      -5.670  37.919  20.600  1.00  0.00           N  
ATOM   1060  HZ1 LYS    70      -6.172  37.501  19.796  1.00  0.00           H  
ATOM   1061  HZ2 LYS    70      -5.376  37.126  21.197  1.00  0.00           H  
ATOM   1062  HZ3 LYS    70      -6.285  38.497  21.200  1.00  0.00           H  
ATOM   1063  C   LYS    70       0.199  38.515  15.941  1.00  0.00           C  
ATOM   1064  O   LYS    70      -0.140  38.405  14.758  1.00  0.00           O  
ATOM   1065  N   GLY    71       1.323  37.980  16.397  1.00  0.00           N  
ATOM   1066  H   GLY    71       1.614  38.390  17.274  1.00  0.00           H  
ATOM   1067  CA  GLY    71       2.403  37.449  15.535  1.00  0.00           C  
ATOM   1068  HA2 GLY    71       2.409  36.369  15.660  1.00  0.00           H  
ATOM   1069  HA3 GLY    71       2.078  37.625  14.512  1.00  0.00           H  
ATOM   1070  C   GLY    71       3.712  38.185  15.665  1.00  0.00           C  
ATOM   1071  O   GLY    71       3.770  39.349  15.268  1.00  0.00           O  
ATOM   1072  N   ALA    72       4.815  37.414  15.964  1.00  0.00           N  
ATOM   1073  H   ALA    72       4.705  36.437  16.203  1.00  0.00           H  
ATOM   1074  CA  ALA    72       6.082  38.151  16.275  1.00  0.00           C  
ATOM   1075  HA  ALA    72       5.903  38.936  17.006  1.00  0.00           H  
ATOM   1076  CB  ALA    72       7.083  37.178  16.936  1.00  0.00           C  
ATOM   1077  HB1 ALA    72       7.289  36.286  16.348  1.00  0.00           H  
ATOM   1078  HB2 ALA    72       8.003  37.748  17.050  1.00  0.00           H  
ATOM   1079  HB3 ALA    72       6.711  36.872  17.912  1.00  0.00           H  
ATOM   1080  C   ALA    72       6.667  38.713  15.005  1.00  0.00           C  
ATOM   1081  O   ALA    72       7.283  39.769  15.025  1.00  0.00           O  
ATOM   1082  N   ILE    73       6.181  38.266  13.788  1.00  0.00           N  
ATOM   1083  H   ILE    73       5.584  37.450  13.809  1.00  0.00           H  
ATOM   1084  CA  ILE    73       6.687  38.884  12.506  1.00  0.00           C  
ATOM   1085  HA  ILE    73       7.749  39.118  12.511  1.00  0.00           H  
ATOM   1086  CB  ILE    73       6.356  38.068  11.265  1.00  0.00           C  
ATOM   1087  HB  ILE    73       6.525  38.613  10.338  1.00  0.00           H  
ATOM   1088  CG2 ILE    73       7.352  36.990  11.106  1.00  0.00           C  
ATOM   1089 HG21 ILE    73       7.380  36.271  11.922  1.00  0.00           H  
ATOM   1090 HG22 ILE    73       7.290  36.407  10.190  1.00  0.00           H  
ATOM   1091 HG23 ILE    73       8.326  37.476  11.091  1.00  0.00           H  
ATOM   1092  CG1 ILE    73       4.885  37.581  11.421  1.00  0.00           C  
ATOM   1093 HG12 ILE    73       4.826  36.647  11.976  1.00  0.00           H  
ATOM   1094 HG13 ILE    73       4.283  38.392  11.825  1.00  0.00           H  
ATOM   1095  CD1 ILE    73       4.300  37.233  10.091  1.00  0.00           C  
ATOM   1096 HD11 ILE    73       3.313  36.777  10.051  1.00  0.00           H  
ATOM   1097 HD12 ILE    73       4.176  38.173   9.556  1.00  0.00           H  
ATOM   1098 HD13 ILE    73       4.947  36.571   9.519  1.00  0.00           H  
ATOM   1099  C   ILE    73       6.103  40.259  12.319  1.00  0.00           C  
ATOM   1100  O   ILE    73       6.670  41.056  11.612  1.00  0.00           O  
ATOM   1101  N   ILE    74       5.065  40.652  13.049  1.00  0.00           N  
ATOM   1102  H   ILE    74       4.671  39.957  13.669  1.00  0.00           H  
ATOM   1103  CA  ILE    74       4.486  41.941  12.997  1.00  0.00           C  
ATOM   1104  HA  ILE    74       4.409  42.296  11.971  1.00  0.00           H  
ATOM   1105  CB  ILE    74       2.993  41.993  13.598  1.00  0.00           C  
ATOM   1106  HB  ILE    74       3.057  41.594  14.608  1.00  0.00           H  
ATOM   1107  CG2 ILE    74       2.484  43.372  13.662  1.00  0.00           C  
ATOM   1108 HG21 ILE    74       2.436  43.814  12.669  1.00  0.00           H  
ATOM   1109 HG22 ILE    74       1.451  43.324  14.001  1.00  0.00           H  
ATOM   1110 HG23 ILE    74       3.080  44.073  14.243  1.00  0.00           H  
ATOM   1111  CG1 ILE    74       1.978  41.065  12.808  1.00  0.00           C  
ATOM   1112 HG12 ILE    74       2.323  40.034  12.837  1.00  0.00           H  
ATOM   1113 HG13 ILE    74       1.017  41.012  13.315  1.00  0.00           H  
ATOM   1114  CD1 ILE    74       1.676  41.468  11.387  1.00  0.00           C  
ATOM   1115 HD11 ILE    74       0.873  42.202  11.375  1.00  0.00           H  
ATOM   1116 HD12 ILE    74       2.514  42.004  10.945  1.00  0.00           H  
ATOM   1117 HD13 ILE    74       1.342  40.649  10.753  1.00  0.00           H  
ATOM   1118  C   ILE    74       5.424  42.783  13.741  1.00  0.00           C  
ATOM   1119  O   ILE    74       5.805  43.793  13.224  1.00  0.00           O  
ATOM   1120  N   GLY    75       5.805  42.470  15.009  1.00  0.00           N  
ATOM   1121  H   GLY    75       5.509  41.562  15.340  1.00  0.00           H  
ATOM   1122  CA  GLY    75       6.396  43.435  15.912  1.00  0.00           C  
ATOM   1123  HA2 GLY    75       5.965  44.417  15.733  1.00  0.00           H  
ATOM   1124  HA3 GLY    75       6.180  43.239  16.960  1.00  0.00           H  
ATOM   1125  C   GLY    75       7.885  43.421  15.715  1.00  0.00           C  
ATOM   1126  O   GLY    75       8.589  44.284  16.257  1.00  0.00           O  
ATOM   1127  N   LEU    76       8.462  42.374  15.054  1.00  0.00           N  
ATOM   1128  H   LEU    76       7.922  41.540  14.871  1.00  0.00           H  
ATOM   1129  CA  LEU    76       9.765  42.400  14.474  1.00  0.00           C  
ATOM   1130  HA  LEU    76      10.458  42.572  15.294  1.00  0.00           H  
ATOM   1131  CB  LEU    76      10.127  40.931  13.888  1.00  0.00           C  
ATOM   1132  HB2 LEU    76      10.062  40.205  14.697  1.00  0.00           H  
ATOM   1133  HB3 LEU    76       9.369  40.666  13.153  1.00  0.00           H  
ATOM   1134  CG  LEU    76      11.545  40.887  13.215  1.00  0.00           C  
ATOM   1135  HG  LEU    76      11.545  41.651  12.440  1.00  0.00           H  
ATOM   1136  CD1 LEU    76      12.697  41.372  14.112  1.00  0.00           C  
ATOM   1137 HD11 LEU    76      12.884  40.711  14.955  1.00  0.00           H  
ATOM   1138 HD12 LEU    76      13.595  41.471  13.505  1.00  0.00           H  
ATOM   1139 HD13 LEU    76      12.455  42.374  14.460  1.00  0.00           H  
ATOM   1140  CD2 LEU    76      11.805  39.552  12.611  1.00  0.00           C  
ATOM   1141 HD21 LEU    76      12.735  39.518  12.046  1.00  0.00           H  
ATOM   1142 HD22 LEU    76      11.881  38.825  13.417  1.00  0.00           H  
ATOM   1143 HD23 LEU    76      10.969  39.336  11.949  1.00  0.00           H  
ATOM   1144  C   LEU    76       9.874  43.463  13.393  1.00  0.00           C  
ATOM   1145  O   LEU    76      10.796  44.241  13.322  1.00  0.00           O  
ATOM   1146  N   MET    77       8.898  43.554  12.423  1.00  0.00           N  
ATOM   1147  H   MET    77       8.121  42.906  12.429  1.00  0.00           H  
ATOM   1148  CA  MET    77       8.992  44.459  11.275  1.00  0.00           C  
ATOM   1149  HA  MET    77      10.036  44.691  11.075  1.00  0.00           H  
ATOM   1150  CB  MET    77       8.418  43.902   9.948  1.00  0.00           C  
ATOM   1151  HB2 MET    77       7.335  43.812   9.998  1.00  0.00           H  
ATOM   1152  HB3 MET    77       8.499  44.642   9.154  1.00  0.00           H  
ATOM   1153  CG  MET    77       8.963  42.548   9.560  1.00  0.00           C  
ATOM   1154  HG2 MET    77       8.305  41.841  10.059  1.00  0.00           H  
ATOM   1155  HG3 MET    77       8.860  42.463   8.481  1.00  0.00           H  
ATOM   1156  SD  MET    77      10.733  42.183   9.830  1.00  0.00           S  
ATOM   1157  CE  MET    77      11.174  40.999   8.586  1.00  0.00           C  
ATOM   1158  HE1 MET    77      10.740  41.375   7.663  1.00  0.00           H  
ATOM   1159  HE2 MET    77      12.253  40.883   8.514  1.00  0.00           H  
ATOM   1160  HE3 MET    77      10.735  40.019   8.756  1.00  0.00           H  
ATOM   1161  C   MET    77       8.411  45.811  11.563  1.00  0.00           C  
ATOM   1162  O   MET    77       7.349  46.203  11.092  1.00  0.00           O  
ATOM   1163  N   VAL    78       9.136  46.507  12.483  1.00  0.00           N  
ATOM   1164  H   VAL    78       9.843  45.920  12.904  1.00  0.00           H  
ATOM   1165  CA  VAL    78       8.848  47.964  12.757  1.00  0.00           C  
ATOM   1166  HA  VAL    78       8.050  48.244  12.073  1.00  0.00           H  
ATOM   1167  CB  VAL    78       8.516  48.224  14.235  1.00  0.00           C  
ATOM   1168  HB  VAL    78       8.358  49.296  14.336  1.00  0.00           H  
ATOM   1169  CG1 VAL    78       7.198  47.473  14.627  1.00  0.00           C  
ATOM   1170 HG11 VAL    78       7.311  46.399  14.497  1.00  0.00           H  
ATOM   1171 HG12 VAL    78       7.082  47.707  15.683  1.00  0.00           H  
ATOM   1172 HG13 VAL    78       6.359  47.926  14.103  1.00  0.00           H  
ATOM   1173  CG2 VAL    78       9.689  47.845  15.077  1.00  0.00           C  
ATOM   1174 HG21 VAL    78      10.458  48.614  15.086  1.00  0.00           H  
ATOM   1175 HG22 VAL    78       9.275  47.866  16.083  1.00  0.00           H  
ATOM   1176 HG23 VAL    78      10.224  46.924  14.853  1.00  0.00           H  
ATOM   1177  C   VAL    78       9.996  48.868  12.291  1.00  0.00           C  
ATOM   1178  O   VAL    78       9.768  50.086  12.128  1.00  0.00           O  
ATOM   1179  N   GLY    79      10.969  48.210  11.648  1.00  0.00           N  
ATOM   1180  H   GLY    79      10.970  47.210  11.503  1.00  0.00           H  
ATOM   1181  CA  GLY    79      11.861  48.995  10.833  1.00  0.00           C  
ATOM   1182  HA2 GLY    79      11.446  49.161   9.842  1.00  0.00           H  
ATOM   1183  HA3 GLY    79      12.219  49.895  11.329  1.00  0.00           H  
ATOM   1184  C   GLY    79      13.150  48.197  10.665  1.00  0.00           C  
ATOM   1185  O   GLY    79      13.287  47.063  11.206  1.00  0.00           O  
ATOM   1186  N   GLY    80      14.055  48.642   9.766  1.00  0.00           N  
ATOM   1187  H   GLY    80      14.010  49.616   9.500  1.00  0.00           H  
ATOM   1188  CA  GLY    80      15.157  47.823   9.305  1.00  0.00           C  
ATOM   1189  HA2 GLY    80      16.032  48.419   9.057  1.00  0.00           H  
ATOM   1190  HA3 GLY    80      15.533  47.080  10.004  1.00  0.00           H  
ATOM   1191  C   GLY    80      14.834  47.025   8.061  1.00  0.00           C  
ATOM   1192  O   GLY    80      15.638  46.137   7.665  1.00  0.00           O  
ATOM   1193  N   VAL    81      13.584  47.133   7.474  1.00  0.00           N  
ATOM   1194  H   VAL    81      12.992  47.869   7.835  1.00  0.00           H  
ATOM   1195  CA  VAL    81      12.973  46.067   6.726  1.00  0.00           C  
ATOM   1196  HA  VAL    81      13.136  45.111   7.218  1.00  0.00           H  
ATOM   1197  CB  VAL    81      11.471  46.226   6.713  1.00  0.00           C  
ATOM   1198  HB  VAL    81      11.012  45.436   6.121  1.00  0.00           H  
ATOM   1199  CG1 VAL    81      10.784  46.202   8.078  1.00  0.00           C  
ATOM   1200 HG11 VAL    81      11.001  45.265   8.589  1.00  0.00           H  
ATOM   1201 HG12 VAL    81      10.944  47.005   8.795  1.00  0.00           H  
ATOM   1202 HG13 VAL    81       9.714  46.159   7.887  1.00  0.00           H  
ATOM   1203  CG2 VAL    81      11.010  47.540   6.057  1.00  0.00           C  
ATOM   1204 HG21 VAL    81       9.934  47.703   6.047  1.00  0.00           H  
ATOM   1205 HG22 VAL    81      11.479  48.384   6.558  1.00  0.00           H  
ATOM   1206 HG23 VAL    81      11.420  47.637   5.053  1.00  0.00           H  
ATOM   1207  C   VAL    81      13.596  45.995   5.288  1.00  0.00           C  
ATOM   1208  O   VAL    81      14.263  46.875   4.834  1.00  0.00           O  
ATOM   1209  N   VAL    82      13.190  44.930   4.589  1.00  0.00           N  
ATOM   1210  H   VAL    82      12.699  44.233   5.134  1.00  0.00           H  
ATOM   1211  CA  VAL    82      13.649  44.542   3.214  1.00  0.00           C  
ATOM   1212  HA  VAL    82      13.756  45.532   2.777  1.00  0.00           H  
ATOM   1213  CB  VAL    82      14.904  43.675   3.222  1.00  0.00           C  
ATOM   1214  HB  VAL    82      14.788  42.866   3.940  1.00  0.00           H  
ATOM   1215  CG1 VAL    82      15.303  43.264   1.820  1.00  0.00           C  
ATOM   1216 HG11 VAL    82      14.709  42.413   1.493  1.00  0.00           H  
ATOM   1217 HG12 VAL    82      15.143  44.042   1.076  1.00  0.00           H  
ATOM   1218 HG13 VAL    82      16.324  42.887   1.827  1.00  0.00           H  
ATOM   1219  CG2 VAL    82      16.148  44.412   3.834  1.00  0.00           C  
ATOM   1220 HG21 VAL    82      16.163  45.464   3.555  1.00  0.00           H  
ATOM   1221 HG22 VAL    82      16.105  44.433   4.921  1.00  0.00           H  
ATOM   1222 HG23 VAL    82      17.040  43.957   3.408  1.00  0.00           H  
ATOM   1223  C   VAL    82      12.472  43.874   2.516  1.00  0.00           C  
ATOM   1224  O   VAL    82      12.187  42.646   2.452  1.00  0.00           O  
ATOM   1225  N   ILE    83      11.611  44.632   1.842  1.00  0.00           N  
ATOM   1226  H   ILE    83      11.868  45.579   1.601  1.00  0.00           H  
ATOM   1227  CA  ILE    83      10.356  44.062   1.296  1.00  0.00           C  
ATOM   1228  HA  ILE    83      10.027  43.271   1.967  1.00  0.00           H  
ATOM   1229  CB  ILE    83       9.223  45.165   1.141  1.00  0.00           C  
ATOM   1230  HB  ILE    83       9.603  45.903   0.437  1.00  0.00           H  
ATOM   1231  CG2 ILE    83       7.834  44.622   0.660  1.00  0.00           C  
ATOM   1232 HG21 ILE    83       7.722  43.783   1.344  1.00  0.00           H  
ATOM   1233 HG22 ILE    83       7.021  45.338   0.762  1.00  0.00           H  
ATOM   1234 HG23 ILE    83       7.877  44.256  -0.364  1.00  0.00           H  
ATOM   1235  CG1 ILE    83       9.003  45.912   2.416  1.00  0.00           C  
ATOM   1236 HG12 ILE    83       9.956  46.391   2.633  1.00  0.00           H  
ATOM   1237 HG13 ILE    83       8.203  46.629   2.240  1.00  0.00           H  
ATOM   1238  CD1 ILE    83       8.540  45.108   3.665  1.00  0.00           C  
ATOM   1239 HD11 ILE    83       8.261  45.819   4.440  1.00  0.00           H  
ATOM   1240 HD12 ILE    83       7.630  44.571   3.404  1.00  0.00           H  
ATOM   1241 HD13 ILE    83       9.254  44.319   3.890  1.00  0.00           H  
ATOM   1242  C   ILE    83      10.604  43.472  -0.109  1.00  0.00           C  
ATOM   1243  O   ILE    83      11.354  43.964  -0.901  1.00  0.00           O  
ATOM   1244  N   ALA    84       9.880  42.283  -0.414  1.00  0.00           N  
ATOM   1245  H   ALA    84       9.252  41.970   0.314  1.00  0.00           H  
ATOM   1246  CA  ALA    84      10.055  41.434  -1.558  1.00  0.00           C  
ATOM   1247  HA  ALA    84       9.761  42.054  -2.403  1.00  0.00           H  
ATOM   1248  CB  ALA    84      11.543  40.893  -1.577  1.00  0.00           C  
ATOM   1249  HB1 ALA    84      12.191  41.759  -1.693  1.00  0.00           H  
ATOM   1250  HB2 ALA    84      11.671  40.431  -0.600  1.00  0.00           H  
ATOM   1251  HB3 ALA    84      11.631  40.247  -2.448  1.00  0.00           H  
ATOM   1252  C   ALA    84       9.052  40.235  -1.517  1.00  0.00           C  
ATOM   1253  O   ALA    84       8.897  39.476  -2.473  1.00  0.00           O  
ATOM   1254  OXT ALA    84       8.415  40.020  -0.486  1.00  0.00           O  
TER    1255      ALA    84 
END   
