# Supplementary material for: Exploring Structural Insights of Aβ42 and α-Synuclein Monomers and Heterodimer: A Comparative Study Using Implicit and Explicit Solvent Simulations
Source: J Phys Chem B. 2024 May 3;128(19):4655–69. doi: 10.1021/acs.jpcb.4c00503 (PMC11103699; doi:10.1021/acs.jpcb.4c00503)
Supplement: Supplementary file 3 — jp4c00503_si_003.zip [file jp4c00503_si_003.zip › rep/9_ab42_dimer_1_STARTING.pdb]

ATOM      1  N   ASP     1      58.822  45.312  31.848  0.00  0.00
ATOM      2  H1  ASP     1      59.815  45.130  31.817  0.00  0.00
ATOM      3  H2  ASP     1      58.626  46.293  31.710  0.00  0.00
ATOM      4  H3  ASP     1      58.390  44.824  31.076  0.00  0.00
ATOM      5  CA  ASP     1      58.171  44.805  33.133  0.00  0.00
ATOM      6  HA  ASP     1      58.126  43.718  33.192  0.00  0.00
ATOM      7  CB  ASP     1      58.724  45.536  34.377  0.00  0.00
ATOM      8  HB2 ASP     1      59.798  45.351  34.367  0.00  0.00
ATOM      9  HB3 ASP     1      58.584  46.615  34.316  0.00  0.00
ATOM     10  CG  ASP     1      58.257  44.988  35.669  0.00  0.00
ATOM     11  OD1 ASP     1      58.529  45.497  36.779  0.00  0.00
ATOM     12  OD2 ASP     1      57.577  43.918  35.710  0.00  0.00
ATOM     13  C   ASP     1      56.690  45.110  33.046  0.00  0.00
ATOM     14  O   ASP     1      56.245  46.098  32.468  0.00  0.00
ATOM     15  N   ALA     2      55.880  44.211  33.674  0.00  0.00
ATOM     16  H   ALA     2      56.338  43.376  34.010  0.00  0.00
ATOM     17  CA  ALA     2      54.357  44.208  33.468  0.00  0.00
ATOM     18  HA  ALA     2      54.056  43.894  32.469  0.00  0.00
ATOM     19  CB  ALA     2      53.722  42.994  34.282  0.00  0.00
ATOM     20  HB1 ALA     2      52.644  42.999  34.120  0.00  0.00
ATOM     21  HB2 ALA     2      54.164  42.080  33.886  0.00  0.00
ATOM     22  HB3 ALA     2      53.849  43.115  35.358  0.00  0.00
ATOM     23  C   ALA     2      53.687  45.548  33.730  0.00  0.00
ATOM     24  O   ALA     2      54.007  46.287  34.681  0.00  0.00
ATOM     25  N   GLU     3      52.659  45.914  32.983  0.00  0.00
ATOM     26  H   GLU     3      52.330  45.275  32.273  0.00  0.00
ATOM     27  CA  GLU     3      52.154  47.298  32.977  0.00  0.00
ATOM     28  HA  GLU     3      53.047  47.921  32.918  0.00  0.00
ATOM     29  CB  GLU     3      51.280  47.541  31.732  0.00  0.00
ATOM     30  HB2 GLU     3      50.586  46.717  31.567  0.00  0.00
ATOM     31  HB3 GLU     3      50.764  48.479  31.936  0.00  0.00
ATOM     32  CG  GLU     3      52.206  47.741  30.488  0.00  0.00
ATOM     33  HG2 GLU     3      52.771  48.664  30.622  0.00  0.00
ATOM     34  HG3 GLU     3      52.936  46.933  30.451  0.00  0.00
ATOM     35  CD  GLU     3      51.371  47.834  29.174  0.00  0.00
ATOM     36  OE1 GLU     3      50.540  48.786  29.155  0.00  0.00
ATOM     37  OE2 GLU     3      51.533  47.051  28.210  0.00  0.00
ATOM     38  C   GLU     3      51.404  47.695  34.275  0.00  0.00
ATOM     39  O   GLU     3      51.275  48.872  34.608  0.00  0.00
ATOM     40  N   PHE     4      50.970  46.667  34.959  0.00  0.00
ATOM     41  H   PHE     4      51.073  45.754  34.540  0.00  0.00
ATOM     42  CA  PHE     4      50.332  46.855  36.249  0.00  0.00
ATOM     43  HA  PHE     4      49.486  47.522  36.082  0.00  0.00
ATOM     44  CB  PHE     4      49.845  45.521  36.895  0.00  0.00
ATOM     45  HB2 PHE     4      48.989  45.776  37.519  0.00  0.00
ATOM     46  HB3 PHE     4      49.466  44.978  36.029  0.00  0.00
ATOM     47  CG  PHE     4      50.727  44.615  37.657  0.00  0.00
ATOM     48  CD1 PHE     4      51.075  43.360  37.136  0.00  0.00
ATOM     49  HD1 PHE     4      50.783  43.054  36.144  0.00  0.00
ATOM     50  CE1 PHE     4      51.850  42.435  37.889  0.00  0.00
ATOM     51  HE1 PHE     4      52.135  41.488  37.456  0.00  0.00
ATOM     52  CZ  PHE     4      52.083  42.752  39.221  0.00  0.00
ATOM     53  HZ  PHE     4      52.498  41.929  39.782  0.00  0.00
ATOM     54  CE2 PHE     4      51.734  44.052  39.761  0.00  0.00
ATOM     55  HE2 PHE     4      51.922  44.348  40.782  0.00  0.00
ATOM     56  CD2 PHE     4      51.041  44.965  38.962  0.00  0.00
ATOM     57  HD2 PHE     4      50.726  45.902  39.397  0.00  0.00
ATOM     58  C   PHE     4      51.270  47.549  37.191  0.00  0.00
ATOM     59  O   PHE     4      50.854  48.470  37.954  0.00  0.00
ATOM     60  N   ARG     5      52.595  47.293  37.053  0.00  0.00
ATOM     61  H   ARG     5      52.902  46.752  36.258  0.00  0.00
ATOM     62  CA  ARG     5      53.578  47.680  38.053  0.00  0.00
ATOM     63  HA  ARG     5      53.030  48.412  38.645  0.00  0.00
ATOM     64  CB  ARG     5      54.053  46.518  38.880  0.00  0.00
ATOM     65  HB2 ARG     5      54.951  46.848  39.401  0.00  0.00
ATOM     66  HB3 ARG     5      53.300  46.346  39.648  0.00  0.00
ATOM     67  CG  ARG     5      54.408  45.283  37.963  0.00  0.00
ATOM     68  HG2 ARG     5      53.483  44.958  37.486  0.00  0.00
ATOM     69  HG3 ARG     5      55.066  45.699  37.200  0.00  0.00
ATOM     70  CD  ARG     5      55.131  44.260  38.820  0.00  0.00
ATOM     71  HD2 ARG     5      55.833  44.810  39.448  0.00  0.00
ATOM     72  HD3 ARG     5      54.399  43.683  39.386  0.00  0.00
ATOM     73  NE  ARG     5      55.943  43.329  37.978  0.00  0.00
ATOM     74  HE  ARG     5      56.699  43.820  37.523  0.00  0.00
ATOM     75  CZ  ARG     5      55.660  42.147  37.532  0.00  0.00
ATOM     76  NH1 ARG     5      54.993  41.294  38.267  0.00  0.00
ATOM     77 1HH1 ARG     5      54.811  41.482  39.242  0.00  0.00
ATOM     78 2HH1 ARG     5      54.937  40.376  37.849  0.00  0.00
ATOM     79  NH2 ARG     5      56.131  41.812  36.397  0.00  0.00
ATOM     80 1HH2 ARG     5      56.653  42.528  35.913  0.00  0.00
ATOM     81 2HH2 ARG     5      55.933  40.884  36.050  0.00  0.00
ATOM     82  C   ARG     5      54.726  48.542  37.463  0.00  0.00
ATOM     83  O   ARG     5      55.618  48.933  38.178  0.00  0.00
ATOM     84  N   HID     6      54.795  48.665  36.105  0.00  0.00
ATOM     85  H   HID     6      54.038  48.259  35.573  0.00  0.00
ATOM     86  CA  HID     6      55.739  49.550  35.365  0.00  0.00
ATOM     87  HA  HID     6      56.515  49.805  36.088  0.00  0.00
ATOM     88  CB  HID     6      56.409  48.766  34.239  0.00  0.00
ATOM     89  HB2 HID     6      56.637  47.762  34.599  0.00  0.00
ATOM     90  HB3 HID     6      55.668  48.639  33.451  0.00  0.00
ATOM     91  CG  HID     6      57.689  49.351  33.769  0.00  0.00
ATOM     92  ND1 HID     6      58.901  49.453  34.398  0.00  0.00
ATOM     93  HD1 HID     6      59.102  49.129  35.334  0.00  0.00
ATOM     94  CE1 HID     6      59.830  49.895  33.519  0.00  0.00
ATOM     95  HE1 HID     6      60.840  50.090  33.849  0.00  0.00
ATOM     96  NE2 HID     6      59.288  50.371  32.395  0.00  0.00
ATOM     97  CD2 HID     6      57.903  49.915  32.532  0.00  0.00
ATOM     98  HD2 HID     6      57.118  50.032  31.800  0.00  0.00
ATOM     99  C   HID     6      55.192  50.850  34.835  0.00  0.00
ATOM    100  O   HID     6      55.883  51.789  34.666  0.00  0.00
ATOM    101  N   ASP     7      53.863  50.937  34.627  0.00  0.00
ATOM    102  H   ASP     7      53.315  50.206  35.058  0.00  0.00
ATOM    103  CA  ASP     7      53.159  52.227  34.273  0.00  0.00
ATOM    104  HA  ASP     7      53.834  53.047  34.517  0.00  0.00
ATOM    105  CB  ASP     7      53.068  52.329  32.719  0.00  0.00
ATOM    106  HB2 ASP     7      53.861  51.726  32.276  0.00  0.00
ATOM    107  HB3 ASP     7      52.093  51.967  32.392  0.00  0.00
ATOM    108  CG  ASP     7      53.078  53.755  32.192  0.00  0.00
ATOM    109  OD1 ASP     7      52.097  54.223  31.559  0.00  0.00
ATOM    110  OD2 ASP     7      54.140  54.372  32.367  0.00  0.00
ATOM    111  C   ASP     7      51.824  52.599  34.931  0.00  0.00
ATOM    112  O   ASP     7      51.515  53.796  35.136  0.00  0.00
ATOM    113  N   SER     8      51.038  51.728  35.416  0.00  0.00
ATOM    114  H   SER     8      51.254  50.742  35.428  0.00  0.00
ATOM    115  CA  SER     8      49.638  51.948  35.892  0.00  0.00
ATOM    116  HA  SER     8      49.122  52.580  35.169  0.00  0.00
ATOM    117  CB  SER     8      48.942  50.619  35.898  0.00  0.00
ATOM    118  HB2 SER     8      49.347  49.978  36.681  0.00  0.00
ATOM    119  HB3 SER     8      47.936  50.568  36.316  0.00  0.00
ATOM    120  OG  SER     8      48.879  50.013  34.648  0.00  0.00
ATOM    121  HG  SER     8      49.673  49.508  34.456  0.00  0.00
ATOM    122  C   SER     8      49.388  52.474  37.308  0.00  0.00
ATOM    123  O   SER     8      48.297  52.714  37.683  0.00  0.00
ATOM    124  N   GLY     9      50.400  52.371  38.181  0.00  0.00
ATOM    125  H   GLY     9      51.307  52.064  37.861  0.00  0.00
ATOM    126  CA  GLY     9      50.367  52.774  39.630  0.00  0.00
ATOM    127  HA2 GLY     9      51.386  53.001  39.942  0.00  0.00
ATOM    128  HA3 GLY     9      49.805  53.693  39.794  0.00  0.00
ATOM    129  C   GLY     9      49.846  51.666  40.529  0.00  0.00
ATOM    130  O   GLY     9      49.420  52.039  41.627  0.00  0.00
ATOM    131  N   TYR    10      49.821  50.476  40.079  0.00  0.00
ATOM    132  H   TYR    10      50.298  50.253  39.216  0.00  0.00
ATOM    133  CA  TYR    10      48.994  49.401  40.620  0.00  0.00
ATOM    134  HA  TYR    10      48.344  49.837  41.377  0.00  0.00
ATOM    135  CB  TYR    10      48.049  49.010  39.486  0.00  0.00
ATOM    136  HB2 TYR    10      47.802  49.890  38.892  0.00  0.00
ATOM    137  HB3 TYR    10      48.544  48.260  38.868  0.00  0.00
ATOM    138  CG  TYR    10      46.729  48.514  39.941  0.00  0.00
ATOM    139  CD1 TYR    10      46.561  47.186  40.303  0.00  0.00
ATOM    140  HD1 TYR    10      47.430  46.545  40.281  0.00  0.00
ATOM    141  CE1 TYR    10      45.278  46.689  40.727  0.00  0.00
ATOM    142  HE1 TYR    10      45.133  45.621  40.788  0.00  0.00
ATOM    143  CZ  TYR    10      44.177  47.591  40.835  0.00  0.00
ATOM    144  OH  TYR    10      43.062  47.184  41.547  0.00  0.00
ATOM    145  HH  TYR    10      43.151  46.232  41.629  0.00  0.00
ATOM    146  CE2 TYR    10      44.324  48.952  40.441  0.00  0.00
ATOM    147  HE2 TYR    10      43.517  49.660  40.561  0.00  0.00
ATOM    148  CD2 TYR    10      45.620  49.378  40.016  0.00  0.00
ATOM    149  HD2 TYR    10      45.701  50.419  39.742  0.00  0.00
ATOM    150  C   TYR    10      49.781  48.267  41.427  0.00  0.00
ATOM    151  O   TYR    10      49.147  47.382  41.907  0.00  0.00
ATOM    152  N   GLU    11      51.123  48.407  41.547  0.00  0.00
ATOM    153  H   GLU    11      51.556  49.239  41.174  0.00  0.00
ATOM    154  CA  GLU    11      51.825  47.350  42.322  0.00  0.00
ATOM    155  HA  GLU    11      51.699  46.431  41.751  0.00  0.00
ATOM    156  CB  GLU    11      53.274  47.581  42.297  0.00  0.00
ATOM    157  HB2 GLU    11      53.456  47.919  41.278  0.00  0.00
ATOM    158  HB3 GLU    11      53.507  48.405  42.971  0.00  0.00
ATOM    159  CG  GLU    11      54.203  46.413  42.758  0.00  0.00
ATOM    160  HG2 GLU    11      54.059  46.166  43.811  0.00  0.00
ATOM    161  HG3 GLU    11      53.851  45.505  42.270  0.00  0.00
ATOM    162  CD  GLU    11      55.632  46.602  42.440  0.00  0.00
ATOM    163  OE1 GLU    11      56.002  47.563  41.662  0.00  0.00
ATOM    164  OE2 GLU    11      56.450  45.818  42.992  0.00  0.00
ATOM    165  C   GLU    11      51.500  47.119  43.799  0.00  0.00
ATOM    166  O   GLU    11      51.435  45.983  44.290  0.00  0.00
ATOM    167  N   VAL    12      51.096  48.210  44.522  0.00  0.00
ATOM    168  H   VAL    12      51.138  49.124  44.094  0.00  0.00
ATOM    169  CA  VAL    12      50.708  48.118  45.950  0.00  0.00
ATOM    170  HA  VAL    12      51.304  47.344  46.437  0.00  0.00
ATOM    171  CB  VAL    12      51.077  49.493  46.656  0.00  0.00
ATOM    172  HB  VAL    12      50.631  50.302  46.077  0.00  0.00
ATOM    173  CG1 VAL    12      50.620  49.552  48.145  0.00  0.00
ATOM    174 1HG1 VAL    12      51.060  48.787  48.785  0.00  0.00
ATOM    175 2HG1 VAL    12      50.876  50.536  48.540  0.00  0.00
ATOM    176 3HG1 VAL    12      49.534  49.477  48.081  0.00  0.00
ATOM    177  CG2 VAL    12      52.594  49.693  46.654  0.00  0.00
ATOM    178 1HG2 VAL    12      52.891  49.890  45.624  0.00  0.00
ATOM    179 2HG2 VAL    12      52.848  50.618  47.172  0.00  0.00
ATOM    180 3HG2 VAL    12      53.188  48.851  47.008  0.00  0.00
ATOM    181  C   VAL    12      49.244  47.699  46.100  0.00  0.00
ATOM    182  O   VAL    12      48.695  47.538  47.160  0.00  0.00
ATOM    183  N   HID    13      48.596  47.605  44.943  0.00  0.00
ATOM    184  H   HID    13      49.102  47.934  44.133  0.00  0.00
ATOM    185  CA  HID    13      47.116  47.326  44.782  0.00  0.00
ATOM    186  HA  HID    13      46.664  47.296  45.773  0.00  0.00
ATOM    187  CB  HID    13      46.491  48.599  44.069  0.00  0.00
ATOM    188  HB2 HID    13      46.601  48.471  42.992  0.00  0.00
ATOM    189  HB3 HID    13      45.407  48.622  44.184  0.00  0.00
ATOM    190  CG  HID    13      47.136  49.915  44.481  0.00  0.00
ATOM    191  ND1 HID    13      47.029  50.333  45.782  0.00  0.00
ATOM    192  HD1 HID    13      46.509  49.848  46.498  0.00  0.00
ATOM    193  CE1 HID    13      47.503  51.604  45.915  0.00  0.00
ATOM    194  HE1 HID    13      47.354  52.296  46.731  0.00  0.00
ATOM    195  NE2 HID    13      47.810  52.050  44.663  0.00  0.00
ATOM    196  CD2 HID    13      47.561  51.012  43.794  0.00  0.00
ATOM    197  HD2 HID    13      47.444  51.143  42.727  0.00  0.00
ATOM    198  C   HID    13      46.897  45.886  44.142  0.00  0.00
ATOM    199  O   HID    13      45.769  45.410  44.133  0.00  0.00
ATOM    200  N   HID    14      47.865  45.348  43.409  0.00  0.00
ATOM    201  H   HID    14      48.731  45.857  43.306  0.00  0.00
ATOM    202  CA  HID    14      47.734  44.228  42.481  0.00  0.00
ATOM    203  HA  HID    14      47.062  44.536  41.681  0.00  0.00
ATOM    204  CB  HID    14      49.112  43.968  41.898  0.00  0.00
ATOM    205  HB2 HID    14      48.971  43.437  40.956  0.00  0.00
ATOM    206  HB3 HID    14      49.725  44.856  41.745  0.00  0.00
ATOM    207  CG  HID    14      49.911  43.047  42.791  0.00  0.00
ATOM    208  ND1 HID    14      50.412  43.397  44.029  0.00  0.00
ATOM    209  HD1 HID    14      50.585  44.277  44.492  0.00  0.00
ATOM    210  CE1 HID    14      50.824  42.227  44.650  0.00  0.00
ATOM    211  HE1 HID    14      51.256  42.209  45.639  0.00  0.00
ATOM    212  NE2 HID    14      50.545  41.186  43.791  0.00  0.00
ATOM    213  CD2 HID    14      49.987  41.697  42.623  0.00  0.00
ATOM    214  HD2 HID    14      49.599  41.090  41.816  0.00  0.00
ATOM    215  C   HID    14      47.001  42.975  43.002  0.00  0.00
ATOM    216  O   HID    14      46.438  42.234  42.180  0.00  0.00
ATOM    217  N   GLN    15      47.042  42.771  44.290  0.00  0.00
ATOM    218  H   GLN    15      47.684  43.392  44.761  0.00  0.00
ATOM    219  CA  GLN    15      46.414  41.663  45.026  0.00  0.00
ATOM    220  HA  GLN    15      46.792  40.706  44.663  0.00  0.00
ATOM    221  CB  GLN    15      46.675  41.549  46.529  0.00  0.00
ATOM    222  HB2 GLN    15      45.982  40.761  46.825  0.00  0.00
ATOM    223  HB3 GLN    15      47.710  41.229  46.650  0.00  0.00
ATOM    224  CG  GLN    15      46.358  42.896  47.236  0.00  0.00
ATOM    225  HG2 GLN    15      45.433  43.327  46.852  0.00  0.00
ATOM    226  HG3 GLN    15      46.367  42.764  48.319  0.00  0.00
ATOM    227  CD  GLN    15      47.371  43.975  47.019  0.00  0.00
ATOM    228  OE1 GLN    15      48.545  43.809  46.677  0.00  0.00
ATOM    229  NE2 GLN    15      46.989  45.192  47.309  0.00  0.00
ATOM    230 1HE2 GLN    15      46.226  45.446  47.922  0.00  0.00
ATOM    231 2HE2 GLN    15      47.664  45.943  47.325  0.00  0.00
ATOM    232  C   GLN    15      44.915  41.612  44.769  0.00  0.00
ATOM    233  O   GLN    15      44.310  40.484  44.880  0.00  0.00
ATOM    234  N   LYS    16      44.256  42.773  44.572  0.00  0.00
ATOM    235  H   LYS    16      44.863  43.514  44.254  0.00  0.00
ATOM    236  CA  LYS    16      42.744  42.836  44.462  0.00  0.00
ATOM    237  HA  LYS    16      42.291  41.846  44.410  0.00  0.00
ATOM    238  CB  LYS    16      42.097  43.596  45.663  0.00  0.00
ATOM    239  HB2 LYS    16      42.706  44.494  45.766  0.00  0.00
ATOM    240  HB3 LYS    16      41.054  43.768  45.395  0.00  0.00
ATOM    241  CG  LYS    16      42.011  42.737  46.946  0.00  0.00
ATOM    242  HG2 LYS    16      41.401  41.850  46.773  0.00  0.00
ATOM    243  HG3 LYS    16      43.012  42.393  47.206  0.00  0.00
ATOM    244  CD  LYS    16      41.281  43.630  48.008  0.00  0.00
ATOM    245  HD2 LYS    16      41.633  44.656  47.898  0.00  0.00
ATOM    246  HD3 LYS    16      40.235  43.581  47.707  0.00  0.00
ATOM    247  CE  LYS    16      41.504  43.245  49.517  0.00  0.00
ATOM    248  HE2 LYS    16      41.442  42.163  49.639  0.00  0.00
ATOM    249  HE3 LYS    16      42.514  43.532  49.808  0.00  0.00
ATOM    250  NZ  LYS    16      40.458  43.766  50.445  0.00  0.00
ATOM    251  HZ1 LYS    16      39.523  43.493  50.177  0.00  0.00
ATOM    252  HZ2 LYS    16      40.623  43.331  51.341  0.00  0.00
ATOM    253  HZ3 LYS    16      40.503  44.768  50.559  0.00  0.00
ATOM    254  C   LYS    16      42.290  43.425  43.111  0.00  0.00
ATOM    255  O   LYS    16      42.687  44.578  42.837  0.00  0.00
ATOM    256  N   LEU    17      41.376  42.754  42.394  0.00  0.00
ATOM    257  H   LEU    17      41.045  41.885  42.787  0.00  0.00
ATOM    258  CA  LEU    17      40.697  43.320  41.276  0.00  0.00
ATOM    259  HA  LEU    17      41.202  44.264  41.070  0.00  0.00
ATOM    260  CB  LEU    17      41.116  42.488  40.081  0.00  0.00
ATOM    261  HB2 LEU    17      40.690  41.499  40.242  0.00  0.00
ATOM    262  HB3 LEU    17      40.662  43.031  39.252  0.00  0.00
ATOM    263  CG  LEU    17      42.644  42.535  39.704  0.00  0.00
ATOM    264  HG  LEU    17      43.217  42.235  40.582  0.00  0.00
ATOM    265  CD1 LEU    17      42.918  41.484  38.669  0.00  0.00
ATOM    266 1HD1 LEU    17      42.491  41.691  37.688  0.00  0.00
ATOM    267 2HD1 LEU    17      43.990  41.478  38.471  0.00  0.00
ATOM    268 3HD1 LEU    17      42.823  40.482  39.087  0.00  0.00
ATOM    269  CD2 LEU    17      43.299  43.916  39.279  0.00  0.00
ATOM    270 1HD2 LEU    17      43.158  44.702  40.022  0.00  0.00
ATOM    271 2HD2 LEU    17      44.350  43.724  39.064  0.00  0.00
ATOM    272 3HD2 LEU    17      42.761  44.308  38.416  0.00  0.00
ATOM    273  C   LEU    17      39.177  43.559  41.406  0.00  0.00
ATOM    274  O   LEU    17      38.505  43.803  40.385  0.00  0.00
ATOM    275  N   VAL    18      38.596  43.436  42.599  0.00  0.00
ATOM    276  H   VAL    18      39.204  43.328  43.398  0.00  0.00
ATOM    277  CA  VAL    18      37.113  43.442  42.838  0.00  0.00
ATOM    278  HA  VAL    18      36.764  42.688  42.133  0.00  0.00
ATOM    279  CB  VAL    18      36.747  43.122  44.303  0.00  0.00
ATOM    280  HB  VAL    18      35.679  42.912  44.355  0.00  0.00
ATOM    281  CG1 VAL    18      37.411  41.813  44.596  0.00  0.00
ATOM    282 1HG1 VAL    18      38.498  41.881  44.636  0.00  0.00
ATOM    283 2HG1 VAL    18      37.188  41.511  45.620  0.00  0.00
ATOM    284 3HG1 VAL    18      37.172  40.946  43.983  0.00  0.00
ATOM    285  CG2 VAL    18      37.210  44.214  45.302  0.00  0.00
ATOM    286 1HG2 VAL    18      36.562  45.087  45.222  0.00  0.00
ATOM    287 2HG2 VAL    18      37.184  43.786  46.303  0.00  0.00
ATOM    288 3HG2 VAL    18      38.257  44.496  45.194  0.00  0.00
ATOM    289  C   VAL    18      36.419  44.719  42.434  0.00  0.00
ATOM    290  O   VAL    18      35.190  44.623  42.215  0.00  0.00
ATOM    291  N   PHE    19      37.128  45.845  42.424  0.00  0.00
ATOM    292  H   PHE    19      38.098  45.874  42.703  0.00  0.00
ATOM    293  CA  PHE    19      36.631  47.052  41.781  0.00  0.00
ATOM    294  HA  PHE    19      35.541  47.050  41.819  0.00  0.00
ATOM    295  CB  PHE    19      37.046  48.222  42.606  0.00  0.00
ATOM    296  HB2 PHE    19      36.835  47.956  43.642  0.00  0.00
ATOM    297  HB3 PHE    19      38.135  48.260  42.617  0.00  0.00
ATOM    298  CG  PHE    19      36.312  49.472  42.114  0.00  0.00
ATOM    299  CD1 PHE    19      36.905  50.427  41.249  0.00  0.00
ATOM    300  HD1 PHE    19      37.872  50.243  40.806  0.00  0.00
ATOM    301  CE1 PHE    19      36.162  51.560  40.840  0.00  0.00
ATOM    302  HE1 PHE    19      36.669  52.299  40.237  0.00  0.00
ATOM    303  CZ  PHE    19      34.852  51.787  41.291  0.00  0.00
ATOM    304  HZ  PHE    19      34.334  52.689  40.999  0.00  0.00
ATOM    305  CE2 PHE    19      34.209  50.788  42.047  0.00  0.00
ATOM    306  HE2 PHE    19      33.158  50.860  42.285  0.00  0.00
ATOM    307  CD2 PHE    19      34.902  49.646  42.441  0.00  0.00
ATOM    308  HD2 PHE    19      34.370  48.929  43.049  0.00  0.00
ATOM    309  C   PHE    19      37.033  47.254  40.364  0.00  0.00
ATOM    310  O   PHE    19      36.222  47.533  39.490  0.00  0.00
ATOM    311  N   PHE    20      38.327  47.034  40.062  0.00  0.00
ATOM    312  H   PHE    20      38.922  46.591  40.748  0.00  0.00
ATOM    313  CA  PHE    20      39.045  47.141  38.806  0.00  0.00
ATOM    314  HA  PHE    20      39.020  48.166  38.439  0.00  0.00
ATOM    315  CB  PHE    20      40.488  46.581  38.909  0.00  0.00
ATOM    316  HB2 PHE    20      40.873  47.142  39.761  0.00  0.00
ATOM    317  HB3 PHE    20      40.396  45.505  39.056  0.00  0.00
ATOM    318  CG  PHE    20      41.371  46.829  37.782  0.00  0.00
ATOM    319  CD1 PHE    20      41.383  46.037  36.636  0.00  0.00
ATOM    320  HD1 PHE    20      40.745  45.169  36.558  0.00  0.00
ATOM    321  CE1 PHE    20      42.180  46.315  35.528  0.00  0.00
ATOM    322  HE1 PHE    20      42.238  45.667  34.666  0.00  0.00
ATOM    323  CZ  PHE    20      43.037  47.414  35.585  0.00  0.00
ATOM    324  HZ  PHE    20      43.710  47.686  34.785  0.00  0.00
ATOM    325  CE2 PHE    20      43.099  48.271  36.704  0.00  0.00
ATOM    326  HE2 PHE    20      43.711  49.161  36.712  0.00  0.00
ATOM    327  CD2 PHE    20      42.183  47.999  37.796  0.00  0.00
ATOM    328  HD2 PHE    20      42.051  48.525  38.730  0.00  0.00
ATOM    329  C   PHE    20      38.370  46.392  37.697  0.00  0.00
ATOM    330  O   PHE    20      38.124  46.958  36.663  0.00  0.00
ATOM    331  N   ALA    21      37.891  45.097  37.939  0.00  0.00
ATOM    332  H   ALA    21      37.943  44.674  38.855  0.00  0.00
ATOM    333  CA  ALA    21      37.430  44.210  36.889  0.00  0.00
ATOM    334  HA  ALA    21      38.224  44.149  36.145  0.00  0.00
ATOM    335  CB  ALA    21      37.301  42.766  37.422  0.00  0.00
ATOM    336  HB1 ALA    21      37.136  41.955  36.713  0.00  0.00
ATOM    337  HB2 ALA    21      38.171  42.450  37.999  0.00  0.00
ATOM    338  HB3 ALA    21      36.451  42.790  38.103  0.00  0.00
ATOM    339  C   ALA    21      36.094  44.750  36.279  0.00  0.00
ATOM    340  O   ALA    21      35.930  44.622  35.061  0.00  0.00
ATOM    341  N   GLU    22      35.228  45.496  36.975  0.00  0.00
ATOM    342  H   GLU    22      35.491  45.781  37.909  0.00  0.00
ATOM    343  CA  GLU    22      33.976  46.105  36.419  0.00  0.00
ATOM    344  HA  GLU    22      33.692  45.676  35.459  0.00  0.00
ATOM    345  CB  GLU    22      32.831  45.919  37.361  0.00  0.00
ATOM    346  HB2 GLU    22      31.921  46.281  36.882  0.00  0.00
ATOM    347  HB3 GLU    22      32.586  44.873  37.544  0.00  0.00
ATOM    348  CG  GLU    22      32.986  46.537  38.730  0.00  0.00
ATOM    349  HG2 GLU    22      33.810  46.110  39.302  0.00  0.00
ATOM    350  HG3 GLU    22      33.408  47.536  38.617  0.00  0.00
ATOM    351  CD  GLU    22      31.744  46.588  39.483  0.00  0.00
ATOM    352  OE1 GLU    22      31.589  45.744  40.389  0.00  0.00
ATOM    353  OE2 GLU    22      30.960  47.553  39.413  0.00  0.00
ATOM    354  C   GLU    22      34.246  47.552  35.886  0.00  0.00
ATOM    355  O   GLU    22      33.721  48.044  34.876  0.00  0.00
ATOM    356  N   ASP    23      35.011  48.350  36.663  0.00  0.00
ATOM    357  H   ASP    23      35.487  47.903  37.433  0.00  0.00
ATOM    358  CA  ASP    23      35.121  49.733  36.392  0.00  0.00
ATOM    359  HA  ASP    23      34.155  50.143  36.099  0.00  0.00
ATOM    360  CB  ASP    23      35.588  50.504  37.719  0.00  0.00
ATOM    361  HB2 ASP    23      34.886  50.305  38.529  0.00  0.00
ATOM    362  HB3 ASP    23      36.548  50.100  38.041  0.00  0.00
ATOM    363  CG  ASP    23      35.659  51.988  37.498  0.00  0.00
ATOM    364  OD1 ASP    23      36.760  52.655  37.529  0.00  0.00
ATOM    365  OD2 ASP    23      34.615  52.607  37.278  0.00  0.00
ATOM    366  C   ASP    23      36.058  50.046  35.181  0.00  0.00
ATOM    367  O   ASP    23      35.843  51.027  34.422  0.00  0.00
ATOM    368  N   VAL    24      37.012  49.192  35.005  0.00  0.00
ATOM    369  H   VAL    24      37.072  48.396  35.623  0.00  0.00
ATOM    370  CA  VAL    24      38.260  49.396  34.175  0.00  0.00
ATOM    371  HA  VAL    24      38.251  50.258  33.508  0.00  0.00
ATOM    372  CB  VAL    24      39.572  49.526  35.005  0.00  0.00
ATOM    373  HB  VAL    24      39.834  48.577  35.474  0.00  0.00
ATOM    374  CG1 VAL    24      40.636  50.131  34.103  0.00  0.00
ATOM    375 1HG1 VAL    24      40.322  51.064  33.635  0.00  0.00
ATOM    376 2HG1 VAL    24      41.488  50.316  34.758  0.00  0.00
ATOM    377 3HG1 VAL    24      40.849  49.401  33.323  0.00  0.00
ATOM    378  CG2 VAL    24      39.241  50.551  36.106  0.00  0.00
ATOM    379 1HG2 VAL    24      38.841  51.441  35.621  0.00  0.00
ATOM    380 2HG2 VAL    24      38.558  50.112  36.835  0.00  0.00
ATOM    381 3HG2 VAL    24      40.161  50.835  36.615  0.00  0.00
ATOM    382  C   VAL    24      38.414  48.180  33.323  0.00  0.00
ATOM    383  O   VAL    24      38.410  48.402  32.076  0.00  0.00
ATOM    384  N   GLY    25      38.558  46.945  33.826  0.00  0.00
ATOM    385  H   GLY    25      38.599  46.769  34.820  0.00  0.00
ATOM    386  CA  GLY    25      38.990  45.799  33.020  0.00  0.00
ATOM    387  HA2 GLY    25      40.016  45.872  32.659  0.00  0.00
ATOM    388  HA3 GLY    25      38.927  44.883  33.606  0.00  0.00
ATOM    389  C   GLY    25      38.023  45.433  31.916  0.00  0.00
ATOM    390  O   GLY    25      38.302  45.750  30.764  0.00  0.00
ATOM    391  N   SER    26      36.801  45.017  32.331  0.00  0.00
ATOM    392  H   SER    26      36.708  45.048  33.335  0.00  0.00
ATOM    393  CA  SER    26      35.667  44.837  31.396  0.00  0.00
ATOM    394  HA  SER    26      35.897  44.473  30.395  0.00  0.00
ATOM    395  CB  SER    26      34.647  43.885  31.965  0.00  0.00
ATOM    396  HB2 SER    26      34.046  43.584  31.108  0.00  0.00
ATOM    397  HB3 SER    26      35.122  42.935  32.210  0.00  0.00
ATOM    398  OG  SER    26      33.967  44.371  33.181  0.00  0.00
ATOM    399  HG  SER    26      34.631  44.399  33.873  0.00  0.00
ATOM    400  C   SER    26      34.895  46.156  31.000  0.00  0.00
ATOM    401  O   SER    26      33.765  46.084  30.495  0.00  0.00
ATOM    402  N   ASN    27      35.561  47.326  31.166  0.00  0.00
ATOM    403  H   ASN    27      36.482  47.401  31.576  0.00  0.00
ATOM    404  CA  ASN    27      35.168  48.636  30.546  0.00  0.00
ATOM    405  HA  ASN    27      34.192  48.543  30.070  0.00  0.00
ATOM    406  CB  ASN    27      35.062  49.684  31.677  0.00  0.00
ATOM    407  HB2 ASN    27      34.491  49.215  32.478  0.00  0.00
ATOM    408  HB3 ASN    27      36.055  49.799  32.111  0.00  0.00
ATOM    409  CG  ASN    27      34.466  51.097  31.282  0.00  0.00
ATOM    410  OD1 ASN    27      33.912  51.338  30.256  0.00  0.00
ATOM    411  ND2 ASN    27      34.806  52.125  32.118  0.00  0.00
ATOM    412 1HD2 ASN    27      35.218  51.888  33.010  0.00  0.00
ATOM    413 2HD2 ASN    27      34.678  53.077  31.805  0.00  0.00
ATOM    414  C   ASN    27      36.037  49.079  29.396  0.00  0.00
ATOM    415  O   ASN    27      35.555  49.615  28.372  0.00  0.00
ATOM    416  N   LYS    28      37.323  48.978  29.596  0.00  0.00
ATOM    417  H   LYS    28      37.562  48.576  30.492  0.00  0.00
ATOM    418  CA  LYS    28      38.440  49.545  28.875  0.00  0.00
ATOM    419  HA  LYS    28      37.996  50.163  28.096  0.00  0.00
ATOM    420  CB  LYS    28      39.279  50.567  29.753  0.00  0.00
ATOM    421  HB2 LYS    28      39.640  50.078  30.657  0.00  0.00
ATOM    422  HB3 LYS    28      40.134  50.923  29.178  0.00  0.00
ATOM    423  CG  LYS    28      38.397  51.693  30.204  0.00  0.00
ATOM    424  HG2 LYS    28      37.818  52.099  29.375  0.00  0.00
ATOM    425  HG3 LYS    28      37.593  51.361  30.861  0.00  0.00
ATOM    426  CD  LYS    28      39.114  52.873  30.845  0.00  0.00
ATOM    427  HD2 LYS    28      39.552  52.544  31.788  0.00  0.00
ATOM    428  HD3 LYS    28      39.955  53.276  30.279  0.00  0.00
ATOM    429  CE  LYS    28      38.042  53.965  31.133  0.00  0.00
ATOM    430  HE2 LYS    28      37.604  54.405  30.236  0.00  0.00
ATOM    431  HE3 LYS    28      37.166  53.513  31.599  0.00  0.00
ATOM    432  NZ  LYS    28      38.600  55.007  32.026  0.00  0.00
ATOM    433  HZ1 LYS    28      38.910  54.632  32.912  0.00  0.00
ATOM    434  HZ2 LYS    28      39.304  55.538  31.535  0.00  0.00
ATOM    435  HZ3 LYS    28      37.876  55.669  32.267  0.00  0.00
ATOM    436  C   LYS    28      39.384  48.513  28.157  0.00  0.00
ATOM    437  O   LYS    28      40.517  48.836  27.832  0.00  0.00
ATOM    438  N   GLY    29      38.968  47.272  28.139  0.00  0.00
ATOM    439  H   GLY    29      38.033  47.067  28.459  0.00  0.00
ATOM    440  CA  GLY    29      39.754  46.112  27.680  0.00  0.00
ATOM    441  HA2 GLY    29      39.146  45.236  27.904  0.00  0.00
ATOM    442  HA3 GLY    29      39.996  46.184  26.619  0.00  0.00
ATOM    443  C   GLY    29      40.993  45.746  28.509  0.00  0.00
ATOM    444  O   GLY    29      41.780  44.880  28.125  0.00  0.00
ATOM    445  N   ALA    30      41.254  46.450  29.596  0.00  0.00
ATOM    446  H   ALA    30      40.525  47.026  29.992  0.00  0.00
ATOM    447  CA  ALA    30      42.506  46.395  30.332  0.00  0.00
ATOM    448  HA  ALA    30      43.269  46.591  29.579  0.00  0.00
ATOM    449  CB  ALA    30      42.676  47.637  31.297  0.00  0.00
ATOM    450  HB1 ALA    30      43.495  47.497  32.004  0.00  0.00
ATOM    451  HB2 ALA    30      42.822  48.537  30.701  0.00  0.00
ATOM    452  HB3 ALA    30      41.740  47.725  31.849  0.00  0.00
ATOM    453  C   ALA    30      42.782  45.027  30.962  0.00  0.00
ATOM    454  O   ALA    30      42.055  44.572  31.846  0.00  0.00
ATOM    455  N   ILE    31      43.990  44.455  30.672  0.00  0.00
ATOM    456  H   ILE    31      44.605  44.790  29.945  0.00  0.00
ATOM    457  CA  ILE    31      44.548  43.245  31.346  0.00  0.00
ATOM    458  HA  ILE    31      43.874  43.045  32.178  0.00  0.00
ATOM    459  CB  ILE    31      44.347  41.936  30.489  0.00  0.00
ATOM    460  HB  ILE    31      44.458  41.031  31.087  0.00  0.00
ATOM    461  CG2 ILE    31      42.878  41.777  30.146  0.00  0.00
ATOM    462 1HG2 ILE    31      42.665  40.755  29.832  0.00  0.00
ATOM    463 2HG2 ILE    31      42.313  41.905  31.070  0.00  0.00
ATOM    464 3HG2 ILE    31      42.528  42.537  29.448  0.00  0.00
ATOM    465  CG1 ILE    31      45.256  42.073  29.265  0.00  0.00
ATOM    466 2HG1 ILE    31      44.855  42.924  28.713  0.00  0.00
ATOM    467 3HG1 ILE    31      46.279  42.227  29.607  0.00  0.00
ATOM    468  CD1 ILE    31      45.276  40.851  28.363  0.00  0.00
ATOM    469 1HD1 ILE    31      44.342  40.895  27.802  0.00  0.00
ATOM    470 2HD1 ILE    31      46.037  40.992  27.595  0.00  0.00
ATOM    471 3HD1 ILE    31      45.439  39.863  28.794  0.00  0.00
ATOM    472  C   ILE    31      45.900  43.386  31.977  0.00  0.00
ATOM    473  O   ILE    31      46.224  42.607  32.861  0.00  0.00
ATOM    474  N   ILE    32      46.669  44.450  31.709  0.00  0.00
ATOM    475  H   ILE    32      46.360  45.162  31.062  0.00  0.00
ATOM    476  CA  ILE    32      47.858  44.868  32.480  0.00  0.00
ATOM    477  HA  ILE    32      48.377  45.533  31.791  0.00  0.00
ATOM    478  CB  ILE    32      47.441  45.751  33.724  0.00  0.00
ATOM    479  HB  ILE    32      48.326  46.297  34.050  0.00  0.00
ATOM    480  CG2 ILE    32      46.518  46.904  33.349  0.00  0.00
ATOM    481 1HG2 ILE    32      46.521  47.674  34.120  0.00  0.00
ATOM    482 2HG2 ILE    32      46.832  47.318  32.391  0.00  0.00
ATOM    483 3HG2 ILE    32      45.511  46.502  33.236  0.00  0.00
ATOM    484  CG1 ILE    32      46.847  44.938  34.901  0.00  0.00
ATOM    485 2HG1 ILE    32      45.926  44.443  34.593  0.00  0.00
ATOM    486 3HG1 ILE    32      47.619  44.241  35.224  0.00  0.00
ATOM    487  CD1 ILE    32      46.371  45.817  36.111  0.00  0.00
ATOM    488 1HD1 ILE    32      46.097  45.215  36.977  0.00  0.00
ATOM    489 2HD1 ILE    32      47.165  46.523  36.353  0.00  0.00
ATOM    490 3HD1 ILE    32      45.476  46.366  35.817  0.00  0.00
ATOM    491  C   ILE    32      49.032  43.938  32.791  0.00  0.00
ATOM    492  O   ILE    32      49.934  44.351  33.525  0.00  0.00
ATOM    493  N   GLY    33      49.019  42.653  32.370  0.00  0.00
ATOM    494  H   GLY    33      48.255  42.369  31.773  0.00  0.00
ATOM    495  CA  GLY    33      49.968  41.595  32.775  0.00  0.00
ATOM    496  HA2 GLY    33      50.018  40.923  31.919  0.00  0.00
ATOM    497  HA3 GLY    33      50.967  41.973  32.992  0.00  0.00
ATOM    498  C   GLY    33      49.513  40.757  33.974  0.00  0.00
ATOM    499  O   GLY    33      50.243  39.942  34.454  0.00  0.00
ATOM    500  N   LEU    34      48.343  41.112  34.460  0.00  0.00
ATOM    501  H   LEU    34      47.832  41.862  34.017  0.00  0.00
ATOM    502  CA  LEU    34      47.714  40.478  35.609  0.00  0.00
ATOM    503  HA  LEU    34      48.291  39.660  36.041  0.00  0.00
ATOM    504  CB  LEU    34      47.594  41.589  36.733  0.00  0.00
ATOM    505  HB2 LEU    34      48.551  42.066  36.947  0.00  0.00
ATOM    506  HB3 LEU    34      46.948  42.310  36.233  0.00  0.00
ATOM    507  CG  LEU    34      47.167  40.990  38.034  0.00  0.00
ATOM    508  HG  LEU    34      46.326  40.299  37.978  0.00  0.00
ATOM    509  CD1 LEU    34      48.187  40.279  38.904  0.00  0.00
ATOM    510 1HD1 LEU    34      49.080  40.901  38.965  0.00  0.00
ATOM    511 2HD1 LEU    34      47.832  40.010  39.898  0.00  0.00
ATOM    512 3HD1 LEU    34      48.509  39.331  38.474  0.00  0.00
ATOM    513  CD2 LEU    34      46.747  42.200  38.936  0.00  0.00
ATOM    514 1HD2 LEU    34      45.887  41.952  39.558  0.00  0.00
ATOM    515 2HD2 LEU    34      47.591  42.657  39.451  0.00  0.00
ATOM    516 3HD2 LEU    34      46.361  42.983  38.284  0.00  0.00
ATOM    517  C   LEU    34      46.305  39.787  35.413  0.00  0.00
ATOM    518  O   LEU    34      46.108  38.648  35.757  0.00  0.00
ATOM    519  N   MET    35      45.390  40.360  34.666  0.00  0.00
ATOM    520  H   MET    35      45.586  41.250  34.230  0.00  0.00
ATOM    521  CA  MET    35      44.238  39.635  34.081  0.00  0.00
ATOM    522  HA  MET    35      43.937  38.794  34.704  0.00  0.00
ATOM    523  CB  MET    35      43.081  40.600  33.832  0.00  0.00
ATOM    524  HB2 MET    35      43.549  41.481  33.392  0.00  0.00
ATOM    525  HB3 MET    35      42.371  40.085  33.186  0.00  0.00
ATOM    526  CG  MET    35      42.428  41.003  35.172  0.00  0.00
ATOM    527  HG2 MET    35      41.984  40.081  35.549  0.00  0.00
ATOM    528  HG3 MET    35      43.187  41.309  35.892  0.00  0.00
ATOM    529  SD  MET    35      41.234  42.446  34.974  0.00  0.00
ATOM    530  CE  MET    35      39.495  41.895  34.517  0.00  0.00
ATOM    531  HE1 MET    35      39.244  41.224  35.338  0.00  0.00
ATOM    532  HE2 MET    35      38.747  42.683  34.606  0.00  0.00
ATOM    533  HE3 MET    35      39.403  41.424  33.538  0.00  0.00
ATOM    534  C   MET    35      44.719  38.958  32.767  0.00  0.00
ATOM    535  O   MET    35      45.851  39.123  32.284  0.00  0.00
ATOM    536  N   VAL    36      43.770  38.296  32.136  0.00  0.00
ATOM    537  H   VAL    36      42.835  38.209  32.508  0.00  0.00
ATOM    538  CA  VAL    36      43.891  37.700  30.780  0.00  0.00
ATOM    539  HA  VAL    36      44.729  38.166  30.262  0.00  0.00
ATOM    540  CB  VAL    36      44.247  36.171  30.771  0.00  0.00
ATOM    541  HB  VAL    36      44.387  35.754  29.774  0.00  0.00
ATOM    542  CG1 VAL    36      45.573  35.893  31.500  0.00  0.00
ATOM    543 1HG1 VAL    36      45.962  34.901  31.271  0.00  0.00
ATOM    544 2HG1 VAL    36      46.332  36.576  31.119  0.00  0.00
ATOM    545 3HG1 VAL    36      45.628  36.178  32.550  0.00  0.00
ATOM    546  CG2 VAL    36      43.153  35.298  31.439  0.00  0.00
ATOM    547 1HG2 VAL    36      43.110  35.418  32.522  0.00  0.00
ATOM    548 2HG2 VAL    36      42.142  35.381  31.041  0.00  0.00
ATOM    549 3HG2 VAL    36      43.528  34.276  31.380  0.00  0.00
ATOM    550  C   VAL    36      42.620  37.947  30.044  0.00  0.00
ATOM    551  O   VAL    36      41.536  38.127  30.654  0.00  0.00
ATOM    552  N   GLY    37      42.666  37.884  28.704  0.00  0.00
ATOM    553  H   GLY    37      43.607  37.776  28.354  0.00  0.00
ATOM    554  CA  GLY    37      41.587  37.976  27.703  0.00  0.00
ATOM    555  HA2 GLY    37      41.307  39.029  27.738  0.00  0.00
ATOM    556  HA3 GLY    37      41.886  37.768  26.675  0.00  0.00
ATOM    557  C   GLY    37      40.391  37.130  28.027  0.00  0.00
ATOM    558  O   GLY    37      39.289  37.555  27.779  0.00  0.00
ATOM    559  N   GLY    38      40.606  35.995  28.649  0.00  0.00
ATOM    560  H   GLY    38      41.535  35.749  28.960  0.00  0.00
ATOM    561  CA  GLY    38      39.591  35.057  29.140  0.00  0.00
ATOM    562  HA2 GLY    38      38.786  35.035  28.405  0.00  0.00
ATOM    563  HA3 GLY    38      40.094  34.108  29.328  0.00  0.00
ATOM    564  C   GLY    38      38.829  35.294  30.486  0.00  0.00
ATOM    565  O   GLY    38      37.889  34.554  30.829  0.00  0.00
ATOM    566  N   VAL    39      39.249  36.347  31.175  0.00  0.00
ATOM    567  H   VAL    39      40.026  36.897  30.838  0.00  0.00
ATOM    568  CA  VAL    39      38.472  36.919  32.312  0.00  0.00
ATOM    569  HA  VAL    39      37.480  36.469  32.294  0.00  0.00
ATOM    570  CB  VAL    39      39.036  36.639  33.748  0.00  0.00
ATOM    571  HB  VAL    39      38.402  36.936  34.584  0.00  0.00
ATOM    572  CG1 VAL    39      39.249  35.158  33.868  0.00  0.00
ATOM    573 1HG1 VAL    39      40.136  34.860  33.309  0.00  0.00
ATOM    574 2HG1 VAL    39      39.529  34.964  34.904  0.00  0.00
ATOM    575 3HG1 VAL    39      38.371  34.585  33.573  0.00  0.00
ATOM    576  CG2 VAL    39      40.382  37.433  33.898  0.00  0.00
ATOM    577 1HG2 VAL    39      40.314  38.496  34.130  0.00  0.00
ATOM    578 2HG2 VAL    39      40.749  37.089  34.864  0.00  0.00
ATOM    579 3HG2 VAL    39      41.097  37.161  33.121  0.00  0.00
ATOM    580  C   VAL    39      38.039  38.378  32.285  0.00  0.00
ATOM    581  O   VAL    39      37.256  38.837  33.102  0.00  0.00
ATOM    582  N   VAL    40      38.583  39.075  31.297  0.00  0.00
ATOM    583  H   VAL    40      39.388  38.769  30.770  0.00  0.00
ATOM    584  CA  VAL    40      38.159  40.476  31.012  0.00  0.00
ATOM    585  HA  VAL    40      38.095  41.067  31.927  0.00  0.00
ATOM    586  CB  VAL    40      39.306  41.174  30.160  0.00  0.00
ATOM    587  HB  VAL    40      40.236  40.700  30.474  0.00  0.00
ATOM    588  CG1 VAL    40      39.274  41.166  28.582  0.00  0.00
ATOM    589 1HG1 VAL    40      38.448  41.748  28.174  0.00  0.00
ATOM    590 2HG1 VAL    40      40.146  41.694  28.198  0.00  0.00
ATOM    591 3HG1 VAL    40      39.350  40.131  28.248  0.00  0.00
ATOM    592  CG2 VAL    40      39.380  42.712  30.590  0.00  0.00
ATOM    593 1HG2 VAL    40      39.466  42.841  31.669  0.00  0.00
ATOM    594 2HG2 VAL    40      40.253  43.184  30.139  0.00  0.00
ATOM    595 3HG2 VAL    40      38.524  43.256  30.192  0.00  0.00
ATOM    596  C   VAL    40      36.752  40.584  30.384  0.00  0.00
ATOM    597  O   VAL    40      36.340  41.676  30.105  0.00  0.00
ATOM    598  N   ILE    41      36.095  39.494  30.160  0.00  0.00
ATOM    599  H   ILE    41      36.488  38.594  30.396  0.00  0.00
ATOM    600  CA  ILE    41      34.786  39.422  29.552  0.00  0.00
ATOM    601  HA  ILE    41      34.683  40.225  28.822  0.00  0.00
ATOM    602  CB  ILE    41      34.601  38.099  28.765  0.00  0.00
ATOM    603  HB  ILE    41      33.651  38.140  28.233  0.00  0.00
ATOM    604  CG2 ILE    41      35.723  37.896  27.715  0.00  0.00
ATOM    605 1HG2 ILE    41      35.470  37.006  27.137  0.00  0.00
ATOM    606 2HG2 ILE    41      35.702  38.736  27.021  0.00  0.00
ATOM    607 3HG2 ILE    41      36.655  37.851  28.276  0.00  0.00
ATOM    608  CG1 ILE    41      34.438  36.927  29.765  0.00  0.00
ATOM    609 2HG1 ILE    41      35.384  36.683  30.250  0.00  0.00
ATOM    610 3HG1 ILE    41      33.784  37.220  30.585  0.00  0.00
ATOM    611  CD1 ILE    41      33.844  35.686  29.075  0.00  0.00
ATOM    612 1HD1 ILE    41      33.556  35.088  29.939  0.00  0.00
ATOM    613 2HD1 ILE    41      32.962  35.977  28.503  0.00  0.00
ATOM    614 3HD1 ILE    41      34.568  35.170  28.444  0.00  0.00
ATOM    615  C   ILE    41      33.742  39.730  30.706  0.00  0.00
ATOM    616  O   ILE    41      33.917  39.458  31.922  0.00  0.00
ATOM    617  N   ALA    42      32.498  40.162  30.296  0.00  0.00
ATOM    618  H   ALA    42      32.237  40.217  29.322  0.00  0.00
ATOM    619  CA  ALA    42      31.376  40.575  31.186  0.00  0.00
ATOM    620  HA  ALA    42      31.687  40.355  32.207  0.00  0.00
ATOM    621  CB  ALA    42      31.133  42.044  31.035  0.00  0.00
ATOM    622  HB1 ALA    42      30.205  42.244  31.570  0.00  0.00
ATOM    623  HB2 ALA    42      31.927  42.624  31.506  0.00  0.00
ATOM    624  HB3 ALA    42      30.929  42.344  30.008  0.00  0.00
ATOM    625  C   ALA    42      30.158  39.687  30.814  0.00  0.00
ATOM    626  O   ALA    42      29.654  39.023  31.761  0.00  0.00
ATOM    627  OXT ALA    42      29.712  39.726  29.680  0.00  0.00
ATOM    628  N   ASP    43      38.580  34.373  52.629  0.00  0.00
ATOM    629  H1  ASP    43      38.341  34.569  53.590  0.00  0.00
ATOM    630  H2  ASP    43      37.740  34.537  52.093  0.00  0.00
ATOM    631  H3  ASP    43      39.374  34.957  52.406  0.00  0.00
ATOM    632  CA  ASP    43      38.929  32.932  52.421  0.00  0.00
ATOM    633  HA  ASP    43      39.297  32.717  51.418  0.00  0.00
ATOM    634  CB  ASP    43      40.149  32.512  53.218  0.00  0.00
ATOM    635  HB2 ASP    43      40.958  33.170  52.901  0.00  0.00
ATOM    636  HB3 ASP    43      39.771  32.642  54.231  0.00  0.00
ATOM    637  CG  ASP    43      40.525  31.080  52.986  0.00  0.00
ATOM    638  OD1 ASP    43      40.524  30.255  53.903  0.00  0.00
ATOM    639  OD2 ASP    43      40.898  30.724  51.808  0.00  0.00
ATOM    640  C   ASP    43      37.728  32.004  52.736  0.00  0.00
ATOM    641  O   ASP    43      37.613  30.980  51.996  0.00  0.00
ATOM    642  N   ALA    44      36.940  32.272  53.775  0.00  0.00
ATOM    643  H   ALA    44      37.026  33.142  54.279  0.00  0.00
ATOM    644  CA  ALA    44      35.920  31.395  54.309  0.00  0.00
ATOM    645  HA  ALA    44      36.416  30.480  54.633  0.00  0.00
ATOM    646  CB  ALA    44      35.356  32.014  55.523  0.00  0.00
ATOM    647  HB1 ALA    44      34.753  31.311  56.096  0.00  0.00
ATOM    648  HB2 ALA    44      36.175  32.333  56.168  0.00  0.00
ATOM    649  HB3 ALA    44      34.712  32.873  55.334  0.00  0.00
ATOM    650  C   ALA    44      34.834  30.967  53.261  0.00  0.00
ATOM    651  O   ALA    44      34.218  29.896  53.422  0.00  0.00
ATOM    652  N   GLU    45      34.720  31.748  52.197  0.00  0.00
ATOM    653  H   GLU    45      35.314  32.544  52.380  0.00  0.00
ATOM    654  CA  GLU    45      33.926  31.576  51.005  0.00  0.00
ATOM    655  HA  GLU    45      32.981  31.152  51.344  0.00  0.00
ATOM    656  CB  GLU    45      33.808  32.910  50.197  0.00  0.00
ATOM    657  HB2 GLU    45      33.308  32.673  49.258  0.00  0.00
ATOM    658  HB3 GLU    45      33.088  33.558  50.695  0.00  0.00
ATOM    659  CG  GLU    45      35.052  33.664  49.883  0.00  0.00
ATOM    660  HG2 GLU    45      35.871  32.994  49.623  0.00  0.00
ATOM    661  HG3 GLU    45      34.862  34.084  48.897  0.00  0.00
ATOM    662  CD  GLU    45      35.574  34.741  50.840  0.00  0.00
ATOM    663  OE1 GLU    45      35.686  35.919  50.562  0.00  0.00
ATOM    664  OE2 GLU    45      35.897  34.379  51.972  0.00  0.00
ATOM    665  C   GLU    45      34.485  30.543  50.025  0.00  0.00
ATOM    666  O   GLU    45      33.868  30.273  49.053  0.00  0.00
ATOM    667  N   PHE    46      35.620  29.870  50.350  0.00  0.00
ATOM    668  H   PHE    46      36.132  30.187  51.162  0.00  0.00
ATOM    669  CA  PHE    46      36.123  28.743  49.602  0.00  0.00
ATOM    670  HA  PHE    46      35.443  28.479  48.793  0.00  0.00
ATOM    671  CB  PHE    46      37.461  29.266  48.984  0.00  0.00
ATOM    672  HB2 PHE    46      38.180  29.279  49.805  0.00  0.00
ATOM    673  HB3 PHE    46      37.742  28.497  48.264  0.00  0.00
ATOM    674  CG  PHE    46      37.396  30.633  48.282  0.00  0.00
ATOM    675  CD1 PHE    46      38.161  31.647  48.809  0.00  0.00
ATOM    676  HD1 PHE    46      38.772  31.536  49.692  0.00  0.00
ATOM    677  CE1 PHE    46      38.213  32.862  48.111  0.00  0.00
ATOM    678  HE1 PHE    46      38.889  33.635  48.446  0.00  0.00
ATOM    679  CZ  PHE    46      37.541  33.076  46.883  0.00  0.00
ATOM    680  HZ  PHE    46      37.644  34.041  46.410  0.00  0.00
ATOM    681  CE2 PHE    46      36.796  32.011  46.361  0.00  0.00
ATOM    682  HE2 PHE    46      36.271  32.100  45.421  0.00  0.00
ATOM    683  CD2 PHE    46      36.720  30.824  47.069  0.00  0.00
ATOM    684  HD2 PHE    46      36.103  30.012  46.715  0.00  0.00
ATOM    685  C   PHE    46      36.394  27.514  50.484  0.00  0.00
ATOM    686  O   PHE    46      36.910  26.531  49.998  0.00  0.00
ATOM    687  N   ARG    47      35.959  27.468  51.781  0.00  0.00
ATOM    688  H   ARG    47      35.635  28.298  52.255  0.00  0.00
ATOM    689  CA  ARG    47      36.185  26.269  52.632  0.00  0.00
ATOM    690  HA  ARG    47      36.983  25.657  52.212  0.00  0.00
ATOM    691  CB  ARG    47      36.605  26.772  54.056  0.00  0.00
ATOM    692  HB2 ARG    47      35.809  27.315  54.566  0.00  0.00
ATOM    693  HB3 ARG    47      36.727  25.877  54.666  0.00  0.00
ATOM    694  CG  ARG    47      37.917  27.638  54.200  0.00  0.00
ATOM    695  HG2 ARG    47      37.699  28.636  53.821  0.00  0.00
ATOM    696  HG3 ARG    47      38.038  27.719  55.279  0.00  0.00
ATOM    697  CD  ARG    47      39.250  27.048  53.550  0.00  0.00
ATOM    698  HD2 ARG    47      40.029  26.832  54.281  0.00  0.00
ATOM    699  HD3 ARG    47      38.970  26.037  53.255  0.00  0.00
ATOM    700  NE  ARG    47      39.705  27.891  52.463  0.00  0.00
ATOM    701  HE  ARG    47      39.915  28.868  52.609  0.00  0.00
ATOM    702  CZ  ARG    47      40.063  27.461  51.269  0.00  0.00
ATOM    703  NH1 ARG    47      40.713  28.240  50.462  0.00  0.00
ATOM    704 1HH1 ARG    47      41.274  27.800  49.748  0.00  0.00
ATOM    705 2HH1 ARG    47      41.033  29.138  50.797  0.00  0.00
ATOM    706  NH2 ARG    47      39.838  26.260  50.797  0.00  0.00
ATOM    707 1HH2 ARG    47      39.358  25.532  51.306  0.00  0.00
ATOM    708 2HH2 ARG    47      40.106  26.095  49.837  0.00  0.00
ATOM    709  C   ARG    47      34.919  25.334  52.767  0.00  0.00
ATOM    710  O   ARG    47      35.132  24.213  53.189  0.00  0.00
ATOM    711  N   HID    48      33.700  25.701  52.297  0.00  0.00
ATOM    712  H   HID    48      33.620  26.618  51.880  0.00  0.00
ATOM    713  CA  HID    48      32.470  24.891  52.599  0.00  0.00
ATOM    714  HA  HID    48      32.719  23.966  53.120  0.00  0.00
ATOM    715  CB  HID    48      31.545  25.721  53.492  0.00  0.00
ATOM    716  HB2 HID    48      31.487  26.724  53.072  0.00  0.00
ATOM    717  HB3 HID    48      30.543  25.292  53.508  0.00  0.00
ATOM    718  CG  HID    48      32.178  25.980  54.819  0.00  0.00
ATOM    719  ND1 HID    48      32.718  27.198  55.264  0.00  0.00
ATOM    720  HD1 HID    48      32.518  28.065  54.787  0.00  0.00
ATOM    721  CE1 HID    48      33.442  26.961  56.407  0.00  0.00
ATOM    722  HE1 HID    48      34.020  27.671  56.980  0.00  0.00
ATOM    723  NE2 HID    48      33.331  25.694  56.800  0.00  0.00
ATOM    724  CD2 HID    48      32.542  25.090  55.788  0.00  0.00
ATOM    725  HD2 HID    48      32.350  24.029  55.730  0.00  0.00
ATOM    726  C   HID    48      31.656  24.610  51.270  0.00  0.00
ATOM    727  O   HID    48      30.887  23.634  51.334  0.00  0.00
ATOM    728  N   ASP    49      31.873  25.249  50.135  0.00  0.00
ATOM    729  H   ASP    49      32.613  25.935  50.165  0.00  0.00
ATOM    730  CA  ASP    49      31.176  25.177  48.808  0.00  0.00
ATOM    731  HA  ASP    49      30.639  24.236  48.687  0.00  0.00
ATOM    732  CB  ASP    49      30.087  26.270  48.906  0.00  0.00
ATOM    733  HB2 ASP    49      29.603  26.291  49.882  0.00  0.00
ATOM    734  HB3 ASP    49      30.530  27.265  48.858  0.00  0.00
ATOM    735  CG  ASP    49      28.951  26.048  47.867  0.00  0.00
ATOM    736  OD1 ASP    49      29.086  26.298  46.620  0.00  0.00
ATOM    737  OD2 ASP    49      27.836  25.565  48.227  0.00  0.00
ATOM    738  C   ASP    49      32.132  25.416  47.645  0.00  0.00
ATOM    739  O   ASP    49      32.583  26.531  47.441  0.00  0.00
ATOM    740  N   SER    50      32.410  24.354  46.853  0.00  0.00
ATOM    741  H   SER    50      32.126  23.426  47.133  0.00  0.00
ATOM    742  CA  SER    50      33.374  24.435  45.724  0.00  0.00
ATOM    743  HA  SER    50      34.151  25.146  46.007  0.00  0.00
ATOM    744  CB  SER    50      34.185  23.126  45.596  0.00  0.00
ATOM    745  HB2 SER    50      33.700  22.185  45.338  0.00  0.00
ATOM    746  HB3 SER    50      34.995  23.310  44.889  0.00  0.00
ATOM    747  OG  SER    50      34.793  22.864  46.816  0.00  0.00
ATOM    748  HG  SER    50      35.459  22.208  46.599  0.00  0.00
ATOM    749  C   SER    50      32.735  24.893  44.397  0.00  0.00
ATOM    750  O   SER    50      33.114  24.409  43.290  0.00  0.00
ATOM    751  N   GLY    51      31.933  25.980  44.477  0.00  0.00
ATOM    752  H   GLY    51      31.866  26.369  45.407  0.00  0.00
ATOM    753  CA  GLY    51      31.284  26.636  43.355  0.00  0.00
ATOM    754  HA2 GLY    51      30.799  25.850  42.776  0.00  0.00
ATOM    755  HA3 GLY    51      30.431  27.269  43.602  0.00  0.00
ATOM    756  C   GLY    51      32.191  27.433  42.398  0.00  0.00
ATOM    757  O   GLY    51      31.811  27.933  41.312  0.00  0.00
ATOM    758  N   TYR    52      33.431  27.593  42.947  0.00  0.00
ATOM    759  H   TYR    52      33.693  27.033  43.745  0.00  0.00
ATOM    760  CA  TYR    52      34.490  28.177  42.165  0.00  0.00
ATOM    761  HA  TYR    52      34.069  29.102  41.770  0.00  0.00
ATOM    762  CB  TYR    52      35.696  28.635  42.986  0.00  0.00
ATOM    763  HB2 TYR    52      36.482  29.081  42.377  0.00  0.00
ATOM    764  HB3 TYR    52      35.411  29.391  43.718  0.00  0.00
ATOM    765  CG  TYR    52      36.289  27.403  43.702  0.00  0.00
ATOM    766  CD1 TYR    52      36.131  27.221  45.074  0.00  0.00
ATOM    767  HD1 TYR    52      35.643  27.985  45.663  0.00  0.00
ATOM    768  CE1 TYR    52      36.652  26.140  45.739  0.00  0.00
ATOM    769  HE1 TYR    52      36.361  25.940  46.760  0.00  0.00
ATOM    770  CZ  TYR    52      37.614  25.325  45.114  0.00  0.00
ATOM    771  OH  TYR    52      38.089  24.136  45.716  0.00  0.00
ATOM    772  HH  TYR    52      37.752  24.063  46.612  0.00  0.00
ATOM    773  CE2 TYR    52      37.820  25.472  43.697  0.00  0.00
ATOM    774  HE2 TYR    52      38.610  24.880  43.260  0.00  0.00
ATOM    775  CD2 TYR    52      37.254  26.545  43.011  0.00  0.00
ATOM    776  HD2 TYR    52      37.617  26.723  42.011  0.00  0.00
ATOM    777  C   TYR    52      35.016  27.190  41.139  0.00  0.00
ATOM    778  O   TYR    52      35.706  27.626  40.210  0.00  0.00
ATOM    779  N   GLU    53      34.877  25.882  41.251  0.00  0.00
ATOM    780  H   GLU    53      34.557  25.504  42.132  0.00  0.00
ATOM    781  CA  GLU    53      35.287  24.935  40.248  0.00  0.00
ATOM    782  HA  GLU    53      36.377  24.946  40.267  0.00  0.00
ATOM    783  CB  GLU    53      35.034  23.523  40.719  0.00  0.00
ATOM    784  HB2 GLU    53      33.977  23.383  40.945  0.00  0.00
ATOM    785  HB3 GLU    53      35.370  22.924  39.873  0.00  0.00
ATOM    786  CG  GLU    53      35.801  23.112  42.017  0.00  0.00
ATOM    787  HG2 GLU    53      36.856  23.237  41.775  0.00  0.00
ATOM    788  HG3 GLU    53      35.560  23.805  42.822  0.00  0.00
ATOM    789  CD  GLU    53      35.475  21.631  42.456  0.00  0.00
ATOM    790  OE1 GLU    53      34.279  21.225  42.309  0.00  0.00
ATOM    791  OE2 GLU    53      36.357  20.825  42.822  0.00  0.00
ATOM    792  C   GLU    53      34.758  25.085  38.838  0.00  0.00
ATOM    793  O   GLU    53      35.463  24.614  37.913  0.00  0.00
ATOM    794  N   VAL    54      33.581  25.732  38.645  0.00  0.00
ATOM    795  H   VAL    54      33.031  26.001  39.448  0.00  0.00
ATOM    796  CA  VAL    54      32.941  25.883  37.311  0.00  0.00
ATOM    797  HA  VAL    54      33.505  25.363  36.537  0.00  0.00
ATOM    798  CB  VAL    54      31.434  25.432  37.201  0.00  0.00
ATOM    799  HB  VAL    54      31.043  25.872  36.282  0.00  0.00
ATOM    800  CG1 VAL    54      31.309  23.951  37.172  0.00  0.00
ATOM    801 1HG1 VAL    54      30.270  23.623  37.151  0.00  0.00
ATOM    802 2HG1 VAL    54      31.797  23.536  36.290  0.00  0.00
ATOM    803 3HG1 VAL    54      31.738  23.519  38.078  0.00  0.00
ATOM    804  CG2 VAL    54      30.560  25.850  38.388  0.00  0.00
ATOM    805 1HG2 VAL    54      29.571  25.553  38.041  0.00  0.00
ATOM    806 2HG2 VAL    54      30.793  25.160  39.198  0.00  0.00
ATOM    807 3HG2 VAL    54      30.598  26.893  38.701  0.00  0.00
ATOM    808  C   VAL    54      33.038  27.332  36.859  0.00  0.00
ATOM    809  O   VAL    54      33.019  27.547  35.668  0.00  0.00
ATOM    810  N   HID    55      33.061  28.307  37.858  0.00  0.00
ATOM    811  H   HID    55      32.933  28.159  38.849  0.00  0.00
ATOM    812  CA  HID    55      33.077  29.732  37.561  0.00  0.00
ATOM    813  HA  HID    55      32.714  29.792  36.535  0.00  0.00
ATOM    814  CB  HID    55      31.918  30.402  38.373  0.00  0.00
ATOM    815  HB2 HID    55      32.087  30.481  39.448  0.00  0.00
ATOM    816  HB3 HID    55      31.872  31.427  38.007  0.00  0.00
ATOM    817  CG  HID    55      30.570  29.712  38.300  0.00  0.00
ATOM    818  ND1 HID    55      29.832  29.336  39.425  0.00  0.00
ATOM    819  HD1 HID    55      30.266  29.173  40.323  0.00  0.00
ATOM    820  CE1 HID    55      28.670  28.839  38.977  0.00  0.00
ATOM    821  HE1 HID    55      27.920  28.380  39.603  0.00  0.00
ATOM    822  NE2 HID    55      28.641  28.883  37.660  0.00  0.00
ATOM    823  CD2 HID    55      29.780  29.484  37.213  0.00  0.00
ATOM    824  HD2 HID    55      30.023  29.576  36.166  0.00  0.00
ATOM    825  C   HID    55      34.426  30.477  37.663  0.00  0.00
ATOM    826  O   HID    55      34.493  31.690  37.772  0.00  0.00
ATOM    827  N   HID    56      35.511  29.711  37.620  0.00  0.00
ATOM    828  H   HID    56      35.253  28.735  37.599  0.00  0.00
ATOM    829  CA  HID    56      36.894  30.049  37.740  0.00  0.00
ATOM    830  HA  HID    56      37.029  30.313  38.790  0.00  0.00
ATOM    831  CB  HID    56      37.858  28.864  37.367  0.00  0.00
ATOM    832  HB2 HID    56      38.822  29.371  37.425  0.00  0.00
ATOM    833  HB3 HID    56      37.816  28.019  38.055  0.00  0.00
ATOM    834  CG  HID    56      37.694  28.260  35.963  0.00  0.00
ATOM    835  ND1 HID    56      38.292  28.720  34.844  0.00  0.00
ATOM    836  HD1 HID    56      38.850  29.555  34.733  0.00  0.00
ATOM    837  CE1 HID    56      37.927  27.894  33.794  0.00  0.00
ATOM    838  HE1 HID    56      38.308  28.025  32.791  0.00  0.00
ATOM    839  NE2 HID    56      37.062  26.962  34.218  0.00  0.00
ATOM    840  CD2 HID    56      36.864  27.229  35.566  0.00  0.00
ATOM    841  HD2 HID    56      36.275  26.567  36.183  0.00  0.00
ATOM    842  C   HID    56      37.188  31.297  36.996  0.00  0.00
ATOM    843  O   HID    56      37.871  32.136  37.519  0.00  0.00
ATOM    844  N   GLN    57      36.612  31.618  35.841  0.00  0.00
ATOM    845  H   GLN    57      35.901  30.968  35.538  0.00  0.00
ATOM    846  CA  GLN    57      36.771  32.973  35.114  0.00  0.00
ATOM    847  HA  GLN    57      37.835  33.168  34.984  0.00  0.00
ATOM    848  CB  GLN    57      36.134  32.697  33.745  0.00  0.00
ATOM    849  HB2 GLN    57      35.176  32.190  33.859  0.00  0.00
ATOM    850  HB3 GLN    57      36.037  33.638  33.201  0.00  0.00
ATOM    851  CG  GLN    57      36.998  31.764  32.906  0.00  0.00
ATOM    852  HG2 GLN    57      37.873  32.337  32.597  0.00  0.00
ATOM    853  HG3 GLN    57      37.177  30.877  33.513  0.00  0.00
ATOM    854  CD  GLN    57      36.206  31.467  31.660  0.00  0.00
ATOM    855  OE1 GLN    57      35.518  30.428  31.662  0.00  0.00
ATOM    856  NE2 GLN    57      36.176  32.306  30.663  0.00  0.00
ATOM    857 1HE2 GLN    57      36.833  33.073  30.666  0.00  0.00
ATOM    858 2HE2 GLN    57      35.415  32.168  30.014  0.00  0.00
ATOM    859  C   GLN    57      36.175  34.207  35.867  0.00  0.00
ATOM    860  O   GLN    57      36.836  35.269  35.892  0.00  0.00
ATOM    861  N   LYS    58      35.107  34.063  36.656  0.00  0.00
ATOM    862  H   LYS    58      34.706  33.139  36.733  0.00  0.00
ATOM    863  CA  LYS    58      34.272  35.101  37.392  0.00  0.00
ATOM    864  HA  LYS    58      34.271  36.062  36.877  0.00  0.00
ATOM    865  CB  LYS    58      32.799  34.739  37.517  0.00  0.00
ATOM    866  HB2 LYS    58      32.679  33.778  38.019  0.00  0.00
ATOM    867  HB3 LYS    58      32.222  35.480  38.070  0.00  0.00
ATOM    868  CG  LYS    58      32.146  34.813  36.088  0.00  0.00
ATOM    869  HG2 LYS    58      32.400  35.764  35.620  0.00  0.00
ATOM    870  HG3 LYS    58      32.540  33.956  35.541  0.00  0.00
ATOM    871  CD  LYS    58      30.602  34.744  36.102  0.00  0.00
ATOM    872  HD2 LYS    58      30.256  33.853  36.627  0.00  0.00
ATOM    873  HD3 LYS    58      30.175  35.638  36.556  0.00  0.00
ATOM    874  CE  LYS    58      30.205  34.732  34.621  0.00  0.00
ATOM    875  HE2 LYS    58      30.780  35.490  34.088  0.00  0.00
ATOM    876  HE3 LYS    58      30.402  33.787  34.117  0.00  0.00
ATOM    877  NZ  LYS    58      28.781  34.928  34.397  0.00  0.00
ATOM    878  HZ1 LYS    58      28.491  34.867  33.431  0.00  0.00
ATOM    879  HZ2 LYS    58      28.301  34.248  34.969  0.00  0.00
ATOM    880  HZ3 LYS    58      28.496  35.855  34.678  0.00  0.00
ATOM    881  C   LYS    58      34.955  35.417  38.733  0.00  0.00
ATOM    882  O   LYS    58      34.604  36.452  39.230  0.00  0.00
ATOM    883  N   LEU    59      36.036  34.676  39.191  0.00  0.00
ATOM    884  H   LEU    59      36.374  33.878  38.672  0.00  0.00
ATOM    885  CA  LEU    59      36.626  34.895  40.535  0.00  0.00
ATOM    886  HA  LEU    59      35.877  34.851  41.326  0.00  0.00
ATOM    887  CB  LEU    59      37.687  33.816  40.904  0.00  0.00
ATOM    888  HB2 LEU    59      38.365  33.710  40.058  0.00  0.00
ATOM    889  HB3 LEU    59      38.399  34.148  41.660  0.00  0.00
ATOM    890  CG  LEU    59      37.066  32.497  41.117  0.00  0.00
ATOM    891  HG  LEU    59      36.281  32.295  40.389  0.00  0.00
ATOM    892  CD1 LEU    59      38.111  31.400  41.114  0.00  0.00
ATOM    893 1HD1 LEU    59      38.935  31.694  41.764  0.00  0.00
ATOM    894 2HD1 LEU    59      37.777  30.428  41.477  0.00  0.00
ATOM    895 3HD1 LEU    59      38.397  31.271  40.070  0.00  0.00
ATOM    896  CD2 LEU    59      36.579  32.464  42.578  0.00  0.00
ATOM    897 1HD2 LEU    59      36.229  31.457  42.806  0.00  0.00
ATOM    898 2HD2 LEU    59      37.388  32.624  43.291  0.00  0.00
ATOM    899 3HD2 LEU    59      35.807  33.197  42.812  0.00  0.00
ATOM    900  C   LEU    59      37.245  36.317  40.751  0.00  0.00
ATOM    901  O   LEU    59      37.030  36.860  41.844  0.00  0.00
ATOM    902  N   VAL    60      37.684  36.984  39.623  0.00  0.00
ATOM    903  H   VAL    60      37.878  36.469  38.776  0.00  0.00
ATOM    904  CA  VAL    60      38.256  38.371  39.739  0.00  0.00
ATOM    905  HA  VAL    60      39.077  38.330  40.456  0.00  0.00
ATOM    906  CB  VAL    60      38.768  38.972  38.436  0.00  0.00
ATOM    907  HB  VAL    60      39.034  39.984  38.742  0.00  0.00
ATOM    908  CG1 VAL    60      39.985  38.289  37.971  0.00  0.00
ATOM    909 1HG1 VAL    60      40.567  38.797  37.203  0.00  0.00
ATOM    910 2HG1 VAL    60      40.615  38.213  38.858  0.00  0.00
ATOM    911 3HG1 VAL    60      39.697  37.331  37.537  0.00  0.00
ATOM    912  CG2 VAL    60      37.784  38.958  37.296  0.00  0.00
ATOM    913 1HG2 VAL    60      36.821  39.437  37.469  0.00  0.00
ATOM    914 2HG2 VAL    60      38.318  39.372  36.441  0.00  0.00
ATOM    915 3HG2 VAL    60      37.565  37.903  37.127  0.00  0.00
ATOM    916  C   VAL    60      37.301  39.363  40.352  0.00  0.00
ATOM    917  O   VAL    60      37.730  40.301  41.058  0.00  0.00
ATOM    918  N   PHE    61      35.996  39.258  40.124  0.00  0.00
ATOM    919  H   PHE    61      35.652  38.503  39.547  0.00  0.00
ATOM    920  CA  PHE    61      35.063  40.221  40.663  0.00  0.00
ATOM    921  HA  PHE    61      35.422  41.211  40.383  0.00  0.00
ATOM    922  CB  PHE    61      33.680  40.249  39.767  0.00  0.00
ATOM    923  HB2 PHE    61      33.232  39.255  39.808  0.00  0.00
ATOM    924  HB3 PHE    61      32.986  40.985  40.175  0.00  0.00
ATOM    925  CG  PHE    61      33.891  40.583  38.343  0.00  0.00
ATOM    926  CD1 PHE    61      34.035  39.509  37.439  0.00  0.00
ATOM    927  HD1 PHE    61      34.024  38.506  37.840  0.00  0.00
ATOM    928  CE1 PHE    61      33.870  39.673  36.032  0.00  0.00
ATOM    929  HE1 PHE    61      33.852  38.863  35.319  0.00  0.00
ATOM    930  CZ  PHE    61      33.731  41.016  35.588  0.00  0.00
ATOM    931  HZ  PHE    61      33.615  41.205  34.531  0.00  0.00
ATOM    932  CE2 PHE    61      33.719  42.089  36.471  0.00  0.00
ATOM    933  HE2 PHE    61      33.647  43.097  36.090  0.00  0.00
ATOM    934  CD2 PHE    61      33.856  41.875  37.841  0.00  0.00
ATOM    935  HD2 PHE    61      33.858  42.790  38.415  0.00  0.00
ATOM    936  C   PHE    61      34.687  40.214  42.148  0.00  0.00
ATOM    937  O   PHE    61      34.197  41.194  42.696  0.00  0.00
ATOM    938  N   PHE    62      34.978  39.110  42.822  0.00  0.00
ATOM    939  H   PHE    62      35.523  38.397  42.359  0.00  0.00
ATOM    940  CA  PHE    62      34.700  38.948  44.270  0.00  0.00
ATOM    941  HA  PHE    62      34.675  39.984  44.605  0.00  0.00
ATOM    942  CB  PHE    62      33.310  38.406  44.291  0.00  0.00
ATOM    943  HB2 PHE    62      32.898  38.380  45.299  0.00  0.00
ATOM    944  HB3 PHE    62      32.697  39.044  43.654  0.00  0.00
ATOM    945  CG  PHE    62      33.132  36.997  43.641  0.00  0.00
ATOM    946  CD1 PHE    62      33.432  35.772  44.358  0.00  0.00
ATOM    947  HD1 PHE    62      33.771  35.804  45.383  0.00  0.00
ATOM    948  CE1 PHE    62      33.386  34.546  43.629  0.00  0.00
ATOM    949  HE1 PHE    62      33.525  33.597  44.126  0.00  0.00
ATOM    950  CZ  PHE    62      32.945  34.535  42.299  0.00  0.00
ATOM    951  HZ  PHE    62      32.786  33.611  41.763  0.00  0.00
ATOM    952  CE2 PHE    62      32.482  35.714  41.752  0.00  0.00
ATOM    953  HE2 PHE    62      32.001  35.731  40.787  0.00  0.00
ATOM    954  CD2 PHE    62      32.706  36.982  42.305  0.00  0.00
ATOM    955  HD2 PHE    62      32.468  37.881  41.757  0.00  0.00
ATOM    956  C   PHE    62      35.728  38.196  45.142  0.00  0.00
ATOM    957  O   PHE    62      35.470  38.033  46.373  0.00  0.00
ATOM    958  N   ALA    63      36.782  37.706  44.538  0.00  0.00
ATOM    959  H   ALA    63      36.847  37.715  43.529  0.00  0.00
ATOM    960  CA  ALA    63      37.893  37.114  45.386  0.00  0.00
ATOM    961  HA  ALA    63      37.499  36.670  46.300  0.00  0.00
ATOM    962  CB  ALA    63      38.660  36.092  44.562  0.00  0.00
ATOM    963  HB1 ALA    63      38.006  35.310  44.177  0.00  0.00
ATOM    964  HB2 ALA    63      39.251  36.541  43.764  0.00  0.00
ATOM    965  HB3 ALA    63      39.290  35.553  45.270  0.00  0.00
ATOM    966  C   ALA    63      38.703  38.296  45.956  0.00  0.00
ATOM    967  O   ALA    63      39.033  39.223  45.216  0.00  0.00
ATOM    968  N   GLU    64      39.236  38.140  47.209  0.00  0.00
ATOM    969  H   GLU    64      39.086  37.252  47.666  0.00  0.00
ATOM    970  CA  GLU    64      40.000  39.279  47.797  0.00  0.00
ATOM    971  HA  GLU    64      40.644  39.671  47.011  0.00  0.00
ATOM    972  CB  GLU    64      39.141  40.412  48.315  0.00  0.00
ATOM    973  HB2 GLU    64      39.770  41.219  48.689  0.00  0.00
ATOM    974  HB3 GLU    64      38.657  40.911  47.474  0.00  0.00
ATOM    975  CG  GLU    64      38.002  40.096  49.248  0.00  0.00
ATOM    976  HG2 GLU    64      37.319  39.369  48.806  0.00  0.00
ATOM    977  HG3 GLU    64      38.316  39.780  50.242  0.00  0.00
ATOM    978  CD  GLU    64      37.384  41.457  49.588  0.00  0.00
ATOM    979  OE1 GLU    64      36.293  41.673  49.016  0.00  0.00
ATOM    980  OE2 GLU    64      38.006  42.270  50.282  0.00  0.00
ATOM    981  C   GLU    64      40.989  38.838  48.912  0.00  0.00
ATOM    982  O   GLU    64      42.009  39.485  49.136  0.00  0.00
ATOM    983  N   ASP    65      40.631  37.725  49.621  0.00  0.00
ATOM    984  H   ASP    65      39.750  37.276  49.419  0.00  0.00
ATOM    985  CA  ASP    65      41.499  36.942  50.553  0.00  0.00
ATOM    986  HA  ASP    65      42.538  37.151  50.302  0.00  0.00
ATOM    987  CB  ASP    65      41.326  37.386  51.990  0.00  0.00
ATOM    988  HB2 ASP    65      41.954  38.238  52.251  0.00  0.00
ATOM    989  HB3 ASP    65      40.310  37.748  52.148  0.00  0.00
ATOM    990  CG  ASP    65      41.738  36.328  53.044  0.00  0.00
ATOM    991  OD1 ASP    65      40.788  35.720  53.620  0.00  0.00
ATOM    992  OD2 ASP    65      42.910  35.956  53.242  0.00  0.00
ATOM    993  C   ASP    65      41.232  35.402  50.416  0.00  0.00
ATOM    994  O   ASP    65      40.104  34.942  50.239  0.00  0.00
ATOM    995  N   VAL    66      42.257  34.576  50.325  0.00  0.00
ATOM    996  H   VAL    66      43.139  35.007  50.562  0.00  0.00
ATOM    997  CA  VAL    66      42.369  33.150  50.014  0.00  0.00
ATOM    998  HA  VAL    66      41.505  32.715  50.516  0.00  0.00
ATOM    999  CB  VAL    66      42.195  32.903  48.495  0.00  0.00
ATOM   1000  HB  VAL    66      41.263  33.322  48.114  0.00  0.00
ATOM   1001  CG1 VAL    66      43.322  33.472  47.644  0.00  0.00
ATOM   1002 1HG1 VAL    66      43.352  34.559  47.718  0.00  0.00
ATOM   1003 2HG1 VAL    66      44.275  33.015  47.910  0.00  0.00
ATOM   1004 3HG1 VAL    66      43.071  33.111  46.647  0.00  0.00
ATOM   1005  CG2 VAL    66      42.211  31.376  48.175  0.00  0.00
ATOM   1006 1HG2 VAL    66      43.109  30.829  48.465  0.00  0.00
ATOM   1007 2HG2 VAL    66      41.358  30.977  48.722  0.00  0.00
ATOM   1008 3HG2 VAL    66      42.020  31.154  47.124  0.00  0.00
ATOM   1009  C   VAL    66      43.672  32.551  50.597  0.00  0.00
ATOM   1010  O   VAL    66      44.749  33.162  50.731  0.00  0.00
ATOM   1011  N   GLY    67      43.618  31.331  51.075  0.00  0.00
ATOM   1012  H   GLY    67      42.724  30.867  51.154  0.00  0.00
ATOM   1013  CA  GLY    67      44.823  30.500  51.459  0.00  0.00
ATOM   1014  HA2 GLY    67      45.290  31.047  52.278  0.00  0.00
ATOM   1015  HA3 GLY    67      44.506  29.573  51.936  0.00  0.00
ATOM   1016  C   GLY    67      45.804  30.212  50.315  0.00  0.00
ATOM   1017  O   GLY    67      45.493  29.856  49.163  0.00  0.00
ATOM   1018  N   SER    68      47.012  30.523  50.691  0.00  0.00
ATOM   1019  H   SER    68      46.942  31.052  51.549  0.00  0.00
ATOM   1020  CA  SER    68      48.263  30.560  50.020  0.00  0.00
ATOM   1021  HA  SER    68      48.828  31.104  50.776  0.00  0.00
ATOM   1022  CB  SER    68      48.874  29.192  49.766  0.00  0.00
ATOM   1023  HB2 SER    68      48.385  28.676  48.939  0.00  0.00
ATOM   1024  HB3 SER    68      49.901  29.403  49.463  0.00  0.00
ATOM   1025  OG  SER    68      48.956  28.496  50.968  0.00  0.00
ATOM   1026  HG  SER    68      48.051  28.303  51.224  0.00  0.00
ATOM   1027  C   SER    68      48.413  31.350  48.703  0.00  0.00
ATOM   1028  O   SER    68      49.453  31.460  48.117  0.00  0.00
ATOM   1029  N   ASN    69      47.403  32.092  48.279  0.00  0.00
ATOM   1030  H   ASN    69      46.575  32.071  48.858  0.00  0.00
ATOM   1031  CA  ASN    69      47.262  32.816  46.977  0.00  0.00
ATOM   1032  HA  ASN    69      48.217  32.872  46.453  0.00  0.00
ATOM   1033  CB  ASN    69      46.451  31.860  46.052  0.00  0.00
ATOM   1034  HB2 ASN    69      46.451  30.806  46.328  0.00  0.00
ATOM   1035  HB3 ASN    69      45.418  32.206  45.996  0.00  0.00
ATOM   1036  CG  ASN    69      46.846  31.907  44.578  0.00  0.00
ATOM   1037  OD1 ASN    69      47.272  32.967  44.075  0.00  0.00
ATOM   1038  ND2 ASN    69      46.839  30.838  43.811  0.00  0.00
ATOM   1039 1HD2 ASN    69      46.425  29.985  44.160  0.00  0.00
ATOM   1040 2HD2 ASN    69      47.082  30.979  42.840  0.00  0.00
ATOM   1041  C   ASN    69      46.640  34.221  47.108  0.00  0.00
ATOM   1042  O   ASN    69      46.307  34.637  48.239  0.00  0.00
ATOM   1043  N   LYS    70      46.553  35.034  46.002  0.00  0.00
ATOM   1044  H   LYS    70      46.703  34.535  45.138  0.00  0.00
ATOM   1045  CA  LYS    70      45.882  36.346  46.037  0.00  0.00
ATOM   1046  HA  LYS    70      45.751  36.793  47.023  0.00  0.00
ATOM   1047  CB  LYS    70      46.793  37.362  45.291  0.00  0.00
ATOM   1048  HB2 LYS    70      46.983  36.945  44.302  0.00  0.00
ATOM   1049  HB3 LYS    70      46.206  38.263  45.108  0.00  0.00
ATOM   1050  CG  LYS    70      48.201  37.617  45.956  0.00  0.00
ATOM   1051  HG2 LYS    70      47.934  37.961  46.956  0.00  0.00
ATOM   1052  HG3 LYS    70      48.752  36.686  45.822  0.00  0.00
ATOM   1053  CD  LYS    70      48.938  38.790  45.210  0.00  0.00
ATOM   1054  HD2 LYS    70      48.802  38.823  44.130  0.00  0.00
ATOM   1055  HD3 LYS    70      48.494  39.736  45.522  0.00  0.00
ATOM   1056  CE  LYS    70      50.483  38.712  45.581  0.00  0.00
ATOM   1057  HE2 LYS    70      50.895  39.676  45.282  0.00  0.00
ATOM   1058  HE3 LYS    70      50.497  38.504  46.651  0.00  0.00
ATOM   1059  NZ  LYS    70      51.139  37.569  44.995  0.00  0.00
ATOM   1060  HZ1 LYS    70      51.212  37.683  43.995  0.00  0.00
ATOM   1061  HZ2 LYS    70      52.093  37.515  45.324  0.00  0.00
ATOM   1062  HZ3 LYS    70      50.661  36.706  45.213  0.00  0.00
ATOM   1063  C   LYS    70      44.585  36.257  45.303  0.00  0.00
ATOM   1064  O   LYS    70      44.391  35.579  44.261  0.00  0.00
ATOM   1065  N   GLY    71      43.615  37.043  45.764  0.00  0.00
ATOM   1066  H   GLY    71      43.775  37.576  46.606  0.00  0.00
ATOM   1067  CA  GLY    71      42.366  37.369  45.105  0.00  0.00
ATOM   1068  HA2 GLY    71      41.622  36.635  45.413  0.00  0.00
ATOM   1069  HA3 GLY    71      42.074  38.299  45.593  0.00  0.00
ATOM   1070  C   GLY    71      42.383  37.572  43.605  0.00  0.00
ATOM   1071  O   GLY    71      41.525  36.948  42.955  0.00  0.00
ATOM   1072  N   ALA    72      43.320  38.294  43.014  0.00  0.00
ATOM   1073  H   ALA    72      44.015  38.719  43.609  0.00  0.00
ATOM   1074  CA  ALA    72      43.424  38.669  41.617  0.00  0.00
ATOM   1075  HA  ALA    72      42.527  39.169  41.252  0.00  0.00
ATOM   1076  CB  ALA    72      44.509  39.805  41.642  0.00  0.00
ATOM   1077  HB1 ALA    72      44.760  40.096  40.621  0.00  0.00
ATOM   1078  HB2 ALA    72      44.205  40.625  42.294  0.00  0.00
ATOM   1079  HB3 ALA    72      45.452  39.392  41.999  0.00  0.00
ATOM   1080  C   ALA    72      43.800  37.489  40.599  0.00  0.00
ATOM   1081  O   ALA    72      43.489  37.646  39.404  0.00  0.00
ATOM   1082  N   ILE    73      44.453  36.426  41.088  0.00  0.00
ATOM   1083  H   ILE    73      44.745  36.409  42.056  0.00  0.00
ATOM   1084  CA  ILE    73      45.194  35.431  40.266  0.00  0.00
ATOM   1085  HA  ILE    73      44.786  35.445  39.255  0.00  0.00
ATOM   1086  CB  ILE    73      46.767  35.668  40.278  0.00  0.00
ATOM   1087  HB  ILE    73      47.222  34.813  39.779  0.00  0.00
ATOM   1088  CG2 ILE    73      47.006  36.930  39.365  0.00  0.00
ATOM   1089 1HG2 ILE    73      46.397  36.989  38.463  0.00  0.00
ATOM   1090 2HG2 ILE    73      46.688  37.795  39.948  0.00  0.00
ATOM   1091 3HG2 ILE    73      48.052  37.006  39.069  0.00  0.00
ATOM   1092  CG1 ILE    73      47.303  35.843  41.728  0.00  0.00
ATOM   1093 2HG1 ILE    73      46.677  36.552  42.270  0.00  0.00
ATOM   1094 3HG1 ILE    73      47.073  34.908  42.239  0.00  0.00
ATOM   1095  CD1 ILE    73      48.735  36.302  41.838  0.00  0.00
ATOM   1096 1HD1 ILE    73      49.084  36.522  42.847  0.00  0.00
ATOM   1097 2HD1 ILE    73      49.413  35.734  41.201  0.00  0.00
ATOM   1098 3HD1 ILE    73      48.679  37.245  41.297  0.00  0.00
ATOM   1099  C   ILE    73      44.926  33.976  40.559  0.00  0.00
ATOM   1100  O   ILE    73      45.309  33.082  39.784  0.00  0.00
ATOM   1101  N   ILE    74      44.233  33.682  41.674  0.00  0.00
ATOM   1102  H   ILE    74      43.857  34.460  42.196  0.00  0.00
ATOM   1103  CA  ILE    74      43.609  32.356  41.989  0.00  0.00
ATOM   1104  HA  ILE    74      44.436  31.667  42.157  0.00  0.00
ATOM   1105  CB  ILE    74      42.813  32.427  43.325  0.00  0.00
ATOM   1106  HB  ILE    74      43.447  32.844  44.108  0.00  0.00
ATOM   1107  CG2 ILE    74      41.631  33.447  43.314  0.00  0.00
ATOM   1108 1HG2 ILE    74      41.970  34.454  43.069  0.00  0.00
ATOM   1109 2HG2 ILE    74      40.865  33.038  42.654  0.00  0.00
ATOM   1110 3HG2 ILE    74      41.163  33.637  44.279  0.00  0.00
ATOM   1111  CG1 ILE    74      42.183  31.084  43.882  0.00  0.00
ATOM   1112 2HG1 ILE    74      41.518  31.378  44.694  0.00  0.00
ATOM   1113 3HG1 ILE    74      41.651  30.576  43.078  0.00  0.00
ATOM   1114  CD1 ILE    74      43.332  30.229  44.487  0.00  0.00
ATOM   1115 1HD1 ILE    74      44.024  29.729  43.811  0.00  0.00
ATOM   1116 2HD1 ILE    74      43.741  30.845  45.288  0.00  0.00
ATOM   1117 3HD1 ILE    74      42.824  29.423  45.017  0.00  0.00
ATOM   1118  C   ILE    74      42.890  31.736  40.812  0.00  0.00
ATOM   1119  O   ILE    74      42.945  30.522  40.666  0.00  0.00
ATOM   1120  N   GLY    75      42.189  32.543  40.061  0.00  0.00
ATOM   1121  H   GLY    75      42.288  33.547  40.103  0.00  0.00
ATOM   1122  CA  GLY    75      41.271  32.089  39.032  0.00  0.00
ATOM   1123  HA2 GLY    75      40.671  31.306  39.495  0.00  0.00
ATOM   1124  HA3 GLY    75      40.547  32.847  38.733  0.00  0.00
ATOM   1125  C   GLY    75      41.827  31.481  37.704  0.00  0.00
ATOM   1126  O   GLY    75      41.099  30.799  37.008  0.00  0.00
ATOM   1127  N   LEU    76      43.164  31.561  37.611  0.00  0.00
ATOM   1128  H   LEU    76      43.519  32.304  38.197  0.00  0.00
ATOM   1129  CA  LEU    76      44.027  30.941  36.547  0.00  0.00
ATOM   1130  HA  LEU    76      43.335  30.645  35.760  0.00  0.00
ATOM   1131  CB  LEU    76      45.102  31.971  36.061  0.00  0.00
ATOM   1132  HB2 LEU    76      45.961  32.055  36.725  0.00  0.00
ATOM   1133  HB3 LEU    76      45.437  31.651  35.075  0.00  0.00
ATOM   1134  CG  LEU    76      44.629  33.454  35.865  0.00  0.00
ATOM   1135  HG  LEU    76      44.381  33.744  36.886  0.00  0.00
ATOM   1136  CD1 LEU    76      45.707  34.359  35.320  0.00  0.00
ATOM   1137 1HD1 LEU    76      46.480  34.484  36.078  0.00  0.00
ATOM   1138 2HD1 LEU    76      46.166  33.911  34.439  0.00  0.00
ATOM   1139 3HD1 LEU    76      45.221  35.301  35.066  0.00  0.00
ATOM   1140  CD2 LEU    76      43.386  33.613  35.014  0.00  0.00
ATOM   1141 1HD2 LEU    76      42.649  32.854  35.276  0.00  0.00
ATOM   1142 2HD2 LEU    76      43.038  34.640  35.123  0.00  0.00
ATOM   1143 3HD2 LEU    76      43.668  33.445  33.975  0.00  0.00
ATOM   1144  C   LEU    76      44.635  29.543  37.061  0.00  0.00
ATOM   1145  O   LEU    76      45.483  28.999  36.343  0.00  0.00
ATOM   1146  N   MET    77      44.430  29.233  38.317  0.00  0.00
ATOM   1147  H   MET    77      43.827  29.896  38.784  0.00  0.00
ATOM   1148  CA  MET    77      44.974  28.161  39.166  0.00  0.00
ATOM   1149  HA  MET    77      45.574  27.437  38.614  0.00  0.00
ATOM   1150  CB  MET    77      45.731  28.840  40.355  0.00  0.00
ATOM   1151  HB2 MET    77      45.111  29.488  40.975  0.00  0.00
ATOM   1152  HB3 MET    77      46.208  28.072  40.963  0.00  0.00
ATOM   1153  CG  MET    77      46.811  29.780  39.677  0.00  0.00
ATOM   1154  HG2 MET    77      47.367  29.196  38.944  0.00  0.00
ATOM   1155  HG3 MET    77      46.342  30.660  39.236  0.00  0.00
ATOM   1156  SD  MET    77      47.918  30.380  40.956  0.00  0.00
ATOM   1157  CE  MET    77      48.737  31.657  39.928  0.00  0.00
ATOM   1158  HE1 MET    77      49.011  31.259  38.951  0.00  0.00
ATOM   1159  HE2 MET    77      47.986  32.378  39.608  0.00  0.00
ATOM   1160  HE3 MET    77      49.591  32.173  40.368  0.00  0.00
ATOM   1161  C   MET    77      43.904  27.251  39.748  0.00  0.00
ATOM   1162  O   MET    77      44.216  26.209  40.328  0.00  0.00
ATOM   1163  N   VAL    78      42.595  27.565  39.660  0.00  0.00
ATOM   1164  H   VAL    78      42.222  28.423  39.279  0.00  0.00
ATOM   1165  CA  VAL    78      41.489  26.639  40.096  0.00  0.00
ATOM   1166  HA  VAL    78      41.980  25.740  40.468  0.00  0.00
ATOM   1167  CB  VAL    78      40.821  27.127  41.406  0.00  0.00
ATOM   1168  HB  VAL    78      39.995  26.461  41.654  0.00  0.00
ATOM   1169  CG1 VAL    78      41.868  27.097  42.555  0.00  0.00
ATOM   1170 1HG1 VAL    78      41.463  27.304  43.546  0.00  0.00
ATOM   1171 2HG1 VAL    78      42.335  26.118  42.653  0.00  0.00
ATOM   1172 3HG1 VAL    78      42.689  27.796  42.392  0.00  0.00
ATOM   1173  CG2 VAL    78      40.161  28.502  41.224  0.00  0.00
ATOM   1174 1HG2 VAL    78      40.733  29.116  40.529  0.00  0.00
ATOM   1175 2HG2 VAL    78      39.115  28.415  40.933  0.00  0.00
ATOM   1176 3HG2 VAL    78      40.082  28.975  42.203  0.00  0.00
ATOM   1177  C   VAL    78      40.452  26.313  39.011  0.00  0.00
ATOM   1178  O   VAL    78      40.379  27.117  38.043  0.00  0.00
ATOM   1179  N   GLY    79      39.791  25.192  38.998  0.00  0.00
ATOM   1180  H   GLY    79      40.022  24.579  39.769  0.00  0.00
ATOM   1181  CA  GLY    79      38.727  24.831  38.044  0.00  0.00
ATOM   1182  HA2 GLY    79      37.831  25.451  38.079  0.00  0.00
ATOM   1183  HA3 GLY    79      39.164  24.983  37.056  0.00  0.00
ATOM   1184  C   GLY    79      38.266  23.409  38.215  0.00  0.00
ATOM   1185  O   GLY    79      38.304  22.875  39.328  0.00  0.00
ATOM   1186  N   GLY    80      37.866  22.608  37.142  0.00  0.00
ATOM   1187  H   GLY    80      37.905  23.045  36.233  0.00  0.00
ATOM   1188  CA  GLY    80      37.239  21.247  37.260  0.00  0.00
ATOM   1189  HA2 GLY    80      36.303  21.340  37.811  0.00  0.00
ATOM   1190  HA3 GLY    80      36.951  20.912  36.264  0.00  0.00
ATOM   1191  C   GLY    80      38.112  20.138  37.859  0.00  0.00
ATOM   1192  O   GLY    80      37.535  19.144  38.257  0.00  0.00
ATOM   1193  N   VAL    81      39.429  20.368  38.031  0.00  0.00
ATOM   1194  H   VAL    81      39.818  21.292  37.904  0.00  0.00
ATOM   1195  CA  VAL    81      40.359  19.434  38.626  0.00  0.00
ATOM   1196  HA  VAL    81      39.722  18.745  39.181  0.00  0.00
ATOM   1197  CB  VAL    81      41.203  18.592  37.614  0.00  0.00
ATOM   1198  HB  VAL    81      42.025  18.048  38.078  0.00  0.00
ATOM   1199  CG1 VAL    81      40.276  17.625  36.919  0.00  0.00
ATOM   1200 1HG1 VAL    81      40.115  16.829  37.647  0.00  0.00
ATOM   1201 2HG1 VAL    81      39.365  18.033  36.483  0.00  0.00
ATOM   1202 3HG1 VAL    81      40.782  17.107  36.105  0.00  0.00
ATOM   1203  CG2 VAL    81      41.972  19.444  36.588  0.00  0.00
ATOM   1204 1HG2 VAL    81      42.584  20.159  37.139  0.00  0.00
ATOM   1205 2HG2 VAL    81      42.529  18.730  35.983  0.00  0.00
ATOM   1206 3HG2 VAL    81      41.254  19.941  35.936  0.00  0.00
ATOM   1207  C   VAL    81      41.278  19.965  39.754  0.00  0.00
ATOM   1208  O   VAL    81      41.896  19.132  40.445  0.00  0.00
ATOM   1209  N   VAL    82      41.280  21.291  39.950  0.00  0.00
ATOM   1210  H   VAL    82      40.653  21.878  39.419  0.00  0.00
ATOM   1211  CA  VAL    82      42.222  21.951  40.892  0.00  0.00
ATOM   1212  HA  VAL    82      42.587  21.134  41.514  0.00  0.00
ATOM   1213  CB  VAL    82      43.498  22.601  40.288  0.00  0.00
ATOM   1214  HB  VAL    82      43.862  23.319  41.023  0.00  0.00
ATOM   1215  CG1 VAL    82      44.537  21.553  40.115  0.00  0.00
ATOM   1216 1HG1 VAL    82      44.252  20.932  39.266  0.00  0.00
ATOM   1217 2HG1 VAL    82      45.470  22.110  40.023  0.00  0.00
ATOM   1218 3HG1 VAL    82      44.589  20.843  40.941  0.00  0.00
ATOM   1219  CG2 VAL    82      43.399  23.233  38.880  0.00  0.00
ATOM   1220 1HG2 VAL    82      43.001  22.504  38.172  0.00  0.00
ATOM   1221 2HG2 VAL    82      42.625  23.997  38.960  0.00  0.00
ATOM   1222 3HG2 VAL    82      44.347  23.657  38.550  0.00  0.00
ATOM   1223  C   VAL    82      41.503  22.951  41.834  0.00  0.00
ATOM   1224  O   VAL    82      40.683  23.782  41.350  0.00  0.00
ATOM   1225  N   ILE    83      41.945  22.865  43.130  0.00  0.00
ATOM   1226  H   ILE    83      42.758  22.278  43.255  0.00  0.00
ATOM   1227  CA  ILE    83      41.185  23.438  44.279  0.00  0.00
ATOM   1228  HA  ILE    83      40.185  23.647  43.898  0.00  0.00
ATOM   1229  CB  ILE    83      40.928  22.288  45.309  0.00  0.00
ATOM   1230  HB  ILE    83      40.473  22.603  46.248  0.00  0.00
ATOM   1231  CG2 ILE    83      39.931  21.329  44.617  0.00  0.00
ATOM   1232 1HG2 ILE    83      38.974  21.742  44.297  0.00  0.00
ATOM   1233 2HG2 ILE    83      40.361  20.803  43.766  0.00  0.00
ATOM   1234 3HG2 ILE    83      39.612  20.551  45.311  0.00  0.00
ATOM   1235  CG1 ILE    83      42.159  21.504  45.746  0.00  0.00
ATOM   1236 2HG1 ILE    83      42.471  20.836  44.944  0.00  0.00
ATOM   1237 3HG1 ILE    83      42.979  22.167  46.020  0.00  0.00
ATOM   1238  CD1 ILE    83      42.069  20.619  46.956  0.00  0.00
ATOM   1239 1HD1 ILE    83      43.064  20.344  47.306  0.00  0.00
ATOM   1240 2HD1 ILE    83      41.580  21.191  47.745  0.00  0.00
ATOM   1241 3HD1 ILE    83      41.571  19.656  46.843  0.00  0.00
ATOM   1242  C   ILE    83      41.684  24.805  44.898  0.00  0.00
ATOM   1243  O   ILE    83      42.916  25.013  45.017  0.00  0.00
ATOM   1244  N   ALA    84      40.776  25.656  45.398  0.00  0.00
ATOM   1245  H   ALA    84      39.799  25.398  45.379  0.00  0.00
ATOM   1246  CA  ALA    84      41.090  26.751  46.245  0.00  0.00
ATOM   1247  HA  ALA    84      42.053  27.146  45.919  0.00  0.00
ATOM   1248  CB  ALA    84      39.912  27.809  46.069  0.00  0.00
ATOM   1249  HB1 ALA    84      40.188  28.681  46.660  0.00  0.00
ATOM   1250  HB2 ALA    84      39.882  28.204  45.053  0.00  0.00
ATOM   1251  HB3 ALA    84      38.921  27.485  46.386  0.00  0.00
ATOM   1252  C   ALA    84      41.182  26.309  47.734  0.00  0.00
ATOM   1253  O   ALA    84      40.308  25.587  48.184  0.00  0.00
ATOM   1254  OXT ALA    84      42.151  26.773  48.386  0.00  0.00
