# Supplementary material for: Exploring Structural Insights of Aβ42 and α-Synuclein Monomers and Heterodimer: A Comparative Study Using Implicit and Explicit Solvent Simulations
Source: J Phys Chem B. 2024 May 3;128(19):4655–69. doi: 10.1021/acs.jpcb.4c00503 (PMC11103699; doi:10.1021/acs.jpcb.4c00503)
Supplement: Supplementary file 3 — jp4c00503_si_003.zip [file jp4c00503_si_003.zip › rep/9_ab42_dimer_2_FINAL1.pdb]

CRYST1   67.051   60.560   66.351  90.00  90.00  90.00               1
ATOM      1  N   ASP     1      18.174  36.853  36.732  1.00  0.00           N  
ATOM      2  H1  ASP     1      18.207  35.819  36.766  1.00  0.00           H  
ATOM      3  H2  ASP     1      17.297  37.227  36.326  1.00  0.00           H  
ATOM      4  H3  ASP     1      18.318  37.212  37.693  1.00  0.00           H  
ATOM      5  CA  ASP     1      19.333  37.367  35.997  1.00  0.00           C  
ATOM      6  HA  ASP     1      20.203  37.230  36.634  1.00  0.00           H  
ATOM      7  CB  ASP     1      19.406  36.674  34.550  1.00  0.00           C  
ATOM      8  HB2 ASP     1      18.413  36.812  34.127  1.00  0.00           H  
ATOM      9  HB3 ASP     1      20.134  37.170  33.910  1.00  0.00           H  
ATOM     10  CG  ASP     1      19.786  35.227  34.593  1.00  0.00           C  
ATOM     11  OD1 ASP     1      19.886  34.646  35.706  1.00  0.00           O  
ATOM     12  OD2 ASP     1      19.967  34.622  33.471  1.00  0.00           O  
ATOM     13  C   ASP     1      19.163  38.877  35.930  1.00  0.00           C  
ATOM     14  O   ASP     1      18.741  39.442  34.918  1.00  0.00           O  
ATOM     15  N   ALA     2      19.379  39.484  37.099  1.00  0.00           N  
ATOM     16  H   ALA     2      19.785  38.891  37.810  1.00  0.00           H  
ATOM     17  CA  ALA     2      19.380  40.926  37.330  1.00  0.00           C  
ATOM     18  HA  ALA     2      19.626  41.374  36.370  1.00  0.00           H  
ATOM     19  CB  ALA     2      17.938  41.401  37.579  1.00  0.00           C  
ATOM     20  HB1 ALA     2      17.458  41.131  38.517  1.00  0.00           H  
ATOM     21  HB2 ALA     2      17.840  42.484  37.533  1.00  0.00           H  
ATOM     22  HB3 ALA     2      17.213  40.992  36.878  1.00  0.00           H  
ATOM     23  C   ALA     2      20.495  41.348  38.297  1.00  0.00           C  
ATOM     24  O   ALA     2      20.628  42.553  38.580  1.00  0.00           O  
ATOM     25  N   GLU     3      21.281  40.445  38.844  1.00  0.00           N  
ATOM     26  H   GLU     3      21.403  39.571  38.350  1.00  0.00           H  
ATOM     27  CA  GLU     3      21.357  40.435  40.274  1.00  0.00           C  
ATOM     28  HA  GLU     3      21.560  41.464  40.562  1.00  0.00           H  
ATOM     29  CB  GLU     3      19.975  40.032  40.933  1.00  0.00           C  
ATOM     30  HB2 GLU     3      19.936  40.480  41.924  1.00  0.00           H  
ATOM     31  HB3 GLU     3      19.167  40.519  40.391  1.00  0.00           H  
ATOM     32  CG  GLU     3      19.604  38.583  41.083  1.00  0.00           C  
ATOM     33  HG2 GLU     3      20.359  38.053  41.659  1.00  0.00           H  
ATOM     34  HG3 GLU     3      18.735  38.599  41.737  1.00  0.00           H  
ATOM     35  CD  GLU     3      19.336  37.985  39.736  1.00  0.00           C  
ATOM     36  OE1 GLU     3      18.164  37.725  39.298  1.00  0.00           O  
ATOM     37  OE2 GLU     3      20.353  37.501  39.150  1.00  0.00           O  
ATOM     38  C   GLU     3      22.546  39.632  40.773  1.00  0.00           C  
ATOM     39  O   GLU     3      23.414  40.092  41.469  1.00  0.00           O  
ATOM     40  N   PHE     4      22.666  38.315  40.390  1.00  0.00           N  
ATOM     41  H   PHE     4      21.909  37.888  39.873  1.00  0.00           H  
ATOM     42  CA  PHE     4      23.518  37.353  41.013  1.00  0.00           C  
ATOM     43  HA  PHE     4      23.467  37.419  42.097  1.00  0.00           H  
ATOM     44  CB  PHE     4      23.107  35.883  40.604  1.00  0.00           C  
ATOM     45  HB2 PHE     4      22.122  35.616  40.983  1.00  0.00           H  
ATOM     46  HB3 PHE     4      22.995  35.891  39.522  1.00  0.00           H  
ATOM     47  CG  PHE     4      24.055  34.834  41.147  1.00  0.00           C  
ATOM     48  CD1 PHE     4      24.866  34.201  40.234  1.00  0.00           C  
ATOM     49  HD1 PHE     4      25.041  34.595  39.240  1.00  0.00           H  
ATOM     50  CE1 PHE     4      25.771  33.177  40.655  1.00  0.00           C  
ATOM     51  HE1 PHE     4      26.512  32.805  39.957  1.00  0.00           H  
ATOM     52  CZ  PHE     4      25.653  32.662  41.931  1.00  0.00           C  
ATOM     53  HZ  PHE     4      26.356  31.880  42.194  1.00  0.00           H  
ATOM     54  CE2 PHE     4      24.640  33.221  42.857  1.00  0.00           C  
ATOM     55  HE2 PHE     4      24.458  32.817  43.846  1.00  0.00           H  
ATOM     56  CD2 PHE     4      23.847  34.334  42.411  1.00  0.00           C  
ATOM     57  HD2 PHE     4      23.122  34.780  43.081  1.00  0.00           H  
ATOM     58  C   PHE     4      24.984  37.634  40.565  1.00  0.00           C  
ATOM     59  O   PHE     4      26.019  37.617  41.286  1.00  0.00           O  
ATOM     60  N   ARG     5      25.109  37.998  39.234  1.00  0.00           N  
ATOM     61  H   ARG     5      24.282  38.075  38.657  1.00  0.00           H  
ATOM     62  CA  ARG     5      26.409  38.452  38.793  1.00  0.00           C  
ATOM     63  HA  ARG     5      27.250  37.767  38.872  1.00  0.00           H  
ATOM     64  CB  ARG     5      26.126  38.806  37.297  1.00  0.00           C  
ATOM     65  HB2 ARG     5      25.744  37.952  36.740  1.00  0.00           H  
ATOM     66  HB3 ARG     5      25.443  39.652  37.255  1.00  0.00           H  
ATOM     67  CG  ARG     5      27.389  39.271  36.557  1.00  0.00           C  
ATOM     68  HG2 ARG     5      27.486  40.349  36.670  1.00  0.00           H  
ATOM     69  HG3 ARG     5      28.252  38.757  36.973  1.00  0.00           H  
ATOM     70  CD  ARG     5      27.216  39.060  34.972  1.00  0.00           C  
ATOM     71  HD2 ARG     5      27.557  38.091  34.614  1.00  0.00           H  
ATOM     72  HD3 ARG     5      26.179  39.258  34.712  1.00  0.00           H  
ATOM     73  NE  ARG     5      27.913  40.003  34.086  1.00  0.00           N  
ATOM     74  HE  ARG     5      28.022  40.917  34.528  1.00  0.00           H  
ATOM     75  CZ  ARG     5      28.572  39.781  32.925  1.00  0.00           C  
ATOM     76  NH1 ARG     5      28.601  38.640  32.223  1.00  0.00           N  
ATOM     77 HH11 ARG     5      27.923  37.933  32.512  1.00  0.00           H  
ATOM     78 HH12 ARG     5      28.999  38.569  31.286  1.00  0.00           H  
ATOM     79  NH2 ARG     5      29.333  40.672  32.308  1.00  0.00           N  
ATOM     80 HH21 ARG     5      29.457  41.587  32.743  1.00  0.00           H  
ATOM     81 HH22 ARG     5      29.678  40.547  31.355  1.00  0.00           H  
ATOM     82  C   ARG     5      26.904  39.757  39.403  1.00  0.00           C  
ATOM     83  O   ARG     5      28.134  39.850  39.534  1.00  0.00           O  
ATOM     84  N   HID     6      26.055  40.660  39.827  1.00  0.00           N  
ATOM     85  H   HID     6      25.086  40.382  39.907  1.00  0.00           H  
ATOM     86  CA  HID     6      26.482  41.815  40.492  1.00  0.00           C  
ATOM     87  HA  HID     6      27.396  42.160  40.014  1.00  0.00           H  
ATOM     88  CB  HID     6      25.433  42.863  40.431  1.00  0.00           C  
ATOM     89  HB2 HID     6      24.601  42.680  41.108  1.00  0.00           H  
ATOM     90  HB3 HID     6      25.906  43.767  40.809  1.00  0.00           H  
ATOM     91  CG  HID     6      24.906  43.244  39.127  1.00  0.00           C  
ATOM     92  ND1 HID     6      25.671  43.807  38.198  1.00  0.00           N  
ATOM     93  HD1 HID     6      26.690  43.879  38.298  1.00  0.00           H  
ATOM     94  CE1 HID     6      24.853  44.312  37.252  1.00  0.00           C  
ATOM     95  HE1 HID     6      25.248  44.778  36.364  1.00  0.00           H  
ATOM     96  NE2 HID     6      23.593  44.206  37.566  1.00  0.00           N  
ATOM     97  CD2 HID     6      23.538  43.506  38.808  1.00  0.00           C  
ATOM     98  HD2 HID     6      22.697  43.245  39.448  1.00  0.00           H  
ATOM     99  C   HID     6      26.848  41.523  41.918  1.00  0.00           C  
ATOM    100  O   HID     6      27.868  41.916  42.361  1.00  0.00           O  
ATOM    101  N   ASP     7      26.063  40.616  42.529  1.00  0.00           N  
ATOM    102  H   ASP     7      25.282  40.180  42.057  1.00  0.00           H  
ATOM    103  CA  ASP     7      26.279  40.276  43.900  1.00  0.00           C  
ATOM    104  HA  ASP     7      26.460  41.199  44.447  1.00  0.00           H  
ATOM    105  CB  ASP     7      25.108  39.488  44.333  1.00  0.00           C  
ATOM    106  HB2 ASP     7      24.213  40.092  44.196  1.00  0.00           H  
ATOM    107  HB3 ASP     7      25.052  38.654  43.637  1.00  0.00           H  
ATOM    108  CG  ASP     7      25.095  39.044  45.736  1.00  0.00           C  
ATOM    109  OD1 ASP     7      25.259  37.831  45.974  1.00  0.00           O  
ATOM    110  OD2 ASP     7      25.026  39.933  46.642  1.00  0.00           O  
ATOM    111  C   ASP     7      27.654  39.429  44.032  1.00  0.00           C  
ATOM    112  O   ASP     7      28.358  39.606  44.987  1.00  0.00           O  
ATOM    113  N   SER     8      28.099  38.773  42.946  1.00  0.00           N  
ATOM    114  H   SER     8      27.494  38.760  42.135  1.00  0.00           H  
ATOM    115  CA  SER     8      29.247  37.906  42.953  1.00  0.00           C  
ATOM    116  HA  SER     8      29.312  37.360  43.891  1.00  0.00           H  
ATOM    117  CB  SER     8      29.235  36.902  41.813  1.00  0.00           C  
ATOM    118  HB2 SER     8      29.024  37.332  40.837  1.00  0.00           H  
ATOM    119  HB3 SER     8      30.104  36.248  41.814  1.00  0.00           H  
ATOM    120  OG  SER     8      28.097  36.042  42.074  1.00  0.00           O  
ATOM    121  HG  SER     8      27.229  36.469  42.015  1.00  0.00           H  
ATOM    122  C   SER     8      30.549  38.774  42.820  1.00  0.00           C  
ATOM    123  O   SER     8      31.636  38.236  42.946  1.00  0.00           O  
ATOM    124  N   GLY     9      30.473  40.061  42.434  1.00  0.00           N  
ATOM    125  H   GLY     9      29.586  40.536  42.329  1.00  0.00           H  
ATOM    126  CA  GLY     9      31.717  40.785  42.351  1.00  0.00           C  
ATOM    127  HA2 GLY     9      31.687  41.703  42.932  1.00  0.00           H  
ATOM    128  HA3 GLY     9      32.501  40.274  42.906  1.00  0.00           H  
ATOM    129  C   GLY     9      32.136  41.039  40.889  1.00  0.00           C  
ATOM    130  O   GLY     9      33.314  41.430  40.734  1.00  0.00           O  
ATOM    131  N   TYR    10      31.258  40.873  39.899  1.00  0.00           N  
ATOM    132  H   TYR    10      30.347  40.481  40.093  1.00  0.00           H  
ATOM    133  CA  TYR    10      31.876  40.441  38.647  1.00  0.00           C  
ATOM    134  HA  TYR    10      32.819  39.955  38.888  1.00  0.00           H  
ATOM    135  CB  TYR    10      30.920  39.491  37.907  1.00  0.00           C  
ATOM    136  HB2 TYR    10      30.556  38.757  38.624  1.00  0.00           H  
ATOM    137  HB3 TYR    10      30.101  40.095  37.523  1.00  0.00           H  
ATOM    138  CG  TYR    10      31.457  38.684  36.799  1.00  0.00           C  
ATOM    139  CD1 TYR    10      32.396  37.693  37.147  1.00  0.00           C  
ATOM    140  HD1 TYR    10      32.558  37.368  38.167  1.00  0.00           H  
ATOM    141  CE1 TYR    10      32.986  36.945  36.131  1.00  0.00           C  
ATOM    142  HE1 TYR    10      33.735  36.189  36.332  1.00  0.00           H  
ATOM    143  CZ  TYR    10      32.657  37.169  34.847  1.00  0.00           C  
ATOM    144  OH  TYR    10      33.193  36.402  33.875  1.00  0.00           O  
ATOM    145  HH  TYR    10      33.004  36.766  32.996  1.00  0.00           H  
ATOM    146  CE2 TYR    10      31.767  38.229  34.500  1.00  0.00           C  
ATOM    147  HE2 TYR    10      31.716  38.480  33.447  1.00  0.00           H  
ATOM    148  CD2 TYR    10      31.175  38.989  35.470  1.00  0.00           C  
ATOM    149  HD2 TYR    10      30.449  39.771  35.283  1.00  0.00           H  
ATOM    150  C   TYR    10      32.267  41.706  37.851  1.00  0.00           C  
ATOM    151  O   TYR    10      33.328  41.676  37.205  1.00  0.00           O  
ATOM    152  N   GLU    11      31.618  42.868  38.064  1.00  0.00           N  
ATOM    153  H   GLU    11      30.809  42.939  38.667  1.00  0.00           H  
ATOM    154  CA  GLU    11      32.108  44.093  37.513  1.00  0.00           C  
ATOM    155  HA  GLU    11      32.088  44.094  36.425  1.00  0.00           H  
ATOM    156  CB  GLU    11      31.295  45.269  38.080  1.00  0.00           C  
ATOM    157  HB2 GLU    11      31.299  45.113  39.157  1.00  0.00           H  
ATOM    158  HB3 GLU    11      31.878  46.180  37.963  1.00  0.00           H  
ATOM    159  CG  GLU    11      29.898  45.530  37.471  1.00  0.00           C  
ATOM    160  HG2 GLU    11      29.597  46.491  37.883  1.00  0.00           H  
ATOM    161  HG3 GLU    11      30.050  45.698  36.407  1.00  0.00           H  
ATOM    162  CD  GLU    11      28.866  44.387  37.601  1.00  0.00           C  
ATOM    163  OE1 GLU    11      28.587  44.191  38.781  1.00  0.00           O  
ATOM    164  OE2 GLU    11      28.398  43.756  36.639  1.00  0.00           O  
ATOM    165  C   GLU    11      33.595  44.272  37.972  1.00  0.00           C  
ATOM    166  O   GLU    11      34.425  44.376  37.085  1.00  0.00           O  
ATOM    167  N   VAL    12      33.944  44.365  39.285  1.00  0.00           N  
ATOM    168  H   VAL    12      33.204  44.006  39.874  1.00  0.00           H  
ATOM    169  CA  VAL    12      35.284  44.672  39.687  1.00  0.00           C  
ATOM    170  HA  VAL    12      35.544  45.493  39.022  1.00  0.00           H  
ATOM    171  CB  VAL    12      35.444  45.080  41.129  1.00  0.00           C  
ATOM    172  HB  VAL    12      36.526  45.193  41.167  1.00  0.00           H  
ATOM    173  CG1 VAL    12      34.696  46.438  41.395  1.00  0.00           C  
ATOM    174 HG11 VAL    12      34.835  46.781  42.418  1.00  0.00           H  
ATOM    175 HG12 VAL    12      35.061  47.201  40.710  1.00  0.00           H  
ATOM    176 HG13 VAL    12      33.609  46.382  41.370  1.00  0.00           H  
ATOM    177  CG2 VAL    12      35.019  44.016  42.268  1.00  0.00           C  
ATOM    178 HG21 VAL    12      34.056  43.610  41.968  1.00  0.00           H  
ATOM    179 HG22 VAL    12      35.788  43.248  42.320  1.00  0.00           H  
ATOM    180 HG23 VAL    12      34.956  44.514  43.234  1.00  0.00           H  
ATOM    181  C   VAL    12      36.288  43.595  39.243  1.00  0.00           C  
ATOM    182  O   VAL    12      37.351  43.891  38.795  1.00  0.00           O  
ATOM    183  N   HID    13      35.862  42.324  39.238  1.00  0.00           N  
ATOM    184  H   HID    13      34.951  42.100  39.614  1.00  0.00           H  
ATOM    185  CA  HID    13      36.820  41.330  38.853  1.00  0.00           C  
ATOM    186  HA  HID    13      37.788  41.526  39.310  1.00  0.00           H  
ATOM    187  CB  HID    13      36.375  39.866  39.199  1.00  0.00           C  
ATOM    188  HB2 HID    13      35.336  39.700  38.923  1.00  0.00           H  
ATOM    189  HB3 HID    13      36.976  39.153  38.638  1.00  0.00           H  
ATOM    190  CG  HID    13      36.438  39.582  40.666  1.00  0.00           C  
ATOM    191  ND1 HID    13      35.520  39.836  41.628  1.00  0.00           N  
ATOM    192  HD1 HID    13      34.610  40.306  41.565  1.00  0.00           H  
ATOM    193  CE1 HID    13      36.182  39.635  42.792  1.00  0.00           C  
ATOM    194  HE1 HID    13      35.699  39.862  43.730  1.00  0.00           H  
ATOM    195  NE2 HID    13      37.423  39.349  42.653  1.00  0.00           N  
ATOM    196  CD2 HID    13      37.659  39.249  41.212  1.00  0.00           C  
ATOM    197  HD2 HID    13      38.546  38.880  40.701  1.00  0.00           H  
ATOM    198  C   HID    13      37.108  41.366  37.403  1.00  0.00           C  
ATOM    199  O   HID    13      38.286  41.399  37.058  1.00  0.00           O  
ATOM    200  N   HID    14      36.095  41.469  36.498  1.00  0.00           N  
ATOM    201  H   HID    14      35.144  41.657  36.787  1.00  0.00           H  
ATOM    202  CA  HID    14      36.437  41.722  35.094  1.00  0.00           C  
ATOM    203  HA  HID    14      37.141  40.955  34.780  1.00  0.00           H  
ATOM    204  CB  HID    14      35.198  41.529  34.268  1.00  0.00           C  
ATOM    205  HB2 HID    14      34.512  40.755  34.606  1.00  0.00           H  
ATOM    206  HB3 HID    14      34.683  42.483  34.175  1.00  0.00           H  
ATOM    207  CG  HID    14      35.570  41.216  32.832  1.00  0.00           C  
ATOM    208  ND1 HID    14      36.085  42.107  31.932  1.00  0.00           N  
ATOM    209  HD1 HID    14      36.115  43.119  32.100  1.00  0.00           H  
ATOM    210  CE1 HID    14      36.216  41.473  30.737  1.00  0.00           C  
ATOM    211  HE1 HID    14      36.518  41.917  29.802  1.00  0.00           H  
ATOM    212  NE2 HID    14      35.873  40.165  30.895  1.00  0.00           N  
ATOM    213  CD2 HID    14      35.494  39.974  32.221  1.00  0.00           C  
ATOM    214  HD2 HID    14      35.111  39.052  32.656  1.00  0.00           H  
ATOM    215  C   HID    14      37.075  43.112  34.826  1.00  0.00           C  
ATOM    216  O   HID    14      38.011  43.105  33.997  1.00  0.00           O  
ATOM    217  N   GLN    15      36.831  44.175  35.622  1.00  0.00           N  
ATOM    218  H   GLN    15      36.078  44.161  36.297  1.00  0.00           H  
ATOM    219  CA  GLN    15      37.491  45.476  35.415  1.00  0.00           C  
ATOM    220  HA  GLN    15      37.357  45.770  34.376  1.00  0.00           H  
ATOM    221  CB  GLN    15      36.878  46.537  36.362  1.00  0.00           C  
ATOM    222  HB2 GLN    15      35.806  46.434  36.205  1.00  0.00           H  
ATOM    223  HB3 GLN    15      37.072  46.189  37.374  1.00  0.00           H  
ATOM    224  CG  GLN    15      37.471  47.983  36.352  1.00  0.00           C  
ATOM    225  HG2 GLN    15      38.498  48.071  36.700  1.00  0.00           H  
ATOM    226  HG3 GLN    15      37.438  48.474  35.381  1.00  0.00           H  
ATOM    227  CD  GLN    15      36.585  48.937  37.104  1.00  0.00           C  
ATOM    228  OE1 GLN    15      35.476  48.675  37.518  1.00  0.00           O  
ATOM    229  NE2 GLN    15      37.026  50.178  37.119  1.00  0.00           N  
ATOM    230 HE21 GLN    15      36.688  50.834  37.810  1.00  0.00           H  
ATOM    231 HE22 GLN    15      37.855  50.534  36.661  1.00  0.00           H  
ATOM    232  C   GLN    15      38.980  45.291  35.623  1.00  0.00           C  
ATOM    233  O   GLN    15      39.789  45.878  34.908  1.00  0.00           O  
ATOM    234  N   LYS    16      39.291  44.447  36.597  1.00  0.00           N  
ATOM    235  H   LYS    16      38.568  44.124  37.225  1.00  0.00           H  
ATOM    236  CA  LYS    16      40.698  44.287  36.921  1.00  0.00           C  
ATOM    237  HA  LYS    16      41.214  45.237  36.799  1.00  0.00           H  
ATOM    238  CB  LYS    16      40.802  43.758  38.350  1.00  0.00           C  
ATOM    239  HB2 LYS    16      40.048  44.260  38.953  1.00  0.00           H  
ATOM    240  HB3 LYS    16      40.617  42.687  38.287  1.00  0.00           H  
ATOM    241  CG  LYS    16      42.080  44.091  39.118  1.00  0.00           C  
ATOM    242  HG2 LYS    16      42.893  43.477  38.734  1.00  0.00           H  
ATOM    243  HG3 LYS    16      42.330  45.120  38.869  1.00  0.00           H  
ATOM    244  CD  LYS    16      41.857  43.972  40.681  1.00  0.00           C  
ATOM    245  HD2 LYS    16      41.246  44.738  41.155  1.00  0.00           H  
ATOM    246  HD3 LYS    16      41.488  42.969  40.883  1.00  0.00           H  
ATOM    247  CE  LYS    16      43.176  43.929  41.455  1.00  0.00           C  
ATOM    248  HE2 LYS    16      43.826  43.148  41.068  1.00  0.00           H  
ATOM    249  HE3 LYS    16      43.873  44.752  41.320  1.00  0.00           H  
ATOM    250  NZ  LYS    16      42.979  43.735  42.932  1.00  0.00           N  
ATOM    251  HZ1 LYS    16      42.244  44.348  43.327  1.00  0.00           H  
ATOM    252  HZ2 LYS    16      42.544  42.817  43.135  1.00  0.00           H  
ATOM    253  HZ3 LYS    16      43.832  43.883  43.501  1.00  0.00           H  
ATOM    254  C   LYS    16      41.438  43.303  35.999  1.00  0.00           C  
ATOM    255  O   LYS    16      42.660  43.270  35.798  1.00  0.00           O  
ATOM    256  N   LEU    17      40.677  42.319  35.475  1.00  0.00           N  
ATOM    257  H   LEU    17      39.672  42.226  35.532  1.00  0.00           H  
ATOM    258  CA  LEU    17      41.280  41.370  34.579  1.00  0.00           C  
ATOM    259  HA  LEU    17      42.080  40.931  35.170  1.00  0.00           H  
ATOM    260  CB  LEU    17      40.240  40.245  34.219  1.00  0.00           C  
ATOM    261  HB2 LEU    17      39.882  39.703  35.092  1.00  0.00           H  
ATOM    262  HB3 LEU    17      39.360  40.742  33.815  1.00  0.00           H  
ATOM    263  CG  LEU    17      40.874  39.104  33.382  1.00  0.00           C  
ATOM    264  HG  LEU    17      41.205  39.385  32.384  1.00  0.00           H  
ATOM    265  CD1 LEU    17      42.081  38.492  34.112  1.00  0.00           C  
ATOM    266 HD11 LEU    17      41.815  38.356  35.158  1.00  0.00           H  
ATOM    267 HD12 LEU    17      42.325  37.540  33.645  1.00  0.00           H  
ATOM    268 HD13 LEU    17      42.978  39.102  34.017  1.00  0.00           H  
ATOM    269  CD2 LEU    17      39.906  38.005  33.161  1.00  0.00           C  
ATOM    270 HD21 LEU    17      39.010  38.308  32.624  1.00  0.00           H  
ATOM    271 HD22 LEU    17      40.294  37.275  32.453  1.00  0.00           H  
ATOM    272 HD23 LEU    17      39.586  37.446  34.039  1.00  0.00           H  
ATOM    273  C   LEU    17      41.842  42.099  33.389  1.00  0.00           C  
ATOM    274  O   LEU    17      42.901  41.721  32.893  1.00  0.00           O  
ATOM    275  N   VAL    18      41.104  43.093  32.874  1.00  0.00           N  
ATOM    276  H   VAL    18      40.291  43.470  33.343  1.00  0.00           H  
ATOM    277  CA  VAL    18      41.487  43.879  31.726  1.00  0.00           C  
ATOM    278  HA  VAL    18      42.146  43.227  31.158  1.00  0.00           H  
ATOM    279  CB  VAL    18      40.251  44.367  30.949  1.00  0.00           C  
ATOM    280  HB  VAL    18      40.658  44.679  29.989  1.00  0.00           H  
ATOM    281  CG1 VAL    18      39.279  43.287  30.535  1.00  0.00           C  
ATOM    282 HG11 VAL    18      38.525  43.576  29.805  1.00  0.00           H  
ATOM    283 HG12 VAL    18      39.870  42.414  30.266  1.00  0.00           H  
ATOM    284 HG13 VAL    18      38.680  43.063  31.416  1.00  0.00           H  
ATOM    285  CG2 VAL    18      39.380  45.479  31.535  1.00  0.00           C  
ATOM    286 HG21 VAL    18      39.026  45.165  32.515  1.00  0.00           H  
ATOM    287 HG22 VAL    18      39.899  46.428  31.643  1.00  0.00           H  
ATOM    288 HG23 VAL    18      38.490  45.719  30.957  1.00  0.00           H  
ATOM    289  C   VAL    18      42.325  45.045  32.127  1.00  0.00           C  
ATOM    290  O   VAL    18      42.902  45.749  31.294  1.00  0.00           O  
ATOM    291  N   PHE    19      42.306  45.424  33.478  1.00  0.00           N  
ATOM    292  H   PHE    19      41.736  45.095  34.246  1.00  0.00           H  
ATOM    293  CA  PHE    19      43.348  46.350  33.926  1.00  0.00           C  
ATOM    294  HA  PHE    19      43.304  47.254  33.322  1.00  0.00           H  
ATOM    295  CB  PHE    19      43.149  46.545  35.447  1.00  0.00           C  
ATOM    296  HB2 PHE    19      42.199  47.072  35.499  1.00  0.00           H  
ATOM    297  HB3 PHE    19      43.109  45.627  36.029  1.00  0.00           H  
ATOM    298  CG  PHE    19      44.108  47.421  36.077  1.00  0.00           C  
ATOM    299  CD1 PHE    19      44.034  48.801  35.859  1.00  0.00           C  
ATOM    300  HD1 PHE    19      43.132  49.236  35.445  1.00  0.00           H  
ATOM    301  CE1 PHE    19      45.102  49.642  36.265  1.00  0.00           C  
ATOM    302  HE1 PHE    19      45.049  50.711  36.100  1.00  0.00           H  
ATOM    303  CZ  PHE    19      46.193  49.023  36.804  1.00  0.00           C  
ATOM    304  HZ  PHE    19      47.024  49.698  36.969  1.00  0.00           H  
ATOM    305  CE2 PHE    19      46.272  47.629  37.085  1.00  0.00           C  
ATOM    306  HE2 PHE    19      47.180  47.231  37.522  1.00  0.00           H  
ATOM    307  CD2 PHE    19      45.274  46.822  36.548  1.00  0.00           C  
ATOM    308  HD2 PHE    19      45.321  45.750  36.700  1.00  0.00           H  
ATOM    309  C   PHE    19      44.757  45.772  33.643  1.00  0.00           C  
ATOM    310  O   PHE    19      45.522  46.531  33.121  1.00  0.00           O  
ATOM    311  N   PHE    20      45.047  44.498  33.957  1.00  0.00           N  
ATOM    312  H   PHE    20      44.346  43.842  34.274  1.00  0.00           H  
ATOM    313  CA  PHE    20      46.464  44.114  33.666  1.00  0.00           C  
ATOM    314  HA  PHE    20      47.092  44.866  34.136  1.00  0.00           H  
ATOM    315  CB  PHE    20      46.860  42.793  34.346  1.00  0.00           C  
ATOM    316  HB2 PHE    20      46.187  42.016  33.990  1.00  0.00           H  
ATOM    317  HB3 PHE    20      47.890  42.506  34.141  1.00  0.00           H  
ATOM    318  CG  PHE    20      46.681  42.958  35.854  1.00  0.00           C  
ATOM    319  CD1 PHE    20      45.683  42.239  36.545  1.00  0.00           C  
ATOM    320  HD1 PHE    20      44.946  41.632  36.033  1.00  0.00           H  
ATOM    321  CE1 PHE    20      45.591  42.342  37.968  1.00  0.00           C  
ATOM    322  HE1 PHE    20      44.942  41.757  38.608  1.00  0.00           H  
ATOM    323  CZ  PHE    20      46.477  43.243  38.534  1.00  0.00           C  
ATOM    324  HZ  PHE    20      46.382  43.325  39.610  1.00  0.00           H  
ATOM    325  CE2 PHE    20      47.458  43.983  37.900  1.00  0.00           C  
ATOM    326  HE2 PHE    20      48.043  44.718  38.439  1.00  0.00           H  
ATOM    327  CD2 PHE    20      47.614  43.789  36.555  1.00  0.00           C  
ATOM    328  HD2 PHE    20      48.360  44.273  35.936  1.00  0.00           H  
ATOM    329  C   PHE    20      46.699  43.975  32.145  1.00  0.00           C  
ATOM    330  O   PHE    20      47.839  44.126  31.561  1.00  0.00           O  
ATOM    331  N   ALA    21      45.572  43.883  31.348  1.00  0.00           N  
ATOM    332  H   ALA    21      44.728  43.459  31.708  1.00  0.00           H  
ATOM    333  CA  ALA    21      45.630  43.943  29.969  1.00  0.00           C  
ATOM    334  HA  ALA    21      46.503  43.460  29.536  1.00  0.00           H  
ATOM    335  CB  ALA    21      44.342  43.321  29.348  1.00  0.00           C  
ATOM    336  HB1 ALA    21      44.412  43.037  28.299  1.00  0.00           H  
ATOM    337  HB2 ALA    21      44.102  42.393  29.862  1.00  0.00           H  
ATOM    338  HB3 ALA    21      43.506  44.009  29.458  1.00  0.00           H  
ATOM    339  C   ALA    21      45.700  45.424  29.390  1.00  0.00           C  
ATOM    340  O   ALA    21      45.688  45.647  28.179  1.00  0.00           O  
ATOM    341  N   GLU    22      45.910  46.412  30.329  1.00  0.00           N  
ATOM    342  H   GLU    22      45.626  46.351  31.298  1.00  0.00           H  
ATOM    343  CA  GLU    22      46.277  47.805  29.978  1.00  0.00           C  
ATOM    344  HA  GLU    22      46.313  47.811  28.891  1.00  0.00           H  
ATOM    345  CB  GLU    22      45.200  48.742  30.378  1.00  0.00           C  
ATOM    346  HB2 GLU    22      44.204  48.327  30.242  1.00  0.00           H  
ATOM    347  HB3 GLU    22      45.397  48.979  31.422  1.00  0.00           H  
ATOM    348  CG  GLU    22      45.224  50.095  29.639  1.00  0.00           C  
ATOM    349  HG2 GLU    22      44.448  50.761  30.009  1.00  0.00           H  
ATOM    350  HG3 GLU    22      46.125  50.671  29.840  1.00  0.00           H  
ATOM    351  CD  GLU    22      45.063  49.964  28.100  1.00  0.00           C  
ATOM    352  OE1 GLU    22      45.737  50.617  27.309  1.00  0.00           O  
ATOM    353  OE2 GLU    22      44.108  49.330  27.630  1.00  0.00           O  
ATOM    354  C   GLU    22      47.685  48.068  30.505  1.00  0.00           C  
ATOM    355  O   GLU    22      48.656  48.459  29.867  1.00  0.00           O  
ATOM    356  N   ASP    23      47.747  47.944  31.847  1.00  0.00           N  
ATOM    357  H   ASP    23      47.047  47.380  32.310  1.00  0.00           H  
ATOM    358  CA  ASP    23      48.885  48.366  32.676  1.00  0.00           C  
ATOM    359  HA  ASP    23      49.061  49.420  32.478  1.00  0.00           H  
ATOM    360  CB  ASP    23      48.473  48.089  34.132  1.00  0.00           C  
ATOM    361  HB2 ASP    23      47.498  48.461  34.440  1.00  0.00           H  
ATOM    362  HB3 ASP    23      48.487  47.072  34.520  1.00  0.00           H  
ATOM    363  CG  ASP    23      49.365  48.781  35.074  1.00  0.00           C  
ATOM    364  OD1 ASP    23      50.162  48.183  35.845  1.00  0.00           O  
ATOM    365  OD2 ASP    23      49.372  50.032  35.041  1.00  0.00           O  
ATOM    366  C   ASP    23      50.242  47.593  32.405  1.00  0.00           C  
ATOM    367  O   ASP    23      51.374  48.057  32.541  1.00  0.00           O  
ATOM    368  N   VAL    24      50.045  46.341  31.977  1.00  0.00           N  
ATOM    369  H   VAL    24      49.113  45.972  31.851  1.00  0.00           H  
ATOM    370  CA  VAL    24      51.218  45.620  31.512  1.00  0.00           C  
ATOM    371  HA  VAL    24      52.049  46.298  31.335  1.00  0.00           H  
ATOM    372  CB  VAL    24      51.775  44.604  32.497  1.00  0.00           C  
ATOM    373  HB  VAL    24      52.660  44.171  32.034  1.00  0.00           H  
ATOM    374  CG1 VAL    24      52.337  45.330  33.739  1.00  0.00           C  
ATOM    375 HG11 VAL    24      53.160  45.961  33.410  1.00  0.00           H  
ATOM    376 HG12 VAL    24      51.582  46.032  34.087  1.00  0.00           H  
ATOM    377 HG13 VAL    24      52.694  44.609  34.471  1.00  0.00           H  
ATOM    378  CG2 VAL    24      50.870  43.446  32.854  1.00  0.00           C  
ATOM    379 HG21 VAL    24      50.492  43.011  31.931  1.00  0.00           H  
ATOM    380 HG22 VAL    24      51.366  42.658  33.417  1.00  0.00           H  
ATOM    381 HG23 VAL    24      50.050  43.748  33.502  1.00  0.00           H  
ATOM    382  C   VAL    24      50.888  44.857  30.222  1.00  0.00           C  
ATOM    383  O   VAL    24      51.664  43.983  29.847  1.00  0.00           O  
ATOM    384  N   GLY    25      49.687  45.132  29.592  1.00  0.00           N  
ATOM    385  H   GLY    25      49.191  45.939  29.947  1.00  0.00           H  
ATOM    386  CA  GLY    25      49.378  44.677  28.241  1.00  0.00           C  
ATOM    387  HA2 GLY    25      48.546  45.215  27.790  1.00  0.00           H  
ATOM    388  HA3 GLY    25      50.237  44.769  27.581  1.00  0.00           H  
ATOM    389  C   GLY    25      49.063  43.158  28.202  1.00  0.00           C  
ATOM    390  O   GLY    25      49.054  42.559  27.067  1.00  0.00           O  
ATOM    391  N   SER    26      48.921  42.438  29.353  1.00  0.00           N  
ATOM    392  H   SER    26      48.773  42.883  30.248  1.00  0.00           H  
ATOM    393  CA  SER    26      48.843  41.027  29.299  1.00  0.00           C  
ATOM    394  HA  SER    26      48.288  40.797  28.392  1.00  0.00           H  
ATOM    395  CB  SER    26      50.190  40.415  29.192  1.00  0.00           C  
ATOM    396  HB2 SER    26      50.672  40.640  28.244  1.00  0.00           H  
ATOM    397  HB3 SER    26      50.887  40.724  29.968  1.00  0.00           H  
ATOM    398  OG  SER    26      50.089  38.975  29.014  1.00  0.00           O  
ATOM    399  HG  SER    26      49.757  38.767  28.128  1.00  0.00           H  
ATOM    400  C   SER    26      48.102  40.426  30.526  1.00  0.00           C  
ATOM    401  O   SER    26      48.203  40.984  31.655  1.00  0.00           O  
ATOM    402  N   ASN    27      47.464  39.224  30.468  1.00  0.00           N  
ATOM    403  H   ASN    27      47.303  38.778  29.575  1.00  0.00           H  
ATOM    404  CA  ASN    27      46.595  38.655  31.519  1.00  0.00           C  
ATOM    405  HA  ASN    27      47.307  38.683  32.341  1.00  0.00           H  
ATOM    406  CB  ASN    27      45.319  39.576  31.704  1.00  0.00           C  
ATOM    407  HB2 ASN    27      44.707  39.272  32.550  1.00  0.00           H  
ATOM    408  HB3 ASN    27      45.631  40.562  32.043  1.00  0.00           H  
ATOM    409  CG  ASN    27      44.451  39.684  30.512  1.00  0.00           C  
ATOM    410  OD1 ASN    27      44.730  39.357  29.373  1.00  0.00           O  
ATOM    411  ND2 ASN    27      43.219  40.084  30.769  1.00  0.00           N  
ATOM    412 HD21 ASN    27      42.495  40.125  30.065  1.00  0.00           H  
ATOM    413 HD22 ASN    27      43.054  40.704  31.550  1.00  0.00           H  
ATOM    414  C   ASN    27      46.274  37.142  31.170  1.00  0.00           C  
ATOM    415  O   ASN    27      45.241  36.605  31.504  1.00  0.00           O  
ATOM    416  N   LYS    28      47.310  36.459  30.488  1.00  0.00           N  
ATOM    417  H   LYS    28      48.262  36.795  30.541  1.00  0.00           H  
ATOM    418  CA  LYS    28      47.100  35.107  30.006  1.00  0.00           C  
ATOM    419  HA  LYS    28      46.078  34.914  29.689  1.00  0.00           H  
ATOM    420  CB  LYS    28      48.058  34.789  28.806  1.00  0.00           C  
ATOM    421  HB2 LYS    28      49.057  34.979  29.194  1.00  0.00           H  
ATOM    422  HB3 LYS    28      47.971  33.753  28.485  1.00  0.00           H  
ATOM    423  CG  LYS    28      47.867  35.715  27.600  1.00  0.00           C  
ATOM    424  HG2 LYS    28      46.818  35.959  27.448  1.00  0.00           H  
ATOM    425  HG3 LYS    28      48.434  36.617  27.824  1.00  0.00           H  
ATOM    426  CD  LYS    28      48.331  35.256  26.312  1.00  0.00           C  
ATOM    427  HD2 LYS    28      47.785  34.380  25.967  1.00  0.00           H  
ATOM    428  HD3 LYS    28      48.308  36.122  25.654  1.00  0.00           H  
ATOM    429  CE  LYS    28      49.788  34.804  26.524  1.00  0.00           C  
ATOM    430  HE2 LYS    28      50.372  35.443  27.183  1.00  0.00           H  
ATOM    431  HE3 LYS    28      49.645  33.836  26.996  1.00  0.00           H  
ATOM    432  NZ  LYS    28      50.551  34.664  25.287  1.00  0.00           N  
ATOM    433  HZ1 LYS    28      51.493  34.296  25.510  1.00  0.00           H  
ATOM    434  HZ2 LYS    28      50.133  33.849  24.803  1.00  0.00           H  
ATOM    435  HZ3 LYS    28      50.692  35.588  24.840  1.00  0.00           H  
ATOM    436  C   LYS    28      47.293  34.128  31.185  1.00  0.00           C  
ATOM    437  O   LYS    28      46.766  33.041  31.151  1.00  0.00           O  
ATOM    438  N   GLY    29      48.064  34.548  32.177  1.00  0.00           N  
ATOM    439  H   GLY    29      48.466  35.475  32.203  1.00  0.00           H  
ATOM    440  CA  GLY    29      48.348  33.804  33.353  1.00  0.00           C  
ATOM    441  HA2 GLY    29      48.489  32.750  33.122  1.00  0.00           H  
ATOM    442  HA3 GLY    29      49.288  34.186  33.744  1.00  0.00           H  
ATOM    443  C   GLY    29      47.268  34.013  34.438  1.00  0.00           C  
ATOM    444  O   GLY    29      46.612  35.006  34.436  1.00  0.00           O  
ATOM    445  N   ALA    30      47.055  32.976  35.322  1.00  0.00           N  
ATOM    446  H   ALA    30      47.609  32.130  35.336  1.00  0.00           H  
ATOM    447  CA  ALA    30      45.789  32.961  36.067  1.00  0.00           C  
ATOM    448  HA  ALA    30      45.047  33.485  35.470  1.00  0.00           H  
ATOM    449  CB  ALA    30      45.426  31.517  36.327  1.00  0.00           C  
ATOM    450  HB1 ALA    30      46.252  31.032  36.844  1.00  0.00           H  
ATOM    451  HB2 ALA    30      44.594  31.359  37.010  1.00  0.00           H  
ATOM    452  HB3 ALA    30      45.144  31.083  35.370  1.00  0.00           H  
ATOM    453  C   ALA    30      46.012  33.671  37.396  1.00  0.00           C  
ATOM    454  O   ALA    30      46.983  33.419  38.123  1.00  0.00           O  
ATOM    455  N   ILE    31      44.933  34.542  37.636  1.00  0.00           N  
ATOM    456  H   ILE    31      44.302  34.796  36.888  1.00  0.00           H  
ATOM    457  CA  ILE    31      45.089  35.580  38.693  1.00  0.00           C  
ATOM    458  HA  ILE    31      45.677  35.124  39.486  1.00  0.00           H  
ATOM    459  CB  ILE    31      45.786  36.844  38.120  1.00  0.00           C  
ATOM    460  HB  ILE    31      45.669  37.573  38.920  1.00  0.00           H  
ATOM    461  CG2 ILE    31      47.224  36.533  38.027  1.00  0.00           C  
ATOM    462 HG21 ILE    31      47.732  37.449  37.730  1.00  0.00           H  
ATOM    463 HG22 ILE    31      47.568  36.235  39.016  1.00  0.00           H  
ATOM    464 HG23 ILE    31      47.540  35.715  37.384  1.00  0.00           H  
ATOM    465  CG1 ILE    31      45.179  37.335  36.775  1.00  0.00           C  
ATOM    466 HG12 ILE    31      45.665  36.803  35.960  1.00  0.00           H  
ATOM    467 HG13 ILE    31      44.131  37.053  36.704  1.00  0.00           H  
ATOM    468  CD1 ILE    31      45.266  38.890  36.726  1.00  0.00           C  
ATOM    469 HD11 ILE    31      46.208  39.295  37.090  1.00  0.00           H  
ATOM    470 HD12 ILE    31      45.017  39.235  35.724  1.00  0.00           H  
ATOM    471 HD13 ILE    31      44.444  39.255  37.339  1.00  0.00           H  
ATOM    472  C   ILE    31      43.692  36.012  39.184  1.00  0.00           C  
ATOM    473  O   ILE    31      42.681  35.673  38.577  1.00  0.00           O  
ATOM    474  N   ILE    32      43.623  36.722  40.387  1.00  0.00           N  
ATOM    475  H   ILE    32      44.429  36.706  40.998  1.00  0.00           H  
ATOM    476  CA  ILE    32      42.444  37.412  41.011  1.00  0.00           C  
ATOM    477  HA  ILE    32      42.805  37.685  42.000  1.00  0.00           H  
ATOM    478  CB  ILE    32      42.068  38.717  40.326  1.00  0.00           C  
ATOM    479  HB  ILE    32      41.306  39.198  40.935  1.00  0.00           H  
ATOM    480  CG2 ILE    32      43.165  39.730  40.426  1.00  0.00           C  
ATOM    481 HG21 ILE    32      43.701  39.695  41.373  1.00  0.00           H  
ATOM    482 HG22 ILE    32      43.998  39.449  39.785  1.00  0.00           H  
ATOM    483 HG23 ILE    32      42.952  40.788  40.284  1.00  0.00           H  
ATOM    484  CG1 ILE    32      41.522  38.573  38.873  1.00  0.00           C  
ATOM    485 HG12 ILE    32      42.337  38.351  38.187  1.00  0.00           H  
ATOM    486 HG13 ILE    32      40.890  37.690  38.808  1.00  0.00           H  
ATOM    487  CD1 ILE    32      40.731  39.776  38.385  1.00  0.00           C  
ATOM    488 HD11 ILE    32      40.583  39.512  37.340  1.00  0.00           H  
ATOM    489 HD12 ILE    32      39.749  39.948  38.822  1.00  0.00           H  
ATOM    490 HD13 ILE    32      41.402  40.630  38.455  1.00  0.00           H  
ATOM    491  C   ILE    32      41.163  36.621  41.263  1.00  0.00           C  
ATOM    492  O   ILE    32      40.241  37.144  41.845  1.00  0.00           O  
ATOM    493  N   GLY    33      41.234  35.346  41.000  1.00  0.00           N  
ATOM    494  H   GLY    33      41.954  35.100  40.335  1.00  0.00           H  
ATOM    495  CA  GLY    33      39.971  34.664  41.015  1.00  0.00           C  
ATOM    496  HA2 GLY    33      39.501  34.726  41.994  1.00  0.00           H  
ATOM    497  HA3 GLY    33      39.354  35.241  40.329  1.00  0.00           H  
ATOM    498  C   GLY    33      39.982  33.251  40.326  1.00  0.00           C  
ATOM    499  O   GLY    33      38.954  32.666  40.140  1.00  0.00           O  
ATOM    500  N   LEU    34      41.214  32.814  40.072  1.00  0.00           N  
ATOM    501  H   LEU    34      42.026  33.119  40.592  1.00  0.00           H  
ATOM    502  CA  LEU    34      41.489  31.703  39.122  1.00  0.00           C  
ATOM    503  HA  LEU    34      42.557  31.514  39.043  1.00  0.00           H  
ATOM    504  CB  LEU    34      40.800  30.392  39.632  1.00  0.00           C  
ATOM    505  HB2 LEU    34      40.925  30.294  40.709  1.00  0.00           H  
ATOM    506  HB3 LEU    34      39.718  30.490  39.568  1.00  0.00           H  
ATOM    507  CG  LEU    34      41.316  29.063  38.937  1.00  0.00           C  
ATOM    508  HG  LEU    34      41.071  29.032  37.877  1.00  0.00           H  
ATOM    509  CD1 LEU    34      42.878  28.925  38.871  1.00  0.00           C  
ATOM    510 HD11 LEU    34      43.111  27.972  38.401  1.00  0.00           H  
ATOM    511 HD12 LEU    34      43.221  29.649  38.135  1.00  0.00           H  
ATOM    512 HD13 LEU    34      43.306  29.087  39.858  1.00  0.00           H  
ATOM    513  CD2 LEU    34      40.763  27.847  39.538  1.00  0.00           C  
ATOM    514 HD21 LEU    34      40.907  26.969  38.911  1.00  0.00           H  
ATOM    515 HD22 LEU    34      41.315  27.673  40.460  1.00  0.00           H  
ATOM    516 HD23 LEU    34      39.710  27.959  39.788  1.00  0.00           H  
ATOM    517  C   LEU    34      40.953  32.137  37.783  1.00  0.00           C  
ATOM    518  O   LEU    34      40.619  31.270  37.005  1.00  0.00           O  
ATOM    519  N   MET    35      41.008  33.436  37.370  1.00  0.00           N  
ATOM    520  H   MET    35      41.511  34.126  37.913  1.00  0.00           H  
ATOM    521  CA  MET    35      40.325  33.914  36.174  1.00  0.00           C  
ATOM    522  HA  MET    35      39.580  33.255  35.734  1.00  0.00           H  
ATOM    523  CB  MET    35      39.602  35.276  36.536  1.00  0.00           C  
ATOM    524  HB2 MET    35      40.201  36.024  37.052  1.00  0.00           H  
ATOM    525  HB3 MET    35      39.217  35.776  35.649  1.00  0.00           H  
ATOM    526  CG  MET    35      38.428  35.037  37.424  1.00  0.00           C  
ATOM    527  HG2 MET    35      37.706  34.437  36.875  1.00  0.00           H  
ATOM    528  HG3 MET    35      38.711  34.559  38.359  1.00  0.00           H  
ATOM    529  SD  MET    35      37.542  36.563  37.741  1.00  0.00           S  
ATOM    530  CE  MET    35      35.864  36.009  38.198  1.00  0.00           C  
ATOM    531  HE1 MET    35      35.954  35.289  39.008  1.00  0.00           H  
ATOM    532  HE2 MET    35      35.319  36.884  38.545  1.00  0.00           H  
ATOM    533  HE3 MET    35      35.294  35.640  37.348  1.00  0.00           H  
ATOM    534  C   MET    35      41.403  34.142  35.118  1.00  0.00           C  
ATOM    535  O   MET    35      42.560  34.388  35.461  1.00  0.00           O  
ATOM    536  N   VAL    36      41.149  34.096  33.755  1.00  0.00           N  
ATOM    537  H   VAL    36      40.195  33.924  33.470  1.00  0.00           H  
ATOM    538  CA  VAL    36      42.183  34.072  32.711  1.00  0.00           C  
ATOM    539  HA  VAL    36      42.997  34.595  33.207  1.00  0.00           H  
ATOM    540  CB  VAL    36      42.529  32.649  32.115  1.00  0.00           C  
ATOM    541  HB  VAL    36      41.619  32.052  32.119  1.00  0.00           H  
ATOM    542  CG1 VAL    36      43.067  32.682  30.753  1.00  0.00           C  
ATOM    543 HG11 VAL    36      43.446  31.768  30.300  1.00  0.00           H  
ATOM    544 HG12 VAL    36      42.296  33.037  30.072  1.00  0.00           H  
ATOM    545 HG13 VAL    36      43.979  33.268  30.658  1.00  0.00           H  
ATOM    546  CG2 VAL    36      43.468  31.949  33.059  1.00  0.00           C  
ATOM    547 HG21 VAL    36      43.677  30.921  32.773  1.00  0.00           H  
ATOM    548 HG22 VAL    36      44.439  32.440  33.036  1.00  0.00           H  
ATOM    549 HG23 VAL    36      43.030  32.006  34.053  1.00  0.00           H  
ATOM    550  C   VAL    36      41.690  35.032  31.649  1.00  0.00           C  
ATOM    551  O   VAL    36      40.532  35.004  31.295  1.00  0.00           O  
ATOM    552  N   GLY    37      42.568  35.825  31.009  1.00  0.00           N  
ATOM    553  H   GLY    37      43.485  35.792  31.433  1.00  0.00           H  
ATOM    554  CA  GLY    37      42.190  36.825  29.978  1.00  0.00           C  
ATOM    555  HA2 GLY    37      41.555  37.565  30.459  1.00  0.00           H  
ATOM    556  HA3 GLY    37      43.106  37.275  29.601  1.00  0.00           H  
ATOM    557  C   GLY    37      41.319  36.218  28.882  1.00  0.00           C  
ATOM    558  O   GLY    37      41.749  35.320  28.191  1.00  0.00           O  
ATOM    559  N   GLY    38      40.014  36.567  28.821  1.00  0.00           N  
ATOM    560  H   GLY    38      39.739  37.402  29.320  1.00  0.00           H  
ATOM    561  CA  GLY    38      39.207  36.252  27.659  1.00  0.00           C  
ATOM    562  HA2 GLY    38      38.385  36.962  27.604  1.00  0.00           H  
ATOM    563  HA3 GLY    38      39.699  36.318  26.691  1.00  0.00           H  
ATOM    564  C   GLY    38      38.567  34.845  27.726  1.00  0.00           C  
ATOM    565  O   GLY    38      37.519  34.599  27.124  1.00  0.00           O  
ATOM    566  N   VAL    39      39.070  33.887  28.620  1.00  0.00           N  
ATOM    567  H   VAL    39      39.728  34.215  29.315  1.00  0.00           H  
ATOM    568  CA  VAL    39      38.426  32.564  28.828  1.00  0.00           C  
ATOM    569  HA  VAL    39      37.948  32.216  27.915  1.00  0.00           H  
ATOM    570  CB  VAL    39      39.476  31.547  29.138  1.00  0.00           C  
ATOM    571  HB  VAL    39      39.954  31.762  30.092  1.00  0.00           H  
ATOM    572  CG1 VAL    39      38.879  30.166  29.423  1.00  0.00           C  
ATOM    573 HG11 VAL    39      39.689  29.476  29.653  1.00  0.00           H  
ATOM    574 HG12 VAL    39      38.273  30.091  30.323  1.00  0.00           H  
ATOM    575 HG13 VAL    39      38.298  29.864  28.553  1.00  0.00           H  
ATOM    576  CG2 VAL    39      40.525  31.543  28.033  1.00  0.00           C  
ATOM    577 HG21 VAL    39      40.146  31.270  27.051  1.00  0.00           H  
ATOM    578 HG22 VAL    39      40.923  32.546  27.893  1.00  0.00           H  
ATOM    579 HG23 VAL    39      41.349  30.894  28.325  1.00  0.00           H  
ATOM    580  C   VAL    39      37.407  32.792  29.931  1.00  0.00           C  
ATOM    581  O   VAL    39      37.528  32.375  31.110  1.00  0.00           O  
ATOM    582  N   VAL    40      36.415  33.635  29.632  1.00  0.00           N  
ATOM    583  H   VAL    40      36.516  34.015  28.700  1.00  0.00           H  
ATOM    584  CA  VAL    40      35.411  34.049  30.576  1.00  0.00           C  
ATOM    585  HA  VAL    40      35.362  33.404  31.450  1.00  0.00           H  
ATOM    586  CB  VAL    40      35.723  35.482  31.059  1.00  0.00           C  
ATOM    587  HB  VAL    40      34.799  35.715  31.585  1.00  0.00           H  
ATOM    588  CG1 VAL    40      36.867  35.518  32.075  1.00  0.00           C  
ATOM    589 HG11 VAL    40      37.791  35.354  31.525  1.00  0.00           H  
ATOM    590 HG12 VAL    40      36.878  36.378  32.742  1.00  0.00           H  
ATOM    591 HG13 VAL    40      36.826  34.652  32.732  1.00  0.00           H  
ATOM    592  CG2 VAL    40      35.920  36.562  30.035  1.00  0.00           C  
ATOM    593 HG21 VAL    40      36.191  37.499  30.516  1.00  0.00           H  
ATOM    594 HG22 VAL    40      36.810  36.407  29.429  1.00  0.00           H  
ATOM    595 HG23 VAL    40      35.002  36.748  29.481  1.00  0.00           H  
ATOM    596  C   VAL    40      34.013  34.102  29.992  1.00  0.00           C  
ATOM    597  O   VAL    40      33.836  34.132  28.823  1.00  0.00           O  
ATOM    598  N   ILE    41      32.917  33.979  30.799  1.00  0.00           N  
ATOM    599  H   ILE    41      33.124  33.807  31.774  1.00  0.00           H  
ATOM    600  CA  ILE    41      31.584  34.372  30.421  1.00  0.00           C  
ATOM    601  HA  ILE    41      31.371  34.053  29.403  1.00  0.00           H  
ATOM    602  CB  ILE    41      30.568  33.795  31.383  1.00  0.00           C  
ATOM    603  HB  ILE    41      30.797  34.165  32.380  1.00  0.00           H  
ATOM    604  CG2 ILE    41      29.164  34.265  31.121  1.00  0.00           C  
ATOM    605 HG21 ILE    41      28.493  33.804  31.842  1.00  0.00           H  
ATOM    606 HG22 ILE    41      29.064  35.314  31.393  1.00  0.00           H  
ATOM    607 HG23 ILE    41      28.793  34.077  30.115  1.00  0.00           H  
ATOM    608  CG1 ILE    41      30.546  32.265  31.471  1.00  0.00           C  
ATOM    609 HG12 ILE    41      31.501  31.945  31.882  1.00  0.00           H  
ATOM    610 HG13 ILE    41      29.771  31.916  32.150  1.00  0.00           H  
ATOM    611  CD1 ILE    41      30.322  31.599  30.045  1.00  0.00           C  
ATOM    612 HD11 ILE    41      30.146  30.526  30.095  1.00  0.00           H  
ATOM    613 HD12 ILE    41      29.498  32.032  29.480  1.00  0.00           H  
ATOM    614 HD13 ILE    41      31.256  31.747  29.506  1.00  0.00           H  
ATOM    615  C   ILE    41      31.453  35.899  30.475  1.00  0.00           C  
ATOM    616  O   ILE    41      31.854  36.548  31.411  1.00  0.00           O  
ATOM    617  N   ALA    42      30.801  36.529  29.415  1.00  0.00           N  
ATOM    618  H   ALA    42      30.444  35.996  28.633  1.00  0.00           H  
ATOM    619  CA  ALA    42      30.862  38.020  29.212  1.00  0.00           C  
ATOM    620  HA  ALA    42      31.040  38.437  30.200  1.00  0.00           H  
ATOM    621  CB  ALA    42      31.995  38.441  28.246  1.00  0.00           C  
ATOM    622  HB1 ALA    42      32.893  38.187  28.806  1.00  0.00           H  
ATOM    623  HB2 ALA    42      31.931  37.794  27.373  1.00  0.00           H  
ATOM    624  HB3 ALA    42      31.947  39.500  28.001  1.00  0.00           H  
ATOM    625  C   ALA    42      29.524  38.646  28.884  1.00  0.00           C  
ATOM    626  O   ALA    42      29.106  39.514  29.715  1.00  0.00           O  
ATOM    627  OXT ALA    42      29.080  38.468  27.720  1.00  0.00           O  
TER     628      ALA    42 
ATOM    628  N   ASP    43      34.410  17.126  31.496  1.00  0.00           N  
ATOM    629  H1  ASP    43      34.671  16.273  32.022  1.00  0.00           H  
ATOM    630  H2  ASP    43      34.176  16.804  30.540  1.00  0.00           H  
ATOM    631  H3  ASP    43      33.575  17.594  31.893  1.00  0.00           H  
ATOM    632  CA  ASP    43      35.576  18.042  31.389  1.00  0.00           C  
ATOM    633  HA  ASP    43      36.421  17.511  30.956  1.00  0.00           H  
ATOM    634  CB  ASP    43      35.117  19.179  30.486  1.00  0.00           C  
ATOM    635  HB2 ASP    43      34.326  18.858  29.811  1.00  0.00           H  
ATOM    636  HB3 ASP    43      34.522  19.898  31.046  1.00  0.00           H  
ATOM    637  CG  ASP    43      36.197  19.959  29.746  1.00  0.00           C  
ATOM    638  OD1 ASP    43      36.077  20.420  28.568  1.00  0.00           O  
ATOM    639  OD2 ASP    43      37.300  19.970  30.329  1.00  0.00           O  
ATOM    640  C   ASP    43      35.996  18.549  32.754  1.00  0.00           C  
ATOM    641  O   ASP    43      35.261  18.582  33.747  1.00  0.00           O  
ATOM    642  N   ALA    44      37.282  18.951  32.872  1.00  0.00           N  
ATOM    643  H   ALA    44      37.773  19.074  31.997  1.00  0.00           H  
ATOM    644  CA  ALA    44      37.938  19.571  34.050  1.00  0.00           C  
ATOM    645  HA  ALA    44      37.685  19.162  35.026  1.00  0.00           H  
ATOM    646  CB  ALA    44      39.392  19.434  33.770  1.00  0.00           C  
ATOM    647  HB1 ALA    44      39.760  19.719  32.787  1.00  0.00           H  
ATOM    648  HB2 ALA    44      39.931  20.113  34.427  1.00  0.00           H  
ATOM    649  HB3 ALA    44      39.829  18.508  34.138  1.00  0.00           H  
ATOM    650  C   ALA    44      37.486  21.069  34.059  1.00  0.00           C  
ATOM    651  O   ALA    44      37.250  21.644  35.159  1.00  0.00           O  
ATOM    652  N   GLU    45      37.361  21.722  32.857  1.00  0.00           N  
ATOM    653  H   GLU    45      37.749  21.322  32.013  1.00  0.00           H  
ATOM    654  CA  GLU    45      36.643  22.991  32.801  1.00  0.00           C  
ATOM    655  HA  GLU    45      37.367  23.668  33.249  1.00  0.00           H  
ATOM    656  CB  GLU    45      36.471  23.502  31.335  1.00  0.00           C  
ATOM    657  HB2 GLU    45      37.472  23.424  30.916  1.00  0.00           H  
ATOM    658  HB3 GLU    45      35.879  22.808  30.742  1.00  0.00           H  
ATOM    659  CG  GLU    45      35.923  24.874  31.175  1.00  0.00           C  
ATOM    660  HG2 GLU    45      35.713  25.159  30.146  1.00  0.00           H  
ATOM    661  HG3 GLU    45      34.915  24.873  31.584  1.00  0.00           H  
ATOM    662  CD  GLU    45      36.845  25.989  31.621  1.00  0.00           C  
ATOM    663  OE1 GLU    45      36.736  26.237  32.817  1.00  0.00           O  
ATOM    664  OE2 GLU    45      37.762  26.457  30.896  1.00  0.00           O  
ATOM    665  C   GLU    45      35.313  22.976  33.643  1.00  0.00           C  
ATOM    666  O   GLU    45      34.617  21.961  33.752  1.00  0.00           O  
ATOM    667  N   PHE    46      35.075  24.203  34.162  1.00  0.00           N  
ATOM    668  H   PHE    46      35.733  24.878  33.794  1.00  0.00           H  
ATOM    669  CA  PHE    46      33.899  24.567  34.910  1.00  0.00           C  
ATOM    670  HA  PHE    46      33.153  23.778  34.971  1.00  0.00           H  
ATOM    671  CB  PHE    46      34.358  24.767  36.328  1.00  0.00           C  
ATOM    672  HB2 PHE    46      33.384  24.972  36.768  1.00  0.00           H  
ATOM    673  HB3 PHE    46      34.549  23.772  36.727  1.00  0.00           H  
ATOM    674  CG  PHE    46      35.387  25.760  36.711  1.00  0.00           C  
ATOM    675  CD1 PHE    46      35.061  26.858  37.432  1.00  0.00           C  
ATOM    676  HD1 PHE    46      34.027  27.065  37.681  1.00  0.00           H  
ATOM    677  CE1 PHE    46      36.134  27.669  37.779  1.00  0.00           C  
ATOM    678  HE1 PHE    46      35.948  28.541  38.394  1.00  0.00           H  
ATOM    679  CZ  PHE    46      37.398  27.535  37.387  1.00  0.00           C  
ATOM    680  HZ  PHE    46      38.245  28.175  37.606  1.00  0.00           H  
ATOM    681  CE2 PHE    46      37.732  26.407  36.666  1.00  0.00           C  
ATOM    682  HE2 PHE    46      38.748  26.130  36.409  1.00  0.00           H  
ATOM    683  CD2 PHE    46      36.713  25.523  36.301  1.00  0.00           C  
ATOM    684  HD2 PHE    46      36.947  24.533  35.930  1.00  0.00           H  
ATOM    685  C   PHE    46      33.220  25.839  34.302  1.00  0.00           C  
ATOM    686  O   PHE    46      32.019  26.082  34.546  1.00  0.00           O  
ATOM    687  N   ARG    47      33.995  26.656  33.522  1.00  0.00           N  
ATOM    688  H   ARG    47      34.930  26.391  33.241  1.00  0.00           H  
ATOM    689  CA  ARG    47      33.578  28.060  33.184  1.00  0.00           C  
ATOM    690  HA  ARG    47      33.012  28.443  34.030  1.00  0.00           H  
ATOM    691  CB  ARG    47      34.813  28.911  32.971  1.00  0.00           C  
ATOM    692  HB2 ARG    47      35.363  28.491  32.131  1.00  0.00           H  
ATOM    693  HB3 ARG    47      34.481  29.931  32.786  1.00  0.00           H  
ATOM    694  CG  ARG    47      35.774  29.004  34.257  1.00  0.00           C  
ATOM    695  HG2 ARG    47      35.259  29.544  35.049  1.00  0.00           H  
ATOM    696  HG3 ARG    47      35.971  27.993  34.609  1.00  0.00           H  
ATOM    697  CD  ARG    47      37.140  29.659  33.888  1.00  0.00           C  
ATOM    698  HD2 ARG    47      37.009  30.683  33.546  1.00  0.00           H  
ATOM    699  HD3 ARG    47      37.631  29.793  34.849  1.00  0.00           H  
ATOM    700  NE  ARG    47      37.995  28.769  33.122  1.00  0.00           N  
ATOM    701  HE  ARG    47      37.570  27.863  32.919  1.00  0.00           H  
ATOM    702  CZ  ARG    47      39.292  29.028  32.954  1.00  0.00           C  
ATOM    703  NH1 ARG    47      40.009  28.205  32.165  1.00  0.00           N  
ATOM    704 HH11 ARG    47      39.483  27.500  31.647  1.00  0.00           H  
ATOM    705 HH12 ARG    47      41.002  28.269  31.937  1.00  0.00           H  
ATOM    706  NH2 ARG    47      39.891  30.103  33.525  1.00  0.00           N  
ATOM    707 HH21 ARG    47      39.342  30.745  34.099  1.00  0.00           H  
ATOM    708 HH22 ARG    47      40.905  30.210  33.571  1.00  0.00           H  
ATOM    709  C   ARG    47      32.619  28.191  31.971  1.00  0.00           C  
ATOM    710  O   ARG    47      32.453  29.336  31.512  1.00  0.00           O  
ATOM    711  N   HID    48      31.989  27.080  31.472  1.00  0.00           N  
ATOM    712  H   HID    48      32.254  26.130  31.691  1.00  0.00           H  
ATOM    713  CA  HID    48      30.882  27.268  30.558  1.00  0.00           C  
ATOM    714  HA  HID    48      30.484  28.271  30.689  1.00  0.00           H  
ATOM    715  CB  HID    48      31.317  27.252  29.127  1.00  0.00           C  
ATOM    716  HB2 HID    48      30.444  27.501  28.527  1.00  0.00           H  
ATOM    717  HB3 HID    48      31.887  28.168  28.987  1.00  0.00           H  
ATOM    718  CG  HID    48      32.070  26.016  28.745  1.00  0.00           C  
ATOM    719  ND1 HID    48      31.462  24.911  28.182  1.00  0.00           N  
ATOM    720  HD1 HID    48      30.476  24.965  27.901  1.00  0.00           H  
ATOM    721  CE1 HID    48      32.385  23.878  28.146  1.00  0.00           C  
ATOM    722  HE1 HID    48      32.281  23.021  27.500  1.00  0.00           H  
ATOM    723  NE2 HID    48      33.506  24.310  28.760  1.00  0.00           N  
ATOM    724  CD2 HID    48      33.373  25.657  29.029  1.00  0.00           C  
ATOM    725  HD2 HID    48      34.149  26.344  29.363  1.00  0.00           H  
ATOM    726  C   HID    48      29.710  26.240  30.831  1.00  0.00           C  
ATOM    727  O   HID    48      28.663  26.346  30.178  1.00  0.00           O  
ATOM    728  N   ASP    49      29.861  25.378  31.888  1.00  0.00           N  
ATOM    729  H   ASP    49      30.736  25.268  32.382  1.00  0.00           H  
ATOM    730  CA  ASP    49      28.821  24.418  32.291  1.00  0.00           C  
ATOM    731  HA  ASP    49      27.956  25.072  32.204  1.00  0.00           H  
ATOM    732  CB  ASP    49      28.778  23.194  31.347  1.00  0.00           C  
ATOM    733  HB2 ASP    49      28.893  23.488  30.306  1.00  0.00           H  
ATOM    734  HB3 ASP    49      29.682  22.596  31.448  1.00  0.00           H  
ATOM    735  CG  ASP    49      27.634  22.138  31.535  1.00  0.00           C  
ATOM    736  OD1 ASP    49      27.511  21.174  30.796  1.00  0.00           O  
ATOM    737  OD2 ASP    49      26.828  22.373  32.462  1.00  0.00           O  
ATOM    738  C   ASP    49      29.158  23.987  33.761  1.00  0.00           C  
ATOM    739  O   ASP    49      29.879  23.018  33.932  1.00  0.00           O  
ATOM    740  N   SER    50      28.598  24.734  34.717  1.00  0.00           N  
ATOM    741  H   SER    50      27.908  25.423  34.450  1.00  0.00           H  
ATOM    742  CA  SER    50      28.729  24.372  36.076  1.00  0.00           C  
ATOM    743  HA  SER    50      28.623  23.293  36.163  1.00  0.00           H  
ATOM    744  CB  SER    50      30.086  24.773  36.557  1.00  0.00           C  
ATOM    745  HB2 SER    50      30.180  24.448  37.591  1.00  0.00           H  
ATOM    746  HB3 SER    50      30.789  24.363  35.835  1.00  0.00           H  
ATOM    747  OG  SER    50      30.320  26.208  36.489  1.00  0.00           O  
ATOM    748  HG  SER    50      30.879  26.204  35.697  1.00  0.00           H  
ATOM    749  C   SER    50      27.684  24.983  36.965  1.00  0.00           C  
ATOM    750  O   SER    50      27.292  24.411  38.015  1.00  0.00           O  
ATOM    751  N   GLY    51      27.164  26.250  36.683  1.00  0.00           N  
ATOM    752  H   GLY    51      27.544  26.697  35.860  1.00  0.00           H  
ATOM    753  CA  GLY    51      26.276  26.932  37.598  1.00  0.00           C  
ATOM    754  HA2 GLY    51      25.673  27.663  37.064  1.00  0.00           H  
ATOM    755  HA3 GLY    51      25.678  26.230  38.175  1.00  0.00           H  
ATOM    756  C   GLY    51      27.005  27.864  38.693  1.00  0.00           C  
ATOM    757  O   GLY    51      26.375  28.404  39.610  1.00  0.00           O  
ATOM    758  N   TYR    52      28.318  28.135  38.472  1.00  0.00           N  
ATOM    759  H   TYR    52      28.711  27.897  37.571  1.00  0.00           H  
ATOM    760  CA  TYR    52      29.133  29.012  39.309  1.00  0.00           C  
ATOM    761  HA  TYR    52      28.404  29.705  39.722  1.00  0.00           H  
ATOM    762  CB  TYR    52      29.729  28.212  40.460  1.00  0.00           C  
ATOM    763  HB2 TYR    52      30.638  28.730  40.758  1.00  0.00           H  
ATOM    764  HB3 TYR    52      28.971  28.202  41.240  1.00  0.00           H  
ATOM    765  CG  TYR    52      30.263  26.841  40.204  1.00  0.00           C  
ATOM    766  CD1 TYR    52      31.699  26.780  39.891  1.00  0.00           C  
ATOM    767  HD1 TYR    52      32.320  27.643  39.687  1.00  0.00           H  
ATOM    768  CE1 TYR    52      32.333  25.525  39.959  1.00  0.00           C  
ATOM    769  HE1 TYR    52      33.342  25.394  39.587  1.00  0.00           H  
ATOM    770  CZ  TYR    52      31.560  24.357  40.040  1.00  0.00           C  
ATOM    771  OH  TYR    52      32.249  23.194  39.890  1.00  0.00           O  
ATOM    772  HH  TYR    52      31.718  22.411  40.104  1.00  0.00           H  
ATOM    773  CE2 TYR    52      30.104  24.428  40.047  1.00  0.00           C  
ATOM    774  HE2 TYR    52      29.475  23.547  40.012  1.00  0.00           H  
ATOM    775  CD2 TYR    52      29.517  25.665  40.280  1.00  0.00           C  
ATOM    776  HD2 TYR    52      28.458  25.840  40.426  1.00  0.00           H  
ATOM    777  C   TYR    52      30.072  29.837  38.467  1.00  0.00           C  
ATOM    778  O   TYR    52      31.072  30.382  38.935  1.00  0.00           O  
ATOM    779  N   GLU    53      29.786  29.936  37.157  1.00  0.00           N  
ATOM    780  H   GLU    53      28.807  29.841  36.922  1.00  0.00           H  
ATOM    781  CA  GLU    53      30.694  30.537  36.174  1.00  0.00           C  
ATOM    782  HA  GLU    53      31.637  30.005  36.280  1.00  0.00           H  
ATOM    783  CB  GLU    53      30.284  30.344  34.706  1.00  0.00           C  
ATOM    784  HB2 GLU    53      29.490  31.016  34.388  1.00  0.00           H  
ATOM    785  HB3 GLU    53      31.171  30.516  34.100  1.00  0.00           H  
ATOM    786  CG  GLU    53      29.679  28.989  34.351  1.00  0.00           C  
ATOM    787  HG2 GLU    53      30.037  28.798  33.341  1.00  0.00           H  
ATOM    788  HG3 GLU    53      30.088  28.256  35.043  1.00  0.00           H  
ATOM    789  CD  GLU    53      28.158  28.985  34.380  1.00  0.00           C  
ATOM    790  OE1 GLU    53      27.458  28.711  33.367  1.00  0.00           O  
ATOM    791  OE2 GLU    53      27.559  29.292  35.498  1.00  0.00           O  
ATOM    792  C   GLU    53      31.072  31.989  36.425  1.00  0.00           C  
ATOM    793  O   GLU    53      32.163  32.400  36.005  1.00  0.00           O  
ATOM    794  N   VAL    54      30.141  32.792  37.066  1.00  0.00           N  
ATOM    795  H   VAL    54      29.198  32.449  37.194  1.00  0.00           H  
ATOM    796  CA  VAL    54      30.437  34.180  37.490  1.00  0.00           C  
ATOM    797  HA  VAL    54      31.413  34.452  37.096  1.00  0.00           H  
ATOM    798  CB  VAL    54      29.506  35.274  36.862  1.00  0.00           C  
ATOM    799  HB  VAL    54      30.020  36.230  36.941  1.00  0.00           H  
ATOM    800  CG1 VAL    54      29.375  35.174  35.366  1.00  0.00           C  
ATOM    801 HG11 VAL    54      28.756  35.961  34.940  1.00  0.00           H  
ATOM    802 HG12 VAL    54      30.330  35.086  34.853  1.00  0.00           H  
ATOM    803 HG13 VAL    54      28.971  34.185  35.161  1.00  0.00           H  
ATOM    804  CG2 VAL    54      28.133  35.399  37.554  1.00  0.00           C  
ATOM    805 HG21 VAL    54      27.529  34.504  37.687  1.00  0.00           H  
ATOM    806 HG22 VAL    54      28.344  35.783  38.550  1.00  0.00           H  
ATOM    807 HG23 VAL    54      27.471  36.143  37.115  1.00  0.00           H  
ATOM    808  C   VAL    54      30.568  34.262  39.034  1.00  0.00           C  
ATOM    809  O   VAL    54      30.566  35.391  39.580  1.00  0.00           O  
ATOM    810  N   HID    55      30.651  33.119  39.768  1.00  0.00           N  
ATOM    811  H   HID    55      30.744  32.262  39.239  1.00  0.00           H  
ATOM    812  CA  HID    55      30.815  33.042  41.260  1.00  0.00           C  
ATOM    813  HA  HID    55      30.653  34.047  41.645  1.00  0.00           H  
ATOM    814  CB  HID    55      29.662  32.150  41.832  1.00  0.00           C  
ATOM    815  HB2 HID    55      28.732  32.243  41.276  1.00  0.00           H  
ATOM    816  HB3 HID    55      30.137  31.172  41.797  1.00  0.00           H  
ATOM    817  CG  HID    55      29.286  32.543  43.242  1.00  0.00           C  
ATOM    818  ND1 HID    55      28.322  33.491  43.583  1.00  0.00           N  
ATOM    819  HD1 HID    55      27.916  34.122  42.883  1.00  0.00           H  
ATOM    820  CE1 HID    55      28.272  33.556  44.961  1.00  0.00           C  
ATOM    821  HE1 HID    55      27.678  34.197  45.593  1.00  0.00           H  
ATOM    822  NE2 HID    55      29.026  32.594  45.422  1.00  0.00           N  
ATOM    823  CD2 HID    55      29.690  31.929  44.404  1.00  0.00           C  
ATOM    824  HD2 HID    55      30.334  31.056  44.500  1.00  0.00           H  
ATOM    825  C   HID    55      32.204  32.497  41.739  1.00  0.00           C  
ATOM    826  O   HID    55      32.533  32.479  42.950  1.00  0.00           O  
ATOM    827  N   HID    56      33.001  31.964  40.718  1.00  0.00           N  
ATOM    828  H   HID    56      32.844  32.023  39.720  1.00  0.00           H  
ATOM    829  CA  HID    56      34.160  31.158  41.147  1.00  0.00           C  
ATOM    830  HA  HID    56      33.664  30.487  41.845  1.00  0.00           H  
ATOM    831  CB  HID    56      34.642  30.282  39.999  1.00  0.00           C  
ATOM    832  HB2 HID    56      35.350  29.561  40.403  1.00  0.00           H  
ATOM    833  HB3 HID    56      33.791  29.692  39.665  1.00  0.00           H  
ATOM    834  CG  HID    56      35.295  30.901  38.896  1.00  0.00           C  
ATOM    835  ND1 HID    56      36.548  31.477  38.895  1.00  0.00           N  
ATOM    836  HD1 HID    56      37.178  31.759  39.655  1.00  0.00           H  
ATOM    837  CE1 HID    56      36.876  31.615  37.586  1.00  0.00           C  
ATOM    838  HE1 HID    56      37.894  31.677  37.237  1.00  0.00           H  
ATOM    839  NE2 HID    56      35.810  31.388  36.836  1.00  0.00           N  
ATOM    840  CD2 HID    56      34.776  30.986  37.630  1.00  0.00           C  
ATOM    841  HD2 HID    56      33.823  30.527  37.373  1.00  0.00           H  
ATOM    842  C   HID    56      35.195  31.925  41.943  1.00  0.00           C  
ATOM    843  O   HID    56      35.768  31.360  42.870  1.00  0.00           O  
ATOM    844  N   GLN    57      35.470  33.208  41.600  1.00  0.00           N  
ATOM    845  H   GLN    57      34.808  33.603  40.945  1.00  0.00           H  
ATOM    846  CA  GLN    57      36.368  34.025  42.414  1.00  0.00           C  
ATOM    847  HA  GLN    57      37.330  33.555  42.224  1.00  0.00           H  
ATOM    848  CB  GLN    57      36.296  35.535  41.905  1.00  0.00           C  
ATOM    849  HB2 GLN    57      36.914  36.103  42.597  1.00  0.00           H  
ATOM    850  HB3 GLN    57      36.705  35.579  40.897  1.00  0.00           H  
ATOM    851  CG  GLN    57      34.876  36.167  41.930  1.00  0.00           C  
ATOM    852  HG2 GLN    57      34.572  36.116  42.974  1.00  0.00           H  
ATOM    853  HG3 GLN    57      35.021  37.236  41.789  1.00  0.00           H  
ATOM    854  CD  GLN    57      33.753  35.657  41.117  1.00  0.00           C  
ATOM    855  OE1 GLN    57      33.791  34.745  40.325  1.00  0.00           O  
ATOM    856  NE2 GLN    57      32.560  36.214  41.261  1.00  0.00           N  
ATOM    857 HE21 GLN    57      31.846  36.006  40.575  1.00  0.00           H  
ATOM    858 HE22 GLN    57      32.510  37.077  41.785  1.00  0.00           H  
ATOM    859  C   GLN    57      36.065  33.962  43.939  1.00  0.00           C  
ATOM    860  O   GLN    57      37.014  34.006  44.725  1.00  0.00           O  
ATOM    861  N   LYS    58      34.762  33.924  44.286  1.00  0.00           N  
ATOM    862  H   LYS    58      34.072  33.961  43.548  1.00  0.00           H  
ATOM    863  CA  LYS    58      34.265  33.836  45.645  1.00  0.00           C  
ATOM    864  HA  LYS    58      35.008  34.368  46.234  1.00  0.00           H  
ATOM    865  CB  LYS    58      32.819  34.296  45.824  1.00  0.00           C  
ATOM    866  HB2 LYS    58      32.095  33.591  45.421  1.00  0.00           H  
ATOM    867  HB3 LYS    58      32.510  34.164  46.859  1.00  0.00           H  
ATOM    868  CG  LYS    58      32.516  35.755  45.482  1.00  0.00           C  
ATOM    869  HG2 LYS    58      33.462  36.218  45.757  1.00  0.00           H  
ATOM    870  HG3 LYS    58      32.362  35.941  44.421  1.00  0.00           H  
ATOM    871  CD  LYS    58      31.234  36.289  46.161  1.00  0.00           C  
ATOM    872  HD2 LYS    58      30.338  35.836  45.741  1.00  0.00           H  
ATOM    873  HD3 LYS    58      31.192  35.928  47.186  1.00  0.00           H  
ATOM    874  CE  LYS    58      31.180  37.844  46.115  1.00  0.00           C  
ATOM    875  HE2 LYS    58      32.055  38.238  46.626  1.00  0.00           H  
ATOM    876  HE3 LYS    58      31.296  38.195  45.093  1.00  0.00           H  
ATOM    877  NZ  LYS    58      29.894  38.313  46.738  1.00  0.00           N  
ATOM    878  HZ1 LYS    58      29.735  39.330  46.629  1.00  0.00           H  
ATOM    879  HZ2 LYS    58      28.999  37.901  46.417  1.00  0.00           H  
ATOM    880  HZ3 LYS    58      30.013  38.136  47.752  1.00  0.00           H  
ATOM    881  C   LYS    58      34.469  32.378  46.070  1.00  0.00           C  
ATOM    882  O   LYS    58      35.040  32.057  47.103  1.00  0.00           O  
ATOM    883  N   LEU    59      34.112  31.436  45.183  1.00  0.00           N  
ATOM    884  H   LEU    59      33.773  31.772  44.291  1.00  0.00           H  
ATOM    885  CA  LEU    59      33.790  30.118  45.581  1.00  0.00           C  
ATOM    886  HA  LEU    59      33.067  30.190  46.390  1.00  0.00           H  
ATOM    887  CB  LEU    59      33.203  29.383  44.439  1.00  0.00           C  
ATOM    888  HB2 LEU    59      32.757  30.154  43.815  1.00  0.00           H  
ATOM    889  HB3 LEU    59      33.945  28.745  43.963  1.00  0.00           H  
ATOM    890  CG  LEU    59      32.109  28.367  44.741  1.00  0.00           C  
ATOM    891  HG  LEU    59      31.205  28.960  44.870  1.00  0.00           H  
ATOM    892  CD1 LEU    59      31.947  27.610  43.438  1.00  0.00           C  
ATOM    893 HD11 LEU    59      32.774  26.981  43.115  1.00  0.00           H  
ATOM    894 HD12 LEU    59      31.091  26.940  43.475  1.00  0.00           H  
ATOM    895 HD13 LEU    59      31.667  28.319  42.661  1.00  0.00           H  
ATOM    896  CD2 LEU    59      32.249  27.410  45.957  1.00  0.00           C  
ATOM    897 HD21 LEU    59      32.144  27.925  46.910  1.00  0.00           H  
ATOM    898 HD22 LEU    59      31.504  26.621  46.042  1.00  0.00           H  
ATOM    899 HD23 LEU    59      33.274  27.056  46.044  1.00  0.00           H  
ATOM    900  C   LEU    59      35.129  29.354  45.870  1.00  0.00           C  
ATOM    901  O   LEU    59      35.192  28.494  46.757  1.00  0.00           O  
ATOM    902  N   VAL    60      36.174  29.795  45.143  1.00  0.00           N  
ATOM    903  H   VAL    60      36.099  30.606  44.544  1.00  0.00           H  
ATOM    904  CA  VAL    60      37.467  29.103  45.268  1.00  0.00           C  
ATOM    905  HA  VAL    60      37.333  28.040  45.454  1.00  0.00           H  
ATOM    906  CB  VAL    60      38.128  29.145  43.842  1.00  0.00           C  
ATOM    907  HB  VAL    60      38.407  30.159  43.561  1.00  0.00           H  
ATOM    908  CG1 VAL    60      39.438  28.402  43.870  1.00  0.00           C  
ATOM    909 HG11 VAL    60      39.149  27.383  44.116  1.00  0.00           H  
ATOM    910 HG12 VAL    60      39.875  28.503  42.879  1.00  0.00           H  
ATOM    911 HG13 VAL    60      40.203  28.772  44.550  1.00  0.00           H  
ATOM    912  CG2 VAL    60      37.189  28.467  42.701  1.00  0.00           C  
ATOM    913 HG21 VAL    60      37.212  27.383  42.613  1.00  0.00           H  
ATOM    914 HG22 VAL    60      36.158  28.654  42.993  1.00  0.00           H  
ATOM    915 HG23 VAL    60      37.292  28.972  41.742  1.00  0.00           H  
ATOM    916  C   VAL    60      38.338  29.710  46.384  1.00  0.00           C  
ATOM    917  O   VAL    60      39.395  29.174  46.818  1.00  0.00           O  
ATOM    918  N   PHE    61      37.864  30.809  46.948  1.00  0.00           N  
ATOM    919  H   PHE    61      36.939  31.161  46.743  1.00  0.00           H  
ATOM    920  CA  PHE    61      38.231  31.267  48.258  1.00  0.00           C  
ATOM    921  HA  PHE    61      39.288  31.178  48.496  1.00  0.00           H  
ATOM    922  CB  PHE    61      38.047  32.798  48.433  1.00  0.00           C  
ATOM    923  HB2 PHE    61      38.600  33.321  47.656  1.00  0.00           H  
ATOM    924  HB3 PHE    61      36.970  32.920  48.340  1.00  0.00           H  
ATOM    925  CG  PHE    61      38.433  33.326  49.696  1.00  0.00           C  
ATOM    926  CD1 PHE    61      37.617  33.344  50.803  1.00  0.00           C  
ATOM    927  HD1 PHE    61      36.556  33.151  50.706  1.00  0.00           H  
ATOM    928  CE1 PHE    61      38.120  33.856  52.016  1.00  0.00           C  
ATOM    929  HE1 PHE    61      37.495  33.908  52.899  1.00  0.00           H  
ATOM    930  CZ  PHE    61      39.418  34.406  52.085  1.00  0.00           C  
ATOM    931  HZ  PHE    61      39.803  34.940  52.945  1.00  0.00           H  
ATOM    932  CE2 PHE    61      40.178  34.289  50.947  1.00  0.00           C  
ATOM    933  HE2 PHE    61      41.162  34.743  50.954  1.00  0.00           H  
ATOM    934  CD2 PHE    61      39.700  33.859  49.787  1.00  0.00           C  
ATOM    935  HD2 PHE    61      40.472  33.906  49.028  1.00  0.00           H  
ATOM    936  C   PHE    61      37.519  30.430  49.356  1.00  0.00           C  
ATOM    937  O   PHE    61      38.198  30.025  50.273  1.00  0.00           O  
ATOM    938  N   PHE    62      36.164  30.168  49.126  1.00  0.00           N  
ATOM    939  H   PHE    62      35.657  30.695  48.428  1.00  0.00           H  
ATOM    940  CA  PHE    62      35.400  29.463  50.214  1.00  0.00           C  
ATOM    941  HA  PHE    62      35.751  29.759  51.200  1.00  0.00           H  
ATOM    942  CB  PHE    62      33.941  29.946  49.997  1.00  0.00           C  
ATOM    943  HB2 PHE    62      33.950  30.965  50.380  1.00  0.00           H  
ATOM    944  HB3 PHE    62      33.738  29.990  48.928  1.00  0.00           H  
ATOM    945  CG  PHE    62      32.887  29.146  50.691  1.00  0.00           C  
ATOM    946  CD1 PHE    62      32.566  29.259  52.036  1.00  0.00           C  
ATOM    947  HD1 PHE    62      33.168  29.869  52.699  1.00  0.00           H  
ATOM    948  CE1 PHE    62      31.343  28.761  52.512  1.00  0.00           C  
ATOM    949  HE1 PHE    62      31.095  29.042  53.528  1.00  0.00           H  
ATOM    950  CZ  PHE    62      30.602  27.944  51.769  1.00  0.00           C  
ATOM    951  HZ  PHE    62      29.735  27.477  52.221  1.00  0.00           H  
ATOM    952  CE2 PHE    62      31.039  27.616  50.486  1.00  0.00           C  
ATOM    953  HE2 PHE    62      30.384  27.069  49.818  1.00  0.00           H  
ATOM    954  CD2 PHE    62      32.114  28.217  49.950  1.00  0.00           C  
ATOM    955  HD2 PHE    62      32.431  28.104  48.920  1.00  0.00           H  
ATOM    956  C   PHE    62      35.377  27.906  50.284  1.00  0.00           C  
ATOM    957  O   PHE    62      35.569  27.348  51.395  1.00  0.00           O  
ATOM    958  N   ALA    63      35.341  27.216  49.097  1.00  0.00           N  
ATOM    959  H   ALA    63      35.679  27.672  48.260  1.00  0.00           H  
ATOM    960  CA  ALA    63      35.350  25.810  49.038  1.00  0.00           C  
ATOM    961  HA  ALA    63      35.257  25.379  50.033  1.00  0.00           H  
ATOM    962  CB  ALA    63      34.197  25.317  48.116  1.00  0.00           C  
ATOM    963  HB1 ALA    63      33.958  24.256  48.139  1.00  0.00           H  
ATOM    964  HB2 ALA    63      33.303  25.880  48.380  1.00  0.00           H  
ATOM    965  HB3 ALA    63      34.480  25.649  47.119  1.00  0.00           H  
ATOM    966  C   ALA    63      36.674  25.294  48.529  1.00  0.00           C  
ATOM    967  O   ALA    63      37.333  25.930  47.736  1.00  0.00           O  
ATOM    968  N   GLU    64      36.946  23.985  48.941  1.00  0.00           N  
ATOM    969  H   GLU    64      36.396  23.682  49.734  1.00  0.00           H  
ATOM    970  CA  GLU    64      38.179  23.222  48.710  1.00  0.00           C  
ATOM    971  HA  GLU    64      38.745  23.579  47.853  1.00  0.00           H  
ATOM    972  CB  GLU    64      39.117  23.386  49.929  1.00  0.00           C  
ATOM    973  HB2 GLU    64      40.102  22.953  49.769  1.00  0.00           H  
ATOM    974  HB3 GLU    64      39.255  24.436  50.180  1.00  0.00           H  
ATOM    975  CG  GLU    64      38.685  22.690  51.190  1.00  0.00           C  
ATOM    976  HG2 GLU    64      38.439  21.632  51.121  1.00  0.00           H  
ATOM    977  HG3 GLU    64      39.531  22.665  51.875  1.00  0.00           H  
ATOM    978  CD  GLU    64      37.757  23.446  52.023  1.00  0.00           C  
ATOM    979  OE1 GLU    64      38.195  24.203  52.946  1.00  0.00           O  
ATOM    980  OE2 GLU    64      36.545  23.242  51.864  1.00  0.00           O  
ATOM    981  C   GLU    64      37.991  21.756  48.382  1.00  0.00           C  
ATOM    982  O   GLU    64      38.869  20.909  48.513  1.00  0.00           O  
ATOM    983  N   ASP    65      36.920  21.372  47.784  1.00  0.00           N  
ATOM    984  H   ASP    65      36.281  22.126  47.572  1.00  0.00           H  
ATOM    985  CA  ASP    65      36.603  20.019  47.307  1.00  0.00           C  
ATOM    986  HA  ASP    65      37.361  19.239  47.305  1.00  0.00           H  
ATOM    987  CB  ASP    65      35.498  19.560  48.157  1.00  0.00           C  
ATOM    988  HB2 ASP    65      35.913  19.245  49.113  1.00  0.00           H  
ATOM    989  HB3 ASP    65      34.795  20.379  48.301  1.00  0.00           H  
ATOM    990  CG  ASP    65      34.793  18.415  47.458  1.00  0.00           C  
ATOM    991  OD1 ASP    65      35.487  17.387  47.290  1.00  0.00           O  
ATOM    992  OD2 ASP    65      33.607  18.540  47.052  1.00  0.00           O  
ATOM    993  C   ASP    65      36.219  20.168  45.807  1.00  0.00           C  
ATOM    994  O   ASP    65      35.279  20.849  45.450  1.00  0.00           O  
ATOM    995  N   VAL    66      36.950  19.404  44.969  1.00  0.00           N  
ATOM    996  H   VAL    66      37.846  19.021  45.241  1.00  0.00           H  
ATOM    997  CA  VAL    66      36.758  19.493  43.516  1.00  0.00           C  
ATOM    998  HA  VAL    66      36.872  20.532  43.214  1.00  0.00           H  
ATOM    999  CB  VAL    66      38.016  18.905  42.868  1.00  0.00           C  
ATOM   1000  HB  VAL    66      38.922  19.389  43.230  1.00  0.00           H  
ATOM   1001  CG1 VAL    66      38.022  17.443  43.059  1.00  0.00           C  
ATOM   1002 HG11 VAL    66      38.934  16.977  42.692  1.00  0.00           H  
ATOM   1003 HG12 VAL    66      37.999  17.107  44.094  1.00  0.00           H  
ATOM   1004 HG13 VAL    66      37.155  17.062  42.523  1.00  0.00           H  
ATOM   1005  CG2 VAL    66      38.118  19.245  41.335  1.00  0.00           C  
ATOM   1006 HG21 VAL    66      38.285  20.293  41.097  1.00  0.00           H  
ATOM   1007 HG22 VAL    66      38.981  18.654  41.036  1.00  0.00           H  
ATOM   1008 HG23 VAL    66      37.316  18.811  40.742  1.00  0.00           H  
ATOM   1009  C   VAL    66      35.398  18.833  43.112  1.00  0.00           C  
ATOM   1010  O   VAL    66      34.837  19.129  42.037  1.00  0.00           O  
ATOM   1011  N   GLY    67      34.848  18.010  43.980  1.00  0.00           N  
ATOM   1012  H   GLY    67      35.090  17.858  44.950  1.00  0.00           H  
ATOM   1013  CA  GLY    67      33.458  17.424  43.617  1.00  0.00           C  
ATOM   1014  HA2 GLY    67      33.429  16.915  42.656  1.00  0.00           H  
ATOM   1015  HA3 GLY    67      33.216  16.689  44.381  1.00  0.00           H  
ATOM   1016  C   GLY    67      32.464  18.561  43.617  1.00  0.00           C  
ATOM   1017  O   GLY    67      31.689  18.595  42.645  1.00  0.00           O  
ATOM   1018  N   SER    68      32.544  19.599  44.570  1.00  0.00           N  
ATOM   1019  H   SER    68      33.135  19.451  45.377  1.00  0.00           H  
ATOM   1020  CA  SER    68      31.524  20.645  44.710  1.00  0.00           C  
ATOM   1021  HA  SER    68      30.569  20.359  44.276  1.00  0.00           H  
ATOM   1022  CB  SER    68      31.128  20.894  46.147  1.00  0.00           C  
ATOM   1023  HB2 SER    68      30.530  21.803  46.142  1.00  0.00           H  
ATOM   1024  HB3 SER    68      30.592  20.026  46.522  1.00  0.00           H  
ATOM   1025  OG  SER    68      32.359  21.015  46.953  1.00  0.00           O  
ATOM   1026  HG  SER    68      32.802  20.153  46.924  1.00  0.00           H  
ATOM   1027  C   SER    68      31.981  21.868  44.034  1.00  0.00           C  
ATOM   1028  O   SER    68      31.197  22.653  43.461  1.00  0.00           O  
ATOM   1029  N   ASN    69      33.371  22.085  43.971  1.00  0.00           N  
ATOM   1030  H   ASN    69      34.003  21.384  44.334  1.00  0.00           H  
ATOM   1031  CA  ASN    69      33.848  23.310  43.359  1.00  0.00           C  
ATOM   1032  HA  ASN    69      33.128  23.769  42.686  1.00  0.00           H  
ATOM   1033  CB  ASN    69      34.323  24.253  44.462  1.00  0.00           C  
ATOM   1034  HB2 ASN    69      33.526  24.891  44.839  1.00  0.00           H  
ATOM   1035  HB3 ASN    69      34.862  23.737  45.254  1.00  0.00           H  
ATOM   1036  CG  ASN    69      35.205  25.379  43.937  1.00  0.00           C  
ATOM   1037  OD1 ASN    69      35.069  25.901  42.818  1.00  0.00           O  
ATOM   1038  ND2 ASN    69      36.163  25.866  44.641  1.00  0.00           N  
ATOM   1039 HD21 ASN    69      36.611  26.652  44.190  1.00  0.00           H  
ATOM   1040 HD22 ASN    69      36.221  25.605  45.616  1.00  0.00           H  
ATOM   1041  C   ASN    69      35.059  22.826  42.549  1.00  0.00           C  
ATOM   1042  O   ASN    69      36.145  22.605  43.045  1.00  0.00           O  
ATOM   1043  N   LYS    70      34.905  22.724  41.245  1.00  0.00           N  
ATOM   1044  H   LYS    70      33.960  22.802  40.894  1.00  0.00           H  
ATOM   1045  CA  LYS    70      35.830  22.119  40.348  1.00  0.00           C  
ATOM   1046  HA  LYS    70      36.196  21.235  40.864  1.00  0.00           H  
ATOM   1047  CB  LYS    70      35.182  21.832  39.022  1.00  0.00           C  
ATOM   1048  HB2 LYS    70      34.821  22.769  38.604  1.00  0.00           H  
ATOM   1049  HB3 LYS    70      35.950  21.427  38.365  1.00  0.00           H  
ATOM   1050  CG  LYS    70      34.142  20.683  39.137  1.00  0.00           C  
ATOM   1051  HG2 LYS    70      34.695  19.798  39.444  1.00  0.00           H  
ATOM   1052  HG3 LYS    70      33.360  20.902  39.861  1.00  0.00           H  
ATOM   1053  CD  LYS    70      33.358  20.265  37.944  1.00  0.00           C  
ATOM   1054  HD2 LYS    70      32.748  19.426  38.273  1.00  0.00           H  
ATOM   1055  HD3 LYS    70      32.704  21.062  37.595  1.00  0.00           H  
ATOM   1056  CE  LYS    70      34.274  19.931  36.727  1.00  0.00           C  
ATOM   1057  HE2 LYS    70      34.845  20.815  36.452  1.00  0.00           H  
ATOM   1058  HE3 LYS    70      34.979  19.145  36.986  1.00  0.00           H  
ATOM   1059  NZ  LYS    70      33.381  19.513  35.534  1.00  0.00           N  
ATOM   1060  HZ1 LYS    70      32.728  18.757  35.810  1.00  0.00           H  
ATOM   1061  HZ2 LYS    70      32.959  20.362  35.117  1.00  0.00           H  
ATOM   1062  HZ3 LYS    70      33.985  19.103  34.800  1.00  0.00           H  
ATOM   1063  C   LYS    70      37.078  22.988  40.106  1.00  0.00           C  
ATOM   1064  O   LYS    70      37.940  22.502  39.406  1.00  0.00           O  
ATOM   1065  N   GLY    71      37.092  24.248  40.624  1.00  0.00           N  
ATOM   1066  H   GLY    71      36.278  24.507  41.166  1.00  0.00           H  
ATOM   1067  CA  GLY    71      38.290  25.117  40.808  1.00  0.00           C  
ATOM   1068  HA2 GLY    71      38.942  25.008  39.945  1.00  0.00           H  
ATOM   1069  HA3 GLY    71      37.912  26.137  40.812  1.00  0.00           H  
ATOM   1070  C   GLY    71      39.005  24.994  42.141  1.00  0.00           C  
ATOM   1071  O   GLY    71      40.076  25.593  42.281  1.00  0.00           O  
ATOM   1072  N   ALA    72      38.566  24.096  43.051  1.00  0.00           N  
ATOM   1073  H   ALA    72      37.770  23.512  42.833  1.00  0.00           H  
ATOM   1074  CA  ALA    72      39.358  23.533  44.079  1.00  0.00           C  
ATOM   1075  HA  ALA    72      39.691  24.410  44.630  1.00  0.00           H  
ATOM   1076  CB  ALA    72      38.434  22.616  44.867  1.00  0.00           C  
ATOM   1077  HB1 ALA    72      38.937  22.142  45.708  1.00  0.00           H  
ATOM   1078  HB2 ALA    72      37.608  23.197  45.272  1.00  0.00           H  
ATOM   1079  HB3 ALA    72      38.040  21.815  44.246  1.00  0.00           H  
ATOM   1080  C   ALA    72      40.614  22.718  43.590  1.00  0.00           C  
ATOM   1081  O   ALA    72      40.701  21.496  43.832  1.00  0.00           O  
ATOM   1082  N   ILE    73      41.534  23.365  42.807  1.00  0.00           N  
ATOM   1083  H   ILE    73      41.548  24.372  42.709  1.00  0.00           H  
ATOM   1084  CA  ILE    73      42.689  22.659  42.176  1.00  0.00           C  
ATOM   1085  HA  ILE    73      42.829  21.691  42.653  1.00  0.00           H  
ATOM   1086  CB  ILE    73      42.440  22.560  40.701  1.00  0.00           C  
ATOM   1087  HB  ILE    73      43.304  22.055  40.273  1.00  0.00           H  
ATOM   1088  CG2 ILE    73      41.293  21.544  40.548  1.00  0.00           C  
ATOM   1089 HG21 ILE    73      40.358  21.910  40.970  1.00  0.00           H  
ATOM   1090 HG22 ILE    73      41.249  21.313  39.486  1.00  0.00           H  
ATOM   1091 HG23 ILE    73      41.613  20.659  41.094  1.00  0.00           H  
ATOM   1092  CG1 ILE    73      42.166  23.844  39.924  1.00  0.00           C  
ATOM   1093 HG12 ILE    73      41.145  24.097  40.203  1.00  0.00           H  
ATOM   1094 HG13 ILE    73      42.871  24.590  40.284  1.00  0.00           H  
ATOM   1095  CD1 ILE    73      42.280  23.747  38.405  1.00  0.00           C  
ATOM   1096 HD11 ILE    73      41.331  23.535  37.916  1.00  0.00           H  
ATOM   1097 HD12 ILE    73      42.594  24.689  37.959  1.00  0.00           H  
ATOM   1098 HD13 ILE    73      43.061  23.092  38.025  1.00  0.00           H  
ATOM   1099  C   ILE    73      43.982  23.338  42.520  1.00  0.00           C  
ATOM   1100  O   ILE    73      44.999  23.009  41.874  1.00  0.00           O  
ATOM   1101  N   ILE    74      43.939  24.216  43.566  1.00  0.00           N  
ATOM   1102  H   ILE    74      43.071  24.283  44.080  1.00  0.00           H  
ATOM   1103  CA  ILE    74      45.175  24.572  44.190  1.00  0.00           C  
ATOM   1104  HA  ILE    74      45.773  25.096  43.448  1.00  0.00           H  
ATOM   1105  CB  ILE    74      44.858  25.578  45.351  1.00  0.00           C  
ATOM   1106  HB  ILE    74      44.184  25.134  46.082  1.00  0.00           H  
ATOM   1107  CG2 ILE    74      46.225  25.991  45.979  1.00  0.00           C  
ATOM   1108 HG21 ILE    74      46.018  26.821  46.651  1.00  0.00           H  
ATOM   1109 HG22 ILE    74      46.817  25.200  46.435  1.00  0.00           H  
ATOM   1110 HG23 ILE    74      46.753  26.562  45.218  1.00  0.00           H  
ATOM   1111  CG1 ILE    74      44.117  26.834  44.883  1.00  0.00           C  
ATOM   1112 HG12 ILE    74      44.782  27.511  44.351  1.00  0.00           H  
ATOM   1113 HG13 ILE    74      43.261  26.451  44.331  1.00  0.00           H  
ATOM   1114  CD1 ILE    74      43.457  27.675  45.915  1.00  0.00           C  
ATOM   1115 HD11 ILE    74      43.179  28.662  45.551  1.00  0.00           H  
ATOM   1116 HD12 ILE    74      42.642  27.090  46.338  1.00  0.00           H  
ATOM   1117 HD13 ILE    74      44.114  27.724  46.782  1.00  0.00           H  
ATOM   1118  C   ILE    74      45.852  23.265  44.657  1.00  0.00           C  
ATOM   1119  O   ILE    74      45.253  22.324  45.136  1.00  0.00           O  
ATOM   1120  N   GLY    75      47.106  23.083  44.323  1.00  0.00           N  
ATOM   1121  H   GLY    75      47.591  23.874  43.920  1.00  0.00           H  
ATOM   1122  CA  GLY    75      47.897  21.931  44.651  1.00  0.00           C  
ATOM   1123  HA2 GLY    75      48.918  22.294  44.559  1.00  0.00           H  
ATOM   1124  HA3 GLY    75      47.740  21.671  45.696  1.00  0.00           H  
ATOM   1125  C   GLY    75      47.661  20.761  43.728  1.00  0.00           C  
ATOM   1126  O   GLY    75      48.574  19.993  43.522  1.00  0.00           O  
ATOM   1127  N   LEU    76      46.473  20.682  43.091  1.00  0.00           N  
ATOM   1128  H   LEU    76      45.699  21.212  43.471  1.00  0.00           H  
ATOM   1129  CA  LEU    76      46.326  19.718  42.030  1.00  0.00           C  
ATOM   1130  HA  LEU    76      47.004  18.910  42.297  1.00  0.00           H  
ATOM   1131  CB  LEU    76      44.930  19.165  41.813  1.00  0.00           C  
ATOM   1132  HB2 LEU    76      44.216  19.955  41.588  1.00  0.00           H  
ATOM   1133  HB3 LEU    76      44.883  18.458  40.987  1.00  0.00           H  
ATOM   1134  CG  LEU    76      44.229  18.358  42.951  1.00  0.00           C  
ATOM   1135  HG  LEU    76      44.797  17.473  43.229  1.00  0.00           H  
ATOM   1136  CD1 LEU    76      44.189  19.038  44.359  1.00  0.00           C  
ATOM   1137 HD11 LEU    76      45.082  18.865  44.956  1.00  0.00           H  
ATOM   1138 HD12 LEU    76      44.060  20.118  44.390  1.00  0.00           H  
ATOM   1139 HD13 LEU    76      43.484  18.636  45.083  1.00  0.00           H  
ATOM   1140  CD2 LEU    76      42.864  17.968  42.544  1.00  0.00           C  
ATOM   1141 HD21 LEU    76      42.163  18.796  42.457  1.00  0.00           H  
ATOM   1142 HD22 LEU    76      42.906  17.456  41.585  1.00  0.00           H  
ATOM   1143 HD23 LEU    76      42.395  17.350  43.307  1.00  0.00           H  
ATOM   1144  C   LEU    76      46.998  20.252  40.749  1.00  0.00           C  
ATOM   1145  O   LEU    76      47.476  19.382  39.948  1.00  0.00           O  
ATOM   1146  N   MET    77      46.968  21.585  40.440  1.00  0.00           N  
ATOM   1147  H   MET    77      46.311  22.154  40.957  1.00  0.00           H  
ATOM   1148  CA  MET    77      47.317  22.059  39.054  1.00  0.00           C  
ATOM   1149  HA  MET    77      48.217  21.515  38.779  1.00  0.00           H  
ATOM   1150  CB  MET    77      46.128  21.748  38.105  1.00  0.00           C  
ATOM   1151  HB2 MET    77      45.670  20.787  38.329  1.00  0.00           H  
ATOM   1152  HB3 MET    77      45.379  22.536  38.173  1.00  0.00           H  
ATOM   1153  CG  MET    77      46.393  21.762  36.612  1.00  0.00           C  
ATOM   1154  HG2 MET    77      45.687  21.123  36.086  1.00  0.00           H  
ATOM   1155  HG3 MET    77      46.326  22.765  36.195  1.00  0.00           H  
ATOM   1156  SD  MET    77      48.134  21.334  35.932  1.00  0.00           S  
ATOM   1157  CE  MET    77      48.238  19.587  36.534  1.00  0.00           C  
ATOM   1158  HE1 MET    77      48.074  19.480  37.604  1.00  0.00           H  
ATOM   1159  HE2 MET    77      47.490  19.018  35.987  1.00  0.00           H  
ATOM   1160  HE3 MET    77      49.272  19.276  36.400  1.00  0.00           H  
ATOM   1161  C   MET    77      47.695  23.526  39.011  1.00  0.00           C  
ATOM   1162  O   MET    77      48.133  24.068  38.010  1.00  0.00           O  
ATOM   1163  N   VAL    78      47.708  24.235  40.195  1.00  0.00           N  
ATOM   1164  H   VAL    78      47.712  23.763  41.089  1.00  0.00           H  
ATOM   1165  CA  VAL    78      48.131  25.663  40.274  1.00  0.00           C  
ATOM   1166  HA  VAL    78      48.871  25.951  39.531  1.00  0.00           H  
ATOM   1167  CB  VAL    78      46.944  26.673  40.067  1.00  0.00           C  
ATOM   1168  HB  VAL    78      47.322  27.663  40.314  1.00  0.00           H  
ATOM   1169  CG1 VAL    78      46.390  26.762  38.685  1.00  0.00           C  
ATOM   1170 HG11 VAL    78      45.988  25.807  38.353  1.00  0.00           H  
ATOM   1171 HG12 VAL    78      45.570  27.475  38.630  1.00  0.00           H  
ATOM   1172 HG13 VAL    78      47.206  26.987  38.001  1.00  0.00           H  
ATOM   1173  CG2 VAL    78      45.851  26.428  41.000  1.00  0.00           C  
ATOM   1174 HG21 VAL    78      46.123  26.701  42.018  1.00  0.00           H  
ATOM   1175 HG22 VAL    78      45.019  27.042  40.661  1.00  0.00           H  
ATOM   1176 HG23 VAL    78      45.589  25.374  40.945  1.00  0.00           H  
ATOM   1177  C   VAL    78      48.694  25.911  41.684  1.00  0.00           C  
ATOM   1178  O   VAL    78      48.448  25.052  42.603  1.00  0.00           O  
ATOM   1179  N   GLY    79      49.412  27.008  41.922  1.00  0.00           N  
ATOM   1180  H   GLY    79      49.765  27.561  41.152  1.00  0.00           H  
ATOM   1181  CA  GLY    79      49.571  27.450  43.253  1.00  0.00           C  
ATOM   1182  HA2 GLY    79      49.626  26.635  43.971  1.00  0.00           H  
ATOM   1183  HA3 GLY    79      50.481  28.010  43.454  1.00  0.00           H  
ATOM   1184  C   GLY    79      48.648  28.525  43.667  1.00  0.00           C  
ATOM   1185  O   GLY    79      47.839  29.095  42.926  1.00  0.00           O  
ATOM   1186  N   GLY    80      48.763  28.879  44.950  1.00  0.00           N  
ATOM   1187  H   GLY    80      49.428  28.381  45.526  1.00  0.00           H  
ATOM   1188  CA  GLY    80      47.783  29.707  45.556  1.00  0.00           C  
ATOM   1189  HA2 GLY    80      46.810  29.283  45.314  1.00  0.00           H  
ATOM   1190  HA3 GLY    80      47.999  29.733  46.621  1.00  0.00           H  
ATOM   1191  C   GLY    80      47.808  31.130  44.953  1.00  0.00           C  
ATOM   1192  O   GLY    80      46.854  31.912  45.088  1.00  0.00           O  
ATOM   1193  N   VAL    81      48.946  31.544  44.213  1.00  0.00           N  
ATOM   1194  H   VAL    81      49.506  30.820  43.784  1.00  0.00           H  
ATOM   1195  CA  VAL    81      49.057  32.876  43.526  1.00  0.00           C  
ATOM   1196  HA  VAL    81      49.162  33.667  44.265  1.00  0.00           H  
ATOM   1197  CB  VAL    81      50.402  33.026  42.739  1.00  0.00           C  
ATOM   1198  HB  VAL    81      50.439  33.963  42.187  1.00  0.00           H  
ATOM   1199  CG1 VAL    81      51.569  33.217  43.658  1.00  0.00           C  
ATOM   1200 HG11 VAL    81      51.896  32.332  44.200  1.00  0.00           H  
ATOM   1201 HG12 VAL    81      52.483  33.488  43.132  1.00  0.00           H  
ATOM   1202 HG13 VAL    81      51.377  34.005  44.383  1.00  0.00           H  
ATOM   1203  CG2 VAL    81      50.486  31.887  41.689  1.00  0.00           C  
ATOM   1204 HG21 VAL    81      51.147  32.126  40.857  1.00  0.00           H  
ATOM   1205 HG22 VAL    81      50.955  30.996  42.102  1.00  0.00           H  
ATOM   1206 HG23 VAL    81      49.509  31.623  41.289  1.00  0.00           H  
ATOM   1207  C   VAL    81      47.843  33.226  42.644  1.00  0.00           C  
ATOM   1208  O   VAL    81      47.489  34.412  42.507  1.00  0.00           O  
ATOM   1209  N   VAL    82      47.059  32.309  42.103  1.00  0.00           N  
ATOM   1210  H   VAL    82      47.227  31.319  42.222  1.00  0.00           H  
ATOM   1211  CA  VAL    82      45.870  32.519  41.329  1.00  0.00           C  
ATOM   1212  HA  VAL    82      46.077  33.186  40.495  1.00  0.00           H  
ATOM   1213  CB  VAL    82      45.406  31.230  40.738  1.00  0.00           C  
ATOM   1214  HB  VAL    82      44.589  31.468  40.059  1.00  0.00           H  
ATOM   1215  CG1 VAL    82      46.384  30.546  39.803  1.00  0.00           C  
ATOM   1216 HG11 VAL    82      45.893  29.991  39.007  1.00  0.00           H  
ATOM   1217 HG12 VAL    82      47.021  31.287  39.324  1.00  0.00           H  
ATOM   1218 HG13 VAL    82      47.050  29.962  40.435  1.00  0.00           H  
ATOM   1219  CG2 VAL    82      44.815  30.313  41.743  1.00  0.00           C  
ATOM   1220 HG21 VAL    82      44.962  29.263  41.495  1.00  0.00           H  
ATOM   1221 HG22 VAL    82      45.328  30.358  42.702  1.00  0.00           H  
ATOM   1222 HG23 VAL    82      43.752  30.447  41.932  1.00  0.00           H  
ATOM   1223  C   VAL    82      44.673  33.115  42.068  1.00  0.00           C  
ATOM   1224  O   VAL    82      43.651  33.425  41.486  1.00  0.00           O  
ATOM   1225  N   ILE    83      44.804  33.423  43.382  1.00  0.00           N  
ATOM   1226  H   ILE    83      45.539  32.926  43.866  1.00  0.00           H  
ATOM   1227  CA  ILE    83      43.664  33.908  44.178  1.00  0.00           C  
ATOM   1228  HA  ILE    83      43.152  34.669  43.593  1.00  0.00           H  
ATOM   1229  CB  ILE    83      42.715  32.720  44.559  1.00  0.00           C  
ATOM   1230  HB  ILE    83      42.492  32.124  43.676  1.00  0.00           H  
ATOM   1231  CG2 ILE    83      43.292  31.750  45.627  1.00  0.00           C  
ATOM   1232 HG21 ILE    83      44.282  31.387  45.359  1.00  0.00           H  
ATOM   1233 HG22 ILE    83      43.445  32.105  46.644  1.00  0.00           H  
ATOM   1234 HG23 ILE    83      42.738  30.815  45.668  1.00  0.00           H  
ATOM   1235  CG1 ILE    83      41.357  33.356  44.893  1.00  0.00           C  
ATOM   1236 HG12 ILE    83      41.398  33.752  45.906  1.00  0.00           H  
ATOM   1237 HG13 ILE    83      41.035  34.192  44.275  1.00  0.00           H  
ATOM   1238  CD1 ILE    83      40.179  32.415  44.772  1.00  0.00           C  
ATOM   1239 HD11 ILE    83      40.063  32.195  43.713  1.00  0.00           H  
ATOM   1240 HD12 ILE    83      40.248  31.465  45.299  1.00  0.00           H  
ATOM   1241 HD13 ILE    83      39.323  32.955  45.172  1.00  0.00           H  
ATOM   1242  C   ILE    83      44.195  34.706  45.436  1.00  0.00           C  
ATOM   1243  O   ILE    83      43.351  35.172  46.231  1.00  0.00           O  
ATOM   1244  N   ALA    84      45.510  34.875  45.640  1.00  0.00           N  
ATOM   1245  H   ALA    84      46.049  34.414  44.920  1.00  0.00           H  
ATOM   1246  CA  ALA    84      45.879  36.203  46.241  1.00  0.00           C  
ATOM   1247  HA  ALA    84      45.425  36.184  47.229  1.00  0.00           H  
ATOM   1248  CB  ALA    84      47.363  36.371  46.172  1.00  0.00           C  
ATOM   1249  HB1 ALA    84      47.636  37.381  46.472  1.00  0.00           H  
ATOM   1250  HB2 ALA    84      47.880  35.636  46.786  1.00  0.00           H  
ATOM   1251  HB3 ALA    84      47.716  36.344  45.143  1.00  0.00           H  
ATOM   1252  C   ALA    84      45.217  37.354  45.541  1.00  0.00           C  
ATOM   1253  O   ALA    84      44.964  37.306  44.335  1.00  0.00           O  
ATOM   1254  OXT ALA    84      45.054  38.365  46.240  1.00  0.00           O  
TER    1255      ALA    84 
END   
