# Supplementary material for: Exploring Structural Insights of Aβ42 and α-Synuclein Monomers and Heterodimer: A Comparative Study Using Implicit and Explicit Solvent Simulations
Source: J Phys Chem B. 2024 May 3;128(19):4655–69. doi: 10.1021/acs.jpcb.4c00503 (PMC11103699; doi:10.1021/acs.jpcb.4c00503)
Supplement: Supplementary file 3 — jp4c00503_si_003.zip [file jp4c00503_si_003.zip › rep/9_ab42_dimer_2_FINAL2.pdb]

CRYST1   67.051   60.560   66.351  90.00  90.00  90.00               1
ATOM      1  N   ASP     1      57.016  45.280  30.369  1.00  0.00           N  
ATOM      2  H1  ASP     1      57.987  45.461  30.057  1.00  0.00           H  
ATOM      3  H2  ASP     1      56.414  46.073  30.084  1.00  0.00           H  
ATOM      4  H3  ASP     1      56.663  44.403  29.946  1.00  0.00           H  
ATOM      5  CA  ASP     1      56.834  45.083  31.857  1.00  0.00           C  
ATOM      6  HA  ASP     1      57.576  44.323  32.087  1.00  0.00           H  
ATOM      7  CB  ASP     1      57.149  46.407  32.589  1.00  0.00           C  
ATOM      8  HB2 ASP     1      56.961  46.161  33.632  1.00  0.00           H  
ATOM      9  HB3 ASP     1      58.173  46.663  32.324  1.00  0.00           H  
ATOM     10  CG  ASP     1      56.274  47.576  32.057  1.00  0.00           C  
ATOM     11  OD1 ASP     1      55.595  47.393  31.034  1.00  0.00           O  
ATOM     12  OD2 ASP     1      56.307  48.607  32.716  1.00  0.00           O  
ATOM     13  C   ASP     1      55.410  44.507  32.132  1.00  0.00           C  
ATOM     14  O   ASP     1      54.709  44.212  31.158  1.00  0.00           O  
ATOM     15  N   ALA     2      55.003  44.217  33.413  1.00  0.00           N  
ATOM     16  H   ALA     2      55.557  44.494  34.212  1.00  0.00           H  
ATOM     17  CA  ALA     2      53.635  43.744  33.732  1.00  0.00           C  
ATOM     18  HA  ALA     2      53.527  42.696  33.463  1.00  0.00           H  
ATOM     19  CB  ALA     2      53.499  43.875  35.238  1.00  0.00           C  
ATOM     20  HB1 ALA     2      52.651  43.403  35.730  1.00  0.00           H  
ATOM     21  HB2 ALA     2      54.408  43.533  35.729  1.00  0.00           H  
ATOM     22  HB3 ALA     2      53.465  44.951  35.394  1.00  0.00           H  
ATOM     23  C   ALA     2      52.586  44.627  33.033  1.00  0.00           C  
ATOM     24  O   ALA     2      51.743  44.125  32.308  1.00  0.00           O  
ATOM     25  N   GLU     3      52.782  45.900  33.112  1.00  0.00           N  
ATOM     26  H   GLU     3      53.506  46.308  33.687  1.00  0.00           H  
ATOM     27  CA  GLU     3      51.935  46.850  32.392  1.00  0.00           C  
ATOM     28  HA  GLU     3      50.960  46.657  32.833  1.00  0.00           H  
ATOM     29  CB  GLU     3      52.309  48.262  32.725  1.00  0.00           C  
ATOM     30  HB2 GLU     3      53.395  48.315  32.681  1.00  0.00           H  
ATOM     31  HB3 GLU     3      51.862  48.841  31.920  1.00  0.00           H  
ATOM     32  CG  GLU     3      51.858  48.931  33.973  1.00  0.00           C  
ATOM     33  HG2 GLU     3      51.899  48.159  34.739  1.00  0.00           H  
ATOM     34  HG3 GLU     3      52.517  49.763  34.214  1.00  0.00           H  
ATOM     35  CD  GLU     3      50.435  49.423  34.006  1.00  0.00           C  
ATOM     36  OE1 GLU     3      50.225  50.686  33.857  1.00  0.00           O  
ATOM     37  OE2 GLU     3      49.530  48.638  34.152  1.00  0.00           O  
ATOM     38  C   GLU     3      51.777  46.599  30.912  1.00  0.00           C  
ATOM     39  O   GLU     3      50.744  46.955  30.338  1.00  0.00           O  
ATOM     40  N   PHE     4      52.740  46.059  30.216  1.00  0.00           N  
ATOM     41  H   PHE     4      53.600  45.949  30.737  1.00  0.00           H  
ATOM     42  CA  PHE     4      52.756  45.925  28.798  1.00  0.00           C  
ATOM     43  HA  PHE     4      52.021  46.589  28.348  1.00  0.00           H  
ATOM     44  CB  PHE     4      54.133  46.261  28.188  1.00  0.00           C  
ATOM     45  HB2 PHE     4      54.509  47.255  28.421  1.00  0.00           H  
ATOM     46  HB3 PHE     4      54.808  45.625  28.758  1.00  0.00           H  
ATOM     47  CG  PHE     4      54.146  46.071  26.701  1.00  0.00           C  
ATOM     48  CD1 PHE     4      53.543  47.080  25.912  1.00  0.00           C  
ATOM     49  HD1 PHE     4      52.995  47.891  26.376  1.00  0.00           H  
ATOM     50  CE1 PHE     4      53.452  46.927  24.520  1.00  0.00           C  
ATOM     51  HE1 PHE     4      52.836  47.492  23.830  1.00  0.00           H  
ATOM     52  CZ  PHE     4      54.099  45.881  23.956  1.00  0.00           C  
ATOM     53  HZ  PHE     4      54.143  45.774  22.879  1.00  0.00           H  
ATOM     54  CE2 PHE     4      54.813  44.934  24.748  1.00  0.00           C  
ATOM     55  HE2 PHE     4      55.361  44.142  24.252  1.00  0.00           H  
ATOM     56  CD2 PHE     4      54.966  45.130  26.104  1.00  0.00           C  
ATOM     57  HD2 PHE     4      55.612  44.435  26.627  1.00  0.00           H  
ATOM     58  C   PHE     4      52.301  44.456  28.410  1.00  0.00           C  
ATOM     59  O   PHE     4      51.733  44.293  27.313  1.00  0.00           O  
ATOM     60  N   ARG     5      52.438  43.468  29.348  1.00  0.00           N  
ATOM     61  H   ARG     5      53.001  43.687  30.160  1.00  0.00           H  
ATOM     62  CA  ARG     5      51.590  42.258  29.207  1.00  0.00           C  
ATOM     63  HA  ARG     5      51.792  41.732  28.277  1.00  0.00           H  
ATOM     64  CB  ARG     5      51.812  41.292  30.377  1.00  0.00           C  
ATOM     65  HB2 ARG     5      51.509  41.695  31.341  1.00  0.00           H  
ATOM     66  HB3 ARG     5      51.126  40.474  30.168  1.00  0.00           H  
ATOM     67  CG  ARG     5      53.272  40.887  30.391  1.00  0.00           C  
ATOM     68  HG2 ARG     5      53.808  41.001  29.450  1.00  0.00           H  
ATOM     69  HG3 ARG     5      53.662  41.508  31.195  1.00  0.00           H  
ATOM     70  CD  ARG     5      53.520  39.459  30.942  1.00  0.00           C  
ATOM     71  HD2 ARG     5      53.342  38.786  30.106  1.00  0.00           H  
ATOM     72  HD3 ARG     5      54.538  39.405  31.320  1.00  0.00           H  
ATOM     73  NE  ARG     5      52.684  39.096  32.112  1.00  0.00           N  
ATOM     74  HE  ARG     5      51.702  39.378  32.103  1.00  0.00           H  
ATOM     75  CZ  ARG     5      53.037  38.404  33.237  1.00  0.00           C  
ATOM     76  NH1 ARG     5      54.257  38.040  33.513  1.00  0.00           N  
ATOM     77 HH11 ARG     5      55.036  38.628  33.213  1.00  0.00           H  
ATOM     78 HH12 ARG     5      54.350  37.354  34.264  1.00  0.00           H  
ATOM     79  NH2 ARG     5      52.162  38.026  34.090  1.00  0.00           N  
ATOM     80 HH21 ARG     5      51.175  38.268  33.998  1.00  0.00           H  
ATOM     81 HH22 ARG     5      52.422  37.498  34.925  1.00  0.00           H  
ATOM     82  C   ARG     5      50.052  42.665  29.385  1.00  0.00           C  
ATOM     83  O   ARG     5      49.215  42.099  28.633  1.00  0.00           O  
ATOM     84  N   HID     6      49.724  43.655  30.229  1.00  0.00           N  
ATOM     85  H   HID     6      50.451  44.096  30.776  1.00  0.00           H  
ATOM     86  CA  HID     6      48.332  44.142  30.327  1.00  0.00           C  
ATOM     87  HA  HID     6      47.566  43.376  30.420  1.00  0.00           H  
ATOM     88  CB  HID     6      48.140  44.906  31.566  1.00  0.00           C  
ATOM     89  HB2 HID     6      48.879  45.701  31.640  1.00  0.00           H  
ATOM     90  HB3 HID     6      47.147  45.351  31.596  1.00  0.00           H  
ATOM     91  CG  HID     6      48.300  44.029  32.743  1.00  0.00           C  
ATOM     92  ND1 HID     6      47.471  42.952  33.042  1.00  0.00           N  
ATOM     93  HD1 HID     6      46.744  42.574  32.424  1.00  0.00           H  
ATOM     94  CE1 HID     6      47.665  42.606  34.330  1.00  0.00           C  
ATOM     95  HE1 HID     6      47.136  41.871  34.915  1.00  0.00           H  
ATOM     96  NE2 HID     6      48.589  43.428  34.875  1.00  0.00           N  
ATOM     97  CD2 HID     6      49.083  44.248  33.913  1.00  0.00           C  
ATOM     98  HD2 HID     6      49.923  44.926  34.055  1.00  0.00           H  
ATOM     99  C   HID     6      47.969  44.916  29.039  1.00  0.00           C  
ATOM    100  O   HID     6      46.874  44.692  28.457  1.00  0.00           O  
ATOM    101  N   ASP     7      48.835  45.904  28.580  1.00  0.00           N  
ATOM    102  H   ASP     7      49.778  45.931  28.944  1.00  0.00           H  
ATOM    103  CA  ASP     7      48.574  46.681  27.362  1.00  0.00           C  
ATOM    104  HA  ASP     7      47.593  47.140  27.471  1.00  0.00           H  
ATOM    105  CB  ASP     7      49.616  47.709  27.115  1.00  0.00           C  
ATOM    106  HB2 ASP     7      49.738  48.299  28.021  1.00  0.00           H  
ATOM    107  HB3 ASP     7      50.593  47.299  26.868  1.00  0.00           H  
ATOM    108  CG  ASP     7      49.151  48.806  26.169  1.00  0.00           C  
ATOM    109  OD1 ASP     7      49.688  49.025  25.054  1.00  0.00           O  
ATOM    110  OD2 ASP     7      48.140  49.481  26.421  1.00  0.00           O  
ATOM    111  C   ASP     7      48.436  45.824  26.152  1.00  0.00           C  
ATOM    112  O   ASP     7      47.541  45.997  25.324  1.00  0.00           O  
ATOM    113  N   SER     8      49.203  44.679  26.054  1.00  0.00           N  
ATOM    114  H   SER     8      49.754  44.385  26.849  1.00  0.00           H  
ATOM    115  CA  SER     8      49.150  43.858  24.880  1.00  0.00           C  
ATOM    116  HA  SER     8      49.103  44.481  23.990  1.00  0.00           H  
ATOM    117  CB  SER     8      50.370  42.944  24.633  1.00  0.00           C  
ATOM    118  HB2 SER     8      50.467  42.250  25.465  1.00  0.00           H  
ATOM    119  HB3 SER     8      50.359  42.471  23.653  1.00  0.00           H  
ATOM    120  OG  SER     8      51.453  43.813  24.696  1.00  0.00           O  
ATOM    121  HG  SER     8      51.487  44.170  25.597  1.00  0.00           H  
ATOM    122  C   SER     8      47.924  42.921  24.837  1.00  0.00           C  
ATOM    123  O   SER     8      47.550  42.522  23.757  1.00  0.00           O  
ATOM    124  N   GLY     9      47.319  42.622  26.038  1.00  0.00           N  
ATOM    125  H   GLY     9      47.544  43.098  26.902  1.00  0.00           H  
ATOM    126  CA  GLY     9      46.281  41.587  26.032  1.00  0.00           C  
ATOM    127  HA2 GLY     9      45.559  41.790  26.819  1.00  0.00           H  
ATOM    128  HA3 GLY     9      45.776  41.541  25.070  1.00  0.00           H  
ATOM    129  C   GLY     9      46.883  40.201  26.254  1.00  0.00           C  
ATOM    130  O   GLY     9      46.302  39.235  25.828  1.00  0.00           O  
ATOM    131  N   TYR    10      47.974  40.032  26.966  1.00  0.00           N  
ATOM    132  H   TYR    10      48.512  40.790  27.364  1.00  0.00           H  
ATOM    133  CA  TYR    10      48.754  38.765  26.972  1.00  0.00           C  
ATOM    134  HA  TYR    10      48.769  38.267  26.005  1.00  0.00           H  
ATOM    135  CB  TYR    10      50.159  39.083  27.360  1.00  0.00           C  
ATOM    136  HB2 TYR    10      50.507  39.851  26.672  1.00  0.00           H  
ATOM    137  HB3 TYR    10      50.269  39.633  28.293  1.00  0.00           H  
ATOM    138  CG  TYR    10      51.013  37.953  27.379  1.00  0.00           C  
ATOM    139  CD1 TYR    10      51.357  37.331  26.158  1.00  0.00           C  
ATOM    140  HD1 TYR    10      51.345  37.931  25.256  1.00  0.00           H  
ATOM    141  CE1 TYR    10      52.014  36.131  26.099  1.00  0.00           C  
ATOM    142  HE1 TYR    10      52.248  35.639  25.163  1.00  0.00           H  
ATOM    143  CZ  TYR    10      52.319  35.445  27.289  1.00  0.00           C  
ATOM    144  OH  TYR    10      52.819  34.187  27.187  1.00  0.00           O  
ATOM    145  HH  TYR    10      52.988  33.864  26.289  1.00  0.00           H  
ATOM    146  CE2 TYR    10      51.893  35.966  28.506  1.00  0.00           C  
ATOM    147  HE2 TYR    10      52.102  35.408  29.411  1.00  0.00           H  
ATOM    148  CD2 TYR    10      51.225  37.223  28.555  1.00  0.00           C  
ATOM    149  HD2 TYR    10      50.825  37.549  29.507  1.00  0.00           H  
ATOM    150  C   TYR    10      48.175  37.806  28.027  1.00  0.00           C  
ATOM    151  O   TYR    10      48.356  36.636  27.932  1.00  0.00           O  
ATOM    152  N   GLU    11      47.465  38.443  29.013  1.00  0.00           N  
ATOM    153  H   GLU    11      47.063  39.333  28.752  1.00  0.00           H  
ATOM    154  CA  GLU    11      47.239  37.736  30.265  1.00  0.00           C  
ATOM    155  HA  GLU    11      48.152  37.229  30.568  1.00  0.00           H  
ATOM    156  CB  GLU    11      46.879  38.699  31.485  1.00  0.00           C  
ATOM    157  HB2 GLU    11      46.033  39.300  31.159  1.00  0.00           H  
ATOM    158  HB3 GLU    11      46.506  38.023  32.252  1.00  0.00           H  
ATOM    159  CG  GLU    11      47.872  39.720  32.022  1.00  0.00           C  
ATOM    160  HG2 GLU    11      48.227  40.339  31.200  1.00  0.00           H  
ATOM    161  HG3 GLU    11      47.271  40.256  32.754  1.00  0.00           H  
ATOM    162  CD  GLU    11      49.059  39.131  32.658  1.00  0.00           C  
ATOM    163  OE1 GLU    11      49.155  39.031  33.933  1.00  0.00           O  
ATOM    164  OE2 GLU    11      49.915  38.572  31.924  1.00  0.00           O  
ATOM    165  C   GLU    11      46.312  36.547  30.068  1.00  0.00           C  
ATOM    166  O   GLU    11      46.433  35.614  30.842  1.00  0.00           O  
ATOM    167  N   VAL    12      45.586  36.485  28.945  1.00  0.00           N  
ATOM    168  H   VAL    12      45.527  37.374  28.467  1.00  0.00           H  
ATOM    169  CA  VAL    12      44.580  35.505  28.751  1.00  0.00           C  
ATOM    170  HA  VAL    12      44.038  35.461  29.693  1.00  0.00           H  
ATOM    171  CB  VAL    12      43.513  35.919  27.706  1.00  0.00           C  
ATOM    172  HB  VAL    12      42.818  35.083  27.658  1.00  0.00           H  
ATOM    173  CG1 VAL    12      42.883  37.260  28.019  1.00  0.00           C  
ATOM    174 HG11 VAL    12      41.951  37.500  27.510  1.00  0.00           H  
ATOM    175 HG12 VAL    12      42.706  37.346  29.089  1.00  0.00           H  
ATOM    176 HG13 VAL    12      43.610  38.029  27.766  1.00  0.00           H  
ATOM    177  CG2 VAL    12      44.007  36.061  26.269  1.00  0.00           C  
ATOM    178 HG21 VAL    12      44.524  35.173  25.910  1.00  0.00           H  
ATOM    179 HG22 VAL    12      43.250  36.285  25.520  1.00  0.00           H  
ATOM    180 HG23 VAL    12      44.739  36.864  26.214  1.00  0.00           H  
ATOM    181  C   VAL    12      45.089  34.114  28.521  1.00  0.00           C  
ATOM    182  O   VAL    12      44.470  33.120  28.912  1.00  0.00           O  
ATOM    183  N   HID    13      46.399  34.067  28.145  1.00  0.00           N  
ATOM    184  H   HID    13      46.936  34.915  28.018  1.00  0.00           H  
ATOM    185  CA  HID    13      46.914  32.754  27.698  1.00  0.00           C  
ATOM    186  HA  HID    13      46.137  32.337  27.061  1.00  0.00           H  
ATOM    187  CB  HID    13      48.266  32.852  26.937  1.00  0.00           C  
ATOM    188  HB2 HID    13      48.999  33.226  27.649  1.00  0.00           H  
ATOM    189  HB3 HID    13      48.557  31.875  26.558  1.00  0.00           H  
ATOM    190  CG  HID    13      48.214  33.711  25.739  1.00  0.00           C  
ATOM    191  ND1 HID    13      48.836  34.943  25.558  1.00  0.00           N  
ATOM    192  HD1 HID    13      49.618  35.276  26.134  1.00  0.00           H  
ATOM    193  CE1 HID    13      48.290  35.544  24.459  1.00  0.00           C  
ATOM    194  HE1 HID    13      48.598  36.418  23.906  1.00  0.00           H  
ATOM    195  NE2 HID    13      47.385  34.772  23.936  1.00  0.00           N  
ATOM    196  CD2 HID    13      47.228  33.698  24.804  1.00  0.00           C  
ATOM    197  HD2 HID    13      46.423  32.967  24.763  1.00  0.00           H  
ATOM    198  C   HID    13      47.109  31.773  28.909  1.00  0.00           C  
ATOM    199  O   HID    13      46.679  30.693  28.889  1.00  0.00           O  
ATOM    200  N   HID    14      47.709  32.291  29.997  1.00  0.00           N  
ATOM    201  H   HID    14      47.976  33.264  29.928  1.00  0.00           H  
ATOM    202  CA  HID    14      47.849  31.534  31.234  1.00  0.00           C  
ATOM    203  HA  HID    14      48.237  30.552  30.973  1.00  0.00           H  
ATOM    204  CB  HID    14      48.859  32.293  32.071  1.00  0.00           C  
ATOM    205  HB2 HID    14      49.669  32.500  31.375  1.00  0.00           H  
ATOM    206  HB3 HID    14      48.383  33.213  32.407  1.00  0.00           H  
ATOM    207  CG  HID    14      49.277  31.460  33.246  1.00  0.00           C  
ATOM    208  ND1 HID    14      48.519  31.271  34.370  1.00  0.00           N  
ATOM    209  HD1 HID    14      47.716  31.883  34.554  1.00  0.00           H  
ATOM    210  CE1 HID    14      49.300  30.628  35.309  1.00  0.00           C  
ATOM    211  HE1 HID    14      49.054  30.375  36.328  1.00  0.00           H  
ATOM    212  NE2 HID    14      50.418  30.249  34.717  1.00  0.00           N  
ATOM    213  CD2 HID    14      50.379  30.728  33.490  1.00  0.00           C  
ATOM    214  HD2 HID    14      51.257  30.790  32.850  1.00  0.00           H  
ATOM    215  C   HID    14      46.463  31.556  31.931  1.00  0.00           C  
ATOM    216  O   HID    14      46.113  30.556  32.534  1.00  0.00           O  
ATOM    217  N   GLN    15      45.645  32.609  31.709  1.00  0.00           N  
ATOM    218  H   GLN    15      45.957  33.231  30.975  1.00  0.00           H  
ATOM    219  CA  GLN    15      44.195  32.536  32.206  1.00  0.00           C  
ATOM    220  HA  GLN    15      44.298  32.447  33.285  1.00  0.00           H  
ATOM    221  CB  GLN    15      43.405  33.840  31.872  1.00  0.00           C  
ATOM    222  HB2 GLN    15      44.202  34.581  31.845  1.00  0.00           H  
ATOM    223  HB3 GLN    15      42.930  33.740  30.898  1.00  0.00           H  
ATOM    224  CG  GLN    15      42.279  34.148  32.829  1.00  0.00           C  
ATOM    225  HG2 GLN    15      41.601  33.308  32.690  1.00  0.00           H  
ATOM    226  HG3 GLN    15      42.574  34.026  33.869  1.00  0.00           H  
ATOM    227  CD  GLN    15      41.607  35.450  32.554  1.00  0.00           C  
ATOM    228  OE1 GLN    15      42.093  36.314  31.848  1.00  0.00           O  
ATOM    229  NE2 GLN    15      40.567  35.773  33.240  1.00  0.00           N  
ATOM    230 HE21 GLN    15      40.118  36.665  33.082  1.00  0.00           H  
ATOM    231 HE22 GLN    15      40.128  35.253  33.988  1.00  0.00           H  
ATOM    232  C   GLN    15      43.329  31.346  31.898  1.00  0.00           C  
ATOM    233  O   GLN    15      42.634  30.743  32.714  1.00  0.00           O  
ATOM    234  N   LYS    16      43.485  30.881  30.646  1.00  0.00           N  
ATOM    235  H   LYS    16      43.995  31.436  29.973  1.00  0.00           H  
ATOM    236  CA  LYS    16      42.683  29.747  30.159  1.00  0.00           C  
ATOM    237  HA  LYS    16      41.675  29.835  30.557  1.00  0.00           H  
ATOM    238  CB  LYS    16      42.565  29.860  28.587  1.00  0.00           C  
ATOM    239  HB2 LYS    16      43.464  30.259  28.123  1.00  0.00           H  
ATOM    240  HB3 LYS    16      42.244  28.939  28.104  1.00  0.00           H  
ATOM    241  CG  LYS    16      41.569  30.996  28.251  1.00  0.00           C  
ATOM    242  HG2 LYS    16      40.600  30.516  28.372  1.00  0.00           H  
ATOM    243  HG3 LYS    16      41.661  31.759  29.021  1.00  0.00           H  
ATOM    244  CD  LYS    16      41.643  31.641  26.864  1.00  0.00           C  
ATOM    245  HD2 LYS    16      40.998  32.511  26.971  1.00  0.00           H  
ATOM    246  HD3 LYS    16      42.648  32.022  26.693  1.00  0.00           H  
ATOM    247  CE  LYS    16      41.211  30.744  25.725  1.00  0.00           C  
ATOM    248  HE2 LYS    16      41.295  31.277  24.782  1.00  0.00           H  
ATOM    249  HE3 LYS    16      41.807  29.839  25.631  1.00  0.00           H  
ATOM    250  NZ  LYS    16      39.788  30.345  25.841  1.00  0.00           N  
ATOM    251  HZ1 LYS    16      39.772  29.673  26.630  1.00  0.00           H  
ATOM    252  HZ2 LYS    16      39.176  31.169  25.974  1.00  0.00           H  
ATOM    253  HZ3 LYS    16      39.536  29.817  24.987  1.00  0.00           H  
ATOM    254  C   LYS    16      43.220  28.378  30.497  1.00  0.00           C  
ATOM    255  O   LYS    16      42.417  27.565  30.868  1.00  0.00           O  
ATOM    256  N   LEU    17      44.571  28.221  30.501  1.00  0.00           N  
ATOM    257  H   LEU    17      45.188  28.879  30.044  1.00  0.00           H  
ATOM    258  CA  LEU    17      45.236  27.126  31.174  1.00  0.00           C  
ATOM    259  HA  LEU    17      45.106  26.175  30.662  1.00  0.00           H  
ATOM    260  CB  LEU    17      46.726  27.443  31.144  1.00  0.00           C  
ATOM    261  HB2 LEU    17      46.942  27.696  30.108  1.00  0.00           H  
ATOM    262  HB3 LEU    17      46.927  28.427  31.562  1.00  0.00           H  
ATOM    263  CG  LEU    17      47.744  26.507  31.687  1.00  0.00           C  
ATOM    264  HG  LEU    17      48.624  26.708  31.080  1.00  0.00           H  
ATOM    265  CD1 LEU    17      48.130  26.786  33.087  1.00  0.00           C  
ATOM    266 HD11 LEU    17      47.393  26.515  33.840  1.00  0.00           H  
ATOM    267 HD12 LEU    17      49.042  26.269  33.378  1.00  0.00           H  
ATOM    268 HD13 LEU    17      48.236  27.860  33.227  1.00  0.00           H  
ATOM    269  CD2 LEU    17      47.455  25.026  31.600  1.00  0.00           C  
ATOM    270 HD21 LEU    17      46.723  24.746  32.356  1.00  0.00           H  
ATOM    271 HD22 LEU    17      47.185  24.733  30.588  1.00  0.00           H  
ATOM    272 HD23 LEU    17      48.341  24.446  31.849  1.00  0.00           H  
ATOM    273  C   LEU    17      44.760  26.979  32.585  1.00  0.00           C  
ATOM    274  O   LEU    17      44.607  25.809  33.073  1.00  0.00           O  
ATOM    275  N   VAL    18      44.599  28.057  33.362  1.00  0.00           N  
ATOM    276  H   VAL    18      45.068  28.892  33.038  1.00  0.00           H  
ATOM    277  CA  VAL    18      44.158  27.884  34.720  1.00  0.00           C  
ATOM    278  HA  VAL    18      44.686  27.012  35.100  1.00  0.00           H  
ATOM    279  CB  VAL    18      44.491  29.110  35.581  1.00  0.00           C  
ATOM    280  HB  VAL    18      44.079  29.963  35.045  1.00  0.00           H  
ATOM    281  CG1 VAL    18      43.926  29.272  37.014  1.00  0.00           C  
ATOM    282 HG11 VAL    18      42.853  29.215  37.183  1.00  0.00           H  
ATOM    283 HG12 VAL    18      44.272  28.636  37.827  1.00  0.00           H  
ATOM    284 HG13 VAL    18      44.315  30.274  37.188  1.00  0.00           H  
ATOM    285  CG2 VAL    18      46.022  29.207  35.693  1.00  0.00           C  
ATOM    286 HG21 VAL    18      46.383  30.147  36.106  1.00  0.00           H  
ATOM    287 HG22 VAL    18      46.507  28.328  36.111  1.00  0.00           H  
ATOM    288 HG23 VAL    18      46.430  29.234  34.684  1.00  0.00           H  
ATOM    289  C   VAL    18      42.733  27.507  34.793  1.00  0.00           C  
ATOM    290  O   VAL    18      42.330  26.607  35.569  1.00  0.00           O  
ATOM    291  N   PHE    19      41.827  28.098  33.967  1.00  0.00           N  
ATOM    292  H   PHE    19      42.077  28.876  33.370  1.00  0.00           H  
ATOM    293  CA  PHE    19      40.451  27.762  33.994  1.00  0.00           C  
ATOM    294  HA  PHE    19      40.053  27.989  34.981  1.00  0.00           H  
ATOM    295  CB  PHE    19      39.670  28.578  32.914  1.00  0.00           C  
ATOM    296  HB2 PHE    19      39.860  29.644  33.015  1.00  0.00           H  
ATOM    297  HB3 PHE    19      39.996  28.153  31.967  1.00  0.00           H  
ATOM    298  CG  PHE    19      38.226  28.376  32.980  1.00  0.00           C  
ATOM    299  CD1 PHE    19      37.557  28.174  31.763  1.00  0.00           C  
ATOM    300  HD1 PHE    19      38.140  28.198  30.850  1.00  0.00           H  
ATOM    301  CE1 PHE    19      36.132  27.947  31.690  1.00  0.00           C  
ATOM    302  HE1 PHE    19      35.658  27.874  30.719  1.00  0.00           H  
ATOM    303  CZ  PHE    19      35.416  28.104  32.905  1.00  0.00           C  
ATOM    304  HZ  PHE    19      34.335  28.165  32.903  1.00  0.00           H  
ATOM    305  CE2 PHE    19      36.155  28.274  34.077  1.00  0.00           C  
ATOM    306  HE2 PHE    19      35.610  28.469  34.993  1.00  0.00           H  
ATOM    307  CD2 PHE    19      37.466  28.473  34.157  1.00  0.00           C  
ATOM    308  HD2 PHE    19      37.833  28.755  35.137  1.00  0.00           H  
ATOM    309  C   PHE    19      40.259  26.262  33.673  1.00  0.00           C  
ATOM    310  O   PHE    19      39.260  25.641  34.107  1.00  0.00           O  
ATOM    311  N   PHE    20      41.274  25.663  32.944  1.00  0.00           N  
ATOM    312  H   PHE    20      42.022  26.232  32.570  1.00  0.00           H  
ATOM    313  CA  PHE    20      41.313  24.232  32.554  1.00  0.00           C  
ATOM    314  HA  PHE    20      40.365  23.731  32.368  1.00  0.00           H  
ATOM    315  CB  PHE    20      42.217  23.899  31.375  1.00  0.00           C  
ATOM    316  HB2 PHE    20      42.101  24.636  30.583  1.00  0.00           H  
ATOM    317  HB3 PHE    20      43.257  24.090  31.633  1.00  0.00           H  
ATOM    318  CG  PHE    20      42.084  22.536  30.815  1.00  0.00           C  
ATOM    319  CD1 PHE    20      43.072  21.573  31.127  1.00  0.00           C  
ATOM    320  HD1 PHE    20      43.820  21.908  31.836  1.00  0.00           H  
ATOM    321  CE1 PHE    20      43.055  20.332  30.518  1.00  0.00           C  
ATOM    322  HE1 PHE    20      43.789  19.571  30.754  1.00  0.00           H  
ATOM    323  CZ  PHE    20      41.946  20.068  29.604  1.00  0.00           C  
ATOM    324  HZ  PHE    20      41.835  19.127  29.079  1.00  0.00           H  
ATOM    325  CE2 PHE    20      40.982  20.974  29.348  1.00  0.00           C  
ATOM    326  HE2 PHE    20      40.132  20.698  28.736  1.00  0.00           H  
ATOM    327  CD2 PHE    20      40.982  22.198  30.019  1.00  0.00           C  
ATOM    328  HD2 PHE    20      40.108  22.828  29.896  1.00  0.00           H  
ATOM    329  C   PHE    20      41.867  23.440  33.742  1.00  0.00           C  
ATOM    330  O   PHE    20      41.158  22.590  34.305  1.00  0.00           O  
ATOM    331  N   ALA    21      43.066  23.761  34.197  1.00  0.00           N  
ATOM    332  H   ALA    21      43.533  24.561  33.790  1.00  0.00           H  
ATOM    333  CA  ALA    21      43.847  22.939  35.219  1.00  0.00           C  
ATOM    334  HA  ALA    21      43.929  21.952  34.770  1.00  0.00           H  
ATOM    335  CB  ALA    21      45.354  23.399  35.367  1.00  0.00           C  
ATOM    336  HB1 ALA    21      45.336  24.311  35.960  1.00  0.00           H  
ATOM    337  HB2 ALA    21      46.033  22.705  35.858  1.00  0.00           H  
ATOM    338  HB3 ALA    21      45.730  23.594  34.365  1.00  0.00           H  
ATOM    339  C   ALA    21      43.182  22.888  36.620  1.00  0.00           C  
ATOM    340  O   ALA    21      43.421  22.033  37.410  1.00  0.00           O  
ATOM    341  N   GLU    22      42.292  23.792  36.976  1.00  0.00           N  
ATOM    342  H   GLU    22      42.138  24.622  36.420  1.00  0.00           H  
ATOM    343  CA  GLU    22      41.621  23.670  38.281  1.00  0.00           C  
ATOM    344  HA  GLU    22      42.418  23.511  39.004  1.00  0.00           H  
ATOM    345  CB  GLU    22      40.806  24.960  38.657  1.00  0.00           C  
ATOM    346  HB2 GLU    22      40.156  25.298  37.852  1.00  0.00           H  
ATOM    347  HB3 GLU    22      40.287  24.725  39.584  1.00  0.00           H  
ATOM    348  CG  GLU    22      41.849  26.166  38.771  1.00  0.00           C  
ATOM    349  HG2 GLU    22      42.522  26.307  37.927  1.00  0.00           H  
ATOM    350  HG3 GLU    22      41.279  27.093  38.813  1.00  0.00           H  
ATOM    351  CD  GLU    22      42.721  26.182  40.019  1.00  0.00           C  
ATOM    352  OE1 GLU    22      42.228  26.477  41.141  1.00  0.00           O  
ATOM    353  OE2 GLU    22      43.960  25.972  39.858  1.00  0.00           O  
ATOM    354  C   GLU    22      40.554  22.606  38.259  1.00  0.00           C  
ATOM    355  O   GLU    22      40.401  21.883  39.236  1.00  0.00           O  
ATOM    356  N   ASP    23      39.812  22.377  37.114  1.00  0.00           N  
ATOM    357  H   ASP    23      40.058  22.987  36.345  1.00  0.00           H  
ATOM    358  CA  ASP    23      38.423  22.003  37.143  1.00  0.00           C  
ATOM    359  HA  ASP    23      38.299  21.468  38.082  1.00  0.00           H  
ATOM    360  CB  ASP    23      37.522  23.197  37.239  1.00  0.00           C  
ATOM    361  HB2 ASP    23      37.938  23.995  37.852  1.00  0.00           H  
ATOM    362  HB3 ASP    23      37.357  23.681  36.279  1.00  0.00           H  
ATOM    363  CG  ASP    23      36.190  22.897  37.925  1.00  0.00           C  
ATOM    364  OD1 ASP    23      35.101  23.181  37.277  1.00  0.00           O  
ATOM    365  OD2 ASP    23      36.269  22.452  39.119  1.00  0.00           O  
ATOM    366  C   ASP    23      38.071  21.106  36.072  1.00  0.00           C  
ATOM    367  O   ASP    23      36.953  20.544  36.098  1.00  0.00           O  
ATOM    368  N   VAL    24      38.917  20.891  35.048  1.00  0.00           N  
ATOM    369  H   VAL    24      39.675  21.559  35.013  1.00  0.00           H  
ATOM    370  CA  VAL    24      38.519  20.167  33.808  1.00  0.00           C  
ATOM    371  HA  VAL    24      37.594  19.618  33.965  1.00  0.00           H  
ATOM    372  CB  VAL    24      38.362  21.257  32.661  1.00  0.00           C  
ATOM    373  HB  VAL    24      39.303  21.787  32.529  1.00  0.00           H  
ATOM    374  CG1 VAL    24      38.025  20.572  31.349  1.00  0.00           C  
ATOM    375 HG11 VAL    24      37.063  20.070  31.438  1.00  0.00           H  
ATOM    376 HG12 VAL    24      38.126  21.212  30.475  1.00  0.00           H  
ATOM    377 HG13 VAL    24      38.722  19.773  31.104  1.00  0.00           H  
ATOM    378  CG2 VAL    24      37.194  22.201  33.042  1.00  0.00           C  
ATOM    379 HG21 VAL    24      36.709  22.619  32.162  1.00  0.00           H  
ATOM    380 HG22 VAL    24      36.420  21.639  33.560  1.00  0.00           H  
ATOM    381 HG23 VAL    24      37.654  23.111  33.423  1.00  0.00           H  
ATOM    382  C   VAL    24      39.496  19.072  33.517  1.00  0.00           C  
ATOM    383  O   VAL    24      38.983  18.119  32.950  1.00  0.00           O  
ATOM    384  N   GLY    25      40.722  19.294  33.872  1.00  0.00           N  
ATOM    385  H   GLY    25      40.938  20.151  34.363  1.00  0.00           H  
ATOM    386  CA  GLY    25      41.868  18.510  33.426  1.00  0.00           C  
ATOM    387  HA2 GLY    25      41.913  17.512  33.856  1.00  0.00           H  
ATOM    388  HA3 GLY    25      41.980  18.394  32.350  1.00  0.00           H  
ATOM    389  C   GLY    25      43.242  19.040  33.934  1.00  0.00           C  
ATOM    390  O   GLY    25      43.180  19.793  34.858  1.00  0.00           O  
ATOM    391  N   SER    26      44.400  18.542  33.426  1.00  0.00           N  
ATOM    392  H   SER    26      44.385  17.853  32.687  1.00  0.00           H  
ATOM    393  CA  SER    26      45.692  18.767  34.101  1.00  0.00           C  
ATOM    394  HA  SER    26      45.520  18.713  35.174  1.00  0.00           H  
ATOM    395  CB  SER    26      46.649  17.642  33.786  1.00  0.00           C  
ATOM    396  HB2 SER    26      47.626  17.892  34.193  1.00  0.00           H  
ATOM    397  HB3 SER    26      46.309  16.726  34.264  1.00  0.00           H  
ATOM    398  OG  SER    26      46.759  17.392  32.367  1.00  0.00           O  
ATOM    399  HG  SER    26      47.287  16.583  32.295  1.00  0.00           H  
ATOM    400  C   SER    26      46.381  20.103  33.802  1.00  0.00           C  
ATOM    401  O   SER    26      45.973  20.790  32.881  1.00  0.00           O  
ATOM    402  N   ASN    27      47.493  20.501  34.481  1.00  0.00           N  
ATOM    403  H   ASN    27      47.685  20.057  35.368  1.00  0.00           H  
ATOM    404  CA  ASN    27      48.196  21.693  34.138  1.00  0.00           C  
ATOM    405  HA  ASN    27      47.544  22.512  33.843  1.00  0.00           H  
ATOM    406  CB  ASN    27      48.885  22.154  35.450  1.00  0.00           C  
ATOM    407  HB2 ASN    27      48.149  22.376  36.220  1.00  0.00           H  
ATOM    408  HB3 ASN    27      49.631  21.463  35.837  1.00  0.00           H  
ATOM    409  CG  ASN    27      49.498  23.500  35.222  1.00  0.00           C  
ATOM    410  OD1 ASN    27      50.240  23.830  34.336  1.00  0.00           O  
ATOM    411  ND2 ASN    27      49.233  24.448  36.097  1.00  0.00           N  
ATOM    412 HD21 ASN    27      49.720  25.294  35.834  1.00  0.00           H  
ATOM    413 HD22 ASN    27      48.789  24.261  36.986  1.00  0.00           H  
ATOM    414  C   ASN    27      49.153  21.149  33.059  1.00  0.00           C  
ATOM    415  O   ASN    27      50.340  20.819  33.409  1.00  0.00           O  
ATOM    416  N   LYS    28      48.641  21.170  31.772  1.00  0.00           N  
ATOM    417  H   LYS    28      47.642  21.251  31.642  1.00  0.00           H  
ATOM    418  CA  LYS    28      49.327  20.633  30.608  1.00  0.00           C  
ATOM    419  HA  LYS    28      49.748  19.652  30.816  1.00  0.00           H  
ATOM    420  CB  LYS    28      48.395  20.720  29.438  1.00  0.00           C  
ATOM    421  HB2 LYS    28      48.048  21.743  29.303  1.00  0.00           H  
ATOM    422  HB3 LYS    28      48.856  20.423  28.499  1.00  0.00           H  
ATOM    423  CG  LYS    28      47.124  19.861  29.442  1.00  0.00           C  
ATOM    424  HG2 LYS    28      46.578  20.146  30.339  1.00  0.00           H  
ATOM    425  HG3 LYS    28      46.526  20.143  28.578  1.00  0.00           H  
ATOM    426  CD  LYS    28      47.256  18.354  29.370  1.00  0.00           C  
ATOM    427  HD2 LYS    28      47.884  18.069  28.528  1.00  0.00           H  
ATOM    428  HD3 LYS    28      47.783  17.971  30.242  1.00  0.00           H  
ATOM    429  CE  LYS    28      45.834  17.797  29.157  1.00  0.00           C  
ATOM    430  HE2 LYS    28      45.308  17.901  30.103  1.00  0.00           H  
ATOM    431  HE3 LYS    28      45.332  18.433  28.432  1.00  0.00           H  
ATOM    432  NZ  LYS    28      45.870  16.341  28.702  1.00  0.00           N  
ATOM    433  HZ1 LYS    28      46.538  15.756  29.235  1.00  0.00           H  
ATOM    434  HZ2 LYS    28      44.907  15.990  28.853  1.00  0.00           H  
ATOM    435  HZ3 LYS    28      46.009  16.240  27.680  1.00  0.00           H  
ATOM    436  C   LYS    28      50.524  21.450  30.312  1.00  0.00           C  
ATOM    437  O   LYS    28      50.536  22.629  30.652  1.00  0.00           O  
ATOM    438  N   GLY    29      51.479  20.995  29.484  1.00  0.00           N  
ATOM    439  H   GLY    29      51.279  20.112  29.034  1.00  0.00           H  
ATOM    440  CA  GLY    29      52.487  21.882  28.902  1.00  0.00           C  
ATOM    441  HA2 GLY    29      52.901  22.449  29.733  1.00  0.00           H  
ATOM    442  HA3 GLY    29      53.388  21.328  28.649  1.00  0.00           H  
ATOM    443  C   GLY    29      51.973  22.842  27.779  1.00  0.00           C  
ATOM    444  O   GLY    29      52.689  23.743  27.369  1.00  0.00           O  
ATOM    445  N   ALA    30      50.749  22.604  27.280  1.00  0.00           N  
ATOM    446  H   ALA    30      50.378  21.713  27.583  1.00  0.00           H  
ATOM    447  CA  ALA    30      50.137  23.187  26.092  1.00  0.00           C  
ATOM    448  HA  ALA    30      50.332  24.252  26.194  1.00  0.00           H  
ATOM    449  CB  ALA    30      50.808  22.640  24.803  1.00  0.00           C  
ATOM    450  HB1 ALA    30      50.883  21.556  24.858  1.00  0.00           H  
ATOM    451  HB2 ALA    30      50.208  22.916  23.938  1.00  0.00           H  
ATOM    452  HB3 ALA    30      51.820  23.037  24.761  1.00  0.00           H  
ATOM    453  C   ALA    30      48.657  22.883  26.163  1.00  0.00           C  
ATOM    454  O   ALA    30      48.233  21.748  26.419  1.00  0.00           O  
ATOM    455  N   ILE    31      47.856  23.905  25.826  1.00  0.00           N  
ATOM    456  H   ILE    31      48.182  24.849  25.667  1.00  0.00           H  
ATOM    457  CA  ILE    31      46.477  23.711  25.488  1.00  0.00           C  
ATOM    458  HA  ILE    31      46.359  22.657  25.247  1.00  0.00           H  
ATOM    459  CB  ILE    31      45.579  24.204  26.585  1.00  0.00           C  
ATOM    460  HB  ILE    31      45.783  25.257  26.764  1.00  0.00           H  
ATOM    461  CG2 ILE    31      44.159  23.998  26.110  1.00  0.00           C  
ATOM    462 HG21 ILE    31      43.368  24.175  26.836  1.00  0.00           H  
ATOM    463 HG22 ILE    31      43.954  24.673  25.282  1.00  0.00           H  
ATOM    464 HG23 ILE    31      44.069  22.932  25.906  1.00  0.00           H  
ATOM    465  CG1 ILE    31      45.873  23.448  27.930  1.00  0.00           C  
ATOM    466 HG12 ILE    31      46.188  22.439  27.670  1.00  0.00           H  
ATOM    467 HG13 ILE    31      46.791  23.815  28.386  1.00  0.00           H  
ATOM    468  CD1 ILE    31      44.813  23.344  28.994  1.00  0.00           C  
ATOM    469 HD11 ILE    31      44.073  22.572  28.788  1.00  0.00           H  
ATOM    470 HD12 ILE    31      45.337  23.002  29.884  1.00  0.00           H  
ATOM    471 HD13 ILE    31      44.347  24.322  29.102  1.00  0.00           H  
ATOM    472  C   ILE    31      46.271  24.280  24.095  1.00  0.00           C  
ATOM    473  O   ILE    31      46.799  25.371  23.721  1.00  0.00           O  
ATOM    474  N   ILE    32      45.332  23.706  23.287  1.00  0.00           N  
ATOM    475  H   ILE    32      44.854  22.902  23.671  1.00  0.00           H  
ATOM    476  CA  ILE    32      44.939  24.212  21.994  1.00  0.00           C  
ATOM    477  HA  ILE    32      45.766  24.000  21.319  1.00  0.00           H  
ATOM    478  CB  ILE    32      43.797  23.271  21.419  1.00  0.00           C  
ATOM    479  HB  ILE    32      44.163  22.249  21.497  1.00  0.00           H  
ATOM    480  CG2 ILE    32      42.489  23.179  22.199  1.00  0.00           C  
ATOM    481 HG21 ILE    32      42.015  22.293  21.782  1.00  0.00           H  
ATOM    482 HG22 ILE    32      42.631  22.928  23.248  1.00  0.00           H  
ATOM    483 HG23 ILE    32      42.072  24.178  22.084  1.00  0.00           H  
ATOM    484  CG1 ILE    32      43.484  23.514  19.934  1.00  0.00           C  
ATOM    485 HG12 ILE    32      43.044  24.499  19.790  1.00  0.00           H  
ATOM    486 HG13 ILE    32      44.423  23.588  19.391  1.00  0.00           H  
ATOM    487  CD1 ILE    32      42.694  22.365  19.332  1.00  0.00           C  
ATOM    488 HD11 ILE    32      42.821  22.342  18.251  1.00  0.00           H  
ATOM    489 HD12 ILE    32      43.033  21.436  19.786  1.00  0.00           H  
ATOM    490 HD13 ILE    32      41.628  22.435  19.536  1.00  0.00           H  
ATOM    491  C   ILE    32      44.719  25.722  21.967  1.00  0.00           C  
ATOM    492  O   ILE    32      43.905  26.314  22.613  1.00  0.00           O  
ATOM    493  N   GLY    33      45.558  26.394  21.113  1.00  0.00           N  
ATOM    494  H   GLY    33      46.100  25.811  20.490  1.00  0.00           H  
ATOM    495  CA  GLY    33      45.791  27.808  21.120  1.00  0.00           C  
ATOM    496  HA2 GLY    33      45.693  28.168  20.099  1.00  0.00           H  
ATOM    497  HA3 GLY    33      45.005  28.269  21.714  1.00  0.00           H  
ATOM    498  C   GLY    33      47.128  28.343  21.589  1.00  0.00           C  
ATOM    499  O   GLY    33      47.338  29.522  21.617  1.00  0.00           O  
ATOM    500  N   LEU    34      48.001  27.329  21.966  1.00  0.00           N  
ATOM    501  H   LEU    34      47.630  26.406  21.785  1.00  0.00           H  
ATOM    502  CA  LEU    34      49.078  27.621  22.911  1.00  0.00           C  
ATOM    503  HA  LEU    34      49.350  26.710  23.440  1.00  0.00           H  
ATOM    504  CB  LEU    34      50.278  28.172  22.084  1.00  0.00           C  
ATOM    505  HB2 LEU    34      50.311  27.665  21.122  1.00  0.00           H  
ATOM    506  HB3 LEU    34      50.083  29.224  21.883  1.00  0.00           H  
ATOM    507  CG  LEU    34      51.647  28.070  22.751  1.00  0.00           C  
ATOM    508  HG  LEU    34      51.583  28.517  23.741  1.00  0.00           H  
ATOM    509  CD1 LEU    34      52.030  26.561  22.752  1.00  0.00           C  
ATOM    510 HD11 LEU    34      51.300  25.939  23.266  1.00  0.00           H  
ATOM    511 HD12 LEU    34      52.175  26.147  21.756  1.00  0.00           H  
ATOM    512 HD13 LEU    34      52.957  26.339  23.277  1.00  0.00           H  
ATOM    513  CD2 LEU    34      52.655  29.017  22.119  1.00  0.00           C  
ATOM    514 HD21 LEU    34      52.398  30.073  22.165  1.00  0.00           H  
ATOM    515 HD22 LEU    34      53.632  28.979  22.595  1.00  0.00           H  
ATOM    516 HD23 LEU    34      52.859  28.724  21.091  1.00  0.00           H  
ATOM    517  C   LEU    34      48.513  28.539  24.016  1.00  0.00           C  
ATOM    518  O   LEU    34      48.980  29.662  24.282  1.00  0.00           O  
ATOM    519  N   MET    35      47.446  27.993  24.653  1.00  0.00           N  
ATOM    520  H   MET    35      47.133  27.088  24.328  1.00  0.00           H  
ATOM    521  CA  MET    35      46.874  28.693  25.861  1.00  0.00           C  
ATOM    522  HA  MET    35      47.009  29.770  25.788  1.00  0.00           H  
ATOM    523  CB  MET    35      45.418  28.292  26.098  1.00  0.00           C  
ATOM    524  HB2 MET    35      45.396  27.206  26.171  1.00  0.00           H  
ATOM    525  HB3 MET    35      45.146  28.645  27.091  1.00  0.00           H  
ATOM    526  CG  MET    35      44.485  28.855  25.079  1.00  0.00           C  
ATOM    527  HG2 MET    35      44.826  28.556  24.091  1.00  0.00           H  
ATOM    528  HG3 MET    35      43.481  28.472  25.245  1.00  0.00           H  
ATOM    529  SD  MET    35      44.477  30.658  25.120  1.00  0.00           S  
ATOM    530  CE  MET    35      43.962  31.069  23.432  1.00  0.00           C  
ATOM    531  HE1 MET    35      43.241  30.310  23.138  1.00  0.00           H  
ATOM    532  HE2 MET    35      43.513  32.050  23.575  1.00  0.00           H  
ATOM    533  HE3 MET    35      44.832  31.090  22.780  1.00  0.00           H  
ATOM    534  C   MET    35      47.779  28.244  27.081  1.00  0.00           C  
ATOM    535  O   MET    35      47.518  27.229  27.686  1.00  0.00           O  
ATOM    536  N   VAL    36      48.882  29.041  27.266  1.00  0.00           N  
ATOM    537  H   VAL    36      48.996  29.866  26.692  1.00  0.00           H  
ATOM    538  CA  VAL    36      49.791  28.908  28.352  1.00  0.00           C  
ATOM    539  HA  VAL    36      49.266  28.752  29.292  1.00  0.00           H  
ATOM    540  CB  VAL    36      50.861  27.853  28.133  1.00  0.00           C  
ATOM    541  HB  VAL    36      51.668  28.019  28.844  1.00  0.00           H  
ATOM    542  CG1 VAL    36      50.268  26.433  28.327  1.00  0.00           C  
ATOM    543 HG11 VAL    36      49.708  26.338  29.255  1.00  0.00           H  
ATOM    544 HG12 VAL    36      49.675  26.017  27.515  1.00  0.00           H  
ATOM    545 HG13 VAL    36      51.086  25.729  28.464  1.00  0.00           H  
ATOM    546  CG2 VAL    36      51.446  27.788  26.745  1.00  0.00           C  
ATOM    547 HG21 VAL    36      50.703  27.580  25.978  1.00  0.00           H  
ATOM    548 HG22 VAL    36      51.830  28.702  26.295  1.00  0.00           H  
ATOM    549 HG23 VAL    36      52.252  27.059  26.678  1.00  0.00           H  
ATOM    550  C   VAL    36      50.569  30.188  28.543  1.00  0.00           C  
ATOM    551  O   VAL    36      50.758  30.987  27.610  1.00  0.00           O  
ATOM    552  N   GLY    37      51.181  30.306  29.706  1.00  0.00           N  
ATOM    553  H   GLY    37      50.934  29.689  30.469  1.00  0.00           H  
ATOM    554  CA  GLY    37      52.063  31.322  29.932  1.00  0.00           C  
ATOM    555  HA2 GLY    37      51.699  32.258  29.513  1.00  0.00           H  
ATOM    556  HA3 GLY    37      52.218  31.351  31.008  1.00  0.00           H  
ATOM    557  C   GLY    37      53.357  31.043  29.193  1.00  0.00           C  
ATOM    558  O   GLY    37      53.920  29.944  29.034  1.00  0.00           O  
ATOM    559  N   GLY    38      54.074  32.157  28.924  1.00  0.00           N  
ATOM    560  H   GLY    38      53.538  33.014  28.912  1.00  0.00           H  
ATOM    561  CA  GLY    38      55.391  32.208  28.185  1.00  0.00           C  
ATOM    562  HA2 GLY    38      55.511  31.491  27.376  1.00  0.00           H  
ATOM    563  HA3 GLY    38      55.539  33.179  27.718  1.00  0.00           H  
ATOM    564  C   GLY    38      56.631  32.162  29.081  1.00  0.00           C  
ATOM    565  O   GLY    38      56.678  32.083  30.283  1.00  0.00           O  
ATOM    566  N   VAL    39      57.736  32.183  28.415  1.00  0.00           N  
ATOM    567  H   VAL    39      57.800  32.490  27.454  1.00  0.00           H  
ATOM    568  CA  VAL    39      59.006  31.589  28.887  1.00  0.00           C  
ATOM    569  HA  VAL    39      58.864  30.771  29.589  1.00  0.00           H  
ATOM    570  CB  VAL    39      59.696  30.774  27.739  1.00  0.00           C  
ATOM    571  HB  VAL    39      60.739  30.609  28.001  1.00  0.00           H  
ATOM    572  CG1 VAL    39      58.931  29.413  27.606  1.00  0.00           C  
ATOM    573 HG11 VAL    39      59.467  28.883  26.821  1.00  0.00           H  
ATOM    574 HG12 VAL    39      58.958  28.848  28.536  1.00  0.00           H  
ATOM    575 HG13 VAL    39      57.931  29.548  27.199  1.00  0.00           H  
ATOM    576  CG2 VAL    39      59.654  31.448  26.354  1.00  0.00           C  
ATOM    577 HG21 VAL    39      59.941  32.497  26.393  1.00  0.00           H  
ATOM    578 HG22 VAL    39      60.389  31.077  25.643  1.00  0.00           H  
ATOM    579 HG23 VAL    39      58.716  31.363  25.808  1.00  0.00           H  
ATOM    580  C   VAL    39      59.961  32.621  29.482  1.00  0.00           C  
ATOM    581  O   VAL    39      60.997  32.362  30.123  1.00  0.00           O  
ATOM    582  N   VAL    40      59.663  33.952  29.219  1.00  0.00           N  
ATOM    583  H   VAL    40      58.784  34.100  28.741  1.00  0.00           H  
ATOM    584  CA  VAL    40      60.497  35.148  29.568  1.00  0.00           C  
ATOM    585  HA  VAL    40      61.140  34.705  30.326  1.00  0.00           H  
ATOM    586  CB  VAL    40      61.350  35.684  28.327  1.00  0.00           C  
ATOM    587  HB  VAL    40      61.956  36.516  28.681  1.00  0.00           H  
ATOM    588  CG1 VAL    40      62.333  34.630  27.860  1.00  0.00           C  
ATOM    589 HG11 VAL    40      61.773  33.829  27.381  1.00  0.00           H  
ATOM    590 HG12 VAL    40      63.076  35.141  27.251  1.00  0.00           H  
ATOM    591 HG13 VAL    40      62.803  34.198  28.741  1.00  0.00           H  
ATOM    592  CG2 VAL    40      60.592  36.361  27.232  1.00  0.00           C  
ATOM    593 HG21 VAL    40      61.203  36.601  26.365  1.00  0.00           H  
ATOM    594 HG22 VAL    40      59.751  35.697  27.044  1.00  0.00           H  
ATOM    595 HG23 VAL    40      60.193  37.310  27.584  1.00  0.00           H  
ATOM    596  C   VAL    40      59.649  36.277  30.224  1.00  0.00           C  
ATOM    597  O   VAL    40      59.959  37.370  30.251  1.00  0.00           O  
ATOM    598  N   ILE    41      58.402  35.875  30.625  1.00  0.00           N  
ATOM    599  H   ILE    41      58.196  34.891  30.726  1.00  0.00           H  
ATOM    600  CA  ILE    41      57.345  36.801  31.026  1.00  0.00           C  
ATOM    601  HA  ILE    41      57.357  37.735  30.469  1.00  0.00           H  
ATOM    602  CB  ILE    41      55.863  36.311  30.821  1.00  0.00           C  
ATOM    603  HB  ILE    41      55.266  37.191  31.054  1.00  0.00           H  
ATOM    604  CG2 ILE    41      55.631  35.992  29.321  1.00  0.00           C  
ATOM    605 HG21 ILE    41      54.585  35.757  29.140  1.00  0.00           H  
ATOM    606 HG22 ILE    41      55.974  36.842  28.734  1.00  0.00           H  
ATOM    607 HG23 ILE    41      56.205  35.106  29.056  1.00  0.00           H  
ATOM    608  CG1 ILE    41      55.454  35.116  31.747  1.00  0.00           C  
ATOM    609 HG12 ILE    41      56.047  34.247  31.468  1.00  0.00           H  
ATOM    610 HG13 ILE    41      55.667  35.392  32.778  1.00  0.00           H  
ATOM    611  CD1 ILE    41      54.014  34.723  31.600  1.00  0.00           C  
ATOM    612 HD11 ILE    41      53.872  34.241  30.634  1.00  0.00           H  
ATOM    613 HD12 ILE    41      53.740  33.970  32.336  1.00  0.00           H  
ATOM    614 HD13 ILE    41      53.335  35.570  31.669  1.00  0.00           H  
ATOM    615  C   ILE    41      57.536  37.212  32.522  1.00  0.00           C  
ATOM    616  O   ILE    41      56.851  38.131  32.886  1.00  0.00           O  
ATOM    617  N   ALA    42      58.428  36.658  33.321  1.00  0.00           N  
ATOM    618  H   ALA    42      59.262  36.410  32.805  1.00  0.00           H  
ATOM    619  CA  ALA    42      58.586  36.921  34.754  1.00  0.00           C  
ATOM    620  HA  ALA    42      58.889  37.964  34.815  1.00  0.00           H  
ATOM    621  CB  ALA    42      57.271  36.650  35.448  1.00  0.00           C  
ATOM    622  HB1 ALA    42      56.431  37.319  35.273  1.00  0.00           H  
ATOM    623  HB2 ALA    42      56.858  35.644  35.400  1.00  0.00           H  
ATOM    624  HB3 ALA    42      57.479  36.710  36.514  1.00  0.00           H  
ATOM    625  C   ALA    42      59.758  36.097  35.230  1.00  0.00           C  
ATOM    626  O   ALA    42      59.515  34.926  35.637  1.00  0.00           O  
ATOM    627  OXT ALA    42      60.905  36.551  35.129  1.00  0.00           O  
TER     628      ALA    42 
ATOM    628  N   ASP    43      69.039  31.966  18.286  1.00  0.00           N  
ATOM    629  H1  ASP    43      68.922  31.055  18.766  1.00  0.00           H  
ATOM    630  H2  ASP    43      69.796  32.492  18.757  1.00  0.00           H  
ATOM    631  H3  ASP    43      69.255  31.925  17.274  1.00  0.00           H  
ATOM    632  CA  ASP    43      67.733  32.653  18.541  1.00  0.00           C  
ATOM    633  HA  ASP    43      67.405  32.607  19.576  1.00  0.00           H  
ATOM    634  CB  ASP    43      67.845  34.062  18.035  1.00  0.00           C  
ATOM    635  HB2 ASP    43      67.825  34.109  16.948  1.00  0.00           H  
ATOM    636  HB3 ASP    43      66.899  34.553  18.253  1.00  0.00           H  
ATOM    637  CG  ASP    43      68.882  34.948  18.729  1.00  0.00           C  
ATOM    638  OD1 ASP    43      69.277  34.648  19.882  1.00  0.00           O  
ATOM    639  OD2 ASP    43      69.331  35.909  18.110  1.00  0.00           O  
ATOM    640  C   ASP    43      66.652  31.971  17.745  1.00  0.00           C  
ATOM    641  O   ASP    43      66.256  32.375  16.706  1.00  0.00           O  
ATOM    642  N   ALA    44      66.137  30.796  18.147  1.00  0.00           N  
ATOM    643  H   ALA    44      66.552  30.344  18.950  1.00  0.00           H  
ATOM    644  CA  ALA    44      65.176  29.867  17.566  1.00  0.00           C  
ATOM    645  HA  ALA    44      65.260  29.919  16.483  1.00  0.00           H  
ATOM    646  CB  ALA    44      65.564  28.471  17.927  1.00  0.00           C  
ATOM    647  HB1 ALA    44      66.609  28.376  17.638  1.00  0.00           H  
ATOM    648  HB2 ALA    44      65.688  28.426  19.007  1.00  0.00           H  
ATOM    649  HB3 ALA    44      64.864  27.718  17.571  1.00  0.00           H  
ATOM    650  C   ALA    44      63.693  30.090  17.932  1.00  0.00           C  
ATOM    651  O   ALA    44      62.839  29.390  17.393  1.00  0.00           O  
ATOM    652  N   GLU    45      63.315  31.146  18.689  1.00  0.00           N  
ATOM    653  H   GLU    45      64.074  31.717  19.035  1.00  0.00           H  
ATOM    654  CA  GLU    45      62.011  31.040  19.370  1.00  0.00           C  
ATOM    655  HA  GLU    45      61.211  30.472  18.899  1.00  0.00           H  
ATOM    656  CB  GLU    45      62.228  30.176  20.638  1.00  0.00           C  
ATOM    657  HB2 GLU    45      62.601  29.201  20.330  1.00  0.00           H  
ATOM    658  HB3 GLU    45      63.018  30.666  21.203  1.00  0.00           H  
ATOM    659  CG  GLU    45      61.076  29.977  21.515  1.00  0.00           C  
ATOM    660  HG2 GLU    45      61.453  29.275  22.256  1.00  0.00           H  
ATOM    661  HG3 GLU    45      60.853  30.908  22.032  1.00  0.00           H  
ATOM    662  CD  GLU    45      59.877  29.462  20.846  1.00  0.00           C  
ATOM    663  OE1 GLU    45      59.021  30.267  20.509  1.00  0.00           O  
ATOM    664  OE2 GLU    45      59.741  28.255  20.765  1.00  0.00           O  
ATOM    665  C   GLU    45      61.609  32.502  19.711  1.00  0.00           C  
ATOM    666  O   GLU    45      62.063  33.213  20.639  1.00  0.00           O  
ATOM    667  N   PHE    46      60.551  32.910  19.007  1.00  0.00           N  
ATOM    668  H   PHE    46      60.366  32.478  18.111  1.00  0.00           H  
ATOM    669  CA  PHE    46      60.113  34.276  18.981  1.00  0.00           C  
ATOM    670  HA  PHE    46      61.035  34.835  18.838  1.00  0.00           H  
ATOM    671  CB  PHE    46      59.119  34.534  17.837  1.00  0.00           C  
ATOM    672  HB2 PHE    46      59.060  35.605  17.653  1.00  0.00           H  
ATOM    673  HB3 PHE    46      59.577  34.036  16.985  1.00  0.00           H  
ATOM    674  CG  PHE    46      57.816  34.003  18.299  1.00  0.00           C  
ATOM    675  CD1 PHE    46      56.869  34.849  18.918  1.00  0.00           C  
ATOM    676  HD1 PHE    46      56.994  35.912  19.087  1.00  0.00           H  
ATOM    677  CE1 PHE    46      55.754  34.310  19.475  1.00  0.00           C  
ATOM    678  HE1 PHE    46      54.995  34.871  20.006  1.00  0.00           H  
ATOM    679  CZ  PHE    46      55.376  33.082  19.136  1.00  0.00           C  
ATOM    680  HZ  PHE    46      54.365  32.771  19.371  1.00  0.00           H  
ATOM    681  CE2 PHE    46      56.329  32.164  18.560  1.00  0.00           C  
ATOM    682  HE2 PHE    46      56.160  31.128  18.292  1.00  0.00           H  
ATOM    683  CD2 PHE    46      57.541  32.641  18.103  1.00  0.00           C  
ATOM    684  HD2 PHE    46      58.188  31.933  17.598  1.00  0.00           H  
ATOM    685  C   PHE    46      59.526  34.563  20.439  1.00  0.00           C  
ATOM    686  O   PHE    46      59.531  35.707  20.887  1.00  0.00           O  
ATOM    687  N   ARG    47      59.027  33.508  21.216  1.00  0.00           N  
ATOM    688  H   ARG    47      58.894  32.595  20.802  1.00  0.00           H  
ATOM    689  CA  ARG    47      58.463  33.745  22.467  1.00  0.00           C  
ATOM    690  HA  ARG    47      57.712  34.530  22.425  1.00  0.00           H  
ATOM    691  CB  ARG    47      57.789  32.513  23.038  1.00  0.00           C  
ATOM    692  HB2 ARG    47      58.559  31.762  23.202  1.00  0.00           H  
ATOM    693  HB3 ARG    47      57.353  32.757  24.005  1.00  0.00           H  
ATOM    694  CG  ARG    47      56.622  32.026  22.210  1.00  0.00           C  
ATOM    695  HG2 ARG    47      55.907  32.825  22.030  1.00  0.00           H  
ATOM    696  HG3 ARG    47      57.000  31.676  21.251  1.00  0.00           H  
ATOM    697  CD  ARG    47      55.827  30.920  22.873  1.00  0.00           C  
ATOM    698  HD2 ARG    47      55.852  30.985  23.958  1.00  0.00           H  
ATOM    699  HD3 ARG    47      54.796  30.896  22.527  1.00  0.00           H  
ATOM    700  NE  ARG    47      56.457  29.604  22.508  1.00  0.00           N  
ATOM    701  HE  ARG    47      56.726  29.484  21.530  1.00  0.00           H  
ATOM    702  CZ  ARG    47      56.739  28.519  23.282  1.00  0.00           C  
ATOM    703  NH1 ARG    47      57.535  27.658  22.662  1.00  0.00           N  
ATOM    704 HH11 ARG    47      58.187  27.857  21.902  1.00  0.00           H  
ATOM    705 HH12 ARG    47      57.627  26.730  23.079  1.00  0.00           H  
ATOM    706  NH2 ARG    47      56.200  28.264  24.490  1.00  0.00           N  
ATOM    707 HH21 ARG    47      55.302  28.696  24.714  1.00  0.00           H  
ATOM    708 HH22 ARG    47      56.588  27.616  25.177  1.00  0.00           H  
ATOM    709  C   ARG    47      59.620  34.159  23.458  1.00  0.00           C  
ATOM    710  O   ARG    47      59.348  34.730  24.524  1.00  0.00           O  
ATOM    711  N   HID    48      60.887  33.727  23.204  1.00  0.00           N  
ATOM    712  H   HID    48      61.086  33.340  22.291  1.00  0.00           H  
ATOM    713  CA  HID    48      61.973  34.001  24.089  1.00  0.00           C  
ATOM    714  HA  HID    48      61.581  33.916  25.100  1.00  0.00           H  
ATOM    715  CB  HID    48      63.067  32.850  23.960  1.00  0.00           C  
ATOM    716  HB2 HID    48      62.541  31.903  24.055  1.00  0.00           H  
ATOM    717  HB3 HID    48      63.531  32.779  22.978  1.00  0.00           H  
ATOM    718  CG  HID    48      64.094  33.049  24.960  1.00  0.00           C  
ATOM    719  ND1 HID    48      65.112  34.006  24.974  1.00  0.00           N  
ATOM    720  HD1 HID    48      65.310  34.670  24.217  1.00  0.00           H  
ATOM    721  CE1 HID    48      66.006  33.837  26.025  1.00  0.00           C  
ATOM    722  HE1 HID    48      66.683  34.623  26.318  1.00  0.00           H  
ATOM    723  NE2 HID    48      65.500  32.878  26.770  1.00  0.00           N  
ATOM    724  CD2 HID    48      64.386  32.352  26.128  1.00  0.00           C  
ATOM    725  HD2 HID    48      63.725  31.560  26.475  1.00  0.00           H  
ATOM    726  C   HID    48      62.514  35.376  23.852  1.00  0.00           C  
ATOM    727  O   HID    48      62.876  36.092  24.771  1.00  0.00           O  
ATOM    728  N   ASP    49      62.703  35.719  22.542  1.00  0.00           N  
ATOM    729  H   ASP    49      62.337  35.026  21.903  1.00  0.00           H  
ATOM    730  CA  ASP    49      63.066  37.081  22.163  1.00  0.00           C  
ATOM    731  HA  ASP    49      62.588  37.830  22.791  1.00  0.00           H  
ATOM    732  CB  ASP    49      64.593  37.294  22.206  1.00  0.00           C  
ATOM    733  HB2 ASP    49      64.842  38.084  21.500  1.00  0.00           H  
ATOM    734  HB3 ASP    49      64.877  37.834  23.107  1.00  0.00           H  
ATOM    735  CG  ASP    49      65.513  36.118  21.969  1.00  0.00           C  
ATOM    736  OD1 ASP    49      65.756  35.822  20.767  1.00  0.00           O  
ATOM    737  OD2 ASP    49      66.250  35.630  22.899  1.00  0.00           O  
ATOM    738  C   ASP    49      62.609  37.328  20.716  1.00  0.00           C  
ATOM    739  O   ASP    49      62.699  36.475  19.877  1.00  0.00           O  
ATOM    740  N   SER    50      62.303  38.639  20.446  1.00  0.00           N  
ATOM    741  H   SER    50      62.497  39.302  21.184  1.00  0.00           H  
ATOM    742  CA  SER    50      61.594  39.127  19.257  1.00  0.00           C  
ATOM    743  HA  SER    50      62.265  39.042  18.404  1.00  0.00           H  
ATOM    744  CB  SER    50      60.286  38.332  19.031  1.00  0.00           C  
ATOM    745  HB2 SER    50      59.708  38.786  18.229  1.00  0.00           H  
ATOM    746  HB3 SER    50      60.320  37.387  18.493  1.00  0.00           H  
ATOM    747  OG  SER    50      59.439  38.313  20.127  1.00  0.00           O  
ATOM    748  HG  SER    50      59.529  37.414  20.480  1.00  0.00           H  
ATOM    749  C   SER    50      61.335  40.622  19.188  1.00  0.00           C  
ATOM    750  O   SER    50      61.474  41.214  18.168  1.00  0.00           O  
ATOM    751  N   GLY    51      61.110  41.302  20.374  1.00  0.00           N  
ATOM    752  H   GLY    51      61.165  40.827  21.264  1.00  0.00           H  
ATOM    753  CA  GLY    51      60.315  42.544  20.343  1.00  0.00           C  
ATOM    754  HA2 GLY    51      60.655  43.312  21.034  1.00  0.00           H  
ATOM    755  HA3 GLY    51      60.612  43.077  19.442  1.00  0.00           H  
ATOM    756  C   GLY    51      58.848  42.283  20.349  1.00  0.00           C  
ATOM    757  O   GLY    51      58.120  43.241  20.152  1.00  0.00           O  
ATOM    758  N   TYR    52      58.333  41.000  20.480  1.00  0.00           N  
ATOM    759  H   TYR    52      58.908  40.169  20.524  1.00  0.00           H  
ATOM    760  CA  TYR    52      56.952  40.724  20.530  1.00  0.00           C  
ATOM    761  HA  TYR    52      56.582  41.522  21.169  1.00  0.00           H  
ATOM    762  CB  TYR    52      56.113  40.850  19.251  1.00  0.00           C  
ATOM    763  HB2 TYR    52      55.082  40.523  19.366  1.00  0.00           H  
ATOM    764  HB3 TYR    52      56.194  41.905  18.996  1.00  0.00           H  
ATOM    765  CG  TYR    52      56.778  40.059  18.119  1.00  0.00           C  
ATOM    766  CD1 TYR    52      56.474  38.764  17.869  1.00  0.00           C  
ATOM    767  HD1 TYR    52      55.865  38.173  18.543  1.00  0.00           H  
ATOM    768  CE1 TYR    52      57.024  38.110  16.704  1.00  0.00           C  
ATOM    769  HE1 TYR    52      56.829  37.046  16.637  1.00  0.00           H  
ATOM    770  CZ  TYR    52      57.859  38.763  15.844  1.00  0.00           C  
ATOM    771  OH  TYR    52      58.721  38.069  15.063  1.00  0.00           O  
ATOM    772  HH  TYR    52      59.507  38.561  14.779  1.00  0.00           H  
ATOM    773  CE2 TYR    52      58.102  40.137  16.060  1.00  0.00           C  
ATOM    774  HE2 TYR    52      58.822  40.651  15.435  1.00  0.00           H  
ATOM    775  CD2 TYR    52      57.628  40.743  17.211  1.00  0.00           C  
ATOM    776  HD2 TYR    52      58.015  41.737  17.402  1.00  0.00           H  
ATOM    777  C   TYR    52      56.576  39.402  21.315  1.00  0.00           C  
ATOM    778  O   TYR    52      55.570  38.724  21.073  1.00  0.00           O  
ATOM    779  N   GLU    53      57.436  39.188  22.303  1.00  0.00           N  
ATOM    780  H   GLU    53      58.212  39.822  22.442  1.00  0.00           H  
ATOM    781  CA  GLU    53      57.353  38.068  23.217  1.00  0.00           C  
ATOM    782  HA  GLU    53      57.250  37.148  22.646  1.00  0.00           H  
ATOM    783  CB  GLU    53      58.518  38.099  24.217  1.00  0.00           C  
ATOM    784  HB2 GLU    53      58.449  38.823  25.026  1.00  0.00           H  
ATOM    785  HB3 GLU    53      58.558  37.141  24.731  1.00  0.00           H  
ATOM    786  CG  GLU    53      59.916  38.296  23.657  1.00  0.00           C  
ATOM    787  HG2 GLU    53      60.659  38.032  24.406  1.00  0.00           H  
ATOM    788  HG3 GLU    53      60.042  37.628  22.807  1.00  0.00           H  
ATOM    789  CD  GLU    53      60.398  39.685  23.241  1.00  0.00           C  
ATOM    790  OE1 GLU    53      59.567  40.590  23.118  1.00  0.00           O  
ATOM    791  OE2 GLU    53      61.630  39.944  23.121  1.00  0.00           O  
ATOM    792  C   GLU    53      56.065  38.143  24.043  1.00  0.00           C  
ATOM    793  O   GLU    53      55.510  37.081  24.355  1.00  0.00           O  
ATOM    794  N   VAL    54      55.423  39.263  24.337  1.00  0.00           N  
ATOM    795  H   VAL    54      55.823  40.174  24.153  1.00  0.00           H  
ATOM    796  CA  VAL    54      54.061  39.348  24.975  1.00  0.00           C  
ATOM    797  HA  VAL    54      53.580  38.374  25.032  1.00  0.00           H  
ATOM    798  CB  VAL    54      54.160  39.990  26.437  1.00  0.00           C  
ATOM    799  HB  VAL    54      53.170  39.934  26.886  1.00  0.00           H  
ATOM    800  CG1 VAL    54      55.125  39.164  27.265  1.00  0.00           C  
ATOM    801 HG11 VAL    54      55.093  38.120  26.958  1.00  0.00           H  
ATOM    802 HG12 VAL    54      56.098  39.577  27.007  1.00  0.00           H  
ATOM    803 HG13 VAL    54      54.896  39.238  28.326  1.00  0.00           H  
ATOM    804  CG2 VAL    54      54.605  41.455  26.433  1.00  0.00           C  
ATOM    805 HG21 VAL    54      53.973  42.046  25.773  1.00  0.00           H  
ATOM    806 HG22 VAL    54      54.628  41.750  27.480  1.00  0.00           H  
ATOM    807 HG23 VAL    54      55.642  41.541  26.114  1.00  0.00           H  
ATOM    808  C   VAL    54      53.086  40.222  24.085  1.00  0.00           C  
ATOM    809  O   VAL    54      52.025  40.682  24.580  1.00  0.00           O  
ATOM    810  N   HID    55      53.416  40.197  22.787  1.00  0.00           N  
ATOM    811  H   HID    55      54.187  39.586  22.554  1.00  0.00           H  
ATOM    812  CA  HID    55      52.816  41.062  21.784  1.00  0.00           C  
ATOM    813  HA  HID    55      51.849  41.280  22.230  1.00  0.00           H  
ATOM    814  CB  HID    55      53.583  42.278  21.569  1.00  0.00           C  
ATOM    815  HB2 HID    55      53.834  42.535  22.596  1.00  0.00           H  
ATOM    816  HB3 HID    55      54.523  42.171  21.031  1.00  0.00           H  
ATOM    817  CG  HID    55      52.825  43.454  21.078  1.00  0.00           C  
ATOM    818  ND1 HID    55      52.168  44.349  21.870  1.00  0.00           N  
ATOM    819  HD1 HID    55      52.074  44.161  22.875  1.00  0.00           H  
ATOM    820  CE1 HID    55      51.573  45.289  21.093  1.00  0.00           C  
ATOM    821  HE1 HID    55      51.002  46.112  21.492  1.00  0.00           H  
ATOM    822  NE2 HID    55      51.826  44.997  19.825  1.00  0.00           N  
ATOM    823  CD2 HID    55      52.658  43.871  19.764  1.00  0.00           C  
ATOM    824  HD2 HID    55      53.126  43.426  18.887  1.00  0.00           H  
ATOM    825  C   HID    55      52.380  40.398  20.410  1.00  0.00           C  
ATOM    826  O   HID    55      51.721  41.002  19.608  1.00  0.00           O  
ATOM    827  N   HID    56      52.835  39.104  20.305  1.00  0.00           N  
ATOM    828  H   HID    56      53.478  38.589  20.890  1.00  0.00           H  
ATOM    829  CA  HID    56      52.369  38.302  19.201  1.00  0.00           C  
ATOM    830  HA  HID    56      52.930  38.740  18.379  1.00  0.00           H  
ATOM    831  CB  HID    56      52.853  36.840  19.308  1.00  0.00           C  
ATOM    832  HB2 HID    56      52.585  36.331  18.383  1.00  0.00           H  
ATOM    833  HB3 HID    56      53.940  36.823  19.348  1.00  0.00           H  
ATOM    834  CG  HID    56      52.305  36.064  20.382  1.00  0.00           C  
ATOM    835  ND1 HID    56      51.140  35.442  20.452  1.00  0.00           N  
ATOM    836  HD1 HID    56      50.429  35.516  19.715  1.00  0.00           H  
ATOM    837  CE1 HID    56      50.976  34.849  21.671  1.00  0.00           C  
ATOM    838  HE1 HID    56      50.122  34.258  21.961  1.00  0.00           H  
ATOM    839  NE2 HID    56      52.048  35.046  22.420  1.00  0.00           N  
ATOM    840  CD2 HID    56      52.879  35.810  21.600  1.00  0.00           C  
ATOM    841  HD2 HID    56      53.901  36.136  21.788  1.00  0.00           H  
ATOM    842  C   HID    56      50.863  38.314  18.913  1.00  0.00           C  
ATOM    843  O   HID    56      50.451  38.304  17.798  1.00  0.00           O  
ATOM    844  N   GLN    57      50.066  38.399  19.934  1.00  0.00           N  
ATOM    845  H   GLN    57      50.453  38.385  20.868  1.00  0.00           H  
ATOM    846  CA  GLN    57      48.636  38.209  19.814  1.00  0.00           C  
ATOM    847  HA  GLN    57      48.469  37.433  19.070  1.00  0.00           H  
ATOM    848  CB  GLN    57      48.101  37.865  21.153  1.00  0.00           C  
ATOM    849  HB2 GLN    57      47.086  37.509  20.988  1.00  0.00           H  
ATOM    850  HB3 GLN    57      48.610  36.952  21.455  1.00  0.00           H  
ATOM    851  CG  GLN    57      47.971  38.938  22.266  1.00  0.00           C  
ATOM    852  HG2 GLN    57      47.489  39.850  21.918  1.00  0.00           H  
ATOM    853  HG3 GLN    57      47.399  38.531  23.098  1.00  0.00           H  
ATOM    854  CD  GLN    57      49.288  39.215  22.989  1.00  0.00           C  
ATOM    855  OE1 GLN    57      50.365  38.667  22.750  1.00  0.00           O  
ATOM    856  NE2 GLN    57      49.350  40.123  23.932  1.00  0.00           N  
ATOM    857 HE21 GLN    57      50.214  40.327  24.415  1.00  0.00           H  
ATOM    858 HE22 GLN    57      48.602  40.800  24.006  1.00  0.00           H  
ATOM    859  C   GLN    57      47.947  39.490  19.262  1.00  0.00           C  
ATOM    860  O   GLN    57      46.874  39.521  18.621  1.00  0.00           O  
ATOM    861  N   LYS    58      48.655  40.645  19.292  1.00  0.00           N  
ATOM    862  H   LYS    58      49.624  40.514  19.552  1.00  0.00           H  
ATOM    863  CA  LYS    58      48.197  41.928  18.822  1.00  0.00           C  
ATOM    864  HA  LYS    58      47.118  41.935  18.685  1.00  0.00           H  
ATOM    865  CB  LYS    58      48.441  42.887  19.965  1.00  0.00           C  
ATOM    866  HB2 LYS    58      47.869  42.514  20.812  1.00  0.00           H  
ATOM    867  HB3 LYS    58      49.463  42.921  20.336  1.00  0.00           H  
ATOM    868  CG  LYS    58      47.900  44.337  19.694  1.00  0.00           C  
ATOM    869  HG2 LYS    58      48.504  44.862  18.958  1.00  0.00           H  
ATOM    870  HG3 LYS    58      46.927  44.165  19.236  1.00  0.00           H  
ATOM    871  CD  LYS    58      47.832  45.348  20.824  1.00  0.00           C  
ATOM    872  HD2 LYS    58      48.792  45.286  21.331  1.00  0.00           H  
ATOM    873  HD3 LYS    58      47.696  46.273  20.267  1.00  0.00           H  
ATOM    874  CE  LYS    58      46.676  45.108  21.738  1.00  0.00           C  
ATOM    875  HE2 LYS    58      45.759  44.963  21.172  1.00  0.00           H  
ATOM    876  HE3 LYS    58      46.722  44.155  22.259  1.00  0.00           H  
ATOM    877  NZ  LYS    58      46.665  46.215  22.722  1.00  0.00           N  
ATOM    878  HZ1 LYS    58      45.925  46.036  23.423  1.00  0.00           H  
ATOM    879  HZ2 LYS    58      47.536  46.278  23.280  1.00  0.00           H  
ATOM    880  HZ3 LYS    58      46.606  47.197  22.395  1.00  0.00           H  
ATOM    881  C   LYS    58      48.829  42.227  17.485  1.00  0.00           C  
ATOM    882  O   LYS    58      48.191  42.758  16.535  1.00  0.00           O  
ATOM    883  N   LEU    59      50.147  41.874  17.251  1.00  0.00           N  
ATOM    884  H   LEU    59      50.677  41.603  18.069  1.00  0.00           H  
ATOM    885  CA  LEU    59      50.834  41.987  16.053  1.00  0.00           C  
ATOM    886  HA  LEU    59      50.906  43.012  15.698  1.00  0.00           H  
ATOM    887  CB  LEU    59      52.142  41.286  16.361  1.00  0.00           C  
ATOM    888  HB2 LEU    59      52.528  41.817  17.228  1.00  0.00           H  
ATOM    889  HB3 LEU    59      51.886  40.253  16.588  1.00  0.00           H  
ATOM    890  CG  LEU    59      53.146  41.313  15.231  1.00  0.00           C  
ATOM    891  HG  LEU    59      52.621  40.864  14.390  1.00  0.00           H  
ATOM    892  CD1 LEU    59      53.535  42.731  14.939  1.00  0.00           C  
ATOM    893 HD11 LEU    59      53.982  43.120  15.852  1.00  0.00           H  
ATOM    894 HD12 LEU    59      54.315  42.834  14.187  1.00  0.00           H  
ATOM    895 HD13 LEU    59      52.701  43.364  14.643  1.00  0.00           H  
ATOM    896  CD2 LEU    59      54.314  40.402  15.410  1.00  0.00           C  
ATOM    897 HD21 LEU    59      55.010  40.848  16.118  1.00  0.00           H  
ATOM    898 HD22 LEU    59      53.930  39.415  15.657  1.00  0.00           H  
ATOM    899 HD23 LEU    59      54.897  40.447  14.492  1.00  0.00           H  
ATOM    900  C   LEU    59      50.076  41.214  14.974  1.00  0.00           C  
ATOM    901  O   LEU    59      50.075  41.687  13.844  1.00  0.00           O  
ATOM    902  N   VAL    60      49.493  40.012  15.257  1.00  0.00           N  
ATOM    903  H   VAL    60      49.759  39.641  16.159  1.00  0.00           H  
ATOM    904  CA  VAL    60      48.772  39.233  14.284  1.00  0.00           C  
ATOM    905  HA  VAL    60      49.578  39.119  13.563  1.00  0.00           H  
ATOM    906  CB  VAL    60      48.246  37.911  14.957  1.00  0.00           C  
ATOM    907  HB  VAL    60      48.996  37.670  15.709  1.00  0.00           H  
ATOM    908  CG1 VAL    60      46.907  38.070  15.728  1.00  0.00           C  
ATOM    909 HG11 VAL    60      46.954  37.307  16.503  1.00  0.00           H  
ATOM    910 HG12 VAL    60      46.955  39.019  16.259  1.00  0.00           H  
ATOM    911 HG13 VAL    60      46.057  38.029  15.051  1.00  0.00           H  
ATOM    912  CG2 VAL    60      48.193  36.764  14.037  1.00  0.00           C  
ATOM    913 HG21 VAL    60      48.211  35.861  14.645  1.00  0.00           H  
ATOM    914 HG22 VAL    60      47.298  36.809  13.420  1.00  0.00           H  
ATOM    915 HG23 VAL    60      49.117  36.789  13.463  1.00  0.00           H  
ATOM    916  C   VAL    60      47.718  39.884  13.459  1.00  0.00           C  
ATOM    917  O   VAL    60      47.437  39.488  12.341  1.00  0.00           O  
ATOM    918  N   PHE    61      47.179  40.991  14.011  1.00  0.00           N  
ATOM    919  H   PHE    61      47.489  41.279  14.929  1.00  0.00           H  
ATOM    920  CA  PHE    61      46.189  41.898  13.405  1.00  0.00           C  
ATOM    921  HA  PHE    61      45.509  41.387  12.727  1.00  0.00           H  
ATOM    922  CB  PHE    61      45.385  42.580  14.539  1.00  0.00           C  
ATOM    923  HB2 PHE    61      45.964  43.429  14.895  1.00  0.00           H  
ATOM    924  HB3 PHE    61      44.521  43.043  14.067  1.00  0.00           H  
ATOM    925  CG  PHE    61      44.883  41.722  15.672  1.00  0.00           C  
ATOM    926  CD1 PHE    61      44.349  40.454  15.440  1.00  0.00           C  
ATOM    927  HD1 PHE    61      44.130  40.111  14.436  1.00  0.00           H  
ATOM    928  CE1 PHE    61      43.787  39.744  16.470  1.00  0.00           C  
ATOM    929  HE1 PHE    61      43.398  38.759  16.239  1.00  0.00           H  
ATOM    930  CZ  PHE    61      43.920  40.264  17.763  1.00  0.00           C  
ATOM    931  HZ  PHE    61      43.422  39.749  18.577  1.00  0.00           H  
ATOM    932  CE2 PHE    61      44.447  41.547  17.997  1.00  0.00           C  
ATOM    933  HE2 PHE    61      44.540  42.062  18.947  1.00  0.00           H  
ATOM    934  CD2 PHE    61      45.066  42.207  16.970  1.00  0.00           C  
ATOM    935  HD2 PHE    61      45.501  43.183  17.150  1.00  0.00           H  
ATOM    936  C   PHE    61      46.806  42.964  12.474  1.00  0.00           C  
ATOM    937  O   PHE    61      46.094  43.765  11.882  1.00  0.00           O  
ATOM    938  N   PHE    62      48.171  43.002  12.339  1.00  0.00           N  
ATOM    939  H   PHE    62      48.815  42.546  12.972  1.00  0.00           H  
ATOM    940  CA  PHE    62      48.749  43.742  11.218  1.00  0.00           C  
ATOM    941  HA  PHE    62      48.011  43.829  10.424  1.00  0.00           H  
ATOM    942  CB  PHE    62      48.985  45.161  11.647  1.00  0.00           C  
ATOM    943  HB2 PHE    62      48.741  45.867  10.856  1.00  0.00           H  
ATOM    944  HB3 PHE    62      48.209  45.358  12.384  1.00  0.00           H  
ATOM    945  CG  PHE    62      50.326  45.586  12.227  1.00  0.00           C  
ATOM    946  CD1 PHE    62      50.674  45.234  13.511  1.00  0.00           C  
ATOM    947  HD1 PHE    62      50.070  44.523  14.062  1.00  0.00           H  
ATOM    948  CE1 PHE    62      51.839  45.906  13.945  1.00  0.00           C  
ATOM    949  HE1 PHE    62      52.125  45.693  14.968  1.00  0.00           H  
ATOM    950  CZ  PHE    62      52.589  46.805  13.190  1.00  0.00           C  
ATOM    951  HZ  PHE    62      53.479  47.251  13.619  1.00  0.00           H  
ATOM    952  CE2 PHE    62      52.161  47.060  11.920  1.00  0.00           C  
ATOM    953  HE2 PHE    62      52.757  47.787  11.381  1.00  0.00           H  
ATOM    954  CD2 PHE    62      51.039  46.473  11.380  1.00  0.00           C  
ATOM    955  HD2 PHE    62      50.764  46.616  10.342  1.00  0.00           H  
ATOM    956  C   PHE    62      49.999  43.203  10.453  1.00  0.00           C  
ATOM    957  O   PHE    62      50.489  43.780   9.544  1.00  0.00           O  
ATOM    958  N   ALA    63      50.510  42.041  10.997  1.00  0.00           N  
ATOM    959  H   ALA    63      49.992  41.645  11.769  1.00  0.00           H  
ATOM    960  CA  ALA    63      51.672  41.324  10.485  1.00  0.00           C  
ATOM    961  HA  ALA    63      51.902  41.565   9.450  1.00  0.00           H  
ATOM    962  CB  ALA    63      52.877  41.629  11.287  1.00  0.00           C  
ATOM    963  HB1 ALA    63      52.759  41.677  12.368  1.00  0.00           H  
ATOM    964  HB2 ALA    63      53.733  41.064  10.923  1.00  0.00           H  
ATOM    965  HB3 ALA    63      53.219  42.614  10.974  1.00  0.00           H  
ATOM    966  C   ALA    63      51.303  39.863  10.563  1.00  0.00           C  
ATOM    967  O   ALA    63      50.919  39.406  11.619  1.00  0.00           O  
ATOM    968  N   GLU    64      51.327  39.133   9.407  1.00  0.00           N  
ATOM    969  H   GLU    64      51.521  39.628   8.547  1.00  0.00           H  
ATOM    970  CA  GLU    64      50.583  37.946   9.211  1.00  0.00           C  
ATOM    971  HA  GLU    64      50.439  37.396  10.138  1.00  0.00           H  
ATOM    972  CB  GLU    64      49.153  38.267   8.936  1.00  0.00           C  
ATOM    973  HB2 GLU    64      48.470  37.420   8.904  1.00  0.00           H  
ATOM    974  HB3 GLU    64      48.758  38.884   9.741  1.00  0.00           H  
ATOM    975  CG  GLU    64      48.882  38.833   7.526  1.00  0.00           C  
ATOM    976  HG2 GLU    64      49.496  38.277   6.820  1.00  0.00           H  
ATOM    977  HG3 GLU    64      47.837  38.703   7.254  1.00  0.00           H  
ATOM    978  CD  GLU    64      49.267  40.346   7.368  1.00  0.00           C  
ATOM    979  OE1 GLU    64      50.293  40.658   6.798  1.00  0.00           O  
ATOM    980  OE2 GLU    64      48.481  41.198   7.758  1.00  0.00           O  
ATOM    981  C   GLU    64      51.274  36.925   8.316  1.00  0.00           C  
ATOM    982  O   GLU    64      50.613  35.924   7.877  1.00  0.00           O  
ATOM    983  N   ASP    65      52.634  36.965   8.251  1.00  0.00           N  
ATOM    984  H   ASP    65      53.060  37.770   8.689  1.00  0.00           H  
ATOM    985  CA  ASP    65      53.459  35.944   7.685  1.00  0.00           C  
ATOM    986  HA  ASP    65      53.049  34.943   7.806  1.00  0.00           H  
ATOM    987  CB  ASP    65      53.506  36.295   6.204  1.00  0.00           C  
ATOM    988  HB2 ASP    65      53.821  35.405   5.662  1.00  0.00           H  
ATOM    989  HB3 ASP    65      52.491  36.482   5.858  1.00  0.00           H  
ATOM    990  CG  ASP    65      54.355  37.454   5.797  1.00  0.00           C  
ATOM    991  OD1 ASP    65      55.613  37.361   5.721  1.00  0.00           O  
ATOM    992  OD2 ASP    65      53.742  38.506   5.452  1.00  0.00           O  
ATOM    993  C   ASP    65      54.888  35.994   8.263  1.00  0.00           C  
ATOM    994  O   ASP    65      55.298  37.032   8.817  1.00  0.00           O  
ATOM    995  N   VAL    66      55.653  34.846   8.178  1.00  0.00           N  
ATOM    996  H   VAL    66      55.416  34.155   7.479  1.00  0.00           H  
ATOM    997  CA  VAL    66      56.823  34.572   8.941  1.00  0.00           C  
ATOM    998  HA  VAL    66      56.613  34.958   9.936  1.00  0.00           H  
ATOM    999  CB  VAL    66      57.261  33.117   9.102  1.00  0.00           C  
ATOM   1000  HB  VAL    66      58.137  33.003   9.737  1.00  0.00           H  
ATOM   1001  CG1 VAL    66      56.024  32.382   9.770  1.00  0.00           C  
ATOM   1002 HG11 VAL    66      55.913  32.865  10.740  1.00  0.00           H  
ATOM   1003 HG12 VAL    66      55.076  32.597   9.281  1.00  0.00           H  
ATOM   1004 HG13 VAL    66      56.145  31.304   9.849  1.00  0.00           H  
ATOM   1005  CG2 VAL    66      57.639  32.582   7.705  1.00  0.00           C  
ATOM   1006 HG21 VAL    66      57.750  31.515   7.887  1.00  0.00           H  
ATOM   1007 HG22 VAL    66      56.886  32.755   6.938  1.00  0.00           H  
ATOM   1008 HG23 VAL    66      58.604  32.961   7.374  1.00  0.00           H  
ATOM   1009  C   VAL    66      57.972  35.430   8.431  1.00  0.00           C  
ATOM   1010  O   VAL    66      59.100  35.368   8.920  1.00  0.00           O  
ATOM   1011  N   GLY    67      57.833  36.149   7.278  1.00  0.00           N  
ATOM   1012  H   GLY    67      56.895  36.155   6.900  1.00  0.00           H  
ATOM   1013  CA  GLY    67      58.684  37.188   6.819  1.00  0.00           C  
ATOM   1014  HA2 GLY    67      59.634  36.670   6.708  1.00  0.00           H  
ATOM   1015  HA3 GLY    67      58.311  37.448   5.831  1.00  0.00           H  
ATOM   1016  C   GLY    67      58.716  38.483   7.617  1.00  0.00           C  
ATOM   1017  O   GLY    67      59.505  39.402   7.309  1.00  0.00           O  
ATOM   1018  N   SER    68      57.911  38.538   8.764  1.00  0.00           N  
ATOM   1019  H   SER    68      57.228  37.809   8.920  1.00  0.00           H  
ATOM   1020  CA  SER    68      58.224  39.562   9.766  1.00  0.00           C  
ATOM   1021  HA  SER    68      59.312  39.572   9.783  1.00  0.00           H  
ATOM   1022  CB  SER    68      57.730  40.876   9.403  1.00  0.00           C  
ATOM   1023  HB2 SER    68      58.045  41.586  10.164  1.00  0.00           H  
ATOM   1024  HB3 SER    68      58.070  41.133   8.402  1.00  0.00           H  
ATOM   1025  OG  SER    68      56.344  40.907   9.327  1.00  0.00           O  
ATOM   1026  HG  SER    68      56.135  41.737   8.872  1.00  0.00           H  
ATOM   1027  C   SER    68      57.620  39.077  11.059  1.00  0.00           C  
ATOM   1028  O   SER    68      58.255  39.267  12.120  1.00  0.00           O  
ATOM   1029  N   ASN    69      56.504  38.348  11.037  1.00  0.00           N  
ATOM   1030  H   ASN    69      55.982  38.227  10.179  1.00  0.00           H  
ATOM   1031  CA  ASN    69      55.849  37.731  12.207  1.00  0.00           C  
ATOM   1032  HA  ASN    69      56.153  38.297  13.085  1.00  0.00           H  
ATOM   1033  CB  ASN    69      54.283  37.729  12.129  1.00  0.00           C  
ATOM   1034  HB2 ASN    69      53.994  38.750  11.890  1.00  0.00           H  
ATOM   1035  HB3 ASN    69      54.001  37.118  11.273  1.00  0.00           H  
ATOM   1036  CG  ASN    69      53.609  37.293  13.384  1.00  0.00           C  
ATOM   1037  OD1 ASN    69      54.310  36.845  14.248  1.00  0.00           O  
ATOM   1038  ND2 ASN    69      52.294  37.308  13.562  1.00  0.00           N  
ATOM   1039 HD21 ASN    69      51.831  36.908  14.367  1.00  0.00           H  
ATOM   1040 HD22 ASN    69      51.786  37.929  12.947  1.00  0.00           H  
ATOM   1041  C   ASN    69      56.384  36.353  12.340  1.00  0.00           C  
ATOM   1042  O   ASN    69      55.733  35.398  11.983  1.00  0.00           O  
ATOM   1043  N   LYS    70      57.565  36.239  12.972  1.00  0.00           N  
ATOM   1044  H   LYS    70      58.109  37.047  13.244  1.00  0.00           H  
ATOM   1045  CA  LYS    70      58.144  34.913  13.333  1.00  0.00           C  
ATOM   1046  HA  LYS    70      58.208  34.382  12.386  1.00  0.00           H  
ATOM   1047  CB  LYS    70      59.541  35.035  13.972  1.00  0.00           C  
ATOM   1048  HB2 LYS    70      59.444  35.611  14.891  1.00  0.00           H  
ATOM   1049  HB3 LYS    70      60.028  34.161  14.400  1.00  0.00           H  
ATOM   1050  CG  LYS    70      60.555  35.657  12.987  1.00  0.00           C  
ATOM   1051  HG2 LYS    70      60.394  35.263  11.985  1.00  0.00           H  
ATOM   1052  HG3 LYS    70      60.482  36.742  12.951  1.00  0.00           H  
ATOM   1053  CD  LYS    70      62.035  35.337  13.388  1.00  0.00           C  
ATOM   1054  HD2 LYS    70      62.140  34.254  13.351  1.00  0.00           H  
ATOM   1055  HD3 LYS    70      62.751  35.790  12.705  1.00  0.00           H  
ATOM   1056  CE  LYS    70      62.382  35.743  14.802  1.00  0.00           C  
ATOM   1057  HE2 LYS    70      62.250  36.814  14.933  1.00  0.00           H  
ATOM   1058  HE3 LYS    70      61.678  35.212  15.437  1.00  0.00           H  
ATOM   1059  NZ  LYS    70      63.834  35.327  15.099  1.00  0.00           N  
ATOM   1060  HZ1 LYS    70      64.021  35.435  16.112  1.00  0.00           H  
ATOM   1061  HZ2 LYS    70      63.980  34.332  14.849  1.00  0.00           H  
ATOM   1062  HZ3 LYS    70      64.566  35.837  14.573  1.00  0.00           H  
ATOM   1063  C   LYS    70      57.212  34.079  14.221  1.00  0.00           C  
ATOM   1064  O   LYS    70      57.449  32.878  14.361  1.00  0.00           O  
ATOM   1065  N   GLY    71      56.221  34.803  14.911  1.00  0.00           N  
ATOM   1066  H   GLY    71      56.046  35.787  14.757  1.00  0.00           H  
ATOM   1067  CA  GLY    71      55.244  34.054  15.810  1.00  0.00           C  
ATOM   1068  HA2 GLY    71      55.777  33.162  16.129  1.00  0.00           H  
ATOM   1069  HA3 GLY    71      55.039  34.661  16.689  1.00  0.00           H  
ATOM   1070  C   GLY    71      54.017  33.557  15.095  1.00  0.00           C  
ATOM   1071  O   GLY    71      53.338  32.811  15.797  1.00  0.00           O  
ATOM   1072  N   ALA    72      53.751  33.828  13.770  1.00  0.00           N  
ATOM   1073  H   ALA    72      54.429  34.353  13.233  1.00  0.00           H  
ATOM   1074  CA  ALA    72      52.559  33.377  13.014  1.00  0.00           C  
ATOM   1075  HA  ALA    72      51.569  33.472  13.454  1.00  0.00           H  
ATOM   1076  CB  ALA    72      52.493  34.230  11.669  1.00  0.00           C  
ATOM   1077  HB1 ALA    72      52.667  35.289  11.853  1.00  0.00           H  
ATOM   1078  HB2 ALA    72      53.178  33.904  10.888  1.00  0.00           H  
ATOM   1079  HB3 ALA    72      51.500  34.144  11.234  1.00  0.00           H  
ATOM   1080  C   ALA    72      52.757  31.870  12.649  1.00  0.00           C  
ATOM   1081  O   ALA    72      52.709  31.399  11.455  1.00  0.00           O  
ATOM   1082  N   ILE    73      53.058  31.002  13.715  1.00  0.00           N  
ATOM   1083  H   ILE    73      53.219  31.457  14.604  1.00  0.00           H  
ATOM   1084  CA  ILE    73      53.348  29.578  13.633  1.00  0.00           C  
ATOM   1085  HA  ILE    73      53.151  29.265  12.610  1.00  0.00           H  
ATOM   1086  CB  ILE    73      54.839  29.316  13.903  1.00  0.00           C  
ATOM   1087  HB  ILE    73      54.983  28.251  13.735  1.00  0.00           H  
ATOM   1088  CG2 ILE    73      55.597  29.895  12.698  1.00  0.00           C  
ATOM   1089 HG21 ILE    73      55.918  30.877  13.040  1.00  0.00           H  
ATOM   1090 HG22 ILE    73      56.556  29.384  12.633  1.00  0.00           H  
ATOM   1091 HG23 ILE    73      55.062  29.921  11.750  1.00  0.00           H  
ATOM   1092  CG1 ILE    73      55.353  29.605  15.384  1.00  0.00           C  
ATOM   1093 HG12 ILE    73      55.330  30.690  15.464  1.00  0.00           H  
ATOM   1094 HG13 ILE    73      54.639  29.167  16.080  1.00  0.00           H  
ATOM   1095  CD1 ILE    73      56.747  29.125  15.688  1.00  0.00           C  
ATOM   1096 HD11 ILE    73      56.730  28.037  15.719  1.00  0.00           H  
ATOM   1097 HD12 ILE    73      57.626  29.466  15.144  1.00  0.00           H  
ATOM   1098 HD13 ILE    73      57.019  29.401  16.704  1.00  0.00           H  
ATOM   1099  C   ILE    73      52.449  28.798  14.558  1.00  0.00           C  
ATOM   1100  O   ILE    73      52.486  27.584  14.476  1.00  0.00           O  
ATOM   1101  N   ILE    74      51.639  29.416  15.454  1.00  0.00           N  
ATOM   1102  H   ILE    74      51.460  30.409  15.383  1.00  0.00           H  
ATOM   1103  CA  ILE    74      50.736  28.702  16.389  1.00  0.00           C  
ATOM   1104  HA  ILE    74      51.260  27.912  16.922  1.00  0.00           H  
ATOM   1105  CB  ILE    74      50.316  29.666  17.504  1.00  0.00           C  
ATOM   1106  HB  ILE    74      49.618  30.356  17.034  1.00  0.00           H  
ATOM   1107  CG2 ILE    74      49.550  28.910  18.525  1.00  0.00           C  
ATOM   1108 HG21 ILE    74      49.968  28.849  19.527  1.00  0.00           H  
ATOM   1109 HG22 ILE    74      48.682  29.486  18.839  1.00  0.00           H  
ATOM   1110 HG23 ILE    74      49.325  27.912  18.154  1.00  0.00           H  
ATOM   1111  CG1 ILE    74      51.451  30.515  18.114  1.00  0.00           C  
ATOM   1112 HG12 ILE    74      52.225  29.912  18.584  1.00  0.00           H  
ATOM   1113 HG13 ILE    74      51.932  31.110  17.340  1.00  0.00           H  
ATOM   1114  CD1 ILE    74      50.878  31.575  19.089  1.00  0.00           C  
ATOM   1115 HD11 ILE    74      50.523  31.138  20.021  1.00  0.00           H  
ATOM   1116 HD12 ILE    74      51.740  32.149  19.422  1.00  0.00           H  
ATOM   1117 HD13 ILE    74      50.093  32.257  18.767  1.00  0.00           H  
ATOM   1118  C   ILE    74      49.578  28.239  15.538  1.00  0.00           C  
ATOM   1119  O   ILE    74      48.998  29.012  14.718  1.00  0.00           O  
ATOM   1120  N   GLY    75      49.245  26.974  15.704  1.00  0.00           N  
ATOM   1121  H   GLY    75      49.756  26.414  16.373  1.00  0.00           H  
ATOM   1122  CA  GLY    75      48.352  26.308  14.726  1.00  0.00           C  
ATOM   1123  HA2 GLY    75      48.266  25.278  15.063  1.00  0.00           H  
ATOM   1124  HA3 GLY    75      47.439  26.868  14.537  1.00  0.00           H  
ATOM   1125  C   GLY    75      49.038  26.077  13.353  1.00  0.00           C  
ATOM   1126  O   GLY    75      48.302  25.878  12.380  1.00  0.00           O  
ATOM   1127  N   LEU    76      50.379  26.122  13.311  1.00  0.00           N  
ATOM   1128  H   LEU    76      50.886  26.663  13.999  1.00  0.00           H  
ATOM   1129  CA  LEU    76      51.069  25.667  12.116  1.00  0.00           C  
ATOM   1130  HA  LEU    76      50.543  24.777  11.779  1.00  0.00           H  
ATOM   1131  CB  LEU    76      51.061  26.725  11.016  1.00  0.00           C  
ATOM   1132  HB2 LEU    76      50.297  27.474  11.213  1.00  0.00           H  
ATOM   1133  HB3 LEU    76      51.921  27.373  11.169  1.00  0.00           H  
ATOM   1134  CG  LEU    76      50.914  26.219   9.529  1.00  0.00           C  
ATOM   1135  HG  LEU    76      51.845  25.753   9.213  1.00  0.00           H  
ATOM   1136  CD1 LEU    76      49.894  25.155   9.261  1.00  0.00           C  
ATOM   1137 HD11 LEU    76      49.792  24.951   8.197  1.00  0.00           H  
ATOM   1138 HD12 LEU    76      50.230  24.204   9.670  1.00  0.00           H  
ATOM   1139 HD13 LEU    76      48.936  25.483   9.659  1.00  0.00           H  
ATOM   1140  CD2 LEU    76      50.580  27.489   8.755  1.00  0.00           C  
ATOM   1141 HD21 LEU    76      51.449  28.131   8.887  1.00  0.00           H  
ATOM   1142 HD22 LEU    76      50.527  27.409   7.671  1.00  0.00           H  
ATOM   1143 HD23 LEU    76      49.689  27.909   9.216  1.00  0.00           H  
ATOM   1144  C   LEU    76      52.473  25.091  12.506  1.00  0.00           C  
ATOM   1145  O   LEU    76      53.256  24.720  11.642  1.00  0.00           O  
ATOM   1146  N   MET    77      52.681  24.738  13.776  1.00  0.00           N  
ATOM   1147  H   MET    77      51.951  24.853  14.466  1.00  0.00           H  
ATOM   1148  CA  MET    77      53.983  24.253  14.255  1.00  0.00           C  
ATOM   1149  HA  MET    77      54.263  23.335  13.743  1.00  0.00           H  
ATOM   1150  CB  MET    77      55.114  25.259  14.078  1.00  0.00           C  
ATOM   1151  HB2 MET    77      54.936  25.925  13.237  1.00  0.00           H  
ATOM   1152  HB3 MET    77      55.049  25.980  14.890  1.00  0.00           H  
ATOM   1153  CG  MET    77      56.484  24.681  14.027  1.00  0.00           C  
ATOM   1154  HG2 MET    77      56.642  24.168  14.973  1.00  0.00           H  
ATOM   1155  HG3 MET    77      56.683  23.963  13.234  1.00  0.00           H  
ATOM   1156  SD  MET    77      57.850  25.891  13.986  1.00  0.00           S  
ATOM   1157  CE  MET    77      58.006  26.464  12.273  1.00  0.00           C  
ATOM   1158  HE1 MET    77      58.971  26.954  12.163  1.00  0.00           H  
ATOM   1159  HE2 MET    77      57.940  25.535  11.713  1.00  0.00           H  
ATOM   1160  HE3 MET    77      57.199  27.105  11.925  1.00  0.00           H  
ATOM   1161  C   MET    77      53.874  23.929  15.704  1.00  0.00           C  
ATOM   1162  O   MET    77      54.498  22.983  16.171  1.00  0.00           O  
ATOM   1163  N   VAL    78      53.214  24.762  16.539  1.00  0.00           N  
ATOM   1164  H   VAL    78      52.593  25.439  16.117  1.00  0.00           H  
ATOM   1165  CA  VAL    78      53.141  24.645  18.063  1.00  0.00           C  
ATOM   1166  HA  VAL    78      53.412  23.636  18.364  1.00  0.00           H  
ATOM   1167  CB  VAL    78      54.136  25.614  18.787  1.00  0.00           C  
ATOM   1168  HB  VAL    78      53.879  25.462  19.834  1.00  0.00           H  
ATOM   1169  CG1 VAL    78      55.616  25.336  18.416  1.00  0.00           C  
ATOM   1170 HG11 VAL    78      56.232  26.055  18.953  1.00  0.00           H  
ATOM   1171 HG12 VAL    78      55.811  24.328  18.777  1.00  0.00           H  
ATOM   1172 HG13 VAL    78      55.745  25.389  17.337  1.00  0.00           H  
ATOM   1173  CG2 VAL    78      53.786  27.051  18.515  1.00  0.00           C  
ATOM   1174 HG21 VAL    78      54.343  27.726  19.162  1.00  0.00           H  
ATOM   1175 HG22 VAL    78      54.084  27.219  17.482  1.00  0.00           H  
ATOM   1176 HG23 VAL    78      52.731  27.297  18.615  1.00  0.00           H  
ATOM   1177  C   VAL    78      51.680  24.831  18.557  1.00  0.00           C  
ATOM   1178  O   VAL    78      50.954  25.623  17.873  1.00  0.00           O  
ATOM   1179  N   GLY    79      51.204  24.131  19.644  1.00  0.00           N  
ATOM   1180  H   GLY    79      51.791  23.538  20.216  1.00  0.00           H  
ATOM   1181  CA  GLY    79      50.116  24.750  20.371  1.00  0.00           C  
ATOM   1182  HA2 GLY    79      50.367  24.514  21.402  1.00  0.00           H  
ATOM   1183  HA3 GLY    79      50.096  25.823  20.195  1.00  0.00           H  
ATOM   1184  C   GLY    79      48.762  24.257  19.849  1.00  0.00           C  
ATOM   1185  O   GLY    79      47.768  24.850  20.368  1.00  0.00           O  
ATOM   1186  N   GLY    80      48.730  23.402  18.835  1.00  0.00           N  
ATOM   1187  H   GLY    80      49.639  23.068  18.545  1.00  0.00           H  
ATOM   1188  CA  GLY    80      47.489  22.796  18.363  1.00  0.00           C  
ATOM   1189  HA2 GLY    80      46.748  23.584  18.477  1.00  0.00           H  
ATOM   1190  HA3 GLY    80      47.687  22.512  17.332  1.00  0.00           H  
ATOM   1191  C   GLY    80      47.012  21.617  19.073  1.00  0.00           C  
ATOM   1192  O   GLY    80      46.530  20.618  18.469  1.00  0.00           O  
ATOM   1193  N   VAL    81      47.261  21.542  20.401  1.00  0.00           N  
ATOM   1194  H   VAL    81      47.505  22.399  20.879  1.00  0.00           H  
ATOM   1195  CA  VAL    81      47.404  20.243  21.070  1.00  0.00           C  
ATOM   1196  HA  VAL    81      46.861  19.439  20.578  1.00  0.00           H  
ATOM   1197  CB  VAL    81      48.912  19.856  20.939  1.00  0.00           C  
ATOM   1198  HB  VAL    81      49.005  19.150  21.762  1.00  0.00           H  
ATOM   1199  CG1 VAL    81      49.325  19.148  19.631  1.00  0.00           C  
ATOM   1200 HG11 VAL    81      50.304  18.699  19.788  1.00  0.00           H  
ATOM   1201 HG12 VAL    81      48.676  18.293  19.455  1.00  0.00           H  
ATOM   1202 HG13 VAL    81      49.192  19.770  18.748  1.00  0.00           H  
ATOM   1203  CG2 VAL    81      49.919  20.997  21.287  1.00  0.00           C  
ATOM   1204 HG21 VAL    81      50.493  21.459  20.486  1.00  0.00           H  
ATOM   1205 HG22 VAL    81      49.500  21.772  21.926  1.00  0.00           H  
ATOM   1206 HG23 VAL    81      50.700  20.543  21.893  1.00  0.00           H  
ATOM   1207  C   VAL    81      47.051  20.417  22.564  1.00  0.00           C  
ATOM   1208  O   VAL    81      47.256  21.558  23.026  1.00  0.00           O  
ATOM   1209  N   VAL    82      46.759  19.319  23.322  1.00  0.00           N  
ATOM   1210  H   VAL    82      47.034  18.388  23.039  1.00  0.00           H  
ATOM   1211  CA  VAL    82      46.189  19.407  24.644  1.00  0.00           C  
ATOM   1212  HA  VAL    82      46.379  20.422  24.986  1.00  0.00           H  
ATOM   1213  CB  VAL    82      44.637  19.181  24.657  1.00  0.00           C  
ATOM   1214  HB  VAL    82      44.597  18.094  24.637  1.00  0.00           H  
ATOM   1215  CG1 VAL    82      44.084  19.668  25.965  1.00  0.00           C  
ATOM   1216 HG11 VAL    82      42.999  19.592  25.996  1.00  0.00           H  
ATOM   1217 HG12 VAL    82      44.602  19.069  26.711  1.00  0.00           H  
ATOM   1218 HG13 VAL    82      44.236  20.738  26.098  1.00  0.00           H  
ATOM   1219  CG2 VAL    82      43.911  19.685  23.438  1.00  0.00           C  
ATOM   1220 HG21 VAL    82      42.857  19.539  23.665  1.00  0.00           H  
ATOM   1221 HG22 VAL    82      44.098  20.747  23.294  1.00  0.00           H  
ATOM   1222 HG23 VAL    82      44.058  19.036  22.577  1.00  0.00           H  
ATOM   1223  C   VAL    82      46.984  18.555  25.550  1.00  0.00           C  
ATOM   1224  O   VAL    82      46.549  17.411  25.832  1.00  0.00           O  
ATOM   1225  N   ILE    83      48.241  18.915  25.886  1.00  0.00           N  
ATOM   1226  H   ILE    83      48.462  19.896  25.779  1.00  0.00           H  
ATOM   1227  CA  ILE    83      49.280  17.911  26.111  1.00  0.00           C  
ATOM   1228  HA  ILE    83      48.840  17.033  26.576  1.00  0.00           H  
ATOM   1229  CB  ILE    83      49.921  17.401  24.769  1.00  0.00           C  
ATOM   1230  HB  ILE    83      49.166  17.254  24.000  1.00  0.00           H  
ATOM   1231  CG2 ILE    83      50.833  18.561  24.262  1.00  0.00           C  
ATOM   1232 HG21 ILE    83      51.686  18.679  24.927  1.00  0.00           H  
ATOM   1233 HG22 ILE    83      51.224  18.340  23.271  1.00  0.00           H  
ATOM   1234 HG23 ILE    83      50.242  19.473  24.202  1.00  0.00           H  
ATOM   1235  CG1 ILE    83      50.736  16.152  25.046  1.00  0.00           C  
ATOM   1236 HG12 ILE    83      51.585  16.220  25.723  1.00  0.00           H  
ATOM   1237 HG13 ILE    83      50.012  15.401  25.356  1.00  0.00           H  
ATOM   1238  CD1 ILE    83      51.435  15.673  23.865  1.00  0.00           C  
ATOM   1239 HD11 ILE    83      51.669  14.622  24.022  1.00  0.00           H  
ATOM   1240 HD12 ILE    83      50.859  15.753  22.945  1.00  0.00           H  
ATOM   1241 HD13 ILE    83      52.430  16.084  23.709  1.00  0.00           H  
ATOM   1242  C   ILE    83      50.317  18.355  27.092  1.00  0.00           C  
ATOM   1243  O   ILE    83      50.780  19.523  27.121  1.00  0.00           O  
ATOM   1244  N   ALA    84      50.768  17.298  27.875  1.00  0.00           N  
ATOM   1245  H   ALA    84      50.534  16.339  27.657  1.00  0.00           H  
ATOM   1246  CA  ALA    84      51.966  17.523  28.680  1.00  0.00           C  
ATOM   1247  HA  ALA    84      52.274  18.565  28.727  1.00  0.00           H  
ATOM   1248  CB  ALA    84      51.550  17.131  30.082  1.00  0.00           C  
ATOM   1249  HB1 ALA    84      50.541  17.430  30.358  1.00  0.00           H  
ATOM   1250  HB2 ALA    84      51.422  16.068  30.274  1.00  0.00           H  
ATOM   1251  HB3 ALA    84      52.238  17.613  30.774  1.00  0.00           H  
ATOM   1252  C   ALA    84      53.205  16.683  28.244  1.00  0.00           C  
ATOM   1253  O   ALA    84      53.135  15.389  28.222  1.00  0.00           O  
ATOM   1254  OXT ALA    84      54.285  17.289  27.980  1.00  0.00           O  
TER    1255      ALA    84 
END   
