# Supplementary material for: Exploring Structural Insights of Aβ42 and α-Synuclein Monomers and Heterodimer: A Comparative Study Using Implicit and Explicit Solvent Simulations
Source: J Phys Chem B. 2024 May 3;128(19):4655–69. doi: 10.1021/acs.jpcb.4c00503 (PMC11103699; doi:10.1021/acs.jpcb.4c00503)
Supplement: Supplementary file 3 — jp4c00503_si_003.zip [file jp4c00503_si_003.zip › rep/9_ab42_dimer_2_FINAL3.pdb]

CRYST1   67.051   60.560   66.351  90.00  90.00  90.00               1
ATOM      1  N   ASP     1      26.477  63.229  31.109  1.00  0.00           N  
ATOM      2  H1  ASP     1      27.092  63.719  31.784  1.00  0.00           H  
ATOM      3  H2  ASP     1      25.547  63.458  31.506  1.00  0.00           H  
ATOM      4  H3  ASP     1      26.582  63.647  30.167  1.00  0.00           H  
ATOM      5  CA  ASP     1      26.650  61.749  31.000  1.00  0.00           C  
ATOM      6  HA  ASP     1      27.631  61.605  30.555  1.00  0.00           H  
ATOM      7  CB  ASP     1      26.639  60.970  32.272  1.00  0.00           C  
ATOM      8  HB2 ASP     1      26.823  59.922  32.046  1.00  0.00           H  
ATOM      9  HB3 ASP     1      27.403  61.186  33.016  1.00  0.00           H  
ATOM     10  CG  ASP     1      25.246  61.023  32.971  1.00  0.00           C  
ATOM     11  OD1 ASP     1      24.426  61.881  32.636  1.00  0.00           O  
ATOM     12  OD2 ASP     1      24.986  60.038  33.720  1.00  0.00           O  
ATOM     13  C   ASP     1      25.813  61.105  29.962  1.00  0.00           C  
ATOM     14  O   ASP     1      26.286  60.183  29.335  1.00  0.00           O  
ATOM     15  N   ALA     2      24.589  61.521  29.740  1.00  0.00           N  
ATOM     16  H   ALA     2      24.267  62.275  30.332  1.00  0.00           H  
ATOM     17  CA  ALA     2      23.702  60.944  28.728  1.00  0.00           C  
ATOM     18  HA  ALA     2      23.332  59.937  28.911  1.00  0.00           H  
ATOM     19  CB  ALA     2      22.427  61.781  28.581  1.00  0.00           C  
ATOM     20  HB1 ALA     2      22.547  62.744  28.090  1.00  0.00           H  
ATOM     21  HB2 ALA     2      21.676  61.310  27.950  1.00  0.00           H  
ATOM     22  HB3 ALA     2      22.023  62.075  29.547  1.00  0.00           H  
ATOM     23  C   ALA     2      24.355  60.826  27.313  1.00  0.00           C  
ATOM     24  O   ALA     2      24.190  59.784  26.661  1.00  0.00           O  
ATOM     25  N   GLU     3      24.997  61.910  26.804  1.00  0.00           N  
ATOM     26  H   GLU     3      24.917  62.779  27.313  1.00  0.00           H  
ATOM     27  CA  GLU     3      25.419  61.854  25.388  1.00  0.00           C  
ATOM     28  HA  GLU     3      24.596  61.501  24.771  1.00  0.00           H  
ATOM     29  CB  GLU     3      25.801  63.236  24.915  1.00  0.00           C  
ATOM     30  HB2 GLU     3      25.080  63.904  25.379  1.00  0.00           H  
ATOM     31  HB3 GLU     3      26.803  63.416  25.301  1.00  0.00           H  
ATOM     32  CG  GLU     3      25.751  63.616  23.463  1.00  0.00           C  
ATOM     33  HG2 GLU     3      26.307  64.551  23.436  1.00  0.00           H  
ATOM     34  HG3 GLU     3      26.349  63.006  22.790  1.00  0.00           H  
ATOM     35  CD  GLU     3      24.375  63.764  22.883  1.00  0.00           C  
ATOM     36  OE1 GLU     3      23.756  62.715  22.515  1.00  0.00           O  
ATOM     37  OE2 GLU     3      23.845  64.895  22.970  1.00  0.00           O  
ATOM     38  C   GLU     3      26.550  60.819  25.178  1.00  0.00           C  
ATOM     39  O   GLU     3      26.649  60.147  24.136  1.00  0.00           O  
ATOM     40  N   PHE     4      27.315  60.663  26.321  1.00  0.00           N  
ATOM     41  H   PHE     4      27.002  61.120  27.167  1.00  0.00           H  
ATOM     42  CA  PHE     4      28.552  59.968  26.292  1.00  0.00           C  
ATOM     43  HA  PHE     4      28.974  60.129  25.302  1.00  0.00           H  
ATOM     44  CB  PHE     4      29.486  60.491  27.315  1.00  0.00           C  
ATOM     45  HB2 PHE     4      28.941  60.924  28.152  1.00  0.00           H  
ATOM     46  HB3 PHE     4      29.905  59.621  27.817  1.00  0.00           H  
ATOM     47  CG  PHE     4      30.560  61.451  26.916  1.00  0.00           C  
ATOM     48  CD1 PHE     4      31.915  61.207  27.268  1.00  0.00           C  
ATOM     49  HD1 PHE     4      32.153  60.320  27.844  1.00  0.00           H  
ATOM     50  CE1 PHE     4      32.855  62.196  26.936  1.00  0.00           C  
ATOM     51  HE1 PHE     4      33.890  62.214  27.254  1.00  0.00           H  
ATOM     52  CZ  PHE     4      32.478  63.410  26.224  1.00  0.00           C  
ATOM     53  HZ  PHE     4      33.225  64.179  26.065  1.00  0.00           H  
ATOM     54  CE2 PHE     4      31.117  63.599  25.928  1.00  0.00           C  
ATOM     55  HE2 PHE     4      30.817  64.476  25.368  1.00  0.00           H  
ATOM     56  CD2 PHE     4      30.229  62.549  26.164  1.00  0.00           C  
ATOM     57  HD2 PHE     4      29.179  62.676  25.929  1.00  0.00           H  
ATOM     58  C   PHE     4      28.257  58.481  26.541  1.00  0.00           C  
ATOM     59  O   PHE     4      28.844  57.620  25.919  1.00  0.00           O  
ATOM     60  N   ARG     5      27.316  58.132  27.487  1.00  0.00           N  
ATOM     61  H   ARG     5      27.004  58.810  28.168  1.00  0.00           H  
ATOM     62  CA  ARG     5      26.695  56.837  27.634  1.00  0.00           C  
ATOM     63  HA  ARG     5      27.369  56.065  27.997  1.00  0.00           H  
ATOM     64  CB  ARG     5      25.595  56.891  28.696  1.00  0.00           C  
ATOM     65  HB2 ARG     5      25.043  57.797  28.453  1.00  0.00           H  
ATOM     66  HB3 ARG     5      24.924  56.055  28.507  1.00  0.00           H  
ATOM     67  CG  ARG     5      26.301  56.974  30.133  1.00  0.00           C  
ATOM     68  HG2 ARG     5      26.603  55.961  30.392  1.00  0.00           H  
ATOM     69  HG3 ARG     5      27.102  57.702  30.026  1.00  0.00           H  
ATOM     70  CD  ARG     5      25.279  57.562  31.119  1.00  0.00           C  
ATOM     71  HD2 ARG     5      25.801  57.754  32.054  1.00  0.00           H  
ATOM     72  HD3 ARG     5      24.857  58.514  30.807  1.00  0.00           H  
ATOM     73  NE  ARG     5      24.073  56.695  31.380  1.00  0.00           N  
ATOM     74  HE  ARG     5      23.242  56.881  30.817  1.00  0.00           H  
ATOM     75  CZ  ARG     5      23.926  55.756  32.328  1.00  0.00           C  
ATOM     76  NH1 ARG     5      24.846  55.626  33.259  1.00  0.00           N  
ATOM     77 HH11 ARG     5      25.605  56.270  33.487  1.00  0.00           H  
ATOM     78 HH12 ARG     5      24.730  54.896  33.963  1.00  0.00           H  
ATOM     79  NH2 ARG     5      22.863  54.917  32.327  1.00  0.00           N  
ATOM     80 HH21 ARG     5      22.359  54.754  31.454  1.00  0.00           H  
ATOM     81 HH22 ARG     5      22.465  54.530  33.184  1.00  0.00           H  
ATOM     82  C   ARG     5      26.086  56.442  26.289  1.00  0.00           C  
ATOM     83  O   ARG     5      26.026  55.229  25.994  1.00  0.00           O  
ATOM     84  N   HID     6      25.616  57.390  25.456  1.00  0.00           N  
ATOM     85  H   HID     6      25.695  58.369  25.698  1.00  0.00           H  
ATOM     86  CA  HID     6      24.958  57.009  24.255  1.00  0.00           C  
ATOM     87  HA  HID     6      24.345  56.131  24.447  1.00  0.00           H  
ATOM     88  CB  HID     6      24.037  58.075  23.757  1.00  0.00           C  
ATOM     89  HB2 HID     6      23.247  58.132  24.503  1.00  0.00           H  
ATOM     90  HB3 HID     6      24.462  59.076  23.724  1.00  0.00           H  
ATOM     91  CG  HID     6      23.511  57.797  22.392  1.00  0.00           C  
ATOM     92  ND1 HID     6      22.804  56.634  22.151  1.00  0.00           N  
ATOM     93  HD1 HID     6      22.535  56.019  22.928  1.00  0.00           H  
ATOM     94  CE1 HID     6      22.613  56.497  20.825  1.00  0.00           C  
ATOM     95  HE1 HID     6      22.119  55.633  20.410  1.00  0.00           H  
ATOM     96  NE2 HID     6      23.196  57.489  20.164  1.00  0.00           N  
ATOM     97  CD2 HID     6      23.774  58.274  21.148  1.00  0.00           C  
ATOM     98  HD2 HID     6      24.351  59.175  20.949  1.00  0.00           H  
ATOM     99  C   HID     6      26.090  56.613  23.169  1.00  0.00           C  
ATOM    100  O   HID     6      26.054  55.588  22.519  1.00  0.00           O  
ATOM    101  N   ASP     7      27.087  57.493  23.021  1.00  0.00           N  
ATOM    102  H   ASP     7      27.052  58.369  23.526  1.00  0.00           H  
ATOM    103  CA  ASP     7      28.134  57.201  22.064  1.00  0.00           C  
ATOM    104  HA  ASP     7      27.589  57.046  21.135  1.00  0.00           H  
ATOM    105  CB  ASP     7      29.077  58.444  21.980  1.00  0.00           C  
ATOM    106  HB2 ASP     7      28.419  59.184  21.529  1.00  0.00           H  
ATOM    107  HB3 ASP     7      29.529  58.803  22.902  1.00  0.00           H  
ATOM    108  CG  ASP     7      30.153  58.196  20.880  1.00  0.00           C  
ATOM    109  OD1 ASP     7      31.318  57.938  21.299  1.00  0.00           O  
ATOM    110  OD2 ASP     7      29.881  58.302  19.632  1.00  0.00           O  
ATOM    111  C   ASP     7      28.970  55.939  22.337  1.00  0.00           C  
ATOM    112  O   ASP     7      29.294  55.251  21.377  1.00  0.00           O  
ATOM    113  N   SER     8      29.156  55.546  23.584  1.00  0.00           N  
ATOM    114  H   SER     8      28.681  55.991  24.357  1.00  0.00           H  
ATOM    115  CA  SER     8      29.929  54.356  23.948  1.00  0.00           C  
ATOM    116  HA  SER     8      30.789  54.186  23.304  1.00  0.00           H  
ATOM    117  CB  SER     8      30.461  54.551  25.379  1.00  0.00           C  
ATOM    118  HB2 SER     8      29.752  54.345  26.177  1.00  0.00           H  
ATOM    119  HB3 SER     8      31.285  53.859  25.533  1.00  0.00           H  
ATOM    120  OG  SER     8      31.003  55.888  25.573  1.00  0.00           O  
ATOM    121  HG  SER     8      30.284  56.523  25.715  1.00  0.00           H  
ATOM    122  C   SER     8      29.017  53.109  23.908  1.00  0.00           C  
ATOM    123  O   SER     8      29.545  51.994  24.003  1.00  0.00           O  
ATOM    124  N   GLY     9      27.680  53.330  23.972  1.00  0.00           N  
ATOM    125  H   GLY     9      27.319  54.261  23.813  1.00  0.00           H  
ATOM    126  CA  GLY     9      26.820  52.173  24.057  1.00  0.00           C  
ATOM    127  HA2 GLY     9      25.885  52.383  23.543  1.00  0.00           H  
ATOM    128  HA3 GLY     9      27.277  51.392  23.453  1.00  0.00           H  
ATOM    129  C   GLY     9      26.512  51.622  25.454  1.00  0.00           C  
ATOM    130  O   GLY     9      26.260  50.466  25.649  1.00  0.00           O  
ATOM    131  N   TYR    10      26.690  52.527  26.484  1.00  0.00           N  
ATOM    132  H   TYR    10      26.743  53.524  26.324  1.00  0.00           H  
ATOM    133  CA  TYR    10      26.703  52.087  27.845  1.00  0.00           C  
ATOM    134  HA  TYR    10      27.362  51.233  27.988  1.00  0.00           H  
ATOM    135  CB  TYR    10      27.257  53.219  28.685  1.00  0.00           C  
ATOM    136  HB2 TYR    10      28.213  53.442  28.214  1.00  0.00           H  
ATOM    137  HB3 TYR    10      26.560  54.049  28.594  1.00  0.00           H  
ATOM    138  CG  TYR    10      27.405  52.980  30.093  1.00  0.00           C  
ATOM    139  CD1 TYR    10      28.548  52.316  30.476  1.00  0.00           C  
ATOM    140  HD1 TYR    10      29.321  52.087  29.752  1.00  0.00           H  
ATOM    141  CE1 TYR    10      28.857  52.048  31.810  1.00  0.00           C  
ATOM    142  HE1 TYR    10      29.807  51.692  32.190  1.00  0.00           H  
ATOM    143  CZ  TYR    10      27.895  52.438  32.751  1.00  0.00           C  
ATOM    144  OH  TYR    10      28.202  52.300  34.078  1.00  0.00           O  
ATOM    145  HH  TYR    10      29.050  51.894  34.316  1.00  0.00           H  
ATOM    146  CE2 TYR    10      26.597  52.827  32.395  1.00  0.00           C  
ATOM    147  HE2 TYR    10      25.839  52.885  33.166  1.00  0.00           H  
ATOM    148  CD2 TYR    10      26.392  53.116  31.081  1.00  0.00           C  
ATOM    149  HD2 TYR    10      25.407  53.373  30.710  1.00  0.00           H  
ATOM    150  C   TYR    10      25.297  51.660  28.328  1.00  0.00           C  
ATOM    151  O   TYR    10      25.148  50.802  29.180  1.00  0.00           O  
ATOM    152  N   GLU    11      24.234  52.334  27.754  1.00  0.00           N  
ATOM    153  H   GLU    11      24.462  52.831  26.903  1.00  0.00           H  
ATOM    154  CA  GLU    11      22.804  51.993  28.182  1.00  0.00           C  
ATOM    155  HA  GLU    11      22.735  52.121  29.260  1.00  0.00           H  
ATOM    156  CB  GLU    11      21.736  52.965  27.590  1.00  0.00           C  
ATOM    157  HB2 GLU    11      22.161  53.964  27.522  1.00  0.00           H  
ATOM    158  HB3 GLU    11      21.577  52.707  26.545  1.00  0.00           H  
ATOM    159  CG  GLU    11      20.498  53.035  28.408  1.00  0.00           C  
ATOM    160  HG2 GLU    11      19.864  53.792  27.952  1.00  0.00           H  
ATOM    161  HG3 GLU    11      19.891  52.132  28.403  1.00  0.00           H  
ATOM    162  CD  GLU    11      20.692  53.487  29.794  1.00  0.00           C  
ATOM    163  OE1 GLU    11      21.351  54.500  30.143  1.00  0.00           O  
ATOM    164  OE2 GLU    11      20.132  52.848  30.778  1.00  0.00           O  
ATOM    165  C   GLU    11      22.372  50.602  27.785  1.00  0.00           C  
ATOM    166  O   GLU    11      21.665  49.933  28.489  1.00  0.00           O  
ATOM    167  N   VAL    12      22.768  50.226  26.590  1.00  0.00           N  
ATOM    168  H   VAL    12      23.127  50.928  25.957  1.00  0.00           H  
ATOM    169  CA  VAL    12      22.506  48.898  26.069  1.00  0.00           C  
ATOM    170  HA  VAL    12      21.431  48.730  26.047  1.00  0.00           H  
ATOM    171  CB  VAL    12      23.008  48.831  24.638  1.00  0.00           C  
ATOM    172  HB  VAL    12      24.091  48.922  24.680  1.00  0.00           H  
ATOM    173  CG1 VAL    12      22.798  47.436  24.024  1.00  0.00           C  
ATOM    174 HG11 VAL    12      21.736  47.225  23.910  1.00  0.00           H  
ATOM    175 HG12 VAL    12      23.093  47.582  22.987  1.00  0.00           H  
ATOM    176 HG13 VAL    12      23.384  46.687  24.552  1.00  0.00           H  
ATOM    177  CG2 VAL    12      22.356  49.879  23.732  1.00  0.00           C  
ATOM    178 HG21 VAL    12      22.795  49.899  22.737  1.00  0.00           H  
ATOM    179 HG22 VAL    12      21.343  49.530  23.543  1.00  0.00           H  
ATOM    180 HG23 VAL    12      22.475  50.886  24.128  1.00  0.00           H  
ATOM    181  C   VAL    12      23.167  47.857  26.937  1.00  0.00           C  
ATOM    182  O   VAL    12      22.618  46.816  27.208  1.00  0.00           O  
ATOM    183  N   HID    13      24.387  48.145  27.424  1.00  0.00           N  
ATOM    184  H   HID    13      24.757  49.066  27.234  1.00  0.00           H  
ATOM    185  CA  HID    13      25.105  47.233  28.307  1.00  0.00           C  
ATOM    186  HA  HID    13      25.195  46.228  27.902  1.00  0.00           H  
ATOM    187  CB  HID    13      26.562  47.616  28.333  1.00  0.00           C  
ATOM    188  HB2 HID    13      26.656  48.667  28.599  1.00  0.00           H  
ATOM    189  HB3 HID    13      27.046  47.026  29.109  1.00  0.00           H  
ATOM    190  CG  HID    13      27.283  47.241  27.092  1.00  0.00           C  
ATOM    191  ND1 HID    13      27.274  47.968  25.885  1.00  0.00           N  
ATOM    192  HD1 HID    13      26.959  48.924  25.689  1.00  0.00           H  
ATOM    193  CE1 HID    13      27.907  47.147  24.984  1.00  0.00           C  
ATOM    194  HE1 HID    13      28.267  47.415  24.004  1.00  0.00           H  
ATOM    195  NE2 HID    13      28.267  45.978  25.526  1.00  0.00           N  
ATOM    196  CD2 HID    13      28.014  46.071  26.876  1.00  0.00           C  
ATOM    197  HD2 HID    13      28.216  45.263  27.577  1.00  0.00           H  
ATOM    198  C   HID    13      24.490  47.256  29.765  1.00  0.00           C  
ATOM    199  O   HID    13      24.188  46.238  30.386  1.00  0.00           O  
ATOM    200  N   HID    14      24.228  48.480  30.300  1.00  0.00           N  
ATOM    201  H   HID    14      24.365  49.314  29.746  1.00  0.00           H  
ATOM    202  CA  HID    14      23.699  48.626  31.640  1.00  0.00           C  
ATOM    203  HA  HID    14      24.306  48.112  32.382  1.00  0.00           H  
ATOM    204  CB  HID    14      23.598  50.075  32.063  1.00  0.00           C  
ATOM    205  HB2 HID    14      24.567  50.528  31.865  1.00  0.00           H  
ATOM    206  HB3 HID    14      22.962  50.681  31.421  1.00  0.00           H  
ATOM    207  CG  HID    14      23.195  50.269  33.501  1.00  0.00           C  
ATOM    208  ND1 HID    14      21.931  50.197  34.001  1.00  0.00           N  
ATOM    209  HD1 HID    14      21.101  50.177  33.398  1.00  0.00           H  
ATOM    210  CE1 HID    14      21.974  50.711  35.215  1.00  0.00           C  
ATOM    211  HE1 HID    14      21.109  50.700  35.859  1.00  0.00           H  
ATOM    212  NE2 HID    14      23.190  51.020  35.547  1.00  0.00           N  
ATOM    213  CD2 HID    14      23.996  50.682  34.529  1.00  0.00           C  
ATOM    214  HD2 HID    14      25.065  50.832  34.382  1.00  0.00           H  
ATOM    215  C   HID    14      22.284  48.108  31.734  1.00  0.00           C  
ATOM    216  O   HID    14      21.955  47.363  32.658  1.00  0.00           O  
ATOM    217  N   GLN    15      21.414  48.187  30.641  1.00  0.00           N  
ATOM    218  H   GLN    15      21.713  48.666  29.803  1.00  0.00           H  
ATOM    219  CA  GLN    15      20.112  47.533  30.798  1.00  0.00           C  
ATOM    220  HA  GLN    15      19.626  47.915  31.693  1.00  0.00           H  
ATOM    221  CB  GLN    15      19.252  47.983  29.610  1.00  0.00           C  
ATOM    222  HB2 GLN    15      19.367  49.064  29.551  1.00  0.00           H  
ATOM    223  HB3 GLN    15      19.828  47.564  28.788  1.00  0.00           H  
ATOM    224  CG  GLN    15      17.726  47.645  29.651  1.00  0.00           C  
ATOM    225  HG2 GLN    15      17.134  48.292  29.008  1.00  0.00           H  
ATOM    226  HG3 GLN    15      17.613  46.638  29.254  1.00  0.00           H  
ATOM    227  CD  GLN    15      17.052  47.764  30.969  1.00  0.00           C  
ATOM    228  OE1 GLN    15      17.363  48.676  31.747  1.00  0.00           O  
ATOM    229  NE2 GLN    15      16.115  46.849  31.233  1.00  0.00           N  
ATOM    230 HE21 GLN    15      15.500  46.986  32.024  1.00  0.00           H  
ATOM    231 HE22 GLN    15      15.882  46.117  30.576  1.00  0.00           H  
ATOM    232  C   GLN    15      20.224  45.982  30.811  1.00  0.00           C  
ATOM    233  O   GLN    15      19.407  45.274  31.371  1.00  0.00           O  
ATOM    234  N   LYS    16      21.324  45.364  30.367  1.00  0.00           N  
ATOM    235  H   LYS    16      22.081  45.857  29.913  1.00  0.00           H  
ATOM    236  CA  LYS    16      21.498  43.955  30.493  1.00  0.00           C  
ATOM    237  HA  LYS    16      20.598  43.344  30.508  1.00  0.00           H  
ATOM    238  CB  LYS    16      22.369  43.478  29.337  1.00  0.00           C  
ATOM    239  HB2 LYS    16      21.877  43.875  28.451  1.00  0.00           H  
ATOM    240  HB3 LYS    16      23.373  43.887  29.424  1.00  0.00           H  
ATOM    241  CG  LYS    16      22.584  41.998  29.455  1.00  0.00           C  
ATOM    242  HG2 LYS    16      23.232  41.730  30.288  1.00  0.00           H  
ATOM    243  HG3 LYS    16      21.624  41.541  29.686  1.00  0.00           H  
ATOM    244  CD  LYS    16      23.281  41.421  28.243  1.00  0.00           C  
ATOM    245  HD2 LYS    16      24.325  41.729  28.243  1.00  0.00           H  
ATOM    246  HD3 LYS    16      23.365  40.344  28.374  1.00  0.00           H  
ATOM    247  CE  LYS    16      22.636  41.608  26.896  1.00  0.00           C  
ATOM    248  HE2 LYS    16      21.592  41.363  27.077  1.00  0.00           H  
ATOM    249  HE3 LYS    16      22.801  42.652  26.639  1.00  0.00           H  
ATOM    250  NZ  LYS    16      23.105  40.638  25.824  1.00  0.00           N  
ATOM    251  HZ1 LYS    16      23.123  39.705  26.275  1.00  0.00           H  
ATOM    252  HZ2 LYS    16      22.402  40.618  25.064  1.00  0.00           H  
ATOM    253  HZ3 LYS    16      24.039  40.852  25.432  1.00  0.00           H  
ATOM    254  C   LYS    16      22.148  43.687  31.829  1.00  0.00           C  
ATOM    255  O   LYS    16      21.762  42.691  32.507  1.00  0.00           O  
ATOM    256  N   LEU    17      23.028  44.613  32.292  1.00  0.00           N  
ATOM    257  H   LEU    17      23.391  45.409  31.785  1.00  0.00           H  
ATOM    258  CA  LEU    17      23.648  44.406  33.601  1.00  0.00           C  
ATOM    259  HA  LEU    17      24.282  43.523  33.629  1.00  0.00           H  
ATOM    260  CB  LEU    17      24.525  45.674  33.924  1.00  0.00           C  
ATOM    261  HB2 LEU    17      25.368  45.675  33.236  1.00  0.00           H  
ATOM    262  HB3 LEU    17      23.991  46.621  33.869  1.00  0.00           H  
ATOM    263  CG  LEU    17      24.979  45.710  35.406  1.00  0.00           C  
ATOM    264  HG  LEU    17      24.111  45.686  36.062  1.00  0.00           H  
ATOM    265  CD1 LEU    17      25.813  44.462  35.829  1.00  0.00           C  
ATOM    266 HD11 LEU    17      25.214  43.560  35.938  1.00  0.00           H  
ATOM    267 HD12 LEU    17      26.647  44.321  35.145  1.00  0.00           H  
ATOM    268 HD13 LEU    17      26.299  44.546  36.799  1.00  0.00           H  
ATOM    269  CD2 LEU    17      25.786  46.982  35.690  1.00  0.00           C  
ATOM    270 HD21 LEU    17      26.651  47.070  35.035  1.00  0.00           H  
ATOM    271 HD22 LEU    17      25.092  47.818  35.630  1.00  0.00           H  
ATOM    272 HD23 LEU    17      26.151  47.059  36.712  1.00  0.00           H  
ATOM    273  C   LEU    17      22.576  44.285  34.615  1.00  0.00           C  
ATOM    274  O   LEU    17      22.670  43.363  35.410  1.00  0.00           O  
ATOM    275  N   VAL    18      21.510  45.140  34.731  1.00  0.00           N  
ATOM    276  H   VAL    18      21.540  45.914  34.081  1.00  0.00           H  
ATOM    277  CA  VAL    18      20.597  44.988  35.867  1.00  0.00           C  
ATOM    278  HA  VAL    18      21.130  44.931  36.813  1.00  0.00           H  
ATOM    279  CB  VAL    18      19.689  46.259  35.888  1.00  0.00           C  
ATOM    280  HB  VAL    18      18.984  46.275  36.716  1.00  0.00           H  
ATOM    281  CG1 VAL    18      20.591  47.494  36.154  1.00  0.00           C  
ATOM    282 HG11 VAL    18      21.082  47.513  37.125  1.00  0.00           H  
ATOM    283 HG12 VAL    18      21.262  47.661  35.314  1.00  0.00           H  
ATOM    284 HG13 VAL    18      20.010  48.413  36.208  1.00  0.00           H  
ATOM    285  CG2 VAL    18      18.825  46.515  34.606  1.00  0.00           C  
ATOM    286 HG21 VAL    18      18.197  47.388  34.775  1.00  0.00           H  
ATOM    287 HG22 VAL    18      19.510  46.621  33.767  1.00  0.00           H  
ATOM    288 HG23 VAL    18      18.222  45.628  34.422  1.00  0.00           H  
ATOM    289  C   VAL    18      19.696  43.739  35.923  1.00  0.00           C  
ATOM    290  O   VAL    18      19.119  43.349  36.907  1.00  0.00           O  
ATOM    291  N   PHE    19      19.531  43.139  34.734  1.00  0.00           N  
ATOM    292  H   PHE    19      19.939  43.487  33.877  1.00  0.00           H  
ATOM    293  CA  PHE    19      18.952  41.832  34.615  1.00  0.00           C  
ATOM    294  HA  PHE    19      18.102  41.841  35.294  1.00  0.00           H  
ATOM    295  CB  PHE    19      18.514  41.614  33.191  1.00  0.00           C  
ATOM    296  HB2 PHE    19      17.656  42.263  33.031  1.00  0.00           H  
ATOM    297  HB3 PHE    19      19.216  41.950  32.430  1.00  0.00           H  
ATOM    298  CG  PHE    19      17.789  40.282  32.828  1.00  0.00           C  
ATOM    299  CD1 PHE    19      16.382  40.240  32.773  1.00  0.00           C  
ATOM    300  HD1 PHE    19      15.716  41.071  32.970  1.00  0.00           H  
ATOM    301  CE1 PHE    19      15.785  39.023  32.365  1.00  0.00           C  
ATOM    302  HE1 PHE    19      14.765  38.843  32.047  1.00  0.00           H  
ATOM    303  CZ  PHE    19      16.574  37.926  32.004  1.00  0.00           C  
ATOM    304  HZ  PHE    19      15.995  37.034  31.799  1.00  0.00           H  
ATOM    305  CE2 PHE    19      17.922  37.975  32.229  1.00  0.00           C  
ATOM    306  HE2 PHE    19      18.457  37.064  31.986  1.00  0.00           H  
ATOM    307  CD2 PHE    19      18.562  39.162  32.590  1.00  0.00           C  
ATOM    308  HD2 PHE    19      19.629  39.345  32.559  1.00  0.00           H  
ATOM    309  C   PHE    19      19.921  40.673  35.051  1.00  0.00           C  
ATOM    310  O   PHE    19      19.580  39.872  35.941  1.00  0.00           O  
ATOM    311  N   PHE    20      21.118  40.659  34.463  1.00  0.00           N  
ATOM    312  H   PHE    20      21.373  41.444  33.879  1.00  0.00           H  
ATOM    313  CA  PHE    20      22.241  39.826  34.845  1.00  0.00           C  
ATOM    314  HA  PHE    20      22.063  38.788  34.572  1.00  0.00           H  
ATOM    315  CB  PHE    20      23.514  40.411  34.152  1.00  0.00           C  
ATOM    316  HB2 PHE    20      23.213  40.618  33.127  1.00  0.00           H  
ATOM    317  HB3 PHE    20      23.707  41.386  34.595  1.00  0.00           H  
ATOM    318  CG  PHE    20      24.669  39.410  34.225  1.00  0.00           C  
ATOM    319  CD1 PHE    20      25.788  39.685  35.054  1.00  0.00           C  
ATOM    320  HD1 PHE    20      25.894  40.584  35.649  1.00  0.00           H  
ATOM    321  CE1 PHE    20      26.840  38.807  35.216  1.00  0.00           C  
ATOM    322  HE1 PHE    20      27.623  39.022  35.934  1.00  0.00           H  
ATOM    323  CZ  PHE    20      26.819  37.636  34.475  1.00  0.00           C  
ATOM    324  HZ  PHE    20      27.551  36.845  34.591  1.00  0.00           H  
ATOM    325  CE2 PHE    20      25.775  37.307  33.662  1.00  0.00           C  
ATOM    326  HE2 PHE    20      25.772  36.308  33.242  1.00  0.00           H  
ATOM    327  CD2 PHE    20      24.735  38.203  33.596  1.00  0.00           C  
ATOM    328  HD2 PHE    20      23.940  37.876  32.936  1.00  0.00           H  
ATOM    329  C   PHE    20      22.379  39.881  36.351  1.00  0.00           C  
ATOM    330  O   PHE    20      22.350  38.826  37.077  1.00  0.00           O  
ATOM    331  N   ALA    21      22.581  41.053  36.939  1.00  0.00           N  
ATOM    332  H   ALA    21      22.580  41.900  36.387  1.00  0.00           H  
ATOM    333  CA  ALA    21      22.968  41.217  38.274  1.00  0.00           C  
ATOM    334  HA  ALA    21      23.620  40.376  38.498  1.00  0.00           H  
ATOM    335  CB  ALA    21      23.801  42.493  38.268  1.00  0.00           C  
ATOM    336  HB1 ALA    21      24.300  42.659  39.220  1.00  0.00           H  
ATOM    337  HB2 ALA    21      24.574  42.440  37.503  1.00  0.00           H  
ATOM    338  HB3 ALA    21      23.133  43.340  38.121  1.00  0.00           H  
ATOM    339  C   ALA    21      21.810  41.244  39.283  1.00  0.00           C  
ATOM    340  O   ALA    21      22.084  41.528  40.424  1.00  0.00           O  
ATOM    341  N   GLU    22      20.523  40.989  38.829  1.00  0.00           N  
ATOM    342  H   GLU    22      20.371  40.692  37.875  1.00  0.00           H  
ATOM    343  CA  GLU    22      19.499  40.369  39.699  1.00  0.00           C  
ATOM    344  HA  GLU    22      19.435  40.977  40.599  1.00  0.00           H  
ATOM    345  CB  GLU    22      18.074  40.411  38.984  1.00  0.00           C  
ATOM    346  HB2 GLU    22      17.986  41.417  38.578  1.00  0.00           H  
ATOM    347  HB3 GLU    22      18.004  39.715  38.151  1.00  0.00           H  
ATOM    348  CG  GLU    22      16.819  40.194  39.913  1.00  0.00           C  
ATOM    349  HG2 GLU    22      15.891  40.171  39.345  1.00  0.00           H  
ATOM    350  HG3 GLU    22      16.933  39.231  40.407  1.00  0.00           H  
ATOM    351  CD  GLU    22      16.697  41.328  41.026  1.00  0.00           C  
ATOM    352  OE1 GLU    22      17.022  42.533  40.825  1.00  0.00           O  
ATOM    353  OE2 GLU    22      16.278  40.919  42.170  1.00  0.00           O  
ATOM    354  C   GLU    22      19.818  38.931  40.208  1.00  0.00           C  
ATOM    355  O   GLU    22      19.575  38.528  41.340  1.00  0.00           O  
ATOM    356  N   ASP    23      20.182  38.068  39.263  1.00  0.00           N  
ATOM    357  H   ASP    23      20.501  38.419  38.370  1.00  0.00           H  
ATOM    358  CA  ASP    23      20.637  36.712  39.594  1.00  0.00           C  
ATOM    359  HA  ASP    23      20.044  36.381  40.443  1.00  0.00           H  
ATOM    360  CB  ASP    23      20.444  35.679  38.473  1.00  0.00           C  
ATOM    361  HB2 ASP    23      19.370  35.770  38.318  1.00  0.00           H  
ATOM    362  HB3 ASP    23      20.998  35.956  37.578  1.00  0.00           H  
ATOM    363  CG  ASP    23      20.676  34.176  38.815  1.00  0.00           C  
ATOM    364  OD1 ASP    23      21.157  33.462  37.916  1.00  0.00           O  
ATOM    365  OD2 ASP    23      20.156  33.694  39.898  1.00  0.00           O  
ATOM    366  C   ASP    23      22.129  36.734  40.069  1.00  0.00           C  
ATOM    367  O   ASP    23      22.313  36.212  41.162  1.00  0.00           O  
ATOM    368  N   VAL    24      23.147  37.292  39.362  1.00  0.00           N  
ATOM    369  H   VAL    24      22.961  37.745  38.477  1.00  0.00           H  
ATOM    370  CA  VAL    24      24.496  36.929  39.593  1.00  0.00           C  
ATOM    371  HA  VAL    24      24.444  35.966  40.096  1.00  0.00           H  
ATOM    372  CB  VAL    24      25.271  36.817  38.265  1.00  0.00           C  
ATOM    373  HB  VAL    24      25.210  37.734  37.683  1.00  0.00           H  
ATOM    374  CG1 VAL    24      26.745  36.459  38.398  1.00  0.00           C  
ATOM    375 HG11 VAL    24      27.326  36.780  37.535  1.00  0.00           H  
ATOM    376 HG12 VAL    24      27.273  36.900  39.241  1.00  0.00           H  
ATOM    377 HG13 VAL    24      26.880  35.385  38.509  1.00  0.00           H  
ATOM    378  CG2 VAL    24      24.719  35.646  37.430  1.00  0.00           C  
ATOM    379 HG21 VAL    24      24.675  34.750  38.046  1.00  0.00           H  
ATOM    380 HG22 VAL    24      23.699  35.980  37.253  1.00  0.00           H  
ATOM    381 HG23 VAL    24      25.287  35.579  36.504  1.00  0.00           H  
ATOM    382  C   VAL    24      25.132  37.957  40.513  1.00  0.00           C  
ATOM    383  O   VAL    24      25.604  39.003  40.050  1.00  0.00           O  
ATOM    384  N   GLY    25      25.140  37.666  41.821  1.00  0.00           N  
ATOM    385  H   GLY    25      24.788  36.784  42.169  1.00  0.00           H  
ATOM    386  CA  GLY    25      25.406  38.597  42.930  1.00  0.00           C  
ATOM    387  HA2 GLY    25      24.989  39.571  42.685  1.00  0.00           H  
ATOM    388  HA3 GLY    25      24.891  38.086  43.742  1.00  0.00           H  
ATOM    389  C   GLY    25      26.969  38.665  43.142  1.00  0.00           C  
ATOM    390  O   GLY    25      27.363  39.166  44.160  1.00  0.00           O  
ATOM    391  N   SER    26      27.845  38.067  42.282  1.00  0.00           N  
ATOM    392  H   SER    26      27.462  37.705  41.419  1.00  0.00           H  
ATOM    393  CA  SER    26      29.311  38.037  42.515  1.00  0.00           C  
ATOM    394  HA  SER    26      29.569  38.545  43.442  1.00  0.00           H  
ATOM    395  CB  SER    26      29.692  36.638  42.639  1.00  0.00           C  
ATOM    396  HB2 SER    26      29.102  36.130  43.399  1.00  0.00           H  
ATOM    397  HB3 SER    26      29.651  36.148  41.669  1.00  0.00           H  
ATOM    398  OG  SER    26      31.027  36.482  42.903  1.00  0.00           O  
ATOM    399  HG  SER    26      31.189  35.535  43.033  1.00  0.00           H  
ATOM    400  C   SER    26      30.080  38.774  41.448  1.00  0.00           C  
ATOM    401  O   SER    26      29.685  38.755  40.253  1.00  0.00           O  
ATOM    402  N   ASN    27      31.241  39.285  41.866  1.00  0.00           N  
ATOM    403  H   ASN    27      31.541  39.395  42.826  1.00  0.00           H  
ATOM    404  CA  ASN    27      32.061  39.922  40.855  1.00  0.00           C  
ATOM    405  HA  ASN    27      31.443  40.176  39.997  1.00  0.00           H  
ATOM    406  CB  ASN    27      32.828  41.063  41.445  1.00  0.00           C  
ATOM    407  HB2 ASN    27      33.043  41.713  40.598  1.00  0.00           H  
ATOM    408  HB3 ASN    27      32.150  41.672  42.040  1.00  0.00           H  
ATOM    409  CG  ASN    27      34.062  40.796  42.269  1.00  0.00           C  
ATOM    410  OD1 ASN    27      34.305  39.832  42.925  1.00  0.00           O  
ATOM    411  ND2 ASN    27      34.875  41.826  42.251  1.00  0.00           N  
ATOM    412 HD21 ASN    27      35.823  41.632  42.544  1.00  0.00           H  
ATOM    413 HD22 ASN    27      34.714  42.552  41.566  1.00  0.00           H  
ATOM    414  C   ASN    27      32.965  38.913  40.101  1.00  0.00           C  
ATOM    415  O   ASN    27      33.915  39.328  39.401  1.00  0.00           O  
ATOM    416  N   LYS    28      32.592  37.580  40.125  1.00  0.00           N  
ATOM    417  H   LYS    28      31.949  37.324  40.862  1.00  0.00           H  
ATOM    418  CA  LYS    28      33.353  36.589  39.300  1.00  0.00           C  
ATOM    419  HA  LYS    28      34.251  37.005  38.849  1.00  0.00           H  
ATOM    420  CB  LYS    28      33.842  35.459  40.176  1.00  0.00           C  
ATOM    421  HB2 LYS    28      33.096  34.934  40.769  1.00  0.00           H  
ATOM    422  HB3 LYS    28      34.347  34.774  39.498  1.00  0.00           H  
ATOM    423  CG  LYS    28      34.861  35.668  41.237  1.00  0.00           C  
ATOM    424  HG2 LYS    28      35.130  34.683  41.612  1.00  0.00           H  
ATOM    425  HG3 LYS    28      35.720  36.079  40.712  1.00  0.00           H  
ATOM    426  CD  LYS    28      34.526  36.541  42.438  1.00  0.00           C  
ATOM    427  HD2 LYS    28      34.245  37.545  42.128  1.00  0.00           H  
ATOM    428  HD3 LYS    28      33.783  36.153  43.132  1.00  0.00           H  
ATOM    429  CE  LYS    28      35.749  36.811  43.286  1.00  0.00           C  
ATOM    430  HE2 LYS    28      36.116  35.884  43.719  1.00  0.00           H  
ATOM    431  HE3 LYS    28      36.598  37.188  42.721  1.00  0.00           H  
ATOM    432  NZ  LYS    28      35.386  37.773  44.385  1.00  0.00           N  
ATOM    433  HZ1 LYS    28      34.582  37.364  44.895  1.00  0.00           H  
ATOM    434  HZ2 LYS    28      36.183  37.983  45.013  1.00  0.00           H  
ATOM    435  HZ3 LYS    28      35.060  38.614  43.877  1.00  0.00           H  
ATOM    436  C   LYS    28      32.517  36.101  38.138  1.00  0.00           C  
ATOM    437  O   LYS    28      33.052  35.593  37.135  1.00  0.00           O  
ATOM    438  N   GLY    29      31.187  36.266  38.189  1.00  0.00           N  
ATOM    439  H   GLY    29      30.735  36.834  38.893  1.00  0.00           H  
ATOM    440  CA  GLY    29      30.467  36.184  36.967  1.00  0.00           C  
ATOM    441  HA2 GLY    29      30.935  35.524  36.240  1.00  0.00           H  
ATOM    442  HA3 GLY    29      29.429  35.908  37.134  1.00  0.00           H  
ATOM    443  C   GLY    29      30.500  37.550  36.293  1.00  0.00           C  
ATOM    444  O   GLY    29      30.570  38.558  36.950  1.00  0.00           O  
ATOM    445  N   ALA    30      30.482  37.621  34.899  1.00  0.00           N  
ATOM    446  H   ALA    30      30.238  36.770  34.411  1.00  0.00           H  
ATOM    447  CA  ALA    30      30.406  38.873  34.150  1.00  0.00           C  
ATOM    448  HA  ALA    30      29.849  39.608  34.727  1.00  0.00           H  
ATOM    449  CB  ALA    30      31.837  39.375  33.903  1.00  0.00           C  
ATOM    450  HB1 ALA    30      32.407  39.610  34.800  1.00  0.00           H  
ATOM    451  HB2 ALA    30      32.358  38.584  33.366  1.00  0.00           H  
ATOM    452  HB3 ALA    30      31.775  40.210  33.209  1.00  0.00           H  
ATOM    453  C   ALA    30      29.700  38.692  32.742  1.00  0.00           C  
ATOM    454  O   ALA    30      29.135  37.652  32.488  1.00  0.00           O  
ATOM    455  N   ILE    31      29.582  39.767  31.955  1.00  0.00           N  
ATOM    456  H   ILE    31      30.087  40.636  32.068  1.00  0.00           H  
ATOM    457  CA  ILE    31      28.874  39.694  30.725  1.00  0.00           C  
ATOM    458  HA  ILE    31      28.724  38.631  30.555  1.00  0.00           H  
ATOM    459  CB  ILE    31      27.513  40.427  30.642  1.00  0.00           C  
ATOM    460  HB  ILE    31      27.085  40.447  29.641  1.00  0.00           H  
ATOM    461  CG2 ILE    31      26.550  39.701  31.524  1.00  0.00           C  
ATOM    462 HG21 ILE    31      26.829  38.651  31.458  1.00  0.00           H  
ATOM    463 HG22 ILE    31      26.728  40.032  32.545  1.00  0.00           H  
ATOM    464 HG23 ILE    31      25.518  39.854  31.216  1.00  0.00           H  
ATOM    465  CG1 ILE    31      27.590  41.925  31.039  1.00  0.00           C  
ATOM    466 HG12 ILE    31      28.145  41.981  31.974  1.00  0.00           H  
ATOM    467 HG13 ILE    31      28.148  42.421  30.248  1.00  0.00           H  
ATOM    468  CD1 ILE    31      26.250  42.737  31.252  1.00  0.00           C  
ATOM    469 HD11 ILE    31      26.047  43.303  30.345  1.00  0.00           H  
ATOM    470 HD12 ILE    31      25.409  42.058  31.380  1.00  0.00           H  
ATOM    471 HD13 ILE    31      26.334  43.402  32.109  1.00  0.00           H  
ATOM    472  C   ILE    31      29.874  40.293  29.676  1.00  0.00           C  
ATOM    473  O   ILE    31      30.883  40.879  30.058  1.00  0.00           O  
ATOM    474  N   ILE    32      29.488  40.080  28.379  1.00  0.00           N  
ATOM    475  H   ILE    32      28.576  39.725  28.125  1.00  0.00           H  
ATOM    476  CA  ILE    32      30.308  40.720  27.342  1.00  0.00           C  
ATOM    477  HA  ILE    32      31.341  40.389  27.423  1.00  0.00           H  
ATOM    478  CB  ILE    32      29.850  40.221  25.943  1.00  0.00           C  
ATOM    479  HB  ILE    32      28.862  40.623  25.728  1.00  0.00           H  
ATOM    480  CG2 ILE    32      30.685  40.684  24.777  1.00  0.00           C  
ATOM    481 HG21 ILE    32      30.931  41.733  24.933  1.00  0.00           H  
ATOM    482 HG22 ILE    32      31.580  40.092  24.598  1.00  0.00           H  
ATOM    483 HG23 ILE    32      30.039  40.654  23.903  1.00  0.00           H  
ATOM    484  CG1 ILE    32      29.574  38.725  25.966  1.00  0.00           C  
ATOM    485 HG12 ILE    32      30.491  38.149  26.072  1.00  0.00           H  
ATOM    486 HG13 ILE    32      28.910  38.444  26.781  1.00  0.00           H  
ATOM    487  CD1 ILE    32      28.863  38.139  24.673  1.00  0.00           C  
ATOM    488 HD11 ILE    32      29.398  38.124  23.725  1.00  0.00           H  
ATOM    489 HD12 ILE    32      28.461  37.154  24.902  1.00  0.00           H  
ATOM    490 HD13 ILE    32      27.975  38.723  24.442  1.00  0.00           H  
ATOM    491  C   ILE    32      30.311  42.206  27.572  1.00  0.00           C  
ATOM    492  O   ILE    32      29.459  42.818  28.134  1.00  0.00           O  
ATOM    493  N   GLY    33      31.421  42.821  27.225  1.00  0.00           N  
ATOM    494  H   GLY    33      32.198  42.338  26.795  1.00  0.00           H  
ATOM    495  CA  GLY    33      31.588  44.225  27.506  1.00  0.00           C  
ATOM    496  HA2 GLY    33      32.238  44.758  26.817  1.00  0.00           H  
ATOM    497  HA3 GLY    33      30.635  44.744  27.424  1.00  0.00           H  
ATOM    498  C   GLY    33      32.127  44.493  28.944  1.00  0.00           C  
ATOM    499  O   GLY    33      32.374  45.695  29.209  1.00  0.00           O  
ATOM    500  N   LEU    34      32.284  43.452  29.860  1.00  0.00           N  
ATOM    501  H   LEU    34      32.066  42.502  29.592  1.00  0.00           H  
ATOM    502  CA  LEU    34      33.043  43.592  31.089  1.00  0.00           C  
ATOM    503  HA  LEU    34      33.194  42.629  31.572  1.00  0.00           H  
ATOM    504  CB  LEU    34      34.508  44.030  30.802  1.00  0.00           C  
ATOM    505  HB2 LEU    34      34.922  43.579  29.902  1.00  0.00           H  
ATOM    506  HB3 LEU    34      34.496  45.092  30.564  1.00  0.00           H  
ATOM    507  CG  LEU    34      35.567  43.776  31.915  1.00  0.00           C  
ATOM    508  HG  LEU    34      35.270  44.376  32.773  1.00  0.00           H  
ATOM    509  CD1 LEU    34      35.730  42.362  32.452  1.00  0.00           C  
ATOM    510 HD11 LEU    34      34.793  42.004  32.874  1.00  0.00           H  
ATOM    511 HD12 LEU    34      36.117  41.753  31.638  1.00  0.00           H  
ATOM    512 HD13 LEU    34      36.564  42.304  33.148  1.00  0.00           H  
ATOM    513  CD2 LEU    34      36.953  44.253  31.528  1.00  0.00           C  
ATOM    514 HD21 LEU    34      37.556  44.202  32.432  1.00  0.00           H  
ATOM    515 HD22 LEU    34      37.302  43.573  30.753  1.00  0.00           H  
ATOM    516 HD23 LEU    34      36.949  45.211  31.012  1.00  0.00           H  
ATOM    517  C   LEU    34      32.400  44.512  32.114  1.00  0.00           C  
ATOM    518  O   LEU    34      33.028  45.124  32.982  1.00  0.00           O  
ATOM    519  N   MET    35      31.091  44.446  32.028  1.00  0.00           N  
ATOM    520  H   MET    35      30.654  43.812  31.372  1.00  0.00           H  
ATOM    521  CA  MET    35      30.293  44.763  33.174  1.00  0.00           C  
ATOM    522  HA  MET    35      30.841  45.523  33.727  1.00  0.00           H  
ATOM    523  CB  MET    35      28.916  45.219  32.784  1.00  0.00           C  
ATOM    524  HB2 MET    35      28.399  44.473  32.185  1.00  0.00           H  
ATOM    525  HB3 MET    35      28.345  45.312  33.705  1.00  0.00           H  
ATOM    526  CG  MET    35      28.894  46.491  32.038  1.00  0.00           C  
ATOM    527  HG2 MET    35      29.487  47.224  32.581  1.00  0.00           H  
ATOM    528  HG3 MET    35      29.221  46.366  31.008  1.00  0.00           H  
ATOM    529  SD  MET    35      27.224  47.288  31.962  1.00  0.00           S  
ATOM    530  CE  MET    35      27.395  49.111  31.665  1.00  0.00           C  
ATOM    531  HE1 MET    35      28.349  49.246  31.160  1.00  0.00           H  
ATOM    532  HE2 MET    35      26.605  49.452  30.999  1.00  0.00           H  
ATOM    533  HE3 MET    35      27.370  49.783  32.520  1.00  0.00           H  
ATOM    534  C   MET    35      30.072  43.621  34.209  1.00  0.00           C  
ATOM    535  O   MET    35      29.822  42.496  33.755  1.00  0.00           O  
ATOM    536  N   VAL    36      30.176  43.913  35.556  1.00  0.00           N  
ATOM    537  H   VAL    36      30.413  44.810  35.959  1.00  0.00           H  
ATOM    538  CA  VAL    36      30.533  42.812  36.481  1.00  0.00           C  
ATOM    539  HA  VAL    36      30.615  41.911  35.877  1.00  0.00           H  
ATOM    540  CB  VAL    36      31.981  43.129  36.986  1.00  0.00           C  
ATOM    541  HB  VAL    36      31.973  44.087  37.503  1.00  0.00           H  
ATOM    542  CG1 VAL    36      32.378  42.018  38.005  1.00  0.00           C  
ATOM    543 HG11 VAL    36      31.752  42.048  38.895  1.00  0.00           H  
ATOM    544 HG12 VAL    36      32.363  41.005  37.610  1.00  0.00           H  
ATOM    545 HG13 VAL    36      33.383  42.280  38.329  1.00  0.00           H  
ATOM    546  CG2 VAL    36      33.078  42.950  35.937  1.00  0.00           C  
ATOM    547 HG21 VAL    36      33.296  41.894  35.790  1.00  0.00           H  
ATOM    548 HG22 VAL    36      32.704  43.269  34.966  1.00  0.00           H  
ATOM    549 HG23 VAL    36      34.051  43.388  36.148  1.00  0.00           H  
ATOM    550  C   VAL    36      29.384  42.739  37.503  1.00  0.00           C  
ATOM    551  O   VAL    36      28.926  43.729  38.050  1.00  0.00           O  
ATOM    552  N   GLY    37      28.995  41.498  37.871  1.00  0.00           N  
ATOM    553  H   GLY    37      29.535  40.816  37.355  1.00  0.00           H  
ATOM    554  CA  GLY    37      27.891  41.214  38.733  1.00  0.00           C  
ATOM    555  HA2 GLY    37      27.094  41.882  38.415  1.00  0.00           H  
ATOM    556  HA3 GLY    37      27.584  40.171  38.752  1.00  0.00           H  
ATOM    557  C   GLY    37      28.255  41.492  40.192  1.00  0.00           C  
ATOM    558  O   GLY    37      29.375  41.649  40.562  1.00  0.00           O  
ATOM    559  N   GLY    38      27.232  41.614  41.041  1.00  0.00           N  
ATOM    560  H   GLY    38      26.252  41.528  40.809  1.00  0.00           H  
ATOM    561  CA  GLY    38      27.310  42.432  42.283  1.00  0.00           C  
ATOM    562  HA2 GLY    38      27.744  41.835  43.082  1.00  0.00           H  
ATOM    563  HA3 GLY    38      28.020  43.226  42.068  1.00  0.00           H  
ATOM    564  C   GLY    38      25.941  42.993  42.744  1.00  0.00           C  
ATOM    565  O   GLY    38      24.989  43.083  41.984  1.00  0.00           O  
ATOM    566  N   VAL    39      25.851  43.180  44.122  1.00  0.00           N  
ATOM    567  H   VAL    39      26.657  43.060  44.720  1.00  0.00           H  
ATOM    568  CA  VAL    39      24.526  43.316  44.778  1.00  0.00           C  
ATOM    569  HA  VAL    39      23.770  43.140  44.015  1.00  0.00           H  
ATOM    570  CB  VAL    39      24.313  42.492  46.058  1.00  0.00           C  
ATOM    571  HB  VAL    39      23.344  42.668  46.521  1.00  0.00           H  
ATOM    572  CG1 VAL    39      24.295  40.956  45.713  1.00  0.00           C  
ATOM    573 HG11 VAL    39      25.294  40.653  45.407  1.00  0.00           H  
ATOM    574 HG12 VAL    39      24.005  40.383  46.592  1.00  0.00           H  
ATOM    575 HG13 VAL    39      23.497  40.841  44.983  1.00  0.00           H  
ATOM    576  CG2 VAL    39      25.243  42.795  47.179  1.00  0.00           C  
ATOM    577 HG21 VAL    39      26.275  42.892  46.849  1.00  0.00           H  
ATOM    578 HG22 VAL    39      24.968  43.786  47.533  1.00  0.00           H  
ATOM    579 HG23 VAL    39      25.130  42.166  48.060  1.00  0.00           H  
ATOM    580  C   VAL    39      24.268  44.758  45.161  1.00  0.00           C  
ATOM    581  O   VAL    39      23.138  45.133  45.458  1.00  0.00           O  
ATOM    582  N   VAL    40      25.288  45.639  45.123  1.00  0.00           N  
ATOM    583  H   VAL    40      26.261  45.366  45.071  1.00  0.00           H  
ATOM    584  CA  VAL    40      25.166  47.098  45.002  1.00  0.00           C  
ATOM    585  HA  VAL    40      24.128  47.337  44.778  1.00  0.00           H  
ATOM    586  CB  VAL    40      25.597  47.755  46.296  1.00  0.00           C  
ATOM    587  HB  VAL    40      26.653  47.531  46.436  1.00  0.00           H  
ATOM    588  CG1 VAL    40      25.550  49.331  46.124  1.00  0.00           C  
ATOM    589 HG11 VAL    40      26.476  49.628  45.635  1.00  0.00           H  
ATOM    590 HG12 VAL    40      24.675  49.751  45.632  1.00  0.00           H  
ATOM    591 HG13 VAL    40      25.595  49.667  47.158  1.00  0.00           H  
ATOM    592  CG2 VAL    40      24.719  47.358  47.514  1.00  0.00           C  
ATOM    593 HG21 VAL    40      23.676  47.423  47.213  1.00  0.00           H  
ATOM    594 HG22 VAL    40      24.978  46.363  47.871  1.00  0.00           H  
ATOM    595 HG23 VAL    40      25.013  48.030  48.319  1.00  0.00           H  
ATOM    596  C   VAL    40      25.959  47.590  43.819  1.00  0.00           C  
ATOM    597  O   VAL    40      27.159  47.400  43.783  1.00  0.00           O  
ATOM    598  N   ILE    41      25.218  48.196  42.844  1.00  0.00           N  
ATOM    599  H   ILE    41      24.215  48.276  42.942  1.00  0.00           H  
ATOM    600  CA  ILE    41      25.857  48.680  41.634  1.00  0.00           C  
ATOM    601  HA  ILE    41      26.922  48.749  41.848  1.00  0.00           H  
ATOM    602  CB  ILE    41      25.509  47.801  40.399  1.00  0.00           C  
ATOM    603  HB  ILE    41      25.889  48.228  39.473  1.00  0.00           H  
ATOM    604  CG2 ILE    41      26.324  46.540  40.560  1.00  0.00           C  
ATOM    605 HG21 ILE    41      26.031  45.755  39.866  1.00  0.00           H  
ATOM    606 HG22 ILE    41      27.384  46.732  40.407  1.00  0.00           H  
ATOM    607 HG23 ILE    41      26.351  46.088  41.550  1.00  0.00           H  
ATOM    608  CG1 ILE    41      24.043  47.438  40.245  1.00  0.00           C  
ATOM    609 HG12 ILE    41      23.845  46.534  40.819  1.00  0.00           H  
ATOM    610 HG13 ILE    41      23.346  48.205  40.577  1.00  0.00           H  
ATOM    611  CD1 ILE    41      23.564  46.932  38.879  1.00  0.00           C  
ATOM    612 HD11 ILE    41      22.534  46.618  39.035  1.00  0.00           H  
ATOM    613 HD12 ILE    41      23.535  47.683  38.092  1.00  0.00           H  
ATOM    614 HD13 ILE    41      24.157  46.050  38.648  1.00  0.00           H  
ATOM    615  C   ILE    41      25.528  50.162  41.420  1.00  0.00           C  
ATOM    616  O   ILE    41      24.424  50.625  41.784  1.00  0.00           O  
ATOM    617  N   ALA    42      26.485  50.872  40.734  1.00  0.00           N  
ATOM    618  H   ALA    42      27.388  50.474  40.512  1.00  0.00           H  
ATOM    619  CA  ALA    42      26.314  52.237  40.434  1.00  0.00           C  
ATOM    620  HA  ALA    42      25.254  52.352  40.216  1.00  0.00           H  
ATOM    621  CB  ALA    42      26.734  53.043  41.639  1.00  0.00           C  
ATOM    622  HB1 ALA    42      27.801  52.935  41.820  1.00  0.00           H  
ATOM    623  HB2 ALA    42      26.563  54.090  41.395  1.00  0.00           H  
ATOM    624  HB3 ALA    42      26.137  52.764  42.505  1.00  0.00           H  
ATOM    625  C   ALA    42      27.120  52.587  39.229  1.00  0.00           C  
ATOM    626  O   ALA    42      26.474  52.907  38.217  1.00  0.00           O  
ATOM    627  OXT ALA    42      28.375  52.603  39.240  1.00  0.00           O  
TER     628      ALA    42 
ATOM    628  N   ASP    43      43.951  53.404  43.726  1.00  0.00           N  
ATOM    629  H1  ASP    43      43.684  53.918  42.867  1.00  0.00           H  
ATOM    630  H2  ASP    43      44.913  53.024  43.665  1.00  0.00           H  
ATOM    631  H3  ASP    43      43.721  53.973  44.560  1.00  0.00           H  
ATOM    632  CA  ASP    43      42.954  52.296  43.806  1.00  0.00           C  
ATOM    633  HA  ASP    43      43.170  51.699  44.688  1.00  0.00           H  
ATOM    634  CB  ASP    43      41.463  52.705  43.898  1.00  0.00           C  
ATOM    635  HB2 ASP    43      40.844  51.840  43.674  1.00  0.00           H  
ATOM    636  HB3 ASP    43      41.333  53.132  44.891  1.00  0.00           H  
ATOM    637  CG  ASP    43      41.045  53.820  42.929  1.00  0.00           C  
ATOM    638  OD1 ASP    43      39.799  54.040  42.826  1.00  0.00           O  
ATOM    639  OD2 ASP    43      41.952  54.459  42.292  1.00  0.00           O  
ATOM    640  C   ASP    43      43.132  51.367  42.614  1.00  0.00           C  
ATOM    641  O   ASP    43      43.409  51.704  41.481  1.00  0.00           O  
ATOM    642  N   ALA    44      43.088  50.037  42.962  1.00  0.00           N  
ATOM    643  H   ALA    44      42.816  49.705  43.877  1.00  0.00           H  
ATOM    644  CA  ALA    44      42.976  49.014  41.893  1.00  0.00           C  
ATOM    645  HA  ALA    44      43.493  49.302  40.981  1.00  0.00           H  
ATOM    646  CB  ALA    44      43.563  47.717  42.416  1.00  0.00           C  
ATOM    647  HB1 ALA    44      42.866  47.271  43.122  1.00  0.00           H  
ATOM    648  HB2 ALA    44      43.783  47.061  41.576  1.00  0.00           H  
ATOM    649  HB3 ALA    44      44.533  47.813  42.900  1.00  0.00           H  
ATOM    650  C   ALA    44      41.511  48.884  41.439  1.00  0.00           C  
ATOM    651  O   ALA    44      40.912  47.823  41.464  1.00  0.00           O  
ATOM    652  N   GLU    45      40.842  50.024  41.071  1.00  0.00           N  
ATOM    653  H   GLU    45      41.299  50.924  41.128  1.00  0.00           H  
ATOM    654  CA  GLU    45      39.389  50.068  40.804  1.00  0.00           C  
ATOM    655  HA  GLU    45      39.091  49.108  40.390  1.00  0.00           H  
ATOM    656  CB  GLU    45      38.677  50.389  42.159  1.00  0.00           C  
ATOM    657  HB2 GLU    45      38.948  49.635  42.895  1.00  0.00           H  
ATOM    658  HB3 GLU    45      39.016  51.338  42.571  1.00  0.00           H  
ATOM    659  CG  GLU    45      37.130  50.673  42.122  1.00  0.00           C  
ATOM    660  HG2 GLU    45      36.827  50.915  43.139  1.00  0.00           H  
ATOM    661  HG3 GLU    45      36.888  51.558  41.537  1.00  0.00           H  
ATOM    662  CD  GLU    45      36.241  49.496  41.656  1.00  0.00           C  
ATOM    663  OE1 GLU    45      35.903  48.660  42.562  1.00  0.00           O  
ATOM    664  OE2 GLU    45      35.893  49.335  40.511  1.00  0.00           O  
ATOM    665  C   GLU    45      38.964  51.080  39.727  1.00  0.00           C  
ATOM    666  O   GLU    45      39.151  52.266  40.066  1.00  0.00           O  
ATOM    667  N   PHE    46      38.255  50.759  38.613  1.00  0.00           N  
ATOM    668  H   PHE    46      37.940  49.817  38.422  1.00  0.00           H  
ATOM    669  CA  PHE    46      38.146  51.788  37.558  1.00  0.00           C  
ATOM    670  HA  PHE    46      38.934  52.494  37.807  1.00  0.00           H  
ATOM    671  CB  PHE    46      38.397  51.115  36.157  1.00  0.00           C  
ATOM    672  HB2 PHE    46      38.818  51.934  35.577  1.00  0.00           H  
ATOM    673  HB3 PHE    46      39.182  50.362  36.145  1.00  0.00           H  
ATOM    674  CG  PHE    46      37.194  50.414  35.586  1.00  0.00           C  
ATOM    675  CD1 PHE    46      36.371  51.109  34.784  1.00  0.00           C  
ATOM    676  HD1 PHE    46      36.424  52.164  34.543  1.00  0.00           H  
ATOM    677  CE1 PHE    46      35.278  50.482  34.163  1.00  0.00           C  
ATOM    678  HE1 PHE    46      34.533  51.021  33.592  1.00  0.00           H  
ATOM    679  CZ  PHE    46      35.065  49.109  34.438  1.00  0.00           C  
ATOM    680  HZ  PHE    46      34.123  48.731  34.058  1.00  0.00           H  
ATOM    681  CE2 PHE    46      35.948  48.383  35.267  1.00  0.00           C  
ATOM    682  HE2 PHE    46      35.765  47.318  35.346  1.00  0.00           H  
ATOM    683  CD2 PHE    46      36.949  49.113  35.899  1.00  0.00           C  
ATOM    684  HD2 PHE    46      37.686  48.472  36.367  1.00  0.00           H  
ATOM    685  C   PHE    46      36.911  52.644  37.568  1.00  0.00           C  
ATOM    686  O   PHE    46      36.847  53.774  37.036  1.00  0.00           O  
ATOM    687  N   ARG    47      35.840  52.091  38.190  1.00  0.00           N  
ATOM    688  H   ARG    47      36.036  51.354  38.854  1.00  0.00           H  
ATOM    689  CA  ARG    47      34.436  52.319  37.922  1.00  0.00           C  
ATOM    690  HA  ARG    47      34.365  52.256  36.838  1.00  0.00           H  
ATOM    691  CB  ARG    47      33.583  51.258  38.615  1.00  0.00           C  
ATOM    692  HB2 ARG    47      33.904  50.911  39.595  1.00  0.00           H  
ATOM    693  HB3 ARG    47      32.568  51.583  38.836  1.00  0.00           H  
ATOM    694  CG  ARG    47      33.512  50.019  37.722  1.00  0.00           C  
ATOM    695  HG2 ARG    47      32.993  50.361  36.829  1.00  0.00           H  
ATOM    696  HG3 ARG    47      34.539  49.803  37.434  1.00  0.00           H  
ATOM    697  CD  ARG    47      32.851  48.757  38.244  1.00  0.00           C  
ATOM    698  HD2 ARG    47      31.772  48.892  38.261  1.00  0.00           H  
ATOM    699  HD3 ARG    47      32.856  47.998  37.465  1.00  0.00           H  
ATOM    700  NE  ARG    47      33.443  48.271  39.502  1.00  0.00           N  
ATOM    701  HE  ARG    47      34.345  48.679  39.752  1.00  0.00           H  
ATOM    702  CZ  ARG    47      33.053  47.177  40.223  1.00  0.00           C  
ATOM    703  NH1 ARG    47      33.782  46.811  41.282  1.00  0.00           N  
ATOM    704 HH11 ARG    47      34.709  47.205  41.453  1.00  0.00           H  
ATOM    705 HH12 ARG    47      33.534  46.000  41.851  1.00  0.00           H  
ATOM    706  NH2 ARG    47      31.993  46.459  39.958  1.00  0.00           N  
ATOM    707 HH21 ARG    47      31.609  46.572  39.018  1.00  0.00           H  
ATOM    708 HH22 ARG    47      31.697  45.586  40.397  1.00  0.00           H  
ATOM    709  C   ARG    47      33.924  53.677  38.476  1.00  0.00           C  
ATOM    710  O   ARG    47      32.853  54.155  38.030  1.00  0.00           O  
ATOM    711  N   HID    48      34.592  54.354  39.367  1.00  0.00           N  
ATOM    712  H   HID    48      35.468  54.017  39.744  1.00  0.00           H  
ATOM    713  CA  HID    48      34.193  55.643  39.881  1.00  0.00           C  
ATOM    714  HA  HID    48      33.138  55.837  39.699  1.00  0.00           H  
ATOM    715  CB  HID    48      34.314  55.631  41.440  1.00  0.00           C  
ATOM    716  HB2 HID    48      35.313  55.986  41.684  1.00  0.00           H  
ATOM    717  HB3 HID    48      33.536  56.287  41.824  1.00  0.00           H  
ATOM    718  CG  HID    48      34.052  54.281  41.957  1.00  0.00           C  
ATOM    719  ND1 HID    48      32.805  53.820  42.165  1.00  0.00           N  
ATOM    720  HD1 HID    48      31.936  54.301  41.906  1.00  0.00           H  
ATOM    721  CE1 HID    48      32.953  52.678  42.864  1.00  0.00           C  
ATOM    722  HE1 HID    48      32.136  52.007  43.072  1.00  0.00           H  
ATOM    723  NE2 HID    48      34.242  52.456  43.132  1.00  0.00           N  
ATOM    724  CD2 HID    48      34.967  53.421  42.537  1.00  0.00           C  
ATOM    725  HD2 HID    48      36.035  53.636  42.552  1.00  0.00           H  
ATOM    726  C   HID    48      35.043  56.747  39.261  1.00  0.00           C  
ATOM    727  O   HID    48      34.669  57.900  39.137  1.00  0.00           O  
ATOM    728  N   ASP    49      36.288  56.422  38.894  1.00  0.00           N  
ATOM    729  H   ASP    49      36.577  55.455  38.839  1.00  0.00           H  
ATOM    730  CA  ASP    49      37.071  57.484  38.253  1.00  0.00           C  
ATOM    731  HA  ASP    49      36.455  58.043  37.553  1.00  0.00           H  
ATOM    732  CB  ASP    49      37.668  58.525  39.207  1.00  0.00           C  
ATOM    733  HB2 ASP    49      36.914  59.027  39.811  1.00  0.00           H  
ATOM    734  HB3 ASP    49      38.332  57.916  39.817  1.00  0.00           H  
ATOM    735  CG  ASP    49      38.434  59.644  38.591  1.00  0.00           C  
ATOM    736  OD1 ASP    49      39.642  59.791  38.945  1.00  0.00           O  
ATOM    737  OD2 ASP    49      37.898  60.472  37.781  1.00  0.00           O  
ATOM    738  C   ASP    49      38.270  56.803  37.520  1.00  0.00           C  
ATOM    739  O   ASP    49      39.028  56.060  38.126  1.00  0.00           O  
ATOM    740  N   SER    50      38.437  57.103  36.193  1.00  0.00           N  
ATOM    741  H   SER    50      37.852  57.773  35.712  1.00  0.00           H  
ATOM    742  CA  SER    50      39.535  56.515  35.453  1.00  0.00           C  
ATOM    743  HA  SER    50      40.441  56.697  36.027  1.00  0.00           H  
ATOM    744  CB  SER    50      39.312  55.026  35.361  1.00  0.00           C  
ATOM    745  HB2 SER    50      40.154  54.534  34.878  1.00  0.00           H  
ATOM    746  HB3 SER    50      39.143  54.592  36.344  1.00  0.00           H  
ATOM    747  OG  SER    50      38.099  54.705  34.613  1.00  0.00           O  
ATOM    748  HG  SER    50      37.320  54.756  35.188  1.00  0.00           H  
ATOM    749  C   SER    50      39.809  57.025  34.043  1.00  0.00           C  
ATOM    750  O   SER    50      40.858  56.829  33.456  1.00  0.00           O  
ATOM    751  N   GLY    51      38.828  57.717  33.460  1.00  0.00           N  
ATOM    752  H   GLY    51      37.977  57.977  33.940  1.00  0.00           H  
ATOM    753  CA  GLY    51      38.918  58.059  32.021  1.00  0.00           C  
ATOM    754  HA2 GLY    51      38.852  59.130  31.848  1.00  0.00           H  
ATOM    755  HA3 GLY    51      39.897  57.773  31.643  1.00  0.00           H  
ATOM    756  C   GLY    51      37.897  57.268  31.142  1.00  0.00           C  
ATOM    757  O   GLY    51      37.583  57.672  30.038  1.00  0.00           O  
ATOM    758  N   TYR    52      37.307  56.211  31.749  1.00  0.00           N  
ATOM    759  H   TYR    52      37.471  56.014  32.727  1.00  0.00           H  
ATOM    760  CA  TYR    52      36.487  55.281  30.907  1.00  0.00           C  
ATOM    761  HA  TYR    52      35.924  55.866  30.183  1.00  0.00           H  
ATOM    762  CB  TYR    52      37.369  54.334  30.094  1.00  0.00           C  
ATOM    763  HB2 TYR    52      36.852  53.489  29.645  1.00  0.00           H  
ATOM    764  HB3 TYR    52      37.774  54.851  29.226  1.00  0.00           H  
ATOM    765  CG  TYR    52      38.433  53.720  30.901  1.00  0.00           C  
ATOM    766  CD1 TYR    52      38.096  52.645  31.819  1.00  0.00           C  
ATOM    767  HD1 TYR    52      37.093  52.238  31.773  1.00  0.00           H  
ATOM    768  CE1 TYR    52      39.154  52.181  32.678  1.00  0.00           C  
ATOM    769  HE1 TYR    52      39.011  51.313  33.310  1.00  0.00           H  
ATOM    770  CZ  TYR    52      40.386  52.824  32.747  1.00  0.00           C  
ATOM    771  OH  TYR    52      41.386  52.213  33.384  1.00  0.00           O  
ATOM    772  HH  TYR    52      42.187  52.669  33.085  1.00  0.00           H  
ATOM    773  CE2 TYR    52      40.616  53.906  31.875  1.00  0.00           C  
ATOM    774  HE2 TYR    52      41.631  54.279  31.806  1.00  0.00           H  
ATOM    775  CD2 TYR    52      39.668  54.300  30.966  1.00  0.00           C  
ATOM    776  HD2 TYR    52      39.875  55.081  30.244  1.00  0.00           H  
ATOM    777  C   TYR    52      35.391  54.566  31.768  1.00  0.00           C  
ATOM    778  O   TYR    52      34.989  53.397  31.551  1.00  0.00           O  
ATOM    779  N   GLU    53      34.805  55.392  32.697  1.00  0.00           N  
ATOM    780  H   GLU    53      35.178  56.323  32.822  1.00  0.00           H  
ATOM    781  CA  GLU    53      33.749  54.908  33.568  1.00  0.00           C  
ATOM    782  HA  GLU    53      34.041  53.952  33.997  1.00  0.00           H  
ATOM    783  CB  GLU    53      33.530  55.816  34.768  1.00  0.00           C  
ATOM    784  HB2 GLU    53      32.831  56.624  34.562  1.00  0.00           H  
ATOM    785  HB3 GLU    53      32.968  55.183  35.452  1.00  0.00           H  
ATOM    786  CG  GLU    53      34.853  56.189  35.459  1.00  0.00           C  
ATOM    787  HG2 GLU    53      34.639  56.209  36.526  1.00  0.00           H  
ATOM    788  HG3 GLU    53      35.655  55.479  35.268  1.00  0.00           H  
ATOM    789  CD  GLU    53      35.462  57.501  35.089  1.00  0.00           C  
ATOM    790  OE1 GLU    53      35.093  58.634  35.569  1.00  0.00           O  
ATOM    791  OE2 GLU    53      36.204  57.686  34.099  1.00  0.00           O  
ATOM    792  C   GLU    53      32.386  54.608  32.841  1.00  0.00           C  
ATOM    793  O   GLU    53      31.412  54.180  33.453  1.00  0.00           O  
ATOM    794  N   VAL    54      32.293  54.952  31.534  1.00  0.00           N  
ATOM    795  H   VAL    54      32.953  55.626  31.171  1.00  0.00           H  
ATOM    796  CA  VAL    54      31.083  54.668  30.707  1.00  0.00           C  
ATOM    797  HA  VAL    54      30.490  54.005  31.333  1.00  0.00           H  
ATOM    798  CB  VAL    54      30.280  55.906  30.304  1.00  0.00           C  
ATOM    799  HB  VAL    54      29.442  55.586  29.688  1.00  0.00           H  
ATOM    800  CG1 VAL    54      29.590  56.535  31.442  1.00  0.00           C  
ATOM    801 HG11 VAL    54      28.933  55.821  31.936  1.00  0.00           H  
ATOM    802 HG12 VAL    54      30.352  56.893  32.131  1.00  0.00           H  
ATOM    803 HG13 VAL    54      28.884  57.325  31.193  1.00  0.00           H  
ATOM    804  CG2 VAL    54      30.998  57.015  29.550  1.00  0.00           C  
ATOM    805 HG21 VAL    54      31.574  56.606  28.723  1.00  0.00           H  
ATOM    806 HG22 VAL    54      30.182  57.670  29.252  1.00  0.00           H  
ATOM    807 HG23 VAL    54      31.542  57.586  30.299  1.00  0.00           H  
ATOM    808  C   VAL    54      31.515  53.942  29.410  1.00  0.00           C  
ATOM    809  O   VAL    54      30.780  53.902  28.444  1.00  0.00           O  
ATOM    810  N   HID    55      32.778  53.382  29.366  1.00  0.00           N  
ATOM    811  H   HID    55      33.306  53.328  30.226  1.00  0.00           H  
ATOM    812  CA  HID    55      33.406  53.281  28.056  1.00  0.00           C  
ATOM    813  HA  HID    55      32.678  53.189  27.254  1.00  0.00           H  
ATOM    814  CB  HID    55      34.224  54.585  27.875  1.00  0.00           C  
ATOM    815  HB2 HID    55      33.632  55.407  28.272  1.00  0.00           H  
ATOM    816  HB3 HID    55      35.110  54.433  28.488  1.00  0.00           H  
ATOM    817  CG  HID    55      34.597  54.842  26.472  1.00  0.00           C  
ATOM    818  ND1 HID    55      33.745  55.373  25.496  1.00  0.00           N  
ATOM    819  HD1 HID    55      32.767  55.617  25.687  1.00  0.00           H  
ATOM    820  CE1 HID    55      34.407  55.279  24.321  1.00  0.00           C  
ATOM    821  HE1 HID    55      33.940  55.548  23.387  1.00  0.00           H  
ATOM    822  NE2 HID    55      35.614  54.690  24.512  1.00  0.00           N  
ATOM    823  CD2 HID    55      35.747  54.434  25.824  1.00  0.00           C  
ATOM    824  HD2 HID    55      36.637  54.095  26.351  1.00  0.00           H  
ATOM    825  C   HID    55      34.229  51.943  27.977  1.00  0.00           C  
ATOM    826  O   HID    55      34.719  51.504  26.921  1.00  0.00           O  
ATOM    827  N   HID    56      34.405  51.241  29.094  1.00  0.00           N  
ATOM    828  H   HID    56      34.017  51.658  29.929  1.00  0.00           H  
ATOM    829  CA  HID    56      35.263  50.104  29.277  1.00  0.00           C  
ATOM    830  HA  HID    56      36.292  50.402  29.086  1.00  0.00           H  
ATOM    831  CB  HID    56      35.121  49.621  30.713  1.00  0.00           C  
ATOM    832  HB2 HID    56      35.628  48.667  30.839  1.00  0.00           H  
ATOM    833  HB3 HID    56      35.512  50.334  31.437  1.00  0.00           H  
ATOM    834  CG  HID    56      33.665  49.314  31.058  1.00  0.00           C  
ATOM    835  ND1 HID    56      32.857  48.210  30.749  1.00  0.00           N  
ATOM    836  HD1 HID    56      33.162  47.325  30.329  1.00  0.00           H  
ATOM    837  CE1 HID    56      31.553  48.573  31.010  1.00  0.00           C  
ATOM    838  HE1 HID    56      30.670  48.013  30.748  1.00  0.00           H  
ATOM    839  NE2 HID    56      31.504  49.785  31.495  1.00  0.00           N  
ATOM    840  CD2 HID    56      32.764  50.252  31.604  1.00  0.00           C  
ATOM    841  HD2 HID    56      33.060  51.202  32.044  1.00  0.00           H  
ATOM    842  C   HID    56      34.938  48.950  28.298  1.00  0.00           C  
ATOM    843  O   HID    56      35.874  48.270  27.957  1.00  0.00           O  
ATOM    844  N   GLN    57      33.627  48.931  27.798  1.00  0.00           N  
ATOM    845  H   GLN    57      32.895  49.508  28.190  1.00  0.00           H  
ATOM    846  CA  GLN    57      33.210  47.890  26.881  1.00  0.00           C  
ATOM    847  HA  GLN    57      33.554  46.943  27.290  1.00  0.00           H  
ATOM    848  CB  GLN    57      31.655  47.874  26.906  1.00  0.00           C  
ATOM    849  HB2 GLN    57      31.341  46.988  26.356  1.00  0.00           H  
ATOM    850  HB3 GLN    57      31.353  47.734  27.941  1.00  0.00           H  
ATOM    851  CG  GLN    57      30.948  49.143  26.355  1.00  0.00           C  
ATOM    852  HG2 GLN    57      31.239  49.473  25.359  1.00  0.00           H  
ATOM    853  HG3 GLN    57      29.892  48.884  26.325  1.00  0.00           H  
ATOM    854  CD  GLN    57      30.943  50.438  27.214  1.00  0.00           C  
ATOM    855  OE1 GLN    57      31.519  50.554  28.261  1.00  0.00           O  
ATOM    856  NE2 GLN    57      30.300  51.474  26.712  1.00  0.00           N  
ATOM    857 HE21 GLN    57      30.227  52.367  27.179  1.00  0.00           H  
ATOM    858 HE22 GLN    57      29.871  51.458  25.797  1.00  0.00           H  
ATOM    859  C   GLN    57      33.809  48.076  25.446  1.00  0.00           C  
ATOM    860  O   GLN    57      33.454  47.268  24.566  1.00  0.00           O  
ATOM    861  N   LYS    58      34.545  49.172  25.226  1.00  0.00           N  
ATOM    862  H   LYS    58      34.823  49.797  25.970  1.00  0.00           H  
ATOM    863  CA  LYS    58      35.306  49.384  24.042  1.00  0.00           C  
ATOM    864  HA  LYS    58      34.994  48.710  23.248  1.00  0.00           H  
ATOM    865  CB  LYS    58      35.049  50.796  23.567  1.00  0.00           C  
ATOM    866  HB2 LYS    58      35.542  51.551  24.176  1.00  0.00           H  
ATOM    867  HB3 LYS    58      35.535  50.951  22.606  1.00  0.00           H  
ATOM    868  CG  LYS    58      33.492  51.066  23.270  1.00  0.00           C  
ATOM    869  HG2 LYS    58      33.139  50.113  22.881  1.00  0.00           H  
ATOM    870  HG3 LYS    58      32.885  51.370  24.120  1.00  0.00           H  
ATOM    871  CD  LYS    58      33.266  52.134  22.206  1.00  0.00           C  
ATOM    872  HD2 LYS    58      33.414  53.132  22.613  1.00  0.00           H  
ATOM    873  HD3 LYS    58      34.089  52.037  21.500  1.00  0.00           H  
ATOM    874  CE  LYS    58      32.002  51.999  21.388  1.00  0.00           C  
ATOM    875  HE2 LYS    58      31.969  51.059  20.844  1.00  0.00           H  
ATOM    876  HE3 LYS    58      31.256  51.958  22.178  1.00  0.00           H  
ATOM    877  NZ  LYS    58      31.780  53.132  20.431  1.00  0.00           N  
ATOM    878  HZ1 LYS    58      32.431  53.018  19.633  1.00  0.00           H  
ATOM    879  HZ2 LYS    58      30.784  53.109  20.145  1.00  0.00           H  
ATOM    880  HZ3 LYS    58      31.948  54.067  20.842  1.00  0.00           H  
ATOM    881  C   LYS    58      36.803  49.112  24.313  1.00  0.00           C  
ATOM    882  O   LYS    58      37.603  49.348  23.434  1.00  0.00           O  
ATOM    883  N   LEU    59      37.190  48.873  25.568  1.00  0.00           N  
ATOM    884  H   LEU    59      36.466  48.580  26.210  1.00  0.00           H  
ATOM    885  CA  LEU    59      38.602  48.869  25.956  1.00  0.00           C  
ATOM    886  HA  LEU    59      39.260  48.854  25.090  1.00  0.00           H  
ATOM    887  CB  LEU    59      38.799  50.147  26.791  1.00  0.00           C  
ATOM    888  HB2 LEU    59      38.053  50.232  27.578  1.00  0.00           H  
ATOM    889  HB3 LEU    59      39.748  50.143  27.323  1.00  0.00           H  
ATOM    890  CG  LEU    59      38.916  51.458  25.971  1.00  0.00           C  
ATOM    891  HG  LEU    59      38.037  51.677  25.368  1.00  0.00           H  
ATOM    892  CD1 LEU    59      39.001  52.593  26.970  1.00  0.00           C  
ATOM    893 HD11 LEU    59      38.809  53.562  26.515  1.00  0.00           H  
ATOM    894 HD12 LEU    59      38.108  52.639  27.590  1.00  0.00           H  
ATOM    895 HD13 LEU    59      39.912  52.529  27.562  1.00  0.00           H  
ATOM    896  CD2 LEU    59      40.114  51.509  25.080  1.00  0.00           C  
ATOM    897 HD21 LEU    59      40.010  50.978  24.135  1.00  0.00           H  
ATOM    898 HD22 LEU    59      40.161  52.521  24.683  1.00  0.00           H  
ATOM    899 HD23 LEU    59      41.068  51.235  25.524  1.00  0.00           H  
ATOM    900  C   LEU    59      39.016  47.575  26.745  1.00  0.00           C  
ATOM    901  O   LEU    59      40.062  47.519  27.338  1.00  0.00           O  
ATOM    902  N   VAL    60      38.185  46.527  26.664  1.00  0.00           N  
ATOM    903  H   VAL    60      37.522  46.521  25.900  1.00  0.00           H  
ATOM    904  CA  VAL    60      38.258  45.281  27.402  1.00  0.00           C  
ATOM    905  HA  VAL    60      38.046  45.561  28.431  1.00  0.00           H  
ATOM    906  CB  VAL    60      37.245  44.329  26.880  1.00  0.00           C  
ATOM    907  HB  VAL    60      37.403  44.248  25.806  1.00  0.00           H  
ATOM    908  CG1 VAL    60      37.186  42.960  27.558  1.00  0.00           C  
ATOM    909 HG11 VAL    60      36.580  42.370  26.873  1.00  0.00           H  
ATOM    910 HG12 VAL    60      38.127  42.415  27.517  1.00  0.00           H  
ATOM    911 HG13 VAL    60      36.811  42.890  28.578  1.00  0.00           H  
ATOM    912  CG2 VAL    60      35.767  44.785  27.078  1.00  0.00           C  
ATOM    913 HG21 VAL    60      34.999  44.029  26.929  1.00  0.00           H  
ATOM    914 HG22 VAL    60      35.680  45.201  28.080  1.00  0.00           H  
ATOM    915 HG23 VAL    60      35.488  45.588  26.398  1.00  0.00           H  
ATOM    916  C   VAL    60      39.658  44.555  27.274  1.00  0.00           C  
ATOM    917  O   VAL    60      40.271  44.121  28.221  1.00  0.00           O  
ATOM    918  N   PHE    61      40.190  44.623  26.044  1.00  0.00           N  
ATOM    919  H   PHE    61      39.771  45.213  25.339  1.00  0.00           H  
ATOM    920  CA  PHE    61      41.475  44.013  25.670  1.00  0.00           C  
ATOM    921  HA  PHE    61      41.478  42.994  26.049  1.00  0.00           H  
ATOM    922  CB  PHE    61      41.656  43.878  24.164  1.00  0.00           C  
ATOM    923  HB2 PHE    61      42.672  43.540  23.973  1.00  0.00           H  
ATOM    924  HB3 PHE    61      40.989  43.182  23.659  1.00  0.00           H  
ATOM    925  CG  PHE    61      41.490  45.192  23.462  1.00  0.00           C  
ATOM    926  CD1 PHE    61      42.628  45.904  23.142  1.00  0.00           C  
ATOM    927  HD1 PHE    61      43.624  45.620  23.462  1.00  0.00           H  
ATOM    928  CE1 PHE    61      42.453  47.197  22.566  1.00  0.00           C  
ATOM    929  HE1 PHE    61      43.348  47.773  22.365  1.00  0.00           H  
ATOM    930  CZ  PHE    61      41.187  47.712  22.244  1.00  0.00           C  
ATOM    931  HZ  PHE    61      40.946  48.713  21.908  1.00  0.00           H  
ATOM    932  CE2 PHE    61      40.082  46.892  22.436  1.00  0.00           C  
ATOM    933  HE2 PHE    61      39.088  47.292  22.273  1.00  0.00           H  
ATOM    934  CD2 PHE    61      40.236  45.686  23.122  1.00  0.00           C  
ATOM    935  HD2 PHE    61      39.382  45.118  23.470  1.00  0.00           H  
ATOM    936  C   PHE    61      42.683  44.701  26.311  1.00  0.00           C  
ATOM    937  O   PHE    61      43.752  44.209  26.088  1.00  0.00           O  
ATOM    938  N   PHE    62      42.413  45.662  27.224  1.00  0.00           N  
ATOM    939  H   PHE    62      41.419  45.725  27.402  1.00  0.00           H  
ATOM    940  CA  PHE    62      43.481  46.168  28.132  1.00  0.00           C  
ATOM    941  HA  PHE    62      44.441  45.789  27.789  1.00  0.00           H  
ATOM    942  CB  PHE    62      43.554  47.660  28.057  1.00  0.00           C  
ATOM    943  HB2 PHE    62      42.536  47.905  28.353  1.00  0.00           H  
ATOM    944  HB3 PHE    62      44.260  47.951  28.833  1.00  0.00           H  
ATOM    945  CG  PHE    62      43.860  48.159  26.716  1.00  0.00           C  
ATOM    946  CD1 PHE    62      45.159  48.028  26.207  1.00  0.00           C  
ATOM    947  HD1 PHE    62      45.944  47.601  26.820  1.00  0.00           H  
ATOM    948  CE1 PHE    62      45.457  48.505  24.917  1.00  0.00           C  
ATOM    949  HE1 PHE    62      46.452  48.367  24.512  1.00  0.00           H  
ATOM    950  CZ  PHE    62      44.445  49.130  24.183  1.00  0.00           C  
ATOM    951  HZ  PHE    62      44.707  49.575  23.231  1.00  0.00           H  
ATOM    952  CE2 PHE    62      43.179  49.234  24.687  1.00  0.00           C  
ATOM    953  HE2 PHE    62      42.388  49.737  24.143  1.00  0.00           H  
ATOM    954  CD2 PHE    62      42.859  48.679  25.953  1.00  0.00           C  
ATOM    955  HD2 PHE    62      41.840  48.683  26.322  1.00  0.00           H  
ATOM    956  C   PHE    62      43.306  45.702  29.595  1.00  0.00           C  
ATOM    957  O   PHE    62      44.245  45.669  30.464  1.00  0.00           O  
ATOM    958  N   ALA    63      42.128  45.191  29.967  1.00  0.00           N  
ATOM    959  H   ALA    63      41.388  44.914  29.336  1.00  0.00           H  
ATOM    960  CA  ALA    63      41.860  45.017  31.353  1.00  0.00           C  
ATOM    961  HA  ALA    63      42.474  45.618  32.020  1.00  0.00           H  
ATOM    962  CB  ALA    63      40.415  45.386  31.499  1.00  0.00           C  
ATOM    963  HB1 ALA    63      39.690  44.755  30.988  1.00  0.00           H  
ATOM    964  HB2 ALA    63      40.143  45.328  32.551  1.00  0.00           H  
ATOM    965  HB3 ALA    63      40.285  46.436  31.248  1.00  0.00           H  
ATOM    966  C   ALA    63      42.205  43.584  31.833  1.00  0.00           C  
ATOM    967  O   ALA    63      41.461  42.975  32.660  1.00  0.00           O  
ATOM    968  N   GLU    64      43.392  43.066  31.425  1.00  0.00           N  
ATOM    969  H   GLU    64      43.896  43.611  30.739  1.00  0.00           H  
ATOM    970  CA  GLU    64      43.898  41.739  31.746  1.00  0.00           C  
ATOM    971  HA  GLU    64      43.226  41.293  32.475  1.00  0.00           H  
ATOM    972  CB  GLU    64      43.860  40.805  30.527  1.00  0.00           C  
ATOM    973  HB2 GLU    64      44.102  39.807  30.887  1.00  0.00           H  
ATOM    974  HB3 GLU    64      42.895  40.648  30.048  1.00  0.00           H  
ATOM    975  CG  GLU    64      44.814  41.262  29.407  1.00  0.00           C  
ATOM    976  HG2 GLU    64      44.212  41.654  28.589  1.00  0.00           H  
ATOM    977  HG3 GLU    64      45.404  42.128  29.698  1.00  0.00           H  
ATOM    978  CD  GLU    64      45.869  40.246  28.935  1.00  0.00           C  
ATOM    979  OE1 GLU    64      45.523  39.584  27.953  1.00  0.00           O  
ATOM    980  OE2 GLU    64      47.030  40.023  29.408  1.00  0.00           O  
ATOM    981  C   GLU    64      45.304  41.822  32.455  1.00  0.00           C  
ATOM    982  O   GLU    64      46.017  40.882  32.579  1.00  0.00           O  
ATOM    983  N   ASP    65      45.718  43.116  32.809  1.00  0.00           N  
ATOM    984  H   ASP    65      45.106  43.912  32.690  1.00  0.00           H  
ATOM    985  CA  ASP    65      47.038  43.500  33.220  1.00  0.00           C  
ATOM    986  HA  ASP    65      47.268  42.753  33.977  1.00  0.00           H  
ATOM    987  CB  ASP    65      48.045  43.462  32.094  1.00  0.00           C  
ATOM    988  HB2 ASP    65      48.090  42.459  31.674  1.00  0.00           H  
ATOM    989  HB3 ASP    65      47.703  44.059  31.251  1.00  0.00           H  
ATOM    990  CG  ASP    65      49.422  43.885  32.516  1.00  0.00           C  
ATOM    991  OD1 ASP    65      50.209  43.006  33.005  1.00  0.00           O  
ATOM    992  OD2 ASP    65      49.756  45.022  32.102  1.00  0.00           O  
ATOM    993  C   ASP    65      46.901  44.810  34.051  1.00  0.00           C  
ATOM    994  O   ASP    65      46.029  45.654  33.615  1.00  0.00           O  
ATOM    995  N   VAL    66      47.793  45.071  35.037  1.00  0.00           N  
ATOM    996  H   VAL    66      48.373  44.279  35.278  1.00  0.00           H  
ATOM    997  CA  VAL    66      47.854  46.352  35.724  1.00  0.00           C  
ATOM    998  HA  VAL    66      46.832  46.681  35.898  1.00  0.00           H  
ATOM    999  CB  VAL    66      48.597  46.294  37.045  1.00  0.00           C  
ATOM   1000  HB  VAL    66      49.627  46.042  36.801  1.00  0.00           H  
ATOM   1001  CG1 VAL    66      48.596  47.546  37.910  1.00  0.00           C  
ATOM   1002 HG11 VAL    66      49.018  47.425  38.906  1.00  0.00           H  
ATOM   1003 HG12 VAL    66      49.190  48.332  37.447  1.00  0.00           H  
ATOM   1004 HG13 VAL    66      47.560  47.873  37.968  1.00  0.00           H  
ATOM   1005  CG2 VAL    66      48.151  45.079  37.892  1.00  0.00           C  
ATOM   1006 HG21 VAL    66      47.769  44.290  37.248  1.00  0.00           H  
ATOM   1007 HG22 VAL    66      48.894  44.727  38.605  1.00  0.00           H  
ATOM   1008 HG23 VAL    66      47.275  45.393  38.456  1.00  0.00           H  
ATOM   1009  C   VAL    66      48.484  47.470  34.924  1.00  0.00           C  
ATOM   1010  O   VAL    66      48.141  48.653  35.095  1.00  0.00           O  
ATOM   1011  N   GLY    67      49.445  47.100  34.041  1.00  0.00           N  
ATOM   1012  H   GLY    67      49.805  46.156  33.989  1.00  0.00           H  
ATOM   1013  CA  GLY    67      50.165  48.123  33.285  1.00  0.00           C  
ATOM   1014  HA2 GLY    67      50.412  48.938  33.962  1.00  0.00           H  
ATOM   1015  HA3 GLY    67      51.117  47.772  32.894  1.00  0.00           H  
ATOM   1016  C   GLY    67      49.334  48.638  32.136  1.00  0.00           C  
ATOM   1017  O   GLY    67      49.829  49.435  31.375  1.00  0.00           O  
ATOM   1018  N   SER    68      47.968  48.263  32.075  1.00  0.00           N  
ATOM   1019  H   SER    68      47.685  47.359  32.428  1.00  0.00           H  
ATOM   1020  CA  SER    68      47.118  48.717  30.951  1.00  0.00           C  
ATOM   1021  HA  SER    68      47.576  49.598  30.507  1.00  0.00           H  
ATOM   1022  CB  SER    68      47.023  47.678  29.859  1.00  0.00           C  
ATOM   1023  HB2 SER    68      46.180  47.911  29.213  1.00  0.00           H  
ATOM   1024  HB3 SER    68      47.947  47.701  29.286  1.00  0.00           H  
ATOM   1025  OG  SER    68      46.867  46.361  30.385  1.00  0.00           O  
ATOM   1026  HG  SER    68      45.930  46.166  30.538  1.00  0.00           H  
ATOM   1027  C   SER    68      45.733  49.192  31.383  1.00  0.00           C  
ATOM   1028  O   SER    68      45.006  49.867  30.681  1.00  0.00           O  
ATOM   1029  N   ASN    69      45.505  49.103  32.689  1.00  0.00           N  
ATOM   1030  H   ASN    69      46.123  48.584  33.298  1.00  0.00           H  
ATOM   1031  CA  ASN    69      44.251  49.368  33.316  1.00  0.00           C  
ATOM   1032  HA  ASN    69      43.804  50.195  32.769  1.00  0.00           H  
ATOM   1033  CB  ASN    69      43.397  48.109  32.986  1.00  0.00           C  
ATOM   1034  HB2 ASN    69      43.479  47.808  31.944  1.00  0.00           H  
ATOM   1035  HB3 ASN    69      43.739  47.409  33.745  1.00  0.00           H  
ATOM   1036  CG  ASN    69      41.934  48.409  33.196  1.00  0.00           C  
ATOM   1037  OD1 ASN    69      41.269  49.246  32.593  1.00  0.00           O  
ATOM   1038  ND2 ASN    69      41.246  47.574  33.979  1.00  0.00           N  
ATOM   1039 HD21 ASN    69      40.234  47.574  33.969  1.00  0.00           H  
ATOM   1040 HD22 ASN    69      41.666  46.928  34.634  1.00  0.00           H  
ATOM   1041  C   ASN    69      44.335  49.584  34.802  1.00  0.00           C  
ATOM   1042  O   ASN    69      45.317  49.242  35.454  1.00  0.00           O  
ATOM   1043  N   LYS    70      43.249  50.196  35.419  1.00  0.00           N  
ATOM   1044  H   LYS    70      42.455  50.348  34.812  1.00  0.00           H  
ATOM   1045  CA  LYS    70      43.080  50.489  36.846  1.00  0.00           C  
ATOM   1046  HA  LYS    70      44.082  50.824  37.104  1.00  0.00           H  
ATOM   1047  CB  LYS    70      42.114  51.627  37.026  1.00  0.00           C  
ATOM   1048  HB2 LYS    70      42.256  52.323  36.202  1.00  0.00           H  
ATOM   1049  HB3 LYS    70      41.104  51.318  36.764  1.00  0.00           H  
ATOM   1050  CG  LYS    70      42.149  52.340  38.344  1.00  0.00           C  
ATOM   1051  HG2 LYS    70      41.479  51.969  39.118  1.00  0.00           H  
ATOM   1052  HG3 LYS    70      43.158  52.314  38.750  1.00  0.00           H  
ATOM   1053  CD  LYS    70      41.760  53.797  38.046  1.00  0.00           C  
ATOM   1054  HD2 LYS    70      42.283  54.185  37.174  1.00  0.00           H  
ATOM   1055  HD3 LYS    70      40.719  53.760  37.733  1.00  0.00           H  
ATOM   1056  CE  LYS    70      41.926  54.652  39.298  1.00  0.00           C  
ATOM   1057  HE2 LYS    70      42.735  54.198  39.865  1.00  0.00           H  
ATOM   1058  HE3 LYS    70      42.154  55.668  38.986  1.00  0.00           H  
ATOM   1059  NZ  LYS    70      40.630  54.715  40.036  1.00  0.00           N  
ATOM   1060  HZ1 LYS    70      40.008  55.429  39.617  1.00  0.00           H  
ATOM   1061  HZ2 LYS    70      40.245  53.754  39.998  1.00  0.00           H  
ATOM   1062  HZ3 LYS    70      40.768  54.990  41.025  1.00  0.00           H  
ATOM   1063  C   LYS    70      42.723  49.278  37.639  1.00  0.00           C  
ATOM   1064  O   LYS    70      41.559  49.048  37.997  1.00  0.00           O  
ATOM   1065  N   GLY    71      43.726  48.313  37.800  1.00  0.00           N  
ATOM   1066  H   GLY    71      44.641  48.553  37.443  1.00  0.00           H  
ATOM   1067  CA  GLY    71      43.456  46.976  38.260  1.00  0.00           C  
ATOM   1068  HA2 GLY    71      44.128  46.648  39.050  1.00  0.00           H  
ATOM   1069  HA3 GLY    71      42.461  46.981  38.700  1.00  0.00           H  
ATOM   1070  C   GLY    71      43.424  46.089  37.101  1.00  0.00           C  
ATOM   1071  O   GLY    71      42.931  46.439  36.018  1.00  0.00           O  
ATOM   1072  N   ALA    72      43.893  44.865  37.223  1.00  0.00           N  
ATOM   1073  H   ALA    72      44.395  44.571  38.050  1.00  0.00           H  
ATOM   1074  CA  ALA    72      43.431  43.867  36.256  1.00  0.00           C  
ATOM   1075  HA  ALA    72      43.400  44.316  35.266  1.00  0.00           H  
ATOM   1076  CB  ALA    72      44.441  42.733  36.025  1.00  0.00           C  
ATOM   1077  HB1 ALA    72      44.749  42.379  37.007  1.00  0.00           H  
ATOM   1078  HB2 ALA    72      43.914  41.941  35.496  1.00  0.00           H  
ATOM   1079  HB3 ALA    72      45.276  42.996  35.379  1.00  0.00           H  
ATOM   1080  C   ALA    72      42.051  43.299  36.659  1.00  0.00           C  
ATOM   1081  O   ALA    72      41.579  43.521  37.754  1.00  0.00           O  
ATOM   1082  N   ILE    73      41.408  42.465  35.714  1.00  0.00           N  
ATOM   1083  H   ILE    73      41.848  42.360  34.810  1.00  0.00           H  
ATOM   1084  CA  ILE    73      39.998  42.018  35.802  1.00  0.00           C  
ATOM   1085  HA  ILE    73      39.880  41.790  36.858  1.00  0.00           H  
ATOM   1086  CB  ILE    73      39.012  43.053  35.286  1.00  0.00           C  
ATOM   1087  HB  ILE    73      39.056  42.978  34.202  1.00  0.00           H  
ATOM   1088  CG2 ILE    73      37.638  42.669  35.732  1.00  0.00           C  
ATOM   1089 HG21 ILE    73      37.630  42.697  36.820  1.00  0.00           H  
ATOM   1090 HG22 ILE    73      36.861  43.406  35.543  1.00  0.00           H  
ATOM   1091 HG23 ILE    73      37.327  41.711  35.319  1.00  0.00           H  
ATOM   1092  CG1 ILE    73      39.366  44.519  35.716  1.00  0.00           C  
ATOM   1093 HG12 ILE    73      39.369  44.516  36.804  1.00  0.00           H  
ATOM   1094 HG13 ILE    73      40.354  44.869  35.421  1.00  0.00           H  
ATOM   1095  CD1 ILE    73      38.390  45.596  35.238  1.00  0.00           C  
ATOM   1096 HD11 ILE    73      37.346  45.524  35.538  1.00  0.00           H  
ATOM   1097 HD12 ILE    73      38.629  46.601  35.579  1.00  0.00           H  
ATOM   1098 HD13 ILE    73      38.600  45.681  34.174  1.00  0.00           H  
ATOM   1099  C   ILE    73      39.743  40.739  35.025  1.00  0.00           C  
ATOM   1100  O   ILE    73      39.334  39.772  35.597  1.00  0.00           O  
ATOM   1101  N   ILE    74      40.103  40.737  33.710  1.00  0.00           N  
ATOM   1102  H   ILE    74      40.523  41.557  33.295  1.00  0.00           H  
ATOM   1103  CA  ILE    74      40.396  39.459  32.999  1.00  0.00           C  
ATOM   1104  HA  ILE    74      39.635  38.695  33.141  1.00  0.00           H  
ATOM   1105  CB  ILE    74      40.547  39.797  31.522  1.00  0.00           C  
ATOM   1106  HB  ILE    74      41.291  40.578  31.372  1.00  0.00           H  
ATOM   1107  CG2 ILE    74      41.080  38.587  30.832  1.00  0.00           C  
ATOM   1108 HG21 ILE    74      41.180  38.713  29.756  1.00  0.00           H  
ATOM   1109 HG22 ILE    74      42.125  38.392  31.066  1.00  0.00           H  
ATOM   1110 HG23 ILE    74      40.480  37.724  31.114  1.00  0.00           H  
ATOM   1111  CG1 ILE    74      39.141  40.208  30.993  1.00  0.00           C  
ATOM   1112 HG12 ILE    74      38.596  39.306  30.722  1.00  0.00           H  
ATOM   1113 HG13 ILE    74      38.636  40.859  31.703  1.00  0.00           H  
ATOM   1114  CD1 ILE    74      39.339  41.064  29.719  1.00  0.00           C  
ATOM   1115 HD11 ILE    74      38.359  41.248  29.282  1.00  0.00           H  
ATOM   1116 HD12 ILE    74      39.932  41.960  29.889  1.00  0.00           H  
ATOM   1117 HD13 ILE    74      39.949  40.568  28.967  1.00  0.00           H  
ATOM   1118  C   ILE    74      41.606  38.839  33.700  1.00  0.00           C  
ATOM   1119  O   ILE    74      42.551  39.482  34.123  1.00  0.00           O  
ATOM   1120  N   GLY    75      41.549  37.496  33.825  1.00  0.00           N  
ATOM   1121  H   GLY    75      40.709  37.001  33.555  1.00  0.00           H  
ATOM   1122  CA  GLY    75      42.401  36.751  34.794  1.00  0.00           C  
ATOM   1123  HA2 GLY    75      42.600  35.788  34.328  1.00  0.00           H  
ATOM   1124  HA3 GLY    75      43.327  37.316  34.871  1.00  0.00           H  
ATOM   1125  C   GLY    75      41.666  36.573  36.079  1.00  0.00           C  
ATOM   1126  O   GLY    75      40.698  35.867  36.130  1.00  0.00           O  
ATOM   1127  N   LEU    76      42.050  37.423  36.979  1.00  0.00           N  
ATOM   1128  H   LEU    76      42.655  38.176  36.682  1.00  0.00           H  
ATOM   1129  CA  LEU    76      42.122  37.067  38.373  1.00  0.00           C  
ATOM   1130  HA  LEU    76      42.532  36.059  38.391  1.00  0.00           H  
ATOM   1131  CB  LEU    76      43.086  37.967  39.155  1.00  0.00           C  
ATOM   1132  HB2 LEU    76      43.423  37.457  40.055  1.00  0.00           H  
ATOM   1133  HB3 LEU    76      44.007  38.066  38.585  1.00  0.00           H  
ATOM   1134  CG  LEU    76      42.684  39.326  39.572  1.00  0.00           C  
ATOM   1135  HG  LEU    76      41.845  39.278  40.263  1.00  0.00           H  
ATOM   1136  CD1 LEU    76      43.821  39.992  40.303  1.00  0.00           C  
ATOM   1137 HD11 LEU    76      43.565  41.042  40.433  1.00  0.00           H  
ATOM   1138 HD12 LEU    76      44.041  39.533  41.265  1.00  0.00           H  
ATOM   1139 HD13 LEU    76      44.794  40.074  39.824  1.00  0.00           H  
ATOM   1140  CD2 LEU    76      42.265  40.306  38.483  1.00  0.00           C  
ATOM   1141 HD21 LEU    76      43.191  40.590  37.987  1.00  0.00           H  
ATOM   1142 HD22 LEU    76      41.508  39.872  37.833  1.00  0.00           H  
ATOM   1143 HD23 LEU    76      41.801  41.202  38.889  1.00  0.00           H  
ATOM   1144  C   LEU    76      40.774  37.124  39.096  1.00  0.00           C  
ATOM   1145  O   LEU    76      40.569  36.685  40.225  1.00  0.00           O  
ATOM   1146  N   MET    77      39.849  37.863  38.411  1.00  0.00           N  
ATOM   1147  H   MET    77      39.859  38.069  37.421  1.00  0.00           H  
ATOM   1148  CA  MET    77      38.459  37.972  38.782  1.00  0.00           C  
ATOM   1149  HA  MET    77      38.249  37.438  39.705  1.00  0.00           H  
ATOM   1150  CB  MET    77      37.941  39.422  38.901  1.00  0.00           C  
ATOM   1151  HB2 MET    77      38.225  40.105  38.102  1.00  0.00           H  
ATOM   1152  HB3 MET    77      36.872  39.419  39.108  1.00  0.00           H  
ATOM   1153  CG  MET    77      38.523  40.111  40.136  1.00  0.00           C  
ATOM   1154  HG2 MET    77      38.282  39.473  40.983  1.00  0.00           H  
ATOM   1155  HG3 MET    77      39.599  40.266  40.109  1.00  0.00           H  
ATOM   1156  SD  MET    77      37.959  41.797  40.349  1.00  0.00           S  
ATOM   1157  CE  MET    77      39.225  42.231  41.554  1.00  0.00           C  
ATOM   1158  HE1 MET    77      40.188  42.280  41.051  1.00  0.00           H  
ATOM   1159  HE2 MET    77      38.847  43.140  42.017  1.00  0.00           H  
ATOM   1160  HE3 MET    77      39.317  41.399  42.248  1.00  0.00           H  
ATOM   1161  C   MET    77      37.585  37.248  37.734  1.00  0.00           C  
ATOM   1162  O   MET    77      36.707  36.459  38.130  1.00  0.00           O  
ATOM   1163  N   VAL    78      37.760  37.615  36.424  1.00  0.00           N  
ATOM   1164  H   VAL    78      38.375  38.403  36.269  1.00  0.00           H  
ATOM   1165  CA  VAL    78      36.745  37.314  35.408  1.00  0.00           C  
ATOM   1166  HA  VAL    78      35.978  36.755  35.938  1.00  0.00           H  
ATOM   1167  CB  VAL    78      36.154  38.566  34.735  1.00  0.00           C  
ATOM   1168  HB  VAL    78      36.988  39.149  34.348  1.00  0.00           H  
ATOM   1169  CG1 VAL    78      35.207  38.276  33.552  1.00  0.00           C  
ATOM   1170 HG11 VAL    78      35.826  37.751  32.827  1.00  0.00           H  
ATOM   1171 HG12 VAL    78      34.440  37.603  33.931  1.00  0.00           H  
ATOM   1172 HG13 VAL    78      34.657  39.115  33.130  1.00  0.00           H  
ATOM   1173  CG2 VAL    78      35.420  39.566  35.688  1.00  0.00           C  
ATOM   1174 HG21 VAL    78      34.464  39.128  35.968  1.00  0.00           H  
ATOM   1175 HG22 VAL    78      35.994  39.608  36.611  1.00  0.00           H  
ATOM   1176 HG23 VAL    78      35.271  40.503  35.156  1.00  0.00           H  
ATOM   1177  C   VAL    78      37.486  36.464  34.363  1.00  0.00           C  
ATOM   1178  O   VAL    78      38.586  36.780  33.920  1.00  0.00           O  
ATOM   1179  N   GLY    79      36.810  35.356  33.932  1.00  0.00           N  
ATOM   1180  H   GLY    79      35.806  35.368  34.048  1.00  0.00           H  
ATOM   1181  CA  GLY    79      37.331  34.489  32.899  1.00  0.00           C  
ATOM   1182  HA2 GLY    79      38.394  34.515  33.126  1.00  0.00           H  
ATOM   1183  HA3 GLY    79      36.937  33.483  33.031  1.00  0.00           H  
ATOM   1184  C   GLY    79      37.165  34.983  31.482  1.00  0.00           C  
ATOM   1185  O   GLY    79      36.319  35.814  31.168  1.00  0.00           O  
ATOM   1186  N   GLY    80      38.034  34.427  30.626  1.00  0.00           N  
ATOM   1187  H   GLY    80      38.575  33.602  30.845  1.00  0.00           H  
ATOM   1188  CA  GLY    80      38.184  34.827  29.254  1.00  0.00           C  
ATOM   1189  HA2 GLY    80      38.448  35.882  29.213  1.00  0.00           H  
ATOM   1190  HA3 GLY    80      38.981  34.236  28.807  1.00  0.00           H  
ATOM   1191  C   GLY    80      36.928  34.457  28.360  1.00  0.00           C  
ATOM   1192  O   GLY    80      36.840  34.783  27.204  1.00  0.00           O  
ATOM   1193  N   VAL    81      35.862  33.984  29.024  1.00  0.00           N  
ATOM   1194  H   VAL    81      35.968  33.936  30.029  1.00  0.00           H  
ATOM   1195  CA  VAL    81      34.530  33.644  28.489  1.00  0.00           C  
ATOM   1196  HA  VAL    81      34.697  33.169  27.525  1.00  0.00           H  
ATOM   1197  CB  VAL    81      33.813  32.721  29.388  1.00  0.00           C  
ATOM   1198  HB  VAL    81      32.956  32.284  28.881  1.00  0.00           H  
ATOM   1199  CG1 VAL    81      34.578  31.528  29.629  1.00  0.00           C  
ATOM   1200 HG11 VAL    81      35.308  31.540  30.435  1.00  0.00           H  
ATOM   1201 HG12 VAL    81      33.888  30.709  29.822  1.00  0.00           H  
ATOM   1202 HG13 VAL    81      35.168  31.327  28.737  1.00  0.00           H  
ATOM   1203  CG2 VAL    81      33.363  33.315  30.759  1.00  0.00           C  
ATOM   1204 HG21 VAL    81      34.125  33.954  31.201  1.00  0.00           H  
ATOM   1205 HG22 VAL    81      32.465  33.894  30.549  1.00  0.00           H  
ATOM   1206 HG23 VAL    81      33.269  32.549  31.526  1.00  0.00           H  
ATOM   1207  C   VAL    81      33.671  34.837  28.159  1.00  0.00           C  
ATOM   1208  O   VAL    81      32.619  34.775  27.493  1.00  0.00           O  
ATOM   1209  N   VAL    82      34.098  36.017  28.641  1.00  0.00           N  
ATOM   1210  H   VAL    82      34.916  36.093  29.231  1.00  0.00           H  
ATOM   1211  CA  VAL    82      33.464  37.285  28.213  1.00  0.00           C  
ATOM   1212  HA  VAL    82      32.413  37.007  28.176  1.00  0.00           H  
ATOM   1213  CB  VAL    82      33.563  38.373  29.274  1.00  0.00           C  
ATOM   1214  HB  VAL    82      33.020  39.208  28.838  1.00  0.00           H  
ATOM   1215  CG1 VAL    82      32.778  38.120  30.485  1.00  0.00           C  
ATOM   1216 HG11 VAL    82      31.794  37.765  30.187  1.00  0.00           H  
ATOM   1217 HG12 VAL    82      33.267  37.369  31.103  1.00  0.00           H  
ATOM   1218 HG13 VAL    82      32.647  39.088  30.963  1.00  0.00           H  
ATOM   1219  CG2 VAL    82      34.959  38.803  29.587  1.00  0.00           C  
ATOM   1220 HG21 VAL    82      34.976  39.277  30.566  1.00  0.00           H  
ATOM   1221 HG22 VAL    82      35.676  37.994  29.467  1.00  0.00           H  
ATOM   1222 HG23 VAL    82      35.254  39.528  28.830  1.00  0.00           H  
ATOM   1223  C   VAL    82      33.897  37.756  26.819  1.00  0.00           C  
ATOM   1224  O   VAL    82      33.208  38.580  26.206  1.00  0.00           O  
ATOM   1225  N   ILE    83      35.001  37.187  26.303  1.00  0.00           N  
ATOM   1226  H   ILE    83      35.514  36.576  26.924  1.00  0.00           H  
ATOM   1227  CA  ILE    83      35.644  37.874  25.220  1.00  0.00           C  
ATOM   1228  HA  ILE    83      35.611  38.953  25.347  1.00  0.00           H  
ATOM   1229  CB  ILE    83      37.135  37.416  25.089  1.00  0.00           C  
ATOM   1230  HB  ILE    83      37.215  36.336  24.977  1.00  0.00           H  
ATOM   1231  CG2 ILE    83      37.749  37.863  23.791  1.00  0.00           C  
ATOM   1232 HG21 ILE    83      38.752  37.476  23.623  1.00  0.00           H  
ATOM   1233 HG22 ILE    83      37.157  37.462  22.970  1.00  0.00           H  
ATOM   1234 HG23 ILE    83      37.757  38.945  23.671  1.00  0.00           H  
ATOM   1235  CG1 ILE    83      38.069  37.803  26.258  1.00  0.00           C  
ATOM   1236 HG12 ILE    83      37.817  37.184  27.117  1.00  0.00           H  
ATOM   1237 HG13 ILE    83      39.103  37.732  25.928  1.00  0.00           H  
ATOM   1238  CD1 ILE    83      38.013  39.249  26.574  1.00  0.00           C  
ATOM   1239 HD11 ILE    83      37.914  39.948  25.745  1.00  0.00           H  
ATOM   1240 HD12 ILE    83      37.104  39.465  27.131  1.00  0.00           H  
ATOM   1241 HD13 ILE    83      38.862  39.613  27.149  1.00  0.00           H  
ATOM   1242  C   ILE    83      34.857  37.537  23.978  1.00  0.00           C  
ATOM   1243  O   ILE    83      34.786  36.348  23.590  1.00  0.00           O  
ATOM   1244  N   ALA    84      34.232  38.500  23.344  1.00  0.00           N  
ATOM   1245  H   ALA    84      34.187  39.437  23.721  1.00  0.00           H  
ATOM   1246  CA  ALA    84      33.959  38.383  21.927  1.00  0.00           C  
ATOM   1247  HA  ALA    84      33.741  37.349  21.671  1.00  0.00           H  
ATOM   1248  CB  ALA    84      32.748  39.246  21.601  1.00  0.00           C  
ATOM   1249  HB1 ALA    84      31.852  38.908  22.117  1.00  0.00           H  
ATOM   1250  HB2 ALA    84      32.908  40.301  21.811  1.00  0.00           H  
ATOM   1251  HB3 ALA    84      32.553  39.208  20.531  1.00  0.00           H  
ATOM   1252  C   ALA    84      35.183  38.785  21.136  1.00  0.00           C  
ATOM   1253  O   ALA    84      35.447  38.086  20.081  1.00  0.00           O  
ATOM   1254  OXT ALA    84      35.910  39.694  21.558  1.00  0.00           O  
TER    1255      ALA    84 
END   
