# Supplementary material for: Exploring Structural Insights of Aβ42 and α-Synuclein Monomers and Heterodimer: A Comparative Study Using Implicit and Explicit Solvent Simulations
Source: J Phys Chem B. 2024 May 3;128(19):4655–69. doi: 10.1021/acs.jpcb.4c00503 (PMC11103699; doi:10.1021/acs.jpcb.4c00503)
Supplement: Supplementary file 3 — jp4c00503_si_003.zip [file jp4c00503_si_003.zip › rep/9_ab42_dimer_2_FINAL4.pdb]

CRYST1   67.051   60.560   66.351  90.00  90.00  90.00               1
ATOM      1  N   ASP     1      35.818  45.918  33.808  1.00  0.00           N  
ATOM      2  H1  ASP     1      36.167  46.178  34.748  1.00  0.00           H  
ATOM      3  H2  ASP     1      35.262  45.057  33.955  1.00  0.00           H  
ATOM      4  H3  ASP     1      35.235  46.724  33.519  1.00  0.00           H  
ATOM      5  CA  ASP     1      36.931  45.543  32.839  1.00  0.00           C  
ATOM      6  HA  ASP     1      37.399  46.478  32.540  1.00  0.00           H  
ATOM      7  CB  ASP     1      37.858  44.505  33.489  1.00  0.00           C  
ATOM      8  HB2 ASP     1      38.790  44.476  32.929  1.00  0.00           H  
ATOM      9  HB3 ASP     1      38.074  44.897  34.481  1.00  0.00           H  
ATOM     10  CG  ASP     1      37.237  43.117  33.465  1.00  0.00           C  
ATOM     11  OD1 ASP     1      37.510  42.213  32.589  1.00  0.00           O  
ATOM     12  OD2 ASP     1      36.384  42.861  34.376  1.00  0.00           O  
ATOM     13  C   ASP     1      36.290  44.915  31.684  1.00  0.00           C  
ATOM     14  O   ASP     1      35.115  44.662  31.767  1.00  0.00           O  
ATOM     15  N   ALA     2      37.090  44.397  30.681  1.00  0.00           N  
ATOM     16  H   ALA     2      38.043  44.709  30.810  1.00  0.00           H  
ATOM     17  CA  ALA     2      36.617  43.717  29.491  1.00  0.00           C  
ATOM     18  HA  ALA     2      35.745  43.113  29.732  1.00  0.00           H  
ATOM     19  CB  ALA     2      36.176  44.687  28.379  1.00  0.00           C  
ATOM     20  HB1 ALA     2      35.572  44.241  27.592  1.00  0.00           H  
ATOM     21  HB2 ALA     2      35.626  45.479  28.883  1.00  0.00           H  
ATOM     22  HB3 ALA     2      37.077  45.170  28.005  1.00  0.00           H  
ATOM     23  C   ALA     2      37.614  42.680  28.936  1.00  0.00           C  
ATOM     24  O   ALA     2      37.389  42.119  27.865  1.00  0.00           O  
ATOM     25  N   GLU     3      38.578  42.373  29.787  1.00  0.00           N  
ATOM     26  H   GLU     3      38.567  42.782  30.712  1.00  0.00           H  
ATOM     27  CA  GLU     3      39.676  41.514  29.470  1.00  0.00           C  
ATOM     28  HA  GLU     3      40.167  41.880  28.570  1.00  0.00           H  
ATOM     29  CB  GLU     3      40.670  41.462  30.610  1.00  0.00           C  
ATOM     30  HB2 GLU     3      40.217  41.142  31.546  1.00  0.00           H  
ATOM     31  HB3 GLU     3      41.476  40.797  30.307  1.00  0.00           H  
ATOM     32  CG  GLU     3      41.251  42.836  31.029  1.00  0.00           C  
ATOM     33  HG2 GLU     3      40.500  43.444  31.530  1.00  0.00           H  
ATOM     34  HG3 GLU     3      41.869  42.585  31.889  1.00  0.00           H  
ATOM     35  CD  GLU     3      41.998  43.533  29.894  1.00  0.00           C  
ATOM     36  OE1 GLU     3      41.618  44.705  29.622  1.00  0.00           O  
ATOM     37  OE2 GLU     3      42.893  42.930  29.275  1.00  0.00           O  
ATOM     38  C   GLU     3      39.268  40.092  29.168  1.00  0.00           C  
ATOM     39  O   GLU     3      39.708  39.455  28.193  1.00  0.00           O  
ATOM     40  N   PHE     4      38.341  39.525  30.005  1.00  0.00           N  
ATOM     41  H   PHE     4      37.750  40.188  30.488  1.00  0.00           H  
ATOM     42  CA  PHE     4      37.851  38.163  29.786  1.00  0.00           C  
ATOM     43  HA  PHE     4      38.732  37.589  29.504  1.00  0.00           H  
ATOM     44  CB  PHE     4      37.110  37.663  31.050  1.00  0.00           C  
ATOM     45  HB2 PHE     4      37.848  37.617  31.847  1.00  0.00           H  
ATOM     46  HB3 PHE     4      36.371  38.391  31.381  1.00  0.00           H  
ATOM     47  CG  PHE     4      36.571  36.258  30.960  1.00  0.00           C  
ATOM     48  CD1 PHE     4      37.551  35.196  30.968  1.00  0.00           C  
ATOM     49  HD1 PHE     4      38.607  35.425  31.041  1.00  0.00           H  
ATOM     50  CE1 PHE     4      37.120  33.844  30.897  1.00  0.00           C  
ATOM     51  HE1 PHE     4      37.879  33.074  30.963  1.00  0.00           H  
ATOM     52  CZ  PHE     4      35.776  33.498  30.631  1.00  0.00           C  
ATOM     53  HZ  PHE     4      35.575  32.444  30.480  1.00  0.00           H  
ATOM     54  CE2 PHE     4      34.785  34.525  30.649  1.00  0.00           C  
ATOM     55  HE2 PHE     4      33.793  34.241  30.319  1.00  0.00           H  
ATOM     56  CD2 PHE     4      35.263  35.891  30.647  1.00  0.00           C  
ATOM     57  HD2 PHE     4      34.534  36.664  30.437  1.00  0.00           H  
ATOM     58  C   PHE     4      36.943  38.077  28.552  1.00  0.00           C  
ATOM     59  O   PHE     4      36.956  37.147  27.787  1.00  0.00           O  
ATOM     60  N   ARG     5      36.092  39.113  28.288  1.00  0.00           N  
ATOM     61  H   ARG     5      35.927  39.766  29.042  1.00  0.00           H  
ATOM     62  CA  ARG     5      35.241  39.269  27.096  1.00  0.00           C  
ATOM     63  HA  ARG     5      34.667  38.356  26.952  1.00  0.00           H  
ATOM     64  CB  ARG     5      34.379  40.616  27.109  1.00  0.00           C  
ATOM     65  HB2 ARG     5      34.978  41.468  27.425  1.00  0.00           H  
ATOM     66  HB3 ARG     5      33.907  40.743  26.137  1.00  0.00           H  
ATOM     67  CG  ARG     5      33.236  40.549  28.052  1.00  0.00           C  
ATOM     68  HG2 ARG     5      32.317  40.171  27.609  1.00  0.00           H  
ATOM     69  HG3 ARG     5      33.532  39.916  28.886  1.00  0.00           H  
ATOM     70  CD  ARG     5      32.886  41.957  28.644  1.00  0.00           C  
ATOM     71  HD2 ARG     5      32.030  41.855  29.307  1.00  0.00           H  
ATOM     72  HD3 ARG     5      33.701  42.369  29.234  1.00  0.00           H  
ATOM     73  NE  ARG     5      32.659  42.850  27.464  1.00  0.00           N  
ATOM     74  HE  ARG     5      32.789  42.452  26.533  1.00  0.00           H  
ATOM     75  CZ  ARG     5      32.298  44.122  27.544  1.00  0.00           C  
ATOM     76  NH1 ARG     5      31.959  44.604  28.728  1.00  0.00           N  
ATOM     77 HH11 ARG     5      31.858  43.995  29.542  1.00  0.00           H  
ATOM     78 HH12 ARG     5      31.621  45.553  28.901  1.00  0.00           H  
ATOM     79  NH2 ARG     5      32.133  44.868  26.449  1.00  0.00           N  
ATOM     80 HH21 ARG     5      32.105  44.356  25.566  1.00  0.00           H  
ATOM     81 HH22 ARG     5      32.008  45.880  26.487  1.00  0.00           H  
ATOM     82  C   ARG     5      36.081  39.290  25.800  1.00  0.00           C  
ATOM     83  O   ARG     5      35.678  38.716  24.794  1.00  0.00           O  
ATOM     84  N   HID     6      37.273  39.878  25.842  1.00  0.00           N  
ATOM     85  H   HID     6      37.608  40.494  26.571  1.00  0.00           H  
ATOM     86  CA  HID     6      38.103  39.847  24.643  1.00  0.00           C  
ATOM     87  HA  HID     6      37.537  39.928  23.718  1.00  0.00           H  
ATOM     88  CB  HID     6      39.190  40.907  24.806  1.00  0.00           C  
ATOM     89  HB2 HID     6      39.623  40.780  25.796  1.00  0.00           H  
ATOM     90  HB3 HID     6      39.926  40.620  24.057  1.00  0.00           H  
ATOM     91  CG  HID     6      38.701  42.335  24.436  1.00  0.00           C  
ATOM     92  ND1 HID     6      37.901  43.155  25.164  1.00  0.00           N  
ATOM     93  HD1 HID     6      37.549  42.926  26.100  1.00  0.00           H  
ATOM     94  CE1 HID     6      37.718  44.273  24.510  1.00  0.00           C  
ATOM     95  HE1 HID     6      37.253  45.135  24.960  1.00  0.00           H  
ATOM     96  NE2 HID     6      38.414  44.250  23.339  1.00  0.00           N  
ATOM     97  CD2 HID     6      39.031  43.036  23.238  1.00  0.00           C  
ATOM     98  HD2 HID     6      39.925  42.806  22.660  1.00  0.00           H  
ATOM     99  C   HID     6      38.678  38.397  24.556  1.00  0.00           C  
ATOM    100  O   HID     6      38.715  37.842  23.449  1.00  0.00           O  
ATOM    101  N   ASP     7      39.157  37.857  25.673  1.00  0.00           N  
ATOM    102  H   ASP     7      39.144  38.332  26.566  1.00  0.00           H  
ATOM    103  CA  ASP     7      39.766  36.534  25.750  1.00  0.00           C  
ATOM    104  HA  ASP     7      40.559  36.621  25.011  1.00  0.00           H  
ATOM    105  CB  ASP     7      40.326  36.124  27.123  1.00  0.00           C  
ATOM    106  HB2 ASP     7      40.936  36.898  27.585  1.00  0.00           H  
ATOM    107  HB3 ASP     7      39.540  36.005  27.865  1.00  0.00           H  
ATOM    108  CG  ASP     7      41.175  34.819  27.044  1.00  0.00           C  
ATOM    109  OD1 ASP     7      40.996  33.888  27.846  1.00  0.00           O  
ATOM    110  OD2 ASP     7      42.182  34.837  26.258  1.00  0.00           O  
ATOM    111  C   ASP     7      38.864  35.374  25.230  1.00  0.00           C  
ATOM    112  O   ASP     7      39.329  34.654  24.386  1.00  0.00           O  
ATOM    113  N   SER     8      37.591  35.469  25.598  1.00  0.00           N  
ATOM    114  H   SER     8      37.485  36.133  26.354  1.00  0.00           H  
ATOM    115  CA  SER     8      36.600  34.552  25.243  1.00  0.00           C  
ATOM    116  HA  SER     8      36.983  33.538  25.333  1.00  0.00           H  
ATOM    117  CB  SER     8      35.375  34.739  26.066  1.00  0.00           C  
ATOM    118  HB2 SER     8      35.003  35.754  25.946  1.00  0.00           H  
ATOM    119  HB3 SER     8      34.613  34.023  25.770  1.00  0.00           H  
ATOM    120  OG  SER     8      35.709  34.492  27.488  1.00  0.00           O  
ATOM    121  HG  SER     8      36.016  35.344  27.836  1.00  0.00           H  
ATOM    122  C   SER     8      36.207  34.791  23.733  1.00  0.00           C  
ATOM    123  O   SER     8      35.656  33.853  23.201  1.00  0.00           O  
ATOM    124  N   GLY     9      36.574  35.953  23.073  1.00  0.00           N  
ATOM    125  H   GLY     9      37.314  36.477  23.519  1.00  0.00           H  
ATOM    126  CA  GLY     9      36.236  36.224  21.636  1.00  0.00           C  
ATOM    127  HA2 GLY     9      37.106  36.618  21.116  1.00  0.00           H  
ATOM    128  HA3 GLY     9      36.036  35.237  21.226  1.00  0.00           H  
ATOM    129  C   GLY     9      34.975  37.118  21.410  1.00  0.00           C  
ATOM    130  O   GLY     9      34.592  37.488  20.335  1.00  0.00           O  
ATOM    131  N   TYR    10      34.312  37.504  22.541  1.00  0.00           N  
ATOM    132  H   TYR    10      34.922  37.520  23.347  1.00  0.00           H  
ATOM    133  CA  TYR    10      32.897  37.853  22.477  1.00  0.00           C  
ATOM    134  HA  TYR    10      32.315  37.046  22.039  1.00  0.00           H  
ATOM    135  CB  TYR    10      32.423  37.999  23.927  1.00  0.00           C  
ATOM    136  HB2 TYR    10      32.732  37.102  24.460  1.00  0.00           H  
ATOM    137  HB3 TYR    10      32.880  38.857  24.415  1.00  0.00           H  
ATOM    138  CG  TYR    10      30.955  37.943  24.148  1.00  0.00           C  
ATOM    139  CD1 TYR    10      30.272  36.750  24.124  1.00  0.00           C  
ATOM    140  HD1 TYR    10      30.741  35.799  23.905  1.00  0.00           H  
ATOM    141  CE1 TYR    10      28.966  36.707  24.561  1.00  0.00           C  
ATOM    142  HE1 TYR    10      28.484  35.765  24.796  1.00  0.00           H  
ATOM    143  CZ  TYR    10      28.287  37.882  24.836  1.00  0.00           C  
ATOM    144  OH  TYR    10      26.991  37.946  25.186  1.00  0.00           O  
ATOM    145  HH  TYR    10      26.685  37.026  25.221  1.00  0.00           H  
ATOM    146  CE2 TYR    10      28.914  39.115  24.664  1.00  0.00           C  
ATOM    147  HE2 TYR    10      28.352  40.031  24.805  1.00  0.00           H  
ATOM    148  CD2 TYR    10      30.246  39.135  24.337  1.00  0.00           C  
ATOM    149  HD2 TYR    10      30.720  40.093  24.162  1.00  0.00           H  
ATOM    150  C   TYR    10      32.676  39.204  21.859  1.00  0.00           C  
ATOM    151  O   TYR    10      31.549  39.472  21.352  1.00  0.00           O  
ATOM    152  N   GLU    11      33.656  40.084  21.904  1.00  0.00           N  
ATOM    153  H   GLU    11      34.590  39.970  22.272  1.00  0.00           H  
ATOM    154  CA  GLU    11      33.363  41.497  21.430  1.00  0.00           C  
ATOM    155  HA  GLU    11      32.434  41.794  21.911  1.00  0.00           H  
ATOM    156  CB  GLU    11      34.412  42.426  21.798  1.00  0.00           C  
ATOM    157  HB2 GLU    11      35.357  42.057  21.403  1.00  0.00           H  
ATOM    158  HB3 GLU    11      34.247  43.410  21.363  1.00  0.00           H  
ATOM    159  CG  GLU    11      34.510  42.593  23.325  1.00  0.00           C  
ATOM    160  HG2 GLU    11      34.604  41.608  23.776  1.00  0.00           H  
ATOM    161  HG3 GLU    11      35.357  43.196  23.648  1.00  0.00           H  
ATOM    162  CD  GLU    11      33.186  43.144  23.902  1.00  0.00           C  
ATOM    163  OE1 GLU    11      32.406  42.494  24.645  1.00  0.00           O  
ATOM    164  OE2 GLU    11      32.793  44.262  23.472  1.00  0.00           O  
ATOM    165  C   GLU    11      33.036  41.714  19.922  1.00  0.00           C  
ATOM    166  O   GLU    11      32.557  42.699  19.473  1.00  0.00           O  
ATOM    167  N   VAL    12      33.467  40.680  19.064  1.00  0.00           N  
ATOM    168  H   VAL    12      33.646  39.774  19.475  1.00  0.00           H  
ATOM    169  CA  VAL    12      33.187  40.758  17.658  1.00  0.00           C  
ATOM    170  HA  VAL    12      33.460  41.751  17.307  1.00  0.00           H  
ATOM    171  CB  VAL    12      33.938  39.704  16.796  1.00  0.00           C  
ATOM    172  HB  VAL    12      33.562  38.731  17.106  1.00  0.00           H  
ATOM    173  CG1 VAL    12      33.600  39.774  15.336  1.00  0.00           C  
ATOM    174 HG11 VAL    12      34.334  39.252  14.726  1.00  0.00           H  
ATOM    175 HG12 VAL    12      32.616  39.319  15.245  1.00  0.00           H  
ATOM    176 HG13 VAL    12      33.549  40.788  14.946  1.00  0.00           H  
ATOM    177  CG2 VAL    12      35.449  39.881  16.978  1.00  0.00           C  
ATOM    178 HG21 VAL    12      35.728  39.915  18.029  1.00  0.00           H  
ATOM    179 HG22 VAL    12      35.914  38.975  16.594  1.00  0.00           H  
ATOM    180 HG23 VAL    12      35.830  40.702  16.374  1.00  0.00           H  
ATOM    181  C   VAL    12      31.643  40.534  17.369  1.00  0.00           C  
ATOM    182  O   VAL    12      31.049  41.301  16.620  1.00  0.00           O  
ATOM    183  N   HID    13      31.034  39.683  18.156  1.00  0.00           N  
ATOM    184  H   HID    13      31.626  39.233  18.841  1.00  0.00           H  
ATOM    185  CA  HID    13      29.585  39.452  18.164  1.00  0.00           C  
ATOM    186  HA  HID    13      29.259  39.398  17.127  1.00  0.00           H  
ATOM    187  CB  HID    13      29.327  38.122  18.760  1.00  0.00           C  
ATOM    188  HB2 HID    13      29.675  38.249  19.784  1.00  0.00           H  
ATOM    189  HB3 HID    13      28.265  37.909  18.872  1.00  0.00           H  
ATOM    190  CG  HID    13      29.939  36.976  18.075  1.00  0.00           C  
ATOM    191  ND1 HID    13      29.439  36.073  17.202  1.00  0.00           N  
ATOM    192  HD1 HID    13      28.433  35.928  17.056  1.00  0.00           H  
ATOM    193  CE1 HID    13      30.393  35.189  16.803  1.00  0.00           C  
ATOM    194  HE1 HID    13      30.283  34.376  16.102  1.00  0.00           H  
ATOM    195  NE2 HID    13      31.574  35.551  17.391  1.00  0.00           N  
ATOM    196  CD2 HID    13      31.299  36.692  18.118  1.00  0.00           C  
ATOM    197  HD2 HID    13      32.071  37.255  18.640  1.00  0.00           H  
ATOM    198  C   HID    13      28.821  40.614  18.916  1.00  0.00           C  
ATOM    199  O   HID    13      27.690  40.976  18.578  1.00  0.00           O  
ATOM    200  N   HID    14      29.480  41.073  20.002  1.00  0.00           N  
ATOM    201  H   HID    14      30.262  40.540  20.360  1.00  0.00           H  
ATOM    202  CA  HID    14      28.837  42.112  20.883  1.00  0.00           C  
ATOM    203  HA  HID    14      27.835  41.799  21.166  1.00  0.00           H  
ATOM    204  CB  HID    14      29.781  42.446  22.048  1.00  0.00           C  
ATOM    205  HB2 HID    14      30.273  41.489  22.214  1.00  0.00           H  
ATOM    206  HB3 HID    14      30.565  43.106  21.685  1.00  0.00           H  
ATOM    207  CG  HID    14      29.123  42.913  23.234  1.00  0.00           C  
ATOM    208  ND1 HID    14      29.765  43.298  24.387  1.00  0.00           N  
ATOM    209  HD1 HID    14      30.777  43.161  24.490  1.00  0.00           H  
ATOM    210  CE1 HID    14      28.885  43.508  25.359  1.00  0.00           C  
ATOM    211  HE1 HID    14      29.174  43.915  26.315  1.00  0.00           H  
ATOM    212  NE2 HID    14      27.691  43.557  24.804  1.00  0.00           N  
ATOM    213  CD2 HID    14      27.821  43.287  23.442  1.00  0.00           C  
ATOM    214  HD2 HID    14      26.989  43.198  22.745  1.00  0.00           H  
ATOM    215  C   HID    14      28.714  43.435  19.992  1.00  0.00           C  
ATOM    216  O   HID    14      27.735  44.157  20.026  1.00  0.00           O  
ATOM    217  N   GLN    15      29.708  43.658  19.133  1.00  0.00           N  
ATOM    218  H   GLN    15      30.568  43.127  19.127  1.00  0.00           H  
ATOM    219  CA  GLN    15      29.651  44.808  18.244  1.00  0.00           C  
ATOM    220  HA  GLN    15      29.665  45.730  18.821  1.00  0.00           H  
ATOM    221  CB  GLN    15      30.761  44.572  17.281  1.00  0.00           C  
ATOM    222  HB2 GLN    15      31.613  44.043  17.705  1.00  0.00           H  
ATOM    223  HB3 GLN    15      30.526  43.846  16.505  1.00  0.00           H  
ATOM    224  CG  GLN    15      31.205  45.874  16.600  1.00  0.00           C  
ATOM    225  HG2 GLN    15      30.326  46.446  16.307  1.00  0.00           H  
ATOM    226  HG3 GLN    15      31.847  46.449  17.264  1.00  0.00           H  
ATOM    227  CD  GLN    15      32.069  45.698  15.329  1.00  0.00           C  
ATOM    228  OE1 GLN    15      32.380  44.608  14.827  1.00  0.00           O  
ATOM    229  NE2 GLN    15      32.422  46.756  14.675  1.00  0.00           N  
ATOM    230 HE21 GLN    15      32.881  46.627  13.783  1.00  0.00           H  
ATOM    231 HE22 GLN    15      32.000  47.666  14.801  1.00  0.00           H  
ATOM    232  C   GLN    15      28.408  44.803  17.483  1.00  0.00           C  
ATOM    233  O   GLN    15      27.957  45.839  16.931  1.00  0.00           O  
ATOM    234  N   LYS    16      27.786  43.580  17.207  1.00  0.00           N  
ATOM    235  H   LYS    16      28.094  42.815  17.792  1.00  0.00           H  
ATOM    236  CA  LYS    16      26.590  43.520  16.373  1.00  0.00           C  
ATOM    237  HA  LYS    16      26.663  44.343  15.665  1.00  0.00           H  
ATOM    238  CB  LYS    16      26.519  42.187  15.604  1.00  0.00           C  
ATOM    239  HB2 LYS    16      26.153  41.440  16.306  1.00  0.00           H  
ATOM    240  HB3 LYS    16      25.832  42.372  14.781  1.00  0.00           H  
ATOM    241  CG  LYS    16      27.891  41.799  14.985  1.00  0.00           C  
ATOM    242  HG2 LYS    16      28.572  41.615  15.813  1.00  0.00           H  
ATOM    243  HG3 LYS    16      27.764  40.826  14.514  1.00  0.00           H  
ATOM    244  CD  LYS    16      28.443  42.670  13.903  1.00  0.00           C  
ATOM    245  HD2 LYS    16      27.857  42.647  12.986  1.00  0.00           H  
ATOM    246  HD3 LYS    16      28.438  43.724  14.176  1.00  0.00           H  
ATOM    247  CE  LYS    16      29.789  42.194  13.640  1.00  0.00           C  
ATOM    248  HE2 LYS    16      30.169  42.067  14.651  1.00  0.00           H  
ATOM    249  HE3 LYS    16      29.814  41.252  13.097  1.00  0.00           H  
ATOM    250  NZ  LYS    16      30.666  43.138  12.867  1.00  0.00           N  
ATOM    251  HZ1 LYS    16      31.668  42.892  12.954  1.00  0.00           H  
ATOM    252  HZ2 LYS    16      30.337  43.171  11.886  1.00  0.00           H  
ATOM    253  HZ3 LYS    16      30.598  44.047  13.360  1.00  0.00           H  
ATOM    254  C   LYS    16      25.334  43.782  17.177  1.00  0.00           C  
ATOM    255  O   LYS    16      24.548  44.597  16.715  1.00  0.00           O  
ATOM    256  N   LEU    17      25.248  43.079  18.307  1.00  0.00           N  
ATOM    257  H   LEU    17      25.824  42.296  18.587  1.00  0.00           H  
ATOM    258  CA  LEU    17      24.250  43.508  19.271  1.00  0.00           C  
ATOM    259  HA  LEU    17      23.256  43.301  18.881  1.00  0.00           H  
ATOM    260  CB  LEU    17      24.421  42.822  20.720  1.00  0.00           C  
ATOM    261  HB2 LEU    17      25.213  43.356  21.242  1.00  0.00           H  
ATOM    262  HB3 LEU    17      23.550  43.040  21.334  1.00  0.00           H  
ATOM    263  CG  LEU    17      24.624  41.275  20.796  1.00  0.00           C  
ATOM    264  HG  LEU    17      25.574  40.978  20.356  1.00  0.00           H  
ATOM    265  CD1 LEU    17      24.791  40.971  22.292  1.00  0.00           C  
ATOM    266 HD11 LEU    17      25.071  39.925  22.398  1.00  0.00           H  
ATOM    267 HD12 LEU    17      25.507  41.551  22.871  1.00  0.00           H  
ATOM    268 HD13 LEU    17      23.864  41.203  22.814  1.00  0.00           H  
ATOM    269  CD2 LEU    17      23.480  40.528  20.259  1.00  0.00           C  
ATOM    270 HD21 LEU    17      22.559  40.874  20.725  1.00  0.00           H  
ATOM    271 HD22 LEU    17      23.375  40.598  19.178  1.00  0.00           H  
ATOM    272 HD23 LEU    17      23.765  39.484  20.373  1.00  0.00           H  
ATOM    273  C   LEU    17      24.276  45.045  19.535  1.00  0.00           C  
ATOM    274  O   LEU    17      23.249  45.731  19.680  1.00  0.00           O  
ATOM    275  N   VAL    18      25.497  45.645  19.664  1.00  0.00           N  
ATOM    276  H   VAL    18      26.328  45.075  19.756  1.00  0.00           H  
ATOM    277  CA  VAL    18      25.710  47.048  20.017  1.00  0.00           C  
ATOM    278  HA  VAL    18      25.180  47.281  20.937  1.00  0.00           H  
ATOM    279  CB  VAL    18      27.185  47.449  20.180  1.00  0.00           C  
ATOM    280  HB  VAL    18      27.630  46.954  19.319  1.00  0.00           H  
ATOM    281  CG1 VAL    18      27.448  48.964  20.208  1.00  0.00           C  
ATOM    282 HG11 VAL    18      27.557  49.461  19.246  1.00  0.00           H  
ATOM    283 HG12 VAL    18      26.574  49.379  20.705  1.00  0.00           H  
ATOM    284 HG13 VAL    18      28.364  49.188  20.752  1.00  0.00           H  
ATOM    285  CG2 VAL    18      27.724  46.776  21.511  1.00  0.00           C  
ATOM    286 HG21 VAL    18      27.226  45.834  21.735  1.00  0.00           H  
ATOM    287 HG22 VAL    18      28.796  46.595  21.465  1.00  0.00           H  
ATOM    288 HG23 VAL    18      27.416  47.471  22.290  1.00  0.00           H  
ATOM    289  C   VAL    18      24.954  47.881  18.978  1.00  0.00           C  
ATOM    290  O   VAL    18      24.204  48.732  19.349  1.00  0.00           O  
ATOM    291  N   PHE    19      25.149  47.648  17.630  1.00  0.00           N  
ATOM    292  H   PHE    19      25.873  46.993  17.368  1.00  0.00           H  
ATOM    293  CA  PHE    19      24.475  48.389  16.557  1.00  0.00           C  
ATOM    294  HA  PHE    19      24.509  49.475  16.621  1.00  0.00           H  
ATOM    295  CB  PHE    19      25.233  47.943  15.237  1.00  0.00           C  
ATOM    296  HB2 PHE    19      26.307  48.111  15.287  1.00  0.00           H  
ATOM    297  HB3 PHE    19      25.089  46.868  15.324  1.00  0.00           H  
ATOM    298  CG  PHE    19      24.682  48.567  13.938  1.00  0.00           C  
ATOM    299  CD1 PHE    19      23.826  47.852  13.161  1.00  0.00           C  
ATOM    300  HD1 PHE    19      23.567  46.862  13.520  1.00  0.00           H  
ATOM    301  CE1 PHE    19      23.201  48.417  12.059  1.00  0.00           C  
ATOM    302  HE1 PHE    19      22.456  47.864  11.500  1.00  0.00           H  
ATOM    303  CZ  PHE    19      23.484  49.747  11.654  1.00  0.00           C  
ATOM    304  HZ  PHE    19      22.959  50.094  10.772  1.00  0.00           H  
ATOM    305  CE2 PHE    19      24.377  50.489  12.415  1.00  0.00           C  
ATOM    306  HE2 PHE    19      24.483  51.556  12.256  1.00  0.00           H  
ATOM    307  CD2 PHE    19      24.950  49.860  13.512  1.00  0.00           C  
ATOM    308  HD2 PHE    19      25.544  50.464  14.187  1.00  0.00           H  
ATOM    309  C   PHE    19      22.963  48.133  16.648  1.00  0.00           C  
ATOM    310  O   PHE    19      22.216  49.036  16.493  1.00  0.00           O  
ATOM    311  N   PHE    20      22.451  46.871  16.958  1.00  0.00           N  
ATOM    312  H   PHE    20      23.035  46.140  17.341  1.00  0.00           H  
ATOM    313  CA  PHE    20      20.924  46.717  16.989  1.00  0.00           C  
ATOM    314  HA  PHE    20      20.461  47.282  16.184  1.00  0.00           H  
ATOM    315  CB  PHE    20      20.549  45.242  16.953  1.00  0.00           C  
ATOM    316  HB2 PHE    20      20.927  44.740  16.064  1.00  0.00           H  
ATOM    317  HB3 PHE    20      21.088  44.737  17.753  1.00  0.00           H  
ATOM    318  CG  PHE    20      19.061  44.985  17.053  1.00  0.00           C  
ATOM    319  CD1 PHE    20      18.600  43.824  17.772  1.00  0.00           C  
ATOM    320  HD1 PHE    20      19.284  43.217  18.354  1.00  0.00           H  
ATOM    321  CE1 PHE    20      17.293  43.432  17.671  1.00  0.00           C  
ATOM    322  HE1 PHE    20      16.986  42.495  18.121  1.00  0.00           H  
ATOM    323  CZ  PHE    20      16.329  44.170  17.022  1.00  0.00           C  
ATOM    324  HZ  PHE    20      15.280  43.937  16.879  1.00  0.00           H  
ATOM    325  CE2 PHE    20      16.754  45.314  16.314  1.00  0.00           C  
ATOM    326  HE2 PHE    20      16.055  45.851  15.684  1.00  0.00           H  
ATOM    327  CD2 PHE    20      18.085  45.716  16.286  1.00  0.00           C  
ATOM    328  HD2 PHE    20      18.357  46.526  15.620  1.00  0.00           H  
ATOM    329  C   PHE    20      20.246  47.447  18.173  1.00  0.00           C  
ATOM    330  O   PHE    20      19.228  48.066  18.131  1.00  0.00           O  
ATOM    331  N   ALA    21      20.937  47.355  19.367  1.00  0.00           N  
ATOM    332  H   ALA    21      21.823  46.866  19.377  1.00  0.00           H  
ATOM    333  CA  ALA    21      20.645  47.898  20.644  1.00  0.00           C  
ATOM    334  HA  ALA    21      19.639  47.689  21.000  1.00  0.00           H  
ATOM    335  CB  ALA    21      21.599  47.317  21.753  1.00  0.00           C  
ATOM    336  HB1 ALA    21      21.516  46.238  21.638  1.00  0.00           H  
ATOM    337  HB2 ALA    21      22.634  47.634  21.635  1.00  0.00           H  
ATOM    338  HB3 ALA    21      21.118  47.497  22.712  1.00  0.00           H  
ATOM    339  C   ALA    21      20.718  49.441  20.651  1.00  0.00           C  
ATOM    340  O   ALA    21      20.018  50.110  21.398  1.00  0.00           O  
ATOM    341  N   GLU    22      21.557  50.078  19.748  1.00  0.00           N  
ATOM    342  H   GLU    22      22.145  49.523  19.141  1.00  0.00           H  
ATOM    343  CA  GLU    22      21.602  51.474  19.607  1.00  0.00           C  
ATOM    344  HA  GLU    22      21.656  52.039  20.535  1.00  0.00           H  
ATOM    345  CB  GLU    22      22.786  51.770  18.712  1.00  0.00           C  
ATOM    346  HB2 GLU    22      23.697  51.241  18.988  1.00  0.00           H  
ATOM    347  HB3 GLU    22      22.354  51.616  17.725  1.00  0.00           H  
ATOM    348  CG  GLU    22      23.187  53.262  18.783  1.00  0.00           C  
ATOM    349  HG2 GLU    22      24.004  53.352  18.071  1.00  0.00           H  
ATOM    350  HG3 GLU    22      22.348  53.840  18.402  1.00  0.00           H  
ATOM    351  CD  GLU    22      23.749  53.610  20.126  1.00  0.00           C  
ATOM    352  OE1 GLU    22      22.966  54.012  21.035  1.00  0.00           O  
ATOM    353  OE2 GLU    22      25.025  53.443  20.299  1.00  0.00           O  
ATOM    354  C   GLU    22      20.333  52.013  18.978  1.00  0.00           C  
ATOM    355  O   GLU    22      19.810  53.036  19.336  1.00  0.00           O  
ATOM    356  N   ASP    23      19.698  51.241  18.038  1.00  0.00           N  
ATOM    357  H   ASP    23      20.189  50.414  17.728  1.00  0.00           H  
ATOM    358  CA  ASP    23      18.532  51.737  17.283  1.00  0.00           C  
ATOM    359  HA  ASP    23      18.576  52.819  17.185  1.00  0.00           H  
ATOM    360  CB  ASP    23      18.589  51.084  15.955  1.00  0.00           C  
ATOM    361  HB2 ASP    23      19.599  51.242  15.582  1.00  0.00           H  
ATOM    362  HB3 ASP    23      18.452  50.012  16.078  1.00  0.00           H  
ATOM    363  CG  ASP    23      17.773  51.657  14.777  1.00  0.00           C  
ATOM    364  OD1 ASP    23      17.786  52.907  14.616  1.00  0.00           O  
ATOM    365  OD2 ASP    23      17.301  50.789  13.948  1.00  0.00           O  
ATOM    366  C   ASP    23      17.186  51.332  17.964  1.00  0.00           C  
ATOM    367  O   ASP    23      16.276  52.138  18.023  1.00  0.00           O  
ATOM    368  N   VAL    24      17.064  50.133  18.446  1.00  0.00           N  
ATOM    369  H   VAL    24      17.839  49.485  18.475  1.00  0.00           H  
ATOM    370  CA  VAL    24      15.803  49.736  19.043  1.00  0.00           C  
ATOM    371  HA  VAL    24      15.465  50.510  19.728  1.00  0.00           H  
ATOM    372  CB  VAL    24      14.674  49.432  17.987  1.00  0.00           C  
ATOM    373  HB  VAL    24      14.487  50.324  17.392  1.00  0.00           H  
ATOM    374  CG1 VAL    24      15.031  48.277  17.048  1.00  0.00           C  
ATOM    375 HG11 VAL    24      15.064  47.379  17.662  1.00  0.00           H  
ATOM    376 HG12 VAL    24      14.422  48.033  16.180  1.00  0.00           H  
ATOM    377 HG13 VAL    24      16.029  48.494  16.673  1.00  0.00           H  
ATOM    378  CG2 VAL    24      13.359  48.988  18.697  1.00  0.00           C  
ATOM    379 HG21 VAL    24      13.013  49.759  19.382  1.00  0.00           H  
ATOM    380 HG22 VAL    24      12.530  48.875  18.001  1.00  0.00           H  
ATOM    381 HG23 VAL    24      13.510  48.044  19.218  1.00  0.00           H  
ATOM    382  C   VAL    24      15.917  48.548  19.951  1.00  0.00           C  
ATOM    383  O   VAL    24      15.415  48.558  21.065  1.00  0.00           O  
ATOM    384  N   GLY    25      16.849  47.580  19.609  1.00  0.00           N  
ATOM    385  H   GLY    25      17.519  47.643  18.854  1.00  0.00           H  
ATOM    386  CA  GLY    25      17.127  46.508  20.517  1.00  0.00           C  
ATOM    387  HA2 GLY    25      17.846  45.884  19.990  1.00  0.00           H  
ATOM    388  HA3 GLY    25      17.469  46.832  21.497  1.00  0.00           H  
ATOM    389  C   GLY    25      15.902  45.513  20.757  1.00  0.00           C  
ATOM    390  O   GLY    25      14.939  45.494  20.055  1.00  0.00           O  
ATOM    391  N   SER    26      16.306  44.445  21.484  1.00  0.00           N  
ATOM    392  H   SER    26      17.089  44.487  22.124  1.00  0.00           H  
ATOM    393  CA  SER    26      15.409  43.312  21.694  1.00  0.00           C  
ATOM    394  HA  SER    26      14.377  43.651  21.754  1.00  0.00           H  
ATOM    395  CB  SER    26      15.655  42.396  20.506  1.00  0.00           C  
ATOM    396  HB2 SER    26      15.369  42.919  19.596  1.00  0.00           H  
ATOM    397  HB3 SER    26      16.660  41.992  20.410  1.00  0.00           H  
ATOM    398  OG  SER    26      14.810  41.219  20.527  1.00  0.00           O  
ATOM    399  HG  SER    26      14.396  40.969  19.687  1.00  0.00           H  
ATOM    400  C   SER    26      15.752  42.658  23.046  1.00  0.00           C  
ATOM    401  O   SER    26      16.682  43.003  23.807  1.00  0.00           O  
ATOM    402  N   ASN    27      14.872  41.652  23.364  1.00  0.00           N  
ATOM    403  H   ASN    27      13.988  41.544  22.885  1.00  0.00           H  
ATOM    404  CA  ASN    27      15.147  40.697  24.406  1.00  0.00           C  
ATOM    405  HA  ASN    27      16.120  40.784  24.885  1.00  0.00           H  
ATOM    406  CB  ASN    27      14.266  41.006  25.576  1.00  0.00           C  
ATOM    407  HB2 ASN    27      14.650  40.477  26.446  1.00  0.00           H  
ATOM    408  HB3 ASN    27      14.157  42.068  25.787  1.00  0.00           H  
ATOM    409  CG  ASN    27      12.848  40.681  25.283  1.00  0.00           C  
ATOM    410  OD1 ASN    27      12.174  41.326  24.483  1.00  0.00           O  
ATOM    411  ND2 ASN    27      12.278  39.687  25.888  1.00  0.00           N  
ATOM    412 HD21 ASN    27      11.275  39.630  25.999  1.00  0.00           H  
ATOM    413 HD22 ASN    27      12.776  39.194  26.617  1.00  0.00           H  
ATOM    414  C   ASN    27      14.967  39.282  23.875  1.00  0.00           C  
ATOM    415  O   ASN    27      14.649  38.350  24.618  1.00  0.00           O  
ATOM    416  N   LYS    28      15.095  39.082  22.568  1.00  0.00           N  
ATOM    417  H   LYS    28      15.315  39.893  22.006  1.00  0.00           H  
ATOM    418  CA  LYS    28      14.552  37.859  21.975  1.00  0.00           C  
ATOM    419  HA  LYS    28      14.743  37.016  22.635  1.00  0.00           H  
ATOM    420  CB  LYS    28      13.067  38.112  21.755  1.00  0.00           C  
ATOM    421  HB2 LYS    28      12.624  38.489  22.675  1.00  0.00           H  
ATOM    422  HB3 LYS    28      12.932  39.018  21.168  1.00  0.00           H  
ATOM    423  CG  LYS    28      12.162  37.068  21.159  1.00  0.00           C  
ATOM    424  HG2 LYS    28      12.642  36.431  20.418  1.00  0.00           H  
ATOM    425  HG3 LYS    28      11.934  36.391  21.980  1.00  0.00           H  
ATOM    426  CD  LYS    28      10.878  37.747  20.699  1.00  0.00           C  
ATOM    427  HD2 LYS    28      11.037  38.714  20.226  1.00  0.00           H  
ATOM    428  HD3 LYS    28      10.428  37.188  19.881  1.00  0.00           H  
ATOM    429  CE  LYS    28       9.791  37.933  21.772  1.00  0.00           C  
ATOM    430  HE2 LYS    28       9.458  36.938  22.057  1.00  0.00           H  
ATOM    431  HE3 LYS    28      10.185  38.393  22.674  1.00  0.00           H  
ATOM    432  NZ  LYS    28       8.640  38.833  21.306  1.00  0.00           N  
ATOM    433  HZ1 LYS    28       8.308  38.472  20.393  1.00  0.00           H  
ATOM    434  HZ2 LYS    28       7.940  38.774  22.066  1.00  0.00           H  
ATOM    435  HZ3 LYS    28       8.876  39.840  21.247  1.00  0.00           H  
ATOM    436  C   LYS    28      15.227  37.596  20.640  1.00  0.00           C  
ATOM    437  O   LYS    28      15.831  38.443  19.993  1.00  0.00           O  
ATOM    438  N   GLY    29      14.992  36.364  20.123  1.00  0.00           N  
ATOM    439  H   GLY    29      14.386  35.669  20.537  1.00  0.00           H  
ATOM    440  CA  GLY    29      15.805  35.805  19.048  1.00  0.00           C  
ATOM    441  HA2 GLY    29      15.410  34.832  18.766  1.00  0.00           H  
ATOM    442  HA3 GLY    29      15.594  36.498  18.237  1.00  0.00           H  
ATOM    443  C   GLY    29      17.291  35.782  19.428  1.00  0.00           C  
ATOM    444  O   GLY    29      17.723  35.801  20.570  1.00  0.00           O  
ATOM    445  N   ALA    30      18.115  35.455  18.357  1.00  0.00           N  
ATOM    446  H   ALA    30      17.784  35.280  17.417  1.00  0.00           H  
ATOM    447  CA  ALA    30      19.574  35.255  18.623  1.00  0.00           C  
ATOM    448  HA  ALA    30      19.915  36.009  19.329  1.00  0.00           H  
ATOM    449  CB  ALA    30      19.772  33.813  19.253  1.00  0.00           C  
ATOM    450  HB1 ALA    30      19.339  33.089  18.565  1.00  0.00           H  
ATOM    451  HB2 ALA    30      20.834  33.579  19.273  1.00  0.00           H  
ATOM    452  HB3 ALA    30      19.398  33.795  20.275  1.00  0.00           H  
ATOM    453  C   ALA    30      20.319  35.514  17.314  1.00  0.00           C  
ATOM    454  O   ALA    30      19.773  35.534  16.230  1.00  0.00           O  
ATOM    455  N   ILE    31      21.645  35.670  17.452  1.00  0.00           N  
ATOM    456  H   ILE    31      22.080  35.579  18.361  1.00  0.00           H  
ATOM    457  CA  ILE    31      22.457  35.890  16.310  1.00  0.00           C  
ATOM    458  HA  ILE    31      21.827  35.801  15.428  1.00  0.00           H  
ATOM    459  CB  ILE    31      23.128  37.242  16.371  1.00  0.00           C  
ATOM    460  HB  ILE    31      23.692  37.399  15.454  1.00  0.00           H  
ATOM    461  CG2 ILE    31      22.182  38.450  16.451  1.00  0.00           C  
ATOM    462 HG21 ILE    31      22.729  39.391  16.439  1.00  0.00           H  
ATOM    463 HG22 ILE    31      21.534  38.381  15.580  1.00  0.00           H  
ATOM    464 HG23 ILE    31      21.658  38.444  17.404  1.00  0.00           H  
ATOM    465  CG1 ILE    31      24.150  37.355  17.560  1.00  0.00           C  
ATOM    466 HG12 ILE    31      23.497  37.610  18.392  1.00  0.00           H  
ATOM    467 HG13 ILE    31      24.631  36.399  17.757  1.00  0.00           H  
ATOM    468  CD1 ILE    31      25.333  38.305  17.435  1.00  0.00           C  
ATOM    469 HD11 ILE    31      26.115  37.996  18.127  1.00  0.00           H  
ATOM    470 HD12 ILE    31      25.684  38.153  16.416  1.00  0.00           H  
ATOM    471 HD13 ILE    31      24.954  39.304  17.640  1.00  0.00           H  
ATOM    472  C   ILE    31      23.455  34.689  16.236  1.00  0.00           C  
ATOM    473  O   ILE    31      23.437  33.744  17.041  1.00  0.00           O  
ATOM    474  N   ILE    32      24.362  34.740  15.174  1.00  0.00           N  
ATOM    475  H   ILE    32      24.343  35.552  14.572  1.00  0.00           H  
ATOM    476  CA  ILE    32      25.364  33.701  14.953  1.00  0.00           C  
ATOM    477  HA  ILE    32      24.879  32.735  15.068  1.00  0.00           H  
ATOM    478  CB  ILE    32      26.126  33.856  13.630  1.00  0.00           C  
ATOM    479  HB  ILE    32      26.623  32.918  13.391  1.00  0.00           H  
ATOM    480  CG2 ILE    32      25.145  33.926  12.445  1.00  0.00           C  
ATOM    481 HG21 ILE    32      24.390  33.143  12.477  1.00  0.00           H  
ATOM    482 HG22 ILE    32      24.720  34.927  12.416  1.00  0.00           H  
ATOM    483 HG23 ILE    32      25.697  33.895  11.507  1.00  0.00           H  
ATOM    484  CG1 ILE    32      27.263  34.864  13.494  1.00  0.00           C  
ATOM    485 HG12 ILE    32      28.129  34.571  14.084  1.00  0.00           H  
ATOM    486 HG13 ILE    32      27.510  34.935  12.436  1.00  0.00           H  
ATOM    487  CD1 ILE    32      26.877  36.323  13.886  1.00  0.00           C  
ATOM    488 HD11 ILE    32      26.277  36.352  14.794  1.00  0.00           H  
ATOM    489 HD12 ILE    32      27.812  36.821  14.135  1.00  0.00           H  
ATOM    490 HD13 ILE    32      26.400  36.793  13.029  1.00  0.00           H  
ATOM    491  C   ILE    32      26.375  33.680  16.180  1.00  0.00           C  
ATOM    492  O   ILE    32      26.764  34.721  16.685  1.00  0.00           O  
ATOM    493  N   GLY    33      26.617  32.454  16.685  1.00  0.00           N  
ATOM    494  H   GLY    33      26.343  31.663  16.118  1.00  0.00           H  
ATOM    495  CA  GLY    33      27.207  32.278  17.969  1.00  0.00           C  
ATOM    496  HA2 GLY    33      27.810  31.374  17.974  1.00  0.00           H  
ATOM    497  HA3 GLY    33      27.812  33.165  18.146  1.00  0.00           H  
ATOM    498  C   GLY    33      26.261  32.123  19.172  1.00  0.00           C  
ATOM    499  O   GLY    33      26.640  31.803  20.294  1.00  0.00           O  
ATOM    500  N   LEU    34      24.928  32.431  19.025  1.00  0.00           N  
ATOM    501  H   LEU    34      24.792  32.835  18.108  1.00  0.00           H  
ATOM    502  CA  LEU    34      23.875  32.212  20.027  1.00  0.00           C  
ATOM    503  HA  LEU    34      22.914  32.365  19.541  1.00  0.00           H  
ATOM    504  CB  LEU    34      23.792  30.645  20.352  1.00  0.00           C  
ATOM    505  HB2 LEU    34      24.085  30.127  19.441  1.00  0.00           H  
ATOM    506  HB3 LEU    34      24.620  30.321  20.978  1.00  0.00           H  
ATOM    507  CG  LEU    34      22.548  30.004  20.936  1.00  0.00           C  
ATOM    508  HG  LEU    34      22.076  30.573  21.735  1.00  0.00           H  
ATOM    509  CD1 LEU    34      21.514  29.904  19.882  1.00  0.00           C  
ATOM    510 HD11 LEU    34      21.109  30.880  19.625  1.00  0.00           H  
ATOM    511 HD12 LEU    34      21.931  29.398  19.013  1.00  0.00           H  
ATOM    512 HD13 LEU    34      20.745  29.302  20.362  1.00  0.00           H  
ATOM    513  CD2 LEU    34      22.903  28.650  21.477  1.00  0.00           C  
ATOM    514 HD21 LEU    34      23.113  27.886  20.731  1.00  0.00           H  
ATOM    515 HD22 LEU    34      23.776  28.677  22.125  1.00  0.00           H  
ATOM    516 HD23 LEU    34      22.033  28.343  22.054  1.00  0.00           H  
ATOM    517  C   LEU    34      23.941  33.153  21.290  1.00  0.00           C  
ATOM    518  O   LEU    34      23.539  32.870  22.401  1.00  0.00           O  
ATOM    519  N   MET    35      24.416  34.433  21.013  1.00  0.00           N  
ATOM    520  H   MET    35      25.029  34.452  20.209  1.00  0.00           H  
ATOM    521  CA  MET    35      24.144  35.655  21.769  1.00  0.00           C  
ATOM    522  HA  MET    35      24.335  35.355  22.797  1.00  0.00           H  
ATOM    523  CB  MET    35      25.061  36.818  21.359  1.00  0.00           C  
ATOM    524  HB2 MET    35      25.051  36.981  20.283  1.00  0.00           H  
ATOM    525  HB3 MET    35      24.583  37.688  21.804  1.00  0.00           H  
ATOM    526  CG  MET    35      26.467  36.500  21.832  1.00  0.00           C  
ATOM    527  HG2 MET    35      26.921  37.483  21.931  1.00  0.00           H  
ATOM    528  HG3 MET    35      26.547  35.974  22.781  1.00  0.00           H  
ATOM    529  SD  MET    35      27.353  35.537  20.571  1.00  0.00           S  
ATOM    530  CE  MET    35      28.921  35.166  21.459  1.00  0.00           C  
ATOM    531  HE1 MET    35      29.335  36.133  21.736  1.00  0.00           H  
ATOM    532  HE2 MET    35      28.746  34.549  22.337  1.00  0.00           H  
ATOM    533  HE3 MET    35      29.545  34.688  20.707  1.00  0.00           H  
ATOM    534  C   MET    35      22.638  36.033  21.491  1.00  0.00           C  
ATOM    535  O   MET    35      22.250  36.107  20.319  1.00  0.00           O  
ATOM    536  N   VAL    36      21.814  36.197  22.607  1.00  0.00           N  
ATOM    537  H   VAL    36      22.170  36.428  23.525  1.00  0.00           H  
ATOM    538  CA  VAL    36      20.468  36.606  22.396  1.00  0.00           C  
ATOM    539  HA  VAL    36      20.009  35.906  21.702  1.00  0.00           H  
ATOM    540  CB  VAL    36      19.771  36.591  23.667  1.00  0.00           C  
ATOM    541  HB  VAL    36      20.450  37.066  24.372  1.00  0.00           H  
ATOM    542  CG1 VAL    36      18.388  37.281  23.859  1.00  0.00           C  
ATOM    543 HG11 VAL    36      18.503  38.359  23.764  1.00  0.00           H  
ATOM    544 HG12 VAL    36      17.633  36.976  23.138  1.00  0.00           H  
ATOM    545 HG13 VAL    36      17.959  37.118  24.846  1.00  0.00           H  
ATOM    546  CG2 VAL    36      19.666  35.219  24.222  1.00  0.00           C  
ATOM    547 HG21 VAL    36      19.449  35.397  25.274  1.00  0.00           H  
ATOM    548 HG22 VAL    36      18.883  34.672  23.700  1.00  0.00           H  
ATOM    549 HG23 VAL    36      20.653  34.763  24.194  1.00  0.00           H  
ATOM    550  C   VAL    36      20.388  38.013  21.824  1.00  0.00           C  
ATOM    551  O   VAL    36      21.137  38.901  22.203  1.00  0.00           O  
ATOM    552  N   GLY    37      19.552  38.130  20.805  1.00  0.00           N  
ATOM    553  H   GLY    37      18.940  37.336  20.675  1.00  0.00           H  
ATOM    554  CA  GLY    37      19.180  39.349  20.020  1.00  0.00           C  
ATOM    555  HA2 GLY    37      19.805  39.490  19.141  1.00  0.00           H  
ATOM    556  HA3 GLY    37      18.222  39.077  19.583  1.00  0.00           H  
ATOM    557  C   GLY    37      19.109  40.538  20.945  1.00  0.00           C  
ATOM    558  O   GLY    37      18.413  40.557  21.985  1.00  0.00           O  
ATOM    559  N   GLY    38      19.651  41.611  20.433  1.00  0.00           N  
ATOM    560  H   GLY    38      19.963  41.384  19.498  1.00  0.00           H  
ATOM    561  CA  GLY    38      19.910  42.905  21.028  1.00  0.00           C  
ATOM    562  HA2 GLY    38      20.445  43.544  20.330  1.00  0.00           H  
ATOM    563  HA3 GLY    38      18.951  43.401  21.166  1.00  0.00           H  
ATOM    564  C   GLY    38      20.592  42.958  22.402  1.00  0.00           C  
ATOM    565  O   GLY    38      20.999  44.048  22.736  1.00  0.00           O  
ATOM    566  N   VAL    39      20.700  41.870  23.199  1.00  0.00           N  
ATOM    567  H   VAL    39      20.561  41.003  22.698  1.00  0.00           H  
ATOM    568  CA  VAL    39      20.921  41.926  24.655  1.00  0.00           C  
ATOM    569  HA  VAL    39      20.440  42.794  25.100  1.00  0.00           H  
ATOM    570  CB  VAL    39      20.217  40.695  25.341  1.00  0.00           C  
ATOM    571  HB  VAL    39      20.460  39.731  24.899  1.00  0.00           H  
ATOM    572  CG1 VAL    39      20.518  40.651  26.844  1.00  0.00           C  
ATOM    573 HG11 VAL    39      20.228  41.586  27.320  1.00  0.00           H  
ATOM    574 HG12 VAL    39      19.879  39.892  27.291  1.00  0.00           H  
ATOM    575 HG13 VAL    39      21.573  40.445  27.011  1.00  0.00           H  
ATOM    576  CG2 VAL    39      18.766  40.969  25.233  1.00  0.00           C  
ATOM    577 HG21 VAL    39      18.163  40.397  25.936  1.00  0.00           H  
ATOM    578 HG22 VAL    39      18.578  42.013  25.477  1.00  0.00           H  
ATOM    579 HG23 VAL    39      18.397  40.557  24.297  1.00  0.00           H  
ATOM    580  C   VAL    39      22.419  42.016  24.958  1.00  0.00           C  
ATOM    581  O   VAL    39      23.082  41.063  25.089  1.00  0.00           O  
ATOM    582  N   VAL    40      22.953  43.276  25.007  1.00  0.00           N  
ATOM    583  H   VAL    40      22.242  43.994  24.985  1.00  0.00           H  
ATOM    584  CA  VAL    40      24.260  43.693  25.523  1.00  0.00           C  
ATOM    585  HA  VAL    40      24.913  43.249  24.774  1.00  0.00           H  
ATOM    586  CB  VAL    40      24.533  45.228  25.456  1.00  0.00           C  
ATOM    587  HB  VAL    40      25.345  45.522  26.119  1.00  0.00           H  
ATOM    588  CG1 VAL    40      24.902  45.673  24.041  1.00  0.00           C  
ATOM    589 HG11 VAL    40      25.634  45.004  23.593  1.00  0.00           H  
ATOM    590 HG12 VAL    40      24.044  45.689  23.372  1.00  0.00           H  
ATOM    591 HG13 VAL    40      25.308  46.677  23.929  1.00  0.00           H  
ATOM    592  CG2 VAL    40      23.375  46.091  25.950  1.00  0.00           C  
ATOM    593 HG21 VAL    40      22.547  46.141  25.246  1.00  0.00           H  
ATOM    594 HG22 VAL    40      23.089  45.820  26.965  1.00  0.00           H  
ATOM    595 HG23 VAL    40      23.873  47.039  26.144  1.00  0.00           H  
ATOM    596  C   VAL    40      24.549  43.212  26.966  1.00  0.00           C  
ATOM    597  O   VAL    40      23.674  43.277  27.817  1.00  0.00           O  
ATOM    598  N   ILE    41      25.777  42.807  27.259  1.00  0.00           N  
ATOM    599  H   ILE    41      26.522  42.813  26.576  1.00  0.00           H  
ATOM    600  CA  ILE    41      26.140  42.333  28.588  1.00  0.00           C  
ATOM    601  HA  ILE    41      25.238  42.338  29.196  1.00  0.00           H  
ATOM    602  CB  ILE    41      26.541  40.841  28.566  1.00  0.00           C  
ATOM    603  HB  ILE    41      26.766  40.463  29.561  1.00  0.00           H  
ATOM    604  CG2 ILE    41      25.351  39.982  28.076  1.00  0.00           C  
ATOM    605 HG21 ILE    41      24.930  40.425  27.176  1.00  0.00           H  
ATOM    606 HG22 ILE    41      25.719  38.976  27.879  1.00  0.00           H  
ATOM    607 HG23 ILE    41      24.614  39.970  28.876  1.00  0.00           H  
ATOM    608  CG1 ILE    41      27.769  40.456  27.645  1.00  0.00           C  
ATOM    609 HG12 ILE    41      27.811  39.381  27.478  1.00  0.00           H  
ATOM    610 HG13 ILE    41      27.659  41.028  26.726  1.00  0.00           H  
ATOM    611  CD1 ILE    41      29.247  40.755  27.984  1.00  0.00           C  
ATOM    612 HD11 ILE    41      29.965  40.246  27.344  1.00  0.00           H  
ATOM    613 HD12 ILE    41      29.424  41.827  27.931  1.00  0.00           H  
ATOM    614 HD13 ILE    41      29.367  40.501  29.035  1.00  0.00           H  
ATOM    615  C   ILE    41      27.271  43.231  29.058  1.00  0.00           C  
ATOM    616  O   ILE    41      27.789  44.200  28.455  1.00  0.00           O  
ATOM    617  N   ALA    42      27.733  42.860  30.309  1.00  0.00           N  
ATOM    618  H   ALA    42      27.445  42.006  30.768  1.00  0.00           H  
ATOM    619  CA  ALA    42      28.778  43.598  31.019  1.00  0.00           C  
ATOM    620  HA  ALA    42      29.013  44.529  30.508  1.00  0.00           H  
ATOM    621  CB  ALA    42      28.223  44.022  32.333  1.00  0.00           C  
ATOM    622  HB1 ALA    42      28.905  44.693  32.851  1.00  0.00           H  
ATOM    623  HB2 ALA    42      27.301  44.567  32.139  1.00  0.00           H  
ATOM    624  HB3 ALA    42      27.971  43.180  32.973  1.00  0.00           H  
ATOM    625  C   ALA    42      30.121  42.779  31.154  1.00  0.00           C  
ATOM    626  O   ALA    42      30.060  41.559  31.483  1.00  0.00           O  
ATOM    627  OXT ALA    42      31.242  43.316  31.014  1.00  0.00           O  
TER     628      ALA    42 
ATOM    628  N   ASP    43      17.027  23.529  33.248  1.00  0.00           N  
ATOM    629  H1  ASP    43      16.845  23.371  32.240  1.00  0.00           H  
ATOM    630  H2  ASP    43      16.150  23.409  33.786  1.00  0.00           H  
ATOM    631  H3  ASP    43      17.734  22.875  33.628  1.00  0.00           H  
ATOM    632  CA  ASP    43      17.434  24.914  33.275  1.00  0.00           C  
ATOM    633  HA  ASP    43      16.553  25.511  33.050  1.00  0.00           H  
ATOM    634  CB  ASP    43      17.908  25.425  34.618  1.00  0.00           C  
ATOM    635  HB2 ASP    43      18.131  26.487  34.529  1.00  0.00           H  
ATOM    636  HB3 ASP    43      17.091  25.482  35.333  1.00  0.00           H  
ATOM    637  CG  ASP    43      19.000  24.758  35.364  1.00  0.00           C  
ATOM    638  OD1 ASP    43      19.478  25.255  36.382  1.00  0.00           O  
ATOM    639  OD2 ASP    43      19.422  23.693  34.869  1.00  0.00           O  
ATOM    640  C   ASP    43      18.338  25.200  32.110  1.00  0.00           C  
ATOM    641  O   ASP    43      19.527  25.110  32.225  1.00  0.00           O  
ATOM    642  N   ALA    44      17.678  25.367  30.963  1.00  0.00           N  
ATOM    643  H   ALA    44      16.714  25.674  30.967  1.00  0.00           H  
ATOM    644  CA  ALA    44      18.276  25.147  29.661  1.00  0.00           C  
ATOM    645  HA  ALA    44      18.963  24.304  29.694  1.00  0.00           H  
ATOM    646  CB  ALA    44      17.193  24.842  28.569  1.00  0.00           C  
ATOM    647  HB1 ALA    44      16.559  23.998  28.833  1.00  0.00           H  
ATOM    648  HB2 ALA    44      16.587  25.731  28.407  1.00  0.00           H  
ATOM    649  HB3 ALA    44      17.722  24.656  27.637  1.00  0.00           H  
ATOM    650  C   ALA    44      19.123  26.319  29.170  1.00  0.00           C  
ATOM    651  O   ALA    44      19.793  26.361  28.108  1.00  0.00           O  
ATOM    652  N   GLU    45      19.047  27.402  29.970  1.00  0.00           N  
ATOM    653  H   GLU    45      18.433  27.377  30.773  1.00  0.00           H  
ATOM    654  CA  GLU    45      19.740  28.680  29.796  1.00  0.00           C  
ATOM    655  HA  GLU    45      19.792  28.797  28.716  1.00  0.00           H  
ATOM    656  CB  GLU    45      18.925  29.803  30.458  1.00  0.00           C  
ATOM    657  HB2 GLU    45      17.958  29.711  29.968  1.00  0.00           H  
ATOM    658  HB3 GLU    45      18.660  29.627  31.498  1.00  0.00           H  
ATOM    659  CG  GLU    45      19.514  31.220  30.335  1.00  0.00           C  
ATOM    660  HG2 GLU    45      18.735  31.893  30.687  1.00  0.00           H  
ATOM    661  HG3 GLU    45      20.351  31.325  31.023  1.00  0.00           H  
ATOM    662  CD  GLU    45      19.968  31.521  28.929  1.00  0.00           C  
ATOM    663  OE1 GLU    45      19.051  31.806  28.091  1.00  0.00           O  
ATOM    664  OE2 GLU    45      21.131  31.608  28.606  1.00  0.00           O  
ATOM    665  C   GLU    45      21.204  28.551  30.341  1.00  0.00           C  
ATOM    666  O   GLU    45      21.491  27.810  31.234  1.00  0.00           O  
ATOM    667  N   PHE    46      22.124  29.377  29.787  1.00  0.00           N  
ATOM    668  H   PHE    46      21.843  30.055  29.092  1.00  0.00           H  
ATOM    669  CA  PHE    46      23.535  29.313  30.189  1.00  0.00           C  
ATOM    670  HA  PHE    46      23.677  28.867  31.171  1.00  0.00           H  
ATOM    671  CB  PHE    46      24.229  28.295  29.262  1.00  0.00           C  
ATOM    672  HB2 PHE    46      25.310  28.198  29.340  1.00  0.00           H  
ATOM    673  HB3 PHE    46      23.886  27.307  29.563  1.00  0.00           H  
ATOM    674  CG  PHE    46      23.833  28.541  27.805  1.00  0.00           C  
ATOM    675  CD1 PHE    46      24.634  29.350  27.030  1.00  0.00           C  
ATOM    676  HD1 PHE    46      25.513  29.864  27.400  1.00  0.00           H  
ATOM    677  CE1 PHE    46      24.241  29.655  25.735  1.00  0.00           C  
ATOM    678  HE1 PHE    46      24.875  30.243  25.082  1.00  0.00           H  
ATOM    679  CZ  PHE    46      23.046  29.116  25.307  1.00  0.00           C  
ATOM    680  HZ  PHE    46      22.713  29.385  24.311  1.00  0.00           H  
ATOM    681  CE2 PHE    46      22.266  28.230  26.046  1.00  0.00           C  
ATOM    682  HE2 PHE    46      21.419  27.686  25.646  1.00  0.00           H  
ATOM    683  CD2 PHE    46      22.671  27.990  27.346  1.00  0.00           C  
ATOM    684  HD2 PHE    46      22.052  27.394  28.006  1.00  0.00           H  
ATOM    685  C   PHE    46      24.273  30.699  30.228  1.00  0.00           C  
ATOM    686  O   PHE    46      25.492  30.770  30.329  1.00  0.00           O  
ATOM    687  N   ARG    47      23.433  31.747  30.118  1.00  0.00           N  
ATOM    688  H   ARG    47      22.450  31.544  29.997  1.00  0.00           H  
ATOM    689  CA  ARG    47      23.950  33.090  29.915  1.00  0.00           C  
ATOM    690  HA  ARG    47      25.025  32.993  30.052  1.00  0.00           H  
ATOM    691  CB  ARG    47      23.619  33.724  28.530  1.00  0.00           C  
ATOM    692  HB2 ARG    47      22.539  33.592  28.494  1.00  0.00           H  
ATOM    693  HB3 ARG    47      23.905  34.774  28.547  1.00  0.00           H  
ATOM    694  CG  ARG    47      24.230  33.020  27.316  1.00  0.00           C  
ATOM    695  HG2 ARG    47      25.274  33.317  27.229  1.00  0.00           H  
ATOM    696  HG3 ARG    47      24.312  31.940  27.423  1.00  0.00           H  
ATOM    697  CD  ARG    47      23.492  33.151  25.981  1.00  0.00           C  
ATOM    698  HD2 ARG    47      23.402  34.195  25.691  1.00  0.00           H  
ATOM    699  HD3 ARG    47      23.972  32.721  25.105  1.00  0.00           H  
ATOM    700  NE  ARG    47      22.120  32.575  26.185  1.00  0.00           N  
ATOM    701  HE  ARG    47      21.821  32.517  27.160  1.00  0.00           H  
ATOM    702  CZ  ARG    47      21.336  31.969  25.254  1.00  0.00           C  
ATOM    703  NH1 ARG    47      20.124  31.406  25.555  1.00  0.00           N  
ATOM    704 HH11 ARG    47      19.734  31.554  26.487  1.00  0.00           H  
ATOM    705 HH12 ARG    47      19.664  30.727  24.947  1.00  0.00           H  
ATOM    706  NH2 ARG    47      21.522  32.032  23.991  1.00  0.00           N  
ATOM    707 HH21 ARG    47      22.387  32.325  23.534  1.00  0.00           H  
ATOM    708 HH22 ARG    47      20.851  31.647  23.326  1.00  0.00           H  
ATOM    709  C   ARG    47      23.539  34.085  31.077  1.00  0.00           C  
ATOM    710  O   ARG    47      24.144  35.183  31.250  1.00  0.00           O  
ATOM    711  N   HID    48      22.577  33.679  31.948  1.00  0.00           N  
ATOM    712  H   HID    48      22.112  32.788  31.838  1.00  0.00           H  
ATOM    713  CA  HID    48      22.355  34.357  33.193  1.00  0.00           C  
ATOM    714  HA  HID    48      22.302  35.428  33.010  1.00  0.00           H  
ATOM    715  CB  HID    48      21.090  34.072  33.908  1.00  0.00           C  
ATOM    716  HB2 HID    48      20.314  33.905  33.164  1.00  0.00           H  
ATOM    717  HB3 HID    48      21.109  33.068  34.329  1.00  0.00           H  
ATOM    718  CG  HID    48      20.684  34.998  35.055  1.00  0.00           C  
ATOM    719  ND1 HID    48      21.229  34.903  36.289  1.00  0.00           N  
ATOM    720  HD1 HID    48      21.777  34.092  36.599  1.00  0.00           H  
ATOM    721  CE1 HID    48      20.915  36.055  36.941  1.00  0.00           C  
ATOM    722  HE1 HID    48      21.414  36.276  37.871  1.00  0.00           H  
ATOM    723  NE2 HID    48      19.972  36.727  36.268  1.00  0.00           N  
ATOM    724  CD2 HID    48      19.907  36.082  35.032  1.00  0.00           C  
ATOM    725  HD2 HID    48      19.374  36.467  34.164  1.00  0.00           H  
ATOM    726  C   HID    48      23.504  33.874  34.091  1.00  0.00           C  
ATOM    727  O   HID    48      24.280  34.692  34.498  1.00  0.00           O  
ATOM    728  N   ASP    49      23.660  32.561  34.306  1.00  0.00           N  
ATOM    729  H   ASP    49      22.961  31.948  33.909  1.00  0.00           H  
ATOM    730  CA  ASP    49      24.798  31.953  35.113  1.00  0.00           C  
ATOM    731  HA  ASP    49      25.681  32.557  34.915  1.00  0.00           H  
ATOM    732  CB  ASP    49      24.591  32.129  36.615  1.00  0.00           C  
ATOM    733  HB2 ASP    49      25.248  31.541  37.253  1.00  0.00           H  
ATOM    734  HB3 ASP    49      24.567  33.206  36.769  1.00  0.00           H  
ATOM    735  CG  ASP    49      23.259  31.596  36.986  1.00  0.00           C  
ATOM    736  OD1 ASP    49      22.258  32.391  37.128  1.00  0.00           O  
ATOM    737  OD2 ASP    49      23.093  30.365  37.227  1.00  0.00           O  
ATOM    738  C   ASP    49      24.981  30.504  34.612  1.00  0.00           C  
ATOM    739  O   ASP    49      24.044  29.892  34.214  1.00  0.00           O  
ATOM    740  N   SER    50      26.246  30.010  34.719  1.00  0.00           N  
ATOM    741  H   SER    50      26.985  30.676  34.898  1.00  0.00           H  
ATOM    742  CA  SER    50      26.580  28.706  34.074  1.00  0.00           C  
ATOM    743  HA  SER    50      25.857  27.949  34.368  1.00  0.00           H  
ATOM    744  CB  SER    50      26.460  28.763  32.557  1.00  0.00           C  
ATOM    745  HB2 SER    50      26.612  27.780  32.117  1.00  0.00           H  
ATOM    746  HB3 SER    50      25.406  28.966  32.382  1.00  0.00           H  
ATOM    747  OG  SER    50      27.198  29.832  32.053  1.00  0.00           O  
ATOM    748  HG  SER    50      26.692  30.213  31.320  1.00  0.00           H  
ATOM    749  C   SER    50      28.043  28.270  34.461  1.00  0.00           C  
ATOM    750  O   SER    50      28.281  27.049  34.622  1.00  0.00           O  
ATOM    751  N   GLY    51      28.937  29.228  34.768  1.00  0.00           N  
ATOM    752  H   GLY    51      28.627  30.189  34.714  1.00  0.00           H  
ATOM    753  CA  GLY    51      30.317  28.959  34.517  1.00  0.00           C  
ATOM    754  HA2 GLY    51      30.900  29.473  35.278  1.00  0.00           H  
ATOM    755  HA3 GLY    51      30.430  27.881  34.607  1.00  0.00           H  
ATOM    756  C   GLY    51      30.912  29.490  33.235  1.00  0.00           C  
ATOM    757  O   GLY    51      32.123  29.430  32.990  1.00  0.00           O  
ATOM    758  N   TYR    52      30.014  29.937  32.309  1.00  0.00           N  
ATOM    759  H   TYR    52      29.011  29.919  32.433  1.00  0.00           H  
ATOM    760  CA  TYR    52      30.464  30.082  30.890  1.00  0.00           C  
ATOM    761  HA  TYR    52      31.456  30.525  30.853  1.00  0.00           H  
ATOM    762  CB  TYR    52      30.587  28.682  30.155  1.00  0.00           C  
ATOM    763  HB2 TYR    52      30.910  28.849  29.129  1.00  0.00           H  
ATOM    764  HB3 TYR    52      31.457  28.319  30.698  1.00  0.00           H  
ATOM    765  CG  TYR    52      29.406  27.747  30.226  1.00  0.00           C  
ATOM    766  CD1 TYR    52      28.541  27.678  29.097  1.00  0.00           C  
ATOM    767  HD1 TYR    52      28.716  28.370  28.282  1.00  0.00           H  
ATOM    768  CE1 TYR    52      27.591  26.713  29.029  1.00  0.00           C  
ATOM    769  HE1 TYR    52      26.928  26.709  28.172  1.00  0.00           H  
ATOM    770  CZ  TYR    52      27.380  25.886  30.096  1.00  0.00           C  
ATOM    771  OH  TYR    52      26.328  24.990  30.094  1.00  0.00           O  
ATOM    772  HH  TYR    52      26.212  24.485  30.913  1.00  0.00           H  
ATOM    773  CE2 TYR    52      28.142  26.071  31.252  1.00  0.00           C  
ATOM    774  HE2 TYR    52      27.841  25.490  32.115  1.00  0.00           H  
ATOM    775  CD2 TYR    52      29.260  26.921  31.237  1.00  0.00           C  
ATOM    776  HD2 TYR    52      29.909  27.036  32.097  1.00  0.00           H  
ATOM    777  C   TYR    52      29.661  31.170  30.143  1.00  0.00           C  
ATOM    778  O   TYR    52      29.399  31.026  28.933  1.00  0.00           O  
ATOM    779  N   GLU    53      29.307  32.251  30.784  1.00  0.00           N  
ATOM    780  H   GLU    53      29.682  32.451  31.701  1.00  0.00           H  
ATOM    781  CA  GLU    53      28.169  33.090  30.272  1.00  0.00           C  
ATOM    782  HA  GLU    53      27.313  32.424  30.189  1.00  0.00           H  
ATOM    783  CB  GLU    53      27.721  34.028  31.408  1.00  0.00           C  
ATOM    784  HB2 GLU    53      28.421  34.856  31.502  1.00  0.00           H  
ATOM    785  HB3 GLU    53      26.758  34.371  31.035  1.00  0.00           H  
ATOM    786  CG  GLU    53      27.294  33.572  32.775  1.00  0.00           C  
ATOM    787  HG2 GLU    53      26.802  34.391  33.295  1.00  0.00           H  
ATOM    788  HG3 GLU    53      26.590  32.751  32.654  1.00  0.00           H  
ATOM    789  CD  GLU    53      28.404  32.986  33.638  1.00  0.00           C  
ATOM    790  OE1 GLU    53      29.557  33.485  33.549  1.00  0.00           O  
ATOM    791  OE2 GLU    53      28.192  32.030  34.401  1.00  0.00           O  
ATOM    792  C   GLU    53      28.562  33.979  28.988  1.00  0.00           C  
ATOM    793  O   GLU    53      27.683  34.200  28.104  1.00  0.00           O  
ATOM    794  N   VAL    54      29.818  34.519  28.933  1.00  0.00           N  
ATOM    795  H   VAL    54      30.383  34.310  29.744  1.00  0.00           H  
ATOM    796  CA  VAL    54      30.365  35.249  27.781  1.00  0.00           C  
ATOM    797  HA  VAL    54      29.558  35.489  27.093  1.00  0.00           H  
ATOM    798  CB  VAL    54      30.950  36.539  28.225  1.00  0.00           C  
ATOM    799  HB  VAL    54      31.026  37.092  27.291  1.00  0.00           H  
ATOM    800  CG1 VAL    54      30.151  37.491  29.082  1.00  0.00           C  
ATOM    801 HG11 VAL    54      30.627  38.470  29.084  1.00  0.00           H  
ATOM    802 HG12 VAL    54      29.175  37.682  28.639  1.00  0.00           H  
ATOM    803 HG13 VAL    54      30.035  37.219  30.129  1.00  0.00           H  
ATOM    804  CG2 VAL    54      32.265  36.404  28.926  1.00  0.00           C  
ATOM    805 HG21 VAL    54      32.186  35.957  29.915  1.00  0.00           H  
ATOM    806 HG22 VAL    54      32.987  35.869  28.312  1.00  0.00           H  
ATOM    807 HG23 VAL    54      32.827  37.324  29.073  1.00  0.00           H  
ATOM    808  C   VAL    54      31.247  34.274  27.053  1.00  0.00           C  
ATOM    809  O   VAL    54      32.007  34.689  26.170  1.00  0.00           O  
ATOM    810  N   HID    55      31.232  32.934  27.410  1.00  0.00           N  
ATOM    811  H   HID    55      30.531  32.610  28.063  1.00  0.00           H  
ATOM    812  CA  HID    55      32.354  32.053  27.089  1.00  0.00           C  
ATOM    813  HA  HID    55      33.146  32.564  26.547  1.00  0.00           H  
ATOM    814  CB  HID    55      32.942  31.526  28.464  1.00  0.00           C  
ATOM    815  HB2 HID    55      33.085  32.359  29.150  1.00  0.00           H  
ATOM    816  HB3 HID    55      32.323  30.724  28.862  1.00  0.00           H  
ATOM    817  CG  HID    55      34.272  30.968  28.180  1.00  0.00           C  
ATOM    818  ND1 HID    55      35.379  31.615  27.814  1.00  0.00           N  
ATOM    819  HD1 HID    55      35.500  32.632  27.880  1.00  0.00           H  
ATOM    820  CE1 HID    55      36.262  30.782  27.328  1.00  0.00           C  
ATOM    821  HE1 HID    55      37.310  30.915  27.110  1.00  0.00           H  
ATOM    822  NE2 HID    55      35.786  29.547  27.370  1.00  0.00           N  
ATOM    823  CD2 HID    55      34.608  29.630  28.037  1.00  0.00           C  
ATOM    824  HD2 HID    55      34.000  28.807  28.410  1.00  0.00           H  
ATOM    825  C   HID    55      31.812  30.857  26.296  1.00  0.00           C  
ATOM    826  O   HID    55      32.605  30.028  25.854  1.00  0.00           O  
ATOM    827  N   HID    56      30.506  30.851  26.012  1.00  0.00           N  
ATOM    828  H   HID    56      29.881  31.450  26.536  1.00  0.00           H  
ATOM    829  CA  HID    56      29.908  29.668  25.387  1.00  0.00           C  
ATOM    830  HA  HID    56      30.185  28.896  26.102  1.00  0.00           H  
ATOM    831  CB  HID    56      28.435  29.776  25.470  1.00  0.00           C  
ATOM    832  HB2 HID    56      28.084  28.876  24.968  1.00  0.00           H  
ATOM    833  HB3 HID    56      28.159  29.587  26.506  1.00  0.00           H  
ATOM    834  CG  HID    56      27.665  30.963  24.899  1.00  0.00           C  
ATOM    835  ND1 HID    56      27.403  31.167  23.574  1.00  0.00           N  
ATOM    836  HD1 HID    56      27.555  30.412  22.896  1.00  0.00           H  
ATOM    837  CE1 HID    56      26.965  32.446  23.414  1.00  0.00           C  
ATOM    838  HE1 HID    56      26.539  32.845  22.507  1.00  0.00           H  
ATOM    839  NE2 HID    56      26.934  33.039  24.602  1.00  0.00           N  
ATOM    840  CD2 HID    56      27.322  32.157  25.517  1.00  0.00           C  
ATOM    841  HD2 HID    56      27.402  32.367  26.582  1.00  0.00           H  
ATOM    842  C   HID    56      30.515  29.321  24.010  1.00  0.00           C  
ATOM    843  O   HID    56      30.700  28.167  23.680  1.00  0.00           O  
ATOM    844  N   GLN    57      30.736  30.417  23.263  1.00  0.00           N  
ATOM    845  H   GLN    57      30.467  31.329  23.606  1.00  0.00           H  
ATOM    846  CA  GLN    57      31.342  30.354  21.979  1.00  0.00           C  
ATOM    847  HA  GLN    57      30.847  29.507  21.509  1.00  0.00           H  
ATOM    848  CB  GLN    57      30.920  31.624  21.152  1.00  0.00           C  
ATOM    849  HB2 GLN    57      30.984  31.428  20.084  1.00  0.00           H  
ATOM    850  HB3 GLN    57      29.849  31.703  21.329  1.00  0.00           H  
ATOM    851  CG  GLN    57      31.651  32.898  21.498  1.00  0.00           C  
ATOM    852  HG2 GLN    57      32.734  32.799  21.490  1.00  0.00           H  
ATOM    853  HG3 GLN    57      31.407  33.752  20.868  1.00  0.00           H  
ATOM    854  CD  GLN    57      31.482  33.331  22.924  1.00  0.00           C  
ATOM    855  OE1 GLN    57      30.420  33.290  23.505  1.00  0.00           O  
ATOM    856  NE2 GLN    57      32.543  33.867  23.490  1.00  0.00           N  
ATOM    857 HE21 GLN    57      32.406  34.059  24.473  1.00  0.00           H  
ATOM    858 HE22 GLN    57      33.465  33.760  23.089  1.00  0.00           H  
ATOM    859  C   GLN    57      32.798  29.990  21.938  1.00  0.00           C  
ATOM    860  O   GLN    57      33.489  29.987  20.886  1.00  0.00           O  
ATOM    861  N   LYS    58      33.460  29.636  23.116  1.00  0.00           N  
ATOM    862  H   LYS    58      32.983  29.888  23.971  1.00  0.00           H  
ATOM    863  CA  LYS    58      34.865  29.228  23.117  1.00  0.00           C  
ATOM    864  HA  LYS    58      35.195  28.976  22.112  1.00  0.00           H  
ATOM    865  CB  LYS    58      35.777  30.355  23.565  1.00  0.00           C  
ATOM    866  HB2 LYS    58      35.455  31.248  23.034  1.00  0.00           H  
ATOM    867  HB3 LYS    58      35.600  30.500  24.629  1.00  0.00           H  
ATOM    868  CG  LYS    58      37.283  30.151  23.403  1.00  0.00           C  
ATOM    869  HG2 LYS    58      37.553  29.362  24.102  1.00  0.00           H  
ATOM    870  HG3 LYS    58      37.575  29.828  22.406  1.00  0.00           H  
ATOM    871  CD  LYS    58      38.113  31.286  23.925  1.00  0.00           C  
ATOM    872  HD2 LYS    58      37.845  32.135  23.300  1.00  0.00           H  
ATOM    873  HD3 LYS    58      37.890  31.475  24.973  1.00  0.00           H  
ATOM    874  CE  LYS    58      39.639  31.058  23.837  1.00  0.00           C  
ATOM    875  HE2 LYS    58      39.853  30.057  24.202  1.00  0.00           H  
ATOM    876  HE3 LYS    58      40.065  31.189  22.845  1.00  0.00           H  
ATOM    877  NZ  LYS    58      40.346  32.026  24.753  1.00  0.00           N  
ATOM    878  HZ1 LYS    58      39.997  32.992  24.624  1.00  0.00           H  
ATOM    879  HZ2 LYS    58      40.058  31.767  25.713  1.00  0.00           H  
ATOM    880  HZ3 LYS    58      41.374  31.989  24.627  1.00  0.00           H  
ATOM    881  C   LYS    58      35.030  27.925  23.882  1.00  0.00           C  
ATOM    882  O   LYS    58      35.941  27.091  23.683  1.00  0.00           O  
ATOM    883  N   LEU    59      34.032  27.595  24.738  1.00  0.00           N  
ATOM    884  H   LEU    59      33.538  28.342  25.208  1.00  0.00           H  
ATOM    885  CA  LEU    59      33.708  26.276  25.207  1.00  0.00           C  
ATOM    886  HA  LEU    59      34.607  25.965  25.733  1.00  0.00           H  
ATOM    887  CB  LEU    59      32.469  26.378  26.043  1.00  0.00           C  
ATOM    888  HB2 LEU    59      32.729  27.073  26.838  1.00  0.00           H  
ATOM    889  HB3 LEU    59      31.639  26.821  25.496  1.00  0.00           H  
ATOM    890  CG  LEU    59      31.909  25.135  26.692  1.00  0.00           C  
ATOM    891  HG  LEU    59      31.645  24.318  26.023  1.00  0.00           H  
ATOM    892  CD1 LEU    59      33.110  24.575  27.618  1.00  0.00           C  
ATOM    893 HD11 LEU    59      33.998  24.338  27.036  1.00  0.00           H  
ATOM    894 HD12 LEU    59      33.414  25.221  28.439  1.00  0.00           H  
ATOM    895 HD13 LEU    59      32.874  23.625  28.095  1.00  0.00           H  
ATOM    896  CD2 LEU    59      30.678  25.504  27.546  1.00  0.00           C  
ATOM    897 HD21 LEU    59      30.895  26.390  28.140  1.00  0.00           H  
ATOM    898 HD22 LEU    59      29.852  25.726  26.872  1.00  0.00           H  
ATOM    899 HD23 LEU    59      30.367  24.642  28.133  1.00  0.00           H  
ATOM    900  C   LEU    59      33.442  25.196  24.151  1.00  0.00           C  
ATOM    901  O   LEU    59      33.886  24.066  24.303  1.00  0.00           O  
ATOM    902  N   VAL    60      32.926  25.584  22.951  1.00  0.00           N  
ATOM    903  H   VAL    60      32.879  26.576  22.760  1.00  0.00           H  
ATOM    904  CA  VAL    60      32.570  24.661  21.895  1.00  0.00           C  
ATOM    905  HA  VAL    60      31.979  23.933  22.444  1.00  0.00           H  
ATOM    906  CB  VAL    60      31.639  25.255  20.809  1.00  0.00           C  
ATOM    907  HB  VAL    60      30.782  25.718  21.293  1.00  0.00           H  
ATOM    908  CG1 VAL    60      32.367  26.270  19.930  1.00  0.00           C  
ATOM    909 HG11 VAL    60      32.805  27.077  20.514  1.00  0.00           H  
ATOM    910 HG12 VAL    60      33.142  25.756  19.364  1.00  0.00           H  
ATOM    911 HG13 VAL    60      31.663  26.826  19.315  1.00  0.00           H  
ATOM    912  CG2 VAL    60      31.167  24.215  19.893  1.00  0.00           C  
ATOM    913 HG21 VAL    60      31.910  23.560  19.443  1.00  0.00           H  
ATOM    914 HG22 VAL    60      30.459  23.568  20.406  1.00  0.00           H  
ATOM    915 HG23 VAL    60      30.507  24.665  19.154  1.00  0.00           H  
ATOM    916  C   VAL    60      33.849  23.938  21.317  1.00  0.00           C  
ATOM    917  O   VAL    60      33.849  22.848  20.772  1.00  0.00           O  
ATOM    918  N   PHE    61      35.041  24.500  21.561  1.00  0.00           N  
ATOM    919  H   PHE    61      35.089  25.400  22.018  1.00  0.00           H  
ATOM    920  CA  PHE    61      36.293  23.823  21.283  1.00  0.00           C  
ATOM    921  HA  PHE    61      36.219  23.242  20.367  1.00  0.00           H  
ATOM    922  CB  PHE    61      37.429  24.875  21.158  1.00  0.00           C  
ATOM    923  HB2 PHE    61      37.540  25.332  22.140  1.00  0.00           H  
ATOM    924  HB3 PHE    61      38.363  24.439  20.811  1.00  0.00           H  
ATOM    925  CG  PHE    61      37.077  25.981  20.229  1.00  0.00           C  
ATOM    926  CD1 PHE    61      36.477  25.768  18.973  1.00  0.00           C  
ATOM    927  HD1 PHE    61      36.299  24.764  18.607  1.00  0.00           H  
ATOM    928  CE1 PHE    61      36.213  26.813  18.145  1.00  0.00           C  
ATOM    929  HE1 PHE    61      35.689  26.566  17.229  1.00  0.00           H  
ATOM    930  CZ  PHE    61      36.666  28.088  18.442  1.00  0.00           C  
ATOM    931  HZ  PHE    61      36.654  28.867  17.690  1.00  0.00           H  
ATOM    932  CE2 PHE    61      37.225  28.322  19.717  1.00  0.00           C  
ATOM    933  HE2 PHE    61      37.564  29.304  20.024  1.00  0.00           H  
ATOM    934  CD2 PHE    61      37.289  27.283  20.640  1.00  0.00           C  
ATOM    935  HD2 PHE    61      37.797  27.444  21.583  1.00  0.00           H  
ATOM    936  C   PHE    61      36.659  22.822  22.442  1.00  0.00           C  
ATOM    937  O   PHE    61      37.732  22.265  22.520  1.00  0.00           O  
ATOM    938  N   PHE    62      35.711  22.417  23.328  1.00  0.00           N  
ATOM    939  H   PHE    62      34.844  22.938  23.366  1.00  0.00           H  
ATOM    940  CA  PHE    62      36.010  21.573  24.523  1.00  0.00           C  
ATOM    941  HA  PHE    62      36.854  20.950  24.236  1.00  0.00           H  
ATOM    942  CB  PHE    62      36.529  22.387  25.683  1.00  0.00           C  
ATOM    943  HB2 PHE    62      37.364  22.924  25.237  1.00  0.00           H  
ATOM    944  HB3 PHE    62      35.724  23.069  25.949  1.00  0.00           H  
ATOM    945  CG  PHE    62      36.933  21.601  26.897  1.00  0.00           C  
ATOM    946  CD1 PHE    62      36.117  21.748  28.060  1.00  0.00           C  
ATOM    947  HD1 PHE    62      35.297  22.450  28.150  1.00  0.00           H  
ATOM    948  CE1 PHE    62      36.648  21.181  29.205  1.00  0.00           C  
ATOM    949  HE1 PHE    62      36.180  21.385  30.161  1.00  0.00           H  
ATOM    950  CZ  PHE    62      37.803  20.361  29.209  1.00  0.00           C  
ATOM    951  HZ  PHE    62      38.113  19.838  30.106  1.00  0.00           H  
ATOM    952  CE2 PHE    62      38.555  20.148  28.006  1.00  0.00           C  
ATOM    953  HE2 PHE    62      39.364  19.429  28.065  1.00  0.00           H  
ATOM    954  CD2 PHE    62      38.139  20.820  26.895  1.00  0.00           C  
ATOM    955  HD2 PHE    62      38.707  20.637  25.991  1.00  0.00           H  
ATOM    956  C   PHE    62      34.860  20.695  24.865  1.00  0.00           C  
ATOM    957  O   PHE    62      35.064  19.534  25.254  1.00  0.00           O  
ATOM    958  N   ALA    63      33.630  21.134  24.639  1.00  0.00           N  
ATOM    959  H   ALA    63      33.420  22.048  24.261  1.00  0.00           H  
ATOM    960  CA  ALA    63      32.539  20.221  24.594  1.00  0.00           C  
ATOM    961  HA  ALA    63      32.956  19.275  24.254  1.00  0.00           H  
ATOM    962  CB  ALA    63      32.122  19.942  25.974  1.00  0.00           C  
ATOM    963  HB1 ALA    63      32.891  19.386  26.505  1.00  0.00           H  
ATOM    964  HB2 ALA    63      31.920  20.819  26.586  1.00  0.00           H  
ATOM    965  HB3 ALA    63      31.181  19.400  26.034  1.00  0.00           H  
ATOM    966  C   ALA    63      31.470  20.755  23.689  1.00  0.00           C  
ATOM    967  O   ALA    63      31.323  21.946  23.365  1.00  0.00           O  
ATOM    968  N   GLU    64      30.626  19.780  23.212  1.00  0.00           N  
ATOM    969  H   GLU    64      30.684  18.837  23.570  1.00  0.00           H  
ATOM    970  CA  GLU    64      29.460  20.092  22.404  1.00  0.00           C  
ATOM    971  HA  GLU    64      29.194  21.111  22.676  1.00  0.00           H  
ATOM    972  CB  GLU    64      29.853  19.978  20.872  1.00  0.00           C  
ATOM    973  HB2 GLU    64      29.027  20.342  20.264  1.00  0.00           H  
ATOM    974  HB3 GLU    64      30.736  20.607  20.775  1.00  0.00           H  
ATOM    975  CG  GLU    64      30.116  18.568  20.323  1.00  0.00           C  
ATOM    976  HG2 GLU    64      29.276  17.904  20.517  1.00  0.00           H  
ATOM    977  HG3 GLU    64      30.127  18.539  19.236  1.00  0.00           H  
ATOM    978  CD  GLU    64      31.435  17.909  20.893  1.00  0.00           C  
ATOM    979  OE1 GLU    64      32.564  18.188  20.526  1.00  0.00           O  
ATOM    980  OE2 GLU    64      31.370  16.943  21.673  1.00  0.00           O  
ATOM    981  C   GLU    64      28.236  19.169  22.711  1.00  0.00           C  
ATOM    982  O   GLU    64      27.205  19.199  22.085  1.00  0.00           O  
ATOM    983  N   ASP    65      28.372  18.231  23.695  1.00  0.00           N  
ATOM    984  H   ASP    65      29.305  18.028  24.028  1.00  0.00           H  
ATOM    985  CA  ASP    65      27.226  17.624  24.306  1.00  0.00           C  
ATOM    986  HA  ASP    65      26.426  17.527  23.576  1.00  0.00           H  
ATOM    987  CB  ASP    65      27.666  16.237  24.867  1.00  0.00           C  
ATOM    988  HB2 ASP    65      27.876  15.562  24.039  1.00  0.00           H  
ATOM    989  HB3 ASP    65      28.586  16.473  25.399  1.00  0.00           H  
ATOM    990  CG  ASP    65      26.740  15.636  25.871  1.00  0.00           C  
ATOM    991  OD1 ASP    65      25.474  15.864  25.846  1.00  0.00           O  
ATOM    992  OD2 ASP    65      27.200  14.916  26.765  1.00  0.00           O  
ATOM    993  C   ASP    65      26.700  18.593  25.362  1.00  0.00           C  
ATOM    994  O   ASP    65      27.390  19.175  26.193  1.00  0.00           O  
ATOM    995  N   VAL    66      25.323  18.676  25.346  1.00  0.00           N  
ATOM    996  H   VAL    66      24.813  18.092  24.698  1.00  0.00           H  
ATOM    997  CA  VAL    66      24.460  19.447  26.246  1.00  0.00           C  
ATOM    998  HA  VAL    66      24.583  20.515  26.083  1.00  0.00           H  
ATOM    999  CB  VAL    66      23.038  19.210  25.792  1.00  0.00           C  
ATOM   1000  HB  VAL    66      22.684  18.283  26.240  1.00  0.00           H  
ATOM   1001  CG1 VAL    66      22.042  20.357  26.305  1.00  0.00           C  
ATOM   1002 HG11 VAL    66      21.046  20.133  25.929  1.00  0.00           H  
ATOM   1003 HG12 VAL    66      22.052  20.622  27.361  1.00  0.00           H  
ATOM   1004 HG13 VAL    66      22.252  21.327  25.859  1.00  0.00           H  
ATOM   1005  CG2 VAL    66      22.873  19.234  24.285  1.00  0.00           C  
ATOM   1006 HG21 VAL    66      23.276  18.357  23.782  1.00  0.00           H  
ATOM   1007 HG22 VAL    66      21.803  19.285  24.096  1.00  0.00           H  
ATOM   1008 HG23 VAL    66      23.403  20.096  23.884  1.00  0.00           H  
ATOM   1009  C   VAL    66      24.595  19.121  27.767  1.00  0.00           C  
ATOM   1010  O   VAL    66      24.072  19.829  28.573  1.00  0.00           O  
ATOM   1011  N   GLY    67      25.324  18.002  28.090  1.00  0.00           N  
ATOM   1012  H   GLY    67      25.871  17.436  27.455  1.00  0.00           H  
ATOM   1013  CA  GLY    67      25.435  17.648  29.510  1.00  0.00           C  
ATOM   1014  HA2 GLY    67      24.487  17.713  30.039  1.00  0.00           H  
ATOM   1015  HA3 GLY    67      25.673  16.587  29.525  1.00  0.00           H  
ATOM   1016  C   GLY    67      26.539  18.468  30.182  1.00  0.00           C  
ATOM   1017  O   GLY    67      26.426  18.656  31.381  1.00  0.00           O  
ATOM   1018  N   SER    68      27.501  19.064  29.386  1.00  0.00           N  
ATOM   1019  H   SER    68      27.443  18.960  28.382  1.00  0.00           H  
ATOM   1020  CA  SER    68      28.449  20.089  29.810  1.00  0.00           C  
ATOM   1021  HA  SER    68      28.214  20.256  30.858  1.00  0.00           H  
ATOM   1022  CB  SER    68      29.886  19.475  29.839  1.00  0.00           C  
ATOM   1023  HB2 SER    68      30.245  19.228  28.843  1.00  0.00           H  
ATOM   1024  HB3 SER    68      30.521  20.209  30.330  1.00  0.00           H  
ATOM   1025  OG  SER    68      29.887  18.241  30.562  1.00  0.00           O  
ATOM   1026  HG  SER    68      29.398  17.619  30.001  1.00  0.00           H  
ATOM   1027  C   SER    68      28.611  21.327  28.981  1.00  0.00           C  
ATOM   1028  O   SER    68      29.112  22.303  29.509  1.00  0.00           O  
ATOM   1029  N   ASN    69      28.127  21.456  27.762  1.00  0.00           N  
ATOM   1030  H   ASN    69      28.048  20.626  27.190  1.00  0.00           H  
ATOM   1031  CA  ASN    69      27.941  22.746  27.060  1.00  0.00           C  
ATOM   1032  HA  ASN    69      28.184  23.573  27.723  1.00  0.00           H  
ATOM   1033  CB  ASN    69      28.944  22.783  25.920  1.00  0.00           C  
ATOM   1034  HB2 ASN    69      29.976  22.813  26.261  1.00  0.00           H  
ATOM   1035  HB3 ASN    69      28.897  21.904  25.280  1.00  0.00           H  
ATOM   1036  CG  ASN    69      28.768  23.979  24.972  1.00  0.00           C  
ATOM   1037  OD1 ASN    69      28.041  24.939  25.254  1.00  0.00           O  
ATOM   1038  ND2 ASN    69      29.288  23.879  23.801  1.00  0.00           N  
ATOM   1039 HD21 ASN    69      29.184  24.778  23.351  1.00  0.00           H  
ATOM   1040 HD22 ASN    69      30.038  23.245  23.561  1.00  0.00           H  
ATOM   1041  C   ASN    69      26.464  22.905  26.664  1.00  0.00           C  
ATOM   1042  O   ASN    69      26.024  22.410  25.631  1.00  0.00           O  
ATOM   1043  N   LYS    70      25.649  23.573  27.520  1.00  0.00           N  
ATOM   1044  H   LYS    70      26.038  24.057  28.317  1.00  0.00           H  
ATOM   1045  CA  LYS    70      24.192  23.764  27.195  1.00  0.00           C  
ATOM   1046  HA  LYS    70      23.911  22.766  26.868  1.00  0.00           H  
ATOM   1047  CB  LYS    70      23.606  24.304  28.477  1.00  0.00           C  
ATOM   1048  HB2 LYS    70      24.108  25.226  28.764  1.00  0.00           H  
ATOM   1049  HB3 LYS    70      22.625  24.729  28.276  1.00  0.00           H  
ATOM   1050  CG  LYS    70      23.758  23.297  29.658  1.00  0.00           C  
ATOM   1051  HG2 LYS    70      23.427  22.346  29.244  1.00  0.00           H  
ATOM   1052  HG3 LYS    70      24.819  23.209  29.882  1.00  0.00           H  
ATOM   1053  CD  LYS    70      22.862  23.687  30.797  1.00  0.00           C  
ATOM   1054  HD2 LYS    70      21.790  23.583  30.646  1.00  0.00           H  
ATOM   1055  HD3 LYS    70      23.160  23.059  31.634  1.00  0.00           H  
ATOM   1056  CE  LYS    70      23.059  25.126  31.265  1.00  0.00           C  
ATOM   1057  HE2 LYS    70      24.110  25.375  31.391  1.00  0.00           H  
ATOM   1058  HE3 LYS    70      22.526  25.715  30.523  1.00  0.00           H  
ATOM   1059  NZ  LYS    70      22.276  25.320  32.556  1.00  0.00           N  
ATOM   1060  HZ1 LYS    70      21.245  25.278  32.470  1.00  0.00           H  
ATOM   1061  HZ2 LYS    70      22.560  24.767  33.385  1.00  0.00           H  
ATOM   1062  HZ3 LYS    70      22.477  26.292  32.853  1.00  0.00           H  
ATOM   1063  C   LYS    70      23.948  24.765  26.014  1.00  0.00           C  
ATOM   1064  O   LYS    70      22.824  24.762  25.540  1.00  0.00           O  
ATOM   1065  N   GLY    71      24.976  25.473  25.491  1.00  0.00           N  
ATOM   1066  H   GLY    71      25.918  25.203  25.741  1.00  0.00           H  
ATOM   1067  CA  GLY    71      24.824  26.128  24.226  1.00  0.00           C  
ATOM   1068  HA2 GLY    71      23.800  26.487  24.167  1.00  0.00           H  
ATOM   1069  HA3 GLY    71      25.473  27.000  24.253  1.00  0.00           H  
ATOM   1070  C   GLY    71      24.943  25.279  22.933  1.00  0.00           C  
ATOM   1071  O   GLY    71      24.956  25.844  21.867  1.00  0.00           O  
ATOM   1072  N   ALA    72      25.185  23.945  22.995  1.00  0.00           N  
ATOM   1073  H   ALA    72      25.411  23.456  23.851  1.00  0.00           H  
ATOM   1074  CA  ALA    72      25.508  23.188  21.787  1.00  0.00           C  
ATOM   1075  HA  ALA    72      25.912  23.777  20.967  1.00  0.00           H  
ATOM   1076  CB  ALA    72      26.589  22.167  22.214  1.00  0.00           C  
ATOM   1077  HB1 ALA    72      27.506  22.660  22.531  1.00  0.00           H  
ATOM   1078  HB2 ALA    72      26.199  21.464  22.947  1.00  0.00           H  
ATOM   1079  HB3 ALA    72      26.818  21.609  21.309  1.00  0.00           H  
ATOM   1080  C   ALA    72      24.207  22.625  21.137  1.00  0.00           C  
ATOM   1081  O   ALA    72      23.942  21.442  21.113  1.00  0.00           O  
ATOM   1082  N   ILE    73      23.293  23.610  20.757  1.00  0.00           N  
ATOM   1083  H   ILE    73      23.406  24.560  21.082  1.00  0.00           H  
ATOM   1084  CA  ILE    73      21.991  23.222  20.346  1.00  0.00           C  
ATOM   1085  HA  ILE    73      21.866  22.158  20.156  1.00  0.00           H  
ATOM   1086  CB  ILE    73      20.971  23.543  21.504  1.00  0.00           C  
ATOM   1087  HB  ILE    73      20.011  23.109  21.231  1.00  0.00           H  
ATOM   1088  CG2 ILE    73      21.372  22.763  22.781  1.00  0.00           C  
ATOM   1089 HG21 ILE    73      21.665  21.748  22.519  1.00  0.00           H  
ATOM   1090 HG22 ILE    73      22.133  23.302  23.343  1.00  0.00           H  
ATOM   1091 HG23 ILE    73      20.443  22.768  23.346  1.00  0.00           H  
ATOM   1092  CG1 ILE    73      20.771  25.013  21.808  1.00  0.00           C  
ATOM   1093 HG12 ILE    73      21.641  25.457  22.287  1.00  0.00           H  
ATOM   1094 HG13 ILE    73      20.684  25.528  20.854  1.00  0.00           H  
ATOM   1095  CD1 ILE    73      19.453  25.333  22.530  1.00  0.00           C  
ATOM   1096 HD11 ILE    73      19.445  24.873  23.516  1.00  0.00           H  
ATOM   1097 HD12 ILE    73      19.290  26.387  22.746  1.00  0.00           H  
ATOM   1098 HD13 ILE    73      18.517  25.022  22.071  1.00  0.00           H  
ATOM   1099  C   ILE    73      21.645  23.760  19.016  1.00  0.00           C  
ATOM   1100  O   ILE    73      20.518  23.648  18.553  1.00  0.00           O  
ATOM   1101  N   ILE    74      22.685  24.152  18.286  1.00  0.00           N  
ATOM   1102  H   ILE    74      23.628  23.939  18.581  1.00  0.00           H  
ATOM   1103  CA  ILE    74      22.567  24.973  17.095  1.00  0.00           C  
ATOM   1104  HA  ILE    74      21.629  25.510  17.215  1.00  0.00           H  
ATOM   1105  CB  ILE    74      23.724  26.009  16.931  1.00  0.00           C  
ATOM   1106  HB  ILE    74      24.632  25.466  16.678  1.00  0.00           H  
ATOM   1107  CG2 ILE    74      23.336  27.024  15.836  1.00  0.00           C  
ATOM   1108 HG21 ILE    74      24.186  27.661  15.597  1.00  0.00           H  
ATOM   1109 HG22 ILE    74      23.062  26.447  14.956  1.00  0.00           H  
ATOM   1110 HG23 ILE    74      22.441  27.528  16.195  1.00  0.00           H  
ATOM   1111  CG1 ILE    74      24.012  26.818  18.180  1.00  0.00           C  
ATOM   1112 HG12 ILE    74      23.154  27.432  18.447  1.00  0.00           H  
ATOM   1113 HG13 ILE    74      24.221  26.139  19.004  1.00  0.00           H  
ATOM   1114  CD1 ILE    74      25.211  27.730  18.064  1.00  0.00           C  
ATOM   1115 HD11 ILE    74      25.495  28.197  19.005  1.00  0.00           H  
ATOM   1116 HD12 ILE    74      26.058  27.144  17.714  1.00  0.00           H  
ATOM   1117 HD13 ILE    74      25.109  28.549  17.354  1.00  0.00           H  
ATOM   1118  C   ILE    74      22.502  23.979  15.950  1.00  0.00           C  
ATOM   1119  O   ILE    74      23.300  23.070  15.814  1.00  0.00           O  
ATOM   1120  N   GLY    75      21.545  24.242  15.095  1.00  0.00           N  
ATOM   1121  H   GLY    75      20.950  25.050  15.218  1.00  0.00           H  
ATOM   1122  CA  GLY    75      20.871  23.280  14.269  1.00  0.00           C  
ATOM   1123  HA2 GLY    75      20.407  23.715  13.387  1.00  0.00           H  
ATOM   1124  HA3 GLY    75      21.598  22.545  13.932  1.00  0.00           H  
ATOM   1125  C   GLY    75      19.857  22.362  14.925  1.00  0.00           C  
ATOM   1126  O   GLY    75      19.045  21.851  14.185  1.00  0.00           O  
ATOM   1127  N   LEU    76      19.892  22.110  16.248  1.00  0.00           N  
ATOM   1128  H   LEU    76      20.355  22.644  16.971  1.00  0.00           H  
ATOM   1129  CA  LEU    76      19.096  21.000  16.798  1.00  0.00           C  
ATOM   1130  HA  LEU    76      18.820  20.383  15.946  1.00  0.00           H  
ATOM   1131  CB  LEU    76      19.975  20.286  17.815  1.00  0.00           C  
ATOM   1132  HB2 LEU    76      19.948  20.906  18.708  1.00  0.00           H  
ATOM   1133  HB3 LEU    76      19.564  19.321  18.106  1.00  0.00           H  
ATOM   1134  CG  LEU    76      21.463  20.092  17.463  1.00  0.00           C  
ATOM   1135  HG  LEU    76      21.930  21.074  17.505  1.00  0.00           H  
ATOM   1136  CD1 LEU    76      22.326  19.277  18.452  1.00  0.00           C  
ATOM   1137 HD11 LEU    76      23.358  19.515  18.200  1.00  0.00           H  
ATOM   1138 HD12 LEU    76      22.266  19.790  19.410  1.00  0.00           H  
ATOM   1139 HD13 LEU    76      22.048  18.243  18.645  1.00  0.00           H  
ATOM   1140  CD2 LEU    76      21.655  19.456  16.084  1.00  0.00           C  
ATOM   1141 HD21 LEU    76      22.669  19.087  15.944  1.00  0.00           H  
ATOM   1142 HD22 LEU    76      20.975  18.617  15.946  1.00  0.00           H  
ATOM   1143 HD23 LEU    76      21.576  20.203  15.297  1.00  0.00           H  
ATOM   1144  C   LEU    76      17.764  21.521  17.308  1.00  0.00           C  
ATOM   1145  O   LEU    76      16.721  20.959  16.999  1.00  0.00           O  
ATOM   1146  N   MET    77      17.722  22.621  18.068  1.00  0.00           N  
ATOM   1147  H   MET    77      18.623  22.867  18.457  1.00  0.00           H  
ATOM   1148  CA  MET    77      16.514  23.225  18.714  1.00  0.00           C  
ATOM   1149  HA  MET    77      15.599  22.710  18.432  1.00  0.00           H  
ATOM   1150  CB  MET    77      16.522  23.115  20.221  1.00  0.00           C  
ATOM   1151  HB2 MET    77      17.415  23.693  20.451  1.00  0.00           H  
ATOM   1152  HB3 MET    77      15.629  23.627  20.574  1.00  0.00           H  
ATOM   1153  CG  MET    77      16.451  21.669  20.685  1.00  0.00           C  
ATOM   1154  HG2 MET    77      16.019  21.618  21.682  1.00  0.00           H  
ATOM   1155  HG3 MET    77      15.926  21.025  19.983  1.00  0.00           H  
ATOM   1156  SD  MET    77      18.161  20.976  20.872  1.00  0.00           S  
ATOM   1157  CE  MET    77      17.853  19.164  21.025  1.00  0.00           C  
ATOM   1158  HE1 MET    77      16.850  18.978  21.401  1.00  0.00           H  
ATOM   1159  HE2 MET    77      17.856  18.632  20.076  1.00  0.00           H  
ATOM   1160  HE3 MET    77      18.604  18.773  21.708  1.00  0.00           H  
ATOM   1161  C   MET    77      16.378  24.684  18.232  1.00  0.00           C  
ATOM   1162  O   MET    77      15.372  25.307  18.563  1.00  0.00           O  
ATOM   1163  N   VAL    78      17.366  25.154  17.455  1.00  0.00           N  
ATOM   1164  H   VAL    78      17.961  24.472  17.004  1.00  0.00           H  
ATOM   1165  CA  VAL    78      17.512  26.481  16.970  1.00  0.00           C  
ATOM   1166  HA  VAL    78      16.496  26.865  16.917  1.00  0.00           H  
ATOM   1167  CB  VAL    78      18.410  27.270  17.968  1.00  0.00           C  
ATOM   1168  HB  VAL    78      19.435  26.926  17.844  1.00  0.00           H  
ATOM   1169  CG1 VAL    78      18.297  28.766  17.713  1.00  0.00           C  
ATOM   1170 HG11 VAL    78      18.819  29.304  18.503  1.00  0.00           H  
ATOM   1171 HG12 VAL    78      18.618  28.977  16.695  1.00  0.00           H  
ATOM   1172 HG13 VAL    78      17.243  29.027  17.786  1.00  0.00           H  
ATOM   1173  CG2 VAL    78      18.280  26.986  19.362  1.00  0.00           C  
ATOM   1174 HG21 VAL    78      18.662  25.979  19.516  1.00  0.00           H  
ATOM   1175 HG22 VAL    78      18.960  27.582  19.968  1.00  0.00           H  
ATOM   1176 HG23 VAL    78      17.324  27.142  19.858  1.00  0.00           H  
ATOM   1177  C   VAL    78      18.151  26.415  15.552  1.00  0.00           C  
ATOM   1178  O   VAL    78      18.958  25.536  15.326  1.00  0.00           O  
ATOM   1179  N   GLY    79      17.745  27.247  14.591  1.00  0.00           N  
ATOM   1180  H   GLY    79      17.082  28.000  14.716  1.00  0.00           H  
ATOM   1181  CA  GLY    79      18.550  27.389  13.398  1.00  0.00           C  
ATOM   1182  HA2 GLY    79      19.618  27.316  13.589  1.00  0.00           H  
ATOM   1183  HA3 GLY    79      18.345  26.567  12.716  1.00  0.00           H  
ATOM   1184  C   GLY    79      18.182  28.705  12.680  1.00  0.00           C  
ATOM   1185  O   GLY    79      17.951  29.674  13.341  1.00  0.00           O  
ATOM   1186  N   GLY    80      18.184  28.634  11.328  1.00  0.00           N  
ATOM   1187  H   GLY    80      18.425  27.824  10.773  1.00  0.00           H  
ATOM   1188  CA  GLY    80      17.792  29.806  10.586  1.00  0.00           C  
ATOM   1189  HA2 GLY    80      17.515  29.504   9.579  1.00  0.00           H  
ATOM   1190  HA3 GLY    80      16.841  30.173  10.964  1.00  0.00           H  
ATOM   1191  C   GLY    80      18.862  30.960  10.649  1.00  0.00           C  
ATOM   1192  O   GLY    80      20.042  30.751  10.281  1.00  0.00           O  
ATOM   1193  N   VAL    81      18.371  32.193  11.072  1.00  0.00           N  
ATOM   1194  H   VAL    81      17.409  32.286  11.367  1.00  0.00           H  
ATOM   1195  CA  VAL    81      19.260  33.335  11.102  1.00  0.00           C  
ATOM   1196  HA  VAL    81      19.675  33.655  10.148  1.00  0.00           H  
ATOM   1197  CB  VAL    81      18.500  34.555  11.458  1.00  0.00           C  
ATOM   1198  HB  VAL    81      19.181  35.402  11.415  1.00  0.00           H  
ATOM   1199  CG1 VAL    81      17.455  34.890  10.344  1.00  0.00           C  
ATOM   1200 HG11 VAL    81      17.018  35.882  10.439  1.00  0.00           H  
ATOM   1201 HG12 VAL    81      17.995  35.053   9.413  1.00  0.00           H  
ATOM   1202 HG13 VAL    81      16.682  34.128  10.266  1.00  0.00           H  
ATOM   1203  CG2 VAL    81      17.824  34.617  12.841  1.00  0.00           C  
ATOM   1204 HG21 VAL    81      17.118  33.803  12.990  1.00  0.00           H  
ATOM   1205 HG22 VAL    81      18.581  34.387  13.589  1.00  0.00           H  
ATOM   1206 HG23 VAL    81      17.203  35.493  13.018  1.00  0.00           H  
ATOM   1207  C   VAL    81      20.474  33.201  12.013  1.00  0.00           C  
ATOM   1208  O   VAL    81      21.359  34.030  11.924  1.00  0.00           O  
ATOM   1209  N   VAL    82      20.403  32.134  12.885  1.00  0.00           N  
ATOM   1210  H   VAL    82      19.528  31.693  13.133  1.00  0.00           H  
ATOM   1211  CA  VAL    82      21.451  31.857  13.934  1.00  0.00           C  
ATOM   1212  HA  VAL    82      21.792  32.807  14.341  1.00  0.00           H  
ATOM   1213  CB  VAL    82      20.798  31.164  15.093  1.00  0.00           C  
ATOM   1214  HB  VAL    82      20.160  30.354  14.748  1.00  0.00           H  
ATOM   1215  CG1 VAL    82      21.727  30.481  16.197  1.00  0.00           C  
ATOM   1216 HG11 VAL    82      22.410  31.259  16.532  1.00  0.00           H  
ATOM   1217 HG12 VAL    82      21.168  30.077  17.039  1.00  0.00           H  
ATOM   1218 HG13 VAL    82      22.386  29.725  15.775  1.00  0.00           H  
ATOM   1219  CG2 VAL    82      19.968  32.108  15.831  1.00  0.00           C  
ATOM   1220 HG21 VAL    82      20.582  32.746  16.464  1.00  0.00           H  
ATOM   1221 HG22 VAL    82      19.263  32.674  15.226  1.00  0.00           H  
ATOM   1222 HG23 VAL    82      19.390  31.621  16.614  1.00  0.00           H  
ATOM   1223  C   VAL    82      22.614  31.020  13.349  1.00  0.00           C  
ATOM   1224  O   VAL    82      23.594  30.968  13.998  1.00  0.00           O  
ATOM   1225  N   ILE    83      22.462  30.489  12.115  1.00  0.00           N  
ATOM   1226  H   ILE    83      21.624  30.642  11.571  1.00  0.00           H  
ATOM   1227  CA  ILE    83      23.461  29.695  11.454  1.00  0.00           C  
ATOM   1228  HA  ILE    83      23.978  29.104  12.207  1.00  0.00           H  
ATOM   1229  CB  ILE    83      22.782  28.700  10.516  1.00  0.00           C  
ATOM   1230  HB  ILE    83      22.176  29.300   9.839  1.00  0.00           H  
ATOM   1231  CG2 ILE    83      23.771  27.890   9.605  1.00  0.00           C  
ATOM   1232 HG21 ILE    83      24.194  28.461   8.781  1.00  0.00           H  
ATOM   1233 HG22 ILE    83      24.690  27.727  10.164  1.00  0.00           H  
ATOM   1234 HG23 ILE    83      23.282  27.055   9.107  1.00  0.00           H  
ATOM   1235  CG1 ILE    83      21.818  27.788  11.360  1.00  0.00           C  
ATOM   1236 HG12 ILE    83      22.254  27.419  12.286  1.00  0.00           H  
ATOM   1237 HG13 ILE    83      21.028  28.498  11.596  1.00  0.00           H  
ATOM   1238  CD1 ILE    83      21.014  26.777  10.562  1.00  0.00           C  
ATOM   1239 HD11 ILE    83      20.314  27.272   9.892  1.00  0.00           H  
ATOM   1240 HD12 ILE    83      21.610  26.113   9.938  1.00  0.00           H  
ATOM   1241 HD13 ILE    83      20.445  26.198  11.286  1.00  0.00           H  
ATOM   1242  C   ILE    83      24.371  30.661  10.690  1.00  0.00           C  
ATOM   1243  O   ILE    83      23.868  31.455   9.917  1.00  0.00           O  
ATOM   1244  N   ALA    84      25.710  30.497  10.816  1.00  0.00           N  
ATOM   1245  H   ALA    84      26.118  29.826  11.454  1.00  0.00           H  
ATOM   1246  CA  ALA    84      26.633  31.359  10.045  1.00  0.00           C  
ATOM   1247  HA  ALA    84      26.139  32.286   9.762  1.00  0.00           H  
ATOM   1248  CB  ALA    84      27.931  31.624  10.818  1.00  0.00           C  
ATOM   1249  HB1 ALA    84      28.484  32.364  10.243  1.00  0.00           H  
ATOM   1250  HB2 ALA    84      27.726  32.050  11.798  1.00  0.00           H  
ATOM   1251  HB3 ALA    84      28.463  30.676  10.875  1.00  0.00           H  
ATOM   1252  C   ALA    84      26.889  30.706   8.744  1.00  0.00           C  
ATOM   1253  O   ALA    84      27.165  29.493   8.674  1.00  0.00           O  
ATOM   1254  OXT ALA    84      26.976  31.433   7.728  1.00  0.00           O  
TER    1255      ALA    84 
END   
