# Supplementary material for: Exploring Structural Insights of Aβ42 and α-Synuclein Monomers and Heterodimer: A Comparative Study Using Implicit and Explicit Solvent Simulations
Source: J Phys Chem B. 2024 May 3;128(19):4655–69. doi: 10.1021/acs.jpcb.4c00503 (PMC11103699; doi:10.1021/acs.jpcb.4c00503)
Supplement: Supplementary file 3 — jp4c00503_si_003.zip [file jp4c00503_si_003.zip › rep/9_ab42_dimer_2_FINAL5.pdb]

CRYST1   67.051   60.560   66.351  90.00  90.00  90.00               1
ATOM      1  N   ASP     1      39.895  70.846   1.307  1.00  0.00           N  
ATOM      2  H1  ASP     1      39.675  69.909   1.690  1.00  0.00           H  
ATOM      3  H2  ASP     1      40.521  70.726   0.491  1.00  0.00           H  
ATOM      4  H3  ASP     1      38.959  71.168   1.001  1.00  0.00           H  
ATOM      5  CA  ASP     1      40.593  71.736   2.347  1.00  0.00           C  
ATOM      6  HA  ASP     1      40.753  72.622   1.737  1.00  0.00           H  
ATOM      7  CB  ASP     1      39.833  72.075   3.596  1.00  0.00           C  
ATOM      8  HB2 ASP     1      39.849  71.190   4.229  1.00  0.00           H  
ATOM      9  HB3 ASP     1      40.403  72.757   4.224  1.00  0.00           H  
ATOM     10  CG  ASP     1      38.434  72.566   3.459  1.00  0.00           C  
ATOM     11  OD1 ASP     1      37.922  72.534   2.306  1.00  0.00           O  
ATOM     12  OD2 ASP     1      37.915  72.974   4.538  1.00  0.00           O  
ATOM     13  C   ASP     1      42.005  71.336   2.656  1.00  0.00           C  
ATOM     14  O   ASP     1      42.335  70.407   3.419  1.00  0.00           O  
ATOM     15  N   ALA     2      42.970  71.992   1.993  1.00  0.00           N  
ATOM     16  H   ALA     2      42.774  72.891   1.575  1.00  0.00           H  
ATOM     17  CA  ALA     2      44.386  71.591   1.988  1.00  0.00           C  
ATOM     18  HA  ALA     2      44.483  70.524   1.800  1.00  0.00           H  
ATOM     19  CB  ALA     2      45.200  72.044   0.733  1.00  0.00           C  
ATOM     20  HB1 ALA     2      44.747  71.793  -0.224  1.00  0.00           H  
ATOM     21  HB2 ALA     2      45.192  73.132   0.763  1.00  0.00           H  
ATOM     22  HB3 ALA     2      46.225  71.678   0.749  1.00  0.00           H  
ATOM     23  C   ALA     2      45.138  71.962   3.293  1.00  0.00           C  
ATOM     24  O   ALA     2      46.252  71.502   3.520  1.00  0.00           O  
ATOM     25  N   GLU     3      44.454  72.666   4.255  1.00  0.00           N  
ATOM     26  H   GLU     3      43.450  72.707   4.141  1.00  0.00           H  
ATOM     27  CA  GLU     3      45.076  73.196   5.517  1.00  0.00           C  
ATOM     28  HA  GLU     3      46.144  73.005   5.446  1.00  0.00           H  
ATOM     29  CB  GLU     3      44.833  74.723   5.438  1.00  0.00           C  
ATOM     30  HB2 GLU     3      45.597  75.263   4.881  1.00  0.00           H  
ATOM     31  HB3 GLU     3      43.834  74.898   5.044  1.00  0.00           H  
ATOM     32  CG  GLU     3      44.853  75.468   6.777  1.00  0.00           C  
ATOM     33  HG2 GLU     3      44.434  76.472   6.768  1.00  0.00           H  
ATOM     34  HG3 GLU     3      44.116  75.116   7.497  1.00  0.00           H  
ATOM     35  CD  GLU     3      46.214  75.423   7.473  1.00  0.00           C  
ATOM     36  OE1 GLU     3      47.099  76.236   7.229  1.00  0.00           O  
ATOM     37  OE2 GLU     3      46.450  74.505   8.271  1.00  0.00           O  
ATOM     38  C   GLU     3      44.462  72.456   6.644  1.00  0.00           C  
ATOM     39  O   GLU     3      43.288  72.622   6.943  1.00  0.00           O  
ATOM     40  N   PHE     4      45.211  71.548   7.403  1.00  0.00           N  
ATOM     41  H   PHE     4      46.212  71.414   7.362  1.00  0.00           H  
ATOM     42  CA  PHE     4      44.563  70.767   8.418  1.00  0.00           C  
ATOM     43  HA  PHE     4      43.822  70.212   7.848  1.00  0.00           H  
ATOM     44  CB  PHE     4      45.570  69.935   9.073  1.00  0.00           C  
ATOM     45  HB2 PHE     4      46.145  69.276   8.425  1.00  0.00           H  
ATOM     46  HB3 PHE     4      46.375  70.503   9.536  1.00  0.00           H  
ATOM     47  CG  PHE     4      44.979  68.920  10.076  1.00  0.00           C  
ATOM     48  CD1 PHE     4      44.795  69.239  11.378  1.00  0.00           C  
ATOM     49  HD1 PHE     4      45.248  70.122  11.812  1.00  0.00           H  
ATOM     50  CE1 PHE     4      44.067  68.406  12.211  1.00  0.00           C  
ATOM     51  HE1 PHE     4      44.098  68.657  13.264  1.00  0.00           H  
ATOM     52  CZ  PHE     4      43.435  67.255  11.817  1.00  0.00           C  
ATOM     53  HZ  PHE     4      42.690  66.704  12.378  1.00  0.00           H  
ATOM     54  CE2 PHE     4      43.601  66.965  10.446  1.00  0.00           C  
ATOM     55  HE2 PHE     4      43.194  66.039  10.058  1.00  0.00           H  
ATOM     56  CD2 PHE     4      44.330  67.788   9.597  1.00  0.00           C  
ATOM     57  HD2 PHE     4      44.413  67.609   8.531  1.00  0.00           H  
ATOM     58  C   PHE     4      43.914  71.556   9.540  1.00  0.00           C  
ATOM     59  O   PHE     4      42.835  71.113  10.022  1.00  0.00           O  
ATOM     60  N   ARG     5      44.460  72.764   9.814  1.00  0.00           N  
ATOM     61  H   ARG     5      45.233  73.153   9.290  1.00  0.00           H  
ATOM     62  CA  ARG     5      43.806  73.620  10.885  1.00  0.00           C  
ATOM     63  HA  ARG     5      43.666  72.964  11.741  1.00  0.00           H  
ATOM     64  CB  ARG     5      44.642  74.866  11.193  1.00  0.00           C  
ATOM     65  HB2 ARG     5      44.753  75.487  10.307  1.00  0.00           H  
ATOM     66  HB3 ARG     5      44.085  75.478  11.900  1.00  0.00           H  
ATOM     67  CG  ARG     5      45.998  74.428  11.824  1.00  0.00           C  
ATOM     68  HG2 ARG     5      45.830  73.700  12.615  1.00  0.00           H  
ATOM     69  HG3 ARG     5      46.726  74.098  11.086  1.00  0.00           H  
ATOM     70  CD  ARG     5      46.693  75.591  12.592  1.00  0.00           C  
ATOM     71  HD2 ARG     5      46.926  76.438  11.951  1.00  0.00           H  
ATOM     72  HD3 ARG     5      46.050  75.941  13.396  1.00  0.00           H  
ATOM     73  NE  ARG     5      48.040  75.144  13.032  1.00  0.00           N  
ATOM     74  HE  ARG     5      48.228  74.143  12.959  1.00  0.00           H  
ATOM     75  CZ  ARG     5      48.774  75.850  13.908  1.00  0.00           C  
ATOM     76  NH1 ARG     5      48.435  77.076  14.299  1.00  0.00           N  
ATOM     77 HH11 ARG     5      47.447  77.330  14.265  1.00  0.00           H  
ATOM     78 HH12 ARG     5      49.028  77.595  14.948  1.00  0.00           H  
ATOM     79  NH2 ARG     5      49.849  75.354  14.611  1.00  0.00           N  
ATOM     80 HH21 ARG     5      50.158  74.400  14.417  1.00  0.00           H  
ATOM     81 HH22 ARG     5      50.162  75.757  15.496  1.00  0.00           H  
ATOM     82  C   ARG     5      42.484  74.207  10.379  1.00  0.00           C  
ATOM     83  O   ARG     5      41.602  74.475  11.238  1.00  0.00           O  
ATOM     84  N   HID     6      42.270  74.405   9.021  1.00  0.00           N  
ATOM     85  H   HID     6      43.043  74.165   8.415  1.00  0.00           H  
ATOM     86  CA  HID     6      40.978  74.696   8.412  1.00  0.00           C  
ATOM     87  HA  HID     6      40.372  75.401   8.976  1.00  0.00           H  
ATOM     88  CB  HID     6      41.166  75.331   7.040  1.00  0.00           C  
ATOM     89  HB2 HID     6      41.836  76.188   7.074  1.00  0.00           H  
ATOM     90  HB3 HID     6      41.504  74.555   6.356  1.00  0.00           H  
ATOM     91  CG  HID     6      39.920  75.946   6.581  1.00  0.00           C  
ATOM     92  ND1 HID     6      38.950  75.350   5.798  1.00  0.00           N  
ATOM     93  HD1 HID     6      38.988  74.455   5.297  1.00  0.00           H  
ATOM     94  CE1 HID     6      37.969  76.314   5.674  1.00  0.00           C  
ATOM     95  HE1 HID     6      36.991  76.119   5.265  1.00  0.00           H  
ATOM     96  NE2 HID     6      38.267  77.484   6.233  1.00  0.00           N  
ATOM     97  CD2 HID     6      39.560  77.285   6.733  1.00  0.00           C  
ATOM     98  HD2 HID     6      40.022  77.958   7.452  1.00  0.00           H  
ATOM     99  C   HID     6      40.073  73.451   8.328  1.00  0.00           C  
ATOM    100  O   HID     6      38.926  73.573   8.699  1.00  0.00           O  
ATOM    101  N   ASP     7      40.632  72.237   8.022  1.00  0.00           N  
ATOM    102  H   ASP     7      41.559  72.249   7.618  1.00  0.00           H  
ATOM    103  CA  ASP     7      39.931  70.965   7.855  1.00  0.00           C  
ATOM    104  HA  ASP     7      39.089  71.216   7.213  1.00  0.00           H  
ATOM    105  CB  ASP     7      40.835  69.922   7.231  1.00  0.00           C  
ATOM    106  HB2 ASP     7      41.510  70.394   6.521  1.00  0.00           H  
ATOM    107  HB3 ASP     7      41.485  69.514   8.002  1.00  0.00           H  
ATOM    108  CG  ASP     7      40.055  68.794   6.514  1.00  0.00           C  
ATOM    109  OD1 ASP     7      40.679  67.746   6.269  1.00  0.00           O  
ATOM    110  OD2 ASP     7      38.848  68.945   6.081  1.00  0.00           O  
ATOM    111  C   ASP     7      39.445  70.412   9.177  1.00  0.00           C  
ATOM    112  O   ASP     7      38.461  69.629   9.197  1.00  0.00           O  
ATOM    113  N   SER     8      40.132  70.764  10.291  1.00  0.00           N  
ATOM    114  H   SER     8      41.049  71.187  10.231  1.00  0.00           H  
ATOM    115  CA  SER     8      39.725  70.350  11.671  1.00  0.00           C  
ATOM    116  HA  SER     8      38.914  69.626  11.650  1.00  0.00           H  
ATOM    117  CB  SER     8      40.870  69.842  12.474  1.00  0.00           C  
ATOM    118  HB2 SER     8      40.708  69.694  13.539  1.00  0.00           H  
ATOM    119  HB3 SER     8      41.299  68.949  12.026  1.00  0.00           H  
ATOM    120  OG  SER     8      41.837  70.865  12.531  1.00  0.00           O  
ATOM    121  HG  SER     8      42.282  70.848  11.670  1.00  0.00           H  
ATOM    122  C   SER     8      39.113  71.519  12.428  1.00  0.00           C  
ATOM    123  O   SER     8      38.616  71.289  13.502  1.00  0.00           O  
ATOM    124  N   GLY     9      39.125  72.765  11.930  1.00  0.00           N  
ATOM    125  H   GLY     9      39.679  72.989  11.114  1.00  0.00           H  
ATOM    126  CA  GLY     9      38.106  73.782  12.335  1.00  0.00           C  
ATOM    127  HA2 GLY     9      37.883  74.414  11.479  1.00  0.00           H  
ATOM    128  HA3 GLY     9      37.189  73.357  12.737  1.00  0.00           H  
ATOM    129  C   GLY     9      38.859  74.689  13.421  1.00  0.00           C  
ATOM    130  O   GLY     9      38.282  75.494  14.163  1.00  0.00           O  
ATOM    131  N   TYR    10      40.121  74.374  13.658  1.00  0.00           N  
ATOM    132  H   TYR    10      40.553  73.644  13.108  1.00  0.00           H  
ATOM    133  CA  TYR    10      40.943  75.054  14.610  1.00  0.00           C  
ATOM    134  HA  TYR    10      40.459  74.907  15.573  1.00  0.00           H  
ATOM    135  CB  TYR    10      42.360  74.543  14.692  1.00  0.00           C  
ATOM    136  HB2 TYR    10      42.475  73.482  14.483  1.00  0.00           H  
ATOM    137  HB3 TYR    10      42.889  75.024  13.872  1.00  0.00           H  
ATOM    138  CG  TYR    10      43.105  74.875  15.945  1.00  0.00           C  
ATOM    139  CD1 TYR    10      42.809  74.215  17.072  1.00  0.00           C  
ATOM    140  HD1 TYR    10      42.088  73.414  16.958  1.00  0.00           H  
ATOM    141  CE1 TYR    10      43.512  74.598  18.253  1.00  0.00           C  
ATOM    142  HE1 TYR    10      43.304  74.091  19.187  1.00  0.00           H  
ATOM    143  CZ  TYR    10      44.476  75.641  18.324  1.00  0.00           C  
ATOM    144  OH  TYR    10      44.883  76.125  19.479  1.00  0.00           O  
ATOM    145  HH  TYR    10      45.456  76.890  19.315  1.00  0.00           H  
ATOM    146  CE2 TYR    10      44.682  76.314  17.115  1.00  0.00           C  
ATOM    147  HE2 TYR    10      45.416  77.103  17.001  1.00  0.00           H  
ATOM    148  CD2 TYR    10      44.056  75.909  15.948  1.00  0.00           C  
ATOM    149  HD2 TYR    10      44.185  76.577  15.105  1.00  0.00           H  
ATOM    150  C   TYR    10      41.049  76.522  14.338  1.00  0.00           C  
ATOM    151  O   TYR    10      40.937  77.324  15.229  1.00  0.00           O  
ATOM    152  N   GLU    11      41.289  76.923  13.119  1.00  0.00           N  
ATOM    153  H   GLU    11      41.240  76.200  12.414  1.00  0.00           H  
ATOM    154  CA  GLU    11      41.541  78.305  12.691  1.00  0.00           C  
ATOM    155  HA  GLU    11      42.070  78.708  13.551  1.00  0.00           H  
ATOM    156  CB  GLU    11      42.385  78.346  11.419  1.00  0.00           C  
ATOM    157  HB2 GLU    11      43.325  77.823  11.587  1.00  0.00           H  
ATOM    158  HB3 GLU    11      41.848  77.859  10.608  1.00  0.00           H  
ATOM    159  CG  GLU    11      42.828  79.679  10.903  1.00  0.00           C  
ATOM    160  HG2 GLU    11      43.311  79.521   9.940  1.00  0.00           H  
ATOM    161  HG3 GLU    11      41.961  80.313  10.732  1.00  0.00           H  
ATOM    162  CD  GLU    11      43.716  80.391  11.867  1.00  0.00           C  
ATOM    163  OE1 GLU    11      44.597  79.775  12.562  1.00  0.00           O  
ATOM    164  OE2 GLU    11      43.597  81.663  11.825  1.00  0.00           O  
ATOM    165  C   GLU    11      40.256  79.109  12.571  1.00  0.00           C  
ATOM    166  O   GLU    11      40.239  80.333  12.640  1.00  0.00           O  
ATOM    167  N   VAL    12      39.169  78.406  12.467  1.00  0.00           N  
ATOM    168  H   VAL    12      39.305  77.443  12.189  1.00  0.00           H  
ATOM    169  CA  VAL    12      37.914  79.175  12.572  1.00  0.00           C  
ATOM    170  HA  VAL    12      37.920  80.154  12.098  1.00  0.00           H  
ATOM    171  CB  VAL    12      36.771  78.366  11.939  1.00  0.00           C  
ATOM    172  HB  VAL    12      36.818  77.459  12.537  1.00  0.00           H  
ATOM    173  CG1 VAL    12      35.390  78.963  11.999  1.00  0.00           C  
ATOM    174 HG11 VAL    12      35.150  79.804  11.352  1.00  0.00           H  
ATOM    175 HG12 VAL    12      34.579  78.248  12.124  1.00  0.00           H  
ATOM    176 HG13 VAL    12      35.269  79.501  12.937  1.00  0.00           H  
ATOM    177  CG2 VAL    12      37.132  77.994  10.490  1.00  0.00           C  
ATOM    178 HG21 VAL    12      37.282  78.882   9.879  1.00  0.00           H  
ATOM    179 HG22 VAL    12      38.056  77.419  10.473  1.00  0.00           H  
ATOM    180 HG23 VAL    12      36.353  77.385  10.036  1.00  0.00           H  
ATOM    181  C   VAL    12      37.515  79.429  14.032  1.00  0.00           C  
ATOM    182  O   VAL    12      37.031  80.523  14.405  1.00  0.00           O  
ATOM    183  N   HID    13      37.824  78.435  14.896  1.00  0.00           N  
ATOM    184  H   HID    13      38.216  77.520  14.713  1.00  0.00           H  
ATOM    185  CA  HID    13      37.364  78.708  16.323  1.00  0.00           C  
ATOM    186  HA  HID    13      36.390  79.191  16.289  1.00  0.00           H  
ATOM    187  CB  HID    13      37.261  77.399  16.894  1.00  0.00           C  
ATOM    188  HB2 HID    13      38.003  76.647  16.635  1.00  0.00           H  
ATOM    189  HB3 HID    13      37.343  77.563  17.967  1.00  0.00           H  
ATOM    190  CG  HID    13      35.923  76.706  16.744  1.00  0.00           C  
ATOM    191  ND1 HID    13      35.037  76.408  17.788  1.00  0.00           N  
ATOM    192  HD1 HID    13      35.189  76.468  18.801  1.00  0.00           H  
ATOM    193  CE1 HID    13      34.054  75.677  17.180  1.00  0.00           C  
ATOM    194  HE1 HID    13      33.133  75.447  17.691  1.00  0.00           H  
ATOM    195  NE2 HID    13      34.226  75.570  15.820  1.00  0.00           N  
ATOM    196  CD2 HID    13      35.411  76.191  15.592  1.00  0.00           C  
ATOM    197  HD2 HID    13      35.888  76.445  14.647  1.00  0.00           H  
ATOM    198  C   HID    13      38.417  79.626  16.928  1.00  0.00           C  
ATOM    199  O   HID    13      38.109  80.639  17.540  1.00  0.00           O  
ATOM    200  N   HID    14      39.726  79.293  16.714  1.00  0.00           N  
ATOM    201  H   HID    14      40.016  78.527  16.120  1.00  0.00           H  
ATOM    202  CA  HID    14      40.810  79.970  17.316  1.00  0.00           C  
ATOM    203  HA  HID    14      40.669  80.073  18.390  1.00  0.00           H  
ATOM    204  CB  HID    14      42.161  79.367  17.006  1.00  0.00           C  
ATOM    205  HB2 HID    14      42.107  78.280  17.022  1.00  0.00           H  
ATOM    206  HB3 HID    14      42.311  79.521  15.940  1.00  0.00           H  
ATOM    207  CG  HID    14      43.316  79.872  17.831  1.00  0.00           C  
ATOM    208  ND1 HID    14      44.370  80.760  17.422  1.00  0.00           N  
ATOM    209  HD1 HID    14      44.566  81.014  16.447  1.00  0.00           H  
ATOM    210  CE1 HID    14      45.169  80.970  18.447  1.00  0.00           C  
ATOM    211  HE1 HID    14      46.012  81.637  18.354  1.00  0.00           H  
ATOM    212  NE2 HID    14      44.754  80.286  19.536  1.00  0.00           N  
ATOM    213  CD2 HID    14      43.534  79.651  19.192  1.00  0.00           C  
ATOM    214  HD2 HID    14      42.773  79.207  19.832  1.00  0.00           H  
ATOM    215  C   HID    14      40.738  81.502  16.807  1.00  0.00           C  
ATOM    216  O   HID    14      41.111  82.428  17.538  1.00  0.00           O  
ATOM    217  N   GLN    15      40.101  81.915  15.620  1.00  0.00           N  
ATOM    218  H   GLN    15      39.854  81.200  14.949  1.00  0.00           H  
ATOM    219  CA  GLN    15      39.802  83.287  15.351  1.00  0.00           C  
ATOM    220  HA  GLN    15      40.760  83.745  15.117  1.00  0.00           H  
ATOM    221  CB  GLN    15      38.954  83.321  14.129  1.00  0.00           C  
ATOM    222  HB2 GLN    15      39.310  82.638  13.360  1.00  0.00           H  
ATOM    223  HB3 GLN    15      38.002  82.909  14.456  1.00  0.00           H  
ATOM    224  CG  GLN    15      38.538  84.658  13.543  1.00  0.00           C  
ATOM    225  HG2 GLN    15      37.915  84.408  12.686  1.00  0.00           H  
ATOM    226  HG3 GLN    15      38.047  85.322  14.252  1.00  0.00           H  
ATOM    227  CD  GLN    15      39.674  85.497  13.031  1.00  0.00           C  
ATOM    228  OE1 GLN    15      40.850  85.087  13.073  1.00  0.00           O  
ATOM    229  NE2 GLN    15      39.288  86.617  12.432  1.00  0.00           N  
ATOM    230 HE21 GLN    15      39.776  86.893  11.590  1.00  0.00           H  
ATOM    231 HE22 GLN    15      38.331  86.902  12.592  1.00  0.00           H  
ATOM    232  C   GLN    15      39.089  83.976  16.583  1.00  0.00           C  
ATOM    233  O   GLN    15      39.522  85.010  17.090  1.00  0.00           O  
ATOM    234  N   LYS    16      38.091  83.336  17.185  1.00  0.00           N  
ATOM    235  H   LYS    16      37.941  82.417  16.790  1.00  0.00           H  
ATOM    236  CA  LYS    16      37.259  83.834  18.285  1.00  0.00           C  
ATOM    237  HA  LYS    16      37.129  84.913  18.259  1.00  0.00           H  
ATOM    238  CB  LYS    16      35.861  83.148  18.261  1.00  0.00           C  
ATOM    239  HB2 LYS    16      35.989  82.067  18.240  1.00  0.00           H  
ATOM    240  HB3 LYS    16      35.211  83.311  19.119  1.00  0.00           H  
ATOM    241  CG  LYS    16      35.065  83.624  17.068  1.00  0.00           C  
ATOM    242  HG2 LYS    16      34.843  84.688  17.118  1.00  0.00           H  
ATOM    243  HG3 LYS    16      35.645  83.548  16.150  1.00  0.00           H  
ATOM    244  CD  LYS    16      33.754  82.903  16.941  1.00  0.00           C  
ATOM    245  HD2 LYS    16      33.958  81.847  16.775  1.00  0.00           H  
ATOM    246  HD3 LYS    16      33.164  82.893  17.855  1.00  0.00           H  
ATOM    247  CE  LYS    16      32.893  83.428  15.818  1.00  0.00           C  
ATOM    248  HE2 LYS    16      32.477  84.403  16.061  1.00  0.00           H  
ATOM    249  HE3 LYS    16      33.536  83.546  14.949  1.00  0.00           H  
ATOM    250  NZ  LYS    16      31.826  82.438  15.452  1.00  0.00           N  
ATOM    251  HZ1 LYS    16      32.211  81.522  15.158  1.00  0.00           H  
ATOM    252  HZ2 LYS    16      31.196  82.338  16.268  1.00  0.00           H  
ATOM    253  HZ3 LYS    16      31.234  82.884  14.728  1.00  0.00           H  
ATOM    254  C   LYS    16      37.960  83.505  19.618  1.00  0.00           C  
ATOM    255  O   LYS    16      37.645  84.209  20.544  1.00  0.00           O  
ATOM    256  N   LEU    17      38.817  82.465  19.790  1.00  0.00           N  
ATOM    257  H   LEU    17      39.108  81.943  18.975  1.00  0.00           H  
ATOM    258  CA  LEU    17      39.140  81.937  21.068  1.00  0.00           C  
ATOM    259  HA  LEU    17      38.247  81.761  21.663  1.00  0.00           H  
ATOM    260  CB  LEU    17      39.874  80.594  20.993  1.00  0.00           C  
ATOM    261  HB2 LEU    17      39.301  79.912  20.368  1.00  0.00           H  
ATOM    262  HB3 LEU    17      40.821  80.813  20.502  1.00  0.00           H  
ATOM    263  CG  LEU    17      39.958  79.901  22.384  1.00  0.00           C  
ATOM    264  HG  LEU    17      40.292  80.597  23.151  1.00  0.00           H  
ATOM    265  CD1 LEU    17      38.636  79.225  22.863  1.00  0.00           C  
ATOM    266 HD11 LEU    17      38.242  78.585  22.076  1.00  0.00           H  
ATOM    267 HD12 LEU    17      38.924  78.640  23.734  1.00  0.00           H  
ATOM    268 HD13 LEU    17      37.896  79.967  23.158  1.00  0.00           H  
ATOM    269  CD2 LEU    17      40.975  78.832  22.254  1.00  0.00           C  
ATOM    270 HD21 LEU    17      40.877  78.510  21.219  1.00  0.00           H  
ATOM    271 HD22 LEU    17      41.958  79.243  22.476  1.00  0.00           H  
ATOM    272 HD23 LEU    17      40.837  78.054  23.002  1.00  0.00           H  
ATOM    273  C   LEU    17      39.880  82.927  21.878  1.00  0.00           C  
ATOM    274  O   LEU    17      39.626  83.037  23.117  1.00  0.00           O  
ATOM    275  N   VAL    18      40.552  83.865  21.118  1.00  0.00           N  
ATOM    276  H   VAL    18      40.758  83.748  20.135  1.00  0.00           H  
ATOM    277  CA  VAL    18      41.298  84.981  21.774  1.00  0.00           C  
ATOM    278  HA  VAL    18      41.917  84.534  22.549  1.00  0.00           H  
ATOM    279  CB  VAL    18      42.270  85.656  20.695  1.00  0.00           C  
ATOM    280  HB  VAL    18      42.856  84.914  20.156  1.00  0.00           H  
ATOM    281  CG1 VAL    18      41.405  86.387  19.631  1.00  0.00           C  
ATOM    282 HG11 VAL    18      42.097  86.819  18.910  1.00  0.00           H  
ATOM    283 HG12 VAL    18      40.752  85.599  19.262  1.00  0.00           H  
ATOM    284 HG13 VAL    18      40.800  87.128  20.150  1.00  0.00           H  
ATOM    285  CG2 VAL    18      43.294  86.700  21.236  1.00  0.00           C  
ATOM    286 HG21 VAL    18      44.102  86.823  20.517  1.00  0.00           H  
ATOM    287 HG22 VAL    18      42.777  87.650  21.360  1.00  0.00           H  
ATOM    288 HG23 VAL    18      43.752  86.294  22.136  1.00  0.00           H  
ATOM    289  C   VAL    18      40.386  86.034  22.418  1.00  0.00           C  
ATOM    290  O   VAL    18      40.901  86.795  23.230  1.00  0.00           O  
ATOM    291  N   PHE    19      39.079  86.056  22.179  1.00  0.00           N  
ATOM    292  H   PHE    19      38.603  85.517  21.468  1.00  0.00           H  
ATOM    293  CA  PHE    19      38.178  86.845  23.051  1.00  0.00           C  
ATOM    294  HA  PHE    19      38.770  87.315  23.833  1.00  0.00           H  
ATOM    295  CB  PHE    19      37.508  87.920  22.342  1.00  0.00           C  
ATOM    296  HB2 PHE    19      36.880  88.415  23.080  1.00  0.00           H  
ATOM    297  HB3 PHE    19      38.222  88.679  22.028  1.00  0.00           H  
ATOM    298  CG  PHE    19      36.634  87.415  21.223  1.00  0.00           C  
ATOM    299  CD1 PHE    19      35.276  87.087  21.533  1.00  0.00           C  
ATOM    300  HD1 PHE    19      34.985  87.132  22.576  1.00  0.00           H  
ATOM    301  CE1 PHE    19      34.378  86.786  20.506  1.00  0.00           C  
ATOM    302  HE1 PHE    19      33.340  86.689  20.800  1.00  0.00           H  
ATOM    303  CZ  PHE    19      34.786  86.890  19.235  1.00  0.00           C  
ATOM    304  HZ  PHE    19      34.009  86.616  18.531  1.00  0.00           H  
ATOM    305  CE2 PHE    19      36.091  87.304  18.885  1.00  0.00           C  
ATOM    306  HE2 PHE    19      36.494  87.401  17.884  1.00  0.00           H  
ATOM    307  CD2 PHE    19      37.052  87.446  19.912  1.00  0.00           C  
ATOM    308  HD2 PHE    19      38.089  87.549  19.615  1.00  0.00           H  
ATOM    309  C   PHE    19      37.247  85.943  23.809  1.00  0.00           C  
ATOM    310  O   PHE    19      36.833  86.247  24.928  1.00  0.00           O  
ATOM    311  N   PHE    20      36.906  84.712  23.318  1.00  0.00           N  
ATOM    312  H   PHE    20      37.433  84.266  22.580  1.00  0.00           H  
ATOM    313  CA  PHE    20      35.914  83.911  24.038  1.00  0.00           C  
ATOM    314  HA  PHE    20      35.021  84.496  24.245  1.00  0.00           H  
ATOM    315  CB  PHE    20      35.553  82.763  23.085  1.00  0.00           C  
ATOM    316  HB2 PHE    20      36.121  82.829  22.159  1.00  0.00           H  
ATOM    317  HB3 PHE    20      35.725  81.827  23.615  1.00  0.00           H  
ATOM    318  CG  PHE    20      34.114  82.813  22.912  1.00  0.00           C  
ATOM    319  CD1 PHE    20      33.260  82.112  23.798  1.00  0.00           C  
ATOM    320  HD1 PHE    20      33.602  81.435  24.572  1.00  0.00           H  
ATOM    321  CE1 PHE    20      31.868  82.372  23.737  1.00  0.00           C  
ATOM    322  HE1 PHE    20      31.243  81.860  24.459  1.00  0.00           H  
ATOM    323  CZ  PHE    20      31.364  83.150  22.705  1.00  0.00           C  
ATOM    324  HZ  PHE    20      30.306  83.382  22.735  1.00  0.00           H  
ATOM    325  CE2 PHE    20      32.224  83.786  21.762  1.00  0.00           C  
ATOM    326  HE2 PHE    20      31.824  84.443  21.000  1.00  0.00           H  
ATOM    327  CD2 PHE    20      33.593  83.562  21.911  1.00  0.00           C  
ATOM    328  HD2 PHE    20      34.296  83.943  21.180  1.00  0.00           H  
ATOM    329  C   PHE    20      36.518  83.421  25.332  1.00  0.00           C  
ATOM    330  O   PHE    20      35.727  83.316  26.272  1.00  0.00           O  
ATOM    331  N   ALA    21      37.878  83.186  25.485  1.00  0.00           N  
ATOM    332  H   ALA    21      38.514  83.386  24.725  1.00  0.00           H  
ATOM    333  CA  ALA    21      38.469  82.558  26.697  1.00  0.00           C  
ATOM    334  HA  ALA    21      37.762  81.785  26.988  1.00  0.00           H  
ATOM    335  CB  ALA    21      39.931  82.009  26.464  1.00  0.00           C  
ATOM    336  HB1 ALA    21      40.647  82.808  26.280  1.00  0.00           H  
ATOM    337  HB2 ALA    21      40.252  81.383  27.294  1.00  0.00           H  
ATOM    338  HB3 ALA    21      39.980  81.363  25.590  1.00  0.00           H  
ATOM    339  C   ALA    21      38.412  83.551  27.908  1.00  0.00           C  
ATOM    340  O   ALA    21      38.735  83.246  29.064  1.00  0.00           O  
ATOM    341  N   GLU    22      38.166  84.819  27.727  1.00  0.00           N  
ATOM    342  H   GLU    22      37.904  85.146  26.807  1.00  0.00           H  
ATOM    343  CA  GLU    22      38.466  85.916  28.690  1.00  0.00           C  
ATOM    344  HA  GLU    22      39.525  86.084  28.871  1.00  0.00           H  
ATOM    345  CB  GLU    22      38.117  87.177  27.963  1.00  0.00           C  
ATOM    346  HB2 GLU    22      38.849  87.156  27.158  1.00  0.00           H  
ATOM    347  HB3 GLU    22      37.121  87.037  27.546  1.00  0.00           H  
ATOM    348  CG  GLU    22      38.218  88.501  28.751  1.00  0.00           C  
ATOM    349  HG2 GLU    22      37.544  88.356  29.593  1.00  0.00           H  
ATOM    350  HG3 GLU    22      39.211  88.699  29.151  1.00  0.00           H  
ATOM    351  CD  GLU    22      37.914  89.666  27.897  1.00  0.00           C  
ATOM    352  OE1 GLU    22      38.795  90.253  27.201  1.00  0.00           O  
ATOM    353  OE2 GLU    22      36.897  90.401  28.136  1.00  0.00           O  
ATOM    354  C   GLU    22      37.787  85.791  30.030  1.00  0.00           C  
ATOM    355  O   GLU    22      38.401  85.970  31.061  1.00  0.00           O  
ATOM    356  N   ASP    23      36.585  85.283  30.065  1.00  0.00           N  
ATOM    357  H   ASP    23      36.169  85.109  29.160  1.00  0.00           H  
ATOM    358  CA  ASP    23      35.875  85.007  31.293  1.00  0.00           C  
ATOM    359  HA  ASP    23      36.068  85.838  31.968  1.00  0.00           H  
ATOM    360  CB  ASP    23      34.380  84.916  31.034  1.00  0.00           C  
ATOM    361  HB2 ASP    23      33.894  84.884  32.007  1.00  0.00           H  
ATOM    362  HB3 ASP    23      34.087  85.879  30.619  1.00  0.00           H  
ATOM    363  CG  ASP    23      33.818  83.915  30.073  1.00  0.00           C  
ATOM    364  OD1 ASP    23      34.043  82.703  30.314  1.00  0.00           O  
ATOM    365  OD2 ASP    23      33.015  84.246  29.178  1.00  0.00           O  
ATOM    366  C   ASP    23      36.389  83.803  32.056  1.00  0.00           C  
ATOM    367  O   ASP    23      36.033  83.720  33.169  1.00  0.00           O  
ATOM    368  N   VAL    24      37.003  82.776  31.420  1.00  0.00           N  
ATOM    369  H   VAL    24      37.429  82.941  30.518  1.00  0.00           H  
ATOM    370  CA  VAL    24      37.381  81.598  32.237  1.00  0.00           C  
ATOM    371  HA  VAL    24      36.555  81.139  32.775  1.00  0.00           H  
ATOM    372  CB  VAL    24      37.947  80.450  31.312  1.00  0.00           C  
ATOM    373  HB  VAL    24      38.726  80.841  30.661  1.00  0.00           H  
ATOM    374  CG1 VAL    24      38.295  79.224  32.151  1.00  0.00           C  
ATOM    375 HG11 VAL    24      37.546  78.992  32.906  1.00  0.00           H  
ATOM    376 HG12 VAL    24      38.542  78.436  31.442  1.00  0.00           H  
ATOM    377 HG13 VAL    24      39.255  79.472  32.598  1.00  0.00           H  
ATOM    378  CG2 VAL    24      36.858  79.904  30.402  1.00  0.00           C  
ATOM    379 HG21 VAL    24      35.979  79.682  31.004  1.00  0.00           H  
ATOM    380 HG22 VAL    24      36.549  80.680  29.706  1.00  0.00           H  
ATOM    381 HG23 VAL    24      37.269  79.011  29.934  1.00  0.00           H  
ATOM    382  C   VAL    24      38.353  81.917  33.378  1.00  0.00           C  
ATOM    383  O   VAL    24      38.184  81.430  34.487  1.00  0.00           O  
ATOM    384  N   GLY    25      39.264  82.859  33.127  1.00  0.00           N  
ATOM    385  H   GLY    25      39.394  83.289  32.222  1.00  0.00           H  
ATOM    386  CA  GLY    25      40.153  83.261  34.202  1.00  0.00           C  
ATOM    387  HA2 GLY    25      40.558  84.207  33.852  1.00  0.00           H  
ATOM    388  HA3 GLY    25      39.567  83.468  35.095  1.00  0.00           H  
ATOM    389  C   GLY    25      41.202  82.218  34.534  1.00  0.00           C  
ATOM    390  O   GLY    25      41.879  82.302  35.533  1.00  0.00           O  
ATOM    391  N   SER    26      41.440  81.269  33.650  1.00  0.00           N  
ATOM    392  H   SER    26      41.120  81.369  32.696  1.00  0.00           H  
ATOM    393  CA  SER    26      42.217  80.105  33.830  1.00  0.00           C  
ATOM    394  HA  SER    26      43.103  80.341  34.415  1.00  0.00           H  
ATOM    395  CB  SER    26      41.404  79.040  34.532  1.00  0.00           C  
ATOM    396  HB2 SER    26      40.977  79.377  35.474  1.00  0.00           H  
ATOM    397  HB3 SER    26      40.506  78.745  33.993  1.00  0.00           H  
ATOM    398  OG  SER    26      42.191  77.796  34.621  1.00  0.00           O  
ATOM    399  HG  SER    26      42.937  78.015  35.200  1.00  0.00           H  
ATOM    400  C   SER    26      42.760  79.635  32.513  1.00  0.00           C  
ATOM    401  O   SER    26      42.235  79.785  31.411  1.00  0.00           O  
ATOM    402  N   ASN    27      43.903  78.894  32.581  1.00  0.00           N  
ATOM    403  H   ASN    27      44.253  78.636  33.494  1.00  0.00           H  
ATOM    404  CA  ASN    27      44.460  78.247  31.387  1.00  0.00           C  
ATOM    405  HA  ASN    27      44.472  79.028  30.630  1.00  0.00           H  
ATOM    406  CB  ASN    27      45.886  77.778  31.657  1.00  0.00           C  
ATOM    407  HB2 ASN    27      46.161  77.157  30.806  1.00  0.00           H  
ATOM    408  HB3 ASN    27      46.500  78.676  31.673  1.00  0.00           H  
ATOM    409  CG  ASN    27      46.067  76.922  32.867  1.00  0.00           C  
ATOM    410  OD1 ASN    27      45.509  75.882  33.065  1.00  0.00           O  
ATOM    411  ND2 ASN    27      46.869  77.342  33.788  1.00  0.00           N  
ATOM    412 HD21 ASN    27      47.188  76.637  34.439  1.00  0.00           H  
ATOM    413 HD22 ASN    27      47.260  78.273  33.729  1.00  0.00           H  
ATOM    414  C   ASN    27      43.574  77.082  30.916  1.00  0.00           C  
ATOM    415  O   ASN    27      43.890  76.564  29.861  1.00  0.00           O  
ATOM    416  N   LYS    28      42.605  76.607  31.747  1.00  0.00           N  
ATOM    417  H   LYS    28      42.480  77.086  32.629  1.00  0.00           H  
ATOM    418  CA  LYS    28      41.604  75.537  31.529  1.00  0.00           C  
ATOM    419  HA  LYS    28      42.160  74.668  31.185  1.00  0.00           H  
ATOM    420  CB  LYS    28      40.792  75.355  32.828  1.00  0.00           C  
ATOM    421  HB2 LYS    28      40.326  76.295  33.118  1.00  0.00           H  
ATOM    422  HB3 LYS    28      40.009  74.620  32.653  1.00  0.00           H  
ATOM    423  CG  LYS    28      41.674  74.705  33.938  1.00  0.00           C  
ATOM    424  HG2 LYS    28      42.322  73.927  33.541  1.00  0.00           H  
ATOM    425  HG3 LYS    28      42.419  75.387  34.343  1.00  0.00           H  
ATOM    426  CD  LYS    28      40.880  74.096  35.067  1.00  0.00           C  
ATOM    427  HD2 LYS    28      40.090  74.721  35.478  1.00  0.00           H  
ATOM    428  HD3 LYS    28      40.397  73.245  34.591  1.00  0.00           H  
ATOM    429  CE  LYS    28      41.709  73.453  36.114  1.00  0.00           C  
ATOM    430  HE2 LYS    28      42.354  74.173  36.611  1.00  0.00           H  
ATOM    431  HE3 LYS    28      41.081  73.130  36.941  1.00  0.00           H  
ATOM    432  NZ  LYS    28      42.742  72.471  35.657  1.00  0.00           N  
ATOM    433  HZ1 LYS    28      43.284  72.115  36.465  1.00  0.00           H  
ATOM    434  HZ2 LYS    28      42.191  71.668  35.304  1.00  0.00           H  
ATOM    435  HZ3 LYS    28      43.389  72.821  34.928  1.00  0.00           H  
ATOM    436  C   LYS    28      40.731  76.044  30.421  1.00  0.00           C  
ATOM    437  O   LYS    28      40.883  77.170  29.947  1.00  0.00           O  
ATOM    438  N   GLY    29      39.650  75.286  30.178  1.00  0.00           N  
ATOM    439  H   GLY    29      39.569  74.486  30.790  1.00  0.00           H  
ATOM    440  CA  GLY    29      38.424  75.849  29.656  1.00  0.00           C  
ATOM    441  HA2 GLY    29      37.868  76.192  30.525  1.00  0.00           H  
ATOM    442  HA3 GLY    29      38.641  76.722  29.045  1.00  0.00           H  
ATOM    443  C   GLY    29      37.452  74.907  28.979  1.00  0.00           C  
ATOM    444  O   GLY    29      37.842  73.742  28.732  1.00  0.00           O  
ATOM    445  N   ALA    30      36.193  75.336  28.692  1.00  0.00           N  
ATOM    446  H   ALA    30      35.931  76.292  28.892  1.00  0.00           H  
ATOM    447  CA  ALA    30      35.220  74.520  28.061  1.00  0.00           C  
ATOM    448  HA  ALA    30      35.683  73.612  27.683  1.00  0.00           H  
ATOM    449  CB  ALA    30      34.273  74.003  29.157  1.00  0.00           C  
ATOM    450  HB1 ALA    30      34.914  73.376  29.773  1.00  0.00           H  
ATOM    451  HB2 ALA    30      33.896  74.807  29.786  1.00  0.00           H  
ATOM    452  HB3 ALA    30      33.488  73.327  28.823  1.00  0.00           H  
ATOM    453  C   ALA    30      34.459  75.299  26.978  1.00  0.00           C  
ATOM    454  O   ALA    30      33.388  74.902  26.551  1.00  0.00           O  
ATOM    455  N   ILE    31      35.062  76.464  26.620  1.00  0.00           N  
ATOM    456  H   ILE    31      36.030  76.507  26.909  1.00  0.00           H  
ATOM    457  CA  ILE    31      34.403  77.447  25.834  1.00  0.00           C  
ATOM    458  HA  ILE    31      33.371  77.594  26.145  1.00  0.00           H  
ATOM    459  CB  ILE    31      34.984  78.863  25.936  1.00  0.00           C  
ATOM    460  HB  ILE    31      34.517  79.439  25.140  1.00  0.00           H  
ATOM    461  CG2 ILE    31      34.491  79.493  27.190  1.00  0.00           C  
ATOM    462 HG21 ILE    31      33.420  79.656  27.297  1.00  0.00           H  
ATOM    463 HG22 ILE    31      34.888  78.994  28.071  1.00  0.00           H  
ATOM    464 HG23 ILE    31      35.009  80.446  27.101  1.00  0.00           H  
ATOM    465  CG1 ILE    31      36.505  78.908  25.761  1.00  0.00           C  
ATOM    466 HG12 ILE    31      36.881  78.186  25.039  1.00  0.00           H  
ATOM    467 HG13 ILE    31      36.803  79.877  25.366  1.00  0.00           H  
ATOM    468  CD1 ILE    31      37.315  78.722  27.045  1.00  0.00           C  
ATOM    469 HD11 ILE    31      37.226  79.608  27.670  1.00  0.00           H  
ATOM    470 HD12 ILE    31      36.950  77.879  27.629  1.00  0.00           H  
ATOM    471 HD13 ILE    31      38.368  78.526  26.855  1.00  0.00           H  
ATOM    472  C   ILE    31      34.354  77.049  24.388  1.00  0.00           C  
ATOM    473  O   ILE    31      35.267  76.336  23.908  1.00  0.00           O  
ATOM    474  N   ILE    32      33.308  77.518  23.598  1.00  0.00           N  
ATOM    475  H   ILE    32      32.529  77.880  24.132  1.00  0.00           H  
ATOM    476  CA  ILE    32      33.140  77.248  22.144  1.00  0.00           C  
ATOM    477  HA  ILE    32      32.067  77.112  22.036  1.00  0.00           H  
ATOM    478  CB  ILE    32      33.511  78.543  21.333  1.00  0.00           C  
ATOM    479  HB  ILE    32      33.409  78.162  20.319  1.00  0.00           H  
ATOM    480  CG2 ILE    32      32.298  79.500  21.423  1.00  0.00           C  
ATOM    481 HG21 ILE    32      31.416  78.969  21.070  1.00  0.00           H  
ATOM    482 HG22 ILE    32      32.189  79.792  22.465  1.00  0.00           H  
ATOM    483 HG23 ILE    32      32.308  80.398  20.809  1.00  0.00           H  
ATOM    484  CG1 ILE    32      34.897  79.116  21.587  1.00  0.00           C  
ATOM    485 HG12 ILE    32      34.909  79.661  22.529  1.00  0.00           H  
ATOM    486 HG13 ILE    32      35.541  78.245  21.692  1.00  0.00           H  
ATOM    487  CD1 ILE    32      35.525  79.914  20.481  1.00  0.00           C  
ATOM    488 HD11 ILE    32      36.516  80.248  20.783  1.00  0.00           H  
ATOM    489 HD12 ILE    32      35.773  79.246  19.659  1.00  0.00           H  
ATOM    490 HD13 ILE    32      34.995  80.801  20.140  1.00  0.00           H  
ATOM    491  C   ILE    32      33.700  75.874  21.655  1.00  0.00           C  
ATOM    492  O   ILE    32      34.656  75.803  20.843  1.00  0.00           O  
ATOM    493  N   GLY    33      33.115  74.746  22.150  1.00  0.00           N  
ATOM    494  H   GLY    33      32.225  74.875  22.611  1.00  0.00           H  
ATOM    495  CA  GLY    33      33.497  73.393  21.765  1.00  0.00           C  
ATOM    496  HA2 GLY    33      32.671  72.707  21.937  1.00  0.00           H  
ATOM    497  HA3 GLY    33      33.695  73.343  20.696  1.00  0.00           H  
ATOM    498  C   GLY    33      34.721  72.844  22.547  1.00  0.00           C  
ATOM    499  O   GLY    33      35.568  72.114  22.058  1.00  0.00           O  
ATOM    500  N   LEU    34      34.780  73.283  23.843  1.00  0.00           N  
ATOM    501  H   LEU    34      34.166  74.022  24.159  1.00  0.00           H  
ATOM    502  CA  LEU    34      35.682  72.796  24.842  1.00  0.00           C  
ATOM    503  HA  LEU    34      35.253  73.348  25.675  1.00  0.00           H  
ATOM    504  CB  LEU    34      35.625  71.283  25.091  1.00  0.00           C  
ATOM    505  HB2 LEU    34      35.977  70.756  24.206  1.00  0.00           H  
ATOM    506  HB3 LEU    34      36.309  70.927  25.858  1.00  0.00           H  
ATOM    507  CG  LEU    34      34.240  70.640  25.233  1.00  0.00           C  
ATOM    508  HG  LEU    34      33.638  70.711  24.330  1.00  0.00           H  
ATOM    509  CD1 LEU    34      34.411  69.113  25.376  1.00  0.00           C  
ATOM    510 HD11 LEU    34      33.417  68.673  25.427  1.00  0.00           H  
ATOM    511 HD12 LEU    34      34.858  68.686  24.480  1.00  0.00           H  
ATOM    512 HD13 LEU    34      35.081  68.954  26.219  1.00  0.00           H  
ATOM    513  CD2 LEU    34      33.493  71.239  26.372  1.00  0.00           C  
ATOM    514 HD21 LEU    34      32.518  70.777  26.516  1.00  0.00           H  
ATOM    515 HD22 LEU    34      34.127  71.185  27.254  1.00  0.00           H  
ATOM    516 HD23 LEU    34      33.311  72.304  26.243  1.00  0.00           H  
ATOM    517  C   LEU    34      37.112  73.219  24.526  1.00  0.00           C  
ATOM    518  O   LEU    34      38.002  72.547  24.960  1.00  0.00           O  
ATOM    519  N   MET    35      37.292  74.428  23.859  1.00  0.00           N  
ATOM    520  H   MET    35      36.547  75.064  23.610  1.00  0.00           H  
ATOM    521  CA  MET    35      38.629  74.974  23.748  1.00  0.00           C  
ATOM    522  HA  MET    35      39.318  74.136  23.683  1.00  0.00           H  
ATOM    523  CB  MET    35      38.747  75.871  22.556  1.00  0.00           C  
ATOM    524  HB2 MET    35      37.906  76.545  22.706  1.00  0.00           H  
ATOM    525  HB3 MET    35      39.757  76.271  22.620  1.00  0.00           H  
ATOM    526  CG  MET    35      38.692  75.165  21.229  1.00  0.00           C  
ATOM    527  HG2 MET    35      39.287  74.254  21.219  1.00  0.00           H  
ATOM    528  HG3 MET    35      37.657  74.876  21.056  1.00  0.00           H  
ATOM    529  SD  MET    35      39.029  76.385  19.916  1.00  0.00           S  
ATOM    530  CE  MET    35      40.828  76.249  19.752  1.00  0.00           C  
ATOM    531  HE1 MET    35      41.315  76.257  20.725  1.00  0.00           H  
ATOM    532  HE2 MET    35      41.042  75.314  19.239  1.00  0.00           H  
ATOM    533  HE3 MET    35      41.293  77.083  19.232  1.00  0.00           H  
ATOM    534  C   MET    35      39.097  75.703  25.070  1.00  0.00           C  
ATOM    535  O   MET    35      38.403  75.716  26.128  1.00  0.00           O  
ATOM    536  N   VAL    36      40.363  76.217  25.059  1.00  0.00           N  
ATOM    537  H   VAL    36      41.015  76.018  24.312  1.00  0.00           H  
ATOM    538  CA  VAL    36      41.062  76.600  26.364  1.00  0.00           C  
ATOM    539  HA  VAL    36      40.379  76.610  27.211  1.00  0.00           H  
ATOM    540  CB  VAL    36      42.137  75.633  26.862  1.00  0.00           C  
ATOM    541  HB  VAL    36      42.442  76.042  27.824  1.00  0.00           H  
ATOM    542  CG1 VAL    36      41.539  74.196  26.967  1.00  0.00           C  
ATOM    543 HG11 VAL    36      42.253  73.585  27.516  1.00  0.00           H  
ATOM    544 HG12 VAL    36      40.634  74.163  27.571  1.00  0.00           H  
ATOM    545 HG13 VAL    36      41.263  73.772  26.004  1.00  0.00           H  
ATOM    546  CG2 VAL    36      43.313  75.553  25.845  1.00  0.00           C  
ATOM    547 HG21 VAL    36      43.876  76.483  25.875  1.00  0.00           H  
ATOM    548 HG22 VAL    36      44.033  74.795  26.146  1.00  0.00           H  
ATOM    549 HG23 VAL    36      42.934  75.297  24.857  1.00  0.00           H  
ATOM    550  C   VAL    36      41.694  78.031  26.328  1.00  0.00           C  
ATOM    551  O   VAL    36      42.031  78.580  25.293  1.00  0.00           O  
ATOM    552  N   GLY    37      41.970  78.608  27.534  1.00  0.00           N  
ATOM    553  H   GLY    37      41.746  78.178  28.421  1.00  0.00           H  
ATOM    554  CA  GLY    37      42.548  79.877  27.597  1.00  0.00           C  
ATOM    555  HA2 GLY    37      42.239  80.441  26.719  1.00  0.00           H  
ATOM    556  HA3 GLY    37      42.259  80.365  28.524  1.00  0.00           H  
ATOM    557  C   GLY    37      44.066  79.758  27.509  1.00  0.00           C  
ATOM    558  O   GLY    37      44.752  80.681  27.072  1.00  0.00           O  
ATOM    559  N   GLY    38      44.629  78.571  27.821  1.00  0.00           N  
ATOM    560  H   GLY    38      44.126  77.799  28.236  1.00  0.00           H  
ATOM    561  CA  GLY    38      46.124  78.372  27.668  1.00  0.00           C  
ATOM    562  HA2 GLY    38      46.661  78.982  28.392  1.00  0.00           H  
ATOM    563  HA3 GLY    38      46.490  77.376  27.907  1.00  0.00           H  
ATOM    564  C   GLY    38      46.751  78.533  26.290  1.00  0.00           C  
ATOM    565  O   GLY    38      47.939  78.773  26.222  1.00  0.00           O  
ATOM    566  N   VAL    39      45.930  78.617  25.253  1.00  0.00           N  
ATOM    567  H   VAL    39      44.955  78.376  25.370  1.00  0.00           H  
ATOM    568  CA  VAL    39      46.455  78.899  23.959  1.00  0.00           C  
ATOM    569  HA  VAL    39      47.499  78.635  24.112  1.00  0.00           H  
ATOM    570  CB  VAL    39      45.884  78.001  22.856  1.00  0.00           C  
ATOM    571  HB  VAL    39      46.351  78.353  21.938  1.00  0.00           H  
ATOM    572  CG1 VAL    39      46.422  76.569  23.047  1.00  0.00           C  
ATOM    573 HG11 VAL    39      46.023  76.130  23.960  1.00  0.00           H  
ATOM    574 HG12 VAL    39      46.127  75.984  22.178  1.00  0.00           H  
ATOM    575 HG13 VAL    39      47.499  76.445  23.137  1.00  0.00           H  
ATOM    576  CG2 VAL    39      44.424  77.900  22.672  1.00  0.00           C  
ATOM    577 HG21 VAL    39      44.196  77.361  21.754  1.00  0.00           H  
ATOM    578 HG22 VAL    39      43.956  77.496  23.567  1.00  0.00           H  
ATOM    579 HG23 VAL    39      44.147  78.944  22.540  1.00  0.00           H  
ATOM    580  C   VAL    39      46.363  80.367  23.629  1.00  0.00           C  
ATOM    581  O   VAL    39      47.022  80.726  22.661  1.00  0.00           O  
ATOM    582  N   VAL    40      45.725  81.264  24.450  1.00  0.00           N  
ATOM    583  H   VAL    40      45.292  81.056  25.340  1.00  0.00           H  
ATOM    584  CA  VAL    40      45.432  82.650  23.910  1.00  0.00           C  
ATOM    585  HA  VAL    40      46.188  82.900  23.170  1.00  0.00           H  
ATOM    586  CB  VAL    40      44.023  82.730  23.352  1.00  0.00           C  
ATOM    587  HB  VAL    40      43.773  83.787  23.286  1.00  0.00           H  
ATOM    588  CG1 VAL    40      43.876  82.210  21.923  1.00  0.00           C  
ATOM    589 HG11 VAL    40      42.838  82.292  21.604  1.00  0.00           H  
ATOM    590 HG12 VAL    40      44.445  82.648  21.105  1.00  0.00           H  
ATOM    591 HG13 VAL    40      44.232  81.183  21.876  1.00  0.00           H  
ATOM    592  CG2 VAL    40      42.913  82.194  24.213  1.00  0.00           C  
ATOM    593 HG21 VAL    40      42.745  82.656  25.184  1.00  0.00           H  
ATOM    594 HG22 VAL    40      41.939  82.484  23.825  1.00  0.00           H  
ATOM    595 HG23 VAL    40      42.975  81.119  24.369  1.00  0.00           H  
ATOM    596  C   VAL    40      45.639  83.744  24.910  1.00  0.00           C  
ATOM    597  O   VAL    40      45.680  84.953  24.613  1.00  0.00           O  
ATOM    598  N   ILE    41      45.780  83.309  26.198  1.00  0.00           N  
ATOM    599  H   ILE    41      45.619  82.370  26.536  1.00  0.00           H  
ATOM    600  CA  ILE    41      45.420  84.290  27.217  1.00  0.00           C  
ATOM    601  HA  ILE    41      45.888  85.241  26.973  1.00  0.00           H  
ATOM    602  CB  ILE    41      43.886  84.517  27.403  1.00  0.00           C  
ATOM    603  HB  ILE    41      43.389  84.495  26.435  1.00  0.00           H  
ATOM    604  CG2 ILE    41      43.276  83.305  28.086  1.00  0.00           C  
ATOM    605 HG21 ILE    41      42.937  82.589  27.340  1.00  0.00           H  
ATOM    606 HG22 ILE    41      43.908  82.656  28.689  1.00  0.00           H  
ATOM    607 HG23 ILE    41      42.452  83.525  28.762  1.00  0.00           H  
ATOM    608  CG1 ILE    41      43.455  85.890  28.019  1.00  0.00           C  
ATOM    609 HG12 ILE    41      42.370  85.883  27.939  1.00  0.00           H  
ATOM    610 HG13 ILE    41      43.642  85.956  29.089  1.00  0.00           H  
ATOM    611  CD1 ILE    41      44.073  87.093  27.317  1.00  0.00           C  
ATOM    612 HD11 ILE    41      43.562  87.964  27.724  1.00  0.00           H  
ATOM    613 HD12 ILE    41      45.126  87.137  27.587  1.00  0.00           H  
ATOM    614 HD13 ILE    41      43.903  87.107  26.242  1.00  0.00           H  
ATOM    615  C   ILE    41      46.094  84.047  28.562  1.00  0.00           C  
ATOM    616  O   ILE    41      46.099  84.904  29.413  1.00  0.00           O  
ATOM    617  N   ALA    42      46.724  82.835  28.719  1.00  0.00           N  
ATOM    618  H   ALA    42      46.975  82.257  27.928  1.00  0.00           H  
ATOM    619  CA  ALA    42      47.179  82.250  29.979  1.00  0.00           C  
ATOM    620  HA  ALA    42      47.156  83.032  30.734  1.00  0.00           H  
ATOM    621  CB  ALA    42      46.121  81.144  30.449  1.00  0.00           C  
ATOM    622  HB1 ALA    42      45.994  80.424  29.643  1.00  0.00           H  
ATOM    623  HB2 ALA    42      46.548  80.711  31.352  1.00  0.00           H  
ATOM    624  HB3 ALA    42      45.158  81.623  30.615  1.00  0.00           H  
ATOM    625  C   ALA    42      48.577  81.763  29.825  1.00  0.00           C  
ATOM    626  O   ALA    42      49.124  81.506  30.930  1.00  0.00           O  
ATOM    627  OXT ALA    42      49.138  81.645  28.673  1.00  0.00           O  
TER     628      ALA    42 
ATOM    628  N   ASP    43      34.344  66.923  37.091  1.00  0.00           N  
ATOM    629  H1  ASP    43      34.125  67.839  37.521  1.00  0.00           H  
ATOM    630  H2  ASP    43      35.307  66.608  37.305  1.00  0.00           H  
ATOM    631  H3  ASP    43      33.720  66.227  37.538  1.00  0.00           H  
ATOM    632  CA  ASP    43      33.988  66.931  35.587  1.00  0.00           C  
ATOM    633  HA  ASP    43      32.912  67.000  35.449  1.00  0.00           H  
ATOM    634  CB  ASP    43      34.683  68.079  34.878  1.00  0.00           C  
ATOM    635  HB2 ASP    43      34.582  67.916  33.807  1.00  0.00           H  
ATOM    636  HB3 ASP    43      34.115  68.979  35.105  1.00  0.00           H  
ATOM    637  CG  ASP    43      36.186  68.379  35.062  1.00  0.00           C  
ATOM    638  OD1 ASP    43      36.742  69.198  34.261  1.00  0.00           O  
ATOM    639  OD2 ASP    43      36.812  67.789  35.982  1.00  0.00           O  
ATOM    640  C   ASP    43      34.375  65.577  34.963  1.00  0.00           C  
ATOM    641  O   ASP    43      35.239  64.913  35.516  1.00  0.00           O  
ATOM    642  N   ALA    44      33.538  65.095  34.080  1.00  0.00           N  
ATOM    643  H   ALA    44      32.799  65.695  33.739  1.00  0.00           H  
ATOM    644  CA  ALA    44      34.093  64.176  33.101  1.00  0.00           C  
ATOM    645  HA  ALA    44      34.499  63.341  33.667  1.00  0.00           H  
ATOM    646  CB  ALA    44      32.975  63.575  32.257  1.00  0.00           C  
ATOM    647  HB1 ALA    44      32.207  63.169  32.913  1.00  0.00           H  
ATOM    648  HB2 ALA    44      32.419  64.292  31.656  1.00  0.00           H  
ATOM    649  HB3 ALA    44      33.274  62.734  31.634  1.00  0.00           H  
ATOM    650  C   ALA    44      35.248  64.886  32.263  1.00  0.00           C  
ATOM    651  O   ALA    44      35.194  66.106  31.896  1.00  0.00           O  
ATOM    652  N   GLU    45      36.161  64.111  31.600  1.00  0.00           N  
ATOM    653  H   GLU    45      36.156  63.103  31.511  1.00  0.00           H  
ATOM    654  CA  GLU    45      37.234  64.707  30.882  1.00  0.00           C  
ATOM    655  HA  GLU    45      36.734  65.571  30.450  1.00  0.00           H  
ATOM    656  CB  GLU    45      38.285  65.346  31.855  1.00  0.00           C  
ATOM    657  HB2 GLU    45      37.737  65.921  32.599  1.00  0.00           H  
ATOM    658  HB3 GLU    45      38.872  64.541  32.292  1.00  0.00           H  
ATOM    659  CG  GLU    45      39.324  66.229  31.156  1.00  0.00           C  
ATOM    660  HG2 GLU    45      39.898  66.718  31.940  1.00  0.00           H  
ATOM    661  HG3 GLU    45      40.069  65.572  30.712  1.00  0.00           H  
ATOM    662  CD  GLU    45      38.692  67.130  30.238  1.00  0.00           C  
ATOM    663  OE1 GLU    45      38.189  68.158  30.687  1.00  0.00           O  
ATOM    664  OE2 GLU    45      38.716  66.873  28.981  1.00  0.00           O  
ATOM    665  C   GLU    45      37.748  63.680  29.847  1.00  0.00           C  
ATOM    666  O   GLU    45      37.590  62.493  30.039  1.00  0.00           O  
ATOM    667  N   PHE    46      38.274  64.213  28.696  1.00  0.00           N  
ATOM    668  H   PHE    46      38.345  65.209  28.534  1.00  0.00           H  
ATOM    669  CA  PHE    46      38.809  63.282  27.721  1.00  0.00           C  
ATOM    670  HA  PHE    46      39.133  62.390  28.253  1.00  0.00           H  
ATOM    671  CB  PHE    46      37.804  62.856  26.710  1.00  0.00           C  
ATOM    672  HB2 PHE    46      38.207  61.970  26.223  1.00  0.00           H  
ATOM    673  HB3 PHE    46      36.849  62.664  27.194  1.00  0.00           H  
ATOM    674  CG  PHE    46      37.506  63.780  25.509  1.00  0.00           C  
ATOM    675  CD1 PHE    46      38.036  63.681  24.275  1.00  0.00           C  
ATOM    676  HD1 PHE    46      38.683  62.847  24.031  1.00  0.00           H  
ATOM    677  CE1 PHE    46      37.747  64.644  23.295  1.00  0.00           C  
ATOM    678  HE1 PHE    46      38.116  64.434  22.298  1.00  0.00           H  
ATOM    679  CZ  PHE    46      36.959  65.759  23.573  1.00  0.00           C  
ATOM    680  HZ  PHE    46      36.800  66.472  22.772  1.00  0.00           H  
ATOM    681  CE2 PHE    46      36.442  65.898  24.807  1.00  0.00           C  
ATOM    682  HE2 PHE    46      35.782  66.726  25.037  1.00  0.00           H  
ATOM    683  CD2 PHE    46      36.776  64.956  25.805  1.00  0.00           C  
ATOM    684  HD2 PHE    46      36.435  65.108  26.822  1.00  0.00           H  
ATOM    685  C   PHE    46      40.088  63.745  27.086  1.00  0.00           C  
ATOM    686  O   PHE    46      40.818  62.952  26.531  1.00  0.00           O  
ATOM    687  N   ARG    47      40.366  65.134  27.181  1.00  0.00           N  
ATOM    688  H   ARG    47      39.718  65.690  27.723  1.00  0.00           H  
ATOM    689  CA  ARG    47      41.332  65.803  26.389  1.00  0.00           C  
ATOM    690  HA  ARG    47      41.436  65.287  25.437  1.00  0.00           H  
ATOM    691  CB  ARG    47      41.199  67.370  26.269  1.00  0.00           C  
ATOM    692  HB2 ARG    47      41.195  67.751  27.288  1.00  0.00           H  
ATOM    693  HB3 ARG    47      41.961  67.935  25.737  1.00  0.00           H  
ATOM    694  CG  ARG    47      39.849  67.688  25.590  1.00  0.00           C  
ATOM    695  HG2 ARG    47      39.845  67.441  24.530  1.00  0.00           H  
ATOM    696  HG3 ARG    47      39.107  67.013  26.012  1.00  0.00           H  
ATOM    697  CD  ARG    47      39.265  69.118  25.806  1.00  0.00           C  
ATOM    698  HD2 ARG    47      40.086  69.771  25.520  1.00  0.00           H  
ATOM    699  HD3 ARG    47      38.524  69.392  25.059  1.00  0.00           H  
ATOM    700  NE  ARG    47      38.801  69.351  27.212  1.00  0.00           N  
ATOM    701  HE  ARG    47      38.906  68.453  27.687  1.00  0.00           H  
ATOM    702  CZ  ARG    47      38.765  70.451  27.870  1.00  0.00           C  
ATOM    703  NH1 ARG    47      38.478  70.346  29.151  1.00  0.00           N  
ATOM    704 HH11 ARG    47      38.462  69.441  29.624  1.00  0.00           H  
ATOM    705 HH12 ARG    47      38.391  71.213  29.683  1.00  0.00           H  
ATOM    706  NH2 ARG    47      39.102  71.639  27.434  1.00  0.00           N  
ATOM    707 HH21 ARG    47      39.181  71.780  26.426  1.00  0.00           H  
ATOM    708 HH22 ARG    47      38.722  72.360  28.049  1.00  0.00           H  
ATOM    709  C   ARG    47      42.639  65.480  27.118  1.00  0.00           C  
ATOM    710  O   ARG    47      43.039  66.243  28.015  1.00  0.00           O  
ATOM    711  N   HID    48      43.206  64.311  26.862  1.00  0.00           N  
ATOM    712  H   HID    48      42.692  63.905  26.091  1.00  0.00           H  
ATOM    713  CA  HID    48      44.579  63.994  27.195  1.00  0.00           C  
ATOM    714  HA  HID    48      45.227  64.865  27.131  1.00  0.00           H  
ATOM    715  CB  HID    48      44.749  63.536  28.666  1.00  0.00           C  
ATOM    716  HB2 HID    48      45.701  63.016  28.755  1.00  0.00           H  
ATOM    717  HB3 HID    48      44.650  64.410  29.306  1.00  0.00           H  
ATOM    718  CG  HID    48      43.734  62.497  29.114  1.00  0.00           C  
ATOM    719  ND1 HID    48      43.719  61.150  28.852  1.00  0.00           N  
ATOM    720  HD1 HID    48      44.424  60.540  28.423  1.00  0.00           H  
ATOM    721  CE1 HID    48      42.507  60.695  29.245  1.00  0.00           C  
ATOM    722  HE1 HID    48      42.248  59.666  29.440  1.00  0.00           H  
ATOM    723  NE2 HID    48      41.718  61.695  29.650  1.00  0.00           N  
ATOM    724  CD2 HID    48      42.460  62.807  29.575  1.00  0.00           C  
ATOM    725  HD2 HID    48      42.192  63.802  29.926  1.00  0.00           H  
ATOM    726  C   HID    48      45.244  62.958  26.301  1.00  0.00           C  
ATOM    727  O   HID    48      46.397  63.200  26.035  1.00  0.00           O  
ATOM    728  N   ASP    49      44.518  62.007  25.768  1.00  0.00           N  
ATOM    729  H   ASP    49      43.511  61.974  25.850  1.00  0.00           H  
ATOM    730  CA  ASP    49      45.230  61.044  24.916  1.00  0.00           C  
ATOM    731  HA  ASP    49      46.065  61.559  24.447  1.00  0.00           H  
ATOM    732  CB  ASP    49      45.846  59.923  25.713  1.00  0.00           C  
ATOM    733  HB2 ASP    49      46.310  59.152  25.100  1.00  0.00           H  
ATOM    734  HB3 ASP    49      46.481  60.465  26.411  1.00  0.00           H  
ATOM    735  CG  ASP    49      44.909  59.194  26.655  1.00  0.00           C  
ATOM    736  OD1 ASP    49      43.717  59.022  26.385  1.00  0.00           O  
ATOM    737  OD2 ASP    49      45.384  58.922  27.792  1.00  0.00           O  
ATOM    738  C   ASP    49      44.426  60.566  23.682  1.00  0.00           C  
ATOM    739  O   ASP    49      44.883  59.626  22.998  1.00  0.00           O  
ATOM    740  N   SER    50      43.284  61.226  23.343  1.00  0.00           N  
ATOM    741  H   SER    50      43.218  62.204  23.594  1.00  0.00           H  
ATOM    742  CA  SER    50      42.409  60.646  22.331  1.00  0.00           C  
ATOM    743  HA  SER    50      42.240  59.608  22.609  1.00  0.00           H  
ATOM    744  CB  SER    50      41.032  61.237  22.532  1.00  0.00           C  
ATOM    745  HB2 SER    50      40.352  60.790  21.811  1.00  0.00           H  
ATOM    746  HB3 SER    50      40.682  60.991  23.532  1.00  0.00           H  
ATOM    747  OG  SER    50      41.025  62.661  22.355  1.00  0.00           O  
ATOM    748  HG  SER    50      41.603  63.080  23.011  1.00  0.00           H  
ATOM    749  C   SER    50      42.882  60.750  20.913  1.00  0.00           C  
ATOM    750  O   SER    50      42.574  59.781  20.222  1.00  0.00           O  
ATOM    751  N   GLY    51      43.610  61.802  20.542  1.00  0.00           N  
ATOM    752  H   GLY    51      43.653  62.595  21.169  1.00  0.00           H  
ATOM    753  CA  GLY    51      43.831  62.077  19.142  1.00  0.00           C  
ATOM    754  HA2 GLY    51      44.856  62.441  19.128  1.00  0.00           H  
ATOM    755  HA3 GLY    51      43.873  61.167  18.549  1.00  0.00           H  
ATOM    756  C   GLY    51      42.872  63.077  18.506  1.00  0.00           C  
ATOM    757  O   GLY    51      42.697  63.098  17.297  1.00  0.00           O  
ATOM    758  N   TYR    52      42.240  63.983  19.338  1.00  0.00           N  
ATOM    759  H   TYR    52      42.295  63.855  20.340  1.00  0.00           H  
ATOM    760  CA  TYR    52      41.402  65.070  18.843  1.00  0.00           C  
ATOM    761  HA  TYR    52      41.709  65.237  17.813  1.00  0.00           H  
ATOM    762  CB  TYR    52      39.973  64.614  19.071  1.00  0.00           C  
ATOM    763  HB2 TYR    52      39.903  64.432  20.142  1.00  0.00           H  
ATOM    764  HB3 TYR    52      39.289  65.403  18.765  1.00  0.00           H  
ATOM    765  CG  TYR    52      39.612  63.426  18.294  1.00  0.00           C  
ATOM    766  CD1 TYR    52      39.253  62.239  18.888  1.00  0.00           C  
ATOM    767  HD1 TYR    52      39.319  62.161  19.966  1.00  0.00           H  
ATOM    768  CE1 TYR    52      38.732  61.158  18.195  1.00  0.00           C  
ATOM    769  HE1 TYR    52      38.277  60.385  18.803  1.00  0.00           H  
ATOM    770  CZ  TYR    52      38.534  61.327  16.849  1.00  0.00           C  
ATOM    771  OH  TYR    52      37.887  60.453  16.079  1.00  0.00           O  
ATOM    772  HH  TYR    52      37.764  60.802  15.183  1.00  0.00           H  
ATOM    773  CE2 TYR    52      39.044  62.443  16.159  1.00  0.00           C  
ATOM    774  HE2 TYR    52      38.875  62.514  15.092  1.00  0.00           H  
ATOM    775  CD2 TYR    52      39.632  63.498  16.930  1.00  0.00           C  
ATOM    776  HD2 TYR    52      40.004  64.430  16.521  1.00  0.00           H  
ATOM    777  C   TYR    52      41.682  66.305  19.760  1.00  0.00           C  
ATOM    778  O   TYR    52      40.896  67.211  19.814  1.00  0.00           O  
ATOM    779  N   GLU    53      42.861  66.351  20.390  1.00  0.00           N  
ATOM    780  H   GLU    53      43.365  65.477  20.455  1.00  0.00           H  
ATOM    781  CA  GLU    53      43.107  67.389  21.364  1.00  0.00           C  
ATOM    782  HA  GLU    53      42.367  67.477  22.156  1.00  0.00           H  
ATOM    783  CB  GLU    53      44.430  67.046  22.135  1.00  0.00           C  
ATOM    784  HB2 GLU    53      45.196  66.787  21.406  1.00  0.00           H  
ATOM    785  HB3 GLU    53      44.819  67.958  22.584  1.00  0.00           H  
ATOM    786  CG  GLU    53      44.228  66.145  23.304  1.00  0.00           C  
ATOM    787  HG2 GLU    53      45.211  66.052  23.760  1.00  0.00           H  
ATOM    788  HG3 GLU    53      43.571  66.516  24.088  1.00  0.00           H  
ATOM    789  CD  GLU    53      43.747  64.766  22.912  1.00  0.00           C  
ATOM    790  OE1 GLU    53      42.934  64.195  23.647  1.00  0.00           O  
ATOM    791  OE2 GLU    53      44.193  64.239  21.876  1.00  0.00           O  
ATOM    792  C   GLU    53      43.225  68.813  20.715  1.00  0.00           C  
ATOM    793  O   GLU    53      43.332  69.818  21.456  1.00  0.00           O  
ATOM    794  N   VAL    54      43.348  68.874  19.336  1.00  0.00           N  
ATOM    795  H   VAL    54      43.401  67.974  18.878  1.00  0.00           H  
ATOM    796  CA  VAL    54      43.411  70.149  18.553  1.00  0.00           C  
ATOM    797  HA  VAL    54      43.174  70.929  19.273  1.00  0.00           H  
ATOM    798  CB  VAL    54      44.802  70.403  17.899  1.00  0.00           C  
ATOM    799  HB  VAL    54      44.709  71.281  17.263  1.00  0.00           H  
ATOM    800  CG1 VAL    54      45.932  70.640  18.944  1.00  0.00           C  
ATOM    801 HG11 VAL    54      46.013  69.794  19.624  1.00  0.00           H  
ATOM    802 HG12 VAL    54      46.918  70.815  18.517  1.00  0.00           H  
ATOM    803 HG13 VAL    54      45.580  71.506  19.500  1.00  0.00           H  
ATOM    804  CG2 VAL    54      45.234  69.285  17.008  1.00  0.00           C  
ATOM    805 HG21 VAL    54      46.215  69.393  16.549  1.00  0.00           H  
ATOM    806 HG22 VAL    54      45.175  68.320  17.505  1.00  0.00           H  
ATOM    807 HG23 VAL    54      44.484  69.233  16.221  1.00  0.00           H  
ATOM    808  C   VAL    54      42.298  70.148  17.485  1.00  0.00           C  
ATOM    809  O   VAL    54      42.290  70.965  16.558  1.00  0.00           O  
ATOM    810  N   HID    55      41.330  69.271  17.691  1.00  0.00           N  
ATOM    811  H   HID    55      41.353  68.708  18.530  1.00  0.00           H  
ATOM    812  CA  HID    55      40.305  68.784  16.767  1.00  0.00           C  
ATOM    813  HA  HID    55      40.345  69.468  15.922  1.00  0.00           H  
ATOM    814  CB  HID    55      40.584  67.383  16.332  1.00  0.00           C  
ATOM    815  HB2 HID    55      41.663  67.253  16.263  1.00  0.00           H  
ATOM    816  HB3 HID    55      40.038  66.723  17.003  1.00  0.00           H  
ATOM    817  CG  HID    55      40.136  66.985  14.968  1.00  0.00           C  
ATOM    818  ND1 HID    55      40.653  65.886  14.404  1.00  0.00           N  
ATOM    819  HD1 HID    55      41.437  65.313  14.734  1.00  0.00           H  
ATOM    820  CE1 HID    55      40.034  65.691  13.212  1.00  0.00           C  
ATOM    821  HE1 HID    55      40.182  64.968  12.426  1.00  0.00           H  
ATOM    822  NE2 HID    55      39.100  66.623  13.018  1.00  0.00           N  
ATOM    823  CD2 HID    55      39.146  67.426  14.105  1.00  0.00           C  
ATOM    824  HD2 HID    55      38.487  68.261  14.335  1.00  0.00           H  
ATOM    825  C   HID    55      38.916  68.773  17.407  1.00  0.00           C  
ATOM    826  O   HID    55      37.906  68.847  16.735  1.00  0.00           O  
ATOM    827  N   HID    56      38.822  68.747  18.769  1.00  0.00           N  
ATOM    828  H   HID    56      39.612  68.379  19.282  1.00  0.00           H  
ATOM    829  CA  HID    56      37.524  68.463  19.411  1.00  0.00           C  
ATOM    830  HA  HID    56      37.182  67.594  18.854  1.00  0.00           H  
ATOM    831  CB  HID    56      37.728  68.222  20.873  1.00  0.00           C  
ATOM    832  HB2 HID    56      36.782  67.969  21.348  1.00  0.00           H  
ATOM    833  HB3 HID    56      38.347  67.344  21.045  1.00  0.00           H  
ATOM    834  CG  HID    56      38.443  69.338  21.579  1.00  0.00           C  
ATOM    835  ND1 HID    56      37.940  70.564  21.858  1.00  0.00           N  
ATOM    836  HD1 HID    56      36.975  70.846  21.652  1.00  0.00           H  
ATOM    837  CE1 HID    56      38.954  71.281  22.334  1.00  0.00           C  
ATOM    838  HE1 HID    56      38.886  72.298  22.685  1.00  0.00           H  
ATOM    839  NE2 HID    56      40.083  70.579  22.337  1.00  0.00           N  
ATOM    840  CD2 HID    56      39.766  69.325  21.960  1.00  0.00           C  
ATOM    841  HD2 HID    56      40.558  68.618  21.719  1.00  0.00           H  
ATOM    842  C   HID    56      36.417  69.576  19.202  1.00  0.00           C  
ATOM    843  O   HID    56      35.233  69.302  19.322  1.00  0.00           O  
ATOM    844  N   GLN    57      36.684  70.803  18.792  1.00  0.00           N  
ATOM    845  H   GLN    57      37.665  71.041  18.734  1.00  0.00           H  
ATOM    846  CA  GLN    57      35.699  71.842  18.465  1.00  0.00           C  
ATOM    847  HA  GLN    57      35.106  71.888  19.376  1.00  0.00           H  
ATOM    848  CB  GLN    57      36.438  73.196  18.070  1.00  0.00           C  
ATOM    849  HB2 GLN    57      35.595  73.865  17.907  1.00  0.00           H  
ATOM    850  HB3 GLN    57      37.008  73.534  18.933  1.00  0.00           H  
ATOM    851  CG  GLN    57      37.405  73.107  16.868  1.00  0.00           C  
ATOM    852  HG2 GLN    57      36.943  72.691  15.975  1.00  0.00           H  
ATOM    853  HG3 GLN    57      37.662  74.121  16.567  1.00  0.00           H  
ATOM    854  CD  GLN    57      38.732  72.483  17.154  1.00  0.00           C  
ATOM    855  OE1 GLN    57      39.175  72.156  18.234  1.00  0.00           O  
ATOM    856  NE2 GLN    57      39.357  72.066  16.116  1.00  0.00           N  
ATOM    857 HE21 GLN    57      40.245  71.620  16.303  1.00  0.00           H  
ATOM    858 HE22 GLN    57      38.952  71.998  15.192  1.00  0.00           H  
ATOM    859  C   GLN    57      34.718  71.414  17.297  1.00  0.00           C  
ATOM    860  O   GLN    57      33.515  71.712  17.330  1.00  0.00           O  
ATOM    861  N   LYS    58      35.217  70.486  16.391  1.00  0.00           N  
ATOM    862  H   LYS    58      36.164  70.208  16.611  1.00  0.00           H  
ATOM    863  CA  LYS    58      34.555  70.042  15.211  1.00  0.00           C  
ATOM    864  HA  LYS    58      33.722  70.698  14.970  1.00  0.00           H  
ATOM    865  CB  LYS    58      35.507  70.227  14.005  1.00  0.00           C  
ATOM    866  HB2 LYS    58      36.034  71.171  14.131  1.00  0.00           H  
ATOM    867  HB3 LYS    58      36.263  69.445  14.017  1.00  0.00           H  
ATOM    868  CG  LYS    58      34.760  70.145  12.655  1.00  0.00           C  
ATOM    869  HG2 LYS    58      34.798  69.106  12.333  1.00  0.00           H  
ATOM    870  HG3 LYS    58      33.726  70.463  12.770  1.00  0.00           H  
ATOM    871  CD  LYS    58      35.589  70.905  11.634  1.00  0.00           C  
ATOM    872  HD2 LYS    58      35.732  71.952  11.895  1.00  0.00           H  
ATOM    873  HD3 LYS    58      36.596  70.493  11.629  1.00  0.00           H  
ATOM    874  CE  LYS    58      34.967  70.837  10.217  1.00  0.00           C  
ATOM    875  HE2 LYS    58      33.993  71.313  10.292  1.00  0.00           H  
ATOM    876  HE3 LYS    58      35.619  71.440   9.590  1.00  0.00           H  
ATOM    877  NZ  LYS    58      34.863  69.512   9.452  1.00  0.00           N  
ATOM    878  HZ1 LYS    58      34.513  69.578   8.479  1.00  0.00           H  
ATOM    879  HZ2 LYS    58      35.810  69.096   9.412  1.00  0.00           H  
ATOM    880  HZ3 LYS    58      34.200  68.849   9.893  1.00  0.00           H  
ATOM    881  C   LYS    58      33.931  68.642  15.359  1.00  0.00           C  
ATOM    882  O   LYS    58      33.893  67.933  14.326  1.00  0.00           O  
ATOM    883  N   LEU    59      33.677  68.185  16.651  1.00  0.00           N  
ATOM    884  H   LEU    59      33.518  68.915  17.333  1.00  0.00           H  
ATOM    885  CA  LEU    59      33.285  66.813  17.010  1.00  0.00           C  
ATOM    886  HA  LEU    59      32.945  66.289  16.119  1.00  0.00           H  
ATOM    887  CB  LEU    59      34.513  65.960  17.447  1.00  0.00           C  
ATOM    888  HB2 LEU    59      34.941  66.412  18.339  1.00  0.00           H  
ATOM    889  HB3 LEU    59      34.160  64.976  17.749  1.00  0.00           H  
ATOM    890  CG  LEU    59      35.619  65.826  16.433  1.00  0.00           C  
ATOM    891  HG  LEU    59      36.021  66.796  16.149  1.00  0.00           H  
ATOM    892  CD1 LEU    59      36.758  65.185  17.122  1.00  0.00           C  
ATOM    893 HD11 LEU    59      36.474  64.184  17.439  1.00  0.00           H  
ATOM    894 HD12 LEU    59      37.628  65.260  16.473  1.00  0.00           H  
ATOM    895 HD13 LEU    59      37.091  65.806  17.951  1.00  0.00           H  
ATOM    896  CD2 LEU    59      35.339  64.986  15.295  1.00  0.00           C  
ATOM    897 HD21 LEU    59      36.243  64.971  14.689  1.00  0.00           H  
ATOM    898 HD22 LEU    59      35.071  63.988  15.636  1.00  0.00           H  
ATOM    899 HD23 LEU    59      34.488  65.414  14.769  1.00  0.00           H  
ATOM    900  C   LEU    59      32.150  66.789  18.034  1.00  0.00           C  
ATOM    901  O   LEU    59      31.196  66.045  17.836  1.00  0.00           O  
ATOM    902  N   VAL    60      32.224  67.631  19.121  1.00  0.00           N  
ATOM    903  H   VAL    60      32.920  68.360  19.200  1.00  0.00           H  
ATOM    904  CA  VAL    60      31.459  67.396  20.318  1.00  0.00           C  
ATOM    905  HA  VAL    60      31.617  66.362  20.617  1.00  0.00           H  
ATOM    906  CB  VAL    60      31.989  68.228  21.487  1.00  0.00           C  
ATOM    907  HB  VAL    60      31.251  68.038  22.264  1.00  0.00           H  
ATOM    908  CG1 VAL    60      33.296  67.520  21.854  1.00  0.00           C  
ATOM    909 HG11 VAL    60      33.153  66.513  22.240  1.00  0.00           H  
ATOM    910 HG12 VAL    60      34.062  67.607  21.086  1.00  0.00           H  
ATOM    911 HG13 VAL    60      33.802  68.094  22.628  1.00  0.00           H  
ATOM    912  CG2 VAL    60      32.218  69.689  21.270  1.00  0.00           C  
ATOM    913 HG21 VAL    60      31.235  70.114  21.077  1.00  0.00           H  
ATOM    914 HG22 VAL    60      32.674  70.219  22.104  1.00  0.00           H  
ATOM    915 HG23 VAL    60      32.760  69.861  20.341  1.00  0.00           H  
ATOM    916  C   VAL    60      29.961  67.532  20.046  1.00  0.00           C  
ATOM    917  O   VAL    60      29.271  66.823  20.811  1.00  0.00           O  
ATOM    918  N   PHE    61      29.461  68.479  19.142  1.00  0.00           N  
ATOM    919  H   PHE    61      29.940  69.247  18.692  1.00  0.00           H  
ATOM    920  CA  PHE    61      28.022  68.431  18.755  1.00  0.00           C  
ATOM    921  HA  PHE    61      27.464  67.789  19.432  1.00  0.00           H  
ATOM    922  CB  PHE    61      27.396  69.876  18.912  1.00  0.00           C  
ATOM    923  HB2 PHE    61      27.389  70.509  18.027  1.00  0.00           H  
ATOM    924  HB3 PHE    61      26.348  69.674  19.124  1.00  0.00           H  
ATOM    925  CG  PHE    61      27.959  70.634  20.038  1.00  0.00           C  
ATOM    926  CD1 PHE    61      28.911  71.636  19.788  1.00  0.00           C  
ATOM    927  HD1 PHE    61      29.133  71.957  18.778  1.00  0.00           H  
ATOM    928  CE1 PHE    61      29.621  72.257  20.817  1.00  0.00           C  
ATOM    929  HE1 PHE    61      30.401  72.971  20.581  1.00  0.00           H  
ATOM    930  CZ  PHE    61      29.454  71.896  22.129  1.00  0.00           C  
ATOM    931  HZ  PHE    61      29.956  72.448  22.915  1.00  0.00           H  
ATOM    932  CE2 PHE    61      28.575  70.849  22.467  1.00  0.00           C  
ATOM    933  HE2 PHE    61      28.530  70.372  23.439  1.00  0.00           H  
ATOM    934  CD2 PHE    61      27.859  70.248  21.392  1.00  0.00           C  
ATOM    935  HD2 PHE    61      27.197  69.445  21.696  1.00  0.00           H  
ATOM    936  C   PHE    61      27.791  67.848  17.362  1.00  0.00           C  
ATOM    937  O   PHE    61      26.624  67.785  17.028  1.00  0.00           O  
ATOM    938  N   PHE    62      28.838  67.277  16.639  1.00  0.00           N  
ATOM    939  H   PHE    62      29.671  67.038  17.160  1.00  0.00           H  
ATOM    940  CA  PHE    62      28.834  67.054  15.207  1.00  0.00           C  
ATOM    941  HA  PHE    62      27.963  67.548  14.783  1.00  0.00           H  
ATOM    942  CB  PHE    62      30.084  67.546  14.566  1.00  0.00           C  
ATOM    943  HB2 PHE    62      30.139  68.573  14.921  1.00  0.00           H  
ATOM    944  HB3 PHE    62      30.900  66.942  14.957  1.00  0.00           H  
ATOM    945  CG  PHE    62      30.053  67.392  13.038  1.00  0.00           C  
ATOM    946  CD1 PHE    62      29.598  68.462  12.349  1.00  0.00           C  
ATOM    947  HD1 PHE    62      29.398  69.389  12.873  1.00  0.00           H  
ATOM    948  CE1 PHE    62      29.406  68.313  10.917  1.00  0.00           C  
ATOM    949  HE1 PHE    62      29.134  69.181  10.328  1.00  0.00           H  
ATOM    950  CZ  PHE    62      29.764  67.060  10.313  1.00  0.00           C  
ATOM    951  HZ  PHE    62      29.692  66.949   9.238  1.00  0.00           H  
ATOM    952  CE2 PHE    62      30.265  66.014  11.078  1.00  0.00           C  
ATOM    953  HE2 PHE    62      30.398  65.058  10.585  1.00  0.00           H  
ATOM    954  CD2 PHE    62      30.446  66.156  12.436  1.00  0.00           C  
ATOM    955  HD2 PHE    62      30.885  65.319  12.965  1.00  0.00           H  
ATOM    956  C   PHE    62      28.673  65.569  14.975  1.00  0.00           C  
ATOM    957  O   PHE    62      27.877  65.180  14.145  1.00  0.00           O  
ATOM    958  N   ALA    63      29.332  64.699  15.748  1.00  0.00           N  
ATOM    959  H   ALA    63      29.921  64.979  16.520  1.00  0.00           H  
ATOM    960  CA  ALA    63      29.771  63.441  15.122  1.00  0.00           C  
ATOM    961  HA  ALA    63      30.036  63.615  14.082  1.00  0.00           H  
ATOM    962  CB  ALA    63      31.030  63.068  15.936  1.00  0.00           C  
ATOM    963  HB1 ALA    63      30.771  62.756  16.946  1.00  0.00           H  
ATOM    964  HB2 ALA    63      31.487  62.258  15.371  1.00  0.00           H  
ATOM    965  HB3 ALA    63      31.750  63.859  16.135  1.00  0.00           H  
ATOM    966  C   ALA    63      28.817  62.313  15.250  1.00  0.00           C  
ATOM    967  O   ALA    63      27.932  62.354  16.094  1.00  0.00           O  
ATOM    968  N   GLU    64      28.903  61.291  14.304  1.00  0.00           N  
ATOM    969  H   GLU    64      29.599  61.247  13.572  1.00  0.00           H  
ATOM    970  CA  GLU    64      27.852  60.273  14.315  1.00  0.00           C  
ATOM    971  HA  GLU    64      26.841  60.604  14.541  1.00  0.00           H  
ATOM    972  CB  GLU    64      27.850  59.568  13.025  1.00  0.00           C  
ATOM    973  HB2 GLU    64      28.900  59.317  12.891  1.00  0.00           H  
ATOM    974  HB3 GLU    64      27.336  58.608  13.024  1.00  0.00           H  
ATOM    975  CG  GLU    64      27.430  60.446  11.801  1.00  0.00           C  
ATOM    976  HG2 GLU    64      28.165  61.236  11.657  1.00  0.00           H  
ATOM    977  HG3 GLU    64      27.422  59.734  10.979  1.00  0.00           H  
ATOM    978  CD  GLU    64      26.091  61.011  11.995  1.00  0.00           C  
ATOM    979  OE1 GLU    64      25.262  60.352  12.632  1.00  0.00           O  
ATOM    980  OE2 GLU    64      25.852  62.184  11.599  1.00  0.00           O  
ATOM    981  C   GLU    64      28.205  59.269  15.500  1.00  0.00           C  
ATOM    982  O   GLU    64      27.336  58.674  16.120  1.00  0.00           O  
ATOM    983  N   ASP    65      29.594  59.090  15.722  1.00  0.00           N  
ATOM    984  H   ASP    65      30.156  59.403  14.942  1.00  0.00           H  
ATOM    985  CA  ASP    65      30.157  58.019  16.630  1.00  0.00           C  
ATOM    986  HA  ASP    65      29.774  57.013  16.478  1.00  0.00           H  
ATOM    987  CB  ASP    65      31.608  57.844  16.359  1.00  0.00           C  
ATOM    988  HB2 ASP    65      31.802  57.289  15.444  1.00  0.00           H  
ATOM    989  HB3 ASP    65      31.945  58.853  16.132  1.00  0.00           H  
ATOM    990  CG  ASP    65      32.402  57.305  17.523  1.00  0.00           C  
ATOM    991  OD1 ASP    65      32.121  56.156  17.961  1.00  0.00           O  
ATOM    992  OD2 ASP    65      33.134  58.066  18.180  1.00  0.00           O  
ATOM    993  C   ASP    65      29.844  58.377  18.085  1.00  0.00           C  
ATOM    994  O   ASP    65      30.022  59.516  18.527  1.00  0.00           O  
ATOM    995  N   VAL    66      29.411  57.367  18.854  1.00  0.00           N  
ATOM    996  H   VAL    66      29.211  56.442  18.498  1.00  0.00           H  
ATOM    997  CA  VAL    66      29.029  57.597  20.212  1.00  0.00           C  
ATOM    998  HA  VAL    66      28.539  58.566  20.154  1.00  0.00           H  
ATOM    999  CB  VAL    66      27.898  56.622  20.676  1.00  0.00           C  
ATOM   1000  HB  VAL    66      27.639  57.022  21.654  1.00  0.00           H  
ATOM   1001  CG1 VAL    66      26.672  56.548  19.839  1.00  0.00           C  
ATOM   1002 HG11 VAL    66      26.748  55.852  19.005  1.00  0.00           H  
ATOM   1003 HG12 VAL    66      25.847  56.236  20.477  1.00  0.00           H  
ATOM   1004 HG13 VAL    66      26.412  57.509  19.400  1.00  0.00           H  
ATOM   1005  CG2 VAL    66      28.518  55.279  21.041  1.00  0.00           C  
ATOM   1006 HG21 VAL    66      28.954  54.781  20.177  1.00  0.00           H  
ATOM   1007 HG22 VAL    66      29.280  55.340  21.816  1.00  0.00           H  
ATOM   1008 HG23 VAL    66      27.908  54.497  21.489  1.00  0.00           H  
ATOM   1009  C   VAL    66      30.230  57.746  21.136  1.00  0.00           C  
ATOM   1010  O   VAL    66      29.960  58.036  22.261  1.00  0.00           O  
ATOM   1011  N   GLY    67      31.502  57.459  20.660  1.00  0.00           N  
ATOM   1012  H   GLY    67      31.656  57.117  19.721  1.00  0.00           H  
ATOM   1013  CA  GLY    67      32.648  57.770  21.509  1.00  0.00           C  
ATOM   1014  HA2 GLY    67      32.305  57.567  22.521  1.00  0.00           H  
ATOM   1015  HA3 GLY    67      33.499  57.095  21.453  1.00  0.00           H  
ATOM   1016  C   GLY    67      32.972  59.268  21.514  1.00  0.00           C  
ATOM   1017  O   GLY    67      33.674  59.645  22.465  1.00  0.00           O  
ATOM   1018  N   SER    68      32.521  60.108  20.504  1.00  0.00           N  
ATOM   1019  H   SER    68      31.893  59.709  19.819  1.00  0.00           H  
ATOM   1020  CA  SER    68      33.171  61.406  20.342  1.00  0.00           C  
ATOM   1021  HA  SER    68      33.847  61.548  21.183  1.00  0.00           H  
ATOM   1022  CB  SER    68      33.934  61.224  19.058  1.00  0.00           C  
ATOM   1023  HB2 SER    68      34.130  62.270  18.835  1.00  0.00           H  
ATOM   1024  HB3 SER    68      34.794  60.559  19.062  1.00  0.00           H  
ATOM   1025  OG  SER    68      33.084  60.872  17.928  1.00  0.00           O  
ATOM   1026  HG  SER    68      32.808  59.946  18.004  1.00  0.00           H  
ATOM   1027  C   SER    68      32.167  62.622  20.202  1.00  0.00           C  
ATOM   1028  O   SER    68      32.551  63.770  20.402  1.00  0.00           O  
ATOM   1029  N   ASN    69      30.860  62.251  20.057  1.00  0.00           N  
ATOM   1030  H   ASN    69      30.567  61.287  19.980  1.00  0.00           H  
ATOM   1031  CA  ASN    69      29.887  63.244  20.400  1.00  0.00           C  
ATOM   1032  HA  ASN    69      30.156  64.221  20.005  1.00  0.00           H  
ATOM   1033  CB  ASN    69      28.637  62.844  19.726  1.00  0.00           C  
ATOM   1034  HB2 ASN    69      28.847  62.579  18.692  1.00  0.00           H  
ATOM   1035  HB3 ASN    69      28.299  61.884  20.112  1.00  0.00           H  
ATOM   1036  CG  ASN    69      27.426  63.717  19.757  1.00  0.00           C  
ATOM   1037  OD1 ASN    69      26.909  64.129  20.786  1.00  0.00           O  
ATOM   1038  ND2 ASN    69      26.901  64.064  18.541  1.00  0.00           N  
ATOM   1039 HD21 ASN    69      25.999  64.499  18.678  1.00  0.00           H  
ATOM   1040 HD22 ASN    69      27.133  63.566  17.692  1.00  0.00           H  
ATOM   1041  C   ASN    69      29.915  63.321  21.876  1.00  0.00           C  
ATOM   1042  O   ASN    69      29.870  62.335  22.608  1.00  0.00           O  
ATOM   1043  N   LYS    70      29.983  64.561  22.470  1.00  0.00           N  
ATOM   1044  H   LYS    70      29.963  65.307  21.788  1.00  0.00           H  
ATOM   1045  CA  LYS    70      29.972  64.810  23.961  1.00  0.00           C  
ATOM   1046  HA  LYS    70      29.723  63.865  24.438  1.00  0.00           H  
ATOM   1047  CB  LYS    70      31.414  65.275  24.328  1.00  0.00           C  
ATOM   1048  HB2 LYS    70      31.492  66.308  23.994  1.00  0.00           H  
ATOM   1049  HB3 LYS    70      31.538  65.352  25.406  1.00  0.00           H  
ATOM   1050  CG  LYS    70      32.616  64.466  23.841  1.00  0.00           C  
ATOM   1051  HG2 LYS    70      32.448  64.198  22.800  1.00  0.00           H  
ATOM   1052  HG3 LYS    70      33.460  65.150  23.899  1.00  0.00           H  
ATOM   1053  CD  LYS    70      32.930  63.167  24.612  1.00  0.00           C  
ATOM   1054  HD2 LYS    70      33.180  63.371  25.651  1.00  0.00           H  
ATOM   1055  HD3 LYS    70      32.062  62.512  24.554  1.00  0.00           H  
ATOM   1056  CE  LYS    70      34.158  62.553  23.972  1.00  0.00           C  
ATOM   1057  HE2 LYS    70      33.940  62.436  22.913  1.00  0.00           H  
ATOM   1058  HE3 LYS    70      34.973  63.272  23.994  1.00  0.00           H  
ATOM   1059  NZ  LYS    70      34.569  61.208  24.548  1.00  0.00           N  
ATOM   1060  HZ1 LYS    70      34.006  60.477  24.079  1.00  0.00           H  
ATOM   1061  HZ2 LYS    70      35.577  61.113  24.329  1.00  0.00           H  
ATOM   1062  HZ3 LYS    70      34.422  61.181  25.573  1.00  0.00           H  
ATOM   1063  C   LYS    70      28.848  65.804  24.366  1.00  0.00           C  
ATOM   1064  O   LYS    70      28.945  66.317  25.491  1.00  0.00           O  
ATOM   1065  N   GLY    71      27.866  66.111  23.476  1.00  0.00           N  
ATOM   1066  H   GLY    71      27.983  65.737  22.544  1.00  0.00           H  
ATOM   1067  CA  GLY    71      27.126  67.326  23.577  1.00  0.00           C  
ATOM   1068  HA2 GLY    71      27.811  68.104  23.908  1.00  0.00           H  
ATOM   1069  HA3 GLY    71      26.782  67.612  22.586  1.00  0.00           H  
ATOM   1070  C   GLY    71      25.994  67.259  24.624  1.00  0.00           C  
ATOM   1071  O   GLY    71      25.649  68.327  25.184  1.00  0.00           O  
ATOM   1072  N   ALA    72      25.449  66.063  24.913  1.00  0.00           N  
ATOM   1073  H   ALA    72      25.867  65.214  24.556  1.00  0.00           H  
ATOM   1074  CA  ALA    72      24.355  65.967  25.857  1.00  0.00           C  
ATOM   1075  HA  ALA    72      23.678  66.799  25.681  1.00  0.00           H  
ATOM   1076  CB  ALA    72      23.607  64.589  25.771  1.00  0.00           C  
ATOM   1077  HB1 ALA    72      24.154  63.715  26.121  1.00  0.00           H  
ATOM   1078  HB2 ALA    72      22.664  64.866  26.238  1.00  0.00           H  
ATOM   1079  HB3 ALA    72      23.289  64.338  24.761  1.00  0.00           H  
ATOM   1080  C   ALA    72      24.863  66.049  27.305  1.00  0.00           C  
ATOM   1081  O   ALA    72      24.032  66.026  28.184  1.00  0.00           O  
ATOM   1082  N   ILE    73      26.247  66.151  27.539  1.00  0.00           N  
ATOM   1083  H   ILE    73      27.003  66.096  26.870  1.00  0.00           H  
ATOM   1084  CA  ILE    73      26.627  66.219  28.945  1.00  0.00           C  
ATOM   1085  HA  ILE    73      25.797  66.081  29.635  1.00  0.00           H  
ATOM   1086  CB  ILE    73      27.554  64.999  29.403  1.00  0.00           C  
ATOM   1087  HB  ILE    73      27.750  65.036  30.473  1.00  0.00           H  
ATOM   1088  CG2 ILE    73      26.748  63.747  29.120  1.00  0.00           C  
ATOM   1089 HG21 ILE    73      27.248  62.874  29.536  1.00  0.00           H  
ATOM   1090 HG22 ILE    73      25.743  63.752  29.536  1.00  0.00           H  
ATOM   1091 HG23 ILE    73      26.659  63.534  28.056  1.00  0.00           H  
ATOM   1092  CG1 ILE    73      28.902  64.933  28.680  1.00  0.00           C  
ATOM   1093 HG12 ILE    73      28.824  64.956  27.595  1.00  0.00           H  
ATOM   1094 HG13 ILE    73      29.607  65.680  29.041  1.00  0.00           H  
ATOM   1095  CD1 ILE    73      29.754  63.703  28.986  1.00  0.00           C  
ATOM   1096 HD11 ILE    73      29.399  62.792  28.508  1.00  0.00           H  
ATOM   1097 HD12 ILE    73      30.737  63.858  28.546  1.00  0.00           H  
ATOM   1098 HD13 ILE    73      29.986  63.656  30.048  1.00  0.00           H  
ATOM   1099  C   ILE    73      27.315  67.510  29.358  1.00  0.00           C  
ATOM   1100  O   ILE    73      27.838  67.554  30.489  1.00  0.00           O  
ATOM   1101  N   ILE    74      27.244  68.571  28.468  1.00  0.00           N  
ATOM   1102  H   ILE    74      26.867  68.429  27.541  1.00  0.00           H  
ATOM   1103  CA  ILE    74      27.548  69.943  28.839  1.00  0.00           C  
ATOM   1104  HA  ILE    74      28.539  70.063  29.272  1.00  0.00           H  
ATOM   1105  CB  ILE    74      27.474  70.859  27.624  1.00  0.00           C  
ATOM   1106  HB  ILE    74      26.519  70.699  27.126  1.00  0.00           H  
ATOM   1107  CG2 ILE    74      27.417  72.316  28.109  1.00  0.00           C  
ATOM   1108 HG21 ILE    74      26.473  72.342  28.650  1.00  0.00           H  
ATOM   1109 HG22 ILE    74      28.105  72.768  28.821  1.00  0.00           H  
ATOM   1110 HG23 ILE    74      27.333  72.938  27.221  1.00  0.00           H  
ATOM   1111  CG1 ILE    74      28.631  70.822  26.697  1.00  0.00           C  
ATOM   1112 HG12 ILE    74      28.337  71.381  25.811  1.00  0.00           H  
ATOM   1113 HG13 ILE    74      29.420  71.459  27.093  1.00  0.00           H  
ATOM   1114  CD1 ILE    74      29.157  69.399  26.353  1.00  0.00           C  
ATOM   1115 HD11 ILE    74      28.315  68.808  25.999  1.00  0.00           H  
ATOM   1116 HD12 ILE    74      30.013  69.416  25.681  1.00  0.00           H  
ATOM   1117 HD13 ILE    74      29.470  68.861  27.245  1.00  0.00           H  
ATOM   1118  C   ILE    74      26.474  70.307  29.981  1.00  0.00           C  
ATOM   1119  O   ILE    74      25.252  70.053  29.731  1.00  0.00           O  
ATOM   1120  N   GLY    75      26.933  70.880  31.118  1.00  0.00           N  
ATOM   1121  H   GLY    75      27.885  71.199  31.239  1.00  0.00           H  
ATOM   1122  CA  GLY    75      25.928  71.272  32.121  1.00  0.00           C  
ATOM   1123  HA2 GLY    75      26.363  72.008  32.794  1.00  0.00           H  
ATOM   1124  HA3 GLY    75      25.050  71.643  31.597  1.00  0.00           H  
ATOM   1125  C   GLY    75      25.549  70.202  33.124  1.00  0.00           C  
ATOM   1126  O   GLY    75      25.008  70.490  34.203  1.00  0.00           O  
ATOM   1127  N   LEU    76      25.851  68.894  32.784  1.00  0.00           N  
ATOM   1128  H   LEU    76      26.413  68.732  31.959  1.00  0.00           H  
ATOM   1129  CA  LEU    76      25.685  67.766  33.613  1.00  0.00           C  
ATOM   1130  HA  LEU    76      24.967  68.082  34.366  1.00  0.00           H  
ATOM   1131  CB  LEU    76      24.961  66.720  32.805  1.00  0.00           C  
ATOM   1132  HB2 LEU    76      25.640  66.308  32.062  1.00  0.00           H  
ATOM   1133  HB3 LEU    76      24.836  65.908  33.520  1.00  0.00           H  
ATOM   1134  CG  LEU    76      23.625  67.062  32.155  1.00  0.00           C  
ATOM   1135  HG  LEU    76      23.654  67.985  31.580  1.00  0.00           H  
ATOM   1136  CD1 LEU    76      23.289  65.802  31.380  1.00  0.00           C  
ATOM   1137 HD11 LEU    76      22.257  65.755  31.037  1.00  0.00           H  
ATOM   1138 HD12 LEU    76      23.975  65.617  30.556  1.00  0.00           H  
ATOM   1139 HD13 LEU    76      23.286  64.954  32.062  1.00  0.00           H  
ATOM   1140  CD2 LEU    76      22.608  67.195  33.311  1.00  0.00           C  
ATOM   1141 HD21 LEU    76      22.672  66.371  34.018  1.00  0.00           H  
ATOM   1142 HD22 LEU    76      22.652  68.072  33.954  1.00  0.00           H  
ATOM   1143 HD23 LEU    76      21.623  67.135  32.852  1.00  0.00           H  
ATOM   1144  C   LEU    76      26.966  67.309  34.372  1.00  0.00           C  
ATOM   1145  O   LEU    76      26.924  66.992  35.553  1.00  0.00           O  
ATOM   1146  N   MET    77      28.052  67.260  33.658  1.00  0.00           N  
ATOM   1147  H   MET    77      27.886  67.446  32.678  1.00  0.00           H  
ATOM   1148  CA  MET    77      29.366  66.794  34.172  1.00  0.00           C  
ATOM   1149  HA  MET    77      29.582  67.247  35.137  1.00  0.00           H  
ATOM   1150  CB  MET    77      29.531  65.252  34.260  1.00  0.00           C  
ATOM   1151  HB2 MET    77      30.555  65.034  34.554  1.00  0.00           H  
ATOM   1152  HB3 MET    77      28.919  64.906  35.090  1.00  0.00           H  
ATOM   1153  CG  MET    77      29.346  64.432  33.034  1.00  0.00           C  
ATOM   1154  HG2 MET    77      29.602  64.933  32.103  1.00  0.00           H  
ATOM   1155  HG3 MET    77      30.059  63.614  33.101  1.00  0.00           H  
ATOM   1156  SD  MET    77      27.615  63.838  33.110  1.00  0.00           S  
ATOM   1157  CE  MET    77      27.680  62.040  33.214  1.00  0.00           C  
ATOM   1158  HE1 MET    77      26.728  61.631  32.882  1.00  0.00           H  
ATOM   1159  HE2 MET    77      28.513  61.714  32.596  1.00  0.00           H  
ATOM   1160  HE3 MET    77      27.902  61.716  34.228  1.00  0.00           H  
ATOM   1161  C   MET    77      30.559  67.409  33.269  1.00  0.00           C  
ATOM   1162  O   MET    77      31.724  67.227  33.555  1.00  0.00           O  
ATOM   1163  N   VAL    78      30.246  68.242  32.255  1.00  0.00           N  
ATOM   1164  H   VAL    78      29.336  68.465  31.874  1.00  0.00           H  
ATOM   1165  CA  VAL    78      31.210  69.030  31.493  1.00  0.00           C  
ATOM   1166  HA  VAL    78      32.207  69.024  31.929  1.00  0.00           H  
ATOM   1167  CB  VAL    78      31.319  68.496  30.124  1.00  0.00           C  
ATOM   1168  HB  VAL    78      30.323  68.533  29.687  1.00  0.00           H  
ATOM   1169  CG1 VAL    78      32.202  69.351  29.195  1.00  0.00           C  
ATOM   1170 HG11 VAL    78      33.160  69.602  29.647  1.00  0.00           H  
ATOM   1171 HG12 VAL    78      32.312  68.867  28.227  1.00  0.00           H  
ATOM   1172 HG13 VAL    78      31.731  70.322  29.052  1.00  0.00           H  
ATOM   1173  CG2 VAL    78      31.909  67.082  30.065  1.00  0.00           C  
ATOM   1174 HG21 VAL    78      31.439  66.363  30.733  1.00  0.00           H  
ATOM   1175 HG22 VAL    78      31.671  66.695  29.076  1.00  0.00           H  
ATOM   1176 HG23 VAL    78      32.983  67.072  30.242  1.00  0.00           H  
ATOM   1177  C   VAL    78      30.869  70.544  31.629  1.00  0.00           C  
ATOM   1178  O   VAL    78      29.708  70.916  31.549  1.00  0.00           O  
ATOM   1179  N   GLY    79      31.903  71.456  31.799  1.00  0.00           N  
ATOM   1180  H   GLY    79      32.825  71.063  31.939  1.00  0.00           H  
ATOM   1181  CA  GLY    79      31.569  72.915  31.994  1.00  0.00           C  
ATOM   1182  HA2 GLY    79      31.090  72.907  32.971  1.00  0.00           H  
ATOM   1183  HA3 GLY    79      32.416  73.588  32.102  1.00  0.00           H  
ATOM   1184  C   GLY    79      30.741  73.561  30.844  1.00  0.00           C  
ATOM   1185  O   GLY    79      30.909  73.173  29.683  1.00  0.00           O  
ATOM   1186  N   GLY    80      29.927  74.558  31.220  1.00  0.00           N  
ATOM   1187  H   GLY    80      29.835  74.740  32.211  1.00  0.00           H  
ATOM   1188  CA  GLY    80      29.087  75.273  30.288  1.00  0.00           C  
ATOM   1189  HA2 GLY    80      29.244  76.323  30.526  1.00  0.00           H  
ATOM   1190  HA3 GLY    80      29.378  75.046  29.265  1.00  0.00           H  
ATOM   1191  C   GLY    80      27.564  75.004  30.459  1.00  0.00           C  
ATOM   1192  O   GLY    80      27.166  74.410  31.460  1.00  0.00           O  
ATOM   1193  N   VAL    81      26.746  75.312  29.363  1.00  0.00           N  
ATOM   1194  H   VAL    81      27.116  75.679  28.497  1.00  0.00           H  
ATOM   1195  CA  VAL    81      25.298  74.806  29.413  1.00  0.00           C  
ATOM   1196  HA  VAL    81      25.207  73.848  29.919  1.00  0.00           H  
ATOM   1197  CB  VAL    81      24.277  75.755  30.114  1.00  0.00           C  
ATOM   1198  HB  VAL    81      23.251  75.413  29.999  1.00  0.00           H  
ATOM   1199  CG1 VAL    81      24.524  76.040  31.569  1.00  0.00           C  
ATOM   1200 HG11 VAL    81      25.525  76.360  31.850  1.00  0.00           H  
ATOM   1201 HG12 VAL    81      23.854  76.862  31.815  1.00  0.00           H  
ATOM   1202 HG13 VAL    81      24.321  75.211  32.243  1.00  0.00           H  
ATOM   1203  CG2 VAL    81      24.274  77.193  29.507  1.00  0.00           C  
ATOM   1204 HG21 VAL    81      23.273  77.550  29.742  1.00  0.00           H  
ATOM   1205 HG22 VAL    81      25.095  77.757  29.943  1.00  0.00           H  
ATOM   1206 HG23 VAL    81      24.332  77.238  28.421  1.00  0.00           H  
ATOM   1207  C   VAL    81      24.882  74.551  27.937  1.00  0.00           C  
ATOM   1208  O   VAL    81      25.507  74.954  26.984  1.00  0.00           O  
ATOM   1209  N   VAL    82      23.756  73.806  27.684  1.00  0.00           N  
ATOM   1210  H   VAL    82      23.345  73.351  28.488  1.00  0.00           H  
ATOM   1211  CA  VAL    82      23.087  73.622  26.403  1.00  0.00           C  
ATOM   1212  HA  VAL    82      23.840  73.427  25.644  1.00  0.00           H  
ATOM   1213  CB  VAL    82      22.155  72.406  26.290  1.00  0.00           C  
ATOM   1214  HB  VAL    82      21.292  72.481  26.949  1.00  0.00           H  
ATOM   1215  CG1 VAL    82      21.610  72.121  24.883  1.00  0.00           C  
ATOM   1216 HG11 VAL    82      20.992  71.226  24.909  1.00  0.00           H  
ATOM   1217 HG12 VAL    82      20.917  72.916  24.617  1.00  0.00           H  
ATOM   1218 HG13 VAL    82      22.324  72.070  24.063  1.00  0.00           H  
ATOM   1219  CG2 VAL    82      22.873  71.139  26.685  1.00  0.00           C  
ATOM   1220 HG21 VAL    82      22.156  70.332  26.546  1.00  0.00           H  
ATOM   1221 HG22 VAL    82      23.801  70.984  26.139  1.00  0.00           H  
ATOM   1222 HG23 VAL    82      23.111  71.188  27.746  1.00  0.00           H  
ATOM   1223  C   VAL    82      22.292  74.925  26.000  1.00  0.00           C  
ATOM   1224  O   VAL    82      21.069  74.983  25.812  1.00  0.00           O  
ATOM   1225  N   ILE    83      23.009  76.094  25.831  1.00  0.00           N  
ATOM   1226  H   ILE    83      24.013  76.005  25.903  1.00  0.00           H  
ATOM   1227  CA  ILE    83      22.324  77.125  25.063  1.00  0.00           C  
ATOM   1228  HA  ILE    83      21.315  77.214  25.462  1.00  0.00           H  
ATOM   1229  CB  ILE    83      22.960  78.479  25.218  1.00  0.00           C  
ATOM   1230  HB  ILE    83      22.397  79.181  24.606  1.00  0.00           H  
ATOM   1231  CG2 ILE    83      22.688  79.047  26.579  1.00  0.00           C  
ATOM   1232 HG21 ILE    83      23.429  78.823  27.344  1.00  0.00           H  
ATOM   1233 HG22 ILE    83      22.624  80.132  26.517  1.00  0.00           H  
ATOM   1234 HG23 ILE    83      21.739  78.734  27.010  1.00  0.00           H  
ATOM   1235  CG1 ILE    83      24.478  78.369  25.028  1.00  0.00           C  
ATOM   1236 HG12 ILE    83      24.874  77.908  25.930  1.00  0.00           H  
ATOM   1237 HG13 ILE    83      24.782  77.722  24.207  1.00  0.00           H  
ATOM   1238  CD1 ILE    83      25.077  79.718  24.759  1.00  0.00           C  
ATOM   1239 HD11 ILE    83      24.579  80.260  23.958  1.00  0.00           H  
ATOM   1240 HD12 ILE    83      24.910  80.333  25.642  1.00  0.00           H  
ATOM   1241 HD13 ILE    83      26.148  79.626  24.591  1.00  0.00           H  
ATOM   1242  C   ILE    83      22.290  76.682  23.550  1.00  0.00           C  
ATOM   1243  O   ILE    83      22.977  75.768  23.148  1.00  0.00           O  
ATOM   1244  N   ALA    84      21.493  77.453  22.728  1.00  0.00           N  
ATOM   1245  H   ALA    84      20.864  78.153  23.097  1.00  0.00           H  
ATOM   1246  CA  ALA    84      21.428  77.361  21.301  1.00  0.00           C  
ATOM   1247  HA  ALA    84      22.468  77.332  20.985  1.00  0.00           H  
ATOM   1248  CB  ALA    84      20.825  76.039  20.852  1.00  0.00           C  
ATOM   1249  HB1 ALA    84      21.597  75.274  20.897  1.00  0.00           H  
ATOM   1250  HB2 ALA    84      19.868  75.852  21.337  1.00  0.00           H  
ATOM   1251  HB3 ALA    84      20.586  76.073  19.791  1.00  0.00           H  
ATOM   1252  C   ALA    84      20.861  78.621  20.667  1.00  0.00           C  
ATOM   1253  O   ALA    84      19.692  78.958  20.877  1.00  0.00           O  
ATOM   1254  OXT ALA    84      21.709  79.373  20.115  1.00  0.00           O  
TER    1255      ALA    84 
END   
