# Supplementary material for: Exploring Structural Insights of Aβ42 and α-Synuclein Monomers and Heterodimer: A Comparative Study Using Implicit and Explicit Solvent Simulations
Source: J Phys Chem B. 2024 May 3;128(19):4655–69. doi: 10.1021/acs.jpcb.4c00503 (PMC11103699; doi:10.1021/acs.jpcb.4c00503)
Supplement: Supplementary file 3 — jp4c00503_si_003.zip [file jp4c00503_si_003.zip › rep/9_ab42_dimer_2_STARTING.pdb]

ATOM      1  N   ASP     1      55.335  34.821  26.806  0.00  0.00
ATOM      2  H1  ASP     1      54.340  34.987  26.764  0.00  0.00
ATOM      3  H2  ASP     1      55.704  34.813  27.746  0.00  0.00
ATOM      4  H3  ASP     1      55.503  33.883  26.470  0.00  0.00
ATOM      5  CA  ASP     1      56.214  35.710  25.986  0.00  0.00
ATOM      6  HA  ASP     1      57.209  35.279  25.868  0.00  0.00
ATOM      7  CB  ASP     1      55.600  35.780  24.629  0.00  0.00
ATOM      8  HB2 ASP     1      55.467  34.753  24.288  0.00  0.00
ATOM      9  HB3 ASP     1      54.661  36.313  24.779  0.00  0.00
ATOM     10  CG  ASP     1      56.349  36.613  23.633  0.00  0.00
ATOM     11  OD1 ASP     1      56.197  37.876  23.713  0.00  0.00
ATOM     12  OD2 ASP     1      57.132  36.159  22.722  0.00  0.00
ATOM     13  C   ASP     1      56.337  37.081  26.673  0.00  0.00
ATOM     14  O   ASP     1      55.316  37.648  27.066  0.00  0.00
ATOM     15  N   ALA     2      57.576  37.530  26.901  0.00  0.00
ATOM     16  H   ALA     2      58.347  37.043  26.467  0.00  0.00
ATOM     17  CA  ALA     2      57.861  38.647  27.783  0.00  0.00
ATOM     18  HA  ALA     2      57.321  38.523  28.721  0.00  0.00
ATOM     19  CB  ALA     2      59.367  38.726  28.020  0.00  0.00
ATOM     20  HB1 ALA     2      59.635  39.715  28.394  0.00  0.00
ATOM     21  HB2 ALA     2      59.744  38.015  28.755  0.00  0.00
ATOM     22  HB3 ALA     2      59.826  38.576  27.044  0.00  0.00
ATOM     23  C   ALA     2      57.229  40.009  27.230  0.00  0.00
ATOM     24  O   ALA     2      56.670  40.828  27.915  0.00  0.00
ATOM     25  N   GLU     3      57.271  40.137  25.912  0.00  0.00
ATOM     26  H   GLU     3      57.639  39.347  25.400  0.00  0.00
ATOM     27  CA  GLU     3      56.572  41.250  25.129  0.00  0.00
ATOM     28  HA  GLU     3      56.853  42.212  25.556  0.00  0.00
ATOM     29  CB  GLU     3      57.235  41.254  23.744  0.00  0.00
ATOM     30  HB2 GLU     3      58.317  41.159  23.838  0.00  0.00
ATOM     31  HB3 GLU     3      56.837  40.352  23.278  0.00  0.00
ATOM     32  CG  GLU     3      56.993  42.505  22.900  0.00  0.00
ATOM     33  HG2 GLU     3      55.957  42.356  22.597  0.00  0.00
ATOM     34  HG3 GLU     3      57.097  43.406  23.504  0.00  0.00
ATOM     35  CD  GLU     3      57.875  42.429  21.645  0.00  0.00
ATOM     36  OE1 GLU     3      59.087  42.786  21.736  0.00  0.00
ATOM     37  OE2 GLU     3      57.432  41.845  20.625  0.00  0.00
ATOM     38  C   GLU     3      55.079  41.248  25.098  0.00  0.00
ATOM     39  O   GLU     3      54.521  42.309  25.447  0.00  0.00
ATOM     40  N   PHE     4      54.436  40.164  24.875  0.00  0.00
ATOM     41  H   PHE     4      54.883  39.272  24.715  0.00  0.00
ATOM     42  CA  PHE     4      52.973  40.038  25.093  0.00  0.00
ATOM     43  HA  PHE     4      52.430  40.726  24.444  0.00  0.00
ATOM     44  CB  PHE     4      52.504  38.651  24.539  0.00  0.00
ATOM     45  HB2 PHE     4      52.797  38.514  23.498  0.00  0.00
ATOM     46  HB3 PHE     4      52.943  37.956  25.255  0.00  0.00
ATOM     47  CG  PHE     4      51.030  38.286  24.618  0.00  0.00
ATOM     48  CD1 PHE     4      50.024  38.947  23.866  0.00  0.00
ATOM     49  HD1 PHE     4      50.387  39.634  23.115  0.00  0.00
ATOM     50  CE1 PHE     4      48.681  38.758  24.012  0.00  0.00
ATOM     51  HE1 PHE     4      47.923  39.301  23.466  0.00  0.00
ATOM     52  CZ  PHE     4      48.205  37.853  25.021  0.00  0.00
ATOM     53  HZ  PHE     4      47.168  37.646  25.240  0.00  0.00
ATOM     54  CE2 PHE     4      49.168  37.154  25.777  0.00  0.00
ATOM     55  HE2 PHE     4      48.898  36.559  26.637  0.00  0.00
ATOM     56  CD2 PHE     4      50.600  37.396  25.650  0.00  0.00
ATOM     57  HD2 PHE     4      51.292  37.124  26.433  0.00  0.00
ATOM     58  C   PHE     4      52.544  40.306  26.553  0.00  0.00
ATOM     59  O   PHE     4      51.543  40.995  26.769  0.00  0.00
ATOM     60  N   ARG     5      53.243  39.809  27.559  0.00  0.00
ATOM     61  H   ARG     5      54.021  39.203  27.338  0.00  0.00
ATOM     62  CA  ARG     5      52.967  39.918  29.006  0.00  0.00
ATOM     63  HA  ARG     5      51.923  39.673  29.197  0.00  0.00
ATOM     64  CB  ARG     5      53.984  39.119  29.870  0.00  0.00
ATOM     65  HB2 ARG     5      54.940  39.364  29.408  0.00  0.00
ATOM     66  HB3 ARG     5      53.985  39.445  30.910  0.00  0.00
ATOM     67  CG  ARG     5      53.594  37.595  29.910  0.00  0.00
ATOM     68  HG2 ARG     5      52.745  37.358  30.551  0.00  0.00
ATOM     69  HG3 ARG     5      53.389  37.356  28.866  0.00  0.00
ATOM     70  CD  ARG     5      54.807  36.808  30.435  0.00  0.00
ATOM     71  HD2 ARG     5      54.756  35.803  30.017  0.00  0.00
ATOM     72  HD3 ARG     5      55.749  37.248  30.107  0.00  0.00
ATOM     73  NE  ARG     5      55.051  36.717  31.982  0.00  0.00
ATOM     74  HE  ARG     5      55.692  37.347  32.442  0.00  0.00
ATOM     75  CZ  ARG     5      54.676  35.754  32.795  0.00  0.00
ATOM     76  NH1 ARG     5      53.871  34.796  32.500  0.00  0.00
ATOM     77 1HH1 ARG     5      53.465  34.690  31.581  0.00  0.00
ATOM     78 2HH1 ARG     5      53.740  33.980  33.081  0.00  0.00
ATOM     79  NH2 ARG     5      55.115  35.680  34.030  0.00  0.00
ATOM     80 1HH2 ARG     5      55.734  36.342  34.475  0.00  0.00
ATOM     81 2HH2 ARG     5      54.646  35.043  34.658  0.00  0.00
ATOM     82  C   ARG     5      53.133  41.333  29.420  0.00  0.00
ATOM     83  O   ARG     5      52.383  41.688  30.293  0.00  0.00
ATOM     84  N   HID     6      54.090  42.041  28.822  0.00  0.00
ATOM     85  H   HID     6      54.713  41.606  28.156  0.00  0.00
ATOM     86  CA  HID     6      54.237  43.501  29.002  0.00  0.00
ATOM     87  HA  HID     6      54.169  43.721  30.068  0.00  0.00
ATOM     88  CB  HID     6      55.548  44.052  28.551  0.00  0.00
ATOM     89  HB2 HID     6      56.408  43.522  28.961  0.00  0.00
ATOM     90  HB3 HID     6      55.576  43.970  27.465  0.00  0.00
ATOM     91  CG  HID     6      55.689  45.488  28.965  0.00  0.00
ATOM     92  ND1 HID     6      55.326  46.578  28.162  0.00  0.00
ATOM     93  HD1 HID     6      55.020  46.545  27.200  0.00  0.00
ATOM     94  CE1 HID     6      55.552  47.732  28.887  0.00  0.00
ATOM     95  HE1 HID     6      55.274  48.753  28.671  0.00  0.00
ATOM     96  NE2 HID     6      55.930  47.400  30.166  0.00  0.00
ATOM     97  CD2 HID     6      56.025  45.998  30.192  0.00  0.00
ATOM     98  HD2 HID     6      56.247  45.365  31.038  0.00  0.00
ATOM     99  C   HID     6      53.078  44.217  28.383  0.00  0.00
ATOM    100  O   HID     6      52.532  45.037  29.102  0.00  0.00
ATOM    101  N   ASP     7      52.654  43.920  27.176  0.00  0.00
ATOM    102  H   ASP     7      53.132  43.152  26.726  0.00  0.00
ATOM    103  CA  ASP     7      51.549  44.486  26.440  0.00  0.00
ATOM    104  HA  ASP     7      51.692  45.564  26.370  0.00  0.00
ATOM    105  CB  ASP     7      51.483  43.917  25.014  0.00  0.00
ATOM    106  HB2 ASP     7      52.464  43.862  24.543  0.00  0.00
ATOM    107  HB3 ASP     7      51.095  42.898  25.022  0.00  0.00
ATOM    108  CG  ASP     7      50.515  44.702  24.113  0.00  0.00
ATOM    109  OD1 ASP     7      50.655  45.938  23.945  0.00  0.00
ATOM    110  OD2 ASP     7      49.658  44.084  23.580  0.00  0.00
ATOM    111  C   ASP     7      50.214  44.321  27.136  0.00  0.00
ATOM    112  O   ASP     7      49.484  45.370  27.355  0.00  0.00
ATOM    113  N   SER     8      49.918  43.104  27.533  0.00  0.00
ATOM    114  H   SER     8      50.522  42.329  27.298  0.00  0.00
ATOM    115  CA  SER     8      48.746  42.888  28.484  0.00  0.00
ATOM    116  HA  SER     8      47.886  43.400  28.053  0.00  0.00
ATOM    117  CB  SER     8      48.432  41.361  28.519  0.00  0.00
ATOM    118  HB2 SER     8      49.237  40.896  29.087  0.00  0.00
ATOM    119  HB3 SER     8      47.648  41.121  29.237  0.00  0.00
ATOM    120  OG  SER     8      48.138  40.831  27.268  0.00  0.00
ATOM    121  HG  SER     8      48.847  40.252  26.979  0.00  0.00
ATOM    122  C   SER     8      48.817  43.430  29.961  0.00  0.00
ATOM    123  O   SER     8      47.870  43.119  30.755  0.00  0.00
ATOM    124  N   GLY     9      49.915  44.154  30.409  0.00  0.00
ATOM    125  H   GLY     9      50.803  44.153  29.928  0.00  0.00
ATOM    126  CA  GLY     9      49.990  44.590  31.775  0.00  0.00
ATOM    127  HA2 GLY     9      50.923  45.148  31.847  0.00  0.00
ATOM    128  HA3 GLY     9      49.104  45.111  32.139  0.00  0.00
ATOM    129  C   GLY     9      50.049  43.474  32.857  0.00  0.00
ATOM    130  O   GLY     9      49.601  43.690  33.945  0.00  0.00
ATOM    131  N   TYR    10      50.511  42.254  32.577  0.00  0.00
ATOM    132  H   TYR    10      51.015  42.139  31.710  0.00  0.00
ATOM    133  CA  TYR    10      50.548  41.235  33.615  0.00  0.00
ATOM    134  HA  TYR    10      49.683  41.356  34.267  0.00  0.00
ATOM    135  CB  TYR    10      50.504  39.802  33.080  0.00  0.00
ATOM    136  HB2 TYR    10      49.627  39.676  32.445  0.00  0.00
ATOM    137  HB3 TYR    10      51.399  39.788  32.458  0.00  0.00
ATOM    138  CG  TYR    10      50.435  38.670  34.081  0.00  0.00
ATOM    139  CD1 TYR    10      49.371  38.678  34.940  0.00  0.00
ATOM    140  HD1 TYR    10      48.622  39.455  34.960  0.00  0.00
ATOM    141  CE1 TYR    10      49.187  37.548  35.818  0.00  0.00
ATOM    142  HE1 TYR    10      48.443  37.582  36.601  0.00  0.00
ATOM    143  CZ  TYR    10      50.078  36.518  35.830  0.00  0.00
ATOM    144  OH  TYR    10      49.941  35.471  36.645  0.00  0.00
ATOM    145  HH  TYR    10      49.125  35.422  37.149  0.00  0.00
ATOM    146  CE2 TYR    10      51.170  36.542  34.897  0.00  0.00
ATOM    147  HE2 TYR    10      51.812  35.679  34.805  0.00  0.00
ATOM    148  CD2 TYR    10      51.343  37.604  33.986  0.00  0.00
ATOM    149  HD2 TYR    10      52.095  37.577  33.212  0.00  0.00
ATOM    150  C   TYR    10      51.760  41.489  34.544  0.00  0.00
ATOM    151  O   TYR    10      51.629  41.352  35.796  0.00  0.00
ATOM    152  N   GLU    11      52.916  41.853  33.937  0.00  0.00
ATOM    153  H   GLU    11      52.883  41.962  32.934  0.00  0.00
ATOM    154  CA  GLU    11      54.125  42.296  34.656  0.00  0.00
ATOM    155  HA  GLU    11      54.876  41.513  34.762  0.00  0.00
ATOM    156  CB  GLU    11      54.803  43.408  33.870  0.00  0.00
ATOM    157  HB2 GLU    11      54.077  44.182  33.619  0.00  0.00
ATOM    158  HB3 GLU    11      55.571  43.915  34.455  0.00  0.00
ATOM    159  CG  GLU    11      55.379  42.862  32.547  0.00  0.00
ATOM    160  HG2 GLU    11      54.599  42.299  32.035  0.00  0.00
ATOM    161  HG3 GLU    11      55.725  43.678  31.913  0.00  0.00
ATOM    162  CD  GLU    11      56.667  42.038  32.765  0.00  0.00
ATOM    163  OE1 GLU    11      56.632  40.786  33.023  0.00  0.00
ATOM    164  OE2 GLU    11      57.740  42.710  32.731  0.00  0.00
ATOM    165  C   GLU    11      53.905  42.934  36.025  0.00  0.00
ATOM    166  O   GLU    11      54.554  42.569  37.022  0.00  0.00
ATOM    167  N   VAL    12      52.970  43.865  36.197  0.00  0.00
ATOM    168  H   VAL    12      52.380  44.019  35.392  0.00  0.00
ATOM    169  CA  VAL    12      52.801  44.686  37.443  0.00  0.00
ATOM    170  HA  VAL    12      53.808  44.776  37.850  0.00  0.00
ATOM    171  CB  VAL    12      52.180  46.032  37.202  0.00  0.00
ATOM    172  HB  VAL    12      52.245  46.486  38.190  0.00  0.00
ATOM    173  CG1 VAL    12      53.098  46.891  36.279  0.00  0.00
ATOM    174 1HG1 VAL    12      53.105  46.326  35.347  0.00  0.00
ATOM    175 2HG1 VAL    12      52.705  47.861  35.975  0.00  0.00
ATOM    176 3HG1 VAL    12      54.136  46.893  36.614  0.00  0.00
ATOM    177  CG2 VAL    12      50.703  45.971  36.762  0.00  0.00
ATOM    178 1HG2 VAL    12      50.676  45.457  35.801  0.00  0.00
ATOM    179 2HG2 VAL    12      50.013  45.555  37.496  0.00  0.00
ATOM    180 3HG2 VAL    12      50.352  46.968  36.495  0.00  0.00
ATOM    181  C   VAL    12      52.016  43.874  38.490  0.00  0.00
ATOM    182  O   VAL    12      52.230  44.081  39.714  0.00  0.00
ATOM    183  N   HID    13      51.100  42.964  38.120  0.00  0.00
ATOM    184  H   HID    13      50.956  42.872  37.125  0.00  0.00
ATOM    185  CA  HID    13      50.393  42.009  38.981  0.00  0.00
ATOM    186  HA  HID    13      50.046  42.436  39.922  0.00  0.00
ATOM    187  CB  HID    13      49.096  41.642  38.292  0.00  0.00
ATOM    188  HB2 HID    13      49.303  40.945  37.480  0.00  0.00
ATOM    189  HB3 HID    13      48.578  41.053  39.048  0.00  0.00
ATOM    190  CG  HID    13      48.191  42.742  37.764  0.00  0.00
ATOM    191  ND1 HID    13      48.258  43.259  36.511  0.00  0.00
ATOM    192  HD1 HID    13      48.871  42.927  35.781  0.00  0.00
ATOM    193  CE1 HID    13      47.417  44.331  36.453  0.00  0.00
ATOM    194  HE1 HID    13      47.536  45.069  35.673  0.00  0.00
ATOM    195  NE2 HID    13      46.704  44.486  37.572  0.00  0.00
ATOM    196  CD2 HID    13      47.354  43.565  38.452  0.00  0.00
ATOM    197  HD2 HID    13      46.919  43.391  39.425  0.00  0.00
ATOM    198  C   HID    13      51.303  40.770  39.332  0.00  0.00
ATOM    199  O   HID    13      51.264  40.357  40.469  0.00  0.00
ATOM    200  N   HID    14      52.174  40.344  38.385  0.00  0.00
ATOM    201  H   HID    14      52.006  40.814  37.506  0.00  0.00
ATOM    202  CA  HID    14      53.039  39.126  38.540  0.00  0.00
ATOM    203  HA  HID    14      52.330  38.318  38.718  0.00  0.00
ATOM    204  CB  HID    14      53.774  38.893  37.209  0.00  0.00
ATOM    205  HB2 HID    14      52.996  38.810  36.449  0.00  0.00
ATOM    206  HB3 HID    14      54.440  39.736  37.024  0.00  0.00
ATOM    207  CG  HID    14      54.584  37.593  37.334  0.00  0.00
ATOM    208  ND1 HID    14      55.904  37.579  37.668  0.00  0.00
ATOM    209  HD1 HID    14      56.503  38.388  37.755  0.00  0.00
ATOM    210  CE1 HID    14      56.339  36.305  37.578  0.00  0.00
ATOM    211  HE1 HID    14      57.350  35.962  37.743  0.00  0.00
ATOM    212  NE2 HID    14      55.365  35.515  37.227  0.00  0.00
ATOM    213  CD2 HID    14      54.236  36.283  37.121  0.00  0.00
ATOM    214  HD2 HID    14      53.246  35.966  36.830  0.00  0.00
ATOM    215  C   HID    14      53.992  39.360  39.734  0.00  0.00
ATOM    216  O   HID    14      54.126  38.471  40.565  0.00  0.00
ATOM    217  N   GLN    15      54.626  40.538  39.860  0.00  0.00
ATOM    218  H   GLN    15      54.707  41.040  38.987  0.00  0.00
ATOM    219  CA  GLN    15      55.400  40.991  41.051  0.00  0.00
ATOM    220  HA  GLN    15      56.353  40.478  41.176  0.00  0.00
ATOM    221  CB  GLN    15      55.557  42.592  40.931  0.00  0.00
ATOM    222  HB2 GLN    15      54.741  43.118  40.436  0.00  0.00
ATOM    223  HB3 GLN    15      55.682  42.816  41.990  0.00  0.00
ATOM    224  CG  GLN    15      56.846  43.021  40.101  0.00  0.00
ATOM    225  HG2 GLN    15      57.778  42.772  40.609  0.00  0.00
ATOM    226  HG3 GLN    15      56.876  42.407  39.200  0.00  0.00
ATOM    227  CD  GLN    15      56.805  44.517  39.861  0.00  0.00
ATOM    228  OE1 GLN    15      56.773  45.357  40.758  0.00  0.00
ATOM    229  NE2 GLN    15      56.774  44.960  38.627  0.00  0.00
ATOM    230 1HE2 GLN    15      56.863  44.346  37.830  0.00  0.00
ATOM    231 2HE2 GLN    15      56.718  45.956  38.469  0.00  0.00
ATOM    232  C   GLN    15      54.750  40.543  42.380  0.00  0.00
ATOM    233  O   GLN    15      55.533  39.977  43.185  0.00  0.00
ATOM    234  N   LYS    16      53.430  40.766  42.567  0.00  0.00
ATOM    235  H   LYS    16      52.886  41.190  41.830  0.00  0.00
ATOM    236  CA  LYS    16      52.753  40.321  43.835  0.00  0.00
ATOM    237  HA  LYS    16      53.286  40.615  44.740  0.00  0.00
ATOM    238  CB  LYS    16      51.457  41.092  43.976  0.00  0.00
ATOM    239  HB2 LYS    16      50.830  41.042  43.086  0.00  0.00
ATOM    240  HB3 LYS    16      50.909  40.655  44.811  0.00  0.00
ATOM    241  CG  LYS    16      51.618  42.633  44.052  0.00  0.00
ATOM    242  HG2 LYS    16      52.077  42.863  45.014  0.00  0.00
ATOM    243  HG3 LYS    16      52.206  42.963  43.195  0.00  0.00
ATOM    244  CD  LYS    16      50.289  43.373  43.904  0.00  0.00
ATOM    245  HD2 LYS    16      50.032  43.347  42.845  0.00  0.00
ATOM    246  HD3 LYS    16      49.489  42.818  44.394  0.00  0.00
ATOM    247  CE  LYS    16      50.189  44.791  44.469  0.00  0.00
ATOM    248  HE2 LYS    16      49.267  45.129  43.997  0.00  0.00
ATOM    249  HE3 LYS    16      49.960  44.817  45.534  0.00  0.00
ATOM    250  NZ  LYS    16      51.282  45.696  44.149  0.00  0.00
ATOM    251  HZ1 LYS    16      52.206  45.437  44.466  0.00  0.00
ATOM    252  HZ2 LYS    16      51.382  45.891  43.164  0.00  0.00
ATOM    253  HZ3 LYS    16      51.035  46.598  44.530  0.00  0.00
ATOM    254  C   LYS    16      52.478  38.803  43.850  0.00  0.00
ATOM    255  O   LYS    16      52.730  38.091  44.818  0.00  0.00
ATOM    256  N   LEU    17      51.982  38.267  42.756  0.00  0.00
ATOM    257  H   LEU    17      51.820  38.995  42.076  0.00  0.00
ATOM    258  CA  LEU    17      51.471  36.884  42.616  0.00  0.00
ATOM    259  HA  LEU    17      50.775  36.586  43.401  0.00  0.00
ATOM    260  CB  LEU    17      50.867  36.697  41.162  0.00  0.00
ATOM    261  HB2 LEU    17      51.487  37.062  40.343  0.00  0.00
ATOM    262  HB3 LEU    17      50.883  35.628  40.949  0.00  0.00
ATOM    263  CG  LEU    17      49.462  37.279  41.071  0.00  0.00
ATOM    264  HG  LEU    17      49.474  38.340  41.319  0.00  0.00
ATOM    265  CD1 LEU    17      48.850  37.083  39.657  0.00  0.00
ATOM    266 1HD1 LEU    17      49.471  37.477  38.852  0.00  0.00
ATOM    267 2HD1 LEU    17      48.884  36.032  39.367  0.00  0.00
ATOM    268 3HD1 LEU    17      47.852  37.511  39.566  0.00  0.00
ATOM    269  CD2 LEU    17      48.469  36.519  41.867  0.00  0.00
ATOM    270 1HD2 LEU    17      47.520  37.051  41.933  0.00  0.00
ATOM    271 2HD2 LEU    17      48.286  35.515  41.485  0.00  0.00
ATOM    272 3HD2 LEU    17      48.832  36.462  42.893  0.00  0.00
ATOM    273  C   LEU    17      52.639  35.800  42.744  0.00  0.00
ATOM    274  O   LEU    17      52.481  34.867  43.528  0.00  0.00
ATOM    275  N   VAL    18      53.877  36.148  42.371  0.00  0.00
ATOM    276  H   VAL    18      53.973  36.909  41.714  0.00  0.00
ATOM    277  CA  VAL    18      55.052  35.334  42.547  0.00  0.00
ATOM    278  HA  VAL    18      54.672  34.321  42.678  0.00  0.00
ATOM    279  CB  VAL    18      55.842  35.353  41.207  0.00  0.00
ATOM    280  HB  VAL    18      55.122  35.364  40.389  0.00  0.00
ATOM    281  CG1 VAL    18      56.779  36.499  41.055  0.00  0.00
ATOM    282 1HG1 VAL    18      57.234  36.556  40.066  0.00  0.00
ATOM    283 2HG1 VAL    18      56.321  37.471  41.236  0.00  0.00
ATOM    284 3HG1 VAL    18      57.609  36.407  41.756  0.00  0.00
ATOM    285  CG2 VAL    18      56.576  34.022  41.125  0.00  0.00
ATOM    286 1HG2 VAL    18      57.163  33.989  40.207  0.00  0.00
ATOM    287 2HG2 VAL    18      57.259  33.930  41.970  0.00  0.00
ATOM    288 3HG2 VAL    18      55.842  33.216  41.137  0.00  0.00
ATOM    289  C   VAL    18      55.828  35.615  43.893  0.00  0.00
ATOM    290  O   VAL    18      56.817  34.920  44.222  0.00  0.00
ATOM    291  N   PHE    19      55.326  36.505  44.710  0.00  0.00
ATOM    292  H   PHE    19      54.407  36.851  44.471  0.00  0.00
ATOM    293  CA  PHE    19      55.845  36.735  46.099  0.00  0.00
ATOM    294  HA  PHE    19      56.827  36.313  46.309  0.00  0.00
ATOM    295  CB  PHE    19      55.862  38.273  46.345  0.00  0.00
ATOM    296  HB2 PHE    19      56.360  38.703  45.476  0.00  0.00
ATOM    297  HB3 PHE    19      54.878  38.741  46.361  0.00  0.00
ATOM    298  CG  PHE    19      56.666  38.680  47.566  0.00  0.00
ATOM    299  CD1 PHE    19      55.983  38.697  48.781  0.00  0.00
ATOM    300  HD1 PHE    19      54.961  38.357  48.697  0.00  0.00
ATOM    301  CE1 PHE    19      56.622  38.992  49.958  0.00  0.00
ATOM    302  HE1 PHE    19      56.089  38.862  50.889  0.00  0.00
ATOM    303  CZ  PHE    19      57.989  39.257  49.884  0.00  0.00
ATOM    304  HZ  PHE    19      58.513  39.427  50.813  0.00  0.00
ATOM    305  CE2 PHE    19      58.760  39.233  48.709  0.00  0.00
ATOM    306  HE2 PHE    19      59.827  39.374  48.622  0.00  0.00
ATOM    307  CD2 PHE    19      58.039  38.976  47.486  0.00  0.00
ATOM    308  HD2 PHE    19      58.501  38.868  46.516  0.00  0.00
ATOM    309  C   PHE    19      54.922  36.088  47.079  0.00  0.00
ATOM    310  O   PHE    19      55.327  35.230  47.908  0.00  0.00
ATOM    311  N   PHE    20      53.610  36.261  46.893  0.00  0.00
ATOM    312  H   PHE    20      53.337  37.117  46.430  0.00  0.00
ATOM    313  CA  PHE    20      52.673  35.737  47.887  0.00  0.00
ATOM    314  HA  PHE    20      53.118  35.764  48.882  0.00  0.00
ATOM    315  CB  PHE    20      51.542  36.728  48.074  0.00  0.00
ATOM    316  HB2 PHE    20      50.990  36.707  47.134  0.00  0.00
ATOM    317  HB3 PHE    20      50.850  36.236  48.757  0.00  0.00
ATOM    318  CG  PHE    20      51.973  38.154  48.596  0.00  0.00
ATOM    319  CD1 PHE    20      52.576  38.351  49.862  0.00  0.00
ATOM    320  HD1 PHE    20      52.669  37.555  50.585  0.00  0.00
ATOM    321  CE1 PHE    20      53.074  39.642  50.243  0.00  0.00
ATOM    322  HE1 PHE    20      53.472  39.816  51.231  0.00  0.00
ATOM    323  CZ  PHE    20      52.904  40.729  49.370  0.00  0.00
ATOM    324  HZ  PHE    20      53.346  41.658  49.698  0.00  0.00
ATOM    325  CE2 PHE    20      52.292  40.598  48.132  0.00  0.00
ATOM    326  HE2 PHE    20      52.203  41.471  47.502  0.00  0.00
ATOM    327  CD2 PHE    20      51.802  39.332  47.765  0.00  0.00
ATOM    328  HD2 PHE    20      51.327  39.116  46.819  0.00  0.00
ATOM    329  C   PHE    20      52.273  34.273  47.541  0.00  0.00
ATOM    330  O   PHE    20      51.651  33.584  48.359  0.00  0.00
ATOM    331  N   ALA    21      52.608  33.817  46.338  0.00  0.00
ATOM    332  H   ALA    21      52.939  34.449  45.623  0.00  0.00
ATOM    333  CA  ALA    21      52.458  32.360  46.004  0.00  0.00
ATOM    334  HA  ALA    21      51.432  31.997  46.081  0.00  0.00
ATOM    335  CB  ALA    21      52.904  32.125  44.584  0.00  0.00
ATOM    336  HB1 ALA    21      52.237  32.495  43.806  0.00  0.00
ATOM    337  HB2 ALA    21      53.774  32.718  44.303  0.00  0.00
ATOM    338  HB3 ALA    21      53.284  31.125  44.373  0.00  0.00
ATOM    339  C   ALA    21      53.151  31.482  47.022  0.00  0.00
ATOM    340  O   ALA    21      52.655  30.377  47.317  0.00  0.00
ATOM    341  N   GLU    22      54.357  31.851  47.491  0.00  0.00
ATOM    342  H   GLU    22      54.815  32.678  47.137  0.00  0.00
ATOM    343  CA  GLU    22      55.109  30.936  48.376  0.00  0.00
ATOM    344  HA  GLU    22      54.893  29.882  48.203  0.00  0.00
ATOM    345  CB  GLU    22      56.673  31.023  48.063  0.00  0.00
ATOM    346  HB2 GLU    22      57.226  30.370  48.738  0.00  0.00
ATOM    347  HB3 GLU    22      56.949  30.498  47.148  0.00  0.00
ATOM    348  CG  GLU    22      57.287  32.429  48.066  0.00  0.00
ATOM    349  HG2 GLU    22      56.773  32.934  47.249  0.00  0.00
ATOM    350  HG3 GLU    22      57.156  32.977  48.999  0.00  0.00
ATOM    351  CD  GLU    22      58.765  32.417  47.774  0.00  0.00
ATOM    352  OE1 GLU    22      59.536  32.509  48.795  0.00  0.00
ATOM    353  OE2 GLU    22      59.252  32.283  46.646  0.00  0.00
ATOM    354  C   GLU    22      54.879  31.162  49.886  0.00  0.00
ATOM    355  O   GLU    22      55.063  30.220  50.676  0.00  0.00
ATOM    356  N   ASP    23      54.572  32.352  50.245  0.00  0.00
ATOM    357  H   ASP    23      54.420  33.109  49.594  0.00  0.00
ATOM    358  CA  ASP    23      54.460  32.746  51.677  0.00  0.00
ATOM    359  HA  ASP    23      55.181  32.241  52.319  0.00  0.00
ATOM    360  CB  ASP    23      54.792  34.270  51.840  0.00  0.00
ATOM    361  HB2 ASP    23      55.833  34.401  51.546  0.00  0.00
ATOM    362  HB3 ASP    23      54.273  34.870  51.092  0.00  0.00
ATOM    363  CG  ASP    23      54.671  34.901  53.233  0.00  0.00
ATOM    364  OD1 ASP    23      55.622  34.690  54.052  0.00  0.00
ATOM    365  OD2 ASP    23      53.612  35.362  53.570  0.00  0.00
ATOM    366  C   ASP    23      53.021  32.511  52.171  0.00  0.00
ATOM    367  O   ASP    23      52.862  31.848  53.157  0.00  0.00
ATOM    368  N   VAL    24      52.067  32.939  51.445  0.00  0.00
ATOM    369  H   VAL    24      52.336  33.490  50.642  0.00  0.00
ATOM    370  CA  VAL    24      50.607  32.855  51.824  0.00  0.00
ATOM    371  HA  VAL    24      50.456  32.824  52.903  0.00  0.00
ATOM    372  CB  VAL    24      49.807  33.987  51.279  0.00  0.00
ATOM    373  HB  VAL    24      49.893  33.942  50.193  0.00  0.00
ATOM    374  CG1 VAL    24      48.289  34.003  51.648  0.00  0.00
ATOM    375 1HG1 VAL    24      47.764  33.116  51.294  0.00  0.00
ATOM    376 2HG1 VAL    24      48.383  34.071  52.732  0.00  0.00
ATOM    377 3HG1 VAL    24      47.829  34.917  51.272  0.00  0.00
ATOM    378  CG2 VAL    24      50.408  35.370  51.710  0.00  0.00
ATOM    379 1HG2 VAL    24      49.709  36.123  51.346  0.00  0.00
ATOM    380 2HG2 VAL    24      50.506  35.417  52.795  0.00  0.00
ATOM    381 3HG2 VAL    24      51.340  35.457  51.152  0.00  0.00
ATOM    382  C   VAL    24      50.106  31.555  51.308  0.00  0.00
ATOM    383  O   VAL    24      49.312  30.888  52.079  0.00  0.00
ATOM    384  N   GLY    25      50.546  31.054  50.168  0.00  0.00
ATOM    385  H   GLY    25      51.164  31.587  49.572  0.00  0.00
ATOM    386  CA  GLY    25      50.276  29.665  49.698  0.00  0.00
ATOM    387  HA2 GLY    25      50.706  29.812  48.707  0.00  0.00
ATOM    388  HA3 GLY    25      50.737  28.922  50.348  0.00  0.00
ATOM    389  C   GLY    25      48.848  29.227  49.436  0.00  0.00
ATOM    390  O   GLY    25      48.466  28.111  49.802  0.00  0.00
ATOM    391  N   SER    26      47.989  30.077  48.828  0.00  0.00
ATOM    392  H   SER    26      48.332  31.025  48.768  0.00  0.00
ATOM    393  CA  SER    26      46.517  29.858  48.794  0.00  0.00
ATOM    394  HA  SER    26      46.395  28.783  48.924  0.00  0.00
ATOM    395  CB  SER    26      45.888  30.572  49.984  0.00  0.00
ATOM    396  HB2 SER    26      46.167  29.980  50.856  0.00  0.00
ATOM    397  HB3 SER    26      46.201  31.615  49.952  0.00  0.00
ATOM    398  OG  SER    26      44.468  30.647  49.820  0.00  0.00
ATOM    399  HG  SER    26      44.146  31.480  49.468  0.00  0.00
ATOM    400  C   SER    26      45.860  30.309  47.417  0.00  0.00
ATOM    401  O   SER    26      46.054  31.435  46.970  0.00  0.00
ATOM    402  N   ASN    27      44.961  29.499  46.932  0.00  0.00
ATOM    403  H   ASN    27      44.609  28.728  47.482  0.00  0.00
ATOM    404  CA  ASN    27      44.281  29.638  45.624  0.00  0.00
ATOM    405  HA  ASN    27      44.811  30.313  44.952  0.00  0.00
ATOM    406  CB  ASN    27      44.398  28.266  45.037  0.00  0.00
ATOM    407  HB2 ASN    27      45.433  27.985  45.232  0.00  0.00
ATOM    408  HB3 ASN    27      43.769  27.574  45.598  0.00  0.00
ATOM    409  CG  ASN    27      44.027  28.126  43.480  0.00  0.00
ATOM    410  OD1 ASN    27      43.050  27.570  43.046  0.00  0.00
ATOM    411  ND2 ASN    27      44.773  28.650  42.499  0.00  0.00
ATOM    412 1HD2 ASN    27      45.478  29.337  42.727  0.00  0.00
ATOM    413 2HD2 ASN    27      44.516  28.418  41.550  0.00  0.00
ATOM    414  C   ASN    27      42.852  29.999  45.642  0.00  0.00
ATOM    415  O   ASN    27      42.317  30.441  44.586  0.00  0.00
ATOM    416  N   LYS    28      42.154  29.958  46.830  0.00  0.00
ATOM    417  H   LYS    28      42.570  29.698  47.713  0.00  0.00
ATOM    418  CA  LYS    28      40.716  30.271  47.071  0.00  0.00
ATOM    419  HA  LYS    28      40.271  29.605  46.332  0.00  0.00
ATOM    420  CB  LYS    28      40.360  29.760  48.462  0.00  0.00
ATOM    421  HB2 LYS    28      39.291  29.779  48.674  0.00  0.00
ATOM    422  HB3 LYS    28      40.698  28.759  48.732  0.00  0.00
ATOM    423  CG  LYS    28      40.899  30.707  49.533  0.00  0.00
ATOM    424  HG2 LYS    28      41.975  30.727  49.359  0.00  0.00
ATOM    425  HG3 LYS    28      40.571  31.741  49.432  0.00  0.00
ATOM    426  CD  LYS    28      40.644  30.382  50.933  0.00  0.00
ATOM    427  HD2 LYS    28      39.557  30.426  51.009  0.00  0.00
ATOM    428  HD3 LYS    28      41.106  29.449  51.257  0.00  0.00
ATOM    429  CE  LYS    28      41.267  31.405  51.823  0.00  0.00
ATOM    430  HE2 LYS    28      42.169  31.851  51.404  0.00  0.00
ATOM    431  HE3 LYS    28      40.510  32.189  51.831  0.00  0.00
ATOM    432  NZ  LYS    28      41.572  30.776  53.154  0.00  0.00
ATOM    433  HZ1 LYS    28      40.717  30.427  53.561  0.00  0.00
ATOM    434  HZ2 LYS    28      42.223  30.029  52.956  0.00  0.00
ATOM    435  HZ3 LYS    28      41.939  31.397  53.861  0.00  0.00
ATOM    436  C   LYS    28      40.393  31.736  46.760  0.00  0.00
ATOM    437  O   LYS    28      41.236  32.652  46.960  0.00  0.00
ATOM    438  N   GLY    29      39.250  31.965  46.109  0.00  0.00
ATOM    439  H   GLY    29      38.708  31.141  45.891  0.00  0.00
ATOM    440  CA  GLY    29      38.701  33.258  45.720  0.00  0.00
ATOM    441  HA2 GLY    29      37.639  33.232  45.477  0.00  0.00
ATOM    442  HA3 GLY    29      38.712  33.825  46.651  0.00  0.00
ATOM    443  C   GLY    29      39.498  33.971  44.632  0.00  0.00
ATOM    444  O   GLY    29      40.110  33.331  43.803  0.00  0.00
ATOM    445  N   ALA    30      39.482  35.296  44.532  0.00  0.00
ATOM    446  H   ALA    30      39.085  35.863  45.268  0.00  0.00
ATOM    447  CA  ALA    30      40.112  36.007  43.490  0.00  0.00
ATOM    448  HA  ALA    30      40.987  35.422  43.208  0.00  0.00
ATOM    449  CB  ALA    30      39.085  36.106  42.369  0.00  0.00
ATOM    450  HB1 ALA    30      39.529  36.452  41.435  0.00  0.00
ATOM    451  HB2 ALA    30      38.779  35.084  42.146  0.00  0.00
ATOM    452  HB3 ALA    30      38.283  36.756  42.718  0.00  0.00
ATOM    453  C   ALA    30      40.700  37.333  43.969  0.00  0.00
ATOM    454  O   ALA    30      40.129  37.965  44.874  0.00  0.00
ATOM    455  N   ILE    31      41.821  37.733  43.426  0.00  0.00
ATOM    456  H   ILE    31      42.331  37.200  42.735  0.00  0.00
ATOM    457  CA  ILE    31      42.648  38.861  43.925  0.00  0.00
ATOM    458  HA  ILE    31      42.074  39.540  44.556  0.00  0.00
ATOM    459  CB  ILE    31      43.912  38.270  44.727  0.00  0.00
ATOM    460  HB  ILE    31      44.551  39.122  44.960  0.00  0.00
ATOM    461  CG2 ILE    31      43.557  37.585  46.051  0.00  0.00
ATOM    462 1HG2 ILE    31      42.939  38.310  46.581  0.00  0.00
ATOM    463 2HG2 ILE    31      42.974  36.685  45.856  0.00  0.00
ATOM    464 3HG2 ILE    31      44.358  37.326  46.742  0.00  0.00
ATOM    465  CG1 ILE    31      44.792  37.377  43.842  0.00  0.00
ATOM    466 2HG1 ILE    31      44.223  36.477  43.606  0.00  0.00
ATOM    467 3HG1 ILE    31      45.197  37.885  42.967  0.00  0.00
ATOM    468  CD1 ILE    31      46.017  36.819  44.573  0.00  0.00
ATOM    469 1HD1 ILE    31      46.755  37.557  44.886  0.00  0.00
ATOM    470 2HD1 ILE    31      45.672  36.143  45.356  0.00  0.00
ATOM    471 3HD1 ILE    31      46.587  36.161  43.917  0.00  0.00
ATOM    472  C   ILE    31      43.135  39.798  42.867  0.00  0.00
ATOM    473  O   ILE    31      43.293  39.380  41.697  0.00  0.00
ATOM    474  N   ILE    32      43.433  41.078  43.209  0.00  0.00
ATOM    475  H   ILE    32      43.186  41.146  44.186  0.00  0.00
ATOM    476  CA  ILE    32      44.115  42.232  42.549  0.00  0.00
ATOM    477  HA  ILE    32      43.741  43.137  43.028  0.00  0.00
ATOM    478  CB  ILE    32      45.659  42.122  42.842  0.00  0.00
ATOM    479  HB  ILE    32      46.165  43.075  42.688  0.00  0.00
ATOM    480  CG2 ILE    32      45.832  42.015  44.375  0.00  0.00
ATOM    481 1HG2 ILE    32      46.769  42.310  44.847  0.00  0.00
ATOM    482 2HG2 ILE    32      44.985  42.537  44.821  0.00  0.00
ATOM    483 3HG2 ILE    32      45.725  40.947  44.562  0.00  0.00
ATOM    484  CG1 ILE    32      46.396  41.029  41.893  0.00  0.00
ATOM    485 2HG1 ILE    32      45.753  40.149  41.868  0.00  0.00
ATOM    486 3HG1 ILE    32      46.416  41.329  40.845  0.00  0.00
ATOM    487  CD1 ILE    32      47.901  40.806  42.231  0.00  0.00
ATOM    488 1HD1 ILE    32      48.192  40.003  41.554  0.00  0.00
ATOM    489 2HD1 ILE    32      48.472  41.724  42.088  0.00  0.00
ATOM    490 3HD1 ILE    32      47.943  40.441  43.257  0.00  0.00
ATOM    491  C   ILE    32      43.858  42.602  41.042  0.00  0.00
ATOM    492  O   ILE    32      44.304  43.622  40.560  0.00  0.00
ATOM    493  N   GLY    33      43.159  41.772  40.248  0.00  0.00
ATOM    494  H   GLY    33      42.935  40.865  40.631  0.00  0.00
ATOM    495  CA  GLY    33      42.752  42.050  38.885  0.00  0.00
ATOM    496  HA2 GLY    33      42.157  42.963  38.919  0.00  0.00
ATOM    497  HA3 GLY    33      43.573  42.126  38.172  0.00  0.00
ATOM    498  C   GLY    33      41.849  40.857  38.496  0.00  0.00
ATOM    499  O   GLY    33      41.832  40.549  37.290  0.00  0.00
ATOM    500  N   LEU    34      40.985  40.275  39.374  0.00  0.00
ATOM    501  H   LEU    34      40.837  40.596  40.320  0.00  0.00
ATOM    502  CA  LEU    34      40.211  39.018  39.192  0.00  0.00
ATOM    503  HA  LEU    34      39.847  38.688  40.165  0.00  0.00
ATOM    504  CB  LEU    34      39.082  39.235  38.219  0.00  0.00
ATOM    505  HB2 LEU    34      38.571  40.189  38.349  0.00  0.00
ATOM    506  HB3 LEU    34      39.516  39.256  37.219  0.00  0.00
ATOM    507  CG  LEU    34      37.983  38.117  38.328  0.00  0.00
ATOM    508  HG  LEU    34      38.420  37.120  38.396  0.00  0.00
ATOM    509  CD1 LEU    34      36.975  38.262  39.470  0.00  0.00
ATOM    510 1HD1 LEU    34      36.468  39.217  39.333  0.00  0.00
ATOM    511 2HD1 LEU    34      36.187  37.512  39.408  0.00  0.00
ATOM    512 3HD1 LEU    34      37.456  38.344  40.445  0.00  0.00
ATOM    513  CD2 LEU    34      37.056  38.026  37.096  0.00  0.00
ATOM    514 1HD2 LEU    34      36.532  38.981  37.058  0.00  0.00
ATOM    515 2HD2 LEU    34      37.763  37.820  36.292  0.00  0.00
ATOM    516 3HD2 LEU    34      36.457  37.116  37.059  0.00  0.00
ATOM    517  C   LEU    34      41.242  37.804  38.807  0.00  0.00
ATOM    518  O   LEU    34      40.926  36.945  37.984  0.00  0.00
ATOM    519  N   MET    35      42.406  37.775  39.502  0.00  0.00
ATOM    520  H   MET    35      42.426  38.429  40.272  0.00  0.00
ATOM    521  CA  MET    35      43.562  36.857  39.309  0.00  0.00
ATOM    522  HA  MET    35      43.452  36.352  38.349  0.00  0.00
ATOM    523  CB  MET    35      44.922  37.650  39.201  0.00  0.00
ATOM    524  HB2 MET    35      45.054  38.402  39.980  0.00  0.00
ATOM    525  HB3 MET    35      45.726  36.917  39.136  0.00  0.00
ATOM    526  CG  MET    35      44.741  38.608  37.942  0.00  0.00
ATOM    527  HG2 MET    35      44.769  37.951  37.073  0.00  0.00
ATOM    528  HG3 MET    35      43.779  39.119  37.913  0.00  0.00
ATOM    529  SD  MET    35      46.084  39.847  37.902  0.00  0.00
ATOM    530  CE  MET    35      45.595  40.678  36.384  0.00  0.00
ATOM    531  HE1 MET    35      46.222  41.568  36.336  0.00  0.00
ATOM    532  HE2 MET    35      45.810  40.039  35.528  0.00  0.00
ATOM    533  HE3 MET    35      44.533  40.905  36.476  0.00  0.00
ATOM    534  C   MET    35      43.600  35.752  40.381  0.00  0.00
ATOM    535  O   MET    35      43.029  35.830  41.434  0.00  0.00
ATOM    536  N   VAL    36      44.328  34.652  40.044  0.00  0.00
ATOM    537  H   VAL    36      44.782  34.488  39.156  0.00  0.00
ATOM    538  CA  VAL    36      44.412  33.478  41.024  0.00  0.00
ATOM    539  HA  VAL    36      43.749  33.564  41.885  0.00  0.00
ATOM    540  CB  VAL    36      43.824  32.176  40.446  0.00  0.00
ATOM    541  HB  VAL    36      43.843  31.434  41.244  0.00  0.00
ATOM    542  CG1 VAL    36      42.330  32.328  40.119  0.00  0.00
ATOM    543 1HG1 VAL    36      42.105  33.008  39.298  0.00  0.00
ATOM    544 2HG1 VAL    36      41.942  31.377  39.753  0.00  0.00
ATOM    545 3HG1 VAL    36      41.789  32.707  40.986  0.00  0.00
ATOM    546  CG2 VAL    36      44.609  31.594  39.174  0.00  0.00
ATOM    547 1HG2 VAL    36      44.673  32.317  38.360  0.00  0.00
ATOM    548 2HG2 VAL    36      45.590  31.255  39.507  0.00  0.00
ATOM    549 3HG2 VAL    36      44.112  30.671  38.878  0.00  0.00
ATOM    550  C   VAL    36      45.829  33.275  41.628  0.00  0.00
ATOM    551  O   VAL    36      46.840  33.211  40.985  0.00  0.00
ATOM    552  N   GLY    37      45.827  33.248  42.936  0.00  0.00
ATOM    553  H   GLY    37      44.902  33.410  43.309  0.00  0.00
ATOM    554  CA  GLY    37      46.948  33.083  43.840  0.00  0.00
ATOM    555  HA2 GLY    37      47.731  33.714  43.420  0.00  0.00
ATOM    556  HA3 GLY    37      46.628  33.371  44.841  0.00  0.00
ATOM    557  C   GLY    37      47.546  31.672  44.027  0.00  0.00
ATOM    558  O   GLY    37      46.915  30.695  43.645  0.00  0.00
ATOM    559  N   GLY    38      48.737  31.631  44.644  0.00  0.00
ATOM    560  H   GLY    38      49.153  32.514  44.905  0.00  0.00
ATOM    561  CA  GLY    38      49.372  30.365  45.075  0.00  0.00
ATOM    562  HA2 GLY    38      50.240  30.539  45.712  0.00  0.00
ATOM    563  HA3 GLY    38      48.647  29.868  45.719  0.00  0.00
ATOM    564  C   GLY    38      49.883  29.321  44.064  0.00  0.00
ATOM    565  O   GLY    38      50.818  28.556  44.270  0.00  0.00
ATOM    566  N   VAL    39      49.373  29.462  42.805  0.00  0.00
ATOM    567  H   VAL    39      48.743  30.248  42.728  0.00  0.00
ATOM    568  CA  VAL    39      49.962  28.876  41.521  0.00  0.00
ATOM    569  HA  VAL    39      50.972  28.520  41.725  0.00  0.00
ATOM    570  CB  VAL    39      49.040  27.758  40.994  0.00  0.00
ATOM    571  HB  VAL    39      49.355  27.434  40.002  0.00  0.00
ATOM    572  CG1 VAL    39      49.218  26.478  41.866  0.00  0.00
ATOM    573 1HG1 VAL    39      50.046  25.835  41.565  0.00  0.00
ATOM    574 2HG1 VAL    39      49.406  26.744  42.906  0.00  0.00
ATOM    575 3HG1 VAL    39      48.335  25.845  41.776  0.00  0.00
ATOM    576  CG2 VAL    39      47.558  28.101  40.921  0.00  0.00
ATOM    577 1HG2 VAL    39      47.143  28.346  41.899  0.00  0.00
ATOM    578 2HG2 VAL    39      47.459  28.998  40.308  0.00  0.00
ATOM    579 3HG2 VAL    39      47.031  27.289  40.420  0.00  0.00
ATOM    580  C   VAL    39      50.336  29.888  40.441  0.00  0.00
ATOM    581  O   VAL    39      49.640  30.908  40.341  0.00  0.00
ATOM    582  N   VAL    40      51.419  29.644  39.655  0.00  0.00
ATOM    583  H   VAL    40      51.910  28.762  39.692  0.00  0.00
ATOM    584  CA  VAL    40      51.599  30.378  38.337  0.00  0.00
ATOM    585  HA  VAL    40      50.711  30.975  38.131  0.00  0.00
ATOM    586  CB  VAL    40      52.739  31.416  38.308  0.00  0.00
ATOM    587  HB  VAL    40      52.859  31.750  37.277  0.00  0.00
ATOM    588  CG1 VAL    40      52.284  32.592  39.204  0.00  0.00
ATOM    589 1HG1 VAL    40      52.170  32.428  40.276  0.00  0.00
ATOM    590 2HG1 VAL    40      53.057  33.352  39.091  0.00  0.00
ATOM    591 3HG1 VAL    40      51.296  32.885  38.848  0.00  0.00
ATOM    592  CG2 VAL    40      54.192  31.014  38.809  0.00  0.00
ATOM    593 1HG2 VAL    40      54.797  31.921  38.807  0.00  0.00
ATOM    594 2HG2 VAL    40      54.059  30.640  39.824  0.00  0.00
ATOM    595 3HG2 VAL    40      54.809  30.306  38.255  0.00  0.00
ATOM    596  C   VAL    40      51.661  29.407  37.100  0.00  0.00
ATOM    597  O   VAL    40      52.059  28.243  37.223  0.00  0.00
ATOM    598  N   ILE    41      51.277  29.905  35.897  0.00  0.00
ATOM    599  H   ILE    41      50.845  30.818  35.876  0.00  0.00
ATOM    600  CA  ILE    41      51.597  29.336  34.634  0.00  0.00
ATOM    601  HA  ILE    41      51.421  28.262  34.697  0.00  0.00
ATOM    602  CB  ILE    41      50.701  29.794  33.404  0.00  0.00
ATOM    603  HB  ILE    41      51.099  29.179  32.598  0.00  0.00
ATOM    604  CG2 ILE    41      49.243  29.444  33.751  0.00  0.00
ATOM    605 1HG2 ILE    41      49.048  30.146  34.562  0.00  0.00
ATOM    606 2HG2 ILE    41      48.553  29.437  32.907  0.00  0.00
ATOM    607 3HG2 ILE    41      49.282  28.425  34.137  0.00  0.00
ATOM    608  CG1 ILE    41      50.809  31.309  33.032  0.00  0.00
ATOM    609 2HG1 ILE    41      50.386  31.957  33.799  0.00  0.00
ATOM    610 3HG1 ILE    41      51.867  31.560  32.958  0.00  0.00
ATOM    611  CD1 ILE    41      50.082  31.707  31.694  0.00  0.00
ATOM    612 1HD1 ILE    41      50.603  32.570  31.278  0.00  0.00
ATOM    613 2HD1 ILE    41      50.222  30.878  31.000  0.00  0.00
ATOM    614 3HD1 ILE    41      49.051  31.940  31.961  0.00  0.00
ATOM    615  C   ILE    41      53.078  29.504  34.318  0.00  0.00
ATOM    616  O   ILE    41      53.688  30.506  34.792  0.00  0.00
ATOM    617  N   ALA    42      53.583  28.573  33.456  0.00  0.00
ATOM    618  H   ALA    42      52.895  27.924  33.104  0.00  0.00
ATOM    619  CA  ALA    42      55.010  28.421  33.248  0.00  0.00
ATOM    620  HA  ALA    42      55.488  29.348  33.564  0.00  0.00
ATOM    621  CB  ALA    42      55.572  27.417  34.241  0.00  0.00
ATOM    622  HB1 ALA    42      55.048  27.509  35.192  0.00  0.00
ATOM    623  HB2 ALA    42      55.403  26.407  33.869  0.00  0.00
ATOM    624  HB3 ALA    42      56.624  27.502  34.514  0.00  0.00
ATOM    625  C   ALA    42      55.452  28.023  31.842  0.00  0.00
ATOM    626  O   ALA    42      54.539  27.720  31.011  0.00  0.00
ATOM    627  OXT ALA    42      56.648  27.869  31.528  0.00  0.00
ATOM    628  N   ASP    43      35.012  22.523  34.471  0.00  0.00
ATOM    629  H1  ASP    43      35.713  21.910  34.078  0.00  0.00
ATOM    630  H2  ASP    43      34.181  21.952  34.417  0.00  0.00
ATOM    631  H3  ASP    43      35.091  22.692  35.464  0.00  0.00
ATOM    632  CA  ASP    43      34.896  23.883  33.891  0.00  0.00
ATOM    633  HA  ASP    43      34.585  23.709  32.861  0.00  0.00
ATOM    634  CB  ASP    43      33.865  24.804  34.531  0.00  0.00
ATOM    635  HB2 ASP    43      33.026  24.110  34.492  0.00  0.00
ATOM    636  HB3 ASP    43      34.247  25.002  35.532  0.00  0.00
ATOM    637  CG  ASP    43      33.615  26.019  33.717  0.00  0.00
ATOM    638  OD1 ASP    43      34.460  26.481  32.965  0.00  0.00
ATOM    639  OD2 ASP    43      32.484  26.611  33.820  0.00  0.00
ATOM    640  C   ASP    43      36.225  24.589  34.064  0.00  0.00
ATOM    641  O   ASP    43      36.541  24.970  35.218  0.00  0.00
ATOM    642  N   ALA    44      37.047  24.607  33.051  0.00  0.00
ATOM    643  H   ALA    44      36.710  24.078  32.259  0.00  0.00
ATOM    644  CA  ALA    44      38.445  24.961  33.177  0.00  0.00
ATOM    645  HA  ALA    44      38.768  24.358  34.026  0.00  0.00
ATOM    646  CB  ALA    44      39.171  24.433  31.949  0.00  0.00
ATOM    647  HB1 ALA    44      38.972  23.368  32.071  0.00  0.00
ATOM    648  HB2 ALA    44      38.762  24.775  30.998  0.00  0.00
ATOM    649  HB3 ALA    44      40.248  24.491  32.110  0.00  0.00
ATOM    650  C   ALA    44      38.828  26.462  33.546  0.00  0.00
ATOM    651  O   ALA    44      38.431  27.393  32.864  0.00  0.00
ATOM    652  N   GLU    45      39.650  26.535  34.613  0.00  0.00
ATOM    653  H   GLU    45      39.822  25.711  35.171  0.00  0.00
ATOM    654  CA  GLU    45      40.209  27.795  35.090  0.00  0.00
ATOM    655  HA  GLU    45      39.427  28.358  35.599  0.00  0.00
ATOM    656  CB  GLU    45      41.375  27.435  36.137  0.00  0.00
ATOM    657  HB2 GLU    45      40.868  26.901  36.940  0.00  0.00
ATOM    658  HB3 GLU    45      42.132  26.788  35.693  0.00  0.00
ATOM    659  CG  GLU    45      42.276  28.563  36.720  0.00  0.00
ATOM    660  HG2 GLU    45      42.850  28.206  37.575  0.00  0.00
ATOM    661  HG3 GLU    45      43.028  28.879  35.997  0.00  0.00
ATOM    662  CD  GLU    45      41.278  29.737  37.079  0.00  0.00
ATOM    663  OE1 GLU    45      41.229  30.783  36.377  0.00  0.00
ATOM    664  OE2 GLU    45      40.621  29.669  38.143  0.00  0.00
ATOM    665  C   GLU    45      40.829  28.762  33.945  0.00  0.00
ATOM    666  O   GLU    45      41.863  28.476  33.389  0.00  0.00
ATOM    667  N   PHE    46      40.035  29.851  33.649  0.00  0.00
ATOM    668  H   PHE    46      39.118  29.908  34.070  0.00  0.00
ATOM    669  CA  PHE    46      40.456  30.745  32.528  0.00  0.00
ATOM    670  HA  PHE    46      40.585  30.050  31.698  0.00  0.00
ATOM    671  CB  PHE    46      39.261  31.621  32.091  0.00  0.00
ATOM    672  HB2 PHE    46      39.471  32.064  31.118  0.00  0.00
ATOM    673  HB3 PHE    46      38.363  31.048  31.861  0.00  0.00
ATOM    674  CG  PHE    46      38.823  32.669  33.050  0.00  0.00
ATOM    675  CD1 PHE    46      39.366  33.989  32.931  0.00  0.00
ATOM    676  HD1 PHE    46      40.169  34.135  32.223  0.00  0.00
ATOM    677  CE1 PHE    46      38.976  34.959  33.838  0.00  0.00
ATOM    678  HE1 PHE    46      39.370  35.964  33.809  0.00  0.00
ATOM    679  CZ  PHE    46      38.059  34.613  34.892  0.00  0.00
ATOM    680  HZ  PHE    46      37.765  35.382  35.591  0.00  0.00
ATOM    681  CE2 PHE    46      37.467  33.342  34.964  0.00  0.00
ATOM    682  HE2 PHE    46      36.749  33.097  35.733  0.00  0.00
ATOM    683  CD2 PHE    46      37.863  32.398  33.987  0.00  0.00
ATOM    684  HD2 PHE    46      37.419  31.416  33.918  0.00  0.00
ATOM    685  C   PHE    46      41.753  31.453  32.709  0.00  0.00
ATOM    686  O   PHE    46      42.375  31.928  31.736  0.00  0.00
ATOM    687  N   ARG    47      42.348  31.417  33.893  0.00  0.00
ATOM    688  H   ARG    47      41.781  31.162  34.689  0.00  0.00
ATOM    689  CA  ARG    47      43.729  31.943  34.194  0.00  0.00
ATOM    690  HA  ARG    47      43.990  32.608  33.371  0.00  0.00
ATOM    691  CB  ARG    47      43.771  32.792  35.499  0.00  0.00
ATOM    692  HB2 ARG    47      43.372  32.206  36.327  0.00  0.00
ATOM    693  HB3 ARG    47      44.802  33.070  35.722  0.00  0.00
ATOM    694  CG  ARG    47      42.880  34.060  35.218  0.00  0.00
ATOM    695  HG2 ARG    47      43.588  34.857  34.988  0.00  0.00
ATOM    696  HG3 ARG    47      42.278  33.931  34.319  0.00  0.00
ATOM    697  CD  ARG    47      41.891  34.479  36.335  0.00  0.00
ATOM    698  HD2 ARG    47      42.414  34.778  37.244  0.00  0.00
ATOM    699  HD3 ARG    47      41.287  35.317  35.989  0.00  0.00
ATOM    700  NE  ARG    47      41.025  33.388  36.604  0.00  0.00
ATOM    701  HE  ARG    47      41.257  32.454  36.297  0.00  0.00
ATOM    702  CZ  ARG    47      39.904  33.376  37.324  0.00  0.00
ATOM    703  NH1 ARG    47      39.368  32.250  37.589  0.00  0.00
ATOM    704 1HH1 ARG    47      38.405  32.172  37.885  0.00  0.00
ATOM    705 2HH1 ARG    47      39.849  31.433  37.241  0.00  0.00
ATOM    706  NH2 ARG    47      39.371  34.498  37.676  0.00  0.00
ATOM    707 1HH2 ARG    47      39.900  35.352  37.572  0.00  0.00
ATOM    708 2HH2 ARG    47      38.470  34.463  38.131  0.00  0.00
ATOM    709  C   ARG    47      44.825  30.866  34.150  0.00  0.00
ATOM    710  O   ARG    47      45.965  31.160  34.496  0.00  0.00
ATOM    711  N   HID    48      44.515  29.665  33.705  0.00  0.00
ATOM    712  H   HID    48      43.535  29.478  33.551  0.00  0.00
ATOM    713  CA  HID    48      45.396  28.550  33.483  0.00  0.00
ATOM    714  HA  HID    48      46.422  28.915  33.529  0.00  0.00
ATOM    715  CB  HID    48      45.257  27.421  34.555  0.00  0.00
ATOM    716  HB2 HID    48      44.240  27.030  34.588  0.00  0.00
ATOM    717  HB3 HID    48      45.996  26.659  34.308  0.00  0.00
ATOM    718  CG  HID    48      45.619  27.828  35.983  0.00  0.00
ATOM    719  ND1 HID    48      46.454  28.854  36.350  0.00  0.00
ATOM    720  HD1 HID    48      46.741  29.659  35.812  0.00  0.00
ATOM    721  CE1 HID    48      46.591  28.837  37.609  0.00  0.00
ATOM    722  HE1 HID    48      47.221  29.553  38.116  0.00  0.00
ATOM    723  NE2 HID    48      45.939  27.800  38.156  0.00  0.00
ATOM    724  CD2 HID    48      45.278  27.129  37.094  0.00  0.00
ATOM    725  HD2 HID    48      44.607  26.282  37.095  0.00  0.00
ATOM    726  C   HID    48      45.339  28.021  32.054  0.00  0.00
ATOM    727  O   HID    48      46.280  27.619  31.411  0.00  0.00
ATOM    728  N   ASP    49      44.166  28.058  31.412  0.00  0.00
ATOM    729  H   ASP    49      43.406  28.202  32.062  0.00  0.00
ATOM    730  CA  ASP    49      43.911  27.718  29.985  0.00  0.00
ATOM    731  HA  ASP    49      44.795  27.892  29.371  0.00  0.00
ATOM    732  CB  ASP    49      43.743  26.202  29.940  0.00  0.00
ATOM    733  HB2 ASP    49      44.587  25.629  30.325  0.00  0.00
ATOM    734  HB3 ASP    49      42.854  25.940  30.515  0.00  0.00
ATOM    735  CG  ASP    49      43.483  25.826  28.423  0.00  0.00
ATOM    736  OD1 ASP    49      44.504  25.881  27.628  0.00  0.00
ATOM    737  OD2 ASP    49      42.275  25.556  28.116  0.00  0.00
ATOM    738  C   ASP    49      42.667  28.469  29.450  0.00  0.00
ATOM    739  O   ASP    49      41.556  28.286  29.913  0.00  0.00
ATOM    740  N   SER    50      42.838  29.210  28.380  0.00  0.00
ATOM    741  H   SER    50      43.749  29.165  27.948  0.00  0.00
ATOM    742  CA  SER    50      41.786  30.006  27.765  0.00  0.00
ATOM    743  HA  SER    50      40.926  29.376  27.539  0.00  0.00
ATOM    744  CB  SER    50      41.312  31.146  28.686  0.00  0.00
ATOM    745  HB2 SER    50      40.423  31.606  28.255  0.00  0.00
ATOM    746  HB3 SER    50      40.915  30.658  29.576  0.00  0.00
ATOM    747  OG  SER    50      42.457  32.002  28.917  0.00  0.00
ATOM    748  HG  SER    50      42.642  32.051  29.857  0.00  0.00
ATOM    749  C   SER    50      42.217  30.693  26.431  0.00  0.00
ATOM    750  O   SER    50      41.377  31.222  25.689  0.00  0.00
ATOM    751  N   GLY    51      43.531  30.895  26.188  0.00  0.00
ATOM    752  H   GLY    51      44.166  30.658  26.938  0.00  0.00
ATOM    753  CA  GLY    51      43.911  31.959  25.222  0.00  0.00
ATOM    754  HA2 GLY    51      44.930  31.749  24.896  0.00  0.00
ATOM    755  HA3 GLY    51      43.316  31.833  24.318  0.00  0.00
ATOM    756  C   GLY    51      43.905  33.504  25.706  0.00  0.00
ATOM    757  O   GLY    51      44.059  34.405  24.906  0.00  0.00
ATOM    758  N   TYR    52      43.625  33.711  26.979  0.00  0.00
ATOM    759  H   TYR    52      43.379  32.930  27.569  0.00  0.00
ATOM    760  CA  TYR    52      43.663  35.016  27.654  0.00  0.00
ATOM    761  HA  TYR    52      44.296  35.603  26.989  0.00  0.00
ATOM    762  CB  TYR    52      42.266  35.617  27.482  0.00  0.00
ATOM    763  HB2 TYR    52      42.240  36.541  28.059  0.00  0.00
ATOM    764  HB3 TYR    52      42.199  35.872  26.424  0.00  0.00
ATOM    765  CG  TYR    52      41.024  34.765  27.758  0.00  0.00
ATOM    766  CD1 TYR    52      40.559  34.696  29.110  0.00  0.00
ATOM    767  HD1 TYR    52      41.160  35.038  29.940  0.00  0.00
ATOM    768  CE1 TYR    52      39.272  34.213  29.320  0.00  0.00
ATOM    769  HE1 TYR    52      38.809  34.317  30.291  0.00  0.00
ATOM    770  CZ  TYR    52      38.478  33.773  28.228  0.00  0.00
ATOM    771  OH  TYR    52      37.225  33.239  28.546  0.00  0.00
ATOM    772  HH  TYR    52      36.654  33.167  27.778  0.00  0.00
ATOM    773  CE2 TYR    52      38.986  33.690  26.926  0.00  0.00
ATOM    774  HE2 TYR    52      38.418  33.161  26.175  0.00  0.00
ATOM    775  CD2 TYR    52      40.301  34.211  26.702  0.00  0.00
ATOM    776  HD2 TYR    52      40.768  34.260  25.730  0.00  0.00
ATOM    777  C   TYR    52      44.092  34.796  29.136  0.00  0.00
ATOM    778  O   TYR    52      43.800  35.587  30.067  0.00  0.00
ATOM    779  N   GLU    53      44.945  33.792  29.491  0.00  0.00
ATOM    780  H   GLU    53      45.359  33.192  28.792  0.00  0.00
ATOM    781  CA  GLU    53      45.279  33.353  30.869  0.00  0.00
ATOM    782  HA  GLU    53      44.280  33.242  31.290  0.00  0.00
ATOM    783  CB  GLU    53      46.225  32.095  30.841  0.00  0.00
ATOM    784  HB2 GLU    53      47.226  32.427  30.567  0.00  0.00
ATOM    785  HB3 GLU    53      46.250  31.766  31.880  0.00  0.00
ATOM    786  CG  GLU    53      45.719  30.928  30.073  0.00  0.00
ATOM    787  HG2 GLU    53      46.214  30.048  30.485  0.00  0.00
ATOM    788  HG3 GLU    53      44.690  30.779  30.399  0.00  0.00
ATOM    789  CD  GLU    53      45.826  30.939  28.547  0.00  0.00
ATOM    790  OE1 GLU    53      45.533  29.858  27.914  0.00  0.00
ATOM    791  OE2 GLU    53      46.436  31.853  27.923  0.00  0.00
ATOM    792  C   GLU    53      46.091  34.390  31.673  0.00  0.00
ATOM    793  O   GLU    53      46.062  34.267  32.920  0.00  0.00
ATOM    794  N   VAL    54      46.721  35.367  31.057  0.00  0.00
ATOM    795  H   VAL    54      46.870  35.320  30.059  0.00  0.00
ATOM    796  CA  VAL    54      47.369  36.541  31.701  0.00  0.00
ATOM    797  HA  VAL    54      47.287  36.486  32.786  0.00  0.00
ATOM    798  CB  VAL    54      48.922  36.533  31.466  0.00  0.00
ATOM    799  HB  VAL    54      49.442  37.452  31.736  0.00  0.00
ATOM    800  CG1 VAL    54      49.588  35.322  32.008  0.00  0.00
ATOM    801 1HG1 VAL    54      50.667  35.278  31.866  0.00  0.00
ATOM    802 2HG1 VAL    54      49.371  35.348  33.076  0.00  0.00
ATOM    803 3HG1 VAL    54      49.265  34.337  31.668  0.00  0.00
ATOM    804  CG2 VAL    54      49.242  36.531  29.911  0.00  0.00
ATOM    805 1HG2 VAL    54      48.986  37.478  29.436  0.00  0.00
ATOM    806 2HG2 VAL    54      50.311  36.350  29.798  0.00  0.00
ATOM    807 3HG2 VAL    54      48.700  35.707  29.447  0.00  0.00
ATOM    808  C   VAL    54      46.691  37.893  31.287  0.00  0.00
ATOM    809  O   VAL    54      47.320  38.914  31.293  0.00  0.00
ATOM    810  N   HID    55      45.572  37.803  30.496  0.00  0.00
ATOM    811  H   HID    55      45.220  36.856  30.489  0.00  0.00
ATOM    812  CA  HID    55      45.157  38.849  29.459  0.00  0.00
ATOM    813  HA  HID    55      45.740  39.765  29.554  0.00  0.00
ATOM    814  CB  HID    55      45.473  38.230  28.068  0.00  0.00
ATOM    815  HB2 HID    55      46.559  38.138  28.038  0.00  0.00
ATOM    816  HB3 HID    55      45.101  37.225  27.869  0.00  0.00
ATOM    817  CG  HID    55      45.017  39.020  26.868  0.00  0.00
ATOM    818  ND1 HID    55      45.808  39.816  26.130  0.00  0.00
ATOM    819  HD1 HID    55      46.781  39.972  26.354  0.00  0.00
ATOM    820  CE1 HID    55      45.107  40.342  25.157  0.00  0.00
ATOM    821  HE1 HID    55      45.643  40.776  24.326  0.00  0.00
ATOM    822  NE2 HID    55      43.832  39.935  25.192  0.00  0.00
ATOM    823  CD2 HID    55      43.756  39.141  26.369  0.00  0.00
ATOM    824  HD2 HID    55      42.955  38.553  26.792  0.00  0.00
ATOM    825  C   HID    55      43.691  39.261  29.646  0.00  0.00
ATOM    826  O   HID    55      43.291  40.326  29.136  0.00  0.00
ATOM    827  N   HID    56      42.903  38.380  30.307  0.00  0.00
ATOM    828  H   HID    56      43.353  37.589  30.744  0.00  0.00
ATOM    829  CA  HID    56      41.466  38.574  30.655  0.00  0.00
ATOM    830  HA  HID    56      40.913  38.366  29.739  0.00  0.00
ATOM    831  CB  HID    56      41.074  37.526  31.733  0.00  0.00
ATOM    832  HB2 HID    56      40.030  37.658  32.019  0.00  0.00
ATOM    833  HB3 HID    56      41.199  36.506  31.367  0.00  0.00
ATOM    834  CG  HID    56      41.848  37.635  33.004  0.00  0.00
ATOM    835  ND1 HID    56      41.598  38.506  34.026  0.00  0.00
ATOM    836  HD1 HID    56      40.787  39.102  34.117  0.00  0.00
ATOM    837  CE1 HID    56      42.478  38.182  34.968  0.00  0.00
ATOM    838  HE1 HID    56      42.493  38.712  35.909  0.00  0.00
ATOM    839  NE2 HID    56      43.366  37.286  34.549  0.00  0.00
ATOM    840  CD2 HID    56      42.910  36.863  33.282  0.00  0.00
ATOM    841  HD2 HID    56      43.279  36.047  32.679  0.00  0.00
ATOM    842  C   HID    56      41.090  39.974  31.137  0.00  0.00
ATOM    843  O   HID    56      40.069  40.540  30.755  0.00  0.00
ATOM    844  N   GLN    57      41.970  40.629  31.897  0.00  0.00
ATOM    845  H   GLN    57      42.872  40.212  32.079  0.00  0.00
ATOM    846  CA  GLN    57      41.712  41.926  32.501  0.00  0.00
ATOM    847  HA  GLN    57      40.701  41.870  32.905  0.00  0.00
ATOM    848  CB  GLN    57      42.606  42.075  33.783  0.00  0.00
ATOM    849  HB2 GLN    57      42.131  42.877  34.348  0.00  0.00
ATOM    850  HB3 GLN    57      42.504  41.262  34.501  0.00  0.00
ATOM    851  CG  GLN    57      44.131  42.398  33.474  0.00  0.00
ATOM    852  HG2 GLN    57      44.078  43.206  32.744  0.00  0.00
ATOM    853  HG3 GLN    57      44.483  42.721  34.453  0.00  0.00
ATOM    854  CD  GLN    57      44.967  41.228  32.957  0.00  0.00
ATOM    855  OE1 GLN    57      44.467  40.168  32.768  0.00  0.00
ATOM    856  NE2 GLN    57      46.254  41.443  32.696  0.00  0.00
ATOM    857 1HE2 GLN    57      46.739  42.329  32.694  0.00  0.00
ATOM    858 2HE2 GLN    57      46.740  40.616  32.377  0.00  0.00
ATOM    859  C   GLN    57      41.829  43.186  31.598  0.00  0.00
ATOM    860  O   GLN    57      41.368  44.304  31.967  0.00  0.00
ATOM    861  N   LYS    58      42.499  43.005  30.458  0.00  0.00
ATOM    862  H   LYS    58      42.826  42.049  30.461  0.00  0.00
ATOM    863  CA  LYS    58      42.456  43.761  29.153  0.00  0.00
ATOM    864  HA  LYS    58      42.379  44.814  29.421  0.00  0.00
ATOM    865  CB  LYS    58      43.783  43.570  28.443  0.00  0.00
ATOM    866  HB2 LYS    58      44.020  42.541  28.172  0.00  0.00
ATOM    867  HB3 LYS    58      43.774  44.162  27.529  0.00  0.00
ATOM    868  CG  LYS    58      44.881  43.971  29.449  0.00  0.00
ATOM    869  HG2 LYS    58      45.022  43.142  30.143  0.00  0.00
ATOM    870  HG3 LYS    58      45.842  44.076  28.946  0.00  0.00
ATOM    871  CD  LYS    58      44.708  45.304  30.073  0.00  0.00
ATOM    872  HD2 LYS    58      44.602  45.993  29.235  0.00  0.00
ATOM    873  HD3 LYS    58      43.858  45.288  30.755  0.00  0.00
ATOM    874  CE  LYS    58      45.934  45.777  30.835  0.00  0.00
ATOM    875  HE2 LYS    58      46.329  45.005  31.495  0.00  0.00
ATOM    876  HE3 LYS    58      46.681  45.925  30.055  0.00  0.00
ATOM    877  NZ  LYS    58      45.656  47.014  31.628  0.00  0.00
ATOM    878  HZ1 LYS    58      46.460  47.296  32.171  0.00  0.00
ATOM    879  HZ2 LYS    58      45.392  47.813  31.070  0.00  0.00
ATOM    880  HZ3 LYS    58      44.954  46.757  32.307  0.00  0.00
ATOM    881  C   LYS    58      41.332  43.396  28.145  0.00  0.00
ATOM    882  O   LYS    58      40.870  44.234  27.346  0.00  0.00
ATOM    883  N   LEU    59      40.809  42.096  28.259  0.00  0.00
ATOM    884  H   LEU    59      41.234  41.374  28.824  0.00  0.00
ATOM    885  CA  LEU    59      39.837  41.573  27.288  0.00  0.00
ATOM    886  HA  LEU    59      40.146  41.847  26.280  0.00  0.00
ATOM    887  CB  LEU    59      39.977  40.029  27.278  0.00  0.00
ATOM    888  HB2 LEU    59      41.046  39.831  27.197  0.00  0.00
ATOM    889  HB3 LEU    59      39.582  39.563  28.181  0.00  0.00
ATOM    890  CG  LEU    59      39.477  39.251  26.012  0.00  0.00
ATOM    891  HG  LEU    59      38.473  39.649  25.867  0.00  0.00
ATOM    892  CD1 LEU    59      40.304  39.525  24.752  0.00  0.00
ATOM    893 1HD1 LEU    59      39.560  39.332  23.980  0.00  0.00
ATOM    894 2HD1 LEU    59      40.692  40.539  24.659  0.00  0.00
ATOM    895 3HD1 LEU    59      41.161  38.866  24.617  0.00  0.00
ATOM    896  CD2 LEU    59      39.435  37.749  26.304  0.00  0.00
ATOM    897 1HD2 LEU    59      38.848  37.212  25.560  0.00  0.00
ATOM    898 2HD2 LEU    59      40.448  37.372  26.444  0.00  0.00
ATOM    899 3HD2 LEU    59      38.890  37.661  27.244  0.00  0.00
ATOM    900  C   LEU    59      38.406  42.047  27.439  0.00  0.00
ATOM    901  O   LEU    59      37.725  42.332  26.453  0.00  0.00
ATOM    902  N   VAL    60      38.097  42.376  28.691  0.00  0.00
ATOM    903  H   VAL    60      38.715  42.375  29.490  0.00  0.00
ATOM    904  CA  VAL    60      36.856  43.128  29.025  0.00  0.00
ATOM    905  HA  VAL    60      36.042  42.481  28.698  0.00  0.00
ATOM    906  CB  VAL    60      36.652  43.349  30.504  0.00  0.00
ATOM    907  HB  VAL    60      35.789  44.009  30.593  0.00  0.00
ATOM    908  CG1 VAL    60      36.526  42.001  31.142  0.00  0.00
ATOM    909 1HG1 VAL    60      35.647  41.512  30.721  0.00  0.00
ATOM    910 2HG1 VAL    60      37.401  41.352  31.105  0.00  0.00
ATOM    911 3HG1 VAL    60      36.355  42.026  32.218  0.00  0.00
ATOM    912  CG2 VAL    60      37.785  44.186  31.151  0.00  0.00
ATOM    913 1HG2 VAL    60      37.392  44.501  32.118  0.00  0.00
ATOM    914 2HG2 VAL    60      38.696  43.611  31.314  0.00  0.00
ATOM    915 3HG2 VAL    60      37.934  45.046  30.499  0.00  0.00
ATOM    916  C   VAL    60      36.703  44.445  28.277  0.00  0.00
ATOM    917  O   VAL    60      35.540  44.803  28.084  0.00  0.00
ATOM    918  N   PHE    61      37.761  45.063  27.741  0.00  0.00
ATOM    919  H   PHE    61      38.651  44.590  27.799  0.00  0.00
ATOM    920  CA  PHE    61      37.590  46.243  26.767  0.00  0.00
ATOM    921  HA  PHE    61      36.920  47.019  27.136  0.00  0.00
ATOM    922  CB  PHE    61      39.013  46.827  26.623  0.00  0.00
ATOM    923  HB2 PHE    61      39.753  46.076  26.345  0.00  0.00
ATOM    924  HB3 PHE    61      39.076  47.688  25.958  0.00  0.00
ATOM    925  CG  PHE    61      39.491  47.518  27.996  0.00  0.00
ATOM    926  CD1 PHE    61      38.555  48.082  28.902  0.00  0.00
ATOM    927  HD1 PHE    61      37.529  48.268  28.622  0.00  0.00
ATOM    928  CE1 PHE    61      38.912  48.486  30.200  0.00  0.00
ATOM    929  HE1 PHE    61      38.255  48.942  30.926  0.00  0.00
ATOM    930  CZ  PHE    61      40.147  48.139  30.652  0.00  0.00
ATOM    931  HZ  PHE    61      40.441  48.437  31.648  0.00  0.00
ATOM    932  CE2 PHE    61      41.172  47.641  29.805  0.00  0.00
ATOM    933  HE2 PHE    61      42.154  47.413  30.192  0.00  0.00
ATOM    934  CD2 PHE    61      40.768  47.324  28.501  0.00  0.00
ATOM    935  HD2 PHE    61      41.425  46.719  27.894  0.00  0.00
ATOM    936  C   PHE    61      37.099  45.887  25.387  0.00  0.00
ATOM    937  O   PHE    61      36.731  46.802  24.654  0.00  0.00
ATOM    938  N   PHE    62      36.954  44.597  25.046  0.00  0.00
ATOM    939  H   PHE    62      37.188  43.875  25.712  0.00  0.00
ATOM    940  CA  PHE    62      36.439  44.218  23.744  0.00  0.00
ATOM    941  HA  PHE    62      36.061  45.035  23.129  0.00  0.00
ATOM    942  CB  PHE    62      37.630  43.777  22.919  0.00  0.00
ATOM    943  HB2 PHE    62      37.730  42.723  23.177  0.00  0.00
ATOM    944  HB3 PHE    62      37.256  43.686  21.899  0.00  0.00
ATOM    945  CG  PHE    62      38.918  44.600  23.070  0.00  0.00
ATOM    946  CD1 PHE    62      39.966  43.999  23.764  0.00  0.00
ATOM    947  HD1 PHE    62      39.874  43.104  24.362  0.00  0.00
ATOM    948  CE1 PHE    62      41.234  44.662  23.679  0.00  0.00
ATOM    949  HE1 PHE    62      42.093  44.223  24.166  0.00  0.00
ATOM    950  CZ  PHE    62      41.320  45.901  23.031  0.00  0.00
ATOM    951  HZ  PHE    62      42.265  46.424  23.053  0.00  0.00
ATOM    952  CE2 PHE    62      40.191  46.572  22.478  0.00  0.00
ATOM    953  HE2 PHE    62      40.234  47.634  22.285  0.00  0.00
ATOM    954  CD2 PHE    62      38.937  45.872  22.418  0.00  0.00
ATOM    955  HD2 PHE    62      38.066  46.335  21.977  0.00  0.00
ATOM    956  C   PHE    62      35.319  43.170  23.784  0.00  0.00
ATOM    957  O   PHE    62      34.365  43.322  23.003  0.00  0.00
ATOM    958  N   ALA    63      35.503  42.155  24.637  0.00  0.00
ATOM    959  H   ALA    63      36.344  42.112  25.194  0.00  0.00
ATOM    960  CA  ALA    63      34.665  40.917  24.736  0.00  0.00
ATOM    961  HA  ALA    63      33.779  41.106  24.128  0.00  0.00
ATOM    962  CB  ALA    63      35.477  39.767  24.257  0.00  0.00
ATOM    963  HB1 ALA    63      36.436  39.689  24.769  0.00  0.00
ATOM    964  HB2 ALA    63      34.829  38.915  24.463  0.00  0.00
ATOM    965  HB3 ALA    63      35.663  39.813  23.184  0.00  0.00
ATOM    966  C   ALA    63      34.255  40.729  26.222  0.00  0.00
ATOM    967  O   ALA    63      34.990  40.879  27.203  0.00  0.00
ATOM    968  N   GLU    64      32.998  40.308  26.358  0.00  0.00
ATOM    969  H   GLU    64      32.381  40.238  25.561  0.00  0.00
ATOM    970  CA  GLU    64      32.264  40.288  27.696  0.00  0.00
ATOM    971  HA  GLU    64      32.965  40.021  28.486  0.00  0.00
ATOM    972  CB  GLU    64      31.793  41.717  28.017  0.00  0.00
ATOM    973  HB2 GLU    64      31.509  41.772  29.067  0.00  0.00
ATOM    974  HB3 GLU    64      32.587  42.457  27.913  0.00  0.00
ATOM    975  CG  GLU    64      30.798  42.169  26.981  0.00  0.00
ATOM    976  HG2 GLU    64      31.299  42.080  26.017  0.00  0.00
ATOM    977  HG3 GLU    64      29.970  41.464  26.898  0.00  0.00
ATOM    978  CD  GLU    64      30.205  43.600  27.029  0.00  0.00
ATOM    979  OE1 GLU    64      30.495  44.174  28.095  0.00  0.00
ATOM    980  OE2 GLU    64      29.364  44.039  26.253  0.00  0.00
ATOM    981  C   GLU    64      31.300  39.146  27.940  0.00  0.00
ATOM    982  O   GLU    64      30.692  39.106  28.992  0.00  0.00
ATOM    983  N   ASP    65      31.090  38.184  27.022  0.00  0.00
ATOM    984  H   ASP    65      31.623  38.188  26.164  0.00  0.00
ATOM    985  CA  ASP    65      30.105  37.022  27.098  0.00  0.00
ATOM    986  HA  ASP    65      29.411  37.216  27.916  0.00  0.00
ATOM    987  CB  ASP    65      29.263  36.976  25.798  0.00  0.00
ATOM    988  HB2 ASP    65      28.704  37.893  25.610  0.00  0.00
ATOM    989  HB3 ASP    65      29.832  36.948  24.869  0.00  0.00
ATOM    990  CG  ASP    65      28.282  35.817  25.861  0.00  0.00
ATOM    991  OD1 ASP    65      28.704  34.718  25.493  0.00  0.00
ATOM    992  OD2 ASP    65      27.182  36.028  26.337  0.00  0.00
ATOM    993  C   ASP    65      30.843  35.703  27.413  0.00  0.00
ATOM    994  O   ASP    65      31.994  35.628  27.133  0.00  0.00
ATOM    995  N   VAL    66      30.270  34.700  28.094  0.00  0.00
ATOM    996  H   VAL    66      29.330  34.891  28.409  0.00  0.00
ATOM    997  CA  VAL    66      30.991  33.460  28.618  0.00  0.00
ATOM    998  HA  VAL    66      31.762  33.897  29.252  0.00  0.00
ATOM    999  CB  VAL    66      30.096  32.606  29.511  0.00  0.00
ATOM   1000  HB  VAL    66      30.745  31.857  29.964  0.00  0.00
ATOM   1001  CG1 VAL    66      29.617  33.435  30.649  0.00  0.00
ATOM   1002 1HG1 VAL    66      29.041  32.956  31.441  0.00  0.00
ATOM   1003 2HG1 VAL    66      30.395  33.934  31.227  0.00  0.00
ATOM   1004 3HG1 VAL    66      28.990  34.282  30.371  0.00  0.00
ATOM   1005  CG2 VAL    66      28.870  31.918  28.795  0.00  0.00
ATOM   1006 1HG2 VAL    66      29.241  31.247  28.020  0.00  0.00
ATOM   1007 2HG2 VAL    66      28.342  31.270  29.494  0.00  0.00
ATOM   1008 3HG2 VAL    66      28.134  32.686  28.556  0.00  0.00
ATOM   1009  C   VAL    66      31.575  32.649  27.484  0.00  0.00
ATOM   1010  O   VAL    66      32.569  31.917  27.695  0.00  0.00
ATOM   1011  N   GLY    67      31.026  32.808  26.277  0.00  0.00
ATOM   1012  H   GLY    67      30.222  33.413  26.193  0.00  0.00
ATOM   1013  CA  GLY    67      31.555  32.300  25.013  0.00  0.00
ATOM   1014  HA2 GLY    67      31.781  31.245  25.167  0.00  0.00
ATOM   1015  HA3 GLY    67      30.850  32.450  24.196  0.00  0.00
ATOM   1016  C   GLY    67      32.855  32.964  24.438  0.00  0.00
ATOM   1017  O   GLY    67      33.590  32.453  23.595  0.00  0.00
ATOM   1018  N   SER    68      33.106  34.232  24.842  0.00  0.00
ATOM   1019  H   SER    68      32.545  34.690  25.546  0.00  0.00
ATOM   1020  CA  SER    68      34.174  35.112  24.272  0.00  0.00
ATOM   1021  HA  SER    68      34.654  34.617  23.428  0.00  0.00
ATOM   1022  CB  SER    68      33.435  36.291  23.638  0.00  0.00
ATOM   1023  HB2 SER    68      34.223  36.901  23.195  0.00  0.00
ATOM   1024  HB3 SER    68      32.702  36.031  22.874  0.00  0.00
ATOM   1025  OG  SER    68      32.646  37.065  24.530  0.00  0.00
ATOM   1026  HG  SER    68      32.342  37.829  24.035  0.00  0.00
ATOM   1027  C   SER    68      35.233  35.626  25.335  0.00  0.00
ATOM   1028  O   SER    68      36.470  35.540  25.058  0.00  0.00
ATOM   1029  N   ASN    69      34.808  35.918  26.576  0.00  0.00
ATOM   1030  H   ASN    69      33.820  35.773  26.725  0.00  0.00
ATOM   1031  CA  ASN    69      35.602  36.230  27.720  0.00  0.00
ATOM   1032  HA  ASN    69      36.428  35.521  27.787  0.00  0.00
ATOM   1033  CB  ASN    69      36.035  37.674  27.522  0.00  0.00
ATOM   1034  HB2 ASN    69      36.733  37.772  26.691  0.00  0.00
ATOM   1035  HB3 ASN    69      35.132  38.245  27.302  0.00  0.00
ATOM   1036  CG  ASN    69      36.746  38.250  28.737  0.00  0.00
ATOM   1037  OD1 ASN    69      37.466  37.502  29.428  0.00  0.00
ATOM   1038  ND2 ASN    69      36.445  39.463  29.122  0.00  0.00
ATOM   1039 1HD2 ASN    69      35.963  40.084  28.488  0.00  0.00
ATOM   1040 2HD2 ASN    69      36.921  39.768  29.959  0.00  0.00
ATOM   1041  C   ASN    69      34.804  36.092  29.026  0.00  0.00
ATOM   1042  O   ASN    69      33.805  36.670  29.331  0.00  0.00
ATOM   1043  N   LYS    70      35.111  35.079  29.920  0.00  0.00
ATOM   1044  H   LYS    70      35.648  34.349  29.475  0.00  0.00
ATOM   1045  CA  LYS    70      34.409  34.730  31.180  0.00  0.00
ATOM   1046  HA  LYS    70      33.332  34.800  31.025  0.00  0.00
ATOM   1047  CB  LYS    70      34.749  33.282  31.712  0.00  0.00
ATOM   1048  HB2 LYS    70      35.811  33.174  31.935  0.00  0.00
ATOM   1049  HB3 LYS    70      34.319  33.183  32.708  0.00  0.00
ATOM   1050  CG  LYS    70      34.203  32.125  30.883  0.00  0.00
ATOM   1051  HG2 LYS    70      33.119  32.239  30.865  0.00  0.00
ATOM   1052  HG3 LYS    70      34.671  32.276  29.911  0.00  0.00
ATOM   1053  CD  LYS    70      34.599  30.721  31.316  0.00  0.00
ATOM   1054  HD2 LYS    70      35.673  30.556  31.406  0.00  0.00
ATOM   1055  HD3 LYS    70      34.023  30.432  32.194  0.00  0.00
ATOM   1056  CE  LYS    70      34.239  29.735  30.265  0.00  0.00
ATOM   1057  HE2 LYS    70      33.154  29.652  30.200  0.00  0.00
ATOM   1058  HE3 LYS    70      34.552  30.103  29.288  0.00  0.00
ATOM   1059  NZ  LYS    70      34.767  28.419  30.674  0.00  0.00
ATOM   1060  HZ1 LYS    70      35.763  28.383  30.839  0.00  0.00
ATOM   1061  HZ2 LYS    70      34.398  28.033  31.532  0.00  0.00
ATOM   1062  HZ3 LYS    70      34.534  27.727  29.976  0.00  0.00
ATOM   1063  C   LYS    70      34.702  35.686  32.373  0.00  0.00
ATOM   1064  O   LYS    70      33.882  35.778  33.258  0.00  0.00
ATOM   1065  N   GLY    71      35.793  36.437  32.330  0.00  0.00
ATOM   1066  H   GLY    71      36.234  36.373  31.423  0.00  0.00
ATOM   1067  CA  GLY    71      36.384  37.411  33.227  0.00  0.00
ATOM   1068  HA2 GLY    71      36.539  37.115  34.265  0.00  0.00
ATOM   1069  HA3 GLY    71      37.400  37.653  32.913  0.00  0.00
ATOM   1070  C   GLY    71      35.681  38.767  33.303  0.00  0.00
ATOM   1071  O   GLY    71      36.147  39.643  34.131  0.00  0.00
ATOM   1072  N   ALA    72      34.576  38.986  32.592  0.00  0.00
ATOM   1073  H   ALA    72      34.172  38.220  32.071  0.00  0.00
ATOM   1074  CA  ALA    72      33.717  40.186  32.601  0.00  0.00
ATOM   1075  HA  ALA    72      34.436  41.004  32.640  0.00  0.00
ATOM   1076  CB  ALA    72      32.919  40.306  31.239  0.00  0.00
ATOM   1077  HB1 ALA    72      32.393  39.371  31.048  0.00  0.00
ATOM   1078  HB2 ALA    72      32.177  41.105  31.241  0.00  0.00
ATOM   1079  HB3 ALA    72      33.614  40.446  30.411  0.00  0.00
ATOM   1080  C   ALA    72      32.615  40.260  33.734  0.00  0.00
ATOM   1081  O   ALA    72      32.060  41.332  33.924  0.00  0.00
ATOM   1082  N   ILE    73      32.691  39.343  34.647  0.00  0.00
ATOM   1083  H   ILE    73      33.389  38.629  34.497  0.00  0.00
ATOM   1084  CA  ILE    73      31.814  39.299  35.839  0.00  0.00
ATOM   1085  HA  ILE    73      30.795  39.480  35.498  0.00  0.00
ATOM   1086  CB  ILE    73      31.881  37.897  36.471  0.00  0.00
ATOM   1087  HB  ILE    73      31.239  37.845  37.349  0.00  0.00
ATOM   1088  CG2 ILE    73      31.354  36.920  35.380  0.00  0.00
ATOM   1089 1HG2 ILE    73      32.079  36.590  34.636  0.00  0.00
ATOM   1090 2HG2 ILE    73      30.986  36.006  35.846  0.00  0.00
ATOM   1091 3HG2 ILE    73      30.462  37.320  34.898  0.00  0.00
ATOM   1092  CG1 ILE    73      33.324  37.409  36.858  0.00  0.00
ATOM   1093 2HG1 ILE    73      34.024  37.407  36.023  0.00  0.00
ATOM   1094 3HG1 ILE    73      33.658  38.208  37.521  0.00  0.00
ATOM   1095  CD1 ILE    73      33.347  36.128  37.636  0.00  0.00
ATOM   1096 1HD1 ILE    73      32.688  36.243  38.497  0.00  0.00
ATOM   1097 2HD1 ILE    73      33.030  35.341  36.951  0.00  0.00
ATOM   1098 3HD1 ILE    73      34.328  36.043  38.104  0.00  0.00
ATOM   1099  C   ILE    73      32.059  40.374  36.909  0.00  0.00
ATOM   1100  O   ILE    73      31.296  40.494  37.861  0.00  0.00
ATOM   1101  N   ILE    74      33.217  40.974  36.854  0.00  0.00
ATOM   1102  H   ILE    74      33.795  40.783  36.047  0.00  0.00
ATOM   1103  CA  ILE    74      33.567  42.110  37.722  0.00  0.00
ATOM   1104  HA  ILE    74      33.853  41.743  38.707  0.00  0.00
ATOM   1105  CB  ILE    74      34.872  42.792  37.178  0.00  0.00
ATOM   1106  HB  ILE    74      35.261  43.674  37.687  0.00  0.00
ATOM   1107  CG2 ILE    74      35.989  41.702  37.335  0.00  0.00
ATOM   1108 1HG2 ILE    74      35.786  40.874  36.656  0.00  0.00
ATOM   1109 2HG2 ILE    74      36.966  42.060  37.011  0.00  0.00
ATOM   1110 3HG2 ILE    74      36.019  41.342  38.363  0.00  0.00
ATOM   1111  CG1 ILE    74      34.821  43.122  35.657  0.00  0.00
ATOM   1112 2HG1 ILE    74      34.800  42.235  35.025  0.00  0.00
ATOM   1113 3HG1 ILE    74      33.860  43.599  35.465  0.00  0.00
ATOM   1114  CD1 ILE    74      35.953  44.011  35.171  0.00  0.00
ATOM   1115 1HD1 ILE    74      35.769  44.576  34.257  0.00  0.00
ATOM   1116 2HD1 ILE    74      36.166  44.708  35.982  0.00  0.00
ATOM   1117 3HD1 ILE    74      36.820  43.353  35.117  0.00  0.00
ATOM   1118  C   ILE    74      32.456  43.115  37.879  0.00  0.00
ATOM   1119  O   ILE    74      31.830  43.513  36.894  0.00  0.00
ATOM   1120  N   GLY    75      32.085  43.432  39.115  0.00  0.00
ATOM   1121  H   GLY    75      32.804  43.283  39.809  0.00  0.00
ATOM   1122  CA  GLY    75      31.058  44.335  39.538  0.00  0.00
ATOM   1123  HA2 GLY    75      31.190  44.627  40.580  0.00  0.00
ATOM   1124  HA3 GLY    75      31.142  45.246  38.944  0.00  0.00
ATOM   1125  C   GLY    75      29.581  43.860  39.377  0.00  0.00
ATOM   1126  O   GLY    75      28.787  44.426  40.015  0.00  0.00
ATOM   1127  N   LEU    76      29.321  42.706  38.677  0.00  0.00
ATOM   1128  H   LEU    76      30.113  42.321  38.181  0.00  0.00
ATOM   1129  CA  LEU    76      28.033  42.072  38.454  0.00  0.00
ATOM   1130  HA  LEU    76      27.298  42.766  38.862  0.00  0.00
ATOM   1131  CB  LEU    76      27.740  41.923  36.935  0.00  0.00
ATOM   1132  HB2 LEU    76      28.402  41.154  36.538  0.00  0.00
ATOM   1133  HB3 LEU    76      26.741  41.585  36.658  0.00  0.00
ATOM   1134  CG  LEU    76      27.974  43.257  36.180  0.00  0.00
ATOM   1135  HG  LEU    76      28.946  43.635  36.496  0.00  0.00
ATOM   1136  CD1 LEU    76      28.206  42.726  34.718  0.00  0.00
ATOM   1137 1HD1 LEU    76      29.090  42.107  34.566  0.00  0.00
ATOM   1138 2HD1 LEU    76      27.298  42.335  34.258  0.00  0.00
ATOM   1139 3HD1 LEU    76      28.396  43.670  34.208  0.00  0.00
ATOM   1140  CD2 LEU    76      26.921  44.286  36.265  0.00  0.00
ATOM   1141 1HD2 LEU    76      26.878  44.742  37.255  0.00  0.00
ATOM   1142 2HD2 LEU    76      27.093  45.025  35.482  0.00  0.00
ATOM   1143 3HD2 LEU    76      25.911  43.922  36.075  0.00  0.00
ATOM   1144  C   LEU    76      27.720  40.771  39.212  0.00  0.00
ATOM   1145  O   LEU    76      26.579  40.531  39.662  0.00  0.00
ATOM   1146  N   MET    77      28.808  40.016  39.488  0.00  0.00
ATOM   1147  H   MET    77      29.679  40.346  39.097  0.00  0.00
ATOM   1148  CA  MET    77      28.725  38.787  40.288  0.00  0.00
ATOM   1149  HA  MET    77      27.687  38.646  40.589  0.00  0.00
ATOM   1150  CB  MET    77      29.182  37.511  39.606  0.00  0.00
ATOM   1151  HB2 MET    77      28.829  37.468  38.576  0.00  0.00
ATOM   1152  HB3 MET    77      30.270  37.468  39.543  0.00  0.00
ATOM   1153  CG  MET    77      28.590  36.279  40.255  0.00  0.00
ATOM   1154  HG2 MET    77      29.009  35.414  39.740  0.00  0.00
ATOM   1155  HG3 MET    77      29.020  36.354  41.253  0.00  0.00
ATOM   1156  SD  MET    77      26.754  36.100  40.303  0.00  0.00
ATOM   1157  CE  MET    77      26.523  35.669  38.540  0.00  0.00
ATOM   1158  HE1 MET    77      27.020  34.709  38.401  0.00  0.00
ATOM   1159  HE2 MET    77      25.481  35.650  38.220  0.00  0.00
ATOM   1160  HE3 MET    77      27.056  36.382  37.910  0.00  0.00
ATOM   1161  C   MET    77      29.503  38.966  41.635  0.00  0.00
ATOM   1162  O   MET    77      29.063  38.396  42.650  0.00  0.00
ATOM   1163  N   VAL    78      30.507  39.902  41.600  0.00  0.00
ATOM   1164  H   VAL    78      30.659  40.411  40.741  0.00  0.00
ATOM   1165  CA  VAL    78      31.494  40.098  42.695  0.00  0.00
ATOM   1166  HA  VAL    78      31.160  39.646  43.629  0.00  0.00
ATOM   1167  CB  VAL    78      32.849  39.401  42.323  0.00  0.00
ATOM   1168  HB  VAL    78      33.508  39.432  43.190  0.00  0.00
ATOM   1169  CG1 VAL    78      32.609  37.920  42.052  0.00  0.00
ATOM   1170 1HG1 VAL    78      31.998  37.795  41.158  0.00  0.00
ATOM   1171 2HG1 VAL    78      33.602  37.520  41.849  0.00  0.00
ATOM   1172 3HG1 VAL    78      32.187  37.400  42.913  0.00  0.00
ATOM   1173  CG2 VAL    78      33.417  40.070  41.075  0.00  0.00
ATOM   1174 1HG2 VAL    78      33.901  41.010  41.340  0.00  0.00
ATOM   1175 2HG2 VAL    78      34.207  39.411  40.714  0.00  0.00
ATOM   1176 3HG2 VAL    78      32.592  40.258  40.388  0.00  0.00
ATOM   1177  C   VAL    78      31.662  41.613  42.975  0.00  0.00
ATOM   1178  O   VAL    78      31.359  42.424  42.114  0.00  0.00
ATOM   1179  N   GLY    79      32.057  41.990  44.209  0.00  0.00
ATOM   1180  H   GLY    79      32.397  41.264  44.823  0.00  0.00
ATOM   1181  CA  GLY    79      32.432  43.338  44.562  0.00  0.00
ATOM   1182  HA2 GLY    79      31.686  43.933  44.036  0.00  0.00
ATOM   1183  HA3 GLY    79      32.303  43.536  45.626  0.00  0.00
ATOM   1184  C   GLY    79      33.856  43.815  44.169  0.00  0.00
ATOM   1185  O   GLY    79      34.644  43.043  43.597  0.00  0.00
ATOM   1186  N   GLY    80      34.107  45.052  44.562  0.00  0.00
ATOM   1187  H   GLY    80      33.362  45.625  44.932  0.00  0.00
ATOM   1188  CA  GLY    80      35.379  45.643  44.192  0.00  0.00
ATOM   1189  HA2 GLY    80      35.591  45.572  43.125  0.00  0.00
ATOM   1190  HA3 GLY    80      35.385  46.686  44.506  0.00  0.00
ATOM   1191  C   GLY    80      36.603  44.941  44.900  0.00  0.00
ATOM   1192  O   GLY    80      37.678  45.238  44.379  0.00  0.00
ATOM   1193  N   VAL    81      36.388  44.105  45.901  0.00  0.00
ATOM   1194  H   VAL    81      35.445  43.803  46.099  0.00  0.00
ATOM   1195  CA  VAL    81      37.529  43.434  46.564  0.00  0.00
ATOM   1196  HA  VAL    81      38.219  44.267  46.697  0.00  0.00
ATOM   1197  CB  VAL    81      37.209  42.971  47.975  0.00  0.00
ATOM   1198  HB  VAL    81      38.136  42.642  48.444  0.00  0.00
ATOM   1199  CG1 VAL    81      36.628  44.088  48.780  0.00  0.00
ATOM   1200 1HG1 VAL    81      36.716  43.968  49.860  0.00  0.00
ATOM   1201 2HG1 VAL    81      37.132  45.039  48.609  0.00  0.00
ATOM   1202 3HG1 VAL    81      35.571  44.142  48.518  0.00  0.00
ATOM   1203  CG2 VAL    81      36.218  41.748  48.028  0.00  0.00
ATOM   1204 1HG2 VAL    81      35.205  41.954  47.682  0.00  0.00
ATOM   1205 2HG2 VAL    81      36.696  40.883  47.568  0.00  0.00
ATOM   1206 3HG2 VAL    81      36.201  41.417  49.067  0.00  0.00
ATOM   1207  C   VAL    81      38.318  42.407  45.805  0.00  0.00
ATOM   1208  O   VAL    81      39.326  41.961  46.331  0.00  0.00
ATOM   1209  N   VAL    82      37.921  42.031  44.565  0.00  0.00
ATOM   1210  H   VAL    82      37.141  42.475  44.101  0.00  0.00
ATOM   1211  CA  VAL    82      38.684  41.120  43.738  0.00  0.00
ATOM   1212  HA  VAL    82      39.382  40.635  44.421  0.00  0.00
ATOM   1213  CB  VAL    82      37.815  40.011  43.149  0.00  0.00
ATOM   1214  HB  VAL    82      38.463  39.176  42.885  0.00  0.00
ATOM   1215  CG1 VAL    82      36.852  39.462  44.167  0.00  0.00
ATOM   1216 1HG1 VAL    82      37.452  39.271  45.056  0.00  0.00
ATOM   1217 2HG1 VAL    82      36.098  40.170  44.513  0.00  0.00
ATOM   1218 3HG1 VAL    82      36.409  38.546  43.776  0.00  0.00
ATOM   1219  CG2 VAL    82      36.914  40.485  41.997  0.00  0.00
ATOM   1220 1HG2 VAL    82      37.484  40.699  41.093  0.00  0.00
ATOM   1221 2HG2 VAL    82      36.256  39.659  41.726  0.00  0.00
ATOM   1222 3HG2 VAL    82      36.351  41.340  42.372  0.00  0.00
ATOM   1223  C   VAL    82      39.532  41.834  42.673  0.00  0.00
ATOM   1224  O   VAL    82      40.101  41.149  41.806  0.00  0.00
ATOM   1225  N   ILE    83      39.597  43.196  42.652  0.00  0.00
ATOM   1226  H   ILE    83      39.247  43.694  43.458  0.00  0.00
ATOM   1227  CA  ILE    83      40.215  44.040  41.620  0.00  0.00
ATOM   1228  HA  ILE    83      40.969  43.399  41.164  0.00  0.00
ATOM   1229  CB  ILE    83      39.231  44.427  40.539  0.00  0.00
ATOM   1230  HB  ILE    83      39.683  45.209  39.929  0.00  0.00
ATOM   1231  CG2 ILE    83      38.820  43.285  39.521  0.00  0.00
ATOM   1232 1HG2 ILE    83      38.246  42.522  40.046  0.00  0.00
ATOM   1233 2HG2 ILE    83      38.132  43.745  38.812  0.00  0.00
ATOM   1234 3HG2 ILE    83      39.705  42.816  39.091  0.00  0.00
ATOM   1235  CG1 ILE    83      37.926  44.990  41.240  0.00  0.00
ATOM   1236 2HG1 ILE    83      37.329  44.140  41.570  0.00  0.00
ATOM   1237 3HG1 ILE    83      38.211  45.697  42.019  0.00  0.00
ATOM   1238  CD1 ILE    83      37.067  45.864  40.330  0.00  0.00
ATOM   1239 1HD1 ILE    83      36.304  46.244  41.010  0.00  0.00
ATOM   1240 2HD1 ILE    83      37.574  46.718  39.883  0.00  0.00
ATOM   1241 3HD1 ILE    83      36.521  45.407  39.505  0.00  0.00
ATOM   1242  C   ILE    83      41.046  45.154  42.231  0.00  0.00
ATOM   1243  O   ILE    83      40.769  45.420  43.380  0.00  0.00
ATOM   1244  N   ALA    84      41.870  45.860  41.487  0.00  0.00
ATOM   1245  H   ALA    84      41.847  45.702  40.490  0.00  0.00
ATOM   1246  CA  ALA    84      42.730  46.883  42.042  0.00  0.00
ATOM   1247  HA  ALA    84      42.245  47.290  42.929  0.00  0.00
ATOM   1248  CB  ALA    84      44.128  46.302  42.388  0.00  0.00
ATOM   1249  HB1 ALA    84      44.820  47.003  42.855  0.00  0.00
ATOM   1250  HB2 ALA    84      44.051  45.376  42.957  0.00  0.00
ATOM   1251  HB3 ALA    84      44.635  45.985  41.477  0.00  0.00
ATOM   1252  C   ALA    84      42.932  48.051  41.144  0.00  0.00
ATOM   1253  O   ALA    84      42.621  49.175  41.557  0.00  0.00
ATOM   1254  OXT ALA    84      43.175  47.942  39.918  0.00  0.00
