# Supplementary material for: Exploring Structural Insights of Aβ42 and α-Synuclein Monomers and Heterodimer: A Comparative Study Using Implicit and Explicit Solvent Simulations
Source: J Phys Chem B. 2024 May 3;128(19):4655–69. doi: 10.1021/acs.jpcb.4c00503 (PMC11103699; doi:10.1021/acs.jpcb.4c00503)
Supplement: Supplementary file 3 — jp4c00503_si_003.zip [file jp4c00503_si_003.zip › rep/9_ab42_dimer_3_FINAL1.pdb]

CRYST1   64.800   68.964   72.397  90.00  90.00  90.00               1
ATOM      1  N   ASP     1      67.120  49.484  52.792  1.00  0.00           N  
ATOM      2  H1  ASP     1      67.772  50.288  52.830  1.00  0.00           H  
ATOM      3  H2  ASP     1      66.173  49.680  53.162  1.00  0.00           H  
ATOM      4  H3  ASP     1      67.031  49.281  51.780  1.00  0.00           H  
ATOM      5  CA  ASP     1      67.666  48.307  53.437  1.00  0.00           C  
ATOM      6  HA  ASP     1      68.617  48.089  52.957  1.00  0.00           H  
ATOM      7  CB  ASP     1      67.958  48.535  54.911  1.00  0.00           C  
ATOM      8  HB2 ASP     1      68.320  47.583  55.294  1.00  0.00           H  
ATOM      9  HB3 ASP     1      68.682  49.347  54.903  1.00  0.00           H  
ATOM     10  CG  ASP     1      66.719  49.090  55.676  1.00  0.00           C  
ATOM     11  OD1 ASP     1      66.377  48.553  56.768  1.00  0.00           O  
ATOM     12  OD2 ASP     1      66.179  50.142  55.249  1.00  0.00           O  
ATOM     13  C   ASP     1      66.740  47.124  53.174  1.00  0.00           C  
ATOM     14  O   ASP     1      65.707  47.057  53.752  1.00  0.00           O  
ATOM     15  N   ALA     2      67.101  46.277  52.241  1.00  0.00           N  
ATOM     16  H   ALA     2      67.905  46.389  51.638  1.00  0.00           H  
ATOM     17  CA  ALA     2      66.235  45.208  51.838  1.00  0.00           C  
ATOM     18  HA  ALA     2      65.286  45.075  52.353  1.00  0.00           H  
ATOM     19  CB  ALA     2      65.840  45.330  50.345  1.00  0.00           C  
ATOM     20  HB1 ALA     2      65.476  46.314  50.057  1.00  0.00           H  
ATOM     21  HB2 ALA     2      66.585  45.206  49.562  1.00  0.00           H  
ATOM     22  HB3 ALA     2      65.057  44.604  50.137  1.00  0.00           H  
ATOM     23  C   ALA     2      66.956  43.827  52.205  1.00  0.00           C  
ATOM     24  O   ALA     2      68.078  43.791  52.659  1.00  0.00           O  
ATOM     25  N   GLU     3      66.284  42.696  51.834  1.00  0.00           N  
ATOM     26  H   GLU     3      65.369  42.747  51.407  1.00  0.00           H  
ATOM     27  CA  GLU     3      66.802  41.418  52.127  1.00  0.00           C  
ATOM     28  HA  GLU     3      67.855  41.458  52.395  1.00  0.00           H  
ATOM     29  CB  GLU     3      66.225  40.976  53.505  1.00  0.00           C  
ATOM     30  HB2 GLU     3      66.582  41.661  54.272  1.00  0.00           H  
ATOM     31  HB3 GLU     3      65.147  41.060  53.387  1.00  0.00           H  
ATOM     32  CG  GLU     3      66.542  39.438  53.869  1.00  0.00           C  
ATOM     33  HG2 GLU     3      65.975  39.198  54.766  1.00  0.00           H  
ATOM     34  HG3 GLU     3      66.183  38.716  53.138  1.00  0.00           H  
ATOM     35  CD  GLU     3      67.984  39.165  54.085  1.00  0.00           C  
ATOM     36  OE1 GLU     3      68.534  39.572  55.126  1.00  0.00           O  
ATOM     37  OE2 GLU     3      68.635  38.559  53.177  1.00  0.00           O  
ATOM     38  C   GLU     3      66.541  40.458  50.973  1.00  0.00           C  
ATOM     39  O   GLU     3      65.522  39.867  50.949  1.00  0.00           O  
ATOM     40  N   PHE     4      67.448  40.366  50.016  1.00  0.00           N  
ATOM     41  H   PHE     4      68.276  40.934  50.136  1.00  0.00           H  
ATOM     42  CA  PHE     4      67.161  39.764  48.772  1.00  0.00           C  
ATOM     43  HA  PHE     4      66.302  39.099  48.839  1.00  0.00           H  
ATOM     44  CB  PHE     4      66.737  40.769  47.631  1.00  0.00           C  
ATOM     45  HB2 PHE     4      66.471  40.211  46.735  1.00  0.00           H  
ATOM     46  HB3 PHE     4      65.763  41.083  48.003  1.00  0.00           H  
ATOM     47  CG  PHE     4      67.677  41.903  47.320  1.00  0.00           C  
ATOM     48  CD1 PHE     4      67.499  43.170  47.894  1.00  0.00           C  
ATOM     49  HD1 PHE     4      66.713  43.252  48.635  1.00  0.00           H  
ATOM     50  CE1 PHE     4      68.235  44.265  47.468  1.00  0.00           C  
ATOM     51  HE1 PHE     4      68.099  45.219  47.964  1.00  0.00           H  
ATOM     52  CZ  PHE     4      69.246  44.111  46.519  1.00  0.00           C  
ATOM     53  HZ  PHE     4      69.975  44.911  46.463  1.00  0.00           H  
ATOM     54  CE2 PHE     4      69.424  42.838  45.923  1.00  0.00           C  
ATOM     55  HE2 PHE     4      70.217  42.770  45.188  1.00  0.00           H  
ATOM     56  CD2 PHE     4      68.672  41.747  46.341  1.00  0.00           C  
ATOM     57  HD2 PHE     4      68.835  40.773  45.893  1.00  0.00           H  
ATOM     58  C   PHE     4      68.324  38.907  48.410  1.00  0.00           C  
ATOM     59  O   PHE     4      68.117  38.003  47.541  1.00  0.00           O  
ATOM     60  N   ARG     5      69.507  39.078  49.000  1.00  0.00           N  
ATOM     61  H   ARG     5      69.603  39.803  49.699  1.00  0.00           H  
ATOM     62  CA  ARG     5      70.587  38.234  48.472  1.00  0.00           C  
ATOM     63  HA  ARG     5      70.676  38.266  47.389  1.00  0.00           H  
ATOM     64  CB  ARG     5      71.942  38.714  49.110  1.00  0.00           C  
ATOM     65  HB2 ARG     5      72.096  39.750  48.813  1.00  0.00           H  
ATOM     66  HB3 ARG     5      72.004  38.486  50.172  1.00  0.00           H  
ATOM     67  CG  ARG     5      73.094  37.928  48.447  1.00  0.00           C  
ATOM     68  HG2 ARG     5      73.225  36.915  48.822  1.00  0.00           H  
ATOM     69  HG3 ARG     5      72.889  37.836  47.383  1.00  0.00           H  
ATOM     70  CD  ARG     5      74.509  38.575  48.497  1.00  0.00           C  
ATOM     71  HD2 ARG     5      75.165  37.783  48.145  1.00  0.00           H  
ATOM     72  HD3 ARG     5      74.552  39.450  47.851  1.00  0.00           H  
ATOM     73  NE  ARG     5      74.870  39.008  49.871  1.00  0.00           N  
ATOM     74  HE  ARG     5      74.549  38.418  50.639  1.00  0.00           H  
ATOM     75  CZ  ARG     5      75.306  40.199  50.307  1.00  0.00           C  
ATOM     76  NH1 ARG     5      75.245  41.355  49.657  1.00  0.00           N  
ATOM     77 HH11 ARG     5      74.745  41.387  48.767  1.00  0.00           H  
ATOM     78 HH12 ARG     5      75.471  42.205  50.175  1.00  0.00           H  
ATOM     79  NH2 ARG     5      75.795  40.219  51.541  1.00  0.00           N  
ATOM     80 HH21 ARG     5      76.410  39.487  51.901  1.00  0.00           H  
ATOM     81 HH22 ARG     5      75.922  41.114  52.015  1.00  0.00           H  
ATOM     82  C   ARG     5      70.295  36.674  48.689  1.00  0.00           C  
ATOM     83  O   ARG     5      69.821  36.243  49.732  1.00  0.00           O  
ATOM     84  N   HID     6      70.577  35.920  47.575  1.00  0.00           N  
ATOM     85  H   HID     6      70.583  36.375  46.672  1.00  0.00           H  
ATOM     86  CA  HID     6      70.513  34.498  47.660  1.00  0.00           C  
ATOM     87  HA  HID     6      70.704  34.117  48.661  1.00  0.00           H  
ATOM     88  CB  HID     6      69.085  33.984  47.407  1.00  0.00           C  
ATOM     89  HB2 HID     6      69.117  32.897  47.358  1.00  0.00           H  
ATOM     90  HB3 HID     6      68.438  34.322  48.214  1.00  0.00           H  
ATOM     91  CG  HID     6      68.538  34.564  46.172  1.00  0.00           C  
ATOM     92  ND1 HID     6      67.913  35.778  46.010  1.00  0.00           N  
ATOM     93  HD1 HID     6      68.005  36.456  46.774  1.00  0.00           H  
ATOM     94  CE1 HID     6      67.456  35.802  44.724  1.00  0.00           C  
ATOM     95  HE1 HID     6      66.857  36.546  44.223  1.00  0.00           H  
ATOM     96  NE2 HID     6      67.773  34.714  44.070  1.00  0.00           N  
ATOM     97  CD2 HID     6      68.503  33.962  44.977  1.00  0.00           C  
ATOM     98  HD2 HID     6      68.857  32.937  44.882  1.00  0.00           H  
ATOM     99  C   HID     6      71.535  33.919  46.709  1.00  0.00           C  
ATOM    100  O   HID     6      72.004  34.485  45.734  1.00  0.00           O  
ATOM    101  N   ASP     7      71.887  32.684  47.102  1.00  0.00           N  
ATOM    102  H   ASP     7      71.840  32.560  48.104  1.00  0.00           H  
ATOM    103  CA  ASP     7      72.944  32.042  46.325  1.00  0.00           C  
ATOM    104  HA  ASP     7      73.661  32.720  45.868  1.00  0.00           H  
ATOM    105  CB  ASP     7      73.654  31.024  47.215  1.00  0.00           C  
ATOM    106  HB2 ASP     7      74.245  30.339  46.611  1.00  0.00           H  
ATOM    107  HB3 ASP     7      74.369  31.592  47.808  1.00  0.00           H  
ATOM    108  CG  ASP     7      72.825  30.127  48.197  1.00  0.00           C  
ATOM    109  OD1 ASP     7      72.101  29.218  47.662  1.00  0.00           O  
ATOM    110  OD2 ASP     7      72.802  30.311  49.456  1.00  0.00           O  
ATOM    111  C   ASP     7      72.359  31.204  45.212  1.00  0.00           C  
ATOM    112  O   ASP     7      73.076  30.995  44.246  1.00  0.00           O  
ATOM    113  N   SER     8      71.148  30.730  45.286  1.00  0.00           N  
ATOM    114  H   SER     8      70.824  30.777  46.242  1.00  0.00           H  
ATOM    115  CA  SER     8      70.604  29.879  44.333  1.00  0.00           C  
ATOM    116  HA  SER     8      70.906  30.137  43.321  1.00  0.00           H  
ATOM    117  CB  SER     8      71.123  28.392  44.587  1.00  0.00           C  
ATOM    118  HB2 SER     8      70.800  27.657  43.853  1.00  0.00           H  
ATOM    119  HB3 SER     8      72.208  28.461  44.602  1.00  0.00           H  
ATOM    120  OG  SER     8      70.697  27.937  45.858  1.00  0.00           O  
ATOM    121  HG  SER     8      71.170  28.487  46.501  1.00  0.00           H  
ATOM    122  C   SER     8      69.058  29.728  44.425  1.00  0.00           C  
ATOM    123  O   SER     8      68.467  30.201  45.411  1.00  0.00           O  
ATOM    124  N   GLY     9      68.389  29.053  43.469  1.00  0.00           N  
ATOM    125  H   GLY     9      68.827  28.659  42.647  1.00  0.00           H  
ATOM    126  CA  GLY     9      66.980  28.630  43.633  1.00  0.00           C  
ATOM    127  HA2 GLY     9      66.752  27.834  42.928  1.00  0.00           H  
ATOM    128  HA3 GLY     9      66.798  28.153  44.594  1.00  0.00           H  
ATOM    129  C   GLY     9      66.038  29.720  43.308  1.00  0.00           C  
ATOM    130  O   GLY     9      65.168  30.086  44.098  1.00  0.00           O  
ATOM    131  N   TYR    10      66.110  30.285  42.067  1.00  0.00           N  
ATOM    132  H   TYR    10      66.973  30.211  41.546  1.00  0.00           H  
ATOM    133  CA  TYR    10      65.314  31.457  41.794  1.00  0.00           C  
ATOM    134  HA  TYR    10      65.508  32.155  42.605  1.00  0.00           H  
ATOM    135  CB  TYR    10      65.920  32.177  40.552  1.00  0.00           C  
ATOM    136  HB2 TYR    10      65.674  31.675  39.618  1.00  0.00           H  
ATOM    137  HB3 TYR    10      65.468  33.155  40.399  1.00  0.00           H  
ATOM    138  CG  TYR    10      67.416  32.286  40.628  1.00  0.00           C  
ATOM    139  CD1 TYR    10      67.970  33.359  41.286  1.00  0.00           C  
ATOM    140  HD1 TYR    10      67.425  34.201  41.694  1.00  0.00           H  
ATOM    141  CE1 TYR    10      69.378  33.382  41.511  1.00  0.00           C  
ATOM    142  HE1 TYR    10      69.748  34.195  42.124  1.00  0.00           H  
ATOM    143  CZ  TYR    10      70.211  32.411  40.902  1.00  0.00           C  
ATOM    144  OH  TYR    10      71.556  32.460  41.158  1.00  0.00           O  
ATOM    145  HH  TYR    10      72.017  31.661  40.859  1.00  0.00           H  
ATOM    146  CE2 TYR    10      69.626  31.344  40.274  1.00  0.00           C  
ATOM    147  HE2 TYR    10      70.259  30.642  39.744  1.00  0.00           H  
ATOM    148  CD2 TYR    10      68.216  31.262  40.089  1.00  0.00           C  
ATOM    149  HD2 TYR    10      67.800  30.435  39.527  1.00  0.00           H  
ATOM    150  C   TYR    10      63.797  31.210  41.573  1.00  0.00           C  
ATOM    151  O   TYR    10      63.005  32.109  41.622  1.00  0.00           O  
ATOM    152  N   GLU    11      63.414  29.883  41.482  1.00  0.00           N  
ATOM    153  H   GLU    11      64.035  29.142  41.185  1.00  0.00           H  
ATOM    154  CA  GLU    11      62.043  29.591  41.405  1.00  0.00           C  
ATOM    155  HA  GLU    11      61.695  30.488  40.898  1.00  0.00           H  
ATOM    156  CB  GLU    11      61.745  28.397  40.438  1.00  0.00           C  
ATOM    157  HB2 GLU    11      60.676  28.318  40.246  1.00  0.00           H  
ATOM    158  HB3 GLU    11      62.242  28.640  39.501  1.00  0.00           H  
ATOM    159  CG  GLU    11      62.295  26.957  40.855  1.00  0.00           C  
ATOM    160  HG2 GLU    11      62.068  26.832  41.912  1.00  0.00           H  
ATOM    161  HG3 GLU    11      61.676  26.205  40.370  1.00  0.00           H  
ATOM    162  CD  GLU    11      63.771  26.755  40.621  1.00  0.00           C  
ATOM    163  OE1 GLU    11      64.426  27.601  39.940  1.00  0.00           O  
ATOM    164  OE2 GLU    11      64.362  25.919  41.362  1.00  0.00           O  
ATOM    165  C   GLU    11      61.432  29.507  42.803  1.00  0.00           C  
ATOM    166  O   GLU    11      60.238  29.800  42.928  1.00  0.00           O  
ATOM    167  N   VAL    12      62.251  29.127  43.855  1.00  0.00           N  
ATOM    168  H   VAL    12      63.238  29.055  43.648  1.00  0.00           H  
ATOM    169  CA  VAL    12      61.783  29.513  45.250  1.00  0.00           C  
ATOM    170  HA  VAL    12      60.721  29.365  45.434  1.00  0.00           H  
ATOM    171  CB  VAL    12      62.571  28.753  46.351  1.00  0.00           C  
ATOM    172  HB  VAL    12      63.651  28.830  46.246  1.00  0.00           H  
ATOM    173  CG1 VAL    12      62.242  29.281  47.686  1.00  0.00           C  
ATOM    174 HG11 VAL    12      62.478  30.326  47.878  1.00  0.00           H  
ATOM    175 HG12 VAL    12      61.187  29.268  47.953  1.00  0.00           H  
ATOM    176 HG13 VAL    12      62.717  28.676  48.456  1.00  0.00           H  
ATOM    177  CG2 VAL    12      62.193  27.300  46.335  1.00  0.00           C  
ATOM    178 HG21 VAL    12      62.803  26.773  47.066  1.00  0.00           H  
ATOM    179 HG22 VAL    12      61.149  27.116  46.578  1.00  0.00           H  
ATOM    180 HG23 VAL    12      62.410  26.877  45.356  1.00  0.00           H  
ATOM    181  C   VAL    12      61.925  31.110  45.475  1.00  0.00           C  
ATOM    182  O   VAL    12      61.010  31.709  45.917  1.00  0.00           O  
ATOM    183  N   HID    13      63.019  31.679  45.034  1.00  0.00           N  
ATOM    184  H   HID    13      63.832  31.148  44.751  1.00  0.00           H  
ATOM    185  CA  HID    13      63.349  33.047  45.450  1.00  0.00           C  
ATOM    186  HA  HID    13      62.946  33.223  46.445  1.00  0.00           H  
ATOM    187  CB  HID    13      64.878  33.188  45.593  1.00  0.00           C  
ATOM    188  HB2 HID    13      65.352  32.858  44.671  1.00  0.00           H  
ATOM    189  HB3 HID    13      64.991  34.268  45.657  1.00  0.00           H  
ATOM    190  CG  HID    13      65.456  32.570  46.844  1.00  0.00           C  
ATOM    191  ND1 HID    13      66.540  31.727  46.967  1.00  0.00           N  
ATOM    192  HD1 HID    13      67.122  31.561  46.139  1.00  0.00           H  
ATOM    193  CE1 HID    13      66.645  31.323  48.254  1.00  0.00           C  
ATOM    194  HE1 HID    13      67.359  30.723  48.797  1.00  0.00           H  
ATOM    195  NE2 HID    13      65.661  31.829  49.003  1.00  0.00           N  
ATOM    196  CD2 HID    13      64.857  32.535  48.117  1.00  0.00           C  
ATOM    197  HD2 HID    13      63.997  33.148  48.381  1.00  0.00           H  
ATOM    198  C   HID    13      62.797  34.092  44.457  1.00  0.00           C  
ATOM    199  O   HID    13      63.485  35.010  44.040  1.00  0.00           O  
ATOM    200  N   HID    14      61.561  33.925  43.851  1.00  0.00           N  
ATOM    201  H   HID    14      60.979  33.114  44.012  1.00  0.00           H  
ATOM    202  CA  HID    14      61.229  34.588  42.620  1.00  0.00           C  
ATOM    203  HA  HID    14      62.097  34.521  41.969  1.00  0.00           H  
ATOM    204  CB  HID    14      60.110  33.869  41.920  1.00  0.00           C  
ATOM    205  HB2 HID    14      59.822  34.564  41.133  1.00  0.00           H  
ATOM    206  HB3 HID    14      60.478  32.906  41.571  1.00  0.00           H  
ATOM    207  CG  HID    14      58.985  33.495  42.870  1.00  0.00           C  
ATOM    208  ND1 HID    14      58.818  32.267  43.439  1.00  0.00           N  
ATOM    209  HD1 HID    14      59.475  31.484  43.356  1.00  0.00           H  
ATOM    210  CE1 HID    14      57.632  32.302  44.152  1.00  0.00           C  
ATOM    211  HE1 HID    14      57.455  31.617  44.966  1.00  0.00           H  
ATOM    212  NE2 HID    14      57.033  33.488  44.010  1.00  0.00           N  
ATOM    213  CD2 HID    14      57.847  34.203  43.108  1.00  0.00           C  
ATOM    214  HD2 HID    14      57.821  35.266  42.873  1.00  0.00           H  
ATOM    215  C   HID    14      60.833  36.051  42.901  1.00  0.00           C  
ATOM    216  O   HID    14      60.559  36.821  41.946  1.00  0.00           O  
ATOM    217  N   GLN    15      60.799  36.467  44.200  1.00  0.00           N  
ATOM    218  H   GLN    15      60.637  35.795  44.938  1.00  0.00           H  
ATOM    219  CA  GLN    15      60.375  37.836  44.601  1.00  0.00           C  
ATOM    220  HA  GLN    15      60.093  38.368  43.695  1.00  0.00           H  
ATOM    221  CB  GLN    15      59.249  37.914  45.611  1.00  0.00           C  
ATOM    222  HB2 GLN    15      58.517  37.221  45.198  1.00  0.00           H  
ATOM    223  HB3 GLN    15      59.587  37.746  46.631  1.00  0.00           H  
ATOM    224  CG  GLN    15      58.430  39.230  45.579  1.00  0.00           C  
ATOM    225  HG2 GLN    15      57.952  39.410  46.539  1.00  0.00           H  
ATOM    226  HG3 GLN    15      59.263  39.928  45.525  1.00  0.00           H  
ATOM    227  CD  GLN    15      57.487  39.639  44.473  1.00  0.00           C  
ATOM    228  OE1 GLN    15      57.575  39.232  43.320  1.00  0.00           O  
ATOM    229  NE2 GLN    15      56.416  40.347  44.854  1.00  0.00           N  
ATOM    230 HE21 GLN    15      55.710  40.558  44.162  1.00  0.00           H  
ATOM    231 HE22 GLN    15      56.336  40.933  45.675  1.00  0.00           H  
ATOM    232  C   GLN    15      61.666  38.585  45.029  1.00  0.00           C  
ATOM    233  O   GLN    15      61.794  39.771  44.852  1.00  0.00           O  
ATOM    234  N   LYS    16      62.692  37.795  45.453  1.00  0.00           N  
ATOM    235  H   LYS    16      62.578  36.794  45.542  1.00  0.00           H  
ATOM    236  CA  LYS    16      64.038  38.334  45.597  1.00  0.00           C  
ATOM    237  HA  LYS    16      63.773  39.293  46.036  1.00  0.00           H  
ATOM    238  CB  LYS    16      64.894  37.504  46.529  1.00  0.00           C  
ATOM    239  HB2 LYS    16      65.159  36.585  46.010  1.00  0.00           H  
ATOM    240  HB3 LYS    16      65.855  38.000  46.648  1.00  0.00           H  
ATOM    241  CG  LYS    16      64.430  37.348  48.033  1.00  0.00           C  
ATOM    242  HG2 LYS    16      64.389  38.326  48.508  1.00  0.00           H  
ATOM    243  HG3 LYS    16      63.397  37.009  47.987  1.00  0.00           H  
ATOM    244  CD  LYS    16      65.174  36.266  48.845  1.00  0.00           C  
ATOM    245  HD2 LYS    16      65.036  35.308  48.347  1.00  0.00           H  
ATOM    246  HD3 LYS    16      66.232  36.491  48.964  1.00  0.00           H  
ATOM    247  CE  LYS    16      64.506  36.138  50.198  1.00  0.00           C  
ATOM    248  HE2 LYS    16      63.458  35.878  50.073  1.00  0.00           H  
ATOM    249  HE3 LYS    16      64.960  35.280  50.686  1.00  0.00           H  
ATOM    250  NZ  LYS    16      64.623  37.324  51.056  1.00  0.00           N  
ATOM    251  HZ1 LYS    16      64.151  37.098  51.950  1.00  0.00           H  
ATOM    252  HZ2 LYS    16      65.602  37.650  51.146  1.00  0.00           H  
ATOM    253  HZ3 LYS    16      64.052  38.083  50.643  1.00  0.00           H  
ATOM    254  C   LYS    16      64.722  38.543  44.295  1.00  0.00           C  
ATOM    255  O   LYS    16      65.514  39.561  44.173  1.00  0.00           O  
ATOM    256  N   LEU    17      64.563  37.673  43.247  1.00  0.00           N  
ATOM    257  H   LEU    17      63.897  36.924  43.379  1.00  0.00           H  
ATOM    258  CA  LEU    17      65.112  37.734  41.945  1.00  0.00           C  
ATOM    259  HA  LEU    17      66.165  37.486  42.049  1.00  0.00           H  
ATOM    260  CB  LEU    17      64.430  36.634  41.129  1.00  0.00           C  
ATOM    261  HB2 LEU    17      64.532  35.717  41.707  1.00  0.00           H  
ATOM    262  HB3 LEU    17      63.364  36.848  41.159  1.00  0.00           H  
ATOM    263  CG  LEU    17      64.750  36.475  39.638  1.00  0.00           C  
ATOM    264  HG  LEU    17      64.663  37.452  39.166  1.00  0.00           H  
ATOM    265  CD1 LEU    17      66.196  36.059  39.331  1.00  0.00           C  
ATOM    266 HD11 LEU    17      66.817  36.690  39.964  1.00  0.00           H  
ATOM    267 HD12 LEU    17      66.345  35.007  39.567  1.00  0.00           H  
ATOM    268 HD13 LEU    17      66.502  36.239  38.302  1.00  0.00           H  
ATOM    269  CD2 LEU    17      63.737  35.549  38.971  1.00  0.00           C  
ATOM    270 HD21 LEU    17      62.733  35.855  39.258  1.00  0.00           H  
ATOM    271 HD22 LEU    17      63.703  35.686  37.892  1.00  0.00           H  
ATOM    272 HD23 LEU    17      63.883  34.507  39.248  1.00  0.00           H  
ATOM    273  C   LEU    17      64.877  39.113  41.304  1.00  0.00           C  
ATOM    274  O   LEU    17      65.731  39.630  40.607  1.00  0.00           O  
ATOM    275  N   VAL    18      63.711  39.792  41.549  1.00  0.00           N  
ATOM    276  H   VAL    18      63.031  39.426  42.202  1.00  0.00           H  
ATOM    277  CA  VAL    18      63.389  41.163  41.000  1.00  0.00           C  
ATOM    278  HA  VAL    18      63.289  41.057  39.922  1.00  0.00           H  
ATOM    279  CB  VAL    18      62.145  41.666  41.639  1.00  0.00           C  
ATOM    280  HB  VAL    18      62.352  41.662  42.707  1.00  0.00           H  
ATOM    281  CG1 VAL    18      61.728  43.029  41.197  1.00  0.00           C  
ATOM    282 HG11 VAL    18      62.357  43.823  41.596  1.00  0.00           H  
ATOM    283 HG12 VAL    18      61.762  43.179  40.120  1.00  0.00           H  
ATOM    284 HG13 VAL    18      60.721  43.217  41.565  1.00  0.00           H  
ATOM    285  CG2 VAL    18      60.942  40.779  41.307  1.00  0.00           C  
ATOM    286 HG21 VAL    18      61.200  39.761  41.594  1.00  0.00           H  
ATOM    287 HG22 VAL    18      60.066  41.073  41.883  1.00  0.00           H  
ATOM    288 HG23 VAL    18      60.792  40.874  40.234  1.00  0.00           H  
ATOM    289  C   VAL    18      64.503  42.133  41.226  1.00  0.00           C  
ATOM    290  O   VAL    18      64.818  42.922  40.357  1.00  0.00           O  
ATOM    291  N   PHE    19      64.924  42.153  42.543  1.00  0.00           N  
ATOM    292  H   PHE    19      64.634  41.342  43.073  1.00  0.00           H  
ATOM    293  CA  PHE    19      66.128  42.775  42.968  1.00  0.00           C  
ATOM    294  HA  PHE    19      66.089  43.698  42.394  1.00  0.00           H  
ATOM    295  CB  PHE    19      66.131  43.008  44.463  1.00  0.00           C  
ATOM    296  HB2 PHE    19      66.289  42.092  45.027  1.00  0.00           H  
ATOM    297  HB3 PHE    19      66.864  43.737  44.802  1.00  0.00           H  
ATOM    298  CG  PHE    19      64.835  43.701  44.863  1.00  0.00           C  
ATOM    299  CD1 PHE    19      64.191  43.284  46.053  1.00  0.00           C  
ATOM    300  HD1 PHE    19      64.746  42.478  46.518  1.00  0.00           H  
ATOM    301  CE1 PHE    19      63.178  44.045  46.635  1.00  0.00           C  
ATOM    302  HE1 PHE    19      62.785  43.838  47.623  1.00  0.00           H  
ATOM    303  CZ  PHE    19      62.543  45.087  45.902  1.00  0.00           C  
ATOM    304  HZ  PHE    19      61.664  45.602  46.271  1.00  0.00           H  
ATOM    305  CE2 PHE    19      63.088  45.465  44.692  1.00  0.00           C  
ATOM    306  HE2 PHE    19      62.527  46.154  44.072  1.00  0.00           H  
ATOM    307  CD2 PHE    19      64.258  44.803  44.208  1.00  0.00           C  
ATOM    308  HD2 PHE    19      64.743  45.061  43.275  1.00  0.00           H  
ATOM    309  C   PHE    19      67.435  42.173  42.515  1.00  0.00           C  
ATOM    310  O   PHE    19      68.342  42.863  42.064  1.00  0.00           O  
ATOM    311  N   PHE    20      67.633  40.847  42.695  1.00  0.00           N  
ATOM    312  H   PHE    20      66.900  40.363  43.195  1.00  0.00           H  
ATOM    313  CA  PHE    20      68.896  40.197  42.629  1.00  0.00           C  
ATOM    314  HA  PHE    20      69.575  40.882  43.133  1.00  0.00           H  
ATOM    315  CB  PHE    20      68.741  38.945  43.344  1.00  0.00           C  
ATOM    316  HB2 PHE    20      68.444  39.100  44.380  1.00  0.00           H  
ATOM    317  HB3 PHE    20      68.034  38.366  42.753  1.00  0.00           H  
ATOM    318  CG  PHE    20      70.006  38.268  43.447  1.00  0.00           C  
ATOM    319  CD1 PHE    20      70.122  37.119  42.772  1.00  0.00           C  
ATOM    320  HD1 PHE    20      69.317  36.707  42.175  1.00  0.00           H  
ATOM    321  CE1 PHE    20      71.304  36.405  42.816  1.00  0.00           C  
ATOM    322  HE1 PHE    20      71.441  35.418  42.389  1.00  0.00           H  
ATOM    323  CZ  PHE    20      72.398  36.959  43.527  1.00  0.00           C  
ATOM    324  HZ  PHE    20      73.346  36.437  43.474  1.00  0.00           H  
ATOM    325  CE2 PHE    20      72.267  38.119  44.322  1.00  0.00           C  
ATOM    326  HE2 PHE    20      73.130  38.606  44.760  1.00  0.00           H  
ATOM    327  CD2 PHE    20      71.054  38.840  44.241  1.00  0.00           C  
ATOM    328  HD2 PHE    20      70.928  39.787  44.751  1.00  0.00           H  
ATOM    329  C   PHE    20      69.388  40.133  41.160  1.00  0.00           C  
ATOM    330  O   PHE    20      70.627  40.271  40.845  1.00  0.00           O  
ATOM    331  N   ALA    21      68.437  40.140  40.207  1.00  0.00           N  
ATOM    332  H   ALA    21      67.455  40.123  40.449  1.00  0.00           H  
ATOM    333  CA  ALA    21      68.640  40.114  38.741  1.00  0.00           C  
ATOM    334  HA  ALA    21      69.534  39.538  38.512  1.00  0.00           H  
ATOM    335  CB  ALA    21      67.423  39.461  38.063  1.00  0.00           C  
ATOM    336  HB1 ALA    21      66.518  40.025  38.279  1.00  0.00           H  
ATOM    337  HB2 ALA    21      67.517  39.437  36.979  1.00  0.00           H  
ATOM    338  HB3 ALA    21      67.457  38.430  38.408  1.00  0.00           H  
ATOM    339  C   ALA    21      68.969  41.536  38.214  1.00  0.00           C  
ATOM    340  O   ALA    21      69.399  41.629  37.049  1.00  0.00           O  
ATOM    341  N   GLU    22      68.819  42.632  39.025  1.00  0.00           N  
ATOM    342  H   GLU    22      68.542  42.530  39.992  1.00  0.00           H  
ATOM    343  CA  GLU    22      69.474  43.919  38.793  1.00  0.00           C  
ATOM    344  HA  GLU    22      69.700  43.829  37.733  1.00  0.00           H  
ATOM    345  CB  GLU    22      68.528  45.088  39.090  1.00  0.00           C  
ATOM    346  HB2 GLU    22      67.730  44.768  38.423  1.00  0.00           H  
ATOM    347  HB3 GLU    22      68.189  44.998  40.120  1.00  0.00           H  
ATOM    348  CG  GLU    22      68.826  46.522  38.739  1.00  0.00           C  
ATOM    349  HG2 GLU    22      69.525  46.443  37.910  1.00  0.00           H  
ATOM    350  HG3 GLU    22      67.978  47.147  38.466  1.00  0.00           H  
ATOM    351  CD  GLU    22      69.539  47.202  39.941  1.00  0.00           C  
ATOM    352  OE1 GLU    22      69.221  46.978  41.142  1.00  0.00           O  
ATOM    353  OE2 GLU    22      70.603  47.841  39.761  1.00  0.00           O  
ATOM    354  C   GLU    22      70.813  44.065  39.601  1.00  0.00           C  
ATOM    355  O   GLU    22      71.555  44.992  39.438  1.00  0.00           O  
ATOM    356  N   ASP    23      71.168  43.133  40.480  1.00  0.00           N  
ATOM    357  H   ASP    23      70.638  42.273  40.513  1.00  0.00           H  
ATOM    358  CA  ASP    23      72.411  43.193  41.199  1.00  0.00           C  
ATOM    359  HA  ASP    23      72.675  44.248  41.186  1.00  0.00           H  
ATOM    360  CB  ASP    23      72.265  42.712  42.587  1.00  0.00           C  
ATOM    361  HB2 ASP    23      71.365  43.169  42.993  1.00  0.00           H  
ATOM    362  HB3 ASP    23      72.153  41.633  42.669  1.00  0.00           H  
ATOM    363  CG  ASP    23      73.330  43.135  43.699  1.00  0.00           C  
ATOM    364  OD1 ASP    23      73.000  42.976  44.884  1.00  0.00           O  
ATOM    365  OD2 ASP    23      74.463  43.631  43.443  1.00  0.00           O  
ATOM    366  C   ASP    23      73.512  42.465  40.417  1.00  0.00           C  
ATOM    367  O   ASP    23      74.276  41.653  40.993  1.00  0.00           O  
ATOM    368  N   VAL    24      73.589  42.727  39.069  1.00  0.00           N  
ATOM    369  H   VAL    24      73.031  43.544  38.858  1.00  0.00           H  
ATOM    370  CA  VAL    24      74.201  41.828  38.135  1.00  0.00           C  
ATOM    371  HA  VAL    24      74.578  40.938  38.633  1.00  0.00           H  
ATOM    372  CB  VAL    24      73.265  41.213  37.101  1.00  0.00           C  
ATOM    373  HB  VAL    24      73.904  40.517  36.562  1.00  0.00           H  
ATOM    374  CG1 VAL    24      72.270  40.307  37.845  1.00  0.00           C  
ATOM    375 HG11 VAL    24      71.621  40.845  38.534  1.00  0.00           H  
ATOM    376 HG12 VAL    24      71.582  39.845  37.141  1.00  0.00           H  
ATOM    377 HG13 VAL    24      72.841  39.634  38.482  1.00  0.00           H  
ATOM    378  CG2 VAL    24      72.530  42.175  36.188  1.00  0.00           C  
ATOM    379 HG21 VAL    24      72.091  41.493  35.462  1.00  0.00           H  
ATOM    380 HG22 VAL    24      71.947  42.871  36.788  1.00  0.00           H  
ATOM    381 HG23 VAL    24      73.294  42.737  35.655  1.00  0.00           H  
ATOM    382  C   VAL    24      75.443  42.514  37.552  1.00  0.00           C  
ATOM    383  O   VAL    24      75.528  42.806  36.338  1.00  0.00           O  
ATOM    384  N   GLY    25      76.507  42.778  38.423  1.00  0.00           N  
ATOM    385  H   GLY    25      76.510  42.493  39.393  1.00  0.00           H  
ATOM    386  CA  GLY    25      77.686  43.419  37.898  1.00  0.00           C  
ATOM    387  HA2 GLY    25      77.486  44.363  37.397  1.00  0.00           H  
ATOM    388  HA3 GLY    25      78.374  43.623  38.715  1.00  0.00           H  
ATOM    389  C   GLY    25      78.562  42.647  36.896  1.00  0.00           C  
ATOM    390  O   GLY    25      79.341  43.214  36.148  1.00  0.00           O  
ATOM    391  N   SER    26      78.249  41.334  36.739  1.00  0.00           N  
ATOM    392  H   SER    26      77.465  40.986  37.274  1.00  0.00           H  
ATOM    393  CA  SER    26      78.695  40.375  35.693  1.00  0.00           C  
ATOM    394  HA  SER    26      79.779  40.469  35.697  1.00  0.00           H  
ATOM    395  CB  SER    26      78.156  38.969  36.127  1.00  0.00           C  
ATOM    396  HB2 SER    26      78.374  38.188  35.403  1.00  0.00           H  
ATOM    397  HB3 SER    26      78.629  38.690  37.067  1.00  0.00           H  
ATOM    398  OG  SER    26      76.745  39.048  36.286  1.00  0.00           O  
ATOM    399  HG  SER    26      76.505  38.582  37.101  1.00  0.00           H  
ATOM    400  C   SER    26      78.121  40.706  34.313  1.00  0.00           C  
ATOM    401  O   SER    26      78.681  40.235  33.317  1.00  0.00           O  
ATOM    402  N   ASN    27      76.939  41.423  34.182  1.00  0.00           N  
ATOM    403  H   ASN    27      76.381  41.712  34.974  1.00  0.00           H  
ATOM    404  CA  ASN    27      76.270  41.570  32.891  1.00  0.00           C  
ATOM    405  HA  ASN    27      76.929  41.231  32.095  1.00  0.00           H  
ATOM    406  CB  ASN    27      74.942  40.763  32.820  1.00  0.00           C  
ATOM    407  HB2 ASN    27      74.363  40.836  33.738  1.00  0.00           H  
ATOM    408  HB3 ASN    27      74.368  41.116  31.966  1.00  0.00           H  
ATOM    409  CG  ASN    27      75.206  39.299  32.660  1.00  0.00           C  
ATOM    410  OD1 ASN    27      75.190  38.795  31.554  1.00  0.00           O  
ATOM    411  ND2 ASN    27      75.463  38.547  33.710  1.00  0.00           N  
ATOM    412 HD21 ASN    27      75.892  37.637  33.615  1.00  0.00           H  
ATOM    413 HD22 ASN    27      75.392  38.936  34.640  1.00  0.00           H  
ATOM    414  C   ASN    27      76.000  43.013  32.678  1.00  0.00           C  
ATOM    415  O   ASN    27      75.381  43.341  31.681  1.00  0.00           O  
ATOM    416  N   LYS    28      76.309  43.917  33.644  1.00  0.00           N  
ATOM    417  H   LYS    28      76.899  43.671  34.428  1.00  0.00           H  
ATOM    418  CA  LYS    28      75.789  45.290  33.590  1.00  0.00           C  
ATOM    419  HA  LYS    28      74.717  45.165  33.458  1.00  0.00           H  
ATOM    420  CB  LYS    28      76.137  46.013  34.931  1.00  0.00           C  
ATOM    421  HB2 LYS    28      75.760  45.402  35.749  1.00  0.00           H  
ATOM    422  HB3 LYS    28      77.196  46.146  35.143  1.00  0.00           H  
ATOM    423  CG  LYS    28      75.478  47.330  34.965  1.00  0.00           C  
ATOM    424  HG2 LYS    28      75.872  47.873  34.108  1.00  0.00           H  
ATOM    425  HG3 LYS    28      74.404  47.182  34.871  1.00  0.00           H  
ATOM    426  CD  LYS    28      75.922  47.939  36.302  1.00  0.00           C  
ATOM    427  HD2 LYS    28      75.699  47.250  37.115  1.00  0.00           H  
ATOM    428  HD3 LYS    28      76.980  48.179  36.220  1.00  0.00           H  
ATOM    429  CE  LYS    28      75.150  49.292  36.505  1.00  0.00           C  
ATOM    430  HE2 LYS    28      75.612  49.762  37.370  1.00  0.00           H  
ATOM    431  HE3 LYS    28      75.269  49.947  35.645  1.00  0.00           H  
ATOM    432  NZ  LYS    28      73.659  49.176  36.781  1.00  0.00           N  
ATOM    433  HZ1 LYS    28      73.469  48.670  37.664  1.00  0.00           H  
ATOM    434  HZ2 LYS    28      73.230  50.104  36.950  1.00  0.00           H  
ATOM    435  HZ3 LYS    28      73.115  48.816  35.976  1.00  0.00           H  
ATOM    436  C   LYS    28      76.216  46.062  32.304  1.00  0.00           C  
ATOM    437  O   LYS    28      75.578  47.061  31.994  1.00  0.00           O  
ATOM    438  N   GLY    29      77.281  45.576  31.600  1.00  0.00           N  
ATOM    439  H   GLY    29      77.812  44.793  31.956  1.00  0.00           H  
ATOM    440  CA  GLY    29      77.734  46.129  30.356  1.00  0.00           C  
ATOM    441  HA2 GLY    29      78.020  47.174  30.444  1.00  0.00           H  
ATOM    442  HA3 GLY    29      78.729  45.744  30.144  1.00  0.00           H  
ATOM    443  C   GLY    29      76.967  45.822  29.147  1.00  0.00           C  
ATOM    444  O   GLY    29      76.985  46.509  28.087  1.00  0.00           O  
ATOM    445  N   ALA    30      76.167  44.760  29.215  1.00  0.00           N  
ATOM    446  H   ALA    30      76.141  44.256  30.092  1.00  0.00           H  
ATOM    447  CA  ALA    30      75.626  44.190  28.018  1.00  0.00           C  
ATOM    448  HA  ALA    30      75.379  44.997  27.331  1.00  0.00           H  
ATOM    449  CB  ALA    30      76.577  43.381  27.149  1.00  0.00           C  
ATOM    450  HB1 ALA    30      77.495  43.926  26.941  1.00  0.00           H  
ATOM    451  HB2 ALA    30      76.806  42.547  27.810  1.00  0.00           H  
ATOM    452  HB3 ALA    30      76.071  42.973  26.275  1.00  0.00           H  
ATOM    453  C   ALA    30      74.391  43.343  28.473  1.00  0.00           C  
ATOM    454  O   ALA    30      74.262  42.147  28.160  1.00  0.00           O  
ATOM    455  N   ILE    31      73.518  44.021  29.303  1.00  0.00           N  
ATOM    456  H   ILE    31      73.405  45.023  29.380  1.00  0.00           H  
ATOM    457  CA  ILE    31      72.219  43.466  29.516  1.00  0.00           C  
ATOM    458  HA  ILE    31      72.540  42.543  29.993  1.00  0.00           H  
ATOM    459  CB  ILE    31      71.461  44.296  30.578  1.00  0.00           C  
ATOM    460  HB  ILE    31      71.420  45.314  30.196  1.00  0.00           H  
ATOM    461  CG2 ILE    31      70.029  43.777  30.768  1.00  0.00           C  
ATOM    462 HG21 ILE    31      69.334  44.008  29.963  1.00  0.00           H  
ATOM    463 HG22 ILE    31      70.048  42.705  30.954  1.00  0.00           H  
ATOM    464 HG23 ILE    31      69.571  44.299  31.605  1.00  0.00           H  
ATOM    465  CG1 ILE    31      72.098  44.453  31.961  1.00  0.00           C  
ATOM    466 HG12 ILE    31      73.059  44.913  31.738  1.00  0.00           H  
ATOM    467 HG13 ILE    31      71.620  45.151  32.645  1.00  0.00           H  
ATOM    468  CD1 ILE    31      72.240  43.163  32.810  1.00  0.00           C  
ATOM    469 HD11 ILE    31      72.859  42.505  32.204  1.00  0.00           H  
ATOM    470 HD12 ILE    31      72.895  43.476  33.620  1.00  0.00           H  
ATOM    471 HD13 ILE    31      71.271  42.783  33.129  1.00  0.00           H  
ATOM    472  C   ILE    31      71.400  43.178  28.271  1.00  0.00           C  
ATOM    473  O   ILE    31      70.641  42.214  28.296  1.00  0.00           O  
ATOM    474  N   ILE    32      71.409  44.098  27.261  1.00  0.00           N  
ATOM    475  H   ILE    32      71.856  45.003  27.312  1.00  0.00           H  
ATOM    476  CA  ILE    32      70.817  43.984  25.991  1.00  0.00           C  
ATOM    477  HA  ILE    32      70.828  44.998  25.596  1.00  0.00           H  
ATOM    478  CB  ILE    32      71.721  43.235  24.945  1.00  0.00           C  
ATOM    479  HB  ILE    32      71.273  43.466  23.980  1.00  0.00           H  
ATOM    480  CG2 ILE    32      73.094  43.848  24.787  1.00  0.00           C  
ATOM    481 HG21 ILE    32      73.680  43.418  23.977  1.00  0.00           H  
ATOM    482 HG22 ILE    32      73.203  44.908  24.567  1.00  0.00           H  
ATOM    483 HG23 ILE    32      73.783  43.494  25.552  1.00  0.00           H  
ATOM    484  CG1 ILE    32      71.735  41.734  25.128  1.00  0.00           C  
ATOM    485 HG12 ILE    32      72.297  41.390  25.993  1.00  0.00           H  
ATOM    486 HG13 ILE    32      70.723  41.409  25.359  1.00  0.00           H  
ATOM    487  CD1 ILE    32      72.325  40.903  23.999  1.00  0.00           C  
ATOM    488 HD11 ILE    32      73.405  41.003  23.917  1.00  0.00           H  
ATOM    489 HD12 ILE    32      72.124  39.844  24.148  1.00  0.00           H  
ATOM    490 HD13 ILE    32      71.891  41.259  23.067  1.00  0.00           H  
ATOM    491  C   ILE    32      69.360  43.606  25.925  1.00  0.00           C  
ATOM    492  O   ILE    32      68.846  43.007  24.970  1.00  0.00           O  
ATOM    493  N   GLY    33      68.651  43.861  27.068  1.00  0.00           N  
ATOM    494  H   GLY    33      69.057  44.301  27.883  1.00  0.00           H  
ATOM    495  CA  GLY    33      67.209  43.644  27.232  1.00  0.00           C  
ATOM    496  HA2 GLY    33      66.849  44.274  28.043  1.00  0.00           H  
ATOM    497  HA3 GLY    33      66.731  43.881  26.284  1.00  0.00           H  
ATOM    498  C   GLY    33      66.881  42.217  27.555  1.00  0.00           C  
ATOM    499  O   GLY    33      65.693  41.851  27.556  1.00  0.00           O  
ATOM    500  N   LEU    34      67.848  41.373  27.868  1.00  0.00           N  
ATOM    501  H   LEU    34      68.764  41.801  27.907  1.00  0.00           H  
ATOM    502  CA  LEU    34      67.792  39.875  27.794  1.00  0.00           C  
ATOM    503  HA  LEU    34      66.790  39.551  27.522  1.00  0.00           H  
ATOM    504  CB  LEU    34      68.705  39.405  26.656  1.00  0.00           C  
ATOM    505  HB2 LEU    34      68.275  39.748  25.717  1.00  0.00           H  
ATOM    506  HB3 LEU    34      69.629  39.970  26.766  1.00  0.00           H  
ATOM    507  CG  LEU    34      68.942  37.947  26.659  1.00  0.00           C  
ATOM    508  HG  LEU    34      69.421  37.681  27.599  1.00  0.00           H  
ATOM    509  CD1 LEU    34      67.690  37.073  26.386  1.00  0.00           C  
ATOM    510 HD11 LEU    34      66.847  37.255  27.050  1.00  0.00           H  
ATOM    511 HD12 LEU    34      67.455  37.075  25.323  1.00  0.00           H  
ATOM    512 HD13 LEU    34      68.087  36.072  26.543  1.00  0.00           H  
ATOM    513  CD2 LEU    34      69.989  37.530  25.646  1.00  0.00           C  
ATOM    514 HD21 LEU    34      70.211  36.468  25.562  1.00  0.00           H  
ATOM    515 HD22 LEU    34      69.529  37.895  24.730  1.00  0.00           H  
ATOM    516 HD23 LEU    34      70.916  38.047  25.886  1.00  0.00           H  
ATOM    517  C   LEU    34      68.148  39.245  29.147  1.00  0.00           C  
ATOM    518  O   LEU    34      67.563  38.228  29.583  1.00  0.00           O  
ATOM    519  N   MET    35      69.084  39.920  29.790  1.00  0.00           N  
ATOM    520  H   MET    35      69.614  40.583  29.240  1.00  0.00           H  
ATOM    521  CA  MET    35      69.631  39.505  31.086  1.00  0.00           C  
ATOM    522  HA  MET    35      69.605  38.418  31.115  1.00  0.00           H  
ATOM    523  CB  MET    35      71.049  39.917  31.150  1.00  0.00           C  
ATOM    524  HB2 MET    35      71.085  40.999  31.263  1.00  0.00           H  
ATOM    525  HB3 MET    35      71.516  39.573  32.070  1.00  0.00           H  
ATOM    526  CG  MET    35      72.009  39.543  30.035  1.00  0.00           C  
ATOM    527  HG2 MET    35      71.944  40.226  29.191  1.00  0.00           H  
ATOM    528  HG3 MET    35      73.030  39.753  30.344  1.00  0.00           H  
ATOM    529  SD  MET    35      71.995  37.861  29.359  1.00  0.00           S  
ATOM    530  CE  MET    35      72.974  37.923  27.796  1.00  0.00           C  
ATOM    531  HE1 MET    35      72.656  38.667  27.069  1.00  0.00           H  
ATOM    532  HE2 MET    35      73.973  38.166  28.153  1.00  0.00           H  
ATOM    533  HE3 MET    35      72.986  36.959  27.293  1.00  0.00           H  
ATOM    534  C   MET    35      68.854  40.099  32.227  1.00  0.00           C  
ATOM    535  O   MET    35      69.398  40.695  33.143  1.00  0.00           O  
ATOM    536  N   VAL    36      67.536  39.844  32.160  1.00  0.00           N  
ATOM    537  H   VAL    36      67.186  39.410  31.316  1.00  0.00           H  
ATOM    538  CA  VAL    36      66.567  40.637  32.954  1.00  0.00           C  
ATOM    539  HA  VAL    36      67.136  41.237  33.661  1.00  0.00           H  
ATOM    540  CB  VAL    36      65.716  41.608  32.102  1.00  0.00           C  
ATOM    541  HB  VAL    36      65.188  42.289  32.765  1.00  0.00           H  
ATOM    542  CG1 VAL    36      66.595  42.602  31.310  1.00  0.00           C  
ATOM    543 HG11 VAL    36      67.314  42.028  30.729  1.00  0.00           H  
ATOM    544 HG12 VAL    36      66.037  43.263  30.650  1.00  0.00           H  
ATOM    545 HG13 VAL    36      66.997  43.258  32.080  1.00  0.00           H  
ATOM    546  CG2 VAL    36      64.796  40.815  31.084  1.00  0.00           C  
ATOM    547 HG21 VAL    36      65.424  40.187  30.456  1.00  0.00           H  
ATOM    548 HG22 VAL    36      64.024  40.289  31.643  1.00  0.00           H  
ATOM    549 HG23 VAL    36      64.352  41.506  30.371  1.00  0.00           H  
ATOM    550  C   VAL    36      65.734  39.705  33.855  1.00  0.00           C  
ATOM    551  O   VAL    36      64.669  40.030  34.358  1.00  0.00           O  
ATOM    552  N   GLY    37      66.163  38.474  34.075  1.00  0.00           N  
ATOM    553  H   GLY    37      66.860  38.028  33.495  1.00  0.00           H  
ATOM    554  CA  GLY    37      65.579  37.589  35.097  1.00  0.00           C  
ATOM    555  HA2 GLY    37      66.183  36.695  35.232  1.00  0.00           H  
ATOM    556  HA3 GLY    37      65.474  38.168  36.012  1.00  0.00           H  
ATOM    557  C   GLY    37      64.156  37.135  34.685  1.00  0.00           C  
ATOM    558  O   GLY    37      63.626  36.266  35.360  1.00  0.00           O  
ATOM    559  N   GLY    38      63.536  37.559  33.566  1.00  0.00           N  
ATOM    560  H   GLY    38      64.082  38.025  32.854  1.00  0.00           H  
ATOM    561  CA  GLY    38      62.064  37.341  33.422  1.00  0.00           C  
ATOM    562  HA2 GLY    38      61.816  37.416  32.366  1.00  0.00           H  
ATOM    563  HA3 GLY    38      61.831  36.327  33.740  1.00  0.00           H  
ATOM    564  C   GLY    38      61.294  38.425  34.213  1.00  0.00           C  
ATOM    565  O   GLY    38      60.179  38.712  33.814  1.00  0.00           O  
ATOM    566  N   VAL    39      61.897  39.205  35.173  1.00  0.00           N  
ATOM    567  H   VAL    39      62.890  39.160  35.361  1.00  0.00           H  
ATOM    568  CA  VAL    39      61.159  40.033  36.168  1.00  0.00           C  
ATOM    569  HA  VAL    39      60.212  40.253  35.680  1.00  0.00           H  
ATOM    570  CB  VAL    39      60.709  39.226  37.389  1.00  0.00           C  
ATOM    571  HB  VAL    39      60.060  39.831  38.020  1.00  0.00           H  
ATOM    572  CG1 VAL    39      59.842  38.024  37.155  1.00  0.00           C  
ATOM    573 HG11 VAL    39      60.394  37.270  36.597  1.00  0.00           H  
ATOM    574 HG12 VAL    39      59.808  37.480  38.096  1.00  0.00           H  
ATOM    575 HG13 VAL    39      58.855  38.258  36.762  1.00  0.00           H  
ATOM    576  CG2 VAL    39      61.949  38.777  38.159  1.00  0.00           C  
ATOM    577 HG21 VAL    39      62.574  38.077  37.609  1.00  0.00           H  
ATOM    578 HG22 VAL    39      62.591  39.622  38.399  1.00  0.00           H  
ATOM    579 HG23 VAL    39      61.659  38.346  39.115  1.00  0.00           H  
ATOM    580  C   VAL    39      61.911  41.390  36.660  1.00  0.00           C  
ATOM    581  O   VAL    39      61.376  42.183  37.419  1.00  0.00           O  
ATOM    582  N   VAL    40      63.152  41.663  36.128  1.00  0.00           N  
ATOM    583  H   VAL    40      63.614  41.100  35.427  1.00  0.00           H  
ATOM    584  CA  VAL    40      63.813  42.975  36.399  1.00  0.00           C  
ATOM    585  HA  VAL    40      63.847  43.081  37.481  1.00  0.00           H  
ATOM    586  CB  VAL    40      65.196  43.081  35.782  1.00  0.00           C  
ATOM    587  HB  VAL    40      65.183  42.859  34.717  1.00  0.00           H  
ATOM    588  CG1 VAL    40      65.825  44.438  35.914  1.00  0.00           C  
ATOM    589 HG11 VAL    40      66.802  44.323  35.451  1.00  0.00           H  
ATOM    590 HG12 VAL    40      65.393  45.259  35.345  1.00  0.00           H  
ATOM    591 HG13 VAL    40      65.978  44.817  36.923  1.00  0.00           H  
ATOM    592  CG2 VAL    40      66.216  42.161  36.510  1.00  0.00           C  
ATOM    593 HG21 VAL    40      65.844  41.138  36.493  1.00  0.00           H  
ATOM    594 HG22 VAL    40      67.164  42.046  35.989  1.00  0.00           H  
ATOM    595 HG23 VAL    40      66.276  42.324  37.584  1.00  0.00           H  
ATOM    596  C   VAL    40      62.931  44.071  35.975  1.00  0.00           C  
ATOM    597  O   VAL    40      62.424  44.107  34.849  1.00  0.00           O  
ATOM    598  N   ILE    41      62.686  44.994  36.884  1.00  0.00           N  
ATOM    599  H   ILE    41      62.984  44.844  37.839  1.00  0.00           H  
ATOM    600  CA  ILE    41      61.881  46.217  36.737  1.00  0.00           C  
ATOM    601  HA  ILE    41      60.817  46.022  36.631  1.00  0.00           H  
ATOM    602  CB  ILE    41      62.039  46.954  38.072  1.00  0.00           C  
ATOM    603  HB  ILE    41      63.099  46.882  38.308  1.00  0.00           H  
ATOM    604  CG2 ILE    41      61.645  48.393  38.051  1.00  0.00           C  
ATOM    605 HG21 ILE    41      60.603  48.545  37.777  1.00  0.00           H  
ATOM    606 HG22 ILE    41      61.750  48.949  38.981  1.00  0.00           H  
ATOM    607 HG23 ILE    41      62.305  48.968  37.404  1.00  0.00           H  
ATOM    608  CG1 ILE    41      61.180  46.159  39.127  1.00  0.00           C  
ATOM    609 HG12 ILE    41      60.114  46.310  38.966  1.00  0.00           H  
ATOM    610 HG13 ILE    41      61.366  45.088  39.086  1.00  0.00           H  
ATOM    611  CD1 ILE    41      61.418  46.641  40.567  1.00  0.00           C  
ATOM    612 HD11 ILE    41      61.114  47.676  40.712  1.00  0.00           H  
ATOM    613 HD12 ILE    41      60.822  45.963  41.174  1.00  0.00           H  
ATOM    614 HD13 ILE    41      62.446  46.627  40.923  1.00  0.00           H  
ATOM    615  C   ILE    41      62.358  46.973  35.491  1.00  0.00           C  
ATOM    616  O   ILE    41      63.548  47.024  35.195  1.00  0.00           O  
ATOM    617  N   ALA    42      61.346  47.561  34.794  1.00  0.00           N  
ATOM    618  H   ALA    42      60.411  47.485  35.172  1.00  0.00           H  
ATOM    619  CA  ALA    42      61.517  48.450  33.620  1.00  0.00           C  
ATOM    620  HA  ALA    42      62.574  48.545  33.380  1.00  0.00           H  
ATOM    621  CB  ALA    42      60.750  47.934  32.364  1.00  0.00           C  
ATOM    622  HB1 ALA    42      59.692  47.763  32.553  1.00  0.00           H  
ATOM    623  HB2 ALA    42      60.873  48.540  31.469  1.00  0.00           H  
ATOM    624  HB3 ALA    42      61.106  46.945  32.082  1.00  0.00           H  
ATOM    625  C   ALA    42      60.969  49.817  34.038  1.00  0.00           C  
ATOM    626  O   ALA    42      59.827  49.915  34.528  1.00  0.00           O  
ATOM    627  OXT ALA    42      61.743  50.802  33.843  1.00  0.00           O  
TER     628      ALA    42 
ATOM    628  N   ASP    43      67.170  22.530  22.971  1.00  0.00           N  
ATOM    629  H1  ASP    43      66.988  23.430  22.493  1.00  0.00           H  
ATOM    630  H2  ASP    43      67.283  21.765  22.282  1.00  0.00           H  
ATOM    631  H3  ASP    43      68.074  22.693  23.451  1.00  0.00           H  
ATOM    632  CA  ASP    43      66.177  22.251  24.012  1.00  0.00           C  
ATOM    633  HA  ASP    43      65.170  22.105  23.629  1.00  0.00           H  
ATOM    634  CB  ASP    43      66.456  20.996  24.774  1.00  0.00           C  
ATOM    635  HB2 ASP    43      66.063  21.146  25.778  1.00  0.00           H  
ATOM    636  HB3 ASP    43      65.931  20.253  24.177  1.00  0.00           H  
ATOM    637  CG  ASP    43      67.927  20.584  25.011  1.00  0.00           C  
ATOM    638  OD1 ASP    43      68.956  21.238  24.602  1.00  0.00           O  
ATOM    639  OD2 ASP    43      68.182  19.500  25.657  1.00  0.00           O  
ATOM    640  C   ASP    43      66.224  23.382  25.034  1.00  0.00           C  
ATOM    641  O   ASP    43      67.120  23.499  25.867  1.00  0.00           O  
ATOM    642  N   ALA    44      65.245  24.286  24.912  1.00  0.00           N  
ATOM    643  H   ALA    44      64.463  24.174  24.281  1.00  0.00           H  
ATOM    644  CA  ALA    44      65.254  25.539  25.686  1.00  0.00           C  
ATOM    645  HA  ALA    44      65.698  25.375  26.665  1.00  0.00           H  
ATOM    646  CB  ALA    44      65.940  26.528  24.858  1.00  0.00           C  
ATOM    647  HB1 ALA    44      65.312  26.708  23.987  1.00  0.00           H  
ATOM    648  HB2 ALA    44      65.928  27.467  25.408  1.00  0.00           H  
ATOM    649  HB3 ALA    44      66.985  26.270  24.700  1.00  0.00           H  
ATOM    650  C   ALA    44      63.790  25.896  25.976  1.00  0.00           C  
ATOM    651  O   ALA    44      63.366  27.064  25.791  1.00  0.00           O  
ATOM    652  N   GLU    45      62.837  24.878  26.314  1.00  0.00           N  
ATOM    653  H   GLU    45      63.123  23.915  26.423  1.00  0.00           H  
ATOM    654  CA  GLU    45      61.516  25.325  26.786  1.00  0.00           C  
ATOM    655  HA  GLU    45      61.633  26.249  27.348  1.00  0.00           H  
ATOM    656  CB  GLU    45      60.664  25.495  25.544  1.00  0.00           C  
ATOM    657  HB2 GLU    45      59.808  26.167  25.579  1.00  0.00           H  
ATOM    658  HB3 GLU    45      61.317  25.874  24.761  1.00  0.00           H  
ATOM    659  CG  GLU    45      60.058  24.249  24.815  1.00  0.00           C  
ATOM    660  HG2 GLU    45      59.189  23.847  25.333  1.00  0.00           H  
ATOM    661  HG3 GLU    45      59.646  24.691  23.910  1.00  0.00           H  
ATOM    662  CD  GLU    45      61.071  23.119  24.456  1.00  0.00           C  
ATOM    663  OE1 GLU    45      61.485  22.316  25.348  1.00  0.00           O  
ATOM    664  OE2 GLU    45      61.530  23.135  23.319  1.00  0.00           O  
ATOM    665  C   GLU    45      60.800  24.366  27.754  1.00  0.00           C  
ATOM    666  O   GLU    45      59.587  24.551  28.061  1.00  0.00           O  
ATOM    667  N   PHE    46      61.533  23.302  28.216  1.00  0.00           N  
ATOM    668  H   PHE    46      62.417  23.086  27.775  1.00  0.00           H  
ATOM    669  CA  PHE    46      61.179  22.409  29.375  1.00  0.00           C  
ATOM    670  HA  PHE    46      61.902  21.597  29.368  1.00  0.00           H  
ATOM    671  CB  PHE    46      61.355  23.168  30.678  1.00  0.00           C  
ATOM    672  HB2 PHE    46      60.513  23.855  30.731  1.00  0.00           H  
ATOM    673  HB3 PHE    46      61.238  22.523  31.546  1.00  0.00           H  
ATOM    674  CG  PHE    46      62.675  23.930  30.641  1.00  0.00           C  
ATOM    675  CD1 PHE    46      63.927  23.369  30.842  1.00  0.00           C  
ATOM    676  HD1 PHE    46      63.965  22.342  31.185  1.00  0.00           H  
ATOM    677  CE1 PHE    46      65.086  24.119  30.670  1.00  0.00           C  
ATOM    678  HE1 PHE    46      66.055  23.679  30.876  1.00  0.00           H  
ATOM    679  CZ  PHE    46      65.023  25.438  30.303  1.00  0.00           C  
ATOM    680  HZ  PHE    46      65.929  26.032  30.288  1.00  0.00           H  
ATOM    681  CE2 PHE    46      63.743  26.004  30.047  1.00  0.00           C  
ATOM    682  HE2 PHE    46      63.680  27.009  29.646  1.00  0.00           H  
ATOM    683  CD2 PHE    46      62.594  25.271  30.320  1.00  0.00           C  
ATOM    684  HD2 PHE    46      61.637  25.773  30.238  1.00  0.00           H  
ATOM    685  C   PHE    46      59.819  21.770  29.212  1.00  0.00           C  
ATOM    686  O   PHE    46      58.928  21.767  30.036  1.00  0.00           O  
ATOM    687  N   ARG    47      59.618  21.195  27.951  1.00  0.00           N  
ATOM    688  H   ARG    47      60.353  21.404  27.289  1.00  0.00           H  
ATOM    689  CA  ARG    47      58.469  20.401  27.506  1.00  0.00           C  
ATOM    690  HA  ARG    47      58.657  20.285  26.441  1.00  0.00           H  
ATOM    691  CB  ARG    47      58.566  18.993  28.134  1.00  0.00           C  
ATOM    692  HB2 ARG    47      59.538  18.592  27.854  1.00  0.00           H  
ATOM    693  HB3 ARG    47      58.604  19.037  29.220  1.00  0.00           H  
ATOM    694  CG  ARG    47      57.445  17.955  27.863  1.00  0.00           C  
ATOM    695  HG2 ARG    47      56.471  18.233  28.261  1.00  0.00           H  
ATOM    696  HG3 ARG    47      57.242  18.004  26.795  1.00  0.00           H  
ATOM    697  CD  ARG    47      57.782  16.517  28.354  1.00  0.00           C  
ATOM    698  HD2 ARG    47      57.166  15.823  27.787  1.00  0.00           H  
ATOM    699  HD3 ARG    47      58.814  16.344  28.057  1.00  0.00           H  
ATOM    700  NE  ARG    47      57.415  16.410  29.799  1.00  0.00           N  
ATOM    701  HE  ARG    47      58.230  16.598  30.385  1.00  0.00           H  
ATOM    702  CZ  ARG    47      56.273  16.129  30.379  1.00  0.00           C  
ATOM    703  NH1 ARG    47      56.121  16.033  31.649  1.00  0.00           N  
ATOM    704 HH11 ARG    47      56.903  15.916  32.295  1.00  0.00           H  
ATOM    705 HH12 ARG    47      55.208  16.075  32.103  1.00  0.00           H  
ATOM    706  NH2 ARG    47      55.135  16.014  29.681  1.00  0.00           N  
ATOM    707 HH21 ARG    47      55.088  16.137  28.669  1.00  0.00           H  
ATOM    708 HH22 ARG    47      54.263  15.903  30.201  1.00  0.00           H  
ATOM    709  C   ARG    47      57.153  21.211  27.589  1.00  0.00           C  
ATOM    710  O   ARG    47      56.076  20.621  27.676  1.00  0.00           O  
ATOM    711  N   HID    48      57.205  22.582  27.653  1.00  0.00           N  
ATOM    712  H   HID    48      58.094  23.034  27.821  1.00  0.00           H  
ATOM    713  CA  HID    48      56.025  23.411  27.367  1.00  0.00           C  
ATOM    714  HA  HID    48      55.267  22.993  28.025  1.00  0.00           H  
ATOM    715  CB  HID    48      56.336  24.899  27.597  1.00  0.00           C  
ATOM    716  HB2 HID    48      56.730  25.067  28.597  1.00  0.00           H  
ATOM    717  HB3 HID    48      57.120  25.141  26.883  1.00  0.00           H  
ATOM    718  CG  HID    48      55.167  25.792  27.380  1.00  0.00           C  
ATOM    719  ND1 HID    48      54.191  26.080  28.300  1.00  0.00           N  
ATOM    720  HD1 HID    48      54.146  25.656  29.234  1.00  0.00           H  
ATOM    721  CE1 HID    48      53.210  26.765  27.697  1.00  0.00           C  
ATOM    722  HE1 HID    48      52.263  26.959  28.174  1.00  0.00           H  
ATOM    723  NE2 HID    48      53.490  26.920  26.445  1.00  0.00           N  
ATOM    724  CD2 HID    48      54.781  26.375  26.233  1.00  0.00           C  
ATOM    725  HD2 HID    48      55.287  26.417  25.270  1.00  0.00           H  
ATOM    726  C   HID    48      55.646  23.312  25.917  1.00  0.00           C  
ATOM    727  O   HID    48      56.519  23.052  25.054  1.00  0.00           O  
ATOM    728  N   ASP    49      54.344  23.495  25.581  1.00  0.00           N  
ATOM    729  H   ASP    49      53.769  23.883  26.317  1.00  0.00           H  
ATOM    730  CA  ASP    49      53.979  23.563  24.188  1.00  0.00           C  
ATOM    731  HA  ASP    49      54.758  24.098  23.649  1.00  0.00           H  
ATOM    732  CB  ASP    49      53.869  22.158  23.554  1.00  0.00           C  
ATOM    733  HB2 ASP    49      53.404  22.203  22.571  1.00  0.00           H  
ATOM    734  HB3 ASP    49      54.884  21.777  23.458  1.00  0.00           H  
ATOM    735  CG  ASP    49      53.091  21.053  24.245  1.00  0.00           C  
ATOM    736  OD1 ASP    49      53.498  19.861  24.265  1.00  0.00           O  
ATOM    737  OD2 ASP    49      52.032  21.388  24.838  1.00  0.00           O  
ATOM    738  C   ASP    49      52.708  24.298  23.799  1.00  0.00           C  
ATOM    739  O   ASP    49      52.556  24.838  22.725  1.00  0.00           O  
ATOM    740  N   SER    50      51.797  24.456  24.768  1.00  0.00           N  
ATOM    741  H   SER    50      52.012  24.132  25.701  1.00  0.00           H  
ATOM    742  CA  SER    50      50.446  24.972  24.509  1.00  0.00           C  
ATOM    743  HA  SER    50      50.006  24.487  23.641  1.00  0.00           H  
ATOM    744  CB  SER    50      49.578  24.600  25.686  1.00  0.00           C  
ATOM    745  HB2 SER    50      48.605  25.030  25.460  1.00  0.00           H  
ATOM    746  HB3 SER    50      49.422  23.525  25.741  1.00  0.00           H  
ATOM    747  OG  SER    50      50.190  25.116  26.894  1.00  0.00           O  
ATOM    748  HG  SER    50      49.894  24.440  27.522  1.00  0.00           H  
ATOM    749  C   SER    50      50.366  26.468  24.112  1.00  0.00           C  
ATOM    750  O   SER    50      49.298  26.996  23.668  1.00  0.00           O  
ATOM    751  N   GLY    51      51.486  27.204  24.325  1.00  0.00           N  
ATOM    752  H   GLY    51      52.166  26.765  24.930  1.00  0.00           H  
ATOM    753  CA  GLY    51      51.484  28.668  24.176  1.00  0.00           C  
ATOM    754  HA2 GLY    51      51.280  28.867  23.127  1.00  0.00           H  
ATOM    755  HA3 GLY    51      50.673  29.005  24.817  1.00  0.00           H  
ATOM    756  C   GLY    51      52.765  29.347  24.673  1.00  0.00           C  
ATOM    757  O   GLY    51      52.746  29.971  25.702  1.00  0.00           O  
ATOM    758  N   TYR    52      53.986  29.132  24.055  1.00  0.00           N  
ATOM    759  H   TYR    52      53.996  28.350  23.414  1.00  0.00           H  
ATOM    760  CA  TYR    52      55.233  29.641  24.473  1.00  0.00           C  
ATOM    761  HA  TYR    52      55.406  29.304  25.493  1.00  0.00           H  
ATOM    762  CB  TYR    52      56.334  29.412  23.446  1.00  0.00           C  
ATOM    763  HB2 TYR    52      56.406  28.352  23.212  1.00  0.00           H  
ATOM    764  HB3 TYR    52      56.023  29.966  22.563  1.00  0.00           H  
ATOM    765  CG  TYR    52      57.614  29.888  24.013  1.00  0.00           C  
ATOM    766  CD1 TYR    52      58.210  31.051  23.524  1.00  0.00           C  
ATOM    767  HD1 TYR    52      57.638  31.720  22.891  1.00  0.00           H  
ATOM    768  CE1 TYR    52      59.481  31.461  24.015  1.00  0.00           C  
ATOM    769  HE1 TYR    52      59.828  32.399  23.599  1.00  0.00           H  
ATOM    770  CZ  TYR    52      60.231  30.654  24.892  1.00  0.00           C  
ATOM    771  OH  TYR    52      61.533  30.981  25.225  1.00  0.00           O  
ATOM    772  HH  TYR    52      61.912  31.752  24.777  1.00  0.00           H  
ATOM    773  CE2 TYR    52      59.611  29.529  25.283  1.00  0.00           C  
ATOM    774  HE2 TYR    52      60.189  28.826  25.871  1.00  0.00           H  
ATOM    775  CD2 TYR    52      58.341  29.126  24.924  1.00  0.00           C  
ATOM    776  HD2 TYR    52      57.913  28.157  25.150  1.00  0.00           H  
ATOM    777  C   TYR    52      55.171  31.169  24.767  1.00  0.00           C  
ATOM    778  O   TYR    52      55.454  31.583  25.883  1.00  0.00           O  
ATOM    779  N   GLU    53      54.642  31.912  23.781  1.00  0.00           N  
ATOM    780  H   GLU    53      54.528  31.514  22.858  1.00  0.00           H  
ATOM    781  CA  GLU    53      54.616  33.397  23.932  1.00  0.00           C  
ATOM    782  HA  GLU    53      55.613  33.830  23.985  1.00  0.00           H  
ATOM    783  CB  GLU    53      53.784  33.927  22.813  1.00  0.00           C  
ATOM    784  HB2 GLU    53      52.852  33.366  22.856  1.00  0.00           H  
ATOM    785  HB3 GLU    53      53.422  34.951  22.877  1.00  0.00           H  
ATOM    786  CG  GLU    53      54.343  33.805  21.419  1.00  0.00           C  
ATOM    787  HG2 GLU    53      54.386  34.760  20.899  1.00  0.00           H  
ATOM    788  HG3 GLU    53      55.391  33.560  21.583  1.00  0.00           H  
ATOM    789  CD  GLU    53      53.870  32.643  20.595  1.00  0.00           C  
ATOM    790  OE1 GLU    53      54.164  31.487  20.885  1.00  0.00           O  
ATOM    791  OE2 GLU    53      52.963  32.806  19.680  1.00  0.00           O  
ATOM    792  C   GLU    53      53.802  33.886  25.145  1.00  0.00           C  
ATOM    793  O   GLU    53      54.145  34.892  25.715  1.00  0.00           O  
ATOM    794  N   VAL    54      52.806  33.136  25.552  1.00  0.00           N  
ATOM    795  H   VAL    54      52.815  32.173  25.244  1.00  0.00           H  
ATOM    796  CA  VAL    54      51.910  33.451  26.697  1.00  0.00           C  
ATOM    797  HA  VAL    54      51.616  34.489  26.560  1.00  0.00           H  
ATOM    798  CB  VAL    54      50.652  32.506  26.740  1.00  0.00           C  
ATOM    799  HB  VAL    54      51.033  31.493  26.843  1.00  0.00           H  
ATOM    800  CG1 VAL    54      49.642  32.867  27.821  1.00  0.00           C  
ATOM    801 HG11 VAL    54      48.860  32.113  27.882  1.00  0.00           H  
ATOM    802 HG12 VAL    54      50.168  32.780  28.769  1.00  0.00           H  
ATOM    803 HG13 VAL    54      49.235  33.872  27.733  1.00  0.00           H  
ATOM    804  CG2 VAL    54      49.866  32.625  25.394  1.00  0.00           C  
ATOM    805 HG21 VAL    54      48.991  31.983  25.323  1.00  0.00           H  
ATOM    806 HG22 VAL    54      49.598  33.643  25.121  1.00  0.00           H  
ATOM    807 HG23 VAL    54      50.550  32.318  24.605  1.00  0.00           H  
ATOM    808  C   VAL    54      52.717  33.420  27.990  1.00  0.00           C  
ATOM    809  O   VAL    54      52.493  34.246  28.861  1.00  0.00           O  
ATOM    810  N   HID    55      53.752  32.512  28.033  1.00  0.00           N  
ATOM    811  H   HID    55      54.063  32.011  27.212  1.00  0.00           H  
ATOM    812  CA  HID    55      54.476  32.223  29.213  1.00  0.00           C  
ATOM    813  HA  HID    55      54.048  32.834  30.005  1.00  0.00           H  
ATOM    814  CB  HID    55      54.210  30.781  29.690  1.00  0.00           C  
ATOM    815  HB2 HID    55      54.893  30.102  29.183  1.00  0.00           H  
ATOM    816  HB3 HID    55      54.648  30.913  30.678  1.00  0.00           H  
ATOM    817  CG  HID    55      52.778  30.407  29.634  1.00  0.00           C  
ATOM    818  ND1 HID    55      52.047  29.834  28.553  1.00  0.00           N  
ATOM    819  HD1 HID    55      52.428  29.577  27.635  1.00  0.00           H  
ATOM    820  CE1 HID    55      50.770  29.722  28.930  1.00  0.00           C  
ATOM    821  HE1 HID    55      49.961  29.294  28.360  1.00  0.00           H  
ATOM    822  NE2 HID    55      50.540  30.197  30.111  1.00  0.00           N  
ATOM    823  CD2 HID    55      51.806  30.584  30.614  1.00  0.00           C  
ATOM    824  HD2 HID    55      52.022  30.961  31.612  1.00  0.00           H  
ATOM    825  C   HID    55      55.937  32.493  29.144  1.00  0.00           C  
ATOM    826  O   HID    55      56.644  32.320  30.133  1.00  0.00           O  
ATOM    827  N   HID    56      56.468  32.901  28.016  1.00  0.00           N  
ATOM    828  H   HID    56      55.935  32.801  27.163  1.00  0.00           H  
ATOM    829  CA  HID    56      57.874  33.082  27.782  1.00  0.00           C  
ATOM    830  HA  HID    56      58.225  32.056  27.698  1.00  0.00           H  
ATOM    831  CB  HID    56      57.871  33.751  26.437  1.00  0.00           C  
ATOM    832  HB2 HID    56      58.845  33.521  26.008  1.00  0.00           H  
ATOM    833  HB3 HID    56      57.249  33.260  25.691  1.00  0.00           H  
ATOM    834  CG  HID    56      57.894  35.195  26.424  1.00  0.00           C  
ATOM    835  ND1 HID    56      56.790  35.986  26.247  1.00  0.00           N  
ATOM    836  HD1 HID    56      55.850  35.582  26.165  1.00  0.00           H  
ATOM    837  CE1 HID    56      57.266  37.278  26.265  1.00  0.00           C  
ATOM    838  HE1 HID    56      56.630  38.144  26.356  1.00  0.00           H  
ATOM    839  NE2 HID    56      58.583  37.293  26.436  1.00  0.00           N  
ATOM    840  CD2 HID    56      58.977  36.042  26.530  1.00  0.00           C  
ATOM    841  HD2 HID    56      60.012  35.746  26.687  1.00  0.00           H  
ATOM    842  C   HID    56      58.729  33.875  28.880  1.00  0.00           C  
ATOM    843  O   HID    56      59.876  33.599  29.118  1.00  0.00           O  
ATOM    844  N   GLN    57      58.142  34.935  29.481  1.00  0.00           N  
ATOM    845  H   GLN    57      57.222  35.209  29.163  1.00  0.00           H  
ATOM    846  CA  GLN    57      58.803  35.755  30.500  1.00  0.00           C  
ATOM    847  HA  GLN    57      59.814  35.925  30.136  1.00  0.00           H  
ATOM    848  CB  GLN    57      58.006  37.015  30.631  1.00  0.00           C  
ATOM    849  HB2 GLN    57      57.852  37.465  29.653  1.00  0.00           H  
ATOM    850  HB3 GLN    57      57.109  36.787  31.204  1.00  0.00           H  
ATOM    851  CG  GLN    57      58.523  38.159  31.398  1.00  0.00           C  
ATOM    852  HG2 GLN    57      58.457  37.839  32.436  1.00  0.00           H  
ATOM    853  HG3 GLN    57      59.550  38.378  31.111  1.00  0.00           H  
ATOM    854  CD  GLN    57      57.885  39.470  31.195  1.00  0.00           C  
ATOM    855  OE1 GLN    57      56.828  39.613  30.559  1.00  0.00           O  
ATOM    856  NE2 GLN    57      58.577  40.432  31.771  1.00  0.00           N  
ATOM    857 HE21 GLN    57      58.285  41.381  31.582  1.00  0.00           H  
ATOM    858 HE22 GLN    57      59.404  40.270  32.330  1.00  0.00           H  
ATOM    859  C   GLN    57      58.842  35.121  31.903  1.00  0.00           C  
ATOM    860  O   GLN    57      59.785  35.409  32.669  1.00  0.00           O  
ATOM    861  N   LYS    58      57.952  34.147  32.171  1.00  0.00           N  
ATOM    862  H   LYS    58      57.334  33.847  31.429  1.00  0.00           H  
ATOM    863  CA  LYS    58      57.866  33.503  33.465  1.00  0.00           C  
ATOM    864  HA  LYS    58      58.774  33.654  34.044  1.00  0.00           H  
ATOM    865  CB  LYS    58      56.615  33.998  34.225  1.00  0.00           C  
ATOM    866  HB2 LYS    58      55.749  33.771  33.607  1.00  0.00           H  
ATOM    867  HB3 LYS    58      56.635  33.472  35.178  1.00  0.00           H  
ATOM    868  CG  LYS    58      56.619  35.498  34.487  1.00  0.00           C  
ATOM    869  HG2 LYS    58      57.629  35.899  34.550  1.00  0.00           H  
ATOM    870  HG3 LYS    58      56.131  35.767  33.552  1.00  0.00           H  
ATOM    871  CD  LYS    58      55.632  35.882  35.684  1.00  0.00           C  
ATOM    872  HD2 LYS    58      54.599  35.635  35.447  1.00  0.00           H  
ATOM    873  HD3 LYS    58      55.874  35.245  36.533  1.00  0.00           H  
ATOM    874  CE  LYS    58      55.651  37.387  36.201  1.00  0.00           C  
ATOM    875  HE2 LYS    58      56.667  37.454  36.584  1.00  0.00           H  
ATOM    876  HE3 LYS    58      55.562  38.013  35.317  1.00  0.00           H  
ATOM    877  NZ  LYS    58      54.518  37.640  37.186  1.00  0.00           N  
ATOM    878  HZ1 LYS    58      54.676  36.992  37.979  1.00  0.00           H  
ATOM    879  HZ2 LYS    58      54.449  38.610  37.543  1.00  0.00           H  
ATOM    880  HZ3 LYS    58      53.648  37.220  36.811  1.00  0.00           H  
ATOM    881  C   LYS    58      57.839  31.991  33.226  1.00  0.00           C  
ATOM    882  O   LYS    58      57.202  31.254  33.970  1.00  0.00           O  
ATOM    883  N   LEU    59      58.593  31.455  32.264  1.00  0.00           N  
ATOM    884  H   LEU    59      59.038  32.150  31.680  1.00  0.00           H  
ATOM    885  CA  LEU    59      58.336  30.066  31.717  1.00  0.00           C  
ATOM    886  HA  LEU    59      57.352  29.959  31.266  1.00  0.00           H  
ATOM    887  CB  LEU    59      59.236  29.904  30.536  1.00  0.00           C  
ATOM    888  HB2 LEU    59      58.904  30.709  29.883  1.00  0.00           H  
ATOM    889  HB3 LEU    59      60.285  30.096  30.753  1.00  0.00           H  
ATOM    890  CG  LEU    59      59.113  28.657  29.618  1.00  0.00           C  
ATOM    891  HG  LEU    59      59.410  27.770  30.173  1.00  0.00           H  
ATOM    892  CD1 LEU    59      57.743  28.319  28.990  1.00  0.00           C  
ATOM    893 HD11 LEU    59      57.803  27.352  28.494  1.00  0.00           H  
ATOM    894 HD12 LEU    59      56.984  28.272  29.769  1.00  0.00           H  
ATOM    895 HD13 LEU    59      57.396  29.050  28.262  1.00  0.00           H  
ATOM    896  CD2 LEU    59      60.057  28.916  28.472  1.00  0.00           C  
ATOM    897 HD21 LEU    59      59.776  29.812  27.923  1.00  0.00           H  
ATOM    898 HD22 LEU    59      61.069  29.040  28.853  1.00  0.00           H  
ATOM    899 HD23 LEU    59      60.109  28.052  27.812  1.00  0.00           H  
ATOM    900  C   LEU    59      58.453  28.977  32.785  1.00  0.00           C  
ATOM    901  O   LEU    59      57.879  27.867  32.638  1.00  0.00           O  
ATOM    902  N   VAL    60      59.213  29.168  33.891  1.00  0.00           N  
ATOM    903  H   VAL    60      59.775  30.005  33.972  1.00  0.00           H  
ATOM    904  CA  VAL    60      59.536  28.171  34.928  1.00  0.00           C  
ATOM    905  HA  VAL    60      59.914  27.348  34.327  1.00  0.00           H  
ATOM    906  CB  VAL    60      60.758  28.687  35.670  1.00  0.00           C  
ATOM    907  HB  VAL    60      61.398  29.103  34.894  1.00  0.00           H  
ATOM    908  CG1 VAL    60      60.419  29.784  36.726  1.00  0.00           C  
ATOM    909 HG11 VAL    60      59.921  29.359  37.595  1.00  0.00           H  
ATOM    910 HG12 VAL    60      61.327  30.314  37.006  1.00  0.00           H  
ATOM    911 HG13 VAL    60      59.768  30.478  36.197  1.00  0.00           H  
ATOM    912  CG2 VAL    60      61.621  27.665  36.324  1.00  0.00           C  
ATOM    913 HG21 VAL    60      61.829  26.839  35.648  1.00  0.00           H  
ATOM    914 HG22 VAL    60      62.631  28.049  36.458  1.00  0.00           H  
ATOM    915 HG23 VAL    60      61.237  27.245  37.251  1.00  0.00           H  
ATOM    916  C   VAL    60      58.389  27.768  35.866  1.00  0.00           C  
ATOM    917  O   VAL    60      58.560  26.818  36.665  1.00  0.00           O  
ATOM    918  N   PHE    61      57.167  28.238  35.634  1.00  0.00           N  
ATOM    919  H   PHE    61      57.132  29.135  35.169  1.00  0.00           H  
ATOM    920  CA  PHE    61      55.935  27.751  36.317  1.00  0.00           C  
ATOM    921  HA  PHE    61      56.135  26.890  36.951  1.00  0.00           H  
ATOM    922  CB  PHE    61      55.224  28.738  37.290  1.00  0.00           C  
ATOM    923  HB2 PHE    61      54.652  29.432  36.677  1.00  0.00           H  
ATOM    924  HB3 PHE    61      54.538  28.133  37.879  1.00  0.00           H  
ATOM    925  CG  PHE    61      56.196  29.531  38.178  1.00  0.00           C  
ATOM    926  CD1 PHE    61      57.016  28.841  39.046  1.00  0.00           C  
ATOM    927  HD1 PHE    61      56.849  27.772  39.090  1.00  0.00           H  
ATOM    928  CE1 PHE    61      57.845  29.447  39.982  1.00  0.00           C  
ATOM    929  HE1 PHE    61      58.469  28.810  40.597  1.00  0.00           H  
ATOM    930  CZ  PHE    61      58.078  30.822  39.890  1.00  0.00           C  
ATOM    931  HZ  PHE    61      58.702  31.374  40.583  1.00  0.00           H  
ATOM    932  CE2 PHE    61      57.331  31.515  38.923  1.00  0.00           C  
ATOM    933  HE2 PHE    61      57.591  32.535  38.664  1.00  0.00           H  
ATOM    934  CD2 PHE    61      56.413  30.936  38.117  1.00  0.00           C  
ATOM    935  HD2 PHE    61      55.781  31.410  37.376  1.00  0.00           H  
ATOM    936  C   PHE    61      54.919  27.178  35.344  1.00  0.00           C  
ATOM    937  O   PHE    61      53.916  26.562  35.772  1.00  0.00           O  
ATOM    938  N   PHE    62      55.341  27.107  34.050  1.00  0.00           N  
ATOM    939  H   PHE    62      56.247  27.533  33.909  1.00  0.00           H  
ATOM    940  CA  PHE    62      54.442  26.848  32.934  1.00  0.00           C  
ATOM    941  HA  PHE    62      53.548  26.369  33.328  1.00  0.00           H  
ATOM    942  CB  PHE    62      54.122  28.080  32.197  1.00  0.00           C  
ATOM    943  HB2 PHE    62      54.973  28.337  31.570  1.00  0.00           H  
ATOM    944  HB3 PHE    62      53.362  27.718  31.508  1.00  0.00           H  
ATOM    945  CG  PHE    62      53.632  29.162  33.145  1.00  0.00           C  
ATOM    946  CD1 PHE    62      54.356  30.296  33.439  1.00  0.00           C  
ATOM    947  HD1 PHE    62      55.323  30.485  32.989  1.00  0.00           H  
ATOM    948  CE1 PHE    62      53.889  31.186  34.461  1.00  0.00           C  
ATOM    949  HE1 PHE    62      54.494  32.029  34.773  1.00  0.00           H  
ATOM    950  CZ  PHE    62      52.578  31.052  34.919  1.00  0.00           C  
ATOM    951  HZ  PHE    62      52.112  31.806  35.541  1.00  0.00           H  
ATOM    952  CE2 PHE    62      51.849  29.940  34.612  1.00  0.00           C  
ATOM    953  HE2 PHE    62      50.811  29.857  34.912  1.00  0.00           H  
ATOM    954  CD2 PHE    62      52.345  29.046  33.659  1.00  0.00           C  
ATOM    955  HD2 PHE    62      51.784  28.175  33.343  1.00  0.00           H  
ATOM    956  C   PHE    62      55.046  25.840  32.015  1.00  0.00           C  
ATOM    957  O   PHE    62      54.364  25.353  31.101  1.00  0.00           O  
ATOM    958  N   ALA    63      56.319  25.482  32.168  1.00  0.00           N  
ATOM    959  H   ALA    63      56.870  26.065  32.784  1.00  0.00           H  
ATOM    960  CA  ALA    63      57.062  24.327  31.859  1.00  0.00           C  
ATOM    961  HA  ALA    63      57.156  24.378  30.776  1.00  0.00           H  
ATOM    962  CB  ALA    63      58.413  24.433  32.569  1.00  0.00           C  
ATOM    963  HB1 ALA    63      58.891  23.461  32.468  1.00  0.00           H  
ATOM    964  HB2 ALA    63      59.039  25.175  32.077  1.00  0.00           H  
ATOM    965  HB3 ALA    63      58.421  24.732  33.615  1.00  0.00           H  
ATOM    966  C   ALA    63      56.308  23.014  32.257  1.00  0.00           C  
ATOM    967  O   ALA    63      55.359  23.005  33.038  1.00  0.00           O  
ATOM    968  N   GLU    64      56.759  21.843  31.805  1.00  0.00           N  
ATOM    969  H   GLU    64      57.546  21.842  31.170  1.00  0.00           H  
ATOM    970  CA  GLU    64      56.160  20.565  32.200  1.00  0.00           C  
ATOM    971  HA  GLU    64      55.561  20.660  33.103  1.00  0.00           H  
ATOM    972  CB  GLU    64      55.287  20.093  31.074  1.00  0.00           C  
ATOM    973  HB2 GLU    64      55.839  20.216  30.145  1.00  0.00           H  
ATOM    974  HB3 GLU    64      55.240  19.013  31.204  1.00  0.00           H  
ATOM    975  CG  GLU    64      53.879  20.639  31.005  1.00  0.00           C  
ATOM    976  HG2 GLU    64      53.813  21.711  30.831  1.00  0.00           H  
ATOM    977  HG3 GLU    64      53.425  20.222  30.108  1.00  0.00           H  
ATOM    978  CD  GLU    64      53.016  20.289  32.243  1.00  0.00           C  
ATOM    979  OE1 GLU    64      53.225  19.214  32.930  1.00  0.00           O  
ATOM    980  OE2 GLU    64      52.065  21.038  32.625  1.00  0.00           O  
ATOM    981  C   GLU    64      57.301  19.452  32.454  1.00  0.00           C  
ATOM    982  O   GLU    64      57.062  18.538  33.223  1.00  0.00           O  
ATOM    983  N   ASP    65      58.461  19.510  31.823  1.00  0.00           N  
ATOM    984  H   ASP    65      58.519  20.322  31.223  1.00  0.00           H  
ATOM    985  CA  ASP    65      59.686  19.177  32.561  1.00  0.00           C  
ATOM    986  HA  ASP    65      59.648  18.210  33.057  1.00  0.00           H  
ATOM    987  CB  ASP    65      60.895  19.055  31.619  1.00  0.00           C  
ATOM    988  HB2 ASP    65      60.999  20.032  31.150  1.00  0.00           H  
ATOM    989  HB3 ASP    65      61.789  18.864  32.209  1.00  0.00           H  
ATOM    990  CG  ASP    65      60.848  17.996  30.472  1.00  0.00           C  
ATOM    991  OD1 ASP    65      61.861  17.942  29.695  1.00  0.00           O  
ATOM    992  OD2 ASP    65      60.059  17.007  30.669  1.00  0.00           O  
ATOM    993  C   ASP    65      59.992  20.196  33.705  1.00  0.00           C  
ATOM    994  O   ASP    65      59.149  21.079  33.905  1.00  0.00           O  
ATOM    995  N   VAL    66      61.077  20.027  34.489  1.00  0.00           N  
ATOM    996  H   VAL    66      61.506  19.125  34.648  1.00  0.00           H  
ATOM    997  CA  VAL    66      61.503  21.152  35.354  1.00  0.00           C  
ATOM    998  HA  VAL    66      60.666  21.794  35.620  1.00  0.00           H  
ATOM    999  CB  VAL    66      62.230  20.682  36.674  1.00  0.00           C  
ATOM   1000  HB  VAL    66      63.244  20.361  36.445  1.00  0.00           H  
ATOM   1001  CG1 VAL    66      62.459  21.858  37.559  1.00  0.00           C  
ATOM   1002 HG11 VAL    66      63.166  22.579  37.154  1.00  0.00           H  
ATOM   1003 HG12 VAL    66      61.626  22.491  37.858  1.00  0.00           H  
ATOM   1004 HG13 VAL    66      62.934  21.432  38.441  1.00  0.00           H  
ATOM   1005  CG2 VAL    66      61.644  19.556  37.462  1.00  0.00           C  
ATOM   1006 HG21 VAL    66      61.526  18.734  36.758  1.00  0.00           H  
ATOM   1007 HG22 VAL    66      62.240  19.424  38.362  1.00  0.00           H  
ATOM   1008 HG23 VAL    66      60.622  19.778  37.761  1.00  0.00           H  
ATOM   1009  C   VAL    66      62.471  22.003  34.559  1.00  0.00           C  
ATOM   1010  O   VAL    66      63.305  21.381  33.852  1.00  0.00           O  
ATOM   1011  N   GLY    67      62.436  23.379  34.759  1.00  0.00           N  
ATOM   1012  H   GLY    67      61.795  23.826  35.400  1.00  0.00           H  
ATOM   1013  CA  GLY    67      63.307  24.330  34.096  1.00  0.00           C  
ATOM   1014  HA2 GLY    67      63.259  24.147  33.025  1.00  0.00           H  
ATOM   1015  HA3 GLY    67      62.926  25.336  34.252  1.00  0.00           H  
ATOM   1016  C   GLY    67      64.812  24.276  34.564  1.00  0.00           C  
ATOM   1017  O   GLY    67      65.241  23.415  35.355  1.00  0.00           O  
ATOM   1018  N   SER    68      65.565  25.292  34.101  1.00  0.00           N  
ATOM   1019  H   SER    68      65.113  25.923  33.453  1.00  0.00           H  
ATOM   1020  CA  SER    68      66.974  25.406  34.386  1.00  0.00           C  
ATOM   1021  HA  SER    68      67.217  24.894  35.314  1.00  0.00           H  
ATOM   1022  CB  SER    68      67.804  24.750  33.263  1.00  0.00           C  
ATOM   1023  HB2 SER    68      67.340  23.798  33.013  1.00  0.00           H  
ATOM   1024  HB3 SER    68      67.697  25.411  32.406  1.00  0.00           H  
ATOM   1025  OG  SER    68      69.147  24.716  33.519  1.00  0.00           O  
ATOM   1026  HG  SER    68      69.276  24.111  34.266  1.00  0.00           H  
ATOM   1027  C   SER    68      67.196  26.934  34.403  1.00  0.00           C  
ATOM   1028  O   SER    68      66.785  27.655  33.524  1.00  0.00           O  
ATOM   1029  N   ASN    69      67.817  27.424  35.484  1.00  0.00           N  
ATOM   1030  H   ASN    69      67.856  26.769  36.253  1.00  0.00           H  
ATOM   1031  CA  ASN    69      68.110  28.827  35.522  1.00  0.00           C  
ATOM   1032  HA  ASN    69      68.181  29.227  34.514  1.00  0.00           H  
ATOM   1033  CB  ASN    69      67.126  29.615  36.310  1.00  0.00           C  
ATOM   1034  HB2 ASN    69      67.408  30.664  36.383  1.00  0.00           H  
ATOM   1035  HB3 ASN    69      66.163  29.700  35.810  1.00  0.00           H  
ATOM   1036  CG  ASN    69      66.737  29.040  37.672  1.00  0.00           C  
ATOM   1037  OD1 ASN    69      67.317  28.304  38.371  1.00  0.00           O  
ATOM   1038  ND2 ASN    69      65.574  29.427  38.160  1.00  0.00           N  
ATOM   1039 HD21 ASN    69      65.200  28.893  38.934  1.00  0.00           H  
ATOM   1040 HD22 ASN    69      64.998  30.104  37.678  1.00  0.00           H  
ATOM   1041  C   ASN    69      69.485  28.845  36.102  1.00  0.00           C  
ATOM   1042  O   ASN    69      69.636  29.115  37.278  1.00  0.00           O  
ATOM   1043  N   LYS    70      70.571  28.655  35.295  1.00  0.00           N  
ATOM   1044  H   LYS    70      70.457  28.582  34.293  1.00  0.00           H  
ATOM   1045  CA  LYS    70      71.934  28.521  35.727  1.00  0.00           C  
ATOM   1046  HA  LYS    70      72.011  27.827  36.561  1.00  0.00           H  
ATOM   1047  CB  LYS    70      72.796  27.899  34.648  1.00  0.00           C  
ATOM   1048  HB2 LYS    70      72.783  28.595  33.812  1.00  0.00           H  
ATOM   1049  HB3 LYS    70      73.834  27.713  34.915  1.00  0.00           H  
ATOM   1050  CG  LYS    70      72.194  26.462  34.385  1.00  0.00           C  
ATOM   1051  HG2 LYS    70      71.926  26.076  35.367  1.00  0.00           H  
ATOM   1052  HG3 LYS    70      71.206  26.515  33.932  1.00  0.00           H  
ATOM   1053  CD  LYS    70      72.968  25.332  33.714  1.00  0.00           C  
ATOM   1054  HD2 LYS    70      73.142  25.592  32.671  1.00  0.00           H  
ATOM   1055  HD3 LYS    70      73.903  25.250  34.264  1.00  0.00           H  
ATOM   1056  CE  LYS    70      72.252  23.993  33.679  1.00  0.00           C  
ATOM   1057  HE2 LYS    70      72.132  23.555  34.667  1.00  0.00           H  
ATOM   1058  HE3 LYS    70      71.279  24.217  33.248  1.00  0.00           H  
ATOM   1059  NZ  LYS    70      73.032  23.026  32.840  1.00  0.00           N  
ATOM   1060  HZ1 LYS    70      73.242  23.385  31.892  1.00  0.00           H  
ATOM   1061  HZ2 LYS    70      73.961  22.844  33.261  1.00  0.00           H  
ATOM   1062  HZ3 LYS    70      72.567  22.100  32.826  1.00  0.00           H  
ATOM   1063  C   LYS    70      72.512  29.880  36.191  1.00  0.00           C  
ATOM   1064  O   LYS    70      73.606  29.884  36.697  1.00  0.00           O  
ATOM   1065  N   GLY    71      71.778  30.985  36.123  1.00  0.00           N  
ATOM   1066  H   GLY    71      70.845  30.955  35.733  1.00  0.00           H  
ATOM   1067  CA  GLY    71      72.025  32.149  36.916  1.00  0.00           C  
ATOM   1068  HA2 GLY    71      72.420  31.748  37.847  1.00  0.00           H  
ATOM   1069  HA3 GLY    71      72.765  32.720  36.360  1.00  0.00           H  
ATOM   1070  C   GLY    71      70.732  32.958  37.175  1.00  0.00           C  
ATOM   1071  O   GLY    71      69.742  32.755  36.475  1.00  0.00           O  
ATOM   1072  N   ALA    72      70.787  34.100  37.936  1.00  0.00           N  
ATOM   1073  H   ALA    72      71.647  34.178  38.462  1.00  0.00           H  
ATOM   1074  CA  ALA    72      69.723  35.011  38.186  1.00  0.00           C  
ATOM   1075  HA  ALA    72      68.946  34.410  38.652  1.00  0.00           H  
ATOM   1076  CB  ALA    72      70.199  36.099  39.113  1.00  0.00           C  
ATOM   1077  HB1 ALA    72      70.606  35.650  40.017  1.00  0.00           H  
ATOM   1078  HB2 ALA    72      71.011  36.670  38.667  1.00  0.00           H  
ATOM   1079  HB3 ALA    72      69.409  36.772  39.439  1.00  0.00           H  
ATOM   1080  C   ALA    72      69.267  35.647  36.861  1.00  0.00           C  
ATOM   1081  O   ALA    72      68.122  35.956  36.710  1.00  0.00           O  
ATOM   1082  N   ILE    73      70.109  35.897  35.812  1.00  0.00           N  
ATOM   1083  H   ILE    73      71.068  35.577  35.818  1.00  0.00           H  
ATOM   1084  CA  ILE    73      69.748  36.659  34.629  1.00  0.00           C  
ATOM   1085  HA  ILE    73      69.140  37.493  34.971  1.00  0.00           H  
ATOM   1086  CB  ILE    73      71.001  37.022  33.837  1.00  0.00           C  
ATOM   1087  HB  ILE    73      70.597  37.691  33.079  1.00  0.00           H  
ATOM   1088  CG2 ILE    73      71.841  37.863  34.749  1.00  0.00           C  
ATOM   1089 HG21 ILE    73      72.236  37.295  35.589  1.00  0.00           H  
ATOM   1090 HG22 ILE    73      72.724  38.312  34.300  1.00  0.00           H  
ATOM   1091 HG23 ILE    73      71.285  38.722  35.120  1.00  0.00           H  
ATOM   1092  CG1 ILE    73      71.747  35.843  33.121  1.00  0.00           C  
ATOM   1093 HG12 ILE    73      71.078  35.389  32.393  1.00  0.00           H  
ATOM   1094 HG13 ILE    73      72.433  36.369  32.461  1.00  0.00           H  
ATOM   1095  CD1 ILE    73      72.511  34.756  33.946  1.00  0.00           C  
ATOM   1096 HD11 ILE    73      73.221  35.252  34.604  1.00  0.00           H  
ATOM   1097 HD12 ILE    73      71.774  34.090  34.391  1.00  0.00           H  
ATOM   1098 HD13 ILE    73      73.093  34.136  33.267  1.00  0.00           H  
ATOM   1099  C   ILE    73      68.767  35.809  33.754  1.00  0.00           C  
ATOM   1100  O   ILE    73      67.917  36.249  33.001  1.00  0.00           O  
ATOM   1101  N   ILE    74      68.881  34.491  33.951  1.00  0.00           N  
ATOM   1102  H   ILE    74      69.569  34.187  34.627  1.00  0.00           H  
ATOM   1103  CA  ILE    74      68.038  33.545  33.313  1.00  0.00           C  
ATOM   1104  HA  ILE    74      67.992  33.894  32.284  1.00  0.00           H  
ATOM   1105  CB  ILE    74      68.699  32.104  33.189  1.00  0.00           C  
ATOM   1106  HB  ILE    74      68.929  31.864  34.225  1.00  0.00           H  
ATOM   1107  CG2 ILE    74      67.763  31.014  32.670  1.00  0.00           C  
ATOM   1108 HG21 ILE    74      66.978  31.043  33.424  1.00  0.00           H  
ATOM   1109 HG22 ILE    74      67.458  31.168  31.637  1.00  0.00           H  
ATOM   1110 HG23 ILE    74      68.256  30.044  32.674  1.00  0.00           H  
ATOM   1111  CG1 ILE    74      69.986  32.156  32.401  1.00  0.00           C  
ATOM   1112 HG12 ILE    74      69.709  32.125  31.349  1.00  0.00           H  
ATOM   1113 HG13 ILE    74      70.437  33.142  32.490  1.00  0.00           H  
ATOM   1114  CD1 ILE    74      70.972  31.105  32.764  1.00  0.00           C  
ATOM   1115 HD11 ILE    74      70.944  30.320  32.011  1.00  0.00           H  
ATOM   1116 HD12 ILE    74      71.970  31.531  32.852  1.00  0.00           H  
ATOM   1117 HD13 ILE    74      70.624  30.644  33.686  1.00  0.00           H  
ATOM   1118  C   ILE    74      66.699  33.421  34.087  1.00  0.00           C  
ATOM   1119  O   ILE    74      65.570  33.617  33.551  1.00  0.00           O  
ATOM   1120  N   GLY    75      66.756  33.162  35.423  1.00  0.00           N  
ATOM   1121  H   GLY    75      67.664  32.869  35.757  1.00  0.00           H  
ATOM   1122  CA  GLY    75      65.707  33.563  36.359  1.00  0.00           C  
ATOM   1123  HA2 GLY    75      65.999  33.379  37.390  1.00  0.00           H  
ATOM   1124  HA3 GLY    75      65.516  34.628  36.253  1.00  0.00           H  
ATOM   1125  C   GLY    75      64.439  32.786  36.112  1.00  0.00           C  
ATOM   1126  O   GLY    75      64.427  31.563  36.438  1.00  0.00           O  
ATOM   1127  N   LEU    76      63.394  33.394  35.496  1.00  0.00           N  
ATOM   1128  H   LEU    76      63.459  34.363  35.214  1.00  0.00           H  
ATOM   1129  CA  LEU    76      62.186  32.741  35.138  1.00  0.00           C  
ATOM   1130  HA  LEU    76      62.308  31.705  35.447  1.00  0.00           H  
ATOM   1131  CB  LEU    76      60.917  33.383  35.677  1.00  0.00           C  
ATOM   1132  HB2 LEU    76      60.634  34.221  35.043  1.00  0.00           H  
ATOM   1133  HB3 LEU    76      60.163  32.598  35.686  1.00  0.00           H  
ATOM   1134  CG  LEU    76      61.010  33.855  37.134  1.00  0.00           C  
ATOM   1135  HG  LEU    76      61.776  34.627  37.089  1.00  0.00           H  
ATOM   1136  CD1 LEU    76      59.766  34.511  37.686  1.00  0.00           C  
ATOM   1137 HD11 LEU    76      59.443  35.381  37.117  1.00  0.00           H  
ATOM   1138 HD12 LEU    76      58.907  33.843  37.683  1.00  0.00           H  
ATOM   1139 HD13 LEU    76      59.837  34.871  38.710  1.00  0.00           H  
ATOM   1140  CD2 LEU    76      61.410  32.829  38.089  1.00  0.00           C  
ATOM   1141 HD21 LEU    76      61.507  33.334  39.047  1.00  0.00           H  
ATOM   1142 HD22 LEU    76      60.618  32.084  38.149  1.00  0.00           H  
ATOM   1143 HD23 LEU    76      62.356  32.315  37.932  1.00  0.00           H  
ATOM   1144  C   LEU    76      62.028  32.727  33.601  1.00  0.00           C  
ATOM   1145  O   LEU    76      61.201  31.969  33.168  1.00  0.00           O  
ATOM   1146  N   MET    77      62.823  33.527  32.804  1.00  0.00           N  
ATOM   1147  H   MET    77      63.688  33.859  33.210  1.00  0.00           H  
ATOM   1148  CA  MET    77      62.716  33.416  31.347  1.00  0.00           C  
ATOM   1149  HA  MET    77      61.691  33.096  31.177  1.00  0.00           H  
ATOM   1150  CB  MET    77      63.099  34.789  30.821  1.00  0.00           C  
ATOM   1151  HB2 MET    77      62.367  35.518  31.164  1.00  0.00           H  
ATOM   1152  HB3 MET    77      64.099  35.153  31.047  1.00  0.00           H  
ATOM   1153  CG  MET    77      63.112  34.918  29.276  1.00  0.00           C  
ATOM   1154  HG2 MET    77      63.814  34.315  28.704  1.00  0.00           H  
ATOM   1155  HG3 MET    77      62.122  34.985  28.832  1.00  0.00           H  
ATOM   1156  SD  MET    77      63.801  36.551  28.867  1.00  0.00           S  
ATOM   1157  CE  MET    77      63.154  36.714  27.241  1.00  0.00           C  
ATOM   1158  HE1 MET    77      62.264  37.321  27.390  1.00  0.00           H  
ATOM   1159  HE2 MET    77      63.829  37.266  26.591  1.00  0.00           H  
ATOM   1160  HE3 MET    77      62.888  35.767  26.777  1.00  0.00           H  
ATOM   1161  C   MET    77      63.641  32.291  30.857  1.00  0.00           C  
ATOM   1162  O   MET    77      64.633  32.456  30.128  1.00  0.00           O  
ATOM   1163  N   VAL    78      63.350  31.077  31.363  1.00  0.00           N  
ATOM   1164  H   VAL    78      62.643  31.049  32.085  1.00  0.00           H  
ATOM   1165  CA  VAL    78      64.390  30.041  31.362  1.00  0.00           C  
ATOM   1166  HA  VAL    78      65.292  30.477  31.787  1.00  0.00           H  
ATOM   1167  CB  VAL    78      63.916  28.940  32.338  1.00  0.00           C  
ATOM   1168  HB  VAL    78      64.538  28.055  32.217  1.00  0.00           H  
ATOM   1169  CG1 VAL    78      63.897  29.504  33.763  1.00  0.00           C  
ATOM   1170 HG11 VAL    78      63.096  30.202  33.997  1.00  0.00           H  
ATOM   1171 HG12 VAL    78      63.799  28.723  34.515  1.00  0.00           H  
ATOM   1172 HG13 VAL    78      64.854  29.948  34.028  1.00  0.00           H  
ATOM   1173  CG2 VAL    78      62.496  28.438  32.179  1.00  0.00           C  
ATOM   1174 HG21 VAL    78      62.354  27.554  32.798  1.00  0.00           H  
ATOM   1175 HG22 VAL    78      61.899  29.344  32.267  1.00  0.00           H  
ATOM   1176 HG23 VAL    78      62.291  28.032  31.190  1.00  0.00           H  
ATOM   1177  C   VAL    78      64.705  29.380  30.045  1.00  0.00           C  
ATOM   1178  O   VAL    78      65.681  28.708  29.870  1.00  0.00           O  
ATOM   1179  N   GLY    79      63.853  29.575  29.075  1.00  0.00           N  
ATOM   1180  H   GLY    79      63.059  30.199  29.109  1.00  0.00           H  
ATOM   1181  CA  GLY    79      64.193  29.145  27.669  1.00  0.00           C  
ATOM   1182  HA2 GLY    79      64.803  28.244  27.669  1.00  0.00           H  
ATOM   1183  HA3 GLY    79      63.228  28.790  27.317  1.00  0.00           H  
ATOM   1184  C   GLY    79      64.629  30.365  26.812  1.00  0.00           C  
ATOM   1185  O   GLY    79      65.206  30.203  25.745  1.00  0.00           O  
ATOM   1186  N   GLY    80      64.238  31.586  27.160  1.00  0.00           N  
ATOM   1187  H   GLY    80      63.613  31.751  27.937  1.00  0.00           H  
ATOM   1188  CA  GLY    80      64.487  32.757  26.350  1.00  0.00           C  
ATOM   1189  HA2 GLY    80      64.373  32.534  25.291  1.00  0.00           H  
ATOM   1190  HA3 GLY    80      63.844  33.610  26.556  1.00  0.00           H  
ATOM   1191  C   GLY    80      65.892  33.258  26.412  1.00  0.00           C  
ATOM   1192  O   GLY    80      66.596  33.459  25.359  1.00  0.00           O  
ATOM   1193  N   VAL    81      66.393  33.361  27.669  1.00  0.00           N  
ATOM   1194  H   VAL    81      65.808  33.220  28.481  1.00  0.00           H  
ATOM   1195  CA  VAL    81      67.796  33.443  28.049  1.00  0.00           C  
ATOM   1196  HA  VAL    81      68.188  34.183  27.355  1.00  0.00           H  
ATOM   1197  CB  VAL    81      67.989  33.965  29.496  1.00  0.00           C  
ATOM   1198  HB  VAL    81      67.917  33.089  30.138  1.00  0.00           H  
ATOM   1199  CG1 VAL    81      69.417  34.493  29.641  1.00  0.00           C  
ATOM   1200 HG11 VAL    81      69.551  34.890  30.645  1.00  0.00           H  
ATOM   1201 HG12 VAL    81      70.073  33.650  29.434  1.00  0.00           H  
ATOM   1202 HG13 VAL    81      69.538  35.240  28.859  1.00  0.00           H  
ATOM   1203  CG2 VAL    81      66.989  34.965  29.982  1.00  0.00           C  
ATOM   1204 HG21 VAL    81      67.446  35.713  30.627  1.00  0.00           H  
ATOM   1205 HG22 VAL    81      66.611  35.663  29.236  1.00  0.00           H  
ATOM   1206 HG23 VAL    81      66.122  34.528  30.474  1.00  0.00           H  
ATOM   1207  C   VAL    81      68.497  32.103  27.791  1.00  0.00           C  
ATOM   1208  O   VAL    81      68.589  31.282  28.650  1.00  0.00           O  
ATOM   1209  N   VAL    82      68.946  31.963  26.491  1.00  0.00           N  
ATOM   1210  H   VAL    82      68.870  32.810  25.944  1.00  0.00           H  
ATOM   1211  CA  VAL    82      69.878  30.902  26.248  1.00  0.00           C  
ATOM   1212  HA  VAL    82      69.718  30.101  26.966  1.00  0.00           H  
ATOM   1213  CB  VAL    82      69.738  30.389  24.761  1.00  0.00           C  
ATOM   1214  HB  VAL    82      70.002  31.215  24.103  1.00  0.00           H  
ATOM   1215  CG1 VAL    82      70.742  29.285  24.411  1.00  0.00           C  
ATOM   1216 HG11 VAL    82      70.459  28.372  24.929  1.00  0.00           H  
ATOM   1217 HG12 VAL    82      70.622  29.157  23.337  1.00  0.00           H  
ATOM   1218 HG13 VAL    82      71.773  29.578  24.601  1.00  0.00           H  
ATOM   1219  CG2 VAL    82      68.354  29.918  24.449  1.00  0.00           C  
ATOM   1220 HG21 VAL    82      68.320  29.532  23.432  1.00  0.00           H  
ATOM   1221 HG22 VAL    82      68.086  29.102  25.117  1.00  0.00           H  
ATOM   1222 HG23 VAL    82      67.633  30.728  24.541  1.00  0.00           H  
ATOM   1223  C   VAL    82      71.271  31.443  26.515  1.00  0.00           C  
ATOM   1224  O   VAL    82      71.752  32.435  25.890  1.00  0.00           O  
ATOM   1225  N   ILE    83      72.001  30.844  27.431  1.00  0.00           N  
ATOM   1226  H   ILE    83      71.696  29.929  27.736  1.00  0.00           H  
ATOM   1227  CA  ILE    83      73.469  31.129  27.600  1.00  0.00           C  
ATOM   1228  HA  ILE    83      73.695  32.178  27.423  1.00  0.00           H  
ATOM   1229  CB  ILE    83      73.989  30.788  28.946  1.00  0.00           C  
ATOM   1230  HB  ILE    83      73.833  29.715  29.030  1.00  0.00           H  
ATOM   1231  CG2 ILE    83      75.442  31.091  29.080  1.00  0.00           C  
ATOM   1232 HG21 ILE    83      75.655  31.007  30.144  1.00  0.00           H  
ATOM   1233 HG22 ILE    83      76.063  30.338  28.601  1.00  0.00           H  
ATOM   1234 HG23 ILE    83      75.696  32.096  28.748  1.00  0.00           H  
ATOM   1235  CG1 ILE    83      73.123  31.495  29.998  1.00  0.00           C  
ATOM   1236 HG12 ILE    83      72.156  31.002  29.911  1.00  0.00           H  
ATOM   1237 HG13 ILE    83      73.472  31.105  30.952  1.00  0.00           H  
ATOM   1238  CD1 ILE    83      72.944  32.998  30.072  1.00  0.00           C  
ATOM   1239 HD11 ILE    83      72.181  33.194  30.823  1.00  0.00           H  
ATOM   1240 HD12 ILE    83      73.867  33.536  30.280  1.00  0.00           H  
ATOM   1241 HD13 ILE    83      72.519  33.383  29.147  1.00  0.00           H  
ATOM   1242  C   ILE    83      74.219  30.306  26.474  1.00  0.00           C  
ATOM   1243  O   ILE    83      74.991  30.877  25.699  1.00  0.00           O  
ATOM   1244  N   ALA    84      73.774  28.987  26.400  1.00  0.00           N  
ATOM   1245  H   ALA    84      72.987  28.673  26.953  1.00  0.00           H  
ATOM   1246  CA  ALA    84      74.236  28.165  25.237  1.00  0.00           C  
ATOM   1247  HA  ALA    84      74.385  28.807  24.371  1.00  0.00           H  
ATOM   1248  CB  ALA    84      75.650  27.635  25.586  1.00  0.00           C  
ATOM   1249  HB1 ALA    84      76.295  28.489  25.782  1.00  0.00           H  
ATOM   1250  HB2 ALA    84      75.599  26.919  26.405  1.00  0.00           H  
ATOM   1251  HB3 ALA    84      76.076  27.103  24.738  1.00  0.00           H  
ATOM   1252  C   ALA    84      73.247  27.155  25.006  1.00  0.00           C  
ATOM   1253  O   ALA    84      72.843  26.488  25.935  1.00  0.00           O  
ATOM   1254  OXT ALA    84      72.701  26.955  23.886  1.00  0.00           O  
TER    1255      ALA    84 
END   
