# Supplementary material for: Exploring Structural Insights of Aβ42 and α-Synuclein Monomers and Heterodimer: A Comparative Study Using Implicit and Explicit Solvent Simulations
Source: J Phys Chem B. 2024 May 3;128(19):4655–69. doi: 10.1021/acs.jpcb.4c00503 (PMC11103699; doi:10.1021/acs.jpcb.4c00503)
Supplement: Supplementary file 3 — jp4c00503_si_003.zip [file jp4c00503_si_003.zip › rep/9_ab42_dimer_3_FINAL2.pdb]

CRYST1   64.800   68.964   72.397  90.00  90.00  90.00               1
ATOM      1  N   ASP     1      46.274  43.212  14.052  1.00  0.00           N  
ATOM      2  H1  ASP     1      46.033  44.219  14.036  1.00  0.00           H  
ATOM      3  H2  ASP     1      46.304  42.684  13.161  1.00  0.00           H  
ATOM      4  H3  ASP     1      47.220  43.097  14.457  1.00  0.00           H  
ATOM      5  CA  ASP     1      45.287  42.550  14.950  1.00  0.00           C  
ATOM      6  HA  ASP     1      44.316  42.758  14.505  1.00  0.00           H  
ATOM      7  CB  ASP     1      45.381  40.990  15.118  1.00  0.00           C  
ATOM      8  HB2 ASP     1      44.677  40.685  15.890  1.00  0.00           H  
ATOM      9  HB3 ASP     1      45.082  40.548  14.170  1.00  0.00           H  
ATOM     10  CG  ASP     1      46.766  40.594  15.398  1.00  0.00           C  
ATOM     11  OD1 ASP     1      47.217  40.834  16.548  1.00  0.00           O  
ATOM     12  OD2 ASP     1      47.478  40.167  14.493  1.00  0.00           O  
ATOM     13  C   ASP     1      45.291  43.230  16.345  1.00  0.00           C  
ATOM     14  O   ASP     1      46.311  43.722  16.746  1.00  0.00           O  
ATOM     15  N   ALA     2      44.147  43.118  17.021  1.00  0.00           N  
ATOM     16  H   ALA     2      43.325  42.733  16.576  1.00  0.00           H  
ATOM     17  CA  ALA     2      44.063  43.638  18.398  1.00  0.00           C  
ATOM     18  HA  ALA     2      44.954  43.337  18.943  1.00  0.00           H  
ATOM     19  CB  ALA     2      44.103  45.155  18.475  1.00  0.00           C  
ATOM     20  HB1 ALA     2      43.148  45.593  18.193  1.00  0.00           H  
ATOM     21  HB2 ALA     2      44.232  45.402  19.527  1.00  0.00           H  
ATOM     22  HB3 ALA     2      44.910  45.576  17.879  1.00  0.00           H  
ATOM     23  C   ALA     2      42.892  42.957  19.085  1.00  0.00           C  
ATOM     24  O   ALA     2      41.868  43.602  19.406  1.00  0.00           O  
ATOM     25  N   GLU     3      42.992  41.612  19.349  1.00  0.00           N  
ATOM     26  H   GLU     3      43.889  41.179  19.176  1.00  0.00           H  
ATOM     27  CA  GLU     3      42.014  40.734  20.083  1.00  0.00           C  
ATOM     28  HA  GLU     3      41.043  40.798  19.598  1.00  0.00           H  
ATOM     29  CB  GLU     3      42.457  39.279  19.995  1.00  0.00           C  
ATOM     30  HB2 GLU     3      42.276  38.897  18.992  1.00  0.00           H  
ATOM     31  HB3 GLU     3      43.509  39.264  20.276  1.00  0.00           H  
ATOM     32  CG  GLU     3      41.643  38.425  20.924  1.00  0.00           C  
ATOM     33  HG2 GLU     3      42.078  37.428  20.874  1.00  0.00           H  
ATOM     34  HG3 GLU     3      41.741  38.750  21.957  1.00  0.00           H  
ATOM     35  CD  GLU     3      40.129  38.402  20.489  1.00  0.00           C  
ATOM     36  OE1 GLU     3      39.342  39.118  21.111  1.00  0.00           O  
ATOM     37  OE2 GLU     3      39.802  37.636  19.511  1.00  0.00           O  
ATOM     38  C   GLU     3      42.022  41.327  21.479  1.00  0.00           C  
ATOM     39  O   GLU     3      43.063  41.572  22.069  1.00  0.00           O  
ATOM     40  N   PHE     4      40.831  41.429  22.085  1.00  0.00           N  
ATOM     41  H   PHE     4      40.058  41.005  21.589  1.00  0.00           H  
ATOM     42  CA  PHE     4      40.536  42.142  23.275  1.00  0.00           C  
ATOM     43  HA  PHE     4      41.396  42.531  23.814  1.00  0.00           H  
ATOM     44  CB  PHE     4      39.605  43.394  23.004  1.00  0.00           C  
ATOM     45  HB2 PHE     4      39.769  44.124  23.794  1.00  0.00           H  
ATOM     46  HB3 PHE     4      40.087  43.919  22.181  1.00  0.00           H  
ATOM     47  CG  PHE     4      38.102  43.053  22.878  1.00  0.00           C  
ATOM     48  CD1 PHE     4      37.520  42.827  21.641  1.00  0.00           C  
ATOM     49  HD1 PHE     4      37.957  42.914  20.653  1.00  0.00           H  
ATOM     50  CE1 PHE     4      36.173  42.523  21.617  1.00  0.00           C  
ATOM     51  HE1 PHE     4      35.734  42.457  20.629  1.00  0.00           H  
ATOM     52  CZ  PHE     4      35.453  42.365  22.795  1.00  0.00           C  
ATOM     53  HZ  PHE     4      34.487  41.879  22.736  1.00  0.00           H  
ATOM     54  CE2 PHE     4      36.030  42.574  24.017  1.00  0.00           C  
ATOM     55  HE2 PHE     4      35.477  42.388  24.929  1.00  0.00           H  
ATOM     56  CD2 PHE     4      37.320  42.912  24.128  1.00  0.00           C  
ATOM     57  HD2 PHE     4      37.788  42.954  25.105  1.00  0.00           H  
ATOM     58  C   PHE     4      39.942  41.284  24.320  1.00  0.00           C  
ATOM     59  O   PHE     4      40.031  41.559  25.535  1.00  0.00           O  
ATOM     60  N   ARG     5      39.233  40.117  23.919  1.00  0.00           N  
ATOM     61  H   ARG     5      39.068  39.884  22.949  1.00  0.00           H  
ATOM     62  CA  ARG     5      38.617  39.321  24.983  1.00  0.00           C  
ATOM     63  HA  ARG     5      38.255  39.990  25.761  1.00  0.00           H  
ATOM     64  CB  ARG     5      37.517  38.380  24.336  1.00  0.00           C  
ATOM     65  HB2 ARG     5      38.061  37.823  23.576  1.00  0.00           H  
ATOM     66  HB3 ARG     5      37.136  37.813  25.183  1.00  0.00           H  
ATOM     67  CG  ARG     5      36.366  39.225  23.801  1.00  0.00           C  
ATOM     68  HG2 ARG     5      36.193  40.046  24.494  1.00  0.00           H  
ATOM     69  HG3 ARG     5      36.678  39.711  22.879  1.00  0.00           H  
ATOM     70  CD  ARG     5      35.189  38.410  23.482  1.00  0.00           C  
ATOM     71  HD2 ARG     5      35.419  37.641  22.748  1.00  0.00           H  
ATOM     72  HD3 ARG     5      34.821  37.946  24.394  1.00  0.00           H  
ATOM     73  NE  ARG     5      34.002  39.144  23.120  1.00  0.00           N  
ATOM     74  HE  ARG     5      33.514  39.405  23.978  1.00  0.00           H  
ATOM     75  CZ  ARG     5      33.201  39.028  22.054  1.00  0.00           C  
ATOM     76  NH1 ARG     5      33.699  38.418  20.985  1.00  0.00           N  
ATOM     77 HH11 ARG     5      34.701  38.224  21.014  1.00  0.00           H  
ATOM     78 HH12 ARG     5      33.205  38.297  20.100  1.00  0.00           H  
ATOM     79  NH2 ARG     5      31.963  39.449  22.094  1.00  0.00           N  
ATOM     80 HH21 ARG     5      31.652  40.090  22.825  1.00  0.00           H  
ATOM     81 HH22 ARG     5      31.402  39.362  21.244  1.00  0.00           H  
ATOM     82  C   ARG     5      39.769  38.438  25.561  1.00  0.00           C  
ATOM     83  O   ARG     5      40.769  38.123  24.915  1.00  0.00           O  
ATOM     84  N   HID     6      39.588  38.119  26.852  1.00  0.00           N  
ATOM     85  H   HID     6      38.788  38.473  27.359  1.00  0.00           H  
ATOM     86  CA  HID     6      40.604  37.579  27.748  1.00  0.00           C  
ATOM     87  HA  HID     6      41.035  36.686  27.301  1.00  0.00           H  
ATOM     88  CB  HID     6      41.591  38.651  28.111  1.00  0.00           C  
ATOM     89  HB2 HID     6      42.465  38.207  28.584  1.00  0.00           H  
ATOM     90  HB3 HID     6      41.934  38.882  27.105  1.00  0.00           H  
ATOM     91  CG  HID     6      40.973  39.827  28.794  1.00  0.00           C  
ATOM     92  ND1 HID     6      40.123  40.749  28.151  1.00  0.00           N  
ATOM     93  HD1 HID     6      40.061  40.868  27.134  1.00  0.00           H  
ATOM     94  CE1 HID     6      39.800  41.688  29.098  1.00  0.00           C  
ATOM     95  HE1 HID     6      39.309  42.621  28.871  1.00  0.00           H  
ATOM     96  NE2 HID     6      40.465  41.422  30.245  1.00  0.00           N  
ATOM     97  CD2 HID     6      41.136  40.256  30.076  1.00  0.00           C  
ATOM     98  HD2 HID     6      41.692  39.783  30.884  1.00  0.00           H  
ATOM     99  C   HID     6      39.836  37.146  29.033  1.00  0.00           C  
ATOM    100  O   HID     6      38.664  37.373  29.266  1.00  0.00           O  
ATOM    101  N   ASP     7      40.677  36.473  29.948  1.00  0.00           N  
ATOM    102  H   ASP     7      41.591  36.168  29.640  1.00  0.00           H  
ATOM    103  CA  ASP     7      40.208  35.940  31.181  1.00  0.00           C  
ATOM    104  HA  ASP     7      39.231  36.310  31.481  1.00  0.00           H  
ATOM    105  CB  ASP     7      39.959  34.459  31.061  1.00  0.00           C  
ATOM    106  HB2 ASP     7      39.231  34.073  31.772  1.00  0.00           H  
ATOM    107  HB3 ASP     7      39.349  34.404  30.162  1.00  0.00           H  
ATOM    108  CG  ASP     7      41.131  33.469  30.838  1.00  0.00           C  
ATOM    109  OD1 ASP     7      40.828  32.258  30.769  1.00  0.00           O  
ATOM    110  OD2 ASP     7      42.315  33.921  30.556  1.00  0.00           O  
ATOM    111  C   ASP     7      41.225  36.285  32.346  1.00  0.00           C  
ATOM    112  O   ASP     7      41.006  35.994  33.529  1.00  0.00           O  
ATOM    113  N   SER     8      42.337  36.863  31.949  1.00  0.00           N  
ATOM    114  H   SER     8      42.456  37.068  30.966  1.00  0.00           H  
ATOM    115  CA  SER     8      43.420  37.257  32.791  1.00  0.00           C  
ATOM    116  HA  SER     8      43.117  37.685  33.745  1.00  0.00           H  
ATOM    117  CB  SER     8      44.306  35.972  33.017  1.00  0.00           C  
ATOM    118  HB2 SER     8      45.265  36.288  33.421  1.00  0.00           H  
ATOM    119  HB3 SER     8      43.794  35.312  33.714  1.00  0.00           H  
ATOM    120  OG  SER     8      44.572  35.177  31.847  1.00  0.00           O  
ATOM    121  HG  SER     8      43.753  34.954  31.378  1.00  0.00           H  
ATOM    122  C   SER     8      44.226  38.391  32.037  1.00  0.00           C  
ATOM    123  O   SER     8      44.046  38.676  30.852  1.00  0.00           O  
ATOM    124  N   GLY     9      45.264  38.948  32.766  1.00  0.00           N  
ATOM    125  H   GLY     9      45.451  38.807  33.750  1.00  0.00           H  
ATOM    126  CA  GLY     9      46.235  39.862  32.117  1.00  0.00           C  
ATOM    127  HA2 GLY     9      47.160  39.699  32.666  1.00  0.00           H  
ATOM    128  HA3 GLY     9      46.309  39.629  31.057  1.00  0.00           H  
ATOM    129  C   GLY     9      45.861  41.392  32.250  1.00  0.00           C  
ATOM    130  O   GLY     9      46.473  42.354  31.725  1.00  0.00           O  
ATOM    131  N   TYR    10      44.689  41.695  32.955  1.00  0.00           N  
ATOM    132  H   TYR    10      43.974  40.981  32.985  1.00  0.00           H  
ATOM    133  CA  TYR    10      44.169  43.151  33.040  1.00  0.00           C  
ATOM    134  HA  TYR    10      44.228  43.608  32.054  1.00  0.00           H  
ATOM    135  CB  TYR    10      42.727  43.061  33.511  1.00  0.00           C  
ATOM    136  HB2 TYR    10      42.533  44.026  33.975  1.00  0.00           H  
ATOM    137  HB3 TYR    10      42.168  42.894  32.593  1.00  0.00           H  
ATOM    138  CG  TYR    10      42.466  41.881  34.363  1.00  0.00           C  
ATOM    139  CD1 TYR    10      41.546  40.898  34.011  1.00  0.00           C  
ATOM    140  HD1 TYR    10      41.015  40.926  33.068  1.00  0.00           H  
ATOM    141  CE1 TYR    10      41.495  39.721  34.719  1.00  0.00           C  
ATOM    142  HE1 TYR    10      40.926  38.909  34.283  1.00  0.00           H  
ATOM    143  CZ  TYR    10      42.058  39.654  35.957  1.00  0.00           C  
ATOM    144  OH  TYR    10      41.796  38.524  36.605  1.00  0.00           O  
ATOM    145  HH  TYR    10      42.108  38.584  37.520  1.00  0.00           H  
ATOM    146  CE2 TYR    10      42.862  40.663  36.482  1.00  0.00           C  
ATOM    147  HE2 TYR    10      43.361  40.559  37.438  1.00  0.00           H  
ATOM    148  CD2 TYR    10      42.990  41.800  35.631  1.00  0.00           C  
ATOM    149  HD2 TYR    10      43.575  42.626  36.017  1.00  0.00           H  
ATOM    150  C   TYR    10      45.095  43.921  34.060  1.00  0.00           C  
ATOM    151  O   TYR    10      44.938  45.130  34.190  1.00  0.00           O  
ATOM    152  N   GLU    11      46.092  43.230  34.714  1.00  0.00           N  
ATOM    153  H   GLU    11      46.188  42.223  34.708  1.00  0.00           H  
ATOM    154  CA  GLU    11      46.978  44.030  35.475  1.00  0.00           C  
ATOM    155  HA  GLU    11      46.493  44.718  36.163  1.00  0.00           H  
ATOM    156  CB  GLU    11      47.715  43.215  36.632  1.00  0.00           C  
ATOM    157  HB2 GLU    11      48.551  42.673  36.194  1.00  0.00           H  
ATOM    158  HB3 GLU    11      48.166  43.907  37.340  1.00  0.00           H  
ATOM    159  CG  GLU    11      46.778  42.363  37.498  1.00  0.00           C  
ATOM    160  HG2 GLU    11      47.221  42.386  38.491  1.00  0.00           H  
ATOM    161  HG3 GLU    11      45.813  42.861  37.575  1.00  0.00           H  
ATOM    162  CD  GLU    11      46.707  40.891  37.038  1.00  0.00           C  
ATOM    163  OE1 GLU    11      46.792  40.575  35.820  1.00  0.00           O  
ATOM    164  OE2 GLU    11      46.480  40.028  37.935  1.00  0.00           O  
ATOM    165  C   GLU    11      47.979  44.813  34.553  1.00  0.00           C  
ATOM    166  O   GLU    11      48.546  45.856  34.937  1.00  0.00           O  
ATOM    167  N   VAL    12      48.240  44.343  33.269  1.00  0.00           N  
ATOM    168  H   VAL    12      47.750  43.498  33.008  1.00  0.00           H  
ATOM    169  CA  VAL    12      49.358  44.868  32.443  1.00  0.00           C  
ATOM    170  HA  VAL    12      49.731  45.781  32.901  1.00  0.00           H  
ATOM    171  CB  VAL    12      50.393  43.851  32.276  1.00  0.00           C  
ATOM    172  HB  VAL    12      49.983  43.001  31.734  1.00  0.00           H  
ATOM    173  CG1 VAL    12      51.516  44.437  31.425  1.00  0.00           C  
ATOM    174 HG11 VAL    12      52.457  43.912  31.576  1.00  0.00           H  
ATOM    175 HG12 VAL    12      51.199  44.443  30.384  1.00  0.00           H  
ATOM    176 HG13 VAL    12      51.568  45.500  31.654  1.00  0.00           H  
ATOM    177  CG2 VAL    12      51.032  43.312  33.585  1.00  0.00           C  
ATOM    178 HG21 VAL    12      51.621  44.114  34.025  1.00  0.00           H  
ATOM    179 HG22 VAL    12      50.264  43.002  34.290  1.00  0.00           H  
ATOM    180 HG23 VAL    12      51.751  42.575  33.231  1.00  0.00           H  
ATOM    181  C   VAL    12      48.779  45.333  31.038  1.00  0.00           C  
ATOM    182  O   VAL    12      49.163  46.391  30.481  1.00  0.00           O  
ATOM    183  N   HID    13      47.759  44.645  30.506  1.00  0.00           N  
ATOM    184  H   HID    13      47.427  43.804  30.958  1.00  0.00           H  
ATOM    185  CA  HID    13      47.198  44.910  29.177  1.00  0.00           C  
ATOM    186  HA  HID    13      47.826  45.638  28.669  1.00  0.00           H  
ATOM    187  CB  HID    13      47.049  43.662  28.446  1.00  0.00           C  
ATOM    188  HB2 HID    13      46.226  43.140  28.929  1.00  0.00           H  
ATOM    189  HB3 HID    13      46.826  43.875  27.403  1.00  0.00           H  
ATOM    190  CG  HID    13      48.234  42.772  28.306  1.00  0.00           C  
ATOM    191  ND1 HID    13      49.168  42.780  27.317  1.00  0.00           N  
ATOM    192  HD1 HID    13      49.208  43.438  26.531  1.00  0.00           H  
ATOM    193  CE1 HID    13      50.085  41.828  27.585  1.00  0.00           C  
ATOM    194  HE1 HID    13      50.997  41.642  27.041  1.00  0.00           H  
ATOM    195  NE2 HID    13      49.765  41.136  28.655  1.00  0.00           N  
ATOM    196  CD2 HID    13      48.614  41.751  29.135  1.00  0.00           C  
ATOM    197  HD2 HID    13      48.007  41.504  30.004  1.00  0.00           H  
ATOM    198  C   HID    13      45.868  45.584  29.419  1.00  0.00           C  
ATOM    199  O   HID    13      44.829  45.129  28.930  1.00  0.00           O  
ATOM    200  N   HID    14      45.845  46.598  30.299  1.00  0.00           N  
ATOM    201  H   HID    14      46.613  47.235  30.461  1.00  0.00           H  
ATOM    202  CA  HID    14      44.699  47.049  31.112  1.00  0.00           C  
ATOM    203  HA  HID    14      44.200  46.148  31.461  1.00  0.00           H  
ATOM    204  CB  HID    14      45.164  47.933  32.281  1.00  0.00           C  
ATOM    205  HB2 HID    14      44.330  48.323  32.860  1.00  0.00           H  
ATOM    206  HB3 HID    14      45.691  47.283  32.976  1.00  0.00           H  
ATOM    207  CG  HID    14      46.090  49.091  31.774  1.00  0.00           C  
ATOM    208  ND1 HID    14      45.668  50.322  31.456  1.00  0.00           N  
ATOM    209  HD1 HID    14      44.691  50.635  31.434  1.00  0.00           H  
ATOM    210  CE1 HID    14      46.734  50.948  30.987  1.00  0.00           C  
ATOM    211  HE1 HID    14      46.677  51.993  30.725  1.00  0.00           H  
ATOM    212  NE2 HID    14      47.811  50.204  30.949  1.00  0.00           N  
ATOM    213  CD2 HID    14      47.480  49.003  31.525  1.00  0.00           C  
ATOM    214  HD2 HID    14      48.157  48.181  31.755  1.00  0.00           H  
ATOM    215  C   HID    14      43.769  47.881  30.188  1.00  0.00           C  
ATOM    216  O   HID    14      42.560  47.984  30.448  1.00  0.00           O  
ATOM    217  N   GLN    15      44.319  48.570  29.152  1.00  0.00           N  
ATOM    218  H   GLN    15      45.311  48.515  28.963  1.00  0.00           H  
ATOM    219  CA  GLN    15      43.437  49.155  28.184  1.00  0.00           C  
ATOM    220  HA  GLN    15      42.849  49.797  28.836  1.00  0.00           H  
ATOM    221  CB  GLN    15      44.292  50.072  27.317  1.00  0.00           C  
ATOM    222  HB2 GLN    15      44.979  50.636  27.945  1.00  0.00           H  
ATOM    223  HB3 GLN    15      44.932  49.575  26.590  1.00  0.00           H  
ATOM    224  CG  GLN    15      43.442  51.093  26.544  1.00  0.00           C  
ATOM    225  HG2 GLN    15      44.100  51.710  25.935  1.00  0.00           H  
ATOM    226  HG3 GLN    15      42.717  50.581  25.915  1.00  0.00           H  
ATOM    227  CD  GLN    15      42.649  52.033  27.364  1.00  0.00           C  
ATOM    228  OE1 GLN    15      42.931  52.320  28.546  1.00  0.00           O  
ATOM    229  NE2 GLN    15      41.763  52.711  26.698  1.00  0.00           N  
ATOM    230 HE21 GLN    15      41.064  53.282  27.153  1.00  0.00           H  
ATOM    231 HE22 GLN    15      41.574  52.403  25.754  1.00  0.00           H  
ATOM    232  C   GLN    15      42.527  48.192  27.452  1.00  0.00           C  
ATOM    233  O   GLN    15      41.473  48.529  26.934  1.00  0.00           O  
ATOM    234  N   LYS    16      42.852  46.852  27.455  1.00  0.00           N  
ATOM    235  H   LYS    16      43.740  46.469  27.751  1.00  0.00           H  
ATOM    236  CA  LYS    16      41.944  45.890  26.794  1.00  0.00           C  
ATOM    237  HA  LYS    16      41.729  46.254  25.792  1.00  0.00           H  
ATOM    238  CB  LYS    16      42.431  44.477  26.714  1.00  0.00           C  
ATOM    239  HB2 LYS    16      42.605  44.120  27.727  1.00  0.00           H  
ATOM    240  HB3 LYS    16      41.705  43.809  26.255  1.00  0.00           H  
ATOM    241  CG  LYS    16      43.753  44.291  25.935  1.00  0.00           C  
ATOM    242  HG2 LYS    16      43.639  44.731  24.947  1.00  0.00           H  
ATOM    243  HG3 LYS    16      44.578  44.817  26.413  1.00  0.00           H  
ATOM    244  CD  LYS    16      44.131  42.799  25.995  1.00  0.00           C  
ATOM    245  HD2 LYS    16      44.428  42.604  27.024  1.00  0.00           H  
ATOM    246  HD3 LYS    16      43.269  42.170  25.781  1.00  0.00           H  
ATOM    247  CE  LYS    16      45.339  42.382  25.123  1.00  0.00           C  
ATOM    248  HE2 LYS    16      45.074  42.408  24.069  1.00  0.00           H  
ATOM    249  HE3 LYS    16      46.138  43.109  25.245  1.00  0.00           H  
ATOM    250  NZ  LYS    16      45.999  41.080  25.573  1.00  0.00           N  
ATOM    251  HZ1 LYS    16      46.951  41.085  25.165  1.00  0.00           H  
ATOM    252  HZ2 LYS    16      46.023  40.994  26.605  1.00  0.00           H  
ATOM    253  HZ3 LYS    16      45.391  40.299  25.269  1.00  0.00           H  
ATOM    254  C   LYS    16      40.616  45.997  27.563  1.00  0.00           C  
ATOM    255  O   LYS    16      39.547  45.862  26.953  1.00  0.00           O  
ATOM    256  N   LEU    17      40.611  45.830  28.976  1.00  0.00           N  
ATOM    257  H   LEU    17      41.500  46.018  29.420  1.00  0.00           H  
ATOM    258  CA  LEU    17      39.562  45.827  29.904  1.00  0.00           C  
ATOM    259  HA  LEU    17      39.124  44.839  29.778  1.00  0.00           H  
ATOM    260  CB  LEU    17      40.148  45.864  31.265  1.00  0.00           C  
ATOM    261  HB2 LEU    17      41.030  45.227  31.291  1.00  0.00           H  
ATOM    262  HB3 LEU    17      40.482  46.899  31.281  1.00  0.00           H  
ATOM    263  CG  LEU    17      39.260  45.688  32.541  1.00  0.00           C  
ATOM    264  HG  LEU    17      38.231  45.952  32.302  1.00  0.00           H  
ATOM    265  CD1 LEU    17      39.234  44.204  32.959  1.00  0.00           C  
ATOM    266 HD11 LEU    17      40.174  43.788  33.316  1.00  0.00           H  
ATOM    267 HD12 LEU    17      38.513  44.197  33.774  1.00  0.00           H  
ATOM    268 HD13 LEU    17      38.778  43.630  32.154  1.00  0.00           H  
ATOM    269  CD2 LEU    17      39.761  46.554  33.748  1.00  0.00           C  
ATOM    270 HD21 LEU    17      39.608  47.612  33.547  1.00  0.00           H  
ATOM    271 HD22 LEU    17      39.208  46.345  34.662  1.00  0.00           H  
ATOM    272 HD23 LEU    17      40.793  46.386  34.050  1.00  0.00           H  
ATOM    273  C   LEU    17      38.539  46.939  29.634  1.00  0.00           C  
ATOM    274  O   LEU    17      37.458  46.636  30.152  1.00  0.00           O  
ATOM    275  N   VAL    18      38.802  48.056  28.867  1.00  0.00           N  
ATOM    276  H   VAL    18      39.744  48.310  28.603  1.00  0.00           H  
ATOM    277  CA  VAL    18      37.822  48.940  28.430  1.00  0.00           C  
ATOM    278  HA  VAL    18      37.257  49.348  29.265  1.00  0.00           H  
ATOM    279  CB  VAL    18      38.412  50.157  27.648  1.00  0.00           C  
ATOM    280  HB  VAL    18      39.087  49.766  26.889  1.00  0.00           H  
ATOM    281  CG1 VAL    18      37.389  51.010  26.928  1.00  0.00           C  
ATOM    282 HG11 VAL    18      37.976  51.904  26.731  1.00  0.00           H  
ATOM    283 HG12 VAL    18      37.014  50.499  26.043  1.00  0.00           H  
ATOM    284 HG13 VAL    18      36.566  51.349  27.555  1.00  0.00           H  
ATOM    285  CG2 VAL    18      39.095  50.927  28.685  1.00  0.00           C  
ATOM    286 HG21 VAL    18      39.663  51.764  28.284  1.00  0.00           H  
ATOM    287 HG22 VAL    18      38.448  51.192  29.518  1.00  0.00           H  
ATOM    288 HG23 VAL    18      39.962  50.374  29.042  1.00  0.00           H  
ATOM    289  C   VAL    18      36.770  48.350  27.603  1.00  0.00           C  
ATOM    290  O   VAL    18      35.589  48.519  27.949  1.00  0.00           O  
ATOM    291  N   PHE    19      37.141  47.538  26.641  1.00  0.00           N  
ATOM    292  H   PHE    19      38.127  47.446  26.436  1.00  0.00           H  
ATOM    293  CA  PHE    19      36.186  46.814  25.746  1.00  0.00           C  
ATOM    294  HA  PHE    19      35.347  47.498  25.638  1.00  0.00           H  
ATOM    295  CB  PHE    19      36.858  46.504  24.426  1.00  0.00           C  
ATOM    296  HB2 PHE    19      37.572  45.717  24.659  1.00  0.00           H  
ATOM    297  HB3 PHE    19      36.229  46.063  23.655  1.00  0.00           H  
ATOM    298  CG  PHE    19      37.523  47.733  23.954  1.00  0.00           C  
ATOM    299  CD1 PHE    19      36.813  48.718  23.269  1.00  0.00           C  
ATOM    300  HD1 PHE    19      35.783  48.459  23.054  1.00  0.00           H  
ATOM    301  CE1 PHE    19      37.488  49.824  22.785  1.00  0.00           C  
ATOM    302  HE1 PHE    19      36.914  50.592  22.280  1.00  0.00           H  
ATOM    303  CZ  PHE    19      38.823  50.053  22.948  1.00  0.00           C  
ATOM    304  HZ  PHE    19      39.219  51.027  22.684  1.00  0.00           H  
ATOM    305  CE2 PHE    19      39.572  49.058  23.591  1.00  0.00           C  
ATOM    306  HE2 PHE    19      40.644  49.174  23.689  1.00  0.00           H  
ATOM    307  CD2 PHE    19      38.889  47.943  24.115  1.00  0.00           C  
ATOM    308  HD2 PHE    19      39.581  47.191  24.475  1.00  0.00           H  
ATOM    309  C   PHE    19      35.625  45.555  26.475  1.00  0.00           C  
ATOM    310  O   PHE    19      34.534  45.158  26.135  1.00  0.00           O  
ATOM    311  N   PHE    20      36.291  45.017  27.593  1.00  0.00           N  
ATOM    312  H   PHE    20      37.217  45.371  27.788  1.00  0.00           H  
ATOM    313  CA  PHE    20      35.748  43.856  28.291  1.00  0.00           C  
ATOM    314  HA  PHE    20      35.398  43.049  27.652  1.00  0.00           H  
ATOM    315  CB  PHE    20      36.675  43.305  29.327  1.00  0.00           C  
ATOM    316  HB2 PHE    20      37.357  42.724  28.710  1.00  0.00           H  
ATOM    317  HB3 PHE    20      37.111  44.132  29.883  1.00  0.00           H  
ATOM    318  CG  PHE    20      36.047  42.410  30.309  1.00  0.00           C  
ATOM    319  CD1 PHE    20      35.655  42.818  31.566  1.00  0.00           C  
ATOM    320  HD1 PHE    20      35.765  43.870  31.803  1.00  0.00           H  
ATOM    321  CE1 PHE    20      34.785  41.972  32.317  1.00  0.00           C  
ATOM    322  HE1 PHE    20      34.300  42.420  33.176  1.00  0.00           H  
ATOM    323  CZ  PHE    20      34.508  40.647  31.874  1.00  0.00           C  
ATOM    324  HZ  PHE    20      33.778  40.026  32.380  1.00  0.00           H  
ATOM    325  CE2 PHE    20      34.966  40.234  30.628  1.00  0.00           C  
ATOM    326  HE2 PHE    20      34.671  39.280  30.206  1.00  0.00           H  
ATOM    327  CD2 PHE    20      35.743  41.090  29.888  1.00  0.00           C  
ATOM    328  HD2 PHE    20      36.219  40.741  28.979  1.00  0.00           H  
ATOM    329  C   PHE    20      34.485  44.321  29.004  1.00  0.00           C  
ATOM    330  O   PHE    20      33.476  43.630  28.930  1.00  0.00           O  
ATOM    331  N   ALA    21      34.517  45.520  29.653  1.00  0.00           N  
ATOM    332  H   ALA    21      35.387  46.027  29.745  1.00  0.00           H  
ATOM    333  CA  ALA    21      33.363  46.056  30.287  1.00  0.00           C  
ATOM    334  HA  ALA    21      32.898  45.262  30.868  1.00  0.00           H  
ATOM    335  CB  ALA    21      33.815  47.272  31.173  1.00  0.00           C  
ATOM    336  HB1 ALA    21      32.886  47.489  31.697  1.00  0.00           H  
ATOM    337  HB2 ALA    21      34.688  46.936  31.730  1.00  0.00           H  
ATOM    338  HB3 ALA    21      34.195  48.105  30.585  1.00  0.00           H  
ATOM    339  C   ALA    21      32.279  46.510  29.366  1.00  0.00           C  
ATOM    340  O   ALA    21      31.149  46.575  29.809  1.00  0.00           O  
ATOM    341  N   GLU    22      32.656  46.784  28.118  1.00  0.00           N  
ATOM    342  H   GLU    22      33.651  46.882  27.969  1.00  0.00           H  
ATOM    343  CA  GLU    22      31.676  47.153  27.050  1.00  0.00           C  
ATOM    344  HA  GLU    22      30.974  47.843  27.512  1.00  0.00           H  
ATOM    345  CB  GLU    22      32.427  47.855  25.898  1.00  0.00           C  
ATOM    346  HB2 GLU    22      32.987  48.691  26.312  1.00  0.00           H  
ATOM    347  HB3 GLU    22      33.053  47.181  25.316  1.00  0.00           H  
ATOM    348  CG  GLU    22      31.465  48.462  24.801  1.00  0.00           C  
ATOM    349  HG2 GLU    22      31.989  48.861  23.934  1.00  0.00           H  
ATOM    350  HG3 GLU    22      30.808  47.653  24.490  1.00  0.00           H  
ATOM    351  CD  GLU    22      30.587  49.606  25.260  1.00  0.00           C  
ATOM    352  OE1 GLU    22      29.388  49.661  25.014  1.00  0.00           O  
ATOM    353  OE2 GLU    22      30.995  50.540  26.014  1.00  0.00           O  
ATOM    354  C   GLU    22      30.942  45.824  26.507  1.00  0.00           C  
ATOM    355  O   GLU    22      29.779  45.789  26.060  1.00  0.00           O  
ATOM    356  N   ASP    23      31.718  44.716  26.552  1.00  0.00           N  
ATOM    357  H   ASP    23      32.641  44.779  26.960  1.00  0.00           H  
ATOM    358  CA  ASP    23      31.180  43.479  26.103  1.00  0.00           C  
ATOM    359  HA  ASP    23      30.704  43.663  25.143  1.00  0.00           H  
ATOM    360  CB  ASP    23      32.344  42.558  25.715  1.00  0.00           C  
ATOM    361  HB2 ASP    23      33.028  42.995  24.990  1.00  0.00           H  
ATOM    362  HB3 ASP    23      32.932  42.230  26.570  1.00  0.00           H  
ATOM    363  CG  ASP    23      31.863  41.327  24.878  1.00  0.00           C  
ATOM    364  OD1 ASP    23      31.053  41.460  23.930  1.00  0.00           O  
ATOM    365  OD2 ASP    23      32.301  40.181  25.075  1.00  0.00           O  
ATOM    366  C   ASP    23      30.250  42.774  27.167  1.00  0.00           C  
ATOM    367  O   ASP    23      29.265  42.101  26.768  1.00  0.00           O  
ATOM    368  N   VAL    24      30.731  42.749  28.428  1.00  0.00           N  
ATOM    369  H   VAL    24      31.667  43.041  28.677  1.00  0.00           H  
ATOM    370  CA  VAL    24      29.892  42.131  29.481  1.00  0.00           C  
ATOM    371  HA  VAL    24      29.368  41.284  29.044  1.00  0.00           H  
ATOM    372  CB  VAL    24      30.570  41.548  30.788  1.00  0.00           C  
ATOM    373  HB  VAL    24      29.802  41.195  31.474  1.00  0.00           H  
ATOM    374  CG1 VAL    24      31.511  40.397  30.408  1.00  0.00           C  
ATOM    375 HG11 VAL    24      31.914  39.866  31.268  1.00  0.00           H  
ATOM    376 HG12 VAL    24      30.934  39.624  29.904  1.00  0.00           H  
ATOM    377 HG13 VAL    24      32.278  40.735  29.715  1.00  0.00           H  
ATOM    378  CG2 VAL    24      31.344  42.672  31.581  1.00  0.00           C  
ATOM    379 HG21 VAL    24      32.131  42.968  30.891  1.00  0.00           H  
ATOM    380 HG22 VAL    24      30.735  43.543  31.817  1.00  0.00           H  
ATOM    381 HG23 VAL    24      31.740  42.095  32.414  1.00  0.00           H  
ATOM    382  C   VAL    24      28.777  43.131  29.674  1.00  0.00           C  
ATOM    383  O   VAL    24      27.611  42.750  29.984  1.00  0.00           O  
ATOM    384  N   GLY    25      28.977  44.423  29.336  1.00  0.00           N  
ATOM    385  H   GLY    25      29.894  44.808  29.152  1.00  0.00           H  
ATOM    386  CA  GLY    25      27.966  45.419  29.577  1.00  0.00           C  
ATOM    387  HA2 GLY    25      27.573  45.359  30.590  1.00  0.00           H  
ATOM    388  HA3 GLY    25      28.355  46.390  29.278  1.00  0.00           H  
ATOM    389  C   GLY    25      26.787  45.229  28.666  1.00  0.00           C  
ATOM    390  O   GLY    25      25.800  45.906  28.849  1.00  0.00           O  
ATOM    391  N   SER    26      26.887  44.356  27.594  1.00  0.00           N  
ATOM    392  H   SER    26      27.701  43.759  27.545  1.00  0.00           H  
ATOM    393  CA  SER    26      25.838  44.210  26.590  1.00  0.00           C  
ATOM    394  HA  SER    26      25.559  45.157  26.133  1.00  0.00           H  
ATOM    395  CB  SER    26      26.217  43.254  25.422  1.00  0.00           C  
ATOM    396  HB2 SER    26      27.172  43.540  24.989  1.00  0.00           H  
ATOM    397  HB3 SER    26      26.405  42.216  25.684  1.00  0.00           H  
ATOM    398  OG  SER    26      25.212  43.137  24.443  1.00  0.00           O  
ATOM    399  HG  SER    26      25.090  44.049  24.137  1.00  0.00           H  
ATOM    400  C   SER    26      24.589  43.576  27.256  1.00  0.00           C  
ATOM    401  O   SER    26      23.535  44.145  27.151  1.00  0.00           O  
ATOM    402  N   ASN    27      24.782  42.398  27.929  1.00  0.00           N  
ATOM    403  H   ASN    27      25.675  41.923  27.913  1.00  0.00           H  
ATOM    404  CA  ASN    27      23.601  41.630  28.320  1.00  0.00           C  
ATOM    405  HA  ASN    27      22.816  41.980  27.653  1.00  0.00           H  
ATOM    406  CB  ASN    27      23.821  40.147  28.111  1.00  0.00           C  
ATOM    407  HB2 ASN    27      24.707  39.791  28.632  1.00  0.00           H  
ATOM    408  HB3 ASN    27      22.975  39.635  28.567  1.00  0.00           H  
ATOM    409  CG  ASN    27      23.789  39.730  26.592  1.00  0.00           C  
ATOM    410  OD1 ASN    27      22.835  39.798  25.833  1.00  0.00           O  
ATOM    411  ND2 ASN    27      24.907  39.156  26.136  1.00  0.00           N  
ATOM    412 HD21 ASN    27      24.862  38.771  25.202  1.00  0.00           H  
ATOM    413 HD22 ASN    27      25.702  38.971  26.733  1.00  0.00           H  
ATOM    414  C   ASN    27      23.260  41.884  29.782  1.00  0.00           C  
ATOM    415  O   ASN    27      23.772  41.240  30.711  1.00  0.00           O  
ATOM    416  N   LYS    28      22.400  42.946  29.970  1.00  0.00           N  
ATOM    417  H   LYS    28      21.839  43.293  29.203  1.00  0.00           H  
ATOM    418  CA  LYS    28      22.585  43.775  31.249  1.00  0.00           C  
ATOM    419  HA  LYS    28      23.618  44.106  31.333  1.00  0.00           H  
ATOM    420  CB  LYS    28      21.763  45.094  31.188  1.00  0.00           C  
ATOM    421  HB2 LYS    28      20.781  44.766  30.853  1.00  0.00           H  
ATOM    422  HB3 LYS    28      21.747  45.559  32.172  1.00  0.00           H  
ATOM    423  CG  LYS    28      22.404  46.168  30.335  1.00  0.00           C  
ATOM    424  HG2 LYS    28      23.490  46.116  30.370  1.00  0.00           H  
ATOM    425  HG3 LYS    28      22.082  46.069  29.300  1.00  0.00           H  
ATOM    426  CD  LYS    28      21.991  47.533  30.740  1.00  0.00           C  
ATOM    427  HD2 LYS    28      20.942  47.544  30.449  1.00  0.00           H  
ATOM    428  HD3 LYS    28      22.015  47.613  31.825  1.00  0.00           H  
ATOM    429  CE  LYS    28      22.665  48.692  30.022  1.00  0.00           C  
ATOM    430  HE2 LYS    28      22.463  49.497  30.724  1.00  0.00           H  
ATOM    431  HE3 LYS    28      23.749  48.619  30.059  1.00  0.00           H  
ATOM    432  NZ  LYS    28      22.141  48.953  28.708  1.00  0.00           N  
ATOM    433  HZ1 LYS    28      21.152  49.254  28.782  1.00  0.00           H  
ATOM    434  HZ2 LYS    28      22.633  49.751  28.268  1.00  0.00           H  
ATOM    435  HZ3 LYS    28      22.415  48.130  28.143  1.00  0.00           H  
ATOM    436  C   LYS    28      22.149  43.040  32.449  1.00  0.00           C  
ATOM    437  O   LYS    28      22.679  43.238  33.522  1.00  0.00           O  
ATOM    438  N   GLY    29      21.294  41.995  32.233  1.00  0.00           N  
ATOM    439  H   GLY    29      21.013  41.680  31.314  1.00  0.00           H  
ATOM    440  CA  GLY    29      20.681  41.244  33.347  1.00  0.00           C  
ATOM    441  HA2 GLY    29      20.285  41.923  34.099  1.00  0.00           H  
ATOM    442  HA3 GLY    29      19.936  40.494  33.089  1.00  0.00           H  
ATOM    443  C   GLY    29      21.745  40.450  33.980  1.00  0.00           C  
ATOM    444  O   GLY    29      21.770  40.186  35.153  1.00  0.00           O  
ATOM    445  N   ALA    30      22.684  39.954  33.122  1.00  0.00           N  
ATOM    446  H   ALA    30      22.871  40.216  32.164  1.00  0.00           H  
ATOM    447  CA  ALA    30      23.734  39.072  33.700  1.00  0.00           C  
ATOM    448  HA  ALA    30      23.314  38.232  34.249  1.00  0.00           H  
ATOM    449  CB  ALA    30      24.509  38.569  32.522  1.00  0.00           C  
ATOM    450  HB1 ALA    30      24.979  39.314  31.883  1.00  0.00           H  
ATOM    451  HB2 ALA    30      25.327  37.916  32.820  1.00  0.00           H  
ATOM    452  HB3 ALA    30      23.795  38.151  31.816  1.00  0.00           H  
ATOM    453  C   ALA    30      24.787  39.821  34.555  1.00  0.00           C  
ATOM    454  O   ALA    30      25.459  39.158  35.306  1.00  0.00           O  
ATOM    455  N   ILE    31      24.893  41.178  34.473  1.00  0.00           N  
ATOM    456  H   ILE    31      24.192  41.737  34.005  1.00  0.00           H  
ATOM    457  CA  ILE    31      25.758  41.994  35.339  1.00  0.00           C  
ATOM    458  HA  ILE    31      26.340  41.258  35.887  1.00  0.00           H  
ATOM    459  CB  ILE    31      26.725  42.763  34.524  1.00  0.00           C  
ATOM    460  HB  ILE    31      27.239  43.468  35.174  1.00  0.00           H  
ATOM    461  CG2 ILE    31      27.751  41.801  33.899  1.00  0.00           C  
ATOM    462 HG21 ILE    31      27.328  41.159  33.129  1.00  0.00           H  
ATOM    463 HG22 ILE    31      28.527  42.370  33.391  1.00  0.00           H  
ATOM    464 HG23 ILE    31      28.311  41.277  34.671  1.00  0.00           H  
ATOM    465  CG1 ILE    31      26.068  43.703  33.497  1.00  0.00           C  
ATOM    466 HG12 ILE    31      25.825  43.078  32.640  1.00  0.00           H  
ATOM    467 HG13 ILE    31      25.054  43.959  33.798  1.00  0.00           H  
ATOM    468  CD1 ILE    31      26.895  44.965  33.225  1.00  0.00           C  
ATOM    469 HD11 ILE    31      26.477  45.589  32.438  1.00  0.00           H  
ATOM    470 HD12 ILE    31      26.993  45.516  34.157  1.00  0.00           H  
ATOM    471 HD13 ILE    31      27.884  44.670  32.880  1.00  0.00           H  
ATOM    472  C   ILE    31      24.958  42.879  36.391  1.00  0.00           C  
ATOM    473  O   ILE    31      25.570  43.616  37.177  1.00  0.00           O  
ATOM    474  N   ILE    32      23.605  42.726  36.398  1.00  0.00           N  
ATOM    475  H   ILE    32      23.197  41.944  35.903  1.00  0.00           H  
ATOM    476  CA  ILE    32      22.689  43.657  37.104  1.00  0.00           C  
ATOM    477  HA  ILE    32      21.742  43.655  36.569  1.00  0.00           H  
ATOM    478  CB  ILE    32      22.400  43.266  38.564  1.00  0.00           C  
ATOM    479  HB  ILE    32      21.662  43.988  38.908  1.00  0.00           H  
ATOM    480  CG2 ILE    32      21.863  41.819  38.572  1.00  0.00           C  
ATOM    481 HG21 ILE    32      21.205  41.735  39.434  1.00  0.00           H  
ATOM    482 HG22 ILE    32      21.224  41.601  37.719  1.00  0.00           H  
ATOM    483 HG23 ILE    32      22.630  41.047  38.545  1.00  0.00           H  
ATOM    484  CG1 ILE    32      23.616  43.360  39.508  1.00  0.00           C  
ATOM    485 HG12 ILE    32      24.303  42.550  39.273  1.00  0.00           H  
ATOM    486 HG13 ILE    32      24.156  44.246  39.181  1.00  0.00           H  
ATOM    487  CD1 ILE    32      23.147  43.432  40.933  1.00  0.00           C  
ATOM    488 HD11 ILE    32      22.542  42.590  41.265  1.00  0.00           H  
ATOM    489 HD12 ILE    32      23.983  43.715  41.569  1.00  0.00           H  
ATOM    490 HD13 ILE    32      22.457  44.271  41.004  1.00  0.00           H  
ATOM    491  C   ILE    32      23.117  45.130  36.787  1.00  0.00           C  
ATOM    492  O   ILE    32      22.976  46.118  37.550  1.00  0.00           O  
ATOM    493  N   GLY    33      23.634  45.374  35.558  1.00  0.00           N  
ATOM    494  H   GLY    33      23.587  44.692  34.813  1.00  0.00           H  
ATOM    495  CA  GLY    33      23.984  46.729  35.124  1.00  0.00           C  
ATOM    496  HA2 GLY    33      24.155  46.672  34.052  1.00  0.00           H  
ATOM    497  HA3 GLY    33      23.084  47.302  35.338  1.00  0.00           H  
ATOM    498  C   GLY    33      25.312  47.230  35.820  1.00  0.00           C  
ATOM    499  O   GLY    33      25.705  48.295  35.411  1.00  0.00           O  
ATOM    500  N   LEU    34      26.055  46.381  36.618  1.00  0.00           N  
ATOM    501  H   LEU    34      25.702  45.550  37.073  1.00  0.00           H  
ATOM    502  CA  LEU    34      27.229  47.037  37.254  1.00  0.00           C  
ATOM    503  HA  LEU    34      27.621  47.773  36.556  1.00  0.00           H  
ATOM    504  CB  LEU    34      26.772  47.877  38.440  1.00  0.00           C  
ATOM    505  HB2 LEU    34      27.706  48.167  38.917  1.00  0.00           H  
ATOM    506  HB3 LEU    34      26.201  48.747  38.122  1.00  0.00           H  
ATOM    507  CG  LEU    34      25.905  47.201  39.478  1.00  0.00           C  
ATOM    508  HG  LEU    34      24.881  47.128  39.115  1.00  0.00           H  
ATOM    509  CD1 LEU    34      26.358  45.764  39.894  1.00  0.00           C  
ATOM    510 HD11 LEU    34      25.709  45.433  40.702  1.00  0.00           H  
ATOM    511 HD12 LEU    34      26.217  45.094  39.048  1.00  0.00           H  
ATOM    512 HD13 LEU    34      27.410  45.743  40.170  1.00  0.00           H  
ATOM    513  CD2 LEU    34      25.837  47.956  40.751  1.00  0.00           C  
ATOM    514 HD21 LEU    34      26.805  48.292  41.117  1.00  0.00           H  
ATOM    515 HD22 LEU    34      25.230  48.841  40.573  1.00  0.00           H  
ATOM    516 HD23 LEU    34      25.365  47.355  41.527  1.00  0.00           H  
ATOM    517  C   LEU    34      28.489  46.138  37.538  1.00  0.00           C  
ATOM    518  O   LEU    34      29.494  46.621  37.915  1.00  0.00           O  
ATOM    519  N   MET    35      28.357  44.859  37.259  1.00  0.00           N  
ATOM    520  H   MET    35      27.512  44.352  37.034  1.00  0.00           H  
ATOM    521  CA  MET    35      29.455  43.909  37.566  1.00  0.00           C  
ATOM    522  HA  MET    35      30.061  44.375  38.340  1.00  0.00           H  
ATOM    523  CB  MET    35      28.784  42.637  38.132  1.00  0.00           C  
ATOM    524  HB2 MET    35      28.252  42.905  39.043  1.00  0.00           H  
ATOM    525  HB3 MET    35      28.071  42.195  37.439  1.00  0.00           H  
ATOM    526  CG  MET    35      29.761  41.502  38.450  1.00  0.00           C  
ATOM    527  HG2 MET    35      29.357  40.557  38.805  1.00  0.00           H  
ATOM    528  HG3 MET    35      30.146  41.182  37.485  1.00  0.00           H  
ATOM    529  SD  MET    35      31.213  42.004  39.300  1.00  0.00           S  
ATOM    530  CE  MET    35      31.747  40.337  39.783  1.00  0.00           C  
ATOM    531  HE1 MET    35      30.985  39.861  40.396  1.00  0.00           H  
ATOM    532  HE2 MET    35      31.847  39.697  38.909  1.00  0.00           H  
ATOM    533  HE3 MET    35      32.701  40.378  40.304  1.00  0.00           H  
ATOM    534  C   MET    35      30.288  43.834  36.324  1.00  0.00           C  
ATOM    535  O   MET    35      29.788  43.345  35.340  1.00  0.00           O  
ATOM    536  N   VAL    36      31.523  44.494  36.362  1.00  0.00           N  
ATOM    537  H   VAL    36      31.812  45.103  37.115  1.00  0.00           H  
ATOM    538  CA  VAL    36      32.292  44.829  35.154  1.00  0.00           C  
ATOM    539  HA  VAL    36      32.241  43.996  34.457  1.00  0.00           H  
ATOM    540  CB  VAL    36      31.828  46.072  34.420  1.00  0.00           C  
ATOM    541  HB  VAL    36      32.481  46.271  33.573  1.00  0.00           H  
ATOM    542  CG1 VAL    36      30.518  46.033  33.752  1.00  0.00           C  
ATOM    543 HG11 VAL    36      30.343  47.020  33.329  1.00  0.00           H  
ATOM    544 HG12 VAL    36      30.449  45.228  33.023  1.00  0.00           H  
ATOM    545 HG13 VAL    36      29.739  45.928  34.505  1.00  0.00           H  
ATOM    546  CG2 VAL    36      31.729  47.331  35.316  1.00  0.00           C  
ATOM    547 HG21 VAL    36      32.540  47.360  36.042  1.00  0.00           H  
ATOM    548 HG22 VAL    36      31.743  48.280  34.783  1.00  0.00           H  
ATOM    549 HG23 VAL    36      30.933  47.279  36.056  1.00  0.00           H  
ATOM    550  C   VAL    36      33.820  44.944  35.429  1.00  0.00           C  
ATOM    551  O   VAL    36      34.541  45.753  34.902  1.00  0.00           O  
ATOM    552  N   GLY    37      34.308  44.002  36.291  1.00  0.00           N  
ATOM    553  H   GLY    37      33.650  43.506  36.876  1.00  0.00           H  
ATOM    554  CA  GLY    37      35.749  43.682  36.434  1.00  0.00           C  
ATOM    555  HA2 GLY    37      35.778  42.741  36.980  1.00  0.00           H  
ATOM    556  HA3 GLY    37      36.160  43.668  35.427  1.00  0.00           H  
ATOM    557  C   GLY    37      36.593  44.698  37.148  1.00  0.00           C  
ATOM    558  O   GLY    37      37.808  44.698  37.007  1.00  0.00           O  
ATOM    559  N   GLY    38      35.944  45.581  37.875  1.00  0.00           N  
ATOM    560  H   GLY    38      35.009  45.324  38.161  1.00  0.00           H  
ATOM    561  CA  GLY    38      36.533  46.750  38.513  1.00  0.00           C  
ATOM    562  HA2 GLY    38      36.013  46.980  39.440  1.00  0.00           H  
ATOM    563  HA3 GLY    38      37.594  46.565  38.662  1.00  0.00           H  
ATOM    564  C   GLY    38      36.468  47.967  37.579  1.00  0.00           C  
ATOM    565  O   GLY    38      36.930  49.041  37.928  1.00  0.00           O  
ATOM    566  N   VAL    39      36.001  47.855  36.326  1.00  0.00           N  
ATOM    567  H   VAL    39      35.482  47.048  36.007  1.00  0.00           H  
ATOM    568  CA  VAL    39      35.699  49.080  35.622  1.00  0.00           C  
ATOM    569  HA  VAL    39      36.645  49.617  35.614  1.00  0.00           H  
ATOM    570  CB  VAL    39      35.242  48.841  34.165  1.00  0.00           C  
ATOM    571  HB  VAL    39      34.636  47.941  34.092  1.00  0.00           H  
ATOM    572  CG1 VAL    39      34.438  50.026  33.548  1.00  0.00           C  
ATOM    573 HG11 VAL    39      34.162  49.674  32.556  1.00  0.00           H  
ATOM    574 HG12 VAL    39      33.415  50.177  33.887  1.00  0.00           H  
ATOM    575 HG13 VAL    39      35.042  50.931  33.516  1.00  0.00           H  
ATOM    576  CG2 VAL    39      36.438  48.786  33.285  1.00  0.00           C  
ATOM    577 HG21 VAL    39      36.986  49.709  33.105  1.00  0.00           H  
ATOM    578 HG22 VAL    39      37.214  48.089  33.595  1.00  0.00           H  
ATOM    579 HG23 VAL    39      36.050  48.350  32.366  1.00  0.00           H  
ATOM    580  C   VAL    39      34.611  49.880  36.357  1.00  0.00           C  
ATOM    581  O   VAL    39      33.609  49.339  36.819  1.00  0.00           O  
ATOM    582  N   VAL    40      34.844  51.217  36.560  1.00  0.00           N  
ATOM    583  H   VAL    40      35.650  51.674  36.155  1.00  0.00           H  
ATOM    584  CA  VAL    40      33.893  52.130  37.191  1.00  0.00           C  
ATOM    585  HA  VAL    40      33.308  51.621  37.954  1.00  0.00           H  
ATOM    586  CB  VAL    40      34.564  53.325  37.924  1.00  0.00           C  
ATOM    587  HB  VAL    40      33.731  53.698  38.516  1.00  0.00           H  
ATOM    588  CG1 VAL    40      35.500  52.804  38.965  1.00  0.00           C  
ATOM    589 HG11 VAL    40      36.479  52.482  38.615  1.00  0.00           H  
ATOM    590 HG12 VAL    40      35.692  53.723  39.514  1.00  0.00           H  
ATOM    591 HG13 VAL    40      35.026  51.990  39.511  1.00  0.00           H  
ATOM    592  CG2 VAL    40      35.237  54.464  37.123  1.00  0.00           C  
ATOM    593 HG21 VAL    40      35.624  55.191  37.834  1.00  0.00           H  
ATOM    594 HG22 VAL    40      36.115  54.216  36.531  1.00  0.00           H  
ATOM    595 HG23 VAL    40      34.483  55.022  36.570  1.00  0.00           H  
ATOM    596  C   VAL    40      32.959  52.705  36.123  1.00  0.00           C  
ATOM    597  O   VAL    40      33.287  52.897  34.945  1.00  0.00           O  
ATOM    598  N   ILE    41      31.697  53.014  36.573  1.00  0.00           N  
ATOM    599  H   ILE    41      31.371  52.906  37.524  1.00  0.00           H  
ATOM    600  CA  ILE    41      30.599  53.367  35.674  1.00  0.00           C  
ATOM    601  HA  ILE    41      30.898  53.894  34.770  1.00  0.00           H  
ATOM    602  CB  ILE    41      29.809  52.124  35.346  1.00  0.00           C  
ATOM    603  HB  ILE    41      29.032  52.735  34.891  1.00  0.00           H  
ATOM    604  CG2 ILE    41      30.415  51.202  34.245  1.00  0.00           C  
ATOM    605 HG21 ILE    41      30.712  51.841  33.416  1.00  0.00           H  
ATOM    606 HG22 ILE    41      31.293  50.679  34.620  1.00  0.00           H  
ATOM    607 HG23 ILE    41      29.700  50.470  33.875  1.00  0.00           H  
ATOM    608  CG1 ILE    41      29.149  51.338  36.466  1.00  0.00           C  
ATOM    609 HG12 ILE    41      28.947  51.982  37.320  1.00  0.00           H  
ATOM    610 HG13 ILE    41      28.176  50.968  36.150  1.00  0.00           H  
ATOM    611  CD1 ILE    41      29.852  50.110  36.903  1.00  0.00           C  
ATOM    612 HD11 ILE    41      30.930  50.159  37.043  1.00  0.00           H  
ATOM    613 HD12 ILE    41      29.620  49.816  37.925  1.00  0.00           H  
ATOM    614 HD13 ILE    41      29.643  49.290  36.219  1.00  0.00           H  
ATOM    615  C   ILE    41      29.849  54.488  36.376  1.00  0.00           C  
ATOM    616  O   ILE    41      29.693  54.568  37.575  1.00  0.00           O  
ATOM    617  N   ALA    42      29.354  55.413  35.538  1.00  0.00           N  
ATOM    618  H   ALA    42      29.356  55.207  34.548  1.00  0.00           H  
ATOM    619  CA  ALA    42      28.594  56.534  35.984  1.00  0.00           C  
ATOM    620  HA  ALA    42      29.238  56.963  36.748  1.00  0.00           H  
ATOM    621  CB  ALA    42      28.493  57.585  34.845  1.00  0.00           C  
ATOM    622  HB1 ALA    42      28.033  57.199  33.937  1.00  0.00           H  
ATOM    623  HB2 ALA    42      27.815  58.337  35.245  1.00  0.00           H  
ATOM    624  HB3 ALA    42      29.460  57.993  34.559  1.00  0.00           H  
ATOM    625  C   ALA    42      27.181  56.162  36.590  1.00  0.00           C  
ATOM    626  O   ALA    42      26.864  56.585  37.693  1.00  0.00           O  
ATOM    627  OXT ALA    42      26.422  55.354  35.987  1.00  0.00           O  
TER     628      ALA    42 
ATOM    628  N   ASP    43      33.303  32.207  47.810  1.00  0.00           N  
ATOM    629  H1  ASP    43      33.102  32.497  48.784  1.00  0.00           H  
ATOM    630  H2  ASP    43      33.036  31.207  47.777  1.00  0.00           H  
ATOM    631  H3  ASP    43      32.783  32.824  47.161  1.00  0.00           H  
ATOM    632  CA  ASP    43      34.780  32.400  47.594  1.00  0.00           C  
ATOM    633  HA  ASP    43      34.916  32.017  46.585  1.00  0.00           H  
ATOM    634  CB  ASP    43      35.205  33.788  47.752  1.00  0.00           C  
ATOM    635  HB2 ASP    43      34.929  34.142  48.743  1.00  0.00           H  
ATOM    636  HB3 ASP    43      36.281  33.950  47.726  1.00  0.00           H  
ATOM    637  CG  ASP    43      34.679  34.658  46.592  1.00  0.00           C  
ATOM    638  OD1 ASP    43      33.863  34.152  45.816  1.00  0.00           O  
ATOM    639  OD2 ASP    43      35.007  35.878  46.575  1.00  0.00           O  
ATOM    640  C   ASP    43      35.583  31.560  48.536  1.00  0.00           C  
ATOM    641  O   ASP    43      35.230  31.385  49.716  1.00  0.00           O  
ATOM    642  N   ALA    44      36.758  31.063  48.061  1.00  0.00           N  
ATOM    643  H   ALA    44      37.114  31.210  47.126  1.00  0.00           H  
ATOM    644  CA  ALA    44      37.688  30.248  48.873  1.00  0.00           C  
ATOM    645  HA  ALA    44      37.308  30.291  49.891  1.00  0.00           H  
ATOM    646  CB  ALA    44      37.627  28.756  48.486  1.00  0.00           C  
ATOM    647  HB1 ALA    44      38.157  28.585  47.552  1.00  0.00           H  
ATOM    648  HB2 ALA    44      38.107  28.191  49.282  1.00  0.00           H  
ATOM    649  HB3 ALA    44      36.585  28.458  48.384  1.00  0.00           H  
ATOM    650  C   ALA    44      39.072  30.880  48.779  1.00  0.00           C  
ATOM    651  O   ALA    44      40.074  30.144  48.897  1.00  0.00           O  
ATOM    652  N   GLU    45      39.147  32.163  48.386  1.00  0.00           N  
ATOM    653  H   GLU    45      38.307  32.712  48.260  1.00  0.00           H  
ATOM    654  CA  GLU    45      40.331  32.886  47.897  1.00  0.00           C  
ATOM    655  HA  GLU    45      41.187  32.555  48.480  1.00  0.00           H  
ATOM    656  CB  GLU    45      40.706  32.544  46.435  1.00  0.00           C  
ATOM    657  HB2 GLU    45      41.703  32.917  46.209  1.00  0.00           H  
ATOM    658  HB3 GLU    45      40.709  31.464  46.301  1.00  0.00           H  
ATOM    659  CG  GLU    45      39.704  33.118  45.417  1.00  0.00           C  
ATOM    660  HG2 GLU    45      39.406  34.132  45.677  1.00  0.00           H  
ATOM    661  HG3 GLU    45      40.255  33.199  44.482  1.00  0.00           H  
ATOM    662  CD  GLU    45      38.486  32.220  45.181  1.00  0.00           C  
ATOM    663  OE1 GLU    45      38.497  31.226  44.397  1.00  0.00           O  
ATOM    664  OE2 GLU    45      37.404  32.538  45.743  1.00  0.00           O  
ATOM    665  C   GLU    45      40.088  34.357  48.039  1.00  0.00           C  
ATOM    666  O   GLU    45      38.912  34.814  48.074  1.00  0.00           O  
ATOM    667  N   PHE    46      41.121  35.172  48.155  1.00  0.00           N  
ATOM    668  H   PHE    46      42.056  34.810  48.031  1.00  0.00           H  
ATOM    669  CA  PHE    46      40.891  36.634  48.272  1.00  0.00           C  
ATOM    670  HA  PHE    46      41.849  37.105  48.479  1.00  0.00           H  
ATOM    671  CB  PHE    46      40.389  37.334  47.034  1.00  0.00           C  
ATOM    672  HB2 PHE    46      39.421  36.897  46.793  1.00  0.00           H  
ATOM    673  HB3 PHE    46      40.244  38.407  47.144  1.00  0.00           H  
ATOM    674  CG  PHE    46      41.194  37.082  45.827  1.00  0.00           C  
ATOM    675  CD1 PHE    46      42.481  37.604  45.717  1.00  0.00           C  
ATOM    676  HD1 PHE    46      43.008  38.019  46.567  1.00  0.00           H  
ATOM    677  CE1 PHE    46      43.057  37.744  44.453  1.00  0.00           C  
ATOM    678  HE1 PHE    46      44.044  38.188  44.498  1.00  0.00           H  
ATOM    679  CZ  PHE    46      42.597  37.065  43.361  1.00  0.00           C  
ATOM    680  HZ  PHE    46      42.939  37.206  42.343  1.00  0.00           H  
ATOM    681  CE2 PHE    46      41.336  36.515  43.447  1.00  0.00           C  
ATOM    682  HE2 PHE    46      41.020  35.998  42.549  1.00  0.00           H  
ATOM    683  CD2 PHE    46      40.597  36.504  44.681  1.00  0.00           C  
ATOM    684  HD2 PHE    46      39.622  36.036  44.742  1.00  0.00           H  
ATOM    685  C   PHE    46      40.172  36.987  49.618  1.00  0.00           C  
ATOM    686  O   PHE    46      39.307  37.878  49.674  1.00  0.00           O  
ATOM    687  N   ARG    47      40.532  36.265  50.777  1.00  0.00           N  
ATOM    688  H   ARG    47      41.202  35.528  50.604  1.00  0.00           H  
ATOM    689  CA  ARG    47      40.059  36.515  52.141  1.00  0.00           C  
ATOM    690  HA  ARG    47      39.057  36.934  52.081  1.00  0.00           H  
ATOM    691  CB  ARG    47      39.967  35.243  53.003  1.00  0.00           C  
ATOM    692  HB2 ARG    47      40.973  34.850  53.134  1.00  0.00           H  
ATOM    693  HB3 ARG    47      39.653  35.542  54.001  1.00  0.00           H  
ATOM    694  CG  ARG    47      39.037  34.172  52.337  1.00  0.00           C  
ATOM    695  HG2 ARG    47      38.070  34.361  52.799  1.00  0.00           H  
ATOM    696  HG3 ARG    47      38.882  34.327  51.271  1.00  0.00           H  
ATOM    697  CD  ARG    47      39.444  32.720  52.617  1.00  0.00           C  
ATOM    698  HD2 ARG    47      39.631  32.600  53.682  1.00  0.00           H  
ATOM    699  HD3 ARG    47      38.640  32.039  52.348  1.00  0.00           H  
ATOM    700  NE  ARG    47      40.642  32.406  51.890  1.00  0.00           N  
ATOM    701  HE  ARG    47      41.089  33.236  51.497  1.00  0.00           H  
ATOM    702  CZ  ARG    47      41.244  31.222  51.671  1.00  0.00           C  
ATOM    703  NH1 ARG    47      42.367  31.125  50.961  1.00  0.00           N  
ATOM    704 HH11 ARG    47      42.862  31.996  50.766  1.00  0.00           H  
ATOM    705 HH12 ARG    47      42.721  30.195  50.730  1.00  0.00           H  
ATOM    706  NH2 ARG    47      40.769  30.025  52.185  1.00  0.00           N  
ATOM    707 HH21 ARG    47      39.953  30.069  52.797  1.00  0.00           H  
ATOM    708 HH22 ARG    47      41.493  29.330  52.376  1.00  0.00           H  
ATOM    709  C   ARG    47      40.888  37.565  52.853  1.00  0.00           C  
ATOM    710  O   ARG    47      42.039  37.410  53.236  1.00  0.00           O  
ATOM    711  N   HID    48      40.338  38.772  53.064  1.00  0.00           N  
ATOM    712  H   HID    48      39.336  38.867  52.960  1.00  0.00           H  
ATOM    713  CA  HID    48      41.161  40.013  53.353  1.00  0.00           C  
ATOM    714  HA  HID    48      42.203  39.703  53.365  1.00  0.00           H  
ATOM    715  CB  HID    48      41.015  41.175  52.365  1.00  0.00           C  
ATOM    716  HB2 HID    48      39.995  41.552  52.339  1.00  0.00           H  
ATOM    717  HB3 HID    48      41.688  41.892  52.831  1.00  0.00           H  
ATOM    718  CG  HID    48      41.621  40.882  51.002  1.00  0.00           C  
ATOM    719  ND1 HID    48      41.061  40.205  49.953  1.00  0.00           N  
ATOM    720  HD1 HID    48      40.084  39.906  49.852  1.00  0.00           H  
ATOM    721  CE1 HID    48      42.025  39.860  49.082  1.00  0.00           C  
ATOM    722  HE1 HID    48      41.872  39.297  48.175  1.00  0.00           H  
ATOM    723  NE2 HID    48      43.200  40.240  49.581  1.00  0.00           N  
ATOM    724  CD2 HID    48      42.934  40.949  50.712  1.00  0.00           C  
ATOM    725  HD2 HID    48      43.685  41.525  51.251  1.00  0.00           H  
ATOM    726  C   HID    48      40.776  40.513  54.763  1.00  0.00           C  
ATOM    727  O   HID    48      39.809  40.115  55.366  1.00  0.00           O  
ATOM    728  N   ASP    49      41.638  41.396  55.322  1.00  0.00           N  
ATOM    729  H   ASP    49      42.559  41.517  54.923  1.00  0.00           H  
ATOM    730  CA  ASP    49      41.521  41.755  56.752  1.00  0.00           C  
ATOM    731  HA  ASP    49      40.648  41.358  57.266  1.00  0.00           H  
ATOM    732  CB  ASP    49      42.765  41.183  57.466  1.00  0.00           C  
ATOM    733  HB2 ASP    49      42.861  40.104  57.365  1.00  0.00           H  
ATOM    734  HB3 ASP    49      43.670  41.605  57.035  1.00  0.00           H  
ATOM    735  CG  ASP    49      42.710  41.270  59.037  1.00  0.00           C  
ATOM    736  OD1 ASP    49      43.591  40.827  59.722  1.00  0.00           O  
ATOM    737  OD2 ASP    49      41.718  41.814  59.555  1.00  0.00           O  
ATOM    738  C   ASP    49      41.618  43.281  56.908  1.00  0.00           C  
ATOM    739  O   ASP    49      42.395  43.903  56.224  1.00  0.00           O  
ATOM    740  N   SER    50      40.736  43.810  57.805  1.00  0.00           N  
ATOM    741  H   SER    50      40.144  43.179  58.327  1.00  0.00           H  
ATOM    742  CA  SER    50      40.416  45.244  57.894  1.00  0.00           C  
ATOM    743  HA  SER    50      39.693  45.466  57.113  1.00  0.00           H  
ATOM    744  CB  SER    50      39.663  45.663  59.205  1.00  0.00           C  
ATOM    745  HB2 SER    50      38.894  45.022  59.630  1.00  0.00           H  
ATOM    746  HB3 SER    50      40.405  45.716  59.998  1.00  0.00           H  
ATOM    747  OG  SER    50      38.933  46.852  58.979  1.00  0.00           O  
ATOM    748  HG  SER    50      38.549  46.710  58.100  1.00  0.00           H  
ATOM    749  C   SER    50      41.589  46.168  57.665  1.00  0.00           C  
ATOM    750  O   SER    50      42.543  46.201  58.453  1.00  0.00           O  
ATOM    751  N   GLY    51      41.502  47.076  56.752  1.00  0.00           N  
ATOM    752  H   GLY    51      40.618  47.226  56.284  1.00  0.00           H  
ATOM    753  CA  GLY    51      42.644  47.749  56.139  1.00  0.00           C  
ATOM    754  HA2 GLY    51      42.886  48.726  56.551  1.00  0.00           H  
ATOM    755  HA3 GLY    51      43.537  47.163  56.343  1.00  0.00           H  
ATOM    756  C   GLY    51      42.627  47.823  54.589  1.00  0.00           C  
ATOM    757  O   GLY    51      43.524  48.429  53.978  1.00  0.00           O  
ATOM    758  N   TYR    52      41.580  47.281  53.876  1.00  0.00           N  
ATOM    759  H   TYR    52      40.746  46.885  54.289  1.00  0.00           H  
ATOM    760  CA  TYR    52      41.726  46.805  52.476  1.00  0.00           C  
ATOM    761  HA  TYR    52      42.622  47.184  51.990  1.00  0.00           H  
ATOM    762  CB  TYR    52      41.839  45.266  52.486  1.00  0.00           C  
ATOM    763  HB2 TYR    52      42.287  44.855  51.583  1.00  0.00           H  
ATOM    764  HB3 TYR    52      42.656  44.919  53.114  1.00  0.00           H  
ATOM    765  CG  TYR    52      40.485  44.580  52.734  1.00  0.00           C  
ATOM    766  CD1 TYR    52      39.998  44.328  54.026  1.00  0.00           C  
ATOM    767  HD1 TYR    52      40.540  44.645  54.909  1.00  0.00           H  
ATOM    768  CE1 TYR    52      38.756  43.686  54.121  1.00  0.00           C  
ATOM    769  HE1 TYR    52      38.472  43.435  55.136  1.00  0.00           H  
ATOM    770  CZ  TYR    52      37.917  43.463  52.989  1.00  0.00           C  
ATOM    771  OH  TYR    52      36.765  42.823  53.031  1.00  0.00           O  
ATOM    772  HH  TYR    52      36.384  42.782  52.141  1.00  0.00           H  
ATOM    773  CE2 TYR    52      38.421  43.753  51.765  1.00  0.00           C  
ATOM    774  HE2 TYR    52      37.912  43.559  50.828  1.00  0.00           H  
ATOM    775  CD2 TYR    52      39.714  44.244  51.605  1.00  0.00           C  
ATOM    776  HD2 TYR    52      40.085  44.432  50.604  1.00  0.00           H  
ATOM    777  C   TYR    52      40.509  47.296  51.684  1.00  0.00           C  
ATOM    778  O   TYR    52      40.423  47.382  50.461  1.00  0.00           O  
ATOM    779  N   GLU    53      39.381  47.637  52.450  1.00  0.00           N  
ATOM    780  H   GLU    53      39.483  47.472  53.442  1.00  0.00           H  
ATOM    781  CA  GLU    53      38.110  48.114  52.015  1.00  0.00           C  
ATOM    782  HA  GLU    53      37.690  47.496  51.225  1.00  0.00           H  
ATOM    783  CB  GLU    53      37.219  48.305  53.251  1.00  0.00           C  
ATOM    784  HB2 GLU    53      37.591  49.106  53.889  1.00  0.00           H  
ATOM    785  HB3 GLU    53      36.220  48.575  52.916  1.00  0.00           H  
ATOM    786  CG  GLU    53      37.081  47.150  54.225  1.00  0.00           C  
ATOM    787  HG2 GLU    53      36.057  46.922  54.515  1.00  0.00           H  
ATOM    788  HG3 GLU    53      37.317  46.232  53.691  1.00  0.00           H  
ATOM    789  CD  GLU    53      37.923  47.186  55.466  1.00  0.00           C  
ATOM    790  OE1 GLU    53      39.175  47.470  55.306  1.00  0.00           O  
ATOM    791  OE2 GLU    53      37.345  47.034  56.590  1.00  0.00           O  
ATOM    792  C   GLU    53      38.303  49.508  51.336  1.00  0.00           C  
ATOM    793  O   GLU    53      37.614  49.672  50.323  1.00  0.00           O  
ATOM    794  N   VAL    54      39.203  50.379  51.859  1.00  0.00           N  
ATOM    795  H   VAL    54      39.731  50.087  52.670  1.00  0.00           H  
ATOM    796  CA  VAL    54      39.276  51.648  51.148  1.00  0.00           C  
ATOM    797  HA  VAL    54      38.289  51.867  50.746  1.00  0.00           H  
ATOM    798  CB  VAL    54      39.568  52.806  52.046  1.00  0.00           C  
ATOM    799  HB  VAL    54      39.468  53.741  51.499  1.00  0.00           H  
ATOM    800  CG1 VAL    54      38.394  52.867  53.061  1.00  0.00           C  
ATOM    801 HG11 VAL    54      38.301  52.067  53.793  1.00  0.00           H  
ATOM    802 HG12 VAL    54      38.414  53.770  53.668  1.00  0.00           H  
ATOM    803 HG13 VAL    54      37.462  53.008  52.518  1.00  0.00           H  
ATOM    804  CG2 VAL    54      40.893  52.585  52.839  1.00  0.00           C  
ATOM    805 HG21 VAL    54      40.905  53.382  53.581  1.00  0.00           H  
ATOM    806 HG22 VAL    54      40.936  51.660  53.411  1.00  0.00           H  
ATOM    807 HG23 VAL    54      41.732  52.764  52.169  1.00  0.00           H  
ATOM    808  C   VAL    54      40.196  51.640  49.894  1.00  0.00           C  
ATOM    809  O   VAL    54      40.517  52.666  49.299  1.00  0.00           O  
ATOM    810  N   HID    55      40.430  50.404  49.293  1.00  0.00           N  
ATOM    811  H   HID    55      40.196  49.517  49.719  1.00  0.00           H  
ATOM    812  CA  HID    55      40.915  50.352  47.942  1.00  0.00           C  
ATOM    813  HA  HID    55      40.375  51.130  47.407  1.00  0.00           H  
ATOM    814  CB  HID    55      42.436  50.678  47.918  1.00  0.00           C  
ATOM    815  HB2 HID    55      42.910  50.617  46.940  1.00  0.00           H  
ATOM    816  HB3 HID    55      42.471  51.748  48.114  1.00  0.00           H  
ATOM    817  CG  HID    55      43.262  49.916  48.891  1.00  0.00           C  
ATOM    818  ND1 HID    55      44.014  50.523  49.864  1.00  0.00           N  
ATOM    819  HD1 HID    55      44.262  51.513  49.749  1.00  0.00           H  
ATOM    820  CE1 HID    55      44.630  49.498  50.547  1.00  0.00           C  
ATOM    821  HE1 HID    55      45.169  49.641  51.470  1.00  0.00           H  
ATOM    822  NE2 HID    55      44.352  48.348  50.026  1.00  0.00           N  
ATOM    823  CD2 HID    55      43.434  48.551  49.053  1.00  0.00           C  
ATOM    824  HD2 HID    55      42.799  47.785  48.612  1.00  0.00           H  
ATOM    825  C   HID    55      40.367  49.089  47.238  1.00  0.00           C  
ATOM    826  O   HID    55      41.032  48.380  46.494  1.00  0.00           O  
ATOM    827  N   HID    56      39.113  48.628  47.625  1.00  0.00           N  
ATOM    828  H   HID    56      38.748  48.974  48.502  1.00  0.00           H  
ATOM    829  CA  HID    56      38.701  47.340  47.205  1.00  0.00           C  
ATOM    830  HA  HID    56      39.533  46.681  47.441  1.00  0.00           H  
ATOM    831  CB  HID    56      37.490  46.876  47.964  1.00  0.00           C  
ATOM    832  HB2 HID    56      37.288  45.835  47.720  1.00  0.00           H  
ATOM    833  HB3 HID    56      37.757  46.918  49.018  1.00  0.00           H  
ATOM    834  CG  HID    56      36.272  47.745  47.679  1.00  0.00           C  
ATOM    835  ND1 HID    56      35.910  48.865  48.354  1.00  0.00           N  
ATOM    836  HD1 HID    56      36.475  49.365  49.049  1.00  0.00           H  
ATOM    837  CE1 HID    56      34.722  49.327  47.759  1.00  0.00           C  
ATOM    838  HE1 HID    56      34.219  50.242  48.028  1.00  0.00           H  
ATOM    839  NE2 HID    56      34.335  48.457  46.808  1.00  0.00           N  
ATOM    840  CD2 HID    56      35.358  47.527  46.712  1.00  0.00           C  
ATOM    841  HD2 HID    56      35.416  46.762  45.940  1.00  0.00           H  
ATOM    842  C   HID    56      38.487  47.257  45.716  1.00  0.00           C  
ATOM    843  O   HID    56      38.405  46.153  45.273  1.00  0.00           O  
ATOM    844  N   GLN    57      38.391  48.340  44.936  1.00  0.00           N  
ATOM    845  H   GLN    57      38.535  49.275  45.293  1.00  0.00           H  
ATOM    846  CA  GLN    57      38.106  48.275  43.506  1.00  0.00           C  
ATOM    847  HA  GLN    57      37.141  47.773  43.498  1.00  0.00           H  
ATOM    848  CB  GLN    57      37.928  49.724  43.002  1.00  0.00           C  
ATOM    849  HB2 GLN    57      37.391  50.398  43.667  1.00  0.00           H  
ATOM    850  HB3 GLN    57      38.866  50.267  42.904  1.00  0.00           H  
ATOM    851  CG  GLN    57      37.262  49.829  41.640  1.00  0.00           C  
ATOM    852  HG2 GLN    57      37.388  50.862  41.321  1.00  0.00           H  
ATOM    853  HG3 GLN    57      37.746  49.253  40.853  1.00  0.00           H  
ATOM    854  CD  GLN    57      35.730  49.465  41.541  1.00  0.00           C  
ATOM    855  OE1 GLN    57      35.048  49.154  42.555  1.00  0.00           O  
ATOM    856  NE2 GLN    57      35.204  49.507  40.326  1.00  0.00           N  
ATOM    857 HE21 GLN    57      34.248  49.190  40.235  1.00  0.00           H  
ATOM    858 HE22 GLN    57      35.801  49.639  39.520  1.00  0.00           H  
ATOM    859  C   GLN    57      39.268  47.597  42.752  1.00  0.00           C  
ATOM    860  O   GLN    57      39.146  47.190  41.604  1.00  0.00           O  
ATOM    861  N   LYS    58      40.490  47.733  43.386  1.00  0.00           N  
ATOM    862  H   LYS    58      40.596  48.024  44.349  1.00  0.00           H  
ATOM    863  CA  LYS    58      41.724  47.487  42.711  1.00  0.00           C  
ATOM    864  HA  LYS    58      41.454  46.887  41.845  1.00  0.00           H  
ATOM    865  CB  LYS    58      42.264  48.827  42.280  1.00  0.00           C  
ATOM    866  HB2 LYS    58      43.200  48.624  41.764  1.00  0.00           H  
ATOM    867  HB3 LYS    58      41.459  49.264  41.693  1.00  0.00           H  
ATOM    868  CG  LYS    58      42.573  49.764  43.430  1.00  0.00           C  
ATOM    869  HG2 LYS    58      41.689  50.237  43.852  1.00  0.00           H  
ATOM    870  HG3 LYS    58      43.023  49.211  44.253  1.00  0.00           H  
ATOM    871  CD  LYS    58      43.596  50.884  43.100  1.00  0.00           C  
ATOM    872  HD2 LYS    58      44.564  50.450  42.862  1.00  0.00           H  
ATOM    873  HD3 LYS    58      43.268  51.383  42.190  1.00  0.00           H  
ATOM    874  CE  LYS    58      43.778  52.048  44.080  1.00  0.00           C  
ATOM    875  HE2 LYS    58      44.131  51.658  45.031  1.00  0.00           H  
ATOM    876  HE3 LYS    58      44.561  52.721  43.739  1.00  0.00           H  
ATOM    877  NZ  LYS    58      42.487  52.841  44.107  1.00  0.00           N  
ATOM    878  HZ1 LYS    58      42.771  53.667  44.662  1.00  0.00           H  
ATOM    879  HZ2 LYS    58      42.292  53.179  43.147  1.00  0.00           H  
ATOM    880  HZ3 LYS    58      41.635  52.310  44.364  1.00  0.00           H  
ATOM    881  C   LYS    58      42.663  46.608  43.566  1.00  0.00           C  
ATOM    882  O   LYS    58      43.832  46.690  43.383  1.00  0.00           O  
ATOM    883  N   LEU    59      42.056  45.890  44.522  1.00  0.00           N  
ATOM    884  H   LEU    59      41.048  45.886  44.610  1.00  0.00           H  
ATOM    885  CA  LEU    59      42.667  45.010  45.507  1.00  0.00           C  
ATOM    886  HA  LEU    59      43.292  45.665  46.110  1.00  0.00           H  
ATOM    887  CB  LEU    59      41.530  44.483  46.419  1.00  0.00           C  
ATOM    888  HB2 LEU    59      41.015  45.321  46.885  1.00  0.00           H  
ATOM    889  HB3 LEU    59      40.824  43.976  45.765  1.00  0.00           H  
ATOM    890  CG  LEU    59      41.892  43.665  47.594  1.00  0.00           C  
ATOM    891  HG  LEU    59      42.407  42.819  47.142  1.00  0.00           H  
ATOM    892  CD1 LEU    59      42.816  44.205  48.643  1.00  0.00           C  
ATOM    893 HD11 LEU    59      42.373  45.116  49.040  1.00  0.00           H  
ATOM    894 HD12 LEU    59      43.125  43.429  49.340  1.00  0.00           H  
ATOM    895 HD13 LEU    59      43.844  44.281  48.296  1.00  0.00           H  
ATOM    896  CD2 LEU    59      40.620  43.225  48.262  1.00  0.00           C  
ATOM    897 HD21 LEU    59      39.944  44.071  48.369  1.00  0.00           H  
ATOM    898 HD22 LEU    59      40.171  42.310  47.881  1.00  0.00           H  
ATOM    899 HD23 LEU    59      40.921  42.930  49.265  1.00  0.00           H  
ATOM    900  C   LEU    59      43.554  43.974  44.849  1.00  0.00           C  
ATOM    901  O   LEU    59      44.473  43.514  45.487  1.00  0.00           O  
ATOM    902  N   VAL    60      43.403  43.744  43.501  1.00  0.00           N  
ATOM    903  H   VAL    60      42.685  44.138  42.908  1.00  0.00           H  
ATOM    904  CA  VAL    60      44.395  42.867  42.814  1.00  0.00           C  
ATOM    905  HA  VAL    60      44.216  41.856  43.175  1.00  0.00           H  
ATOM    906  CB  VAL    60      44.083  42.729  41.304  1.00  0.00           C  
ATOM    907  HB  VAL    60      43.005  42.600  41.380  1.00  0.00           H  
ATOM    908  CG1 VAL    60      44.283  43.995  40.548  1.00  0.00           C  
ATOM    909 HG11 VAL    60      43.792  44.837  41.033  1.00  0.00           H  
ATOM    910 HG12 VAL    60      45.359  44.156  40.555  1.00  0.00           H  
ATOM    911 HG13 VAL    60      43.856  43.864  39.555  1.00  0.00           H  
ATOM    912  CG2 VAL    60      44.681  41.553  40.587  1.00  0.00           C  
ATOM    913 HG21 VAL    60      44.189  41.420  39.625  1.00  0.00           H  
ATOM    914 HG22 VAL    60      45.750  41.748  40.534  1.00  0.00           H  
ATOM    915 HG23 VAL    60      44.438  40.711  41.232  1.00  0.00           H  
ATOM    916  C   VAL    60      45.836  43.305  43.050  1.00  0.00           C  
ATOM    917  O   VAL    60      46.773  42.528  43.192  1.00  0.00           O  
ATOM    918  N   PHE    61      45.966  44.666  43.270  1.00  0.00           N  
ATOM    919  H   PHE    61      45.159  45.244  43.078  1.00  0.00           H  
ATOM    920  CA  PHE    61      47.288  45.319  43.307  1.00  0.00           C  
ATOM    921  HA  PHE    61      47.948  44.696  42.707  1.00  0.00           H  
ATOM    922  CB  PHE    61      47.273  46.710  42.648  1.00  0.00           C  
ATOM    923  HB2 PHE    61      46.435  47.224  43.113  1.00  0.00           H  
ATOM    924  HB3 PHE    61      48.251  47.097  42.929  1.00  0.00           H  
ATOM    925  CG  PHE    61      47.197  46.765  41.084  1.00  0.00           C  
ATOM    926  CD1 PHE    61      46.060  47.104  40.353  1.00  0.00           C  
ATOM    927  HD1 PHE    61      45.201  47.507  40.874  1.00  0.00           H  
ATOM    928  CE1 PHE    61      46.016  46.958  39.007  1.00  0.00           C  
ATOM    929  HE1 PHE    61      45.112  47.105  38.428  1.00  0.00           H  
ATOM    930  CZ  PHE    61      47.149  46.646  38.286  1.00  0.00           C  
ATOM    931  HZ  PHE    61      47.099  46.502  37.213  1.00  0.00           H  
ATOM    932  CE2 PHE    61      48.266  46.309  38.902  1.00  0.00           C  
ATOM    933  HE2 PHE    61      49.206  46.122  38.398  1.00  0.00           H  
ATOM    934  CD2 PHE    61      48.313  46.370  40.316  1.00  0.00           C  
ATOM    935  HD2 PHE    61      49.269  46.177  40.788  1.00  0.00           H  
ATOM    936  C   PHE    61      47.737  45.396  44.777  1.00  0.00           C  
ATOM    937  O   PHE    61      48.715  45.983  45.180  1.00  0.00           O  
ATOM    938  N   PHE    62      46.973  44.883  45.781  1.00  0.00           N  
ATOM    939  H   PHE    62      46.178  44.322  45.507  1.00  0.00           H  
ATOM    940  CA  PHE    62      47.224  45.034  47.192  1.00  0.00           C  
ATOM    941  HA  PHE    62      48.280  45.187  47.401  1.00  0.00           H  
ATOM    942  CB  PHE    62      46.530  46.311  47.840  1.00  0.00           C  
ATOM    943  HB2 PHE    62      45.452  46.163  47.805  1.00  0.00           H  
ATOM    944  HB3 PHE    62      46.807  46.295  48.892  1.00  0.00           H  
ATOM    945  CG  PHE    62      46.812  47.658  47.334  1.00  0.00           C  
ATOM    946  CD1 PHE    62      47.964  48.347  47.668  1.00  0.00           C  
ATOM    947  HD1 PHE    62      48.679  48.002  48.405  1.00  0.00           H  
ATOM    948  CE1 PHE    62      48.246  49.574  47.032  1.00  0.00           C  
ATOM    949  HE1 PHE    62      49.208  50.047  47.188  1.00  0.00           H  
ATOM    950  CZ  PHE    62      47.311  50.150  46.133  1.00  0.00           C  
ATOM    951  HZ  PHE    62      47.396  51.095  45.610  1.00  0.00           H  
ATOM    952  CE2 PHE    62      46.126  49.456  45.851  1.00  0.00           C  
ATOM    953  HE2 PHE    62      45.417  49.871  45.145  1.00  0.00           H  
ATOM    954  CD2 PHE    62      45.909  48.213  46.418  1.00  0.00           C  
ATOM    955  HD2 PHE    62      44.968  47.727  46.188  1.00  0.00           H  
ATOM    956  C   PHE    62      46.897  43.753  47.949  1.00  0.00           C  
ATOM    957  O   PHE    62      46.553  43.893  49.165  1.00  0.00           O  
ATOM    958  N   ALA    63      46.760  42.594  47.229  1.00  0.00           N  
ATOM    959  H   ALA    63      46.817  42.517  46.222  1.00  0.00           H  
ATOM    960  CA  ALA    63      45.946  41.421  47.695  1.00  0.00           C  
ATOM    961  HA  ALA    63      44.995  41.776  48.087  1.00  0.00           H  
ATOM    962  CB  ALA    63      45.585  40.644  46.416  1.00  0.00           C  
ATOM    963  HB1 ALA    63      46.344  40.161  45.803  1.00  0.00           H  
ATOM    964  HB2 ALA    63      44.944  39.786  46.609  1.00  0.00           H  
ATOM    965  HB3 ALA    63      44.945  41.222  45.753  1.00  0.00           H  
ATOM    966  C   ALA    63      46.781  40.532  48.685  1.00  0.00           C  
ATOM    967  O   ALA    63      48.022  40.469  48.590  1.00  0.00           O  
ATOM    968  N   GLU    64      46.093  39.654  49.543  1.00  0.00           N  
ATOM    969  H   GLU    64      45.094  39.500  49.502  1.00  0.00           H  
ATOM    970  CA  GLU    64      46.875  39.037  50.683  1.00  0.00           C  
ATOM    971  HA  GLU    64      47.938  38.980  50.462  1.00  0.00           H  
ATOM    972  CB  GLU    64      46.648  39.930  51.943  1.00  0.00           C  
ATOM    973  HB2 GLU    64      45.600  40.210  51.860  1.00  0.00           H  
ATOM    974  HB3 GLU    64      46.891  39.360  52.837  1.00  0.00           H  
ATOM    975  CG  GLU    64      47.638  41.156  51.892  1.00  0.00           C  
ATOM    976  HG2 GLU    64      47.748  41.473  50.857  1.00  0.00           H  
ATOM    977  HG3 GLU    64      47.135  41.967  52.416  1.00  0.00           H  
ATOM    978  CD  GLU    64      48.944  40.867  52.586  1.00  0.00           C  
ATOM    979  OE1 GLU    64      49.959  41.071  51.913  1.00  0.00           O  
ATOM    980  OE2 GLU    64      48.946  40.440  53.799  1.00  0.00           O  
ATOM    981  C   GLU    64      46.409  37.608  50.970  1.00  0.00           C  
ATOM    982  O   GLU    64      46.351  37.179  52.091  1.00  0.00           O  
ATOM    983  N   ASP    65      46.249  36.870  49.871  1.00  0.00           N  
ATOM    984  H   ASP    65      46.396  37.140  48.907  1.00  0.00           H  
ATOM    985  CA  ASP    65      45.726  35.491  49.990  1.00  0.00           C  
ATOM    986  HA  ASP    65      46.215  34.951  50.798  1.00  0.00           H  
ATOM    987  CB  ASP    65      44.187  35.563  50.149  1.00  0.00           C  
ATOM    988  HB2 ASP    65      43.827  36.288  50.876  1.00  0.00           H  
ATOM    989  HB3 ASP    65      43.731  35.765  49.182  1.00  0.00           H  
ATOM    990  CG  ASP    65      43.611  34.246  50.606  1.00  0.00           C  
ATOM    991  OD1 ASP    65      44.284  33.252  51.064  1.00  0.00           O  
ATOM    992  OD2 ASP    65      42.379  34.154  50.584  1.00  0.00           O  
ATOM    993  C   ASP    65      46.006  34.763  48.583  1.00  0.00           C  
ATOM    994  O   ASP    65      46.516  35.327  47.614  1.00  0.00           O  
ATOM    995  N   VAL    66      45.587  33.426  48.503  1.00  0.00           N  
ATOM    996  H   VAL    66      45.187  33.060  49.357  1.00  0.00           H  
ATOM    997  CA  VAL    66      45.500  32.693  47.223  1.00  0.00           C  
ATOM    998  HA  VAL    66      46.511  32.835  46.847  1.00  0.00           H  
ATOM    999  CB  VAL    66      45.363  31.211  47.286  1.00  0.00           C  
ATOM   1000  HB  VAL    66      45.453  30.736  46.311  1.00  0.00           H  
ATOM   1001  CG1 VAL    66      46.540  30.670  48.068  1.00  0.00           C  
ATOM   1002 HG11 VAL    66      47.431  31.073  47.591  1.00  0.00           H  
ATOM   1003 HG12 VAL    66      46.575  30.973  49.112  1.00  0.00           H  
ATOM   1004 HG13 VAL    66      46.534  29.588  47.945  1.00  0.00           H  
ATOM   1005  CG2 VAL    66      44.053  30.688  47.993  1.00  0.00           C  
ATOM   1006 HG21 VAL    66      44.064  29.631  48.249  1.00  0.00           H  
ATOM   1007 HG22 VAL    66      43.955  31.211  48.942  1.00  0.00           H  
ATOM   1008 HG23 VAL    66      43.140  30.873  47.431  1.00  0.00           H  
ATOM   1009  C   VAL    66      44.501  33.422  46.279  1.00  0.00           C  
ATOM   1010  O   VAL    66      43.487  34.013  46.782  1.00  0.00           O  
ATOM   1011  N   GLY    67      44.825  33.374  44.998  1.00  0.00           N  
ATOM   1012  H   GLY    67      45.704  32.948  44.736  1.00  0.00           H  
ATOM   1013  CA  GLY    67      43.916  33.904  44.026  1.00  0.00           C  
ATOM   1014  HA2 GLY    67      43.168  34.558  44.469  1.00  0.00           H  
ATOM   1015  HA3 GLY    67      44.518  34.447  43.300  1.00  0.00           H  
ATOM   1016  C   GLY    67      43.222  32.677  43.429  1.00  0.00           C  
ATOM   1017  O   GLY    67      43.523  31.523  43.783  1.00  0.00           O  
ATOM   1018  N   SER    68      42.373  32.977  42.433  1.00  0.00           N  
ATOM   1019  H   SER    68      42.043  33.911  42.229  1.00  0.00           H  
ATOM   1020  CA  SER    68      42.160  32.095  41.346  1.00  0.00           C  
ATOM   1021  HA  SER    68      42.860  31.265  41.276  1.00  0.00           H  
ATOM   1022  CB  SER    68      40.845  31.318  41.581  1.00  0.00           C  
ATOM   1023  HB2 SER    68      40.830  30.721  42.490  1.00  0.00           H  
ATOM   1024  HB3 SER    68      40.051  32.058  41.650  1.00  0.00           H  
ATOM   1025  OG  SER    68      40.448  30.508  40.484  1.00  0.00           O  
ATOM   1026  HG  SER    68      39.541  30.290  40.747  1.00  0.00           H  
ATOM   1027  C   SER    68      42.176  32.950  40.064  1.00  0.00           C  
ATOM   1028  O   SER    68      42.124  34.168  40.021  1.00  0.00           O  
ATOM   1029  N   ASN    69      42.274  32.223  38.896  1.00  0.00           N  
ATOM   1030  H   ASN    69      42.417  31.225  38.968  1.00  0.00           H  
ATOM   1031  CA  ASN    69      41.660  32.635  37.650  1.00  0.00           C  
ATOM   1032  HA  ASN    69      41.832  33.705  37.553  1.00  0.00           H  
ATOM   1033  CB  ASN    69      42.159  31.799  36.490  1.00  0.00           C  
ATOM   1034  HB2 ASN    69      43.246  31.792  36.534  1.00  0.00           H  
ATOM   1035  HB3 ASN    69      41.848  30.757  36.546  1.00  0.00           H  
ATOM   1036  CG  ASN    69      41.799  32.487  35.161  1.00  0.00           C  
ATOM   1037  OD1 ASN    69      40.711  33.024  34.936  1.00  0.00           O  
ATOM   1038  ND2 ASN    69      42.661  32.318  34.208  1.00  0.00           N  
ATOM   1039 HD21 ASN    69      42.583  32.733  33.289  1.00  0.00           H  
ATOM   1040 HD22 ASN    69      43.246  31.495  34.276  1.00  0.00           H  
ATOM   1041  C   ASN    69      40.145  32.531  37.778  1.00  0.00           C  
ATOM   1042  O   ASN    69      39.566  31.472  37.542  1.00  0.00           O  
ATOM   1043  N   LYS    70      39.391  33.694  38.059  1.00  0.00           N  
ATOM   1044  H   LYS    70      39.901  34.562  38.151  1.00  0.00           H  
ATOM   1045  CA  LYS    70      37.964  33.755  38.168  1.00  0.00           C  
ATOM   1046  HA  LYS    70      37.652  32.713  38.158  1.00  0.00           H  
ATOM   1047  CB  LYS    70      37.473  34.420  39.431  1.00  0.00           C  
ATOM   1048  HB2 LYS    70      37.799  35.455  39.345  1.00  0.00           H  
ATOM   1049  HB3 LYS    70      36.390  34.316  39.436  1.00  0.00           H  
ATOM   1050  CG  LYS    70      38.133  33.822  40.673  1.00  0.00           C  
ATOM   1051  HG2 LYS    70      38.193  32.772  40.391  1.00  0.00           H  
ATOM   1052  HG3 LYS    70      39.143  34.227  40.690  1.00  0.00           H  
ATOM   1053  CD  LYS    70      37.473  34.187  42.017  1.00  0.00           C  
ATOM   1054  HD2 LYS    70      38.090  33.827  42.837  1.00  0.00           H  
ATOM   1055  HD3 LYS    70      37.332  35.262  42.111  1.00  0.00           H  
ATOM   1056  CE  LYS    70      36.189  33.475  42.307  1.00  0.00           C  
ATOM   1057  HE2 LYS    70      35.444  33.792  41.581  1.00  0.00           H  
ATOM   1058  HE3 LYS    70      36.318  32.404  42.172  1.00  0.00           H  
ATOM   1059  NZ  LYS    70      35.732  33.703  43.731  1.00  0.00           N  
ATOM   1060  HZ1 LYS    70      35.707  34.730  43.864  1.00  0.00           H  
ATOM   1061  HZ2 LYS    70      34.741  33.403  43.746  1.00  0.00           H  
ATOM   1062  HZ3 LYS    70      36.293  33.287  44.497  1.00  0.00           H  
ATOM   1063  C   LYS    70      37.438  34.538  36.904  1.00  0.00           C  
ATOM   1064  O   LYS    70      36.266  34.907  36.890  1.00  0.00           O  
ATOM   1065  N   GLY    71      38.261  34.847  35.931  1.00  0.00           N  
ATOM   1066  H   GLY    71      39.239  34.595  35.891  1.00  0.00           H  
ATOM   1067  CA  GLY    71      37.863  35.566  34.739  1.00  0.00           C  
ATOM   1068  HA2 GLY    71      38.478  35.222  33.910  1.00  0.00           H  
ATOM   1069  HA3 GLY    71      36.861  35.388  34.356  1.00  0.00           H  
ATOM   1070  C   GLY    71      38.159  37.050  34.973  1.00  0.00           C  
ATOM   1071  O   GLY    71      38.446  37.531  36.090  1.00  0.00           O  
ATOM   1072  N   ALA    72      38.163  37.810  33.827  1.00  0.00           N  
ATOM   1073  H   ALA    72      37.748  37.482  32.965  1.00  0.00           H  
ATOM   1074  CA  ALA    72      38.162  39.322  33.937  1.00  0.00           C  
ATOM   1075  HA  ALA    72      38.931  39.583  34.661  1.00  0.00           H  
ATOM   1076  CB  ALA    72      38.416  39.760  32.509  1.00  0.00           C  
ATOM   1077  HB1 ALA    72      37.593  39.442  31.872  1.00  0.00           H  
ATOM   1078  HB2 ALA    72      38.586  40.835  32.494  1.00  0.00           H  
ATOM   1079  HB3 ALA    72      39.362  39.413  32.100  1.00  0.00           H  
ATOM   1080  C   ALA    72      36.912  39.907  34.583  1.00  0.00           C  
ATOM   1081  O   ALA    72      36.907  41.024  35.061  1.00  0.00           O  
ATOM   1082  N   ILE    73      35.785  39.123  34.716  1.00  0.00           N  
ATOM   1083  H   ILE    73      35.700  38.355  34.063  1.00  0.00           H  
ATOM   1084  CA  ILE    73      34.530  39.568  35.361  1.00  0.00           C  
ATOM   1085  HA  ILE    73      34.256  40.537  34.950  1.00  0.00           H  
ATOM   1086  CB  ILE    73      33.487  38.485  35.093  1.00  0.00           C  
ATOM   1087  HB  ILE    73      33.616  38.367  34.019  1.00  0.00           H  
ATOM   1088  CG2 ILE    73      33.699  37.070  35.619  1.00  0.00           C  
ATOM   1089 HG21 ILE    73      33.443  37.169  36.672  1.00  0.00           H  
ATOM   1090 HG22 ILE    73      32.970  36.359  35.236  1.00  0.00           H  
ATOM   1091 HG23 ILE    73      34.733  36.763  35.468  1.00  0.00           H  
ATOM   1092  CG1 ILE    73      32.011  38.933  35.398  1.00  0.00           C  
ATOM   1093 HG12 ILE    73      31.428  38.050  35.145  1.00  0.00           H  
ATOM   1094 HG13 ILE    73      31.974  39.099  36.473  1.00  0.00           H  
ATOM   1095  CD1 ILE    73      31.521  40.263  34.784  1.00  0.00           C  
ATOM   1096 HD11 ILE    73      32.154  41.125  34.985  1.00  0.00           H  
ATOM   1097 HD12 ILE    73      31.502  40.237  33.697  1.00  0.00           H  
ATOM   1098 HD13 ILE    73      30.503  40.453  35.121  1.00  0.00           H  
ATOM   1099  C   ILE    73      34.758  39.934  36.843  1.00  0.00           C  
ATOM   1100  O   ILE    73      34.201  40.897  37.331  1.00  0.00           O  
ATOM   1101  N   ILE    74      35.513  39.106  37.640  1.00  0.00           N  
ATOM   1102  H   ILE    74      35.874  38.259  37.223  1.00  0.00           H  
ATOM   1103  CA  ILE    74      36.082  39.494  38.940  1.00  0.00           C  
ATOM   1104  HA  ILE    74      35.296  40.035  39.463  1.00  0.00           H  
ATOM   1105  CB  ILE    74      36.490  38.257  39.666  1.00  0.00           C  
ATOM   1106  HB  ILE    74      36.810  37.483  38.971  1.00  0.00           H  
ATOM   1107  CG2 ILE    74      37.665  38.474  40.588  1.00  0.00           C  
ATOM   1108 HG21 ILE    74      38.560  38.915  40.155  1.00  0.00           H  
ATOM   1109 HG22 ILE    74      37.282  39.070  41.414  1.00  0.00           H  
ATOM   1110 HG23 ILE    74      37.998  37.507  40.958  1.00  0.00           H  
ATOM   1111  CG1 ILE    74      35.362  37.582  40.481  1.00  0.00           C  
ATOM   1112 HG12 ILE    74      35.731  36.696  40.994  1.00  0.00           H  
ATOM   1113 HG13 ILE    74      35.069  38.338  41.206  1.00  0.00           H  
ATOM   1114  CD1 ILE    74      34.228  36.958  39.704  1.00  0.00           C  
ATOM   1115 HD11 ILE    74      33.675  36.330  40.399  1.00  0.00           H  
ATOM   1116 HD12 ILE    74      33.523  37.674  39.286  1.00  0.00           H  
ATOM   1117 HD13 ILE    74      34.586  36.345  38.879  1.00  0.00           H  
ATOM   1118  C   ILE    74      37.186  40.524  38.576  1.00  0.00           C  
ATOM   1119  O   ILE    74      36.989  41.564  39.204  1.00  0.00           O  
ATOM   1120  N   GLY    75      38.161  40.389  37.631  1.00  0.00           N  
ATOM   1121  H   GLY    75      38.188  39.610  36.987  1.00  0.00           H  
ATOM   1122  CA  GLY    75      38.995  41.566  37.376  1.00  0.00           C  
ATOM   1123  HA2 GLY    75      39.766  41.288  36.660  1.00  0.00           H  
ATOM   1124  HA3 GLY    75      38.406  42.357  36.916  1.00  0.00           H  
ATOM   1125  C   GLY    75      39.752  42.009  38.620  1.00  0.00           C  
ATOM   1126  O   GLY    75      40.294  41.282  39.384  1.00  0.00           O  
ATOM   1127  N   LEU    76      39.644  43.359  38.773  1.00  0.00           N  
ATOM   1128  H   LEU    76      39.194  43.973  38.106  1.00  0.00           H  
ATOM   1129  CA  LEU    76      40.446  44.173  39.718  1.00  0.00           C  
ATOM   1130  HA  LEU    76      41.451  43.760  39.773  1.00  0.00           H  
ATOM   1131  CB  LEU    76      40.480  45.637  39.226  1.00  0.00           C  
ATOM   1132  HB2 LEU    76      39.451  45.955  39.380  1.00  0.00           H  
ATOM   1133  HB3 LEU    76      41.187  46.266  39.764  1.00  0.00           H  
ATOM   1134  CG  LEU    76      40.926  45.927  37.825  1.00  0.00           C  
ATOM   1135  HG  LEU    76      40.174  45.456  37.195  1.00  0.00           H  
ATOM   1136  CD1 LEU    76      40.760  47.417  37.533  1.00  0.00           C  
ATOM   1137 HD11 LEU    76      41.587  48.003  37.928  1.00  0.00           H  
ATOM   1138 HD12 LEU    76      40.727  47.571  36.456  1.00  0.00           H  
ATOM   1139 HD13 LEU    76      39.835  47.769  37.985  1.00  0.00           H  
ATOM   1140  CD2 LEU    76      42.274  45.545  37.391  1.00  0.00           C  
ATOM   1141 HD21 LEU    76      43.110  45.655  38.079  1.00  0.00           H  
ATOM   1142 HD22 LEU    76      42.236  44.542  36.970  1.00  0.00           H  
ATOM   1143 HD23 LEU    76      42.445  46.061  36.449  1.00  0.00           H  
ATOM   1144  C   LEU    76      39.901  44.169  41.116  1.00  0.00           C  
ATOM   1145  O   LEU    76      40.572  44.374  42.139  1.00  0.00           O  
ATOM   1146  N   MET    77      38.554  43.895  41.183  1.00  0.00           N  
ATOM   1147  H   MET    77      38.054  43.856  40.305  1.00  0.00           H  
ATOM   1148  CA  MET    77      37.709  44.001  42.350  1.00  0.00           C  
ATOM   1149  HA  MET    77      38.061  44.599  43.187  1.00  0.00           H  
ATOM   1150  CB  MET    77      36.391  44.569  42.022  1.00  0.00           C  
ATOM   1151  HB2 MET    77      36.490  45.460  41.406  1.00  0.00           H  
ATOM   1152  HB3 MET    77      35.898  43.864  41.356  1.00  0.00           H  
ATOM   1153  CG  MET    77      35.550  44.875  43.242  1.00  0.00           C  
ATOM   1154  HG2 MET    77      35.224  43.933  43.677  1.00  0.00           H  
ATOM   1155  HG3 MET    77      36.022  45.495  44.001  1.00  0.00           H  
ATOM   1156  SD  MET    77      34.104  45.848  42.763  1.00  0.00           S  
ATOM   1157  CE  MET    77      32.950  44.556  42.282  1.00  0.00           C  
ATOM   1158  HE1 MET    77      32.398  44.189  43.144  1.00  0.00           H  
ATOM   1159  HE2 MET    77      32.203  45.073  41.683  1.00  0.00           H  
ATOM   1160  HE3 MET    77      33.366  43.781  41.643  1.00  0.00           H  
ATOM   1161  C   MET    77      37.634  42.566  42.976  1.00  0.00           C  
ATOM   1162  O   MET    77      36.572  42.022  43.058  1.00  0.00           O  
ATOM   1163  N   VAL    78      38.849  42.021  43.268  1.00  0.00           N  
ATOM   1164  H   VAL    78      39.655  42.601  43.078  1.00  0.00           H  
ATOM   1165  CA  VAL    78      39.040  40.635  43.692  1.00  0.00           C  
ATOM   1166  HA  VAL    78      38.838  40.077  42.781  1.00  0.00           H  
ATOM   1167  CB  VAL    78      40.490  40.230  44.080  1.00  0.00           C  
ATOM   1168  HB  VAL    78      40.508  39.184  44.380  1.00  0.00           H  
ATOM   1169  CG1 VAL    78      41.266  40.218  42.787  1.00  0.00           C  
ATOM   1170 HG11 VAL    78      41.550  41.171  42.345  1.00  0.00           H  
ATOM   1171 HG12 VAL    78      42.258  39.796  42.931  1.00  0.00           H  
ATOM   1172 HG13 VAL    78      40.870  39.602  41.981  1.00  0.00           H  
ATOM   1173  CG2 VAL    78      41.183  41.089  45.082  1.00  0.00           C  
ATOM   1174 HG21 VAL    78      40.538  41.263  45.941  1.00  0.00           H  
ATOM   1175 HG22 VAL    78      41.966  40.583  45.642  1.00  0.00           H  
ATOM   1176 HG23 VAL    78      41.585  41.998  44.639  1.00  0.00           H  
ATOM   1177  C   VAL    78      38.028  40.082  44.662  1.00  0.00           C  
ATOM   1178  O   VAL    78      37.616  38.977  44.460  1.00  0.00           O  
ATOM   1179  N   GLY    79      37.653  40.829  45.763  1.00  0.00           N  
ATOM   1180  H   GLY    79      37.865  41.817  45.726  1.00  0.00           H  
ATOM   1181  CA  GLY    79      36.691  40.221  46.745  1.00  0.00           C  
ATOM   1182  HA2 GLY    79      36.511  39.158  46.600  1.00  0.00           H  
ATOM   1183  HA3 GLY    79      37.085  40.438  47.735  1.00  0.00           H  
ATOM   1184  C   GLY    79      35.387  40.925  46.720  1.00  0.00           C  
ATOM   1185  O   GLY    79      34.653  40.919  47.704  1.00  0.00           O  
ATOM   1186  N   GLY    80      35.032  41.540  45.566  1.00  0.00           N  
ATOM   1187  H   GLY    80      35.672  41.606  44.786  1.00  0.00           H  
ATOM   1188  CA  GLY    80      33.745  42.177  45.411  1.00  0.00           C  
ATOM   1189  HA2 GLY    80      33.253  42.047  44.449  1.00  0.00           H  
ATOM   1190  HA3 GLY    80      33.054  41.687  46.092  1.00  0.00           H  
ATOM   1191  C   GLY    80      33.704  43.559  45.844  1.00  0.00           C  
ATOM   1192  O   GLY    80      34.731  44.211  46.071  1.00  0.00           O  
ATOM   1193  N   VAL    81      32.480  44.167  45.979  1.00  0.00           N  
ATOM   1194  H   VAL    81      31.668  43.673  45.634  1.00  0.00           H  
ATOM   1195  CA  VAL    81      32.230  45.429  46.541  1.00  0.00           C  
ATOM   1196  HA  VAL    81      32.978  46.125  46.167  1.00  0.00           H  
ATOM   1197  CB  VAL    81      30.830  45.987  46.123  1.00  0.00           C  
ATOM   1198  HB  VAL    81      30.087  45.199  46.232  1.00  0.00           H  
ATOM   1199  CG1 VAL    81      30.350  47.254  46.840  1.00  0.00           C  
ATOM   1200 HG11 VAL    81      29.431  47.669  46.431  1.00  0.00           H  
ATOM   1201 HG12 VAL    81      30.184  46.867  47.844  1.00  0.00           H  
ATOM   1202 HG13 VAL    81      31.214  47.909  46.941  1.00  0.00           H  
ATOM   1203  CG2 VAL    81      30.965  46.388  44.635  1.00  0.00           C  
ATOM   1204 HG21 VAL    81      31.506  45.592  44.129  1.00  0.00           H  
ATOM   1205 HG22 VAL    81      30.072  46.750  44.130  1.00  0.00           H  
ATOM   1206 HG23 VAL    81      31.682  47.207  44.624  1.00  0.00           H  
ATOM   1207  C   VAL    81      32.289  45.395  48.096  1.00  0.00           C  
ATOM   1208  O   VAL    81      31.887  44.402  48.742  1.00  0.00           O  
ATOM   1209  N   VAL    82      32.752  46.503  48.674  1.00  0.00           N  
ATOM   1210  H   VAL    82      33.305  47.180  48.166  1.00  0.00           H  
ATOM   1211  CA  VAL    82      33.014  46.477  50.088  1.00  0.00           C  
ATOM   1212  HA  VAL    82      32.417  45.753  50.639  1.00  0.00           H  
ATOM   1213  CB  VAL    82      34.490  46.296  50.435  1.00  0.00           C  
ATOM   1214  HB  VAL    82      35.118  47.112  50.083  1.00  0.00           H  
ATOM   1215  CG1 VAL    82      34.723  46.097  51.926  1.00  0.00           C  
ATOM   1216 HG11 VAL    82      34.434  47.016  52.433  1.00  0.00           H  
ATOM   1217 HG12 VAL    82      34.148  45.227  52.236  1.00  0.00           H  
ATOM   1218 HG13 VAL    82      35.786  45.933  52.093  1.00  0.00           H  
ATOM   1219  CG2 VAL    82      35.092  45.134  49.711  1.00  0.00           C  
ATOM   1220 HG21 VAL    82      35.196  45.278  48.637  1.00  0.00           H  
ATOM   1221 HG22 VAL    82      36.120  45.022  50.050  1.00  0.00           H  
ATOM   1222 HG23 VAL    82      34.575  44.199  49.916  1.00  0.00           H  
ATOM   1223  C   VAL    82      32.546  47.799  50.581  1.00  0.00           C  
ATOM   1224  O   VAL    82      33.004  48.867  50.206  1.00  0.00           O  
ATOM   1225  N   ILE    83      31.544  47.687  51.515  1.00  0.00           N  
ATOM   1226  H   ILE    83      31.407  46.731  51.815  1.00  0.00           H  
ATOM   1227  CA  ILE    83      31.111  48.747  52.310  1.00  0.00           C  
ATOM   1228  HA  ILE    83      31.311  49.571  51.629  1.00  0.00           H  
ATOM   1229  CB  ILE    83      29.620  48.748  52.571  1.00  0.00           C  
ATOM   1230  HB  ILE    83      29.458  47.829  53.130  1.00  0.00           H  
ATOM   1231  CG2 ILE    83      29.098  49.827  53.485  1.00  0.00           C  
ATOM   1232 HG21 ILE    83      29.597  49.721  54.446  1.00  0.00           H  
ATOM   1233 HG22 ILE    83      29.228  50.798  53.011  1.00  0.00           H  
ATOM   1234 HG23 ILE    83      28.034  49.668  53.647  1.00  0.00           H  
ATOM   1235  CG1 ILE    83      28.772  48.648  51.214  1.00  0.00           C  
ATOM   1236 HG12 ILE    83      27.990  49.403  51.164  1.00  0.00           H  
ATOM   1237 HG13 ILE    83      29.423  49.043  50.437  1.00  0.00           H  
ATOM   1238  CD1 ILE    83      28.209  47.251  50.748  1.00  0.00           C  
ATOM   1239 HD11 ILE    83      29.013  46.519  50.703  1.00  0.00           H  
ATOM   1240 HD12 ILE    83      27.459  46.937  51.471  1.00  0.00           H  
ATOM   1241 HD13 ILE    83      27.806  47.336  49.741  1.00  0.00           H  
ATOM   1242  C   ILE    83      32.069  48.914  53.494  1.00  0.00           C  
ATOM   1243  O   ILE    83      32.498  47.945  54.125  1.00  0.00           O  
ATOM   1244  N   ALA    84      32.247  50.223  53.939  1.00  0.00           N  
ATOM   1245  H   ALA    84      31.876  50.999  53.408  1.00  0.00           H  
ATOM   1246  CA  ALA    84      33.382  50.577  54.754  1.00  0.00           C  
ATOM   1247  HA  ALA    84      33.862  49.642  55.034  1.00  0.00           H  
ATOM   1248  CB  ALA    84      34.412  51.315  53.868  1.00  0.00           C  
ATOM   1249  HB1 ALA    84      34.709  50.668  53.044  1.00  0.00           H  
ATOM   1250  HB2 ALA    84      33.835  52.138  53.452  1.00  0.00           H  
ATOM   1251  HB3 ALA    84      35.339  51.496  54.409  1.00  0.00           H  
ATOM   1252  C   ALA    84      32.868  51.240  55.979  1.00  0.00           C  
ATOM   1253  O   ALA    84      31.678  51.638  56.200  1.00  0.00           O  
ATOM   1254  OXT ALA    84      33.750  51.488  56.811  1.00  0.00           O  
TER    1255      ALA    84 
END   
