# Supplementary material for: Exploring Structural Insights of Aβ42 and α-Synuclein Monomers and Heterodimer: A Comparative Study Using Implicit and Explicit Solvent Simulations
Source: J Phys Chem B. 2024 May 3;128(19):4655–69. doi: 10.1021/acs.jpcb.4c00503 (PMC11103699; doi:10.1021/acs.jpcb.4c00503)
Supplement: Supplementary file 3 — jp4c00503_si_003.zip [file jp4c00503_si_003.zip › rep/9_ab42_dimer_3_FINAL3.pdb]

CRYST1   64.800   68.964   72.397  90.00  90.00  90.00               1
ATOM      1  N   ASP     1      43.491   1.295  48.755  1.00  0.00           N  
ATOM      2  H1  ASP     1      44.115   2.122  48.738  1.00  0.00           H  
ATOM      3  H2  ASP     1      43.317   1.008  49.735  1.00  0.00           H  
ATOM      4  H3  ASP     1      42.583   1.399  48.268  1.00  0.00           H  
ATOM      5  CA  ASP     1      44.390   0.271  48.188  1.00  0.00           C  
ATOM      6  HA  ASP     1      44.010  -0.725  48.404  1.00  0.00           H  
ATOM      7  CB  ASP     1      44.564   0.494  46.686  1.00  0.00           C  
ATOM      8  HB2 ASP     1      45.308  -0.255  46.421  1.00  0.00           H  
ATOM      9  HB3 ASP     1      43.620   0.105  46.310  1.00  0.00           H  
ATOM     10  CG  ASP     1      44.784   1.933  46.152  1.00  0.00           C  
ATOM     11  OD1 ASP     1      44.904   2.103  44.912  1.00  0.00           O  
ATOM     12  OD2 ASP     1      44.658   2.979  46.880  1.00  0.00           O  
ATOM     13  C   ASP     1      45.815   0.367  48.822  1.00  0.00           C  
ATOM     14  O   ASP     1      46.348   1.441  49.090  1.00  0.00           O  
ATOM     15  N   ALA     2      46.422  -0.843  49.077  1.00  0.00           N  
ATOM     16  H   ALA     2      45.933  -1.682  48.798  1.00  0.00           H  
ATOM     17  CA  ALA     2      47.712  -0.916  49.662  1.00  0.00           C  
ATOM     18  HA  ALA     2      47.923   0.057  50.102  1.00  0.00           H  
ATOM     19  CB  ALA     2      47.683  -2.085  50.623  1.00  0.00           C  
ATOM     20  HB1 ALA     2      46.856  -2.074  51.331  1.00  0.00           H  
ATOM     21  HB2 ALA     2      47.556  -2.984  50.024  1.00  0.00           H  
ATOM     22  HB3 ALA     2      48.561  -2.176  51.259  1.00  0.00           H  
ATOM     23  C   ALA     2      48.633  -1.118  48.467  1.00  0.00           C  
ATOM     24  O   ALA     2      49.148  -2.177  48.176  1.00  0.00           O  
ATOM     25  N   GLU     3      48.793   0.088  47.712  1.00  0.00           N  
ATOM     26  H   GLU     3      48.232   0.891  47.966  1.00  0.00           H  
ATOM     27  CA  GLU     3      49.592   0.082  46.487  1.00  0.00           C  
ATOM     28  HA  GLU     3      50.473  -0.548  46.582  1.00  0.00           H  
ATOM     29  CB  GLU     3      48.653  -0.422  45.318  1.00  0.00           C  
ATOM     30  HB2 GLU     3      48.385  -1.439  45.593  1.00  0.00           H  
ATOM     31  HB3 GLU     3      47.745   0.174  45.242  1.00  0.00           H  
ATOM     32  CG  GLU     3      49.187  -0.616  43.912  1.00  0.00           C  
ATOM     33  HG2 GLU     3      48.430  -1.083  43.286  1.00  0.00           H  
ATOM     34  HG3 GLU     3      49.455   0.254  43.316  1.00  0.00           H  
ATOM     35  CD  GLU     3      50.397  -1.422  43.879  1.00  0.00           C  
ATOM     36  OE1 GLU     3      50.333  -2.630  43.640  1.00  0.00           O  
ATOM     37  OE2 GLU     3      51.524  -0.897  44.064  1.00  0.00           O  
ATOM     38  C   GLU     3      50.202   1.414  46.275  1.00  0.00           C  
ATOM     39  O   GLU     3      49.599   2.415  46.676  1.00  0.00           O  
ATOM     40  N   PHE     4      51.340   1.467  45.515  1.00  0.00           N  
ATOM     41  H   PHE     4      51.610   0.663  44.964  1.00  0.00           H  
ATOM     42  CA  PHE     4      51.989   2.701  45.190  1.00  0.00           C  
ATOM     43  HA  PHE     4      51.262   3.502  45.300  1.00  0.00           H  
ATOM     44  CB  PHE     4      53.270   2.892  46.080  1.00  0.00           C  
ATOM     45  HB2 PHE     4      53.631   3.887  45.826  1.00  0.00           H  
ATOM     46  HB3 PHE     4      53.032   3.023  47.134  1.00  0.00           H  
ATOM     47  CG  PHE     4      54.261   1.796  45.963  1.00  0.00           C  
ATOM     48  CD1 PHE     4      54.069   0.599  46.617  1.00  0.00           C  
ATOM     49  HD1 PHE     4      53.263   0.552  47.338  1.00  0.00           H  
ATOM     50  CE1 PHE     4      54.876  -0.472  46.366  1.00  0.00           C  
ATOM     51  HE1 PHE     4      54.561  -1.414  46.798  1.00  0.00           H  
ATOM     52  CZ  PHE     4      56.050  -0.387  45.644  1.00  0.00           C  
ATOM     53  HZ  PHE     4      56.681  -1.247  45.456  1.00  0.00           H  
ATOM     54  CE2 PHE     4      56.207   0.795  44.999  1.00  0.00           C  
ATOM     55  HE2 PHE     4      57.013   0.885  44.281  1.00  0.00           H  
ATOM     56  CD2 PHE     4      55.333   1.879  45.042  1.00  0.00           C  
ATOM     57  HD2 PHE     4      55.512   2.728  44.392  1.00  0.00           H  
ATOM     58  C   PHE     4      52.422   2.858  43.697  1.00  0.00           C  
ATOM     59  O   PHE     4      53.013   3.918  43.338  1.00  0.00           O  
ATOM     60  N   ARG     5      52.270   1.824  42.754  1.00  0.00           N  
ATOM     61  H   ARG     5      51.779   0.955  42.916  1.00  0.00           H  
ATOM     62  CA  ARG     5      53.128   1.811  41.594  1.00  0.00           C  
ATOM     63  HA  ARG     5      54.079   2.311  41.767  1.00  0.00           H  
ATOM     64  CB  ARG     5      53.281   0.325  41.254  1.00  0.00           C  
ATOM     65  HB2 ARG     5      52.311  -0.159  41.341  1.00  0.00           H  
ATOM     66  HB3 ARG     5      53.515   0.168  40.203  1.00  0.00           H  
ATOM     67  CG  ARG     5      54.141  -0.495  42.100  1.00  0.00           C  
ATOM     68  HG2 ARG     5      55.161  -0.186  41.879  1.00  0.00           H  
ATOM     69  HG3 ARG     5      53.993  -0.218  43.142  1.00  0.00           H  
ATOM     70  CD  ARG     5      53.905  -1.981  41.795  1.00  0.00           C  
ATOM     71  HD2 ARG     5      52.879  -2.308  41.949  1.00  0.00           H  
ATOM     72  HD3 ARG     5      54.148  -2.200  40.757  1.00  0.00           H  
ATOM     73  NE  ARG     5      54.825  -2.736  42.670  1.00  0.00           N  
ATOM     74  HE  ARG     5      55.710  -3.073  42.288  1.00  0.00           H  
ATOM     75  CZ  ARG     5      54.567  -3.166  43.940  1.00  0.00           C  
ATOM     76  NH1 ARG     5      53.518  -2.762  44.671  1.00  0.00           N  
ATOM     77 HH11 ARG     5      52.879  -2.137  44.177  1.00  0.00           H  
ATOM     78 HH12 ARG     5      53.192  -3.391  45.407  1.00  0.00           H  
ATOM     79  NH2 ARG     5      55.437  -3.936  44.589  1.00  0.00           N  
ATOM     80 HH21 ARG     5      56.403  -3.990  44.261  1.00  0.00           H  
ATOM     81 HH22 ARG     5      55.137  -4.505  45.382  1.00  0.00           H  
ATOM     82  C   ARG     5      52.431   2.618  40.476  1.00  0.00           C  
ATOM     83  O   ARG     5      51.659   2.172  39.571  1.00  0.00           O  
ATOM     84  N   HID     6      52.515   4.005  40.653  1.00  0.00           N  
ATOM     85  H   HID     6      52.881   4.388  41.514  1.00  0.00           H  
ATOM     86  CA  HID     6      51.629   4.961  39.974  1.00  0.00           C  
ATOM     87  HA  HID     6      50.754   4.402  39.651  1.00  0.00           H  
ATOM     88  CB  HID     6      51.193   6.022  40.913  1.00  0.00           C  
ATOM     89  HB2 HID     6      50.299   6.555  40.594  1.00  0.00           H  
ATOM     90  HB3 HID     6      50.712   5.594  41.791  1.00  0.00           H  
ATOM     91  CG  HID     6      52.199   7.034  41.369  1.00  0.00           C  
ATOM     92  ND1 HID     6      53.164   6.638  42.275  1.00  0.00           N  
ATOM     93  HD1 HID     6      53.161   5.753  42.795  1.00  0.00           H  
ATOM     94  CE1 HID     6      53.883   7.713  42.546  1.00  0.00           C  
ATOM     95  HE1 HID     6      54.820   7.659  43.078  1.00  0.00           H  
ATOM     96  NE2 HID     6      53.490   8.748  41.860  1.00  0.00           N  
ATOM     97  CD2 HID     6      52.454   8.307  41.065  1.00  0.00           C  
ATOM     98  HD2 HID     6      52.055   8.969  40.298  1.00  0.00           H  
ATOM     99  C   HID     6      52.355   5.495  38.722  1.00  0.00           C  
ATOM    100  O   HID     6      53.560   5.254  38.508  1.00  0.00           O  
ATOM    101  N   ASP     7      51.629   6.184  37.892  1.00  0.00           N  
ATOM    102  H   ASP     7      50.630   6.189  38.048  1.00  0.00           H  
ATOM    103  CA  ASP     7      52.169   6.606  36.579  1.00  0.00           C  
ATOM    104  HA  ASP     7      53.201   6.280  36.478  1.00  0.00           H  
ATOM    105  CB  ASP     7      51.391   5.896  35.478  1.00  0.00           C  
ATOM    106  HB2 ASP     7      51.726   6.272  34.514  1.00  0.00           H  
ATOM    107  HB3 ASP     7      51.701   4.854  35.524  1.00  0.00           H  
ATOM    108  CG  ASP     7      49.887   5.843  35.506  1.00  0.00           C  
ATOM    109  OD1 ASP     7      49.234   6.577  36.253  1.00  0.00           O  
ATOM    110  OD2 ASP     7      49.285   5.036  34.726  1.00  0.00           O  
ATOM    111  C   ASP     7      52.105   8.180  36.468  1.00  0.00           C  
ATOM    112  O   ASP     7      52.998   8.771  35.834  1.00  0.00           O  
ATOM    113  N   SER     8      51.050   8.709  37.076  1.00  0.00           N  
ATOM    114  H   SER     8      50.475   8.171  37.710  1.00  0.00           H  
ATOM    115  CA  SER     8      50.576  10.041  36.741  1.00  0.00           C  
ATOM    116  HA  SER     8      51.500  10.599  36.608  1.00  0.00           H  
ATOM    117  CB  SER     8      49.893   9.941  35.426  1.00  0.00           C  
ATOM    118  HB2 SER     8      49.583  10.952  35.172  1.00  0.00           H  
ATOM    119  HB3 SER     8      50.660   9.668  34.705  1.00  0.00           H  
ATOM    120  OG  SER     8      48.743   9.124  35.544  1.00  0.00           O  
ATOM    121  HG  SER     8      49.031   8.230  35.785  1.00  0.00           H  
ATOM    122  C   SER     8      49.785  10.729  37.812  1.00  0.00           C  
ATOM    123  O   SER     8      49.512  10.223  38.888  1.00  0.00           O  
ATOM    124  N   GLY     9      49.489  12.011  37.512  1.00  0.00           N  
ATOM    125  H   GLY     9      49.792  12.451  36.654  1.00  0.00           H  
ATOM    126  CA  GLY     9      48.641  12.795  38.456  1.00  0.00           C  
ATOM    127  HA2 GLY     9      48.662  13.829  38.118  1.00  0.00           H  
ATOM    128  HA3 GLY     9      47.635  12.381  38.480  1.00  0.00           H  
ATOM    129  C   GLY     9      49.135  12.815  39.866  1.00  0.00           C  
ATOM    130  O   GLY     9      48.345  12.611  40.841  1.00  0.00           O  
ATOM    131  N   TYR    10      50.406  13.349  40.013  1.00  0.00           N  
ATOM    132  H   TYR    10      51.107  13.414  39.287  1.00  0.00           H  
ATOM    133  CA  TYR    10      51.093  13.429  41.287  1.00  0.00           C  
ATOM    134  HA  TYR    10      51.368  12.462  41.702  1.00  0.00           H  
ATOM    135  CB  TYR    10      52.448  14.113  41.051  1.00  0.00           C  
ATOM    136  HB2 TYR    10      52.418  15.104  40.602  1.00  0.00           H  
ATOM    137  HB3 TYR    10      52.895  14.214  42.038  1.00  0.00           H  
ATOM    138  CG  TYR    10      53.311  13.340  40.113  1.00  0.00           C  
ATOM    139  CD1 TYR    10      54.341  12.552  40.677  1.00  0.00           C  
ATOM    140  HD1 TYR    10      54.434  12.348  41.737  1.00  0.00           H  
ATOM    141  CE1 TYR    10      55.029  11.605  39.877  1.00  0.00           C  
ATOM    142  HE1 TYR    10      55.542  10.781  40.357  1.00  0.00           H  
ATOM    143  CZ  TYR    10      54.968  11.709  38.491  1.00  0.00           C  
ATOM    144  OH  TYR    10      55.592  10.795  37.751  1.00  0.00           O  
ATOM    145  HH  TYR    10      56.223  10.256  38.252  1.00  0.00           H  
ATOM    146  CE2 TYR    10      54.065  12.610  37.904  1.00  0.00           C  
ATOM    147  HE2 TYR    10      54.076  12.655  36.822  1.00  0.00           H  
ATOM    148  CD2 TYR    10      53.214  13.368  38.727  1.00  0.00           C  
ATOM    149  HD2 TYR    10      52.651  14.172  38.269  1.00  0.00           H  
ATOM    150  C   TYR    10      50.202  14.197  42.359  1.00  0.00           C  
ATOM    151  O   TYR    10      50.217  13.915  43.534  1.00  0.00           O  
ATOM    152  N   GLU    11      49.485  15.339  41.933  1.00  0.00           N  
ATOM    153  H   GLU    11      49.542  15.688  40.985  1.00  0.00           H  
ATOM    154  CA  GLU    11      48.813  16.233  42.841  1.00  0.00           C  
ATOM    155  HA  GLU    11      49.560  16.379  43.618  1.00  0.00           H  
ATOM    156  CB  GLU    11      48.447  17.502  42.148  1.00  0.00           C  
ATOM    157  HB2 GLU    11      48.228  18.305  42.850  1.00  0.00           H  
ATOM    158  HB3 GLU    11      49.293  17.857  41.563  1.00  0.00           H  
ATOM    159  CG  GLU    11      47.309  17.479  41.073  1.00  0.00           C  
ATOM    160  HG2 GLU    11      46.392  17.066  41.490  1.00  0.00           H  
ATOM    161  HG3 GLU    11      47.032  18.494  40.794  1.00  0.00           H  
ATOM    162  CD  GLU    11      47.656  16.764  39.806  1.00  0.00           C  
ATOM    163  OE1 GLU    11      48.858  16.640  39.340  1.00  0.00           O  
ATOM    164  OE2 GLU    11      46.691  16.469  39.081  1.00  0.00           O  
ATOM    165  C   GLU    11      47.637  15.497  43.488  1.00  0.00           C  
ATOM    166  O   GLU    11      47.289  15.737  44.654  1.00  0.00           O  
ATOM    167  N   VAL    12      46.932  14.613  42.688  1.00  0.00           N  
ATOM    168  H   VAL    12      47.411  14.290  41.858  1.00  0.00           H  
ATOM    169  CA  VAL    12      45.761  13.855  43.242  1.00  0.00           C  
ATOM    170  HA  VAL    12      45.298  14.605  43.879  1.00  0.00           H  
ATOM    171  CB  VAL    12      44.756  13.482  42.085  1.00  0.00           C  
ATOM    172  HB  VAL    12      45.143  12.656  41.492  1.00  0.00           H  
ATOM    173  CG1 VAL    12      43.474  13.039  42.744  1.00  0.00           C  
ATOM    174 HG11 VAL    12      42.997  13.775  43.388  1.00  0.00           H  
ATOM    175 HG12 VAL    12      42.804  12.823  41.915  1.00  0.00           H  
ATOM    176 HG13 VAL    12      43.625  12.147  43.349  1.00  0.00           H  
ATOM    177  CG2 VAL    12      44.417  14.738  41.220  1.00  0.00           C  
ATOM    178 HG21 VAL    12      44.023  15.578  41.788  1.00  0.00           H  
ATOM    179 HG22 VAL    12      45.262  15.090  40.632  1.00  0.00           H  
ATOM    180 HG23 VAL    12      43.731  14.489  40.413  1.00  0.00           H  
ATOM    181  C   VAL    12      46.166  12.608  43.974  1.00  0.00           C  
ATOM    182  O   VAL    12      45.795  12.226  45.053  1.00  0.00           O  
ATOM    183  N   HID    13      47.138  11.877  43.358  1.00  0.00           N  
ATOM    184  H   HID    13      47.825  12.254  42.719  1.00  0.00           H  
ATOM    185  CA  HID    13      47.627  10.564  43.858  1.00  0.00           C  
ATOM    186  HA  HID    13      46.790  10.057  44.333  1.00  0.00           H  
ATOM    187  CB  HID    13      47.970   9.664  42.699  1.00  0.00           C  
ATOM    188  HB2 HID    13      48.692  10.243  42.126  1.00  0.00           H  
ATOM    189  HB3 HID    13      48.463   8.797  43.134  1.00  0.00           H  
ATOM    190  CG  HID    13      46.949   9.309  41.786  1.00  0.00           C  
ATOM    191  ND1 HID    13      46.911   9.588  40.421  1.00  0.00           N  
ATOM    192  HD1 HID    13      47.528  10.188  39.861  1.00  0.00           H  
ATOM    193  CE1 HID    13      45.702   9.268  39.963  1.00  0.00           C  
ATOM    194  HE1 HID    13      45.449   9.184  38.918  1.00  0.00           H  
ATOM    195  NE2 HID    13      44.946   8.706  40.912  1.00  0.00           N  
ATOM    196  CD2 HID    13      45.678   8.764  42.097  1.00  0.00           C  
ATOM    197  HD2 HID    13      45.370   8.318  43.041  1.00  0.00           H  
ATOM    198  C   HID    13      48.751  10.735  44.897  1.00  0.00           C  
ATOM    199  O   HID    13      49.606   9.881  45.121  1.00  0.00           O  
ATOM    200  N   HID    14      48.568  11.774  45.705  1.00  0.00           N  
ATOM    201  H   HID    14      47.788  12.416  45.747  1.00  0.00           H  
ATOM    202  CA  HID    14      49.647  12.313  46.463  1.00  0.00           C  
ATOM    203  HA  HID    14      50.513  12.390  45.810  1.00  0.00           H  
ATOM    204  CB  HID    14      49.146  13.755  46.940  1.00  0.00           C  
ATOM    205  HB2 HID    14      49.842  14.218  47.637  1.00  0.00           H  
ATOM    206  HB3 HID    14      49.144  14.330  46.016  1.00  0.00           H  
ATOM    207  CG  HID    14      47.835  13.878  47.619  1.00  0.00           C  
ATOM    208  ND1 HID    14      46.726  14.576  47.179  1.00  0.00           N  
ATOM    209  HD1 HID    14      46.662  14.991  46.242  1.00  0.00           H  
ATOM    210  CE1 HID    14      45.846  14.608  48.150  1.00  0.00           C  
ATOM    211  HE1 HID    14      44.846  15.004  48.071  1.00  0.00           H  
ATOM    212  NE2 HID    14      46.408  14.098  49.242  1.00  0.00           N  
ATOM    213  CD2 HID    14      47.604  13.587  48.959  1.00  0.00           C  
ATOM    214  HD2 HID    14      48.239  13.061  49.670  1.00  0.00           H  
ATOM    215  C   HID    14      49.997  11.408  47.629  1.00  0.00           C  
ATOM    216  O   HID    14      51.151  11.439  48.007  1.00  0.00           O  
ATOM    217  N   GLN    15      49.144  10.494  48.141  1.00  0.00           N  
ATOM    218  H   GLN    15      48.219  10.426  47.740  1.00  0.00           H  
ATOM    219  CA  GLN    15      49.570   9.448  49.086  1.00  0.00           C  
ATOM    220  HA  GLN    15      50.089  10.004  49.864  1.00  0.00           H  
ATOM    221  CB  GLN    15      48.395   8.680  49.709  1.00  0.00           C  
ATOM    222  HB2 GLN    15      47.669   9.408  50.065  1.00  0.00           H  
ATOM    223  HB3 GLN    15      47.850   8.188  48.906  1.00  0.00           H  
ATOM    224  CG  GLN    15      48.781   7.696  50.825  1.00  0.00           C  
ATOM    225  HG2 GLN    15      47.958   7.005  50.996  1.00  0.00           H  
ATOM    226  HG3 GLN    15      49.670   7.105  50.613  1.00  0.00           H  
ATOM    227  CD  GLN    15      49.072   8.375  52.115  1.00  0.00           C  
ATOM    228  OE1 GLN    15      50.064   9.100  52.298  1.00  0.00           O  
ATOM    229  NE2 GLN    15      48.334   8.174  53.195  1.00  0.00           N  
ATOM    230 HE21 GLN    15      48.540   8.691  54.040  1.00  0.00           H  
ATOM    231 HE22 GLN    15      47.481   7.634  53.150  1.00  0.00           H  
ATOM    232  C   GLN    15      50.476   8.409  48.390  1.00  0.00           C  
ATOM    233  O   GLN    15      51.495   8.025  48.942  1.00  0.00           O  
ATOM    234  N   LYS    16      50.155   7.954  47.149  1.00  0.00           N  
ATOM    235  H   LYS    16      49.615   8.569  46.555  1.00  0.00           H  
ATOM    236  CA  LYS    16      51.030   7.006  46.534  1.00  0.00           C  
ATOM    237  HA  LYS    16      51.128   6.174  47.229  1.00  0.00           H  
ATOM    238  CB  LYS    16      50.529   6.579  45.144  1.00  0.00           C  
ATOM    239  HB2 LYS    16      50.307   7.407  44.474  1.00  0.00           H  
ATOM    240  HB3 LYS    16      51.359   6.242  44.527  1.00  0.00           H  
ATOM    241  CG  LYS    16      49.341   5.628  45.230  1.00  0.00           C  
ATOM    242  HG2 LYS    16      49.519   4.861  45.981  1.00  0.00           H  
ATOM    243  HG3 LYS    16      48.409   6.122  45.496  1.00  0.00           H  
ATOM    244  CD  LYS    16      49.216   4.897  43.937  1.00  0.00           C  
ATOM    245  HD2 LYS    16      49.070   5.549  43.078  1.00  0.00           H  
ATOM    246  HD3 LYS    16      50.083   4.315  43.629  1.00  0.00           H  
ATOM    247  CE  LYS    16      48.118   3.806  43.916  1.00  0.00           C  
ATOM    248  HE2 LYS    16      48.180   3.282  42.965  1.00  0.00           H  
ATOM    249  HE3 LYS    16      48.424   3.017  44.599  1.00  0.00           H  
ATOM    250  NZ  LYS    16      46.698   4.279  44.024  1.00  0.00           N  
ATOM    251  HZ1 LYS    16      45.972   3.552  43.892  1.00  0.00           H  
ATOM    252  HZ2 LYS    16      46.563   4.733  44.945  1.00  0.00           H  
ATOM    253  HZ3 LYS    16      46.426   5.032  43.367  1.00  0.00           H  
ATOM    254  C   LYS    16      52.416   7.585  46.358  1.00  0.00           C  
ATOM    255  O   LYS    16      53.470   6.897  46.451  1.00  0.00           O  
ATOM    256  N   LEU    17      52.500   8.939  46.284  1.00  0.00           N  
ATOM    257  H   LEU    17      51.634   9.458  46.243  1.00  0.00           H  
ATOM    258  CA  LEU    17      53.699   9.576  45.806  1.00  0.00           C  
ATOM    259  HA  LEU    17      54.029   8.930  44.996  1.00  0.00           H  
ATOM    260  CB  LEU    17      53.355  10.938  45.263  1.00  0.00           C  
ATOM    261  HB2 LEU    17      52.792  10.821  44.340  1.00  0.00           H  
ATOM    262  HB3 LEU    17      52.702  11.371  46.018  1.00  0.00           H  
ATOM    263  CG  LEU    17      54.576  11.846  45.015  1.00  0.00           C  
ATOM    264  HG  LEU    17      55.117  12.175  45.900  1.00  0.00           H  
ATOM    265  CD1 LEU    17      55.546  11.273  44.013  1.00  0.00           C  
ATOM    266 HD11 LEU    17      56.124  12.109  43.626  1.00  0.00           H  
ATOM    267 HD12 LEU    17      56.221  10.668  44.614  1.00  0.00           H  
ATOM    268 HD13 LEU    17      55.125  10.647  43.228  1.00  0.00           H  
ATOM    269  CD2 LEU    17      53.890  13.148  44.493  1.00  0.00           C  
ATOM    270 HD21 LEU    17      53.457  13.683  45.336  1.00  0.00           H  
ATOM    271 HD22 LEU    17      54.504  13.954  44.097  1.00  0.00           H  
ATOM    272 HD23 LEU    17      53.137  12.967  43.729  1.00  0.00           H  
ATOM    273  C   LEU    17      54.693   9.568  47.002  1.00  0.00           C  
ATOM    274  O   LEU    17      55.891   9.221  46.820  1.00  0.00           O  
ATOM    275  N   VAL    18      54.213   9.779  48.260  1.00  0.00           N  
ATOM    276  H   VAL    18      53.266   9.552  48.534  1.00  0.00           H  
ATOM    277  CA  VAL    18      55.094   9.897  49.382  1.00  0.00           C  
ATOM    278  HA  VAL    18      55.871  10.614  49.128  1.00  0.00           H  
ATOM    279  CB  VAL    18      54.383  10.440  50.634  1.00  0.00           C  
ATOM    280  HB  VAL    18      54.024  11.433  50.369  1.00  0.00           H  
ATOM    281  CG1 VAL    18      53.180   9.606  51.138  1.00  0.00           C  
ATOM    282 HG11 VAL    18      53.329   8.541  51.302  1.00  0.00           H  
ATOM    283 HG12 VAL    18      53.056   9.943  52.165  1.00  0.00           H  
ATOM    284 HG13 VAL    18      52.205   9.712  50.666  1.00  0.00           H  
ATOM    285  CG2 VAL    18      55.436  10.666  51.736  1.00  0.00           C  
ATOM    286 HG21 VAL    18      54.829  10.918  52.603  1.00  0.00           H  
ATOM    287 HG22 VAL    18      55.998   9.755  51.930  1.00  0.00           H  
ATOM    288 HG23 VAL    18      55.967  11.526  51.332  1.00  0.00           H  
ATOM    289  C   VAL    18      55.767   8.534  49.625  1.00  0.00           C  
ATOM    290  O   VAL    18      56.978   8.433  49.937  1.00  0.00           O  
ATOM    291  N   PHE    19      55.024   7.446  49.364  1.00  0.00           N  
ATOM    292  H   PHE    19      54.141   7.534  48.878  1.00  0.00           H  
ATOM    293  CA  PHE    19      55.484   6.060  49.627  1.00  0.00           C  
ATOM    294  HA  PHE    19      56.073   6.070  50.541  1.00  0.00           H  
ATOM    295  CB  PHE    19      54.321   5.258  49.718  1.00  0.00           C  
ATOM    296  HB2 PHE    19      53.501   5.617  50.338  1.00  0.00           H  
ATOM    297  HB3 PHE    19      53.821   5.146  48.758  1.00  0.00           H  
ATOM    298  CG  PHE    19      54.566   3.897  50.233  1.00  0.00           C  
ATOM    299  CD1 PHE    19      54.557   3.699  51.598  1.00  0.00           C  
ATOM    300  HD1 PHE    19      54.439   4.564  52.238  1.00  0.00           H  
ATOM    301  CE1 PHE    19      54.805   2.449  52.114  1.00  0.00           C  
ATOM    302  HE1 PHE    19      54.929   2.340  53.185  1.00  0.00           H  
ATOM    303  CZ  PHE    19      54.882   1.348  51.251  1.00  0.00           C  
ATOM    304  HZ  PHE    19      55.212   0.383  51.616  1.00  0.00           H  
ATOM    305  CE2 PHE    19      54.974   1.497  49.825  1.00  0.00           C  
ATOM    306  HE2 PHE    19      55.241   0.602  49.275  1.00  0.00           H  
ATOM    307  CD2 PHE    19      54.868   2.814  49.359  1.00  0.00           C  
ATOM    308  HD2 PHE    19      55.111   3.023  48.324  1.00  0.00           H  
ATOM    309  C   PHE    19      56.451   5.528  48.571  1.00  0.00           C  
ATOM    310  O   PHE    19      57.394   4.831  48.880  1.00  0.00           O  
ATOM    311  N   PHE    20      56.287   6.085  47.315  1.00  0.00           N  
ATOM    312  H   PHE    20      55.509   6.723  47.225  1.00  0.00           H  
ATOM    313  CA  PHE    20      57.119   5.729  46.188  1.00  0.00           C  
ATOM    314  HA  PHE    20      57.118   4.642  46.173  1.00  0.00           H  
ATOM    315  CB  PHE    20      56.369   6.238  44.903  1.00  0.00           C  
ATOM    316  HB2 PHE    20      55.585   5.524  44.657  1.00  0.00           H  
ATOM    317  HB3 PHE    20      55.895   7.211  45.020  1.00  0.00           H  
ATOM    318  CG  PHE    20      57.226   6.389  43.665  1.00  0.00           C  
ATOM    319  CD1 PHE    20      57.651   7.675  43.304  1.00  0.00           C  
ATOM    320  HD1 PHE    20      57.423   8.487  43.984  1.00  0.00           H  
ATOM    321  CE1 PHE    20      58.477   7.874  42.250  1.00  0.00           C  
ATOM    322  HE1 PHE    20      58.906   8.859  42.108  1.00  0.00           H  
ATOM    323  CZ  PHE    20      58.789   6.801  41.438  1.00  0.00           C  
ATOM    324  HZ  PHE    20      59.491   6.925  40.622  1.00  0.00           H  
ATOM    325  CE2 PHE    20      58.377   5.541  41.797  1.00  0.00           C  
ATOM    326  HE2 PHE    20      58.752   4.712  41.209  1.00  0.00           H  
ATOM    327  CD2 PHE    20      57.646   5.323  42.917  1.00  0.00           C  
ATOM    328  HD2 PHE    20      57.208   4.350  43.104  1.00  0.00           H  
ATOM    329  C   PHE    20      58.525   6.237  46.400  1.00  0.00           C  
ATOM    330  O   PHE    20      59.472   5.477  46.265  1.00  0.00           O  
ATOM    331  N   ALA    21      58.627   7.495  46.802  1.00  0.00           N  
ATOM    332  H   ALA    21      57.735   7.971  46.824  1.00  0.00           H  
ATOM    333  CA  ALA    21      59.830   8.195  47.137  1.00  0.00           C  
ATOM    334  HA  ALA    21      60.432   8.097  46.236  1.00  0.00           H  
ATOM    335  CB  ALA    21      59.547   9.694  47.385  1.00  0.00           C  
ATOM    336  HB1 ALA    21      60.490  10.232  47.309  1.00  0.00           H  
ATOM    337  HB2 ALA    21      58.691   9.975  46.774  1.00  0.00           H  
ATOM    338  HB3 ALA    21      59.258   9.854  48.422  1.00  0.00           H  
ATOM    339  C   ALA    21      60.641   7.582  48.281  1.00  0.00           C  
ATOM    340  O   ALA    21      61.770   7.964  48.473  1.00  0.00           O  
ATOM    341  N   GLU    22      60.120   6.537  49.011  1.00  0.00           N  
ATOM    342  H   GLU    22      59.212   6.170  48.759  1.00  0.00           H  
ATOM    343  CA  GLU    22      60.889   5.599  49.737  1.00  0.00           C  
ATOM    344  HA  GLU    22      61.905   5.903  49.492  1.00  0.00           H  
ATOM    345  CB  GLU    22      60.800   5.731  51.304  1.00  0.00           C  
ATOM    346  HB2 GLU    22      59.764   5.532  51.571  1.00  0.00           H  
ATOM    347  HB3 GLU    22      61.375   4.964  51.820  1.00  0.00           H  
ATOM    348  CG  GLU    22      61.212   7.140  51.764  1.00  0.00           C  
ATOM    349  HG2 GLU    22      62.000   7.546  51.133  1.00  0.00           H  
ATOM    350  HG3 GLU    22      60.416   7.880  51.706  1.00  0.00           H  
ATOM    351  CD  GLU    22      61.796   7.212  53.132  1.00  0.00           C  
ATOM    352  OE1 GLU    22      62.869   6.680  53.434  1.00  0.00           O  
ATOM    353  OE2 GLU    22      61.171   7.860  53.970  1.00  0.00           O  
ATOM    354  C   GLU    22      60.698   4.158  49.340  1.00  0.00           C  
ATOM    355  O   GLU    22      60.517   3.256  50.131  1.00  0.00           O  
ATOM    356  N   ASP    23      60.687   3.824  48.087  1.00  0.00           N  
ATOM    357  H   ASP    23      60.380   4.516  47.417  1.00  0.00           H  
ATOM    358  CA  ASP    23      60.759   2.419  47.704  1.00  0.00           C  
ATOM    359  HA  ASP    23      61.245   1.857  48.499  1.00  0.00           H  
ATOM    360  CB  ASP    23      59.353   2.006  47.375  1.00  0.00           C  
ATOM    361  HB2 ASP    23      58.649   2.135  48.195  1.00  0.00           H  
ATOM    362  HB3 ASP    23      58.923   2.626  46.591  1.00  0.00           H  
ATOM    363  CG  ASP    23      59.291   0.625  46.985  1.00  0.00           C  
ATOM    364  OD1 ASP    23      59.294   0.336  45.793  1.00  0.00           O  
ATOM    365  OD2 ASP    23      59.173  -0.301  47.880  1.00  0.00           O  
ATOM    366  C   ASP    23      61.725   2.278  46.576  1.00  0.00           C  
ATOM    367  O   ASP    23      62.828   1.805  46.789  1.00  0.00           O  
ATOM    368  N   VAL    24      61.425   2.770  45.347  1.00  0.00           N  
ATOM    369  H   VAL    24      60.573   3.265  45.121  1.00  0.00           H  
ATOM    370  CA  VAL    24      62.218   2.473  44.225  1.00  0.00           C  
ATOM    371  HA  VAL    24      62.396   1.401  44.167  1.00  0.00           H  
ATOM    372  CB  VAL    24      61.570   3.013  42.959  1.00  0.00           C  
ATOM    373  HB  VAL    24      62.298   2.712  42.209  1.00  0.00           H  
ATOM    374  CG1 VAL    24      60.277   2.209  42.706  1.00  0.00           C  
ATOM    375 HG11 VAL    24      60.393   1.193  43.077  1.00  0.00           H  
ATOM    376 HG12 VAL    24      59.408   2.628  43.209  1.00  0.00           H  
ATOM    377 HG13 VAL    24      60.174   2.312  41.628  1.00  0.00           H  
ATOM    378  CG2 VAL    24      61.201   4.476  42.853  1.00  0.00           C  
ATOM    379 HG21 VAL    24      60.944   4.617  41.805  1.00  0.00           H  
ATOM    380 HG22 VAL    24      60.400   4.705  43.552  1.00  0.00           H  
ATOM    381 HG23 VAL    24      62.025   5.170  43.010  1.00  0.00           H  
ATOM    382  C   VAL    24      63.599   3.229  44.361  1.00  0.00           C  
ATOM    383  O   VAL    24      63.606   4.423  44.704  1.00  0.00           O  
ATOM    384  N   GLY    25      64.726   2.656  43.801  1.00  0.00           N  
ATOM    385  H   GLY    25      64.751   1.723  43.412  1.00  0.00           H  
ATOM    386  CA  GLY    25      66.024   3.089  44.182  1.00  0.00           C  
ATOM    387  HA2 GLY    25      65.931   3.119  45.266  1.00  0.00           H  
ATOM    388  HA3 GLY    25      66.730   2.312  43.899  1.00  0.00           H  
ATOM    389  C   GLY    25      66.516   4.317  43.533  1.00  0.00           C  
ATOM    390  O   GLY    25      67.615   4.697  43.861  1.00  0.00           O  
ATOM    391  N   SER    26      65.815   4.853  42.527  1.00  0.00           N  
ATOM    392  H   SER    26      64.932   4.418  42.293  1.00  0.00           H  
ATOM    393  CA  SER    26      66.012   6.129  41.860  1.00  0.00           C  
ATOM    394  HA  SER    26      67.092   6.242  41.913  1.00  0.00           H  
ATOM    395  CB  SER    26      65.308   6.182  40.506  1.00  0.00           C  
ATOM    396  HB2 SER    26      65.505   7.094  39.947  1.00  0.00           H  
ATOM    397  HB3 SER    26      65.661   5.384  39.856  1.00  0.00           H  
ATOM    398  OG  SER    26      63.904   6.019  40.697  1.00  0.00           O  
ATOM    399  HG  SER    26      63.478   6.748  41.172  1.00  0.00           H  
ATOM    400  C   SER    26      65.510   7.251  42.678  1.00  0.00           C  
ATOM    401  O   SER    26      65.765   8.426  42.248  1.00  0.00           O  
ATOM    402  N   ASN    27      64.703   7.016  43.780  1.00  0.00           N  
ATOM    403  H   ASN    27      64.569   6.056  44.068  1.00  0.00           H  
ATOM    404  CA  ASN    27      64.158   8.133  44.584  1.00  0.00           C  
ATOM    405  HA  ASN    27      64.682   9.050  44.325  1.00  0.00           H  
ATOM    406  CB  ASN    27      62.653   8.193  44.284  1.00  0.00           C  
ATOM    407  HB2 ASN    27      62.171   7.226  44.409  1.00  0.00           H  
ATOM    408  HB3 ASN    27      62.146   8.996  44.815  1.00  0.00           H  
ATOM    409  CG  ASN    27      62.305   8.551  42.816  1.00  0.00           C  
ATOM    410  OD1 ASN    27      62.339   7.882  41.821  1.00  0.00           O  
ATOM    411  ND2 ASN    27      62.078   9.849  42.545  1.00  0.00           N  
ATOM    412 HD21 ASN    27      61.833  10.124  41.603  1.00  0.00           H  
ATOM    413 HD22 ASN    27      61.817  10.415  43.341  1.00  0.00           H  
ATOM    414  C   ASN    27      64.266   7.875  46.057  1.00  0.00           C  
ATOM    415  O   ASN    27      64.478   8.839  46.803  1.00  0.00           O  
ATOM    416  N   LYS    28      64.142   6.578  46.510  1.00  0.00           N  
ATOM    417  H   LYS    28      64.017   5.868  45.802  1.00  0.00           H  
ATOM    418  CA  LYS    28      64.498   6.233  47.868  1.00  0.00           C  
ATOM    419  HA  LYS    28      63.771   6.754  48.487  1.00  0.00           H  
ATOM    420  CB  LYS    28      64.309   4.733  48.011  1.00  0.00           C  
ATOM    421  HB2 LYS    28      63.408   4.463  47.465  1.00  0.00           H  
ATOM    422  HB3 LYS    28      65.088   4.230  47.443  1.00  0.00           H  
ATOM    423  CG  LYS    28      64.329   4.284  49.483  1.00  0.00           C  
ATOM    424  HG2 LYS    28      65.254   4.672  49.905  1.00  0.00           H  
ATOM    425  HG3 LYS    28      63.414   4.449  50.049  1.00  0.00           H  
ATOM    426  CD  LYS    28      64.581   2.764  49.685  1.00  0.00           C  
ATOM    427  HD2 LYS    28      64.218   2.685  50.708  1.00  0.00           H  
ATOM    428  HD3 LYS    28      63.877   2.281  49.010  1.00  0.00           H  
ATOM    429  CE  LYS    28      65.991   2.323  49.411  1.00  0.00           C  
ATOM    430  HE2 LYS    28      66.433   2.605  48.458  1.00  0.00           H  
ATOM    431  HE3 LYS    28      66.665   2.565  50.229  1.00  0.00           H  
ATOM    432  NZ  LYS    28      66.018   0.869  49.190  1.00  0.00           N  
ATOM    433  HZ1 LYS    28      65.091   0.502  48.911  1.00  0.00           H  
ATOM    434  HZ2 LYS    28      66.733   0.454  48.566  1.00  0.00           H  
ATOM    435  HZ3 LYS    28      66.167   0.343  50.069  1.00  0.00           H  
ATOM    436  C   LYS    28      65.902   6.599  48.189  1.00  0.00           C  
ATOM    437  O   LYS    28      66.829   5.925  47.818  1.00  0.00           O  
ATOM    438  N   GLY    29      66.118   7.621  49.018  1.00  0.00           N  
ATOM    439  H   GLY    29      65.341   8.230  49.238  1.00  0.00           H  
ATOM    440  CA  GLY    29      67.375   8.034  49.454  1.00  0.00           C  
ATOM    441  HA2 GLY    29      67.214   8.629  50.350  1.00  0.00           H  
ATOM    442  HA3 GLY    29      68.054   7.204  49.635  1.00  0.00           H  
ATOM    443  C   GLY    29      68.087   9.009  48.517  1.00  0.00           C  
ATOM    444  O   GLY    29      69.325   9.217  48.604  1.00  0.00           O  
ATOM    445  N   ALA    30      67.281   9.605  47.621  1.00  0.00           N  
ATOM    446  H   ALA    30      66.289   9.486  47.780  1.00  0.00           H  
ATOM    447  CA  ALA    30      67.858  10.111  46.392  1.00  0.00           C  
ATOM    448  HA  ALA    30      68.914  10.349  46.497  1.00  0.00           H  
ATOM    449  CB  ALA    30      67.758   8.959  45.420  1.00  0.00           C  
ATOM    450  HB1 ALA    30      68.176   8.087  45.919  1.00  0.00           H  
ATOM    451  HB2 ALA    30      66.718   8.756  45.171  1.00  0.00           H  
ATOM    452  HB3 ALA    30      68.327   9.096  44.503  1.00  0.00           H  
ATOM    453  C   ALA    30      66.982  11.310  45.904  1.00  0.00           C  
ATOM    454  O   ALA    30      66.793  11.572  44.728  1.00  0.00           O  
ATOM    455  N   ILE    31      66.597  12.223  46.786  1.00  0.00           N  
ATOM    456  H   ILE    31      66.969  12.105  47.719  1.00  0.00           H  
ATOM    457  CA  ILE    31      65.635  13.327  46.527  1.00  0.00           C  
ATOM    458  HA  ILE    31      64.978  12.987  45.730  1.00  0.00           H  
ATOM    459  CB  ILE    31      64.790  13.492  47.823  1.00  0.00           C  
ATOM    460  HB  ILE    31      65.448  13.685  48.667  1.00  0.00           H  
ATOM    461  CG2 ILE    31      63.834  14.696  47.751  1.00  0.00           C  
ATOM    462 HG21 ILE    31      64.355  15.641  47.608  1.00  0.00           H  
ATOM    463 HG22 ILE    31      63.102  14.608  46.951  1.00  0.00           H  
ATOM    464 HG23 ILE    31      63.241  14.749  48.662  1.00  0.00           H  
ATOM    465  CG1 ILE    31      64.028  12.215  48.143  1.00  0.00           C  
ATOM    466 HG12 ILE    31      64.717  11.403  48.366  1.00  0.00           H  
ATOM    467 HG13 ILE    31      63.423  12.364  49.035  1.00  0.00           H  
ATOM    468  CD1 ILE    31      63.049  11.828  47.026  1.00  0.00           C  
ATOM    469 HD11 ILE    31      62.290  12.589  46.856  1.00  0.00           H  
ATOM    470 HD12 ILE    31      63.542  11.560  46.093  1.00  0.00           H  
ATOM    471 HD13 ILE    31      62.513  10.913  47.271  1.00  0.00           H  
ATOM    472  C   ILE    31      66.304  14.659  46.109  1.00  0.00           C  
ATOM    473  O   ILE    31      65.820  15.402  45.200  1.00  0.00           O  
ATOM    474  N   ILE    32      67.547  14.805  46.610  1.00  0.00           N  
ATOM    475  H   ILE    32      67.910  14.087  47.223  1.00  0.00           H  
ATOM    476  CA  ILE    32      68.523  15.796  46.207  1.00  0.00           C  
ATOM    477  HA  ILE    32      69.158  15.971  47.073  1.00  0.00           H  
ATOM    478  CB  ILE    32      69.449  15.320  45.029  1.00  0.00           C  
ATOM    479  HB  ILE    32      70.232  16.030  44.769  1.00  0.00           H  
ATOM    480  CG2 ILE    32      70.080  14.011  45.425  1.00  0.00           C  
ATOM    481 HG21 ILE    32      70.787  13.688  44.663  1.00  0.00           H  
ATOM    482 HG22 ILE    32      70.693  14.053  46.324  1.00  0.00           H  
ATOM    483 HG23 ILE    32      69.309  13.266  45.611  1.00  0.00           H  
ATOM    484  CG1 ILE    32      68.687  15.214  43.697  1.00  0.00           C  
ATOM    485 HG12 ILE    32      67.933  14.430  43.729  1.00  0.00           H  
ATOM    486 HG13 ILE    32      68.122  16.140  43.613  1.00  0.00           H  
ATOM    487  CD1 ILE    32      69.627  15.020  42.506  1.00  0.00           C  
ATOM    488 HD11 ILE    32      69.141  15.012  41.532  1.00  0.00           H  
ATOM    489 HD12 ILE    32      70.380  15.802  42.435  1.00  0.00           H  
ATOM    490 HD13 ILE    32      70.163  14.076  42.587  1.00  0.00           H  
ATOM    491  C   ILE    32      67.904  17.265  46.074  1.00  0.00           C  
ATOM    492  O   ILE    32      68.245  18.029  45.160  1.00  0.00           O  
ATOM    493  N   GLY    33      66.948  17.679  46.981  1.00  0.00           N  
ATOM    494  H   GLY    33      66.897  17.189  47.864  1.00  0.00           H  
ATOM    495  CA  GLY    33      66.322  19.043  46.944  1.00  0.00           C  
ATOM    496  HA2 GLY    33      65.792  19.154  47.887  1.00  0.00           H  
ATOM    497  HA3 GLY    33      67.149  19.748  46.994  1.00  0.00           H  
ATOM    498  C   GLY    33      65.424  19.186  45.696  1.00  0.00           C  
ATOM    499  O   GLY    33      65.002  20.241  45.450  1.00  0.00           O  
ATOM    500  N   LEU    34      65.210  18.155  44.870  1.00  0.00           N  
ATOM    501  H   LEU    34      65.467  17.231  45.191  1.00  0.00           H  
ATOM    502  CA  LEU    34      64.586  18.204  43.550  1.00  0.00           C  
ATOM    503  HA  LEU    34      64.308  19.238  43.355  1.00  0.00           H  
ATOM    504  CB  LEU    34      65.521  17.682  42.465  1.00  0.00           C  
ATOM    505  HB2 LEU    34      66.574  17.943  42.552  1.00  0.00           H  
ATOM    506  HB3 LEU    34      65.445  16.597  42.460  1.00  0.00           H  
ATOM    507  CG  LEU    34      65.066  18.041  41.027  1.00  0.00           C  
ATOM    508  HG  LEU    34      64.040  17.696  40.922  1.00  0.00           H  
ATOM    509  CD1 LEU    34      65.128  19.587  40.787  1.00  0.00           C  
ATOM    510 HD11 LEU    34      66.168  19.899  40.858  1.00  0.00           H  
ATOM    511 HD12 LEU    34      64.765  19.707  39.768  1.00  0.00           H  
ATOM    512 HD13 LEU    34      64.594  20.188  41.520  1.00  0.00           H  
ATOM    513  CD2 LEU    34      65.864  17.341  39.990  1.00  0.00           C  
ATOM    514 HD21 LEU    34      65.799  16.257  40.058  1.00  0.00           H  
ATOM    515 HD22 LEU    34      65.801  17.510  38.917  1.00  0.00           H  
ATOM    516 HD23 LEU    34      66.904  17.540  40.242  1.00  0.00           H  
ATOM    517  C   LEU    34      63.278  17.511  43.458  1.00  0.00           C  
ATOM    518  O   LEU    34      62.263  18.163  43.205  1.00  0.00           O  
ATOM    519  N   MET    35      63.257  16.283  43.909  1.00  0.00           N  
ATOM    520  H   MET    35      64.012  15.904  44.464  1.00  0.00           H  
ATOM    521  CA  MET    35      62.258  15.317  43.553  1.00  0.00           C  
ATOM    522  HA  MET    35      61.692  15.682  42.699  1.00  0.00           H  
ATOM    523  CB  MET    35      62.949  14.032  42.999  1.00  0.00           C  
ATOM    524  HB2 MET    35      63.754  13.665  43.631  1.00  0.00           H  
ATOM    525  HB3 MET    35      62.279  13.191  43.166  1.00  0.00           H  
ATOM    526  CG  MET    35      63.375  14.077  41.526  1.00  0.00           C  
ATOM    527  HG2 MET    35      64.151  14.821  41.362  1.00  0.00           H  
ATOM    528  HG3 MET    35      63.751  13.098  41.239  1.00  0.00           H  
ATOM    529  SD  MET    35      62.007  14.360  40.361  1.00  0.00           S  
ATOM    530  CE  MET    35      62.929  14.171  38.824  1.00  0.00           C  
ATOM    531  HE1 MET    35      62.306  14.623  38.056  1.00  0.00           H  
ATOM    532  HE2 MET    35      63.919  14.620  38.867  1.00  0.00           H  
ATOM    533  HE3 MET    35      63.070  13.179  38.400  1.00  0.00           H  
ATOM    534  C   MET    35      61.383  15.152  44.784  1.00  0.00           C  
ATOM    535  O   MET    35      60.984  14.049  45.195  1.00  0.00           O  
ATOM    536  N   VAL    36      61.032  16.239  45.440  1.00  0.00           N  
ATOM    537  H   VAL    36      61.104  17.083  44.888  1.00  0.00           H  
ATOM    538  CA  VAL    36      60.392  16.242  46.765  1.00  0.00           C  
ATOM    539  HA  VAL    36      60.820  15.550  47.487  1.00  0.00           H  
ATOM    540  CB  VAL    36      60.594  17.674  47.318  1.00  0.00           C  
ATOM    541  HB  VAL    36      60.483  18.398  46.513  1.00  0.00           H  
ATOM    542  CG1 VAL    36      59.660  17.978  48.486  1.00  0.00           C  
ATOM    543 HG11 VAL    36      60.122  18.800  49.029  1.00  0.00           H  
ATOM    544 HG12 VAL    36      58.707  18.286  48.060  1.00  0.00           H  
ATOM    545 HG13 VAL    36      59.592  17.145  49.183  1.00  0.00           H  
ATOM    546  CG2 VAL    36      62.055  17.801  47.762  1.00  0.00           C  
ATOM    547 HG21 VAL    36      62.265  18.834  48.034  1.00  0.00           H  
ATOM    548 HG22 VAL    36      62.277  17.027  48.494  1.00  0.00           H  
ATOM    549 HG23 VAL    36      62.676  17.584  46.896  1.00  0.00           H  
ATOM    550  C   VAL    36      58.896  15.929  46.693  1.00  0.00           C  
ATOM    551  O   VAL    36      58.362  15.543  47.729  1.00  0.00           O  
ATOM    552  N   GLY    37      58.240  16.077  45.538  1.00  0.00           N  
ATOM    553  H   GLY    37      58.590  16.186  44.596  1.00  0.00           H  
ATOM    554  CA  GLY    37      56.837  15.671  45.491  1.00  0.00           C  
ATOM    555  HA2 GLY    37      56.459  15.432  44.500  1.00  0.00           H  
ATOM    556  HA3 GLY    37      56.756  14.721  46.015  1.00  0.00           H  
ATOM    557  C   GLY    37      55.916  16.769  46.081  1.00  0.00           C  
ATOM    558  O   GLY    37      54.677  16.688  45.926  1.00  0.00           O  
ATOM    559  N   GLY    38      56.501  17.739  46.808  1.00  0.00           N  
ATOM    560  H   GLY    38      57.487  17.932  46.699  1.00  0.00           H  
ATOM    561  CA  GLY    38      55.680  18.433  47.791  1.00  0.00           C  
ATOM    562  HA2 GLY    38      56.287  19.282  48.095  1.00  0.00           H  
ATOM    563  HA3 GLY    38      54.758  18.794  47.341  1.00  0.00           H  
ATOM    564  C   GLY    38      55.286  17.540  48.924  1.00  0.00           C  
ATOM    565  O   GLY    38      54.223  17.766  49.495  1.00  0.00           O  
ATOM    566  N   VAL    39      56.056  16.436  49.230  1.00  0.00           N  
ATOM    567  H   VAL    39      56.701  16.115  48.521  1.00  0.00           H  
ATOM    568  CA  VAL    39      55.616  15.525  50.268  1.00  0.00           C  
ATOM    569  HA  VAL    39      54.851  15.962  50.905  1.00  0.00           H  
ATOM    570  CB  VAL    39      55.094  14.200  49.728  1.00  0.00           C  
ATOM    571  HB  VAL    39      54.767  13.643  50.604  1.00  0.00           H  
ATOM    572  CG1 VAL    39      53.904  14.377  48.819  1.00  0.00           C  
ATOM    573 HG11 VAL    39      53.069  14.944  49.227  1.00  0.00           H  
ATOM    574 HG12 VAL    39      54.260  14.723  47.850  1.00  0.00           H  
ATOM    575 HG13 VAL    39      53.374  13.444  48.638  1.00  0.00           H  
ATOM    576  CG2 VAL    39      56.121  13.336  49.017  1.00  0.00           C  
ATOM    577 HG21 VAL    39      56.602  13.907  48.225  1.00  0.00           H  
ATOM    578 HG22 VAL    39      56.851  12.872  49.677  1.00  0.00           H  
ATOM    579 HG23 VAL    39      55.602  12.500  48.552  1.00  0.00           H  
ATOM    580  C   VAL    39      56.824  15.340  51.201  1.00  0.00           C  
ATOM    581  O   VAL    39      56.563  14.888  52.271  1.00  0.00           O  
ATOM    582  N   VAL    40      58.070  15.665  50.829  1.00  0.00           N  
ATOM    583  H   VAL    40      58.168  16.152  49.948  1.00  0.00           H  
ATOM    584  CA  VAL    40      59.193  15.397  51.671  1.00  0.00           C  
ATOM    585  HA  VAL    40      58.922  14.866  52.580  1.00  0.00           H  
ATOM    586  CB  VAL    40      60.281  14.626  51.006  1.00  0.00           C  
ATOM    587  HB  VAL    40      60.748  15.168  50.186  1.00  0.00           H  
ATOM    588  CG1 VAL    40      61.355  14.221  51.946  1.00  0.00           C  
ATOM    589 HG11 VAL    40      61.897  13.364  51.550  1.00  0.00           H  
ATOM    590 HG12 VAL    40      62.066  15.025  52.125  1.00  0.00           H  
ATOM    591 HG13 VAL    40      60.922  13.861  52.877  1.00  0.00           H  
ATOM    592  CG2 VAL    40      59.740  13.393  50.403  1.00  0.00           C  
ATOM    593 HG21 VAL    40      58.908  13.621  49.740  1.00  0.00           H  
ATOM    594 HG22 VAL    40      60.462  12.926  49.736  1.00  0.00           H  
ATOM    595 HG23 VAL    40      59.366  12.674  51.130  1.00  0.00           H  
ATOM    596  C   VAL    40      59.590  16.758  52.231  1.00  0.00           C  
ATOM    597  O   VAL    40      60.605  17.288  51.742  1.00  0.00           O  
ATOM    598  N   ILE    41      58.764  17.378  53.139  1.00  0.00           N  
ATOM    599  H   ILE    41      57.948  16.912  53.514  1.00  0.00           H  
ATOM    600  CA  ILE    41      58.939  18.732  53.520  1.00  0.00           C  
ATOM    601  HA  ILE    41      59.664  19.117  52.807  1.00  0.00           H  
ATOM    602  CB  ILE    41      57.611  19.482  53.567  1.00  0.00           C  
ATOM    603  HB  ILE    41      57.071  19.019  54.391  1.00  0.00           H  
ATOM    604  CG2 ILE    41      57.832  20.959  53.943  1.00  0.00           C  
ATOM    605 HG21 ILE    41      58.280  21.004  54.933  1.00  0.00           H  
ATOM    606 HG22 ILE    41      58.450  21.471  53.208  1.00  0.00           H  
ATOM    607 HG23 ILE    41      56.883  21.481  54.038  1.00  0.00           H  
ATOM    608  CG1 ILE    41      56.743  19.335  52.342  1.00  0.00           C  
ATOM    609 HG12 ILE    41      56.412  18.303  52.234  1.00  0.00           H  
ATOM    610 HG13 ILE    41      55.797  19.864  52.442  1.00  0.00           H  
ATOM    611  CD1 ILE    41      57.472  19.594  51.015  1.00  0.00           C  
ATOM    612 HD11 ILE    41      57.818  20.619  50.895  1.00  0.00           H  
ATOM    613 HD12 ILE    41      58.232  18.821  50.928  1.00  0.00           H  
ATOM    614 HD13 ILE    41      56.796  19.425  50.178  1.00  0.00           H  
ATOM    615  C   ILE    41      59.651  18.742  54.857  1.00  0.00           C  
ATOM    616  O   ILE    41      60.620  19.533  55.017  1.00  0.00           O  
ATOM    617  N   ALA    42      59.078  17.990  55.858  1.00  0.00           N  
ATOM    618  H   ALA    42      58.287  17.420  55.590  1.00  0.00           H  
ATOM    619  CA  ALA    42      59.452  18.156  57.277  1.00  0.00           C  
ATOM    620  HA  ALA    42      60.332  18.793  57.344  1.00  0.00           H  
ATOM    621  CB  ALA    42      58.331  18.849  57.989  1.00  0.00           C  
ATOM    622  HB1 ALA    42      57.421  18.254  57.962  1.00  0.00           H  
ATOM    623  HB2 ALA    42      58.640  18.965  59.026  1.00  0.00           H  
ATOM    624  HB3 ALA    42      58.172  19.856  57.609  1.00  0.00           H  
ATOM    625  C   ALA    42      59.873  16.830  57.950  1.00  0.00           C  
ATOM    626  O   ALA    42      59.310  16.515  59.014  1.00  0.00           O  
ATOM    627  OXT ALA    42      60.696  16.027  57.391  1.00  0.00           O  
TER     628      ALA    42 
ATOM    628  N   ASP    43      59.718  26.518  36.233  1.00  0.00           N  
ATOM    629  H1  ASP    43      58.720  26.534  35.954  1.00  0.00           H  
ATOM    630  H2  ASP    43      60.110  25.606  36.530  1.00  0.00           H  
ATOM    631  H3  ASP    43      60.203  26.849  35.380  1.00  0.00           H  
ATOM    632  CA  ASP    43      59.868  27.442  37.391  1.00  0.00           C  
ATOM    633  HA  ASP    43      59.211  26.955  38.108  1.00  0.00           H  
ATOM    634  CB  ASP    43      61.276  27.403  38.070  1.00  0.00           C  
ATOM    635  HB2 ASP    43      62.005  27.818  37.377  1.00  0.00           H  
ATOM    636  HB3 ASP    43      61.412  27.955  38.997  1.00  0.00           H  
ATOM    637  CG  ASP    43      61.806  25.985  38.340  1.00  0.00           C  
ATOM    638  OD1 ASP    43      61.220  24.968  37.813  1.00  0.00           O  
ATOM    639  OD2 ASP    43      62.794  25.847  39.063  1.00  0.00           O  
ATOM    640  C   ASP    43      59.485  28.909  36.951  1.00  0.00           C  
ATOM    641  O   ASP    43      60.295  29.831  37.081  1.00  0.00           O  
ATOM    642  N   ALA    44      58.258  29.104  36.476  1.00  0.00           N  
ATOM    643  H   ALA    44      57.799  28.231  36.253  1.00  0.00           H  
ATOM    644  CA  ALA    44      57.577  30.341  36.088  1.00  0.00           C  
ATOM    645  HA  ALA    44      57.734  31.095  36.855  1.00  0.00           H  
ATOM    646  CB  ALA    44      58.047  30.958  34.746  1.00  0.00           C  
ATOM    647  HB1 ALA    44      57.670  31.958  34.545  1.00  0.00           H  
ATOM    648  HB2 ALA    44      59.126  31.096  34.793  1.00  0.00           H  
ATOM    649  HB3 ALA    44      57.886  30.344  33.862  1.00  0.00           H  
ATOM    650  C   ALA    44      56.068  30.188  36.145  1.00  0.00           C  
ATOM    651  O   ALA    44      55.345  30.789  35.339  1.00  0.00           O  
ATOM    652  N   GLU    45      55.618  29.347  37.031  1.00  0.00           N  
ATOM    653  H   GLU    45      56.206  29.011  37.782  1.00  0.00           H  
ATOM    654  CA  GLU    45      54.289  28.742  36.987  1.00  0.00           C  
ATOM    655  HA  GLU    45      53.676  29.565  36.625  1.00  0.00           H  
ATOM    656  CB  GLU    45      54.308  27.498  36.053  1.00  0.00           C  
ATOM    657  HB2 GLU    45      53.292  27.190  35.814  1.00  0.00           H  
ATOM    658  HB3 GLU    45      54.746  27.741  35.088  1.00  0.00           H  
ATOM    659  CG  GLU    45      54.945  26.284  36.730  1.00  0.00           C  
ATOM    660  HG2 GLU    45      54.695  26.322  37.788  1.00  0.00           H  
ATOM    661  HG3 GLU    45      54.570  25.379  36.254  1.00  0.00           H  
ATOM    662  CD  GLU    45      56.416  26.366  36.648  1.00  0.00           C  
ATOM    663  OE1 GLU    45      56.946  26.446  35.528  1.00  0.00           O  
ATOM    664  OE2 GLU    45      57.236  26.370  37.599  1.00  0.00           O  
ATOM    665  C   GLU    45      53.565  28.648  38.332  1.00  0.00           C  
ATOM    666  O   GLU    45      54.127  28.725  39.424  1.00  0.00           O  
ATOM    667  N   PHE    46      52.202  28.626  38.214  1.00  0.00           N  
ATOM    668  H   PHE    46      51.774  28.356  37.338  1.00  0.00           H  
ATOM    669  CA  PHE    46      51.275  28.636  39.354  1.00  0.00           C  
ATOM    670  HA  PHE    46      50.264  28.484  38.984  1.00  0.00           H  
ATOM    671  CB  PHE    46      51.511  27.410  40.326  1.00  0.00           C  
ATOM    672  HB2 PHE    46      52.406  27.603  40.913  1.00  0.00           H  
ATOM    673  HB3 PHE    46      50.727  27.430  41.081  1.00  0.00           H  
ATOM    674  CG  PHE    46      51.712  26.045  39.616  1.00  0.00           C  
ATOM    675  CD1 PHE    46      52.917  25.338  39.730  1.00  0.00           C  
ATOM    676  HD1 PHE    46      53.663  25.716  40.419  1.00  0.00           H  
ATOM    677  CE1 PHE    46      53.143  24.149  38.994  1.00  0.00           C  
ATOM    678  HE1 PHE    46      54.148  23.748  39.049  1.00  0.00           H  
ATOM    679  CZ  PHE    46      52.070  23.660  38.252  1.00  0.00           C  
ATOM    680  HZ  PHE    46      52.349  22.828  37.617  1.00  0.00           H  
ATOM    681  CE2 PHE    46      50.846  24.351  38.136  1.00  0.00           C  
ATOM    682  HE2 PHE    46      50.147  23.880  37.456  1.00  0.00           H  
ATOM    683  CD2 PHE    46      50.661  25.550  38.835  1.00  0.00           C  
ATOM    684  HD2 PHE    46      49.747  26.121  38.719  1.00  0.00           H  
ATOM    685  C   PHE    46      51.306  30.025  40.002  1.00  0.00           C  
ATOM    686  O   PHE    46      51.233  30.143  41.218  1.00  0.00           O  
ATOM    687  N   ARG    47      51.454  31.102  39.135  1.00  0.00           N  
ATOM    688  H   ARG    47      51.398  30.881  38.150  1.00  0.00           H  
ATOM    689  CA  ARG    47      51.742  32.460  39.587  1.00  0.00           C  
ATOM    690  HA  ARG    47      52.255  32.396  40.544  1.00  0.00           H  
ATOM    691  CB  ARG    47      52.558  33.121  38.492  1.00  0.00           C  
ATOM    692  HB2 ARG    47      51.932  33.256  37.612  1.00  0.00           H  
ATOM    693  HB3 ARG    47      52.800  34.085  38.935  1.00  0.00           H  
ATOM    694  CG  ARG    47      53.915  32.514  38.201  1.00  0.00           C  
ATOM    695  HG2 ARG    47      53.785  31.589  37.643  1.00  0.00           H  
ATOM    696  HG3 ARG    47      54.618  33.080  37.592  1.00  0.00           H  
ATOM    697  CD  ARG    47      54.609  32.211  39.489  1.00  0.00           C  
ATOM    698  HD2 ARG    47      54.505  32.937  40.292  1.00  0.00           H  
ATOM    699  HD3 ARG    47      54.290  31.281  39.954  1.00  0.00           H  
ATOM    700  NE  ARG    47      56.062  32.172  39.157  1.00  0.00           N  
ATOM    701  HE  ARG    47      56.451  33.070  38.864  1.00  0.00           H  
ATOM    702  CZ  ARG    47      56.959  31.224  39.415  1.00  0.00           C  
ATOM    703  NH1 ARG    47      58.307  31.438  39.318  1.00  0.00           N  
ATOM    704 HH11 ARG    47      58.631  32.364  39.034  1.00  0.00           H  
ATOM    705 HH12 ARG    47      58.870  30.682  39.710  1.00  0.00           H  
ATOM    706  NH2 ARG    47      56.546  30.011  39.840  1.00  0.00           N  
ATOM    707 HH21 ARG    47      55.568  29.753  39.702  1.00  0.00           H  
ATOM    708 HH22 ARG    47      57.214  29.450  40.371  1.00  0.00           H  
ATOM    709  C   ARG    47      50.456  33.236  39.892  1.00  0.00           C  
ATOM    710  O   ARG    47      50.194  34.330  39.397  1.00  0.00           O  
ATOM    711  N   HID    48      49.522  32.505  40.580  1.00  0.00           N  
ATOM    712  H   HID    48      49.731  31.634  41.050  1.00  0.00           H  
ATOM    713  CA  HID    48      48.240  33.022  40.931  1.00  0.00           C  
ATOM    714  HA  HID    48      47.940  33.833  40.272  1.00  0.00           H  
ATOM    715  CB  HID    48      47.182  31.916  40.868  1.00  0.00           C  
ATOM    716  HB2 HID    48      46.254  32.443  41.080  1.00  0.00           H  
ATOM    717  HB3 HID    48      47.001  31.575  39.850  1.00  0.00           H  
ATOM    718  CG  HID    48      47.300  30.701  41.763  1.00  0.00           C  
ATOM    719  ND1 HID    48      47.693  29.485  41.253  1.00  0.00           N  
ATOM    720  HD1 HID    48      47.883  29.265  40.269  1.00  0.00           H  
ATOM    721  CE1 HID    48      47.486  28.608  42.259  1.00  0.00           C  
ATOM    722  HE1 HID    48      47.841  27.590  42.295  1.00  0.00           H  
ATOM    723  NE2 HID    48      46.995  29.215  43.382  1.00  0.00           N  
ATOM    724  CD2 HID    48      46.969  30.541  43.080  1.00  0.00           C  
ATOM    725  HD2 HID    48      46.801  31.347  43.792  1.00  0.00           H  
ATOM    726  C   HID    48      48.258  33.724  42.296  1.00  0.00           C  
ATOM    727  O   HID    48      49.143  33.579  43.116  1.00  0.00           O  
ATOM    728  N   ASP    49      47.280  34.637  42.513  1.00  0.00           N  
ATOM    729  H   ASP    49      46.643  34.894  41.771  1.00  0.00           H  
ATOM    730  CA  ASP    49      47.257  35.658  43.633  1.00  0.00           C  
ATOM    731  HA  ASP    49      48.137  35.565  44.266  1.00  0.00           H  
ATOM    732  CB  ASP    49      47.390  37.076  43.176  1.00  0.00           C  
ATOM    733  HB2 ASP    49      48.267  37.318  42.579  1.00  0.00           H  
ATOM    734  HB3 ASP    49      46.520  37.313  42.567  1.00  0.00           H  
ATOM    735  CG  ASP    49      47.354  37.950  44.377  1.00  0.00           C  
ATOM    736  OD1 ASP    49      46.287  38.559  44.672  1.00  0.00           O  
ATOM    737  OD2 ASP    49      48.357  37.902  45.182  1.00  0.00           O  
ATOM    738  C   ASP    49      46.012  35.474  44.471  1.00  0.00           C  
ATOM    739  O   ASP    49      46.077  35.514  45.701  1.00  0.00           O  
ATOM    740  N   SER    50      44.903  35.282  43.741  1.00  0.00           N  
ATOM    741  H   SER    50      44.951  35.442  42.744  1.00  0.00           H  
ATOM    742  CA  SER    50      43.597  35.146  44.292  1.00  0.00           C  
ATOM    743  HA  SER    50      43.523  35.969  44.998  1.00  0.00           H  
ATOM    744  CB  SER    50      42.594  35.345  43.127  1.00  0.00           C  
ATOM    745  HB2 SER    50      41.616  35.225  43.587  1.00  0.00           H  
ATOM    746  HB3 SER    50      42.705  36.370  42.781  1.00  0.00           H  
ATOM    747  OG  SER    50      42.855  34.402  42.009  1.00  0.00           O  
ATOM    748  HG  SER    50      42.941  33.522  42.407  1.00  0.00           H  
ATOM    749  C   SER    50      43.482  33.735  44.943  1.00  0.00           C  
ATOM    750  O   SER    50      42.979  32.810  44.310  1.00  0.00           O  
ATOM    751  N   GLY    51      43.924  33.567  46.202  1.00  0.00           N  
ATOM    752  H   GLY    51      44.169  34.460  46.608  1.00  0.00           H  
ATOM    753  CA  GLY    51      43.549  32.424  47.059  1.00  0.00           C  
ATOM    754  HA2 GLY    51      43.088  32.825  47.959  1.00  0.00           H  
ATOM    755  HA3 GLY    51      42.795  31.824  46.555  1.00  0.00           H  
ATOM    756  C   GLY    51      44.724  31.620  47.521  1.00  0.00           C  
ATOM    757  O   GLY    51      44.471  30.544  47.927  1.00  0.00           O  
ATOM    758  N   TYR    52      45.967  32.209  47.298  1.00  0.00           N  
ATOM    759  H   TYR    52      46.112  33.180  47.055  1.00  0.00           H  
ATOM    760  CA  TYR    52      47.132  31.403  47.372  1.00  0.00           C  
ATOM    761  HA  TYR    52      46.974  30.573  46.688  1.00  0.00           H  
ATOM    762  CB  TYR    52      48.259  32.291  46.984  1.00  0.00           C  
ATOM    763  HB2 TYR    52      48.085  32.762  46.019  1.00  0.00           H  
ATOM    764  HB3 TYR    52      48.370  33.156  47.636  1.00  0.00           H  
ATOM    765  CG  TYR    52      49.527  31.549  46.887  1.00  0.00           C  
ATOM    766  CD1 TYR    52      50.458  31.596  47.965  1.00  0.00           C  
ATOM    767  HD1 TYR    52      50.258  32.302  48.762  1.00  0.00           H  
ATOM    768  CE1 TYR    52      51.541  30.683  47.946  1.00  0.00           C  
ATOM    769  HE1 TYR    52      52.126  30.567  48.851  1.00  0.00           H  
ATOM    770  CZ  TYR    52      51.887  30.105  46.738  1.00  0.00           C  
ATOM    771  OH  TYR    52      53.001  29.305  46.671  1.00  0.00           O  
ATOM    772  HH  TYR    52      53.549  29.330  47.470  1.00  0.00           H  
ATOM    773  CE2 TYR    52      51.098  30.126  45.653  1.00  0.00           C  
ATOM    774  HE2 TYR    52      51.469  29.511  44.842  1.00  0.00           H  
ATOM    775  CD2 TYR    52      49.821  30.759  45.756  1.00  0.00           C  
ATOM    776  HD2 TYR    52      49.151  30.669  44.909  1.00  0.00           H  
ATOM    777  C   TYR    52      47.229  30.861  48.762  1.00  0.00           C  
ATOM    778  O   TYR    52      47.650  29.716  48.943  1.00  0.00           O  
ATOM    779  N   GLU    53      46.884  31.679  49.783  1.00  0.00           N  
ATOM    780  H   GLU    53      46.380  32.546  49.653  1.00  0.00           H  
ATOM    781  CA  GLU    53      47.048  31.204  51.216  1.00  0.00           C  
ATOM    782  HA  GLU    53      48.098  31.096  51.477  1.00  0.00           H  
ATOM    783  CB  GLU    53      46.636  32.233  52.275  1.00  0.00           C  
ATOM    784  HB2 GLU    53      45.589  32.451  52.075  1.00  0.00           H  
ATOM    785  HB3 GLU    53      46.617  31.754  53.251  1.00  0.00           H  
ATOM    786  CG  GLU    53      47.542  33.444  52.200  1.00  0.00           C  
ATOM    787  HG2 GLU    53      47.683  33.699  53.248  1.00  0.00           H  
ATOM    788  HG3 GLU    53      48.503  33.195  51.756  1.00  0.00           H  
ATOM    789  CD  GLU    53      46.975  34.709  51.760  1.00  0.00           C  
ATOM    790  OE1 GLU    53      45.768  35.045  52.008  1.00  0.00           O  
ATOM    791  OE2 GLU    53      47.550  35.319  50.784  1.00  0.00           O  
ATOM    792  C   GLU    53      46.196  29.899  51.479  1.00  0.00           C  
ATOM    793  O   GLU    53      46.642  28.997  52.247  1.00  0.00           O  
ATOM    794  N   VAL    54      45.013  29.702  50.777  1.00  0.00           N  
ATOM    795  H   VAL    54      44.718  30.392  50.100  1.00  0.00           H  
ATOM    796  CA  VAL    54      44.268  28.464  50.916  1.00  0.00           C  
ATOM    797  HA  VAL    54      44.213  28.151  51.957  1.00  0.00           H  
ATOM    798  CB  VAL    54      42.866  28.656  50.339  1.00  0.00           C  
ATOM    799  HB  VAL    54      42.749  29.190  49.398  1.00  0.00           H  
ATOM    800  CG1 VAL    54      42.122  27.275  50.191  1.00  0.00           C  
ATOM    801 HG11 VAL    54      42.027  26.773  51.152  1.00  0.00           H  
ATOM    802 HG12 VAL    54      41.107  27.489  49.860  1.00  0.00           H  
ATOM    803 HG13 VAL    54      42.654  26.765  49.391  1.00  0.00           H  
ATOM    804  CG2 VAL    54      42.105  29.431  51.385  1.00  0.00           C  
ATOM    805 HG21 VAL    54      41.144  29.609  50.907  1.00  0.00           H  
ATOM    806 HG22 VAL    54      41.907  28.906  52.317  1.00  0.00           H  
ATOM    807 HG23 VAL    54      42.549  30.400  51.609  1.00  0.00           H  
ATOM    808  C   VAL    54      45.010  27.342  50.141  1.00  0.00           C  
ATOM    809  O   VAL    54      45.536  26.337  50.703  1.00  0.00           O  
ATOM    810  N   HID    55      45.307  27.709  48.858  1.00  0.00           N  
ATOM    811  H   HID    55      45.066  28.635  48.533  1.00  0.00           H  
ATOM    812  CA  HID    55      45.768  26.772  47.788  1.00  0.00           C  
ATOM    813  HA  HID    55      45.039  25.984  47.614  1.00  0.00           H  
ATOM    814  CB  HID    55      45.790  27.572  46.438  1.00  0.00           C  
ATOM    815  HB2 HID    55      46.143  28.575  46.667  1.00  0.00           H  
ATOM    816  HB3 HID    55      46.502  27.167  45.721  1.00  0.00           H  
ATOM    817  CG  HID    55      44.483  27.686  45.719  1.00  0.00           C  
ATOM    818  ND1 HID    55      44.351  28.036  44.345  1.00  0.00           N  
ATOM    819  HD1 HID    55      45.154  28.307  43.768  1.00  0.00           H  
ATOM    820  CE1 HID    55      43.020  28.029  44.004  1.00  0.00           C  
ATOM    821  HE1 HID    55      42.604  28.182  43.020  1.00  0.00           H  
ATOM    822  NE2 HID    55      42.347  27.590  45.057  1.00  0.00           N  
ATOM    823  CD2 HID    55      43.199  27.367  46.099  1.00  0.00           C  
ATOM    824  HD2 HID    55      42.792  26.884  46.986  1.00  0.00           H  
ATOM    825  C   HID    55      47.123  26.130  48.073  1.00  0.00           C  
ATOM    826  O   HID    55      47.276  24.948  47.693  1.00  0.00           O  
ATOM    827  N   HID    56      48.086  26.864  48.666  1.00  0.00           N  
ATOM    828  H   HID    56      48.044  27.854  48.870  1.00  0.00           H  
ATOM    829  CA  HID    56      49.452  26.420  48.361  1.00  0.00           C  
ATOM    830  HA  HID    56      49.581  26.296  47.288  1.00  0.00           H  
ATOM    831  CB  HID    56      50.354  27.616  48.703  1.00  0.00           C  
ATOM    832  HB2 HID    56      51.373  27.453  48.358  1.00  0.00           H  
ATOM    833  HB3 HID    56      49.963  28.477  48.164  1.00  0.00           H  
ATOM    834  CG  HID    56      50.490  28.048  50.142  1.00  0.00           C  
ATOM    835  ND1 HID    56      49.802  29.037  50.695  1.00  0.00           N  
ATOM    836  HD1 HID    56      49.035  29.539  50.235  1.00  0.00           H  
ATOM    837  CE1 HID    56      50.208  29.224  51.976  1.00  0.00           C  
ATOM    838  HE1 HID    56      49.804  29.810  52.786  1.00  0.00           H  
ATOM    839  NE2 HID    56      51.221  28.431  52.198  1.00  0.00           N  
ATOM    840  CD2 HID    56      51.341  27.598  51.127  1.00  0.00           C  
ATOM    841  HD2 HID    56      51.989  26.730  51.017  1.00  0.00           H  
ATOM    842  C   HID    56      49.962  25.120  48.967  1.00  0.00           C  
ATOM    843  O   HID    56      50.863  24.509  48.384  1.00  0.00           O  
ATOM    844  N   GLN    57      49.396  24.622  50.115  1.00  0.00           N  
ATOM    845  H   GLN    57      48.553  24.974  50.548  1.00  0.00           H  
ATOM    846  CA  GLN    57      49.601  23.350  50.732  1.00  0.00           C  
ATOM    847  HA  GLN    57      50.679  23.218  50.798  1.00  0.00           H  
ATOM    848  CB  GLN    57      48.865  23.330  52.039  1.00  0.00           C  
ATOM    849  HB2 GLN    57      49.315  24.161  52.579  1.00  0.00           H  
ATOM    850  HB3 GLN    57      47.818  23.554  51.848  1.00  0.00           H  
ATOM    851  CG  GLN    57      49.033  22.084  52.941  1.00  0.00           C  
ATOM    852  HG2 GLN    57      48.608  21.258  52.375  1.00  0.00           H  
ATOM    853  HG3 GLN    57      50.096  21.854  52.968  1.00  0.00           H  
ATOM    854  CD  GLN    57      48.416  22.184  54.305  1.00  0.00           C  
ATOM    855  OE1 GLN    57      47.883  23.180  54.819  1.00  0.00           O  
ATOM    856  NE2 GLN    57      48.551  21.008  54.973  1.00  0.00           N  
ATOM    857 HE21 GLN    57      48.105  21.031  55.880  1.00  0.00           H  
ATOM    858 HE22 GLN    57      49.234  20.358  54.607  1.00  0.00           H  
ATOM    859  C   GLN    57      49.150  22.225  49.747  1.00  0.00           C  
ATOM    860  O   GLN    57      49.647  21.127  49.865  1.00  0.00           O  
ATOM    861  N   LYS    58      48.351  22.529  48.703  1.00  0.00           N  
ATOM    862  H   LYS    58      47.886  23.421  48.599  1.00  0.00           H  
ATOM    863  CA  LYS    58      47.968  21.512  47.726  1.00  0.00           C  
ATOM    864  HA  LYS    58      48.681  20.713  47.533  1.00  0.00           H  
ATOM    865  CB  LYS    58      46.612  20.863  47.938  1.00  0.00           C  
ATOM    866  HB2 LYS    58      45.876  21.664  47.950  1.00  0.00           H  
ATOM    867  HB3 LYS    58      46.271  20.271  47.091  1.00  0.00           H  
ATOM    868  CG  LYS    58      46.535  19.981  49.179  1.00  0.00           C  
ATOM    869  HG2 LYS    58      47.325  19.236  49.107  1.00  0.00           H  
ATOM    870  HG3 LYS    58      46.672  20.728  49.959  1.00  0.00           H  
ATOM    871  CD  LYS    58      45.195  19.280  49.197  1.00  0.00           C  
ATOM    872  HD2 LYS    58      44.418  20.041  49.209  1.00  0.00           H  
ATOM    873  HD3 LYS    58      45.037  18.720  48.277  1.00  0.00           H  
ATOM    874  CE  LYS    58      45.155  18.272  50.369  1.00  0.00           C  
ATOM    875  HE2 LYS    58      46.031  17.635  50.460  1.00  0.00           H  
ATOM    876  HE3 LYS    58      45.105  18.799  51.320  1.00  0.00           H  
ATOM    877  NZ  LYS    58      43.905  17.396  50.229  1.00  0.00           N  
ATOM    878  HZ1 LYS    58      43.687  17.043  49.280  1.00  0.00           H  
ATOM    879  HZ2 LYS    58      44.084  16.598  50.865  1.00  0.00           H  
ATOM    880  HZ3 LYS    58      43.104  17.891  50.660  1.00  0.00           H  
ATOM    881  C   LYS    58      47.948  22.256  46.361  1.00  0.00           C  
ATOM    882  O   LYS    58      47.018  22.043  45.569  1.00  0.00           O  
ATOM    883  N   LEU    59      48.958  23.155  46.091  1.00  0.00           N  
ATOM    884  H   LEU    59      49.583  23.345  46.864  1.00  0.00           H  
ATOM    885  CA  LEU    59      48.911  24.203  45.071  1.00  0.00           C  
ATOM    886  HA  LEU    59      48.273  24.998  45.450  1.00  0.00           H  
ATOM    887  CB  LEU    59      50.316  24.791  44.871  1.00  0.00           C  
ATOM    888  HB2 LEU    59      50.827  24.974  45.815  1.00  0.00           H  
ATOM    889  HB3 LEU    59      50.867  24.117  44.218  1.00  0.00           H  
ATOM    890  CG  LEU    59      50.364  26.090  43.983  1.00  0.00           C  
ATOM    891  HG  LEU    59      49.833  25.968  43.042  1.00  0.00           H  
ATOM    892  CD1 LEU    59      49.615  27.163  44.743  1.00  0.00           C  
ATOM    893 HD11 LEU    59      50.177  27.248  45.672  1.00  0.00           H  
ATOM    894 HD12 LEU    59      49.813  28.051  44.147  1.00  0.00           H  
ATOM    895 HD13 LEU    59      48.533  27.057  44.772  1.00  0.00           H  
ATOM    896  CD2 LEU    59      51.759  26.565  43.732  1.00  0.00           C  
ATOM    897 HD21 LEU    59      51.914  27.498  43.194  1.00  0.00           H  
ATOM    898 HD22 LEU    59      52.346  26.627  44.646  1.00  0.00           H  
ATOM    899 HD23 LEU    59      52.165  25.804  43.069  1.00  0.00           H  
ATOM    900  C   LEU    59      48.399  23.642  43.714  1.00  0.00           C  
ATOM    901  O   LEU    59      47.598  24.245  43.076  1.00  0.00           O  
ATOM    902  N   VAL    60      48.879  22.436  43.276  1.00  0.00           N  
ATOM    903  H   VAL    60      49.785  22.232  43.677  1.00  0.00           H  
ATOM    904  CA  VAL    60      48.676  21.997  41.883  1.00  0.00           C  
ATOM    905  HA  VAL    60      48.629  22.871  41.237  1.00  0.00           H  
ATOM    906  CB  VAL    60      49.958  21.243  41.501  1.00  0.00           C  
ATOM    907  HB  VAL    60      50.109  20.504  42.286  1.00  0.00           H  
ATOM    908  CG1 VAL    60      49.824  20.562  40.107  1.00  0.00           C  
ATOM    909 HG11 VAL    60      50.815  20.167  39.895  1.00  0.00           H  
ATOM    910 HG12 VAL    60      49.172  19.717  40.321  1.00  0.00           H  
ATOM    911 HG13 VAL    60      49.330  21.257  39.431  1.00  0.00           H  
ATOM    912  CG2 VAL    60      51.301  22.053  41.431  1.00  0.00           C  
ATOM    913 HG21 VAL    60      52.093  21.315  41.316  1.00  0.00           H  
ATOM    914 HG22 VAL    60      51.350  22.725  40.577  1.00  0.00           H  
ATOM    915 HG23 VAL    60      51.462  22.584  42.368  1.00  0.00           H  
ATOM    916  C   VAL    60      47.323  21.219  41.860  1.00  0.00           C  
ATOM    917  O   VAL    60      46.609  21.180  40.871  1.00  0.00           O  
ATOM    918  N   PHE    61      46.882  20.746  43.083  1.00  0.00           N  
ATOM    919  H   PHE    61      47.277  21.112  43.939  1.00  0.00           H  
ATOM    920  CA  PHE    61      45.543  20.121  43.129  1.00  0.00           C  
ATOM    921  HA  PHE    61      45.632  19.263  42.466  1.00  0.00           H  
ATOM    922  CB  PHE    61      45.141  19.610  44.579  1.00  0.00           C  
ATOM    923  HB2 PHE    61      45.972  19.014  44.950  1.00  0.00           H  
ATOM    924  HB3 PHE    61      45.089  20.345  45.379  1.00  0.00           H  
ATOM    925  CG  PHE    61      43.919  18.765  44.540  1.00  0.00           C  
ATOM    926  CD1 PHE    61      43.867  17.427  44.278  1.00  0.00           C  
ATOM    927  HD1 PHE    61      44.782  16.867  44.125  1.00  0.00           H  
ATOM    928  CE1 PHE    61      42.703  16.702  44.311  1.00  0.00           C  
ATOM    929  HE1 PHE    61      42.765  15.676  43.968  1.00  0.00           H  
ATOM    930  CZ  PHE    61      41.520  17.294  44.563  1.00  0.00           C  
ATOM    931  HZ  PHE    61      40.560  16.798  44.482  1.00  0.00           H  
ATOM    932  CE2 PHE    61      41.512  18.636  44.862  1.00  0.00           C  
ATOM    933  HE2 PHE    61      40.578  19.097  45.160  1.00  0.00           H  
ATOM    934  CD2 PHE    61      42.715  19.422  44.834  1.00  0.00           C  
ATOM    935  HD2 PHE    61      42.600  20.492  44.958  1.00  0.00           H  
ATOM    936  C   PHE    61      44.441  21.068  42.594  1.00  0.00           C  
ATOM    937  O   PHE    61      43.667  20.628  41.699  1.00  0.00           O  
ATOM    938  N   PHE    62      44.419  22.322  43.103  1.00  0.00           N  
ATOM    939  H   PHE    62      45.086  22.576  43.820  1.00  0.00           H  
ATOM    940  CA  PHE    62      43.548  23.457  42.748  1.00  0.00           C  
ATOM    941  HA  PHE    62      42.634  22.936  42.473  1.00  0.00           H  
ATOM    942  CB  PHE    62      43.277  24.311  43.948  1.00  0.00           C  
ATOM    943  HB2 PHE    62      44.267  24.720  44.143  1.00  0.00           H  
ATOM    944  HB3 PHE    62      42.601  25.138  43.742  1.00  0.00           H  
ATOM    945  CG  PHE    62      42.755  23.556  45.161  1.00  0.00           C  
ATOM    946  CD1 PHE    62      43.676  23.200  46.073  1.00  0.00           C  
ATOM    947  HD1 PHE    62      44.722  23.419  45.896  1.00  0.00           H  
ATOM    948  CE1 PHE    62      43.274  22.519  47.236  1.00  0.00           C  
ATOM    949  HE1 PHE    62      43.997  22.518  48.042  1.00  0.00           H  
ATOM    950  CZ  PHE    62      42.018  22.037  47.335  1.00  0.00           C  
ATOM    951  HZ  PHE    62      41.893  21.590  48.314  1.00  0.00           H  
ATOM    952  CE2 PHE    62      41.042  22.395  46.374  1.00  0.00           C  
ATOM    953  HE2 PHE    62      39.988  22.207  46.535  1.00  0.00           H  
ATOM    954  CD2 PHE    62      41.482  23.102  45.252  1.00  0.00           C  
ATOM    955  HD2 PHE    62      40.745  23.424  44.525  1.00  0.00           H  
ATOM    956  C   PHE    62      43.870  24.394  41.600  1.00  0.00           C  
ATOM    957  O   PHE    62      42.988  24.856  40.934  1.00  0.00           O  
ATOM    958  N   ALA    63      45.168  24.450  41.213  1.00  0.00           N  
ATOM    959  H   ALA    63      45.916  24.091  41.791  1.00  0.00           H  
ATOM    960  CA  ALA    63      45.511  25.185  40.017  1.00  0.00           C  
ATOM    961  HA  ALA    63      45.021  26.156  40.009  1.00  0.00           H  
ATOM    962  CB  ALA    63      47.080  25.332  40.043  1.00  0.00           C  
ATOM    963  HB1 ALA    63      47.265  25.805  41.006  1.00  0.00           H  
ATOM    964  HB2 ALA    63      47.451  24.309  40.008  1.00  0.00           H  
ATOM    965  HB3 ALA    63      47.403  25.872  39.156  1.00  0.00           H  
ATOM    966  C   ALA    63      45.073  24.487  38.747  1.00  0.00           C  
ATOM    967  O   ALA    63      44.960  23.276  38.717  1.00  0.00           O  
ATOM    968  N   GLU    64      44.897  25.331  37.716  1.00  0.00           N  
ATOM    969  H   GLU    64      45.251  26.264  37.879  1.00  0.00           H  
ATOM    970  CA  GLU    64      44.835  24.806  36.332  1.00  0.00           C  
ATOM    971  HA  GLU    64      45.190  23.782  36.238  1.00  0.00           H  
ATOM    972  CB  GLU    64      43.420  24.875  35.863  1.00  0.00           C  
ATOM    973  HB2 GLU    64      42.953  25.812  36.162  1.00  0.00           H  
ATOM    974  HB3 GLU    64      43.340  24.934  34.780  1.00  0.00           H  
ATOM    975  CG  GLU    64      42.497  23.676  36.319  1.00  0.00           C  
ATOM    976  HG2 GLU    64      42.724  23.327  37.325  1.00  0.00           H  
ATOM    977  HG3 GLU    64      41.446  23.944  36.413  1.00  0.00           H  
ATOM    978  CD  GLU    64      42.641  22.534  35.342  1.00  0.00           C  
ATOM    979  OE1 GLU    64      41.857  22.432  34.361  1.00  0.00           O  
ATOM    980  OE2 GLU    64      43.649  21.768  35.402  1.00  0.00           O  
ATOM    981  C   GLU    64      45.680  25.674  35.499  1.00  0.00           C  
ATOM    982  O   GLU    64      45.277  26.668  34.813  1.00  0.00           O  
ATOM    983  N   ASP    65      46.901  25.302  35.358  1.00  0.00           N  
ATOM    984  H   ASP    65      47.191  24.388  35.678  1.00  0.00           H  
ATOM    985  CA  ASP    65      47.929  26.048  34.674  1.00  0.00           C  
ATOM    986  HA  ASP    65      47.567  27.044  34.430  1.00  0.00           H  
ATOM    987  CB  ASP    65      49.093  26.194  35.645  1.00  0.00           C  
ATOM    988  HB2 ASP    65      48.818  26.173  36.698  1.00  0.00           H  
ATOM    989  HB3 ASP    65      49.881  25.448  35.566  1.00  0.00           H  
ATOM    990  CG  ASP    65      49.944  27.488  35.440  1.00  0.00           C  
ATOM    991  OD1 ASP    65      50.567  27.670  34.368  1.00  0.00           O  
ATOM    992  OD2 ASP    65      49.912  28.352  36.364  1.00  0.00           O  
ATOM    993  C   ASP    65      48.364  25.290  33.470  1.00  0.00           C  
ATOM    994  O   ASP    65      47.897  24.197  33.190  1.00  0.00           O  
ATOM    995  N   VAL    66      49.204  25.939  32.635  1.00  0.00           N  
ATOM    996  H   VAL    66      49.509  26.823  33.020  1.00  0.00           H  
ATOM    997  CA  VAL    66      49.828  25.387  31.425  1.00  0.00           C  
ATOM    998  HA  VAL    66      49.148  24.653  30.999  1.00  0.00           H  
ATOM    999  CB  VAL    66      50.052  26.460  30.373  1.00  0.00           C  
ATOM   1000  HB  VAL    66      50.549  25.983  29.530  1.00  0.00           H  
ATOM   1001  CG1 VAL    66      48.632  26.803  29.848  1.00  0.00           C  
ATOM   1002 HG11 VAL    66      48.245  27.618  30.457  1.00  0.00           H  
ATOM   1003 HG12 VAL    66      48.634  27.083  28.797  1.00  0.00           H  
ATOM   1004 HG13 VAL    66      47.902  25.997  29.810  1.00  0.00           H  
ATOM   1005  CG2 VAL    66      51.025  27.614  30.584  1.00  0.00           C  
ATOM   1006 HG21 VAL    66      52.044  27.372  30.878  1.00  0.00           H  
ATOM   1007 HG22 VAL    66      50.899  28.294  29.743  1.00  0.00           H  
ATOM   1008 HG23 VAL    66      50.683  28.146  31.469  1.00  0.00           H  
ATOM   1009  C   VAL    66      51.216  24.772  31.726  1.00  0.00           C  
ATOM   1010  O   VAL    66      51.510  23.611  31.333  1.00  0.00           O  
ATOM   1011  N   GLY    67      51.984  25.384  32.671  1.00  0.00           N  
ATOM   1012  H   GLY    67      51.809  26.309  33.042  1.00  0.00           H  
ATOM   1013  CA  GLY    67      53.344  24.907  33.010  1.00  0.00           C  
ATOM   1014  HA2 GLY    67      53.875  24.687  32.086  1.00  0.00           H  
ATOM   1015  HA3 GLY    67      53.856  25.720  33.522  1.00  0.00           H  
ATOM   1016  C   GLY    67      53.123  23.728  33.880  1.00  0.00           C  
ATOM   1017  O   GLY    67      52.066  23.666  34.599  1.00  0.00           O  
ATOM   1018  N   SER    68      54.149  22.830  33.939  1.00  0.00           N  
ATOM   1019  H   SER    68      55.083  23.176  33.764  1.00  0.00           H  
ATOM   1020  CA  SER    68      54.039  21.583  34.593  1.00  0.00           C  
ATOM   1021  HA  SER    68      52.956  21.502  34.656  1.00  0.00           H  
ATOM   1022  CB  SER    68      54.477  20.440  33.641  1.00  0.00           C  
ATOM   1023  HB2 SER    68      53.708  20.502  32.874  1.00  0.00           H  
ATOM   1024  HB3 SER    68      55.440  20.656  33.185  1.00  0.00           H  
ATOM   1025  OG  SER    68      54.532  19.138  34.296  1.00  0.00           O  
ATOM   1026  HG  SER    68      53.593  18.906  34.367  1.00  0.00           H  
ATOM   1027  C   SER    68      54.730  21.579  35.972  1.00  0.00           C  
ATOM   1028  O   SER    68      55.688  22.345  36.179  1.00  0.00           O  
ATOM   1029  N   ASN    69      54.307  20.636  36.859  1.00  0.00           N  
ATOM   1030  H   ASN    69      53.425  20.157  36.735  1.00  0.00           H  
ATOM   1031  CA  ASN    69      55.003  20.283  38.044  1.00  0.00           C  
ATOM   1032  HA  ASN    69      55.249  21.185  38.599  1.00  0.00           H  
ATOM   1033  CB  ASN    69      54.033  19.575  38.930  1.00  0.00           C  
ATOM   1034  HB2 ASN    69      54.464  19.357  39.905  1.00  0.00           H  
ATOM   1035  HB3 ASN    69      53.268  20.339  39.049  1.00  0.00           H  
ATOM   1036  CG  ASN    69      53.286  18.364  38.457  1.00  0.00           C  
ATOM   1037  OD1 ASN    69      53.538  17.849  37.408  1.00  0.00           O  
ATOM   1038  ND2 ASN    69      52.321  17.818  39.293  1.00  0.00           N  
ATOM   1039 HD21 ASN    69      51.792  16.989  39.062  1.00  0.00           H  
ATOM   1040 HD22 ASN    69      52.086  18.368  40.108  1.00  0.00           H  
ATOM   1041  C   ASN    69      56.240  19.493  37.720  1.00  0.00           C  
ATOM   1042  O   ASN    69      57.087  19.254  38.608  1.00  0.00           O  
ATOM   1043  N   LYS    70      56.430  19.023  36.438  1.00  0.00           N  
ATOM   1044  H   LYS    70      55.666  19.129  35.783  1.00  0.00           H  
ATOM   1045  CA  LYS    70      57.600  18.461  35.821  1.00  0.00           C  
ATOM   1046  HA  LYS    70      57.346  18.278  34.779  1.00  0.00           H  
ATOM   1047  CB  LYS    70      58.854  19.273  35.988  1.00  0.00           C  
ATOM   1048  HB2 LYS    70      58.984  19.283  37.068  1.00  0.00           H  
ATOM   1049  HB3 LYS    70      59.635  18.758  35.431  1.00  0.00           H  
ATOM   1050  CG  LYS    70      58.707  20.691  35.406  1.00  0.00           C  
ATOM   1051  HG2 LYS    70      58.245  20.588  34.426  1.00  0.00           H  
ATOM   1052  HG3 LYS    70      57.925  21.211  35.956  1.00  0.00           H  
ATOM   1053  CD  LYS    70      60.004  21.496  35.144  1.00  0.00           C  
ATOM   1054  HD2 LYS    70      60.689  20.822  34.635  1.00  0.00           H  
ATOM   1055  HD3 LYS    70      59.717  22.262  34.426  1.00  0.00           H  
ATOM   1056  CE  LYS    70      60.479  22.058  36.442  1.00  0.00           C  
ATOM   1057  HE2 LYS    70      59.760  22.795  36.791  1.00  0.00           H  
ATOM   1058  HE3 LYS    70      60.644  21.278  37.181  1.00  0.00           H  
ATOM   1059  NZ  LYS    70      61.862  22.753  36.214  1.00  0.00           N  
ATOM   1060  HZ1 LYS    70      62.270  23.255  37.023  1.00  0.00           H  
ATOM   1061  HZ2 LYS    70      62.629  22.083  36.023  1.00  0.00           H  
ATOM   1062  HZ3 LYS    70      61.741  23.467  35.474  1.00  0.00           H  
ATOM   1063  C   LYS    70      57.699  17.004  36.384  1.00  0.00           C  
ATOM   1064  O   LYS    70      58.754  16.368  36.219  1.00  0.00           O  
ATOM   1065  N   GLY    71      56.651  16.404  36.908  1.00  0.00           N  
ATOM   1066  H   GLY    71      55.915  17.011  37.243  1.00  0.00           H  
ATOM   1067  CA  GLY    71      56.659  15.090  37.467  1.00  0.00           C  
ATOM   1068  HA2 GLY    71      55.817  14.515  37.088  1.00  0.00           H  
ATOM   1069  HA3 GLY    71      57.548  14.559  37.132  1.00  0.00           H  
ATOM   1070  C   GLY    71      56.724  15.213  38.982  1.00  0.00           C  
ATOM   1071  O   GLY    71      56.277  16.256  39.509  1.00  0.00           O  
ATOM   1072  N   ALA    72      57.568  14.352  39.650  1.00  0.00           N  
ATOM   1073  H   ALA    72      57.836  13.478  39.220  1.00  0.00           H  
ATOM   1074  CA  ALA    72      57.732  14.468  41.055  1.00  0.00           C  
ATOM   1075  HA  ALA    72      56.770  14.719  41.494  1.00  0.00           H  
ATOM   1076  CB  ALA    72      58.153  13.089  41.505  1.00  0.00           C  
ATOM   1077  HB1 ALA    72      57.330  12.402  41.316  1.00  0.00           H  
ATOM   1078  HB2 ALA    72      59.102  12.827  41.041  1.00  0.00           H  
ATOM   1079  HB3 ALA    72      58.335  13.007  42.575  1.00  0.00           H  
ATOM   1080  C   ALA    72      58.593  15.562  41.601  1.00  0.00           C  
ATOM   1081  O   ALA    72      58.916  15.599  42.797  1.00  0.00           O  
ATOM   1082  N   ILE    73      58.951  16.604  40.747  1.00  0.00           N  
ATOM   1083  H   ILE    73      58.384  16.659  39.912  1.00  0.00           H  
ATOM   1084  CA  ILE    73      59.810  17.650  41.236  1.00  0.00           C  
ATOM   1085  HA  ILE    73      60.596  17.242  41.867  1.00  0.00           H  
ATOM   1086  CB  ILE    73      60.307  18.410  40.031  1.00  0.00           C  
ATOM   1087  HB  ILE    73      59.447  18.680  39.422  1.00  0.00           H  
ATOM   1088  CG2 ILE    73      61.117  19.629  40.483  1.00  0.00           C  
ATOM   1089 HG21 ILE    73      62.104  19.441  40.901  1.00  0.00           H  
ATOM   1090 HG22 ILE    73      61.303  20.247  39.606  1.00  0.00           H  
ATOM   1091 HG23 ILE    73      60.578  20.237  41.206  1.00  0.00           H  
ATOM   1092  CG1 ILE    73      61.161  17.566  39.065  1.00  0.00           C  
ATOM   1093 HG12 ILE    73      61.929  17.081  39.665  1.00  0.00           H  
ATOM   1094 HG13 ILE    73      60.559  16.746  38.678  1.00  0.00           H  
ATOM   1095  CD1 ILE    73      61.833  18.169  37.866  1.00  0.00           C  
ATOM   1096 HD11 ILE    73      62.299  17.360  37.306  1.00  0.00           H  
ATOM   1097 HD12 ILE    73      61.132  18.766  37.286  1.00  0.00           H  
ATOM   1098 HD13 ILE    73      62.587  18.787  38.349  1.00  0.00           H  
ATOM   1099  C   ILE    73      59.026  18.512  42.177  1.00  0.00           C  
ATOM   1100  O   ILE    73      59.215  18.616  43.408  1.00  0.00           O  
ATOM   1101  N   ILE    74      57.897  19.083  41.558  1.00  0.00           N  
ATOM   1102  H   ILE    74      57.812  18.951  40.559  1.00  0.00           H  
ATOM   1103  CA  ILE    74      56.988  19.807  42.394  1.00  0.00           C  
ATOM   1104  HA  ILE    74      57.493  20.144  43.296  1.00  0.00           H  
ATOM   1105  CB  ILE    74      56.441  20.987  41.660  1.00  0.00           C  
ATOM   1106  HB  ILE    74      56.077  20.685  40.680  1.00  0.00           H  
ATOM   1107  CG2 ILE    74      55.198  21.641  42.365  1.00  0.00           C  
ATOM   1108 HG21 ILE    74      54.960  22.579  41.868  1.00  0.00           H  
ATOM   1109 HG22 ILE    74      54.282  21.056  42.300  1.00  0.00           H  
ATOM   1110 HG23 ILE    74      55.349  21.953  43.396  1.00  0.00           H  
ATOM   1111  CG1 ILE    74      57.494  22.053  41.370  1.00  0.00           C  
ATOM   1112 HG12 ILE    74      58.317  21.611  40.812  1.00  0.00           H  
ATOM   1113 HG13 ILE    74      57.113  22.914  40.825  1.00  0.00           H  
ATOM   1114  CD1 ILE    74      58.103  22.684  42.568  1.00  0.00           C  
ATOM   1115 HD11 ILE    74      57.375  23.308  43.083  1.00  0.00           H  
ATOM   1116 HD12 ILE    74      58.555  22.001  43.285  1.00  0.00           H  
ATOM   1117 HD13 ILE    74      58.836  23.377  42.157  1.00  0.00           H  
ATOM   1118  C   ILE    74      55.876  18.910  42.907  1.00  0.00           C  
ATOM   1119  O   ILE    74      55.667  18.882  44.154  1.00  0.00           O  
ATOM   1120  N   GLY    75      55.467  17.935  42.052  1.00  0.00           N  
ATOM   1121  H   GLY    75      55.697  18.008  41.070  1.00  0.00           H  
ATOM   1122  CA  GLY    75      54.338  17.098  42.275  1.00  0.00           C  
ATOM   1123  HA2 GLY    75      54.054  16.674  41.314  1.00  0.00           H  
ATOM   1124  HA3 GLY    75      54.595  16.289  42.955  1.00  0.00           H  
ATOM   1125  C   GLY    75      53.110  17.906  42.760  1.00  0.00           C  
ATOM   1126  O   GLY    75      52.394  18.523  41.939  1.00  0.00           O  
ATOM   1127  N   LEU    76      52.840  18.011  44.042  1.00  0.00           N  
ATOM   1128  H   LEU    76      53.559  17.789  44.718  1.00  0.00           H  
ATOM   1129  CA  LEU    76      51.702  18.682  44.671  1.00  0.00           C  
ATOM   1130  HA  LEU    76      50.893  18.709  43.945  1.00  0.00           H  
ATOM   1131  CB  LEU    76      51.280  17.897  45.875  1.00  0.00           C  
ATOM   1132  HB2 LEU    76      51.046  16.851  45.685  1.00  0.00           H  
ATOM   1133  HB3 LEU    76      52.120  17.852  46.565  1.00  0.00           H  
ATOM   1134  CG  LEU    76      50.143  18.471  46.815  1.00  0.00           C  
ATOM   1135  HG  LEU    76      50.381  19.451  47.224  1.00  0.00           H  
ATOM   1136  CD1 LEU    76      48.748  18.542  46.052  1.00  0.00           C  
ATOM   1137 HD11 LEU    76      48.584  19.526  45.617  1.00  0.00           H  
ATOM   1138 HD12 LEU    76      48.826  17.828  45.234  1.00  0.00           H  
ATOM   1139 HD13 LEU    76      47.870  18.372  46.672  1.00  0.00           H  
ATOM   1140  CD2 LEU    76      49.962  17.493  48.027  1.00  0.00           C  
ATOM   1141 HD21 LEU    76      49.207  17.953  48.661  1.00  0.00           H  
ATOM   1142 HD22 LEU    76      49.499  16.532  47.814  1.00  0.00           H  
ATOM   1143 HD23 LEU    76      50.847  17.356  48.645  1.00  0.00           H  
ATOM   1144  C   LEU    76      51.899  20.079  45.172  1.00  0.00           C  
ATOM   1145  O   LEU    76      51.022  20.973  44.911  1.00  0.00           O  
ATOM   1146  N   MET    77      53.034  20.379  45.851  1.00  0.00           N  
ATOM   1147  H   MET    77      53.788  19.707  45.888  1.00  0.00           H  
ATOM   1148  CA  MET    77      53.163  21.624  46.550  1.00  0.00           C  
ATOM   1149  HA  MET    77      52.720  22.326  45.846  1.00  0.00           H  
ATOM   1150  CB  MET    77      52.301  21.557  47.843  1.00  0.00           C  
ATOM   1151  HB2 MET    77      52.258  22.546  48.293  1.00  0.00           H  
ATOM   1152  HB3 MET    77      51.266  21.425  47.533  1.00  0.00           H  
ATOM   1153  CG  MET    77      52.743  20.554  48.785  1.00  0.00           C  
ATOM   1154  HG2 MET    77      51.891  20.207  49.365  1.00  0.00           H  
ATOM   1155  HG3 MET    77      53.096  19.760  48.131  1.00  0.00           H  
ATOM   1156  SD  MET    77      54.144  20.940  49.820  1.00  0.00           S  
ATOM   1157  CE  MET    77      53.173  21.906  51.000  1.00  0.00           C  
ATOM   1158  HE1 MET    77      52.925  22.864  50.549  1.00  0.00           H  
ATOM   1159  HE2 MET    77      52.209  21.423  51.145  1.00  0.00           H  
ATOM   1160  HE3 MET    77      53.680  22.062  51.949  1.00  0.00           H  
ATOM   1161  C   MET    77      54.614  22.031  46.696  1.00  0.00           C  
ATOM   1162  O   MET    77      55.550  21.440  46.140  1.00  0.00           O  
ATOM   1163  N   VAL    78      54.867  23.036  47.535  1.00  0.00           N  
ATOM   1164  H   VAL    78      54.098  23.497  48.002  1.00  0.00           H  
ATOM   1165  CA  VAL    78      56.064  23.940  47.279  1.00  0.00           C  
ATOM   1166  HA  VAL    78      56.859  23.392  46.779  1.00  0.00           H  
ATOM   1167  CB  VAL    78      55.751  25.229  46.529  1.00  0.00           C  
ATOM   1168  HB  VAL    78      56.660  25.803  46.359  1.00  0.00           H  
ATOM   1169  CG1 VAL    78      55.094  25.006  45.176  1.00  0.00           C  
ATOM   1170 HG11 VAL    78      54.018  25.131  45.276  1.00  0.00           H  
ATOM   1171 HG12 VAL    78      55.468  25.804  44.538  1.00  0.00           H  
ATOM   1172 HG13 VAL    78      55.249  24.054  44.673  1.00  0.00           H  
ATOM   1173  CG2 VAL    78      54.646  26.018  47.376  1.00  0.00           C  
ATOM   1174 HG21 VAL    78      54.216  26.828  46.789  1.00  0.00           H  
ATOM   1175 HG22 VAL    78      53.768  25.426  47.627  1.00  0.00           H  
ATOM   1176 HG23 VAL    78      55.080  26.461  48.270  1.00  0.00           H  
ATOM   1177  C   VAL    78      56.641  24.319  48.653  1.00  0.00           C  
ATOM   1178  O   VAL    78      57.488  25.212  48.799  1.00  0.00           O  
ATOM   1179  N   GLY    79      56.141  23.597  49.734  1.00  0.00           N  
ATOM   1180  H   GLY    79      55.357  22.972  49.608  1.00  0.00           H  
ATOM   1181  CA  GLY    79      56.499  23.908  51.059  1.00  0.00           C  
ATOM   1182  HA2 GLY    79      56.800  23.017  51.606  1.00  0.00           H  
ATOM   1183  HA3 GLY    79      57.435  24.457  51.132  1.00  0.00           H  
ATOM   1184  C   GLY    79      55.363  24.614  51.825  1.00  0.00           C  
ATOM   1185  O   GLY    79      54.252  24.677  51.269  1.00  0.00           O  
ATOM   1186  N   GLY    80      55.628  25.103  53.081  1.00  0.00           N  
ATOM   1187  H   GLY    80      56.540  24.967  53.494  1.00  0.00           H  
ATOM   1188  CA  GLY    80      54.636  25.627  53.984  1.00  0.00           C  
ATOM   1189  HA2 GLY    80      54.989  26.556  54.426  1.00  0.00           H  
ATOM   1190  HA3 GLY    80      53.673  25.884  53.548  1.00  0.00           H  
ATOM   1191  C   GLY    80      54.331  24.614  55.109  1.00  0.00           C  
ATOM   1192  O   GLY    80      55.151  23.799  55.469  1.00  0.00           O  
ATOM   1193  N   VAL    81      53.190  24.815  55.789  1.00  0.00           N  
ATOM   1194  H   VAL    81      52.358  25.198  55.361  1.00  0.00           H  
ATOM   1195  CA  VAL    81      52.771  23.831  56.740  1.00  0.00           C  
ATOM   1196  HA  VAL    81      53.569  23.580  57.435  1.00  0.00           H  
ATOM   1197  CB  VAL    81      51.626  24.291  57.711  1.00  0.00           C  
ATOM   1198  HB  VAL    81      51.733  23.449  58.392  1.00  0.00           H  
ATOM   1199  CG1 VAL    81      52.069  25.563  58.475  1.00  0.00           C  
ATOM   1200 HG11 VAL    81      53.110  25.859  58.355  1.00  0.00           H  
ATOM   1201 HG12 VAL    81      51.429  26.399  58.200  1.00  0.00           H  
ATOM   1202 HG13 VAL    81      52.017  25.190  59.496  1.00  0.00           H  
ATOM   1203  CG2 VAL    81      50.202  24.287  57.196  1.00  0.00           C  
ATOM   1204 HG21 VAL    81      50.255  24.634  56.166  1.00  0.00           H  
ATOM   1205 HG22 VAL    81      49.801  23.275  57.217  1.00  0.00           H  
ATOM   1206 HG23 VAL    81      49.465  24.918  57.689  1.00  0.00           H  
ATOM   1207  C   VAL    81      52.357  22.538  55.991  1.00  0.00           C  
ATOM   1208  O   VAL    81      51.998  22.449  54.771  1.00  0.00           O  
ATOM   1209  N   VAL    82      52.480  21.443  56.757  1.00  0.00           N  
ATOM   1210  H   VAL    82      52.755  21.619  57.714  1.00  0.00           H  
ATOM   1211  CA  VAL    82      52.193  20.073  56.323  1.00  0.00           C  
ATOM   1212  HA  VAL    82      51.553  20.049  55.443  1.00  0.00           H  
ATOM   1213  CB  VAL    82      53.459  19.360  55.979  1.00  0.00           C  
ATOM   1214  HB  VAL    82      53.190  18.325  55.778  1.00  0.00           H  
ATOM   1215  CG1 VAL    82      54.035  19.905  54.658  1.00  0.00           C  
ATOM   1216 HG11 VAL    82      53.266  19.929  53.889  1.00  0.00           H  
ATOM   1217 HG12 VAL    82      54.332  20.934  54.854  1.00  0.00           H  
ATOM   1218 HG13 VAL    82      54.818  19.283  54.230  1.00  0.00           H  
ATOM   1219  CG2 VAL    82      54.469  19.361  57.107  1.00  0.00           C  
ATOM   1220 HG21 VAL    82      54.927  20.273  57.483  1.00  0.00           H  
ATOM   1221 HG22 VAL    82      54.065  18.791  57.941  1.00  0.00           H  
ATOM   1222 HG23 VAL    82      55.327  18.752  56.826  1.00  0.00           H  
ATOM   1223  C   VAL    82      51.453  19.347  57.479  1.00  0.00           C  
ATOM   1224  O   VAL    82      51.702  19.540  58.632  1.00  0.00           O  
ATOM   1225  N   ILE    83      50.559  18.497  57.068  1.00  0.00           N  
ATOM   1226  H   ILE    83      50.527  18.323  56.072  1.00  0.00           H  
ATOM   1227  CA  ILE    83      50.137  17.481  58.039  1.00  0.00           C  
ATOM   1228  HA  ILE    83      50.040  17.953  59.014  1.00  0.00           H  
ATOM   1229  CB  ILE    83      48.777  16.933  57.724  1.00  0.00           C  
ATOM   1230  HB  ILE    83      48.382  16.366  58.565  1.00  0.00           H  
ATOM   1231  CG2 ILE    83      47.770  18.080  57.568  1.00  0.00           C  
ATOM   1232 HG21 ILE    83      46.748  17.733  57.707  1.00  0.00           H  
ATOM   1233 HG22 ILE    83      47.972  18.791  58.367  1.00  0.00           H  
ATOM   1234 HG23 ILE    83      47.869  18.656  56.650  1.00  0.00           H  
ATOM   1235  CG1 ILE    83      48.699  16.102  56.466  1.00  0.00           C  
ATOM   1236 HG12 ILE    83      49.126  16.629  55.616  1.00  0.00           H  
ATOM   1237 HG13 ILE    83      49.229  15.198  56.759  1.00  0.00           H  
ATOM   1238  CD1 ILE    83      47.251  15.634  56.186  1.00  0.00           C  
ATOM   1239 HD11 ILE    83      47.226  15.009  55.295  1.00  0.00           H  
ATOM   1240 HD12 ILE    83      46.835  14.936  56.909  1.00  0.00           H  
ATOM   1241 HD13 ILE    83      46.544  16.439  55.997  1.00  0.00           H  
ATOM   1242  C   ILE    83      51.200  16.351  58.120  1.00  0.00           C  
ATOM   1243  O   ILE    83      51.894  16.125  57.161  1.00  0.00           O  
ATOM   1244  N   ALA    84      51.272  15.579  59.234  1.00  0.00           N  
ATOM   1245  H   ALA    84      50.482  15.705  59.852  1.00  0.00           H  
ATOM   1246  CA  ALA    84      51.974  14.378  59.298  1.00  0.00           C  
ATOM   1247  HA  ALA    84      52.822  14.440  58.621  1.00  0.00           H  
ATOM   1248  CB  ALA    84      52.417  14.276  60.769  1.00  0.00           C  
ATOM   1249  HB1 ALA    84      51.573  14.459  61.431  1.00  0.00           H  
ATOM   1250  HB2 ALA    84      52.991  13.355  60.848  1.00  0.00           H  
ATOM   1251  HB3 ALA    84      52.995  15.156  61.045  1.00  0.00           H  
ATOM   1252  C   ALA    84      51.143  13.135  58.940  1.00  0.00           C  
ATOM   1253  O   ALA    84      51.465  12.357  58.028  1.00  0.00           O  
ATOM   1254  OXT ALA    84      50.099  12.977  59.570  1.00  0.00           O  
TER    1255      ALA    84 
END   
