# Supplementary material for: Exploring Structural Insights of Aβ42 and α-Synuclein Monomers and Heterodimer: A Comparative Study Using Implicit and Explicit Solvent Simulations
Source: J Phys Chem B. 2024 May 3;128(19):4655–69. doi: 10.1021/acs.jpcb.4c00503 (PMC11103699; doi:10.1021/acs.jpcb.4c00503)
Supplement: Supplementary file 3 — jp4c00503_si_003.zip [file jp4c00503_si_003.zip › rep/9_ab42_dimer_3_FINAL4.pdb]

CRYST1   64.800   68.964   72.397  90.00  90.00  90.00               1
ATOM      1  N   ASP     1      83.870  27.805  15.066  1.00  0.00           N  
ATOM      2  H1  ASP     1      84.733  27.675  14.507  1.00  0.00           H  
ATOM      3  H2  ASP     1      83.184  27.106  14.729  1.00  0.00           H  
ATOM      4  H3  ASP     1      84.095  27.657  16.066  1.00  0.00           H  
ATOM      5  CA  ASP     1      83.265  29.164  14.850  1.00  0.00           C  
ATOM      6  HA  ASP     1      82.889  29.071  13.834  1.00  0.00           H  
ATOM      7  CB  ASP     1      82.082  29.342  15.748  1.00  0.00           C  
ATOM      8  HB2 ASP     1      81.571  30.277  15.528  1.00  0.00           H  
ATOM      9  HB3 ASP     1      81.351  28.593  15.450  1.00  0.00           H  
ATOM     10  CG  ASP     1      82.303  29.268  17.279  1.00  0.00           C  
ATOM     11  OD1 ASP     1      81.431  29.823  17.944  1.00  0.00           O  
ATOM     12  OD2 ASP     1      83.331  28.807  17.737  1.00  0.00           O  
ATOM     13  C   ASP     1      84.317  30.272  14.820  1.00  0.00           C  
ATOM     14  O   ASP     1      85.036  30.285  13.833  1.00  0.00           O  
ATOM     15  N   ALA     2      84.485  30.988  15.960  1.00  0.00           N  
ATOM     16  H   ALA     2      83.937  30.805  16.790  1.00  0.00           H  
ATOM     17  CA  ALA     2      85.716  31.753  16.231  1.00  0.00           C  
ATOM     18  HA  ALA     2      86.160  32.103  15.302  1.00  0.00           H  
ATOM     19  CB  ALA     2      85.214  32.873  17.124  1.00  0.00           C  
ATOM     20  HB1 ALA     2      84.762  32.478  18.031  1.00  0.00           H  
ATOM     21  HB2 ALA     2      86.071  33.525  17.285  1.00  0.00           H  
ATOM     22  HB3 ALA     2      84.423  33.485  16.697  1.00  0.00           H  
ATOM     23  C   ALA     2      86.741  30.899  17.028  1.00  0.00           C  
ATOM     24  O   ALA     2      86.514  29.743  17.328  1.00  0.00           O  
ATOM     25  N   GLU     3      87.876  31.522  17.368  1.00  0.00           N  
ATOM     26  H   GLU     3      88.199  32.251  16.746  1.00  0.00           H  
ATOM     27  CA  GLU     3      88.954  30.869  18.053  1.00  0.00           C  
ATOM     28  HA  GLU     3      89.093  29.867  17.654  1.00  0.00           H  
ATOM     29  CB  GLU     3      90.251  31.763  18.046  1.00  0.00           C  
ATOM     30  HB2 GLU     3      90.119  32.649  18.663  1.00  0.00           H  
ATOM     31  HB3 GLU     3      91.052  31.282  18.603  1.00  0.00           H  
ATOM     32  CG  GLU     3      90.846  31.972  16.650  1.00  0.00           C  
ATOM     33  HG2 GLU     3      90.105  32.220  15.892  1.00  0.00           H  
ATOM     34  HG3 GLU     3      91.619  32.738  16.624  1.00  0.00           H  
ATOM     35  CD  GLU     3      91.480  30.720  16.161  1.00  0.00           C  
ATOM     36  OE1 GLU     3      92.523  30.245  16.650  1.00  0.00           O  
ATOM     37  OE2 GLU     3      90.996  30.152  15.144  1.00  0.00           O  
ATOM     38  C   GLU     3      88.429  30.608  19.451  1.00  0.00           C  
ATOM     39  O   GLU     3      88.378  29.428  19.891  1.00  0.00           O  
ATOM     40  N   PHE     4      88.098  31.694  20.207  1.00  0.00           N  
ATOM     41  H   PHE     4      88.046  32.553  19.677  1.00  0.00           H  
ATOM     42  CA  PHE     4      87.708  31.688  21.607  1.00  0.00           C  
ATOM     43  HA  PHE     4      86.875  31.001  21.743  1.00  0.00           H  
ATOM     44  CB  PHE     4      88.864  31.188  22.439  1.00  0.00           C  
ATOM     45  HB2 PHE     4      88.625  31.170  23.501  1.00  0.00           H  
ATOM     46  HB3 PHE     4      89.153  30.154  22.259  1.00  0.00           H  
ATOM     47  CG  PHE     4      90.068  32.036  22.239  1.00  0.00           C  
ATOM     48  CD1 PHE     4      91.070  31.566  21.325  1.00  0.00           C  
ATOM     49  HD1 PHE     4      91.064  30.605  20.825  1.00  0.00           H  
ATOM     50  CE1 PHE     4      92.211  32.319  21.059  1.00  0.00           C  
ATOM     51  HE1 PHE     4      93.004  31.990  20.397  1.00  0.00           H  
ATOM     52  CZ  PHE     4      92.337  33.596  21.659  1.00  0.00           C  
ATOM     53  HZ  PHE     4      93.276  34.100  21.466  1.00  0.00           H  
ATOM     54  CE2 PHE     4      91.337  34.108  22.404  1.00  0.00           C  
ATOM     55  HE2 PHE     4      91.467  35.098  22.826  1.00  0.00           H  
ATOM     56  CD2 PHE     4      90.248  33.306  22.717  1.00  0.00           C  
ATOM     57  HD2 PHE     4      89.529  33.863  23.306  1.00  0.00           H  
ATOM     58  C   PHE     4      87.048  32.979  22.068  1.00  0.00           C  
ATOM     59  O   PHE     4      86.374  32.949  23.113  1.00  0.00           O  
ATOM     60  N   ARG     5      87.203  34.229  21.386  1.00  0.00           N  
ATOM     61  H   ARG     5      87.826  34.380  20.604  1.00  0.00           H  
ATOM     62  CA  ARG     5      86.543  35.364  21.946  1.00  0.00           C  
ATOM     63  HA  ARG     5      86.734  35.406  23.016  1.00  0.00           H  
ATOM     64  CB  ARG     5      87.099  36.642  21.212  1.00  0.00           C  
ATOM     65  HB2 ARG     5      86.935  36.544  20.141  1.00  0.00           H  
ATOM     66  HB3 ARG     5      86.551  37.505  21.586  1.00  0.00           H  
ATOM     67  CG  ARG     5      88.663  36.960  21.541  1.00  0.00           C  
ATOM     68  HG2 ARG     5      88.718  38.039  21.670  1.00  0.00           H  
ATOM     69  HG3 ARG     5      88.882  36.671  22.567  1.00  0.00           H  
ATOM     70  CD  ARG     5      89.596  36.506  20.467  1.00  0.00           C  
ATOM     71  HD2 ARG     5      89.784  35.442  20.594  1.00  0.00           H  
ATOM     72  HD3 ARG     5      89.155  36.749  19.503  1.00  0.00           H  
ATOM     73  NE  ARG     5      90.934  37.091  20.629  1.00  0.00           N  
ATOM     74  HE  ARG     5      91.370  36.654  21.443  1.00  0.00           H  
ATOM     75  CZ  ARG     5      91.736  37.933  19.945  1.00  0.00           C  
ATOM     76  NH1 ARG     5      91.469  38.498  18.802  1.00  0.00           N  
ATOM     77 HH11 ARG     5      90.480  38.556  18.555  1.00  0.00           H  
ATOM     78 HH12 ARG     5      92.061  39.170  18.313  1.00  0.00           H  
ATOM     79  NH2 ARG     5      92.874  38.188  20.512  1.00  0.00           N  
ATOM     80 HH21 ARG     5      93.176  37.765  21.391  1.00  0.00           H  
ATOM     81 HH22 ARG     5      93.437  38.939  20.109  1.00  0.00           H  
ATOM     82  C   ARG     5      85.080  35.183  21.664  1.00  0.00           C  
ATOM     83  O   ARG     5      84.597  34.858  20.618  1.00  0.00           O  
ATOM     84  N   HID     6      84.242  35.757  22.653  1.00  0.00           N  
ATOM     85  H   HID     6      84.624  36.253  23.447  1.00  0.00           H  
ATOM     86  CA  HID     6      82.772  35.703  22.580  1.00  0.00           C  
ATOM     87  HA  HID     6      82.473  35.984  21.572  1.00  0.00           H  
ATOM     88  CB  HID     6      82.093  34.343  22.929  1.00  0.00           C  
ATOM     89  HB2 HID     6      81.022  34.469  22.787  1.00  0.00           H  
ATOM     90  HB3 HID     6      82.370  33.651  22.137  1.00  0.00           H  
ATOM     91  CG  HID     6      82.620  33.761  24.217  1.00  0.00           C  
ATOM     92  ND1 HID     6      83.825  33.135  24.448  1.00  0.00           N  
ATOM     93  HD1 HID     6      84.488  32.881  23.708  1.00  0.00           H  
ATOM     94  CE1 HID     6      83.905  32.817  25.757  1.00  0.00           C  
ATOM     95  HE1 HID     6      84.797  32.346  26.139  1.00  0.00           H  
ATOM     96  NE2 HID     6      82.840  33.203  26.408  1.00  0.00           N  
ATOM     97  CD2 HID     6      82.007  33.792  25.459  1.00  0.00           C  
ATOM     98  HD2 HID     6      81.025  34.238  25.606  1.00  0.00           H  
ATOM     99  C   HID     6      82.101  36.748  23.379  1.00  0.00           C  
ATOM    100  O   HID     6      82.527  36.992  24.534  1.00  0.00           O  
ATOM    101  N   ASP     7      80.948  37.251  22.912  1.00  0.00           N  
ATOM    102  H   ASP     7      80.493  36.846  22.105  1.00  0.00           H  
ATOM    103  CA  ASP     7      80.367  38.517  23.451  1.00  0.00           C  
ATOM    104  HA  ASP     7      81.175  39.156  23.799  1.00  0.00           H  
ATOM    105  CB  ASP     7      79.484  39.261  22.460  1.00  0.00           C  
ATOM    106  HB2 ASP     7      79.264  40.303  22.682  1.00  0.00           H  
ATOM    107  HB3 ASP     7      80.029  39.393  21.528  1.00  0.00           H  
ATOM    108  CG  ASP     7      78.206  38.511  21.919  1.00  0.00           C  
ATOM    109  OD1 ASP     7      77.610  39.078  20.980  1.00  0.00           O  
ATOM    110  OD2 ASP     7      77.691  37.519  22.483  1.00  0.00           O  
ATOM    111  C   ASP     7      79.546  38.176  24.753  1.00  0.00           C  
ATOM    112  O   ASP     7      79.337  39.028  25.571  1.00  0.00           O  
ATOM    113  N   SER     8      79.138  36.879  24.959  1.00  0.00           N  
ATOM    114  H   SER     8      79.579  36.168  24.392  1.00  0.00           H  
ATOM    115  CA  SER     8      78.155  36.509  25.961  1.00  0.00           C  
ATOM    116  HA  SER     8      78.536  36.728  26.955  1.00  0.00           H  
ATOM    117  CB  SER     8      76.873  37.219  25.664  1.00  0.00           C  
ATOM    118  HB2 SER     8      76.140  36.932  26.416  1.00  0.00           H  
ATOM    119  HB3 SER     8      77.165  38.263  25.752  1.00  0.00           H  
ATOM    120  OG  SER     8      76.277  36.927  24.380  1.00  0.00           O  
ATOM    121  HG  SER     8      76.988  37.124  23.751  1.00  0.00           H  
ATOM    122  C   SER     8      77.853  34.954  25.750  1.00  0.00           C  
ATOM    123  O   SER     8      78.336  34.301  24.841  1.00  0.00           O  
ATOM    124  N   GLY     9      77.074  34.380  26.648  1.00  0.00           N  
ATOM    125  H   GLY     9      76.863  34.904  27.486  1.00  0.00           H  
ATOM    126  CA  GLY     9      76.879  32.949  26.644  1.00  0.00           C  
ATOM    127  HA2 GLY     9      76.039  32.652  27.267  1.00  0.00           H  
ATOM    128  HA3 GLY     9      76.574  32.587  25.665  1.00  0.00           H  
ATOM    129  C   GLY     9      78.140  32.221  27.077  1.00  0.00           C  
ATOM    130  O   GLY     9      78.478  31.239  26.446  1.00  0.00           O  
ATOM    131  N   TYR    10      78.789  32.707  28.204  1.00  0.00           N  
ATOM    132  H   TYR    10      78.518  33.543  28.705  1.00  0.00           H  
ATOM    133  CA  TYR    10      80.062  32.145  28.666  1.00  0.00           C  
ATOM    134  HA  TYR    10      80.739  32.015  27.825  1.00  0.00           H  
ATOM    135  CB  TYR    10      80.599  33.021  29.810  1.00  0.00           C  
ATOM    136  HB2 TYR    10      80.049  32.773  30.715  1.00  0.00           H  
ATOM    137  HB3 TYR    10      81.611  32.687  30.032  1.00  0.00           H  
ATOM    138  CG  TYR    10      80.628  34.488  29.570  1.00  0.00           C  
ATOM    139  CD1 TYR    10      81.713  35.009  28.882  1.00  0.00           C  
ATOM    140  HD1 TYR    10      82.599  34.390  28.815  1.00  0.00           H  
ATOM    141  CE1 TYR    10      81.709  36.348  28.511  1.00  0.00           C  
ATOM    142  HE1 TYR    10      82.563  36.687  27.937  1.00  0.00           H  
ATOM    143  CZ  TYR    10      80.611  37.130  28.771  1.00  0.00           C  
ATOM    144  OH  TYR    10      80.611  38.416  28.273  1.00  0.00           O  
ATOM    145  HH  TYR    10      79.806  38.867  28.570  1.00  0.00           H  
ATOM    146  CE2 TYR    10      79.579  36.671  29.559  1.00  0.00           C  
ATOM    147  HE2 TYR    10      78.774  37.306  29.910  1.00  0.00           H  
ATOM    148  CD2 TYR    10      79.576  35.338  29.904  1.00  0.00           C  
ATOM    149  HD2 TYR    10      78.687  35.009  30.430  1.00  0.00           H  
ATOM    150  C   TYR    10      79.848  30.736  29.321  1.00  0.00           C  
ATOM    151  O   TYR    10      80.758  29.947  29.617  1.00  0.00           O  
ATOM    152  N   GLU    11      78.592  30.448  29.713  1.00  0.00           N  
ATOM    153  H   GLU    11      77.823  31.088  29.566  1.00  0.00           H  
ATOM    154  CA  GLU    11      78.194  29.152  30.222  1.00  0.00           C  
ATOM    155  HA  GLU    11      78.883  28.873  31.016  1.00  0.00           H  
ATOM    156  CB  GLU    11      76.821  29.238  30.930  1.00  0.00           C  
ATOM    157  HB2 GLU    11      76.757  28.347  31.551  1.00  0.00           H  
ATOM    158  HB3 GLU    11      76.921  30.078  31.615  1.00  0.00           H  
ATOM    159  CG  GLU    11      75.599  29.287  30.081  1.00  0.00           C  
ATOM    160  HG2 GLU    11      75.486  28.393  29.472  1.00  0.00           H  
ATOM    161  HG3 GLU    11      74.731  29.120  30.716  1.00  0.00           H  
ATOM    162  CD  GLU    11      75.512  30.572  29.266  1.00  0.00           C  
ATOM    163  OE1 GLU    11      75.978  31.662  29.659  1.00  0.00           O  
ATOM    164  OE2 GLU    11      74.987  30.524  28.125  1.00  0.00           O  
ATOM    165  C   GLU    11      78.115  28.074  29.087  1.00  0.00           C  
ATOM    166  O   GLU    11      78.524  26.921  29.240  1.00  0.00           O  
ATOM    167  N   VAL    12      77.818  28.468  27.849  1.00  0.00           N  
ATOM    168  H   VAL    12      77.518  29.415  27.660  1.00  0.00           H  
ATOM    169  CA  VAL    12      77.979  27.572  26.715  1.00  0.00           C  
ATOM    170  HA  VAL    12      77.841  26.555  27.074  1.00  0.00           H  
ATOM    171  CB  VAL    12      76.871  27.844  25.671  1.00  0.00           C  
ATOM    172  HB  VAL    12      76.949  28.882  25.353  1.00  0.00           H  
ATOM    173  CG1 VAL    12      77.225  27.213  24.365  1.00  0.00           C  
ATOM    174 HG11 VAL    12      77.331  26.150  24.572  1.00  0.00           H  
ATOM    175 HG12 VAL    12      76.396  27.334  23.670  1.00  0.00           H  
ATOM    176 HG13 VAL    12      78.118  27.643  23.915  1.00  0.00           H  
ATOM    177  CG2 VAL    12      75.471  27.547  26.089  1.00  0.00           C  
ATOM    178 HG21 VAL    12      75.147  27.876  27.074  1.00  0.00           H  
ATOM    179 HG22 VAL    12      74.812  28.043  25.380  1.00  0.00           H  
ATOM    180 HG23 VAL    12      75.226  26.491  26.001  1.00  0.00           H  
ATOM    181  C   VAL    12      79.367  27.640  26.248  1.00  0.00           C  
ATOM    182  O   VAL    12      80.002  26.632  25.955  1.00  0.00           O  
ATOM    183  N   HID    13      79.987  28.862  26.356  1.00  0.00           N  
ATOM    184  H   HID    13      79.545  29.717  26.668  1.00  0.00           H  
ATOM    185  CA  HID    13      81.346  29.035  25.764  1.00  0.00           C  
ATOM    186  HA  HID    13      81.521  28.243  25.040  1.00  0.00           H  
ATOM    187  CB  HID    13      81.476  30.262  25.010  1.00  0.00           C  
ATOM    188  HB2 HID    13      81.119  30.974  25.751  1.00  0.00           H  
ATOM    189  HB3 HID    13      82.528  30.298  24.732  1.00  0.00           H  
ATOM    190  CG  HID    13      80.668  30.360  23.851  1.00  0.00           C  
ATOM    191  ND1 HID    13      79.288  30.501  23.742  1.00  0.00           N  
ATOM    192  HD1 HID    13      78.672  30.708  24.536  1.00  0.00           H  
ATOM    193  CE1 HID    13      78.998  30.411  22.438  1.00  0.00           C  
ATOM    194  HE1 HID    13      77.992  30.479  22.055  1.00  0.00           H  
ATOM    195  NE2 HID    13      80.077  30.149  21.732  1.00  0.00           N  
ATOM    196  CD2 HID    13      81.118  30.121  22.579  1.00  0.00           C  
ATOM    197  HD2 HID    13      82.160  29.939  22.319  1.00  0.00           H  
ATOM    198  C   HID    13      82.391  28.830  26.877  1.00  0.00           C  
ATOM    199  O   HID    13      83.411  29.468  26.959  1.00  0.00           O  
ATOM    200  N   HID    14      82.136  27.776  27.705  1.00  0.00           N  
ATOM    201  H   HID    14      81.366  27.154  27.499  1.00  0.00           H  
ATOM    202  CA  HID    14      82.885  27.832  29.052  1.00  0.00           C  
ATOM    203  HA  HID    14      82.954  28.870  29.368  1.00  0.00           H  
ATOM    204  CB  HID    14      82.225  26.971  30.094  1.00  0.00           C  
ATOM    205  HB2 HID    14      82.836  27.079  30.988  1.00  0.00           H  
ATOM    206  HB3 HID    14      81.371  27.580  30.386  1.00  0.00           H  
ATOM    207  CG  HID    14      81.874  25.579  29.772  1.00  0.00           C  
ATOM    208  ND1 HID    14      80.781  25.110  29.087  1.00  0.00           N  
ATOM    209  HD1 HID    14      80.031  25.730  28.762  1.00  0.00           H  
ATOM    210  CE1 HID    14      80.673  23.727  29.252  1.00  0.00           C  
ATOM    211  HE1 HID    14      79.967  23.113  28.716  1.00  0.00           H  
ATOM    212  NE2 HID    14      81.720  23.296  29.924  1.00  0.00           N  
ATOM    213  CD2 HID    14      82.459  24.410  30.187  1.00  0.00           C  
ATOM    214  HD2 HID    14      83.330  24.385  30.839  1.00  0.00           H  
ATOM    215  C   HID    14      84.327  27.469  28.829  1.00  0.00           C  
ATOM    216  O   HID    14      85.217  28.064  29.547  1.00  0.00           O  
ATOM    217  N   GLN    15      84.564  26.512  27.948  1.00  0.00           N  
ATOM    218  H   GLN    15      83.800  26.165  27.384  1.00  0.00           H  
ATOM    219  CA  GLN    15      85.907  26.007  27.579  1.00  0.00           C  
ATOM    220  HA  GLN    15      86.380  25.889  28.551  1.00  0.00           H  
ATOM    221  CB  GLN    15      85.758  24.713  26.911  1.00  0.00           C  
ATOM    222  HB2 GLN    15      85.119  24.015  27.448  1.00  0.00           H  
ATOM    223  HB3 GLN    15      85.398  24.770  25.885  1.00  0.00           H  
ATOM    224  CG  GLN    15      87.133  24.026  26.796  1.00  0.00           C  
ATOM    225  HG2 GLN    15      87.219  23.160  26.142  1.00  0.00           H  
ATOM    226  HG3 GLN    15      87.810  24.738  26.328  1.00  0.00           H  
ATOM    227  CD  GLN    15      87.748  23.727  28.179  1.00  0.00           C  
ATOM    228  OE1 GLN    15      87.283  22.825  28.906  1.00  0.00           O  
ATOM    229  NE2 GLN    15      88.732  24.474  28.625  1.00  0.00           N  
ATOM    230 HE21 GLN    15      89.334  24.099  29.346  1.00  0.00           H  
ATOM    231 HE22 GLN    15      89.078  25.314  28.181  1.00  0.00           H  
ATOM    232  C   GLN    15      86.618  27.058  26.735  1.00  0.00           C  
ATOM    233  O   GLN    15      87.855  27.167  26.883  1.00  0.00           O  
ATOM    234  N   LYS    16      85.883  27.824  25.922  1.00  0.00           N  
ATOM    235  H   LYS    16      84.878  27.765  26.024  1.00  0.00           H  
ATOM    236  CA  LYS    16      86.543  28.933  25.263  1.00  0.00           C  
ATOM    237  HA  LYS    16      87.436  28.527  24.795  1.00  0.00           H  
ATOM    238  CB  LYS    16      85.563  29.584  24.230  1.00  0.00           C  
ATOM    239  HB2 LYS    16      84.655  30.002  24.659  1.00  0.00           H  
ATOM    240  HB3 LYS    16      86.147  30.451  23.927  1.00  0.00           H  
ATOM    241  CG  LYS    16      85.328  28.806  22.943  1.00  0.00           C  
ATOM    242  HG2 LYS    16      84.431  28.195  23.024  1.00  0.00           H  
ATOM    243  HG3 LYS    16      85.075  29.537  22.178  1.00  0.00           H  
ATOM    244  CD  LYS    16      86.468  27.805  22.563  1.00  0.00           C  
ATOM    245  HD2 LYS    16      87.483  28.194  22.528  1.00  0.00           H  
ATOM    246  HD3 LYS    16      86.531  27.116  23.403  1.00  0.00           H  
ATOM    247  CE  LYS    16      86.127  27.031  21.267  1.00  0.00           C  
ATOM    248  HE2 LYS    16      86.821  26.211  21.097  1.00  0.00           H  
ATOM    249  HE3 LYS    16      85.130  26.615  21.390  1.00  0.00           H  
ATOM    250  NZ  LYS    16      86.017  28.005  20.157  1.00  0.00           N  
ATOM    251  HZ1 LYS    16      85.660  27.485  19.335  1.00  0.00           H  
ATOM    252  HZ2 LYS    16      85.290  28.726  20.317  1.00  0.00           H  
ATOM    253  HZ3 LYS    16      86.918  28.394  19.827  1.00  0.00           H  
ATOM    254  C   LYS    16      86.945  29.974  26.269  1.00  0.00           C  
ATOM    255  O   LYS    16      88.030  30.565  26.138  1.00  0.00           O  
ATOM    256  N   LEU    17      86.153  30.170  27.350  1.00  0.00           N  
ATOM    257  H   LEU    17      85.290  29.655  27.461  1.00  0.00           H  
ATOM    258  CA  LEU    17      86.356  31.283  28.334  1.00  0.00           C  
ATOM    259  HA  LEU    17      86.586  32.174  27.755  1.00  0.00           H  
ATOM    260  CB  LEU    17      85.180  31.517  29.273  1.00  0.00           C  
ATOM    261  HB2 LEU    17      84.307  31.434  28.630  1.00  0.00           H  
ATOM    262  HB3 LEU    17      85.225  30.672  29.957  1.00  0.00           H  
ATOM    263  CG  LEU    17      85.088  32.787  30.099  1.00  0.00           C  
ATOM    264  HG  LEU    17      84.066  32.918  30.448  1.00  0.00           H  
ATOM    265  CD1 LEU    17      85.670  32.806  31.506  1.00  0.00           C  
ATOM    266 HD11 LEU    17      85.276  33.580  32.163  1.00  0.00           H  
ATOM    267 HD12 LEU    17      85.329  31.876  31.955  1.00  0.00           H  
ATOM    268 HD13 LEU    17      86.747  32.858  31.357  1.00  0.00           H  
ATOM    269  CD2 LEU    17      85.562  34.080  29.368  1.00  0.00           C  
ATOM    270 HD21 LEU    17      86.649  34.112  29.330  1.00  0.00           H  
ATOM    271 HD22 LEU    17      85.203  34.166  28.345  1.00  0.00           H  
ATOM    272 HD23 LEU    17      85.202  34.980  29.863  1.00  0.00           H  
ATOM    273  C   LEU    17      87.666  30.982  29.154  1.00  0.00           C  
ATOM    274  O   LEU    17      88.337  31.927  29.638  1.00  0.00           O  
ATOM    275  N   VAL    18      88.055  29.709  29.161  1.00  0.00           N  
ATOM    276  H   VAL    18      87.442  29.002  28.778  1.00  0.00           H  
ATOM    277  CA  VAL    18      89.352  29.325  29.825  1.00  0.00           C  
ATOM    278  HA  VAL    18      89.401  29.668  30.855  1.00  0.00           H  
ATOM    279  CB  VAL    18      89.478  27.794  29.954  1.00  0.00           C  
ATOM    280  HB  VAL    18      89.075  27.380  29.031  1.00  0.00           H  
ATOM    281  CG1 VAL    18      90.883  27.256  30.252  1.00  0.00           C  
ATOM    282 HG11 VAL    18      91.538  27.399  29.395  1.00  0.00           H  
ATOM    283 HG12 VAL    18      91.284  27.715  31.153  1.00  0.00           H  
ATOM    284 HG13 VAL    18      90.800  26.194  30.474  1.00  0.00           H  
ATOM    285  CG2 VAL    18      88.545  27.257  30.990  1.00  0.00           C  
ATOM    286 HG21 VAL    18      87.503  27.435  30.736  1.00  0.00           H  
ATOM    287 HG22 VAL    18      88.453  26.185  30.830  1.00  0.00           H  
ATOM    288 HG23 VAL    18      88.771  27.484  32.030  1.00  0.00           H  
ATOM    289  C   VAL    18      90.529  30.009  29.103  1.00  0.00           C  
ATOM    290  O   VAL    18      91.522  30.440  29.683  1.00  0.00           O  
ATOM    291  N   PHE    19      90.359  30.280  27.808  1.00  0.00           N  
ATOM    292  H   PHE    19      89.554  29.944  27.296  1.00  0.00           H  
ATOM    293  CA  PHE    19      91.444  30.821  27.005  1.00  0.00           C  
ATOM    294  HA  PHE    19      92.362  30.758  27.587  1.00  0.00           H  
ATOM    295  CB  PHE    19      91.599  30.027  25.718  1.00  0.00           C  
ATOM    296  HB2 PHE    19      90.712  30.271  25.137  1.00  0.00           H  
ATOM    297  HB3 PHE    19      92.388  30.507  25.143  1.00  0.00           H  
ATOM    298  CG  PHE    19      91.664  28.555  25.904  1.00  0.00           C  
ATOM    299  CD1 PHE    19      90.686  27.738  25.353  1.00  0.00           C  
ATOM    300  HD1 PHE    19      89.860  28.191  24.818  1.00  0.00           H  
ATOM    301  CE1 PHE    19      90.666  26.337  25.588  1.00  0.00           C  
ATOM    302  HE1 PHE    19      89.836  25.785  25.163  1.00  0.00           H  
ATOM    303  CZ  PHE    19      91.833  25.700  26.111  1.00  0.00           C  
ATOM    304  HZ  PHE    19      91.857  24.619  26.047  1.00  0.00           H  
ATOM    305  CE2 PHE    19      92.891  26.526  26.547  1.00  0.00           C  
ATOM    306  HE2 PHE    19      93.797  25.982  26.790  1.00  0.00           H  
ATOM    307  CD2 PHE    19      92.771  27.887  26.471  1.00  0.00           C  
ATOM    308  HD2 PHE    19      93.526  28.531  26.908  1.00  0.00           H  
ATOM    309  C   PHE    19      91.183  32.329  26.705  1.00  0.00           C  
ATOM    310  O   PHE    19      92.156  33.068  26.416  1.00  0.00           O  
ATOM    311  N   PHE    20      89.929  32.820  26.876  1.00  0.00           N  
ATOM    312  H   PHE    20      89.143  32.183  26.867  1.00  0.00           H  
ATOM    313  CA  PHE    20      89.602  34.191  26.522  1.00  0.00           C  
ATOM    314  HA  PHE    20      90.194  34.453  25.648  1.00  0.00           H  
ATOM    315  CB  PHE    20      88.156  34.218  26.215  1.00  0.00           C  
ATOM    316  HB2 PHE    20      87.908  33.470  25.465  1.00  0.00           H  
ATOM    317  HB3 PHE    20      87.609  33.824  27.070  1.00  0.00           H  
ATOM    318  CG  PHE    20      87.615  35.493  25.670  1.00  0.00           C  
ATOM    319  CD1 PHE    20      86.211  35.687  25.721  1.00  0.00           C  
ATOM    320  HD1 PHE    20      85.576  34.884  26.078  1.00  0.00           H  
ATOM    321  CE1 PHE    20      85.649  36.905  25.415  1.00  0.00           C  
ATOM    322  HE1 PHE    20      84.587  37.045  25.579  1.00  0.00           H  
ATOM    323  CZ  PHE    20      86.421  37.877  24.884  1.00  0.00           C  
ATOM    324  HZ  PHE    20      85.941  38.834  24.719  1.00  0.00           H  
ATOM    325  CE2 PHE    20      87.815  37.626  24.778  1.00  0.00           C  
ATOM    326  HE2 PHE    20      88.429  38.411  24.353  1.00  0.00           H  
ATOM    327  CD2 PHE    20      88.397  36.433  25.091  1.00  0.00           C  
ATOM    328  HD2 PHE    20      89.446  36.185  24.980  1.00  0.00           H  
ATOM    329  C   PHE    20      89.995  35.081  27.701  1.00  0.00           C  
ATOM    330  O   PHE    20      90.719  36.076  27.583  1.00  0.00           O  
ATOM    331  N   ALA    21      89.678  34.719  28.984  1.00  0.00           N  
ATOM    332  H   ALA    21      89.090  33.941  29.251  1.00  0.00           H  
ATOM    333  CA  ALA    21      90.313  35.409  30.103  1.00  0.00           C  
ATOM    334  HA  ALA    21      89.921  36.423  30.130  1.00  0.00           H  
ATOM    335  CB  ALA    21      89.799  34.835  31.446  1.00  0.00           C  
ATOM    336  HB1 ALA    21      90.296  35.295  32.298  1.00  0.00           H  
ATOM    337  HB2 ALA    21      88.721  34.934  31.558  1.00  0.00           H  
ATOM    338  HB3 ALA    21      89.993  33.764  31.465  1.00  0.00           H  
ATOM    339  C   ALA    21      91.869  35.487  30.047  1.00  0.00           C  
ATOM    340  O   ALA    21      92.430  36.507  30.494  1.00  0.00           O  
ATOM    341  N   GLU    22      92.582  34.506  29.458  1.00  0.00           N  
ATOM    342  H   GLU    22      92.202  33.756  28.897  1.00  0.00           H  
ATOM    343  CA  GLU    22      94.036  34.453  29.315  1.00  0.00           C  
ATOM    344  HA  GLU    22      94.598  34.871  30.147  1.00  0.00           H  
ATOM    345  CB  GLU    22      94.246  32.943  29.202  1.00  0.00           C  
ATOM    346  HB2 GLU    22      93.740  32.383  29.986  1.00  0.00           H  
ATOM    347  HB3 GLU    22      93.751  32.479  28.351  1.00  0.00           H  
ATOM    348  CG  GLU    22      95.603  32.378  29.231  1.00  0.00           C  
ATOM    349  HG2 GLU    22      95.699  31.301  29.108  1.00  0.00           H  
ATOM    350  HG3 GLU    22      96.106  32.809  28.368  1.00  0.00           H  
ATOM    351  CD  GLU    22      96.590  32.763  30.350  1.00  0.00           C  
ATOM    352  OE1 GLU    22      97.373  33.759  30.327  1.00  0.00           O  
ATOM    353  OE2 GLU    22      96.716  31.996  31.331  1.00  0.00           O  
ATOM    354  C   GLU    22      94.546  35.316  28.185  1.00  0.00           C  
ATOM    355  O   GLU    22      95.719  35.212  27.851  1.00  0.00           O  
ATOM    356  N   ASP    23      93.629  35.998  27.520  1.00  0.00           N  
ATOM    357  H   ASP    23      92.658  35.753  27.663  1.00  0.00           H  
ATOM    358  CA  ASP    23      93.869  36.808  26.370  1.00  0.00           C  
ATOM    359  HA  ASP    23      94.952  36.886  26.300  1.00  0.00           H  
ATOM    360  CB  ASP    23      93.404  36.046  25.141  1.00  0.00           C  
ATOM    361  HB2 ASP    23      93.827  35.048  25.044  1.00  0.00           H  
ATOM    362  HB3 ASP    23      92.329  35.945  25.273  1.00  0.00           H  
ATOM    363  CG  ASP    23      93.615  36.905  23.879  1.00  0.00           C  
ATOM    364  OD1 ASP    23      94.786  37.296  23.678  1.00  0.00           O  
ATOM    365  OD2 ASP    23      92.668  37.257  23.116  1.00  0.00           O  
ATOM    366  C   ASP    23      93.516  38.303  26.505  1.00  0.00           C  
ATOM    367  O   ASP    23      94.230  39.240  26.212  1.00  0.00           O  
ATOM    368  N   VAL    24      92.246  38.546  26.910  1.00  0.00           N  
ATOM    369  H   VAL    24      91.550  37.828  27.059  1.00  0.00           H  
ATOM    370  CA  VAL    24      91.844  39.821  27.650  1.00  0.00           C  
ATOM    371  HA  VAL    24      91.906  40.623  26.918  1.00  0.00           H  
ATOM    372  CB  VAL    24      90.427  39.676  28.220  1.00  0.00           C  
ATOM    373  HB  VAL    24      90.306  38.799  28.853  1.00  0.00           H  
ATOM    374  CG1 VAL    24      90.010  40.771  29.226  1.00  0.00           C  
ATOM    375 HG11 VAL    24      90.623  40.710  30.123  1.00  0.00           H  
ATOM    376 HG12 VAL    24      90.239  41.729  28.762  1.00  0.00           H  
ATOM    377 HG13 VAL    24      88.941  40.874  29.402  1.00  0.00           H  
ATOM    378  CG2 VAL    24      89.388  39.824  27.112  1.00  0.00           C  
ATOM    379 HG21 VAL    24      88.500  39.342  27.516  1.00  0.00           H  
ATOM    380 HG22 VAL    24      89.204  40.770  26.608  1.00  0.00           H  
ATOM    381 HG23 VAL    24      89.790  39.159  26.350  1.00  0.00           H  
ATOM    382  C   VAL    24      92.743  39.994  28.901  1.00  0.00           C  
ATOM    383  O   VAL    24      93.435  41.034  28.958  1.00  0.00           O  
ATOM    384  N   GLY    25      92.881  39.033  29.796  1.00  0.00           N  
ATOM    385  H   GLY    25      92.410  38.150  29.651  1.00  0.00           H  
ATOM    386  CA  GLY    25      93.654  39.251  30.975  1.00  0.00           C  
ATOM    387  HA2 GLY    25      93.397  40.260  31.288  1.00  0.00           H  
ATOM    388  HA3 GLY    25      93.331  38.632  31.809  1.00  0.00           H  
ATOM    389  C   GLY    25      95.233  39.061  30.711  1.00  0.00           C  
ATOM    390  O   GLY    25      95.573  38.504  29.651  1.00  0.00           O  
ATOM    391  N   SER    26      95.957  39.670  31.649  1.00  0.00           N  
ATOM    392  H   SER    26      95.679  39.868  32.600  1.00  0.00           H  
ATOM    393  CA  SER    26      97.472  39.681  31.591  1.00  0.00           C  
ATOM    394  HA  SER    26      97.779  38.781  31.063  1.00  0.00           H  
ATOM    395  CB  SER    26      98.011  40.940  30.837  1.00  0.00           C  
ATOM    396  HB2 SER    26      99.054  41.105  31.099  1.00  0.00           H  
ATOM    397  HB3 SER    26      97.950  40.720  29.774  1.00  0.00           H  
ATOM    398  OG  SER    26      97.286  42.166  31.177  1.00  0.00           O  
ATOM    399  HG  SER    26      97.413  42.805  30.459  1.00  0.00           H  
ATOM    400  C   SER    26      98.110  39.810  33.012  1.00  0.00           C  
ATOM    401  O   SER    26      98.757  38.877  33.436  1.00  0.00           O  
ATOM    402  N   ASN    27      97.870  40.920  33.710  1.00  0.00           N  
ATOM    403  H   ASN    27      97.442  41.673  33.188  1.00  0.00           H  
ATOM    404  CA  ASN    27      98.382  41.082  35.071  1.00  0.00           C  
ATOM    405  HA  ASN    27      99.460  41.176  34.960  1.00  0.00           H  
ATOM    406  CB  ASN    27      97.932  42.343  35.722  1.00  0.00           C  
ATOM    407  HB2 ASN    27      98.256  42.208  36.752  1.00  0.00           H  
ATOM    408  HB3 ASN    27      98.397  43.185  35.213  1.00  0.00           H  
ATOM    409  CG  ASN    27      96.443  42.710  35.638  1.00  0.00           C  
ATOM    410  OD1 ASN    27      96.059  43.249  34.587  1.00  0.00           O  
ATOM    411  ND2 ASN    27      95.693  42.329  36.676  1.00  0.00           N  
ATOM    412 HD21 ASN    27      94.692  42.459  36.739  1.00  0.00           H  
ATOM    413 HD22 ASN    27      96.157  41.893  37.461  1.00  0.00           H  
ATOM    414  C   ASN    27      98.181  39.882  35.997  1.00  0.00           C  
ATOM    415  O   ASN    27      97.093  39.317  36.212  1.00  0.00           O  
ATOM    416  N   LYS    28      99.289  39.432  36.675  1.00  0.00           N  
ATOM    417  H   LYS    28     100.191  39.846  36.482  1.00  0.00           H  
ATOM    418  CA  LYS    28      99.321  38.224  37.475  1.00  0.00           C  
ATOM    419  HA  LYS    28      98.553  37.550  37.100  1.00  0.00           H  
ATOM    420  CB  LYS    28     100.683  37.536  37.255  1.00  0.00           C  
ATOM    421  HB2 LYS    28     100.946  37.707  36.213  1.00  0.00           H  
ATOM    422  HB3 LYS    28     101.468  38.084  37.773  1.00  0.00           H  
ATOM    423  CG  LYS    28     100.779  36.073  37.643  1.00  0.00           C  
ATOM    424  HG2 LYS    28     100.441  35.956  38.671  1.00  0.00           H  
ATOM    425  HG3 LYS    28     100.204  35.379  37.034  1.00  0.00           H  
ATOM    426  CD  LYS    28     102.227  35.643  37.523  1.00  0.00           C  
ATOM    427  HD2 LYS    28     102.550  35.657  36.484  1.00  0.00           H  
ATOM    428  HD3 LYS    28     102.920  36.346  37.980  1.00  0.00           H  
ATOM    429  CE  LYS    28     102.439  34.296  38.256  1.00  0.00           C  
ATOM    430  HE2 LYS    28     103.504  34.080  38.230  1.00  0.00           H  
ATOM    431  HE3 LYS    28     102.022  34.479  39.243  1.00  0.00           H  
ATOM    432  NZ  LYS    28     101.661  33.163  37.591  1.00  0.00           N  
ATOM    433  HZ1 LYS    28     102.122  33.003  36.678  1.00  0.00           H  
ATOM    434  HZ2 LYS    28     101.748  32.345  38.221  1.00  0.00           H  
ATOM    435  HZ3 LYS    28     100.668  33.429  37.463  1.00  0.00           H  
ATOM    436  C   LYS    28      99.050  38.511  38.958  1.00  0.00           C  
ATOM    437  O   LYS    28      98.370  37.683  39.530  1.00  0.00           O  
ATOM    438  N   GLY    29      99.428  39.768  39.433  1.00  0.00           N  
ATOM    439  H   GLY    29      99.708  40.536  38.837  1.00  0.00           H  
ATOM    440  CA  GLY    29      98.785  40.297  40.602  1.00  0.00           C  
ATOM    441  HA2 GLY    29      98.320  39.489  41.163  1.00  0.00           H  
ATOM    442  HA3 GLY    29      99.472  40.691  41.348  1.00  0.00           H  
ATOM    443  C   GLY    29      97.634  41.288  40.235  1.00  0.00           C  
ATOM    444  O   GLY    29      97.191  41.369  39.112  1.00  0.00           O  
ATOM    445  N   ALA    30      97.055  42.013  41.301  1.00  0.00           N  
ATOM    446  H   ALA    30      97.501  42.047  42.208  1.00  0.00           H  
ATOM    447  CA  ALA    30      96.013  43.025  40.987  1.00  0.00           C  
ATOM    448  HA  ALA    30      95.767  43.463  41.951  1.00  0.00           H  
ATOM    449  CB  ALA    30      96.551  44.199  40.142  1.00  0.00           C  
ATOM    450  HB1 ALA    30      96.729  43.908  39.109  1.00  0.00           H  
ATOM    451  HB2 ALA    30      95.835  45.016  40.200  1.00  0.00           H  
ATOM    452  HB3 ALA    30      97.450  44.565  40.636  1.00  0.00           H  
ATOM    453  C   ALA    30      94.666  42.451  40.490  1.00  0.00           C  
ATOM    454  O   ALA    30      93.868  43.229  40.016  1.00  0.00           O  
ATOM    455  N   ILE    31      94.463  41.098  40.541  1.00  0.00           N  
ATOM    456  H   ILE    31      95.229  40.470  40.747  1.00  0.00           H  
ATOM    457  CA  ILE    31      93.224  40.535  40.041  1.00  0.00           C  
ATOM    458  HA  ILE    31      92.998  41.067  39.119  1.00  0.00           H  
ATOM    459  CB  ILE    31      93.438  39.030  39.696  1.00  0.00           C  
ATOM    460  HB  ILE    31      92.447  38.739  39.353  1.00  0.00           H  
ATOM    461  CG2 ILE    31      94.507  38.906  38.655  1.00  0.00           C  
ATOM    462 HG21 ILE    31      95.498  38.971  39.100  1.00  0.00           H  
ATOM    463 HG22 ILE    31      94.325  37.934  38.202  1.00  0.00           H  
ATOM    464 HG23 ILE    31      94.308  39.661  37.897  1.00  0.00           H  
ATOM    465  CG1 ILE    31      93.718  38.043  40.854  1.00  0.00           C  
ATOM    466 HG12 ILE    31      92.868  37.921  41.521  1.00  0.00           H  
ATOM    467 HG13 ILE    31      93.745  37.034  40.445  1.00  0.00           H  
ATOM    468  CD1 ILE    31      95.028  38.230  41.657  1.00  0.00           C  
ATOM    469 HD11 ILE    31      95.068  37.531  42.491  1.00  0.00           H  
ATOM    470 HD12 ILE    31      95.952  38.154  41.087  1.00  0.00           H  
ATOM    471 HD13 ILE    31      94.982  39.172  42.201  1.00  0.00           H  
ATOM    472  C   ILE    31      92.028  40.740  41.038  1.00  0.00           C  
ATOM    473  O   ILE    31      90.926  40.286  40.821  1.00  0.00           O  
ATOM    474  N   ILE    32      92.155  41.466  42.184  1.00  0.00           N  
ATOM    475  H   ILE    32      93.007  42.002  42.284  1.00  0.00           H  
ATOM    476  CA  ILE    32      91.147  41.723  43.193  1.00  0.00           C  
ATOM    477  HA  ILE    32      91.765  41.845  44.080  1.00  0.00           H  
ATOM    478  CB  ILE    32      90.513  43.070  42.945  1.00  0.00           C  
ATOM    479  HB  ILE    32      89.932  43.312  43.832  1.00  0.00           H  
ATOM    480  CG2 ILE    32      91.597  44.141  42.868  1.00  0.00           C  
ATOM    481 HG21 ILE    32      91.126  45.102  43.066  1.00  0.00           H  
ATOM    482 HG22 ILE    32      92.402  43.952  43.575  1.00  0.00           H  
ATOM    483 HG23 ILE    32      91.958  44.235  41.846  1.00  0.00           H  
ATOM    484  CG1 ILE    32      89.639  43.232  41.659  1.00  0.00           C  
ATOM    485 HG12 ILE    32      90.149  43.555  40.754  1.00  0.00           H  
ATOM    486 HG13 ILE    32      89.164  42.313  41.322  1.00  0.00           H  
ATOM    487  CD1 ILE    32      88.416  44.173  41.930  1.00  0.00           C  
ATOM    488 HD11 ILE    32      88.770  45.153  42.245  1.00  0.00           H  
ATOM    489 HD12 ILE    32      87.951  44.420  40.977  1.00  0.00           H  
ATOM    490 HD13 ILE    32      87.648  43.871  42.639  1.00  0.00           H  
ATOM    491  C   ILE    32      90.207  40.579  43.530  1.00  0.00           C  
ATOM    492  O   ILE    32      89.003  40.647  43.814  1.00  0.00           O  
ATOM    493  N   GLY    33      90.737  39.352  43.620  1.00  0.00           N  
ATOM    494  H   GLY    33      91.706  39.210  43.368  1.00  0.00           H  
ATOM    495  CA  GLY    33      89.962  38.111  43.712  1.00  0.00           C  
ATOM    496  HA2 GLY    33      90.637  37.268  43.839  1.00  0.00           H  
ATOM    497  HA3 GLY    33      89.378  38.172  44.627  1.00  0.00           H  
ATOM    498  C   GLY    33      88.923  37.737  42.603  1.00  0.00           C  
ATOM    499  O   GLY    33      88.443  36.631  42.555  1.00  0.00           O  
ATOM    500  N   LEU    34      88.646  38.652  41.685  1.00  0.00           N  
ATOM    501  H   LEU    34      89.056  39.538  41.948  1.00  0.00           H  
ATOM    502  CA  LEU    34      87.431  38.732  40.863  1.00  0.00           C  
ATOM    503  HA  LEU    34      86.803  37.859  41.025  1.00  0.00           H  
ATOM    504  CB  LEU    34      86.658  39.930  41.383  1.00  0.00           C  
ATOM    505  HB2 LEU    34      86.428  39.726  42.427  1.00  0.00           H  
ATOM    506  HB3 LEU    34      87.278  40.824  41.396  1.00  0.00           H  
ATOM    507  CG  LEU    34      85.284  40.243  40.612  1.00  0.00           C  
ATOM    508  HG  LEU    34      85.384  40.546  39.571  1.00  0.00           H  
ATOM    509  CD1 LEU    34      84.339  39.071  40.638  1.00  0.00           C  
ATOM    510 HD11 LEU    34      83.376  39.218  40.155  1.00  0.00           H  
ATOM    511 HD12 LEU    34      84.855  38.173  40.303  1.00  0.00           H  
ATOM    512 HD13 LEU    34      84.065  38.877  41.673  1.00  0.00           H  
ATOM    513  CD2 LEU    34      84.510  41.341  41.294  1.00  0.00           C  
ATOM    514 HD21 LEU    34      83.621  41.454  40.677  1.00  0.00           H  
ATOM    515 HD22 LEU    34      84.123  41.053  42.270  1.00  0.00           H  
ATOM    516 HD23 LEU    34      85.030  42.283  41.459  1.00  0.00           H  
ATOM    517  C   LEU    34      87.745  38.656  39.360  1.00  0.00           C  
ATOM    518  O   LEU    34      86.990  38.191  38.574  1.00  0.00           O  
ATOM    519  N   MET    35      88.925  39.251  38.974  1.00  0.00           N  
ATOM    520  H   MET    35      89.527  39.562  39.724  1.00  0.00           H  
ATOM    521  CA  MET    35      89.328  39.605  37.599  1.00  0.00           C  
ATOM    522  HA  MET    35      88.450  39.927  37.043  1.00  0.00           H  
ATOM    523  CB  MET    35      90.154  40.918  37.492  1.00  0.00           C  
ATOM    524  HB2 MET    35      91.139  40.840  37.948  1.00  0.00           H  
ATOM    525  HB3 MET    35      90.351  41.152  36.448  1.00  0.00           H  
ATOM    526  CG  MET    35      89.561  42.172  37.907  1.00  0.00           C  
ATOM    527  HG2 MET    35      89.245  42.008  38.934  1.00  0.00           H  
ATOM    528  HG3 MET    35      90.246  43.016  37.853  1.00  0.00           H  
ATOM    529  SD  MET    35      87.906  42.573  37.095  1.00  0.00           S  
ATOM    530  CE  MET    35      87.026  43.303  38.530  1.00  0.00           C  
ATOM    531  HE1 MET    35      85.948  43.420  38.438  1.00  0.00           H  
ATOM    532  HE2 MET    35      87.298  42.859  39.484  1.00  0.00           H  
ATOM    533  HE3 MET    35      87.510  44.276  38.489  1.00  0.00           H  
ATOM    534  C   MET    35      90.067  38.418  36.960  1.00  0.00           C  
ATOM    535  O   MET    35      91.236  38.510  36.462  1.00  0.00           O  
ATOM    536  N   VAL    36      89.308  37.268  36.911  1.00  0.00           N  
ATOM    537  H   VAL    36      88.561  37.235  37.592  1.00  0.00           H  
ATOM    538  CA  VAL    36      89.899  35.930  36.714  1.00  0.00           C  
ATOM    539  HA  VAL    36      90.884  36.138  36.302  1.00  0.00           H  
ATOM    540  CB  VAL    36      90.074  35.220  38.025  1.00  0.00           C  
ATOM    541  HB  VAL    36      90.605  34.310  37.751  1.00  0.00           H  
ATOM    542  CG1 VAL    36      91.044  35.923  38.958  1.00  0.00           C  
ATOM    543 HG11 VAL    36      91.975  36.021  38.403  1.00  0.00           H  
ATOM    544 HG12 VAL    36      90.603  36.891  39.186  1.00  0.00           H  
ATOM    545 HG13 VAL    36      91.232  35.293  39.825  1.00  0.00           H  
ATOM    546  CG2 VAL    36      88.829  34.870  38.832  1.00  0.00           C  
ATOM    547 HG21 VAL    36      88.297  34.009  38.432  1.00  0.00           H  
ATOM    548 HG22 VAL    36      89.027  34.807  39.900  1.00  0.00           H  
ATOM    549 HG23 VAL    36      88.153  35.722  38.790  1.00  0.00           H  
ATOM    550  C   VAL    36      89.094  35.030  35.808  1.00  0.00           C  
ATOM    551  O   VAL    36      89.347  33.851  35.779  1.00  0.00           O  
ATOM    552  N   GLY    37      88.106  35.607  35.161  1.00  0.00           N  
ATOM    553  H   GLY    37      87.961  36.588  35.357  1.00  0.00           H  
ATOM    554  CA  GLY    37      87.047  34.886  34.484  1.00  0.00           C  
ATOM    555  HA2 GLY    37      86.301  35.678  34.497  1.00  0.00           H  
ATOM    556  HA3 GLY    37      87.252  34.675  33.437  1.00  0.00           H  
ATOM    557  C   GLY    37      86.476  33.636  35.170  1.00  0.00           C  
ATOM    558  O   GLY    37      85.753  32.921  34.476  1.00  0.00           O  
ATOM    559  N   GLY    38      86.812  33.342  36.444  1.00  0.00           N  
ATOM    560  H   GLY    38      87.469  33.946  36.919  1.00  0.00           H  
ATOM    561  CA  GLY    38      86.308  32.145  37.155  1.00  0.00           C  
ATOM    562  HA2 GLY    38      86.436  32.209  38.233  1.00  0.00           H  
ATOM    563  HA3 GLY    38      85.293  31.864  36.885  1.00  0.00           H  
ATOM    564  C   GLY    38      87.160  30.946  36.744  1.00  0.00           C  
ATOM    565  O   GLY    38      86.809  29.793  37.032  1.00  0.00           O  
ATOM    566  N   VAL    39      88.294  31.113  35.990  1.00  0.00           N  
ATOM    567  H   VAL    39      88.487  32.061  35.698  1.00  0.00           H  
ATOM    568  CA  VAL    39      88.980  29.978  35.406  1.00  0.00           C  
ATOM    569  HA  VAL    39      88.694  29.053  35.900  1.00  0.00           H  
ATOM    570  CB  VAL    39      88.653  29.862  33.884  1.00  0.00           C  
ATOM    571  HB  VAL    39      89.367  29.204  33.393  1.00  0.00           H  
ATOM    572  CG1 VAL    39      87.290  29.229  33.738  1.00  0.00           C  
ATOM    573 HG11 VAL    39      86.501  29.866  34.131  1.00  0.00           H  
ATOM    574 HG12 VAL    39      87.072  29.060  32.685  1.00  0.00           H  
ATOM    575 HG13 VAL    39      87.177  28.283  34.265  1.00  0.00           H  
ATOM    576  CG2 VAL    39      88.611  31.242  33.216  1.00  0.00           C  
ATOM    577 HG21 VAL    39      87.590  31.619  33.201  1.00  0.00           H  
ATOM    578 HG22 VAL    39      89.357  31.891  33.672  1.00  0.00           H  
ATOM    579 HG23 VAL    39      88.946  31.138  32.186  1.00  0.00           H  
ATOM    580  C   VAL    39      90.501  30.171  35.608  1.00  0.00           C  
ATOM    581  O   VAL    39      91.226  29.162  35.675  1.00  0.00           O  
ATOM    582  N   VAL    40      91.004  31.405  35.794  1.00  0.00           N  
ATOM    583  H   VAL    40      90.318  32.139  35.681  1.00  0.00           H  
ATOM    584  CA  VAL    40      92.374  31.739  36.117  1.00  0.00           C  
ATOM    585  HA  VAL    40      93.020  30.978  35.686  1.00  0.00           H  
ATOM    586  CB  VAL    40      92.969  33.053  35.490  1.00  0.00           C  
ATOM    587  HB  VAL    40      92.481  33.953  35.860  1.00  0.00           H  
ATOM    588  CG1 VAL    40      94.424  33.302  35.861  1.00  0.00           C  
ATOM    589 HG11 VAL    40      94.946  32.349  35.801  1.00  0.00           H  
ATOM    590 HG12 VAL    40      94.930  34.035  35.236  1.00  0.00           H  
ATOM    591 HG13 VAL    40      94.377  33.680  36.881  1.00  0.00           H  
ATOM    592  CG2 VAL    40      92.731  33.032  34.009  1.00  0.00           C  
ATOM    593 HG21 VAL    40      92.935  34.013  33.585  1.00  0.00           H  
ATOM    594 HG22 VAL    40      93.390  32.260  33.616  1.00  0.00           H  
ATOM    595 HG23 VAL    40      91.670  32.928  33.789  1.00  0.00           H  
ATOM    596  C   VAL    40      92.482  31.673  37.576  1.00  0.00           C  
ATOM    597  O   VAL    40      92.572  32.651  38.226  1.00  0.00           O  
ATOM    598  N   ILE    41      92.423  30.449  38.214  1.00  0.00           N  
ATOM    599  H   ILE    41      92.565  29.608  37.670  1.00  0.00           H  
ATOM    600  CA  ILE    41      92.524  30.212  39.700  1.00  0.00           C  
ATOM    601  HA  ILE    41      93.057  30.967  40.274  1.00  0.00           H  
ATOM    602  CB  ILE    41      91.165  30.108  40.413  1.00  0.00           C  
ATOM    603  HB  ILE    41      91.259  29.440  41.266  1.00  0.00           H  
ATOM    604  CG2 ILE    41      90.890  31.428  41.040  1.00  0.00           C  
ATOM    605 HG21 ILE    41      91.047  32.185  40.274  1.00  0.00           H  
ATOM    606 HG22 ILE    41      89.963  31.631  41.573  1.00  0.00           H  
ATOM    607 HG23 ILE    41      91.622  31.444  41.845  1.00  0.00           H  
ATOM    608  CG1 ILE    41      89.964  29.771  39.443  1.00  0.00           C  
ATOM    609 HG12 ILE    41      89.931  30.608  38.748  1.00  0.00           H  
ATOM    610 HG13 ILE    41      90.285  28.873  38.918  1.00  0.00           H  
ATOM    611  CD1 ILE    41      88.609  29.506  40.046  1.00  0.00           C  
ATOM    612 HD11 ILE    41      88.136  30.413  40.415  1.00  0.00           H  
ATOM    613 HD12 ILE    41      87.983  29.214  39.205  1.00  0.00           H  
ATOM    614 HD13 ILE    41      88.625  28.837  40.904  1.00  0.00           H  
ATOM    615  C   ILE    41      93.393  28.927  39.935  1.00  0.00           C  
ATOM    616  O   ILE    41      93.111  27.812  39.484  1.00  0.00           O  
ATOM    617  N   ALA    42      94.407  29.038  40.816  1.00  0.00           N  
ATOM    618  H   ALA    42      94.597  29.874  41.352  1.00  0.00           H  
ATOM    619  CA  ALA    42      95.368  27.999  41.213  1.00  0.00           C  
ATOM    620  HA  ALA    42      95.111  27.067  40.714  1.00  0.00           H  
ATOM    621  CB  ALA    42      96.719  28.518  40.875  1.00  0.00           C  
ATOM    622  HB1 ALA    42      96.863  28.694  39.811  1.00  0.00           H  
ATOM    623  HB2 ALA    42      97.001  29.381  41.475  1.00  0.00           H  
ATOM    624  HB3 ALA    42      97.377  27.695  41.145  1.00  0.00           H  
ATOM    625  C   ALA    42      95.208  27.713  42.660  1.00  0.00           C  
ATOM    626  O   ALA    42      95.226  26.520  42.993  1.00  0.00           O  
ATOM    627  OXT ALA    42      95.018  28.566  43.495  1.00  0.00           O  
TER     628      ALA    42 
ATOM    628  N   ASP    43      63.785  43.756  35.788  1.00  0.00           N  
ATOM    629  H1  ASP    43      63.854  43.160  34.943  1.00  0.00           H  
ATOM    630  H2  ASP    43      63.535  44.739  35.577  1.00  0.00           H  
ATOM    631  H3  ASP    43      63.253  43.244  36.515  1.00  0.00           H  
ATOM    632  CA  ASP    43      65.172  43.846  36.219  1.00  0.00           C  
ATOM    633  HA  ASP    43      65.681  44.381  35.421  1.00  0.00           H  
ATOM    634  CB  ASP    43      65.233  44.706  37.493  1.00  0.00           C  
ATOM    635  HB2 ASP    43      66.288  44.953  37.587  1.00  0.00           H  
ATOM    636  HB3 ASP    43      64.742  45.660  37.310  1.00  0.00           H  
ATOM    637  CG  ASP    43      64.670  44.112  38.786  1.00  0.00           C  
ATOM    638  OD1 ASP    43      63.507  43.581  38.689  1.00  0.00           O  
ATOM    639  OD2 ASP    43      65.352  44.167  39.831  1.00  0.00           O  
ATOM    640  C   ASP    43      65.827  42.508  36.397  1.00  0.00           C  
ATOM    641  O   ASP    43      65.509  41.780  37.336  1.00  0.00           O  
ATOM    642  N   ALA    44      66.743  42.088  35.504  1.00  0.00           N  
ATOM    643  H   ALA    44      67.034  42.770  34.817  1.00  0.00           H  
ATOM    644  CA  ALA    44      67.439  40.763  35.629  1.00  0.00           C  
ATOM    645  HA  ALA    44      66.902  40.186  36.378  1.00  0.00           H  
ATOM    646  CB  ALA    44      67.389  40.057  34.282  1.00  0.00           C  
ATOM    647  HB1 ALA    44      66.372  39.846  33.957  1.00  0.00           H  
ATOM    648  HB2 ALA    44      67.998  40.632  33.588  1.00  0.00           H  
ATOM    649  HB3 ALA    44      67.993  39.170  34.460  1.00  0.00           H  
ATOM    650  C   ALA    44      68.886  40.996  36.169  1.00  0.00           C  
ATOM    651  O   ALA    44      69.534  42.058  36.050  1.00  0.00           O  
ATOM    652  N   GLU    45      69.407  39.954  36.805  1.00  0.00           N  
ATOM    653  H   GLU    45      68.801  39.177  37.033  1.00  0.00           H  
ATOM    654  CA  GLU    45      70.529  40.101  37.734  1.00  0.00           C  
ATOM    655  HA  GLU    45      71.354  40.524  37.167  1.00  0.00           H  
ATOM    656  CB  GLU    45      70.164  41.104  38.913  1.00  0.00           C  
ATOM    657  HB2 GLU    45      70.957  41.030  39.655  1.00  0.00           H  
ATOM    658  HB3 GLU    45      70.195  42.143  38.591  1.00  0.00           H  
ATOM    659  CG  GLU    45      68.862  40.751  39.537  1.00  0.00           C  
ATOM    660  HG2 GLU    45      67.988  41.213  39.080  1.00  0.00           H  
ATOM    661  HG3 GLU    45      68.680  39.685  39.416  1.00  0.00           H  
ATOM    662  CD  GLU    45      68.800  41.035  41.049  1.00  0.00           C  
ATOM    663  OE1 GLU    45      68.883  40.096  41.862  1.00  0.00           O  
ATOM    664  OE2 GLU    45      68.507  42.211  41.385  1.00  0.00           O  
ATOM    665  C   GLU    45      71.152  38.816  38.180  1.00  0.00           C  
ATOM    666  O   GLU    45      71.873  38.789  39.190  1.00  0.00           O  
ATOM    667  N   PHE    46      70.939  37.736  37.419  1.00  0.00           N  
ATOM    668  H   PHE    46      70.158  37.726  36.776  1.00  0.00           H  
ATOM    669  CA  PHE    46      71.545  36.415  37.779  1.00  0.00           C  
ATOM    670  HA  PHE    46      71.176  35.785  36.973  1.00  0.00           H  
ATOM    671  CB  PHE    46      73.033  36.279  37.661  1.00  0.00           C  
ATOM    672  HB2 PHE    46      73.519  36.811  38.476  1.00  0.00           H  
ATOM    673  HB3 PHE    46      73.285  35.230  37.808  1.00  0.00           H  
ATOM    674  CG  PHE    46      73.531  36.807  36.355  1.00  0.00           C  
ATOM    675  CD1 PHE    46      73.497  36.010  35.254  1.00  0.00           C  
ATOM    676  HD1 PHE    46      73.212  34.977  35.417  1.00  0.00           H  
ATOM    677  CE1 PHE    46      73.824  36.517  34.034  1.00  0.00           C  
ATOM    678  HE1 PHE    46      73.751  35.861  33.174  1.00  0.00           H  
ATOM    679  CZ  PHE    46      74.221  37.836  33.865  1.00  0.00           C  
ATOM    680  HZ  PHE    46      74.623  38.157  32.911  1.00  0.00           H  
ATOM    681  CE2 PHE    46      74.376  38.600  34.978  1.00  0.00           C  
ATOM    682  HE2 PHE    46      74.796  39.593  34.871  1.00  0.00           H  
ATOM    683  CD2 PHE    46      73.934  38.115  36.192  1.00  0.00           C  
ATOM    684  HD2 PHE    46      73.947  38.753  37.067  1.00  0.00           H  
ATOM    685  C   PHE    46      70.986  35.892  39.153  1.00  0.00           C  
ATOM    686  O   PHE    46      71.725  35.550  40.131  1.00  0.00           O  
ATOM    687  N   ARG    47      69.620  35.878  39.333  1.00  0.00           N  
ATOM    688  H   ARG    47      69.122  35.982  38.460  1.00  0.00           H  
ATOM    689  CA  ARG    47      68.958  35.217  40.474  1.00  0.00           C  
ATOM    690  HA  ARG    47      69.309  35.732  41.366  1.00  0.00           H  
ATOM    691  CB  ARG    47      67.408  35.375  40.385  1.00  0.00           C  
ATOM    692  HB2 ARG    47      67.107  34.970  39.421  1.00  0.00           H  
ATOM    693  HB3 ARG    47      66.829  34.847  41.140  1.00  0.00           H  
ATOM    694  CG  ARG    47      67.079  36.832  40.530  1.00  0.00           C  
ATOM    695  HG2 ARG    47      67.460  37.247  41.461  1.00  0.00           H  
ATOM    696  HG3 ARG    47      67.567  37.482  39.807  1.00  0.00           H  
ATOM    697  CD  ARG    47      65.579  37.256  40.613  1.00  0.00           C  
ATOM    698  HD2 ARG    47      65.111  36.847  39.721  1.00  0.00           H  
ATOM    699  HD3 ARG    47      65.161  36.738  41.474  1.00  0.00           H  
ATOM    700  NE  ARG    47      65.439  38.677  40.777  1.00  0.00           N  
ATOM    701  HE  ARG    47      65.470  38.928  41.766  1.00  0.00           H  
ATOM    702  CZ  ARG    47      65.164  39.621  39.865  1.00  0.00           C  
ATOM    703  NH1 ARG    47      64.860  40.838  40.278  1.00  0.00           N  
ATOM    704 HH11 ARG    47      65.299  41.288  41.082  1.00  0.00           H  
ATOM    705 HH12 ARG    47      64.468  41.608  39.733  1.00  0.00           H  
ATOM    706  NH2 ARG    47      65.241  39.369  38.530  1.00  0.00           N  
ATOM    707 HH21 ARG    47      65.476  38.413  38.259  1.00  0.00           H  
ATOM    708 HH22 ARG    47      65.248  40.151  37.873  1.00  0.00           H  
ATOM    709  C   ARG    47      69.240  33.678  40.605  1.00  0.00           C  
ATOM    710  O   ARG    47      69.694  33.011  39.673  1.00  0.00           O  
ATOM    711  N   HID    48      68.924  33.195  41.807  1.00  0.00           N  
ATOM    712  H   HID    48      68.629  33.788  42.571  1.00  0.00           H  
ATOM    713  CA  HID    48      69.565  32.024  42.252  1.00  0.00           C  
ATOM    714  HA  HID    48      69.576  31.271  41.467  1.00  0.00           H  
ATOM    715  CB  HID    48      71.010  32.334  42.684  1.00  0.00           C  
ATOM    716  HB2 HID    48      71.567  32.817  41.884  1.00  0.00           H  
ATOM    717  HB3 HID    48      71.044  33.036  43.516  1.00  0.00           H  
ATOM    718  CG  HID    48      71.842  31.152  43.031  1.00  0.00           C  
ATOM    719  ND1 HID    48      72.343  30.190  42.178  1.00  0.00           N  
ATOM    720  HD1 HID    48      72.314  30.253  41.154  1.00  0.00           H  
ATOM    721  CE1 HID    48      72.668  29.108  42.968  1.00  0.00           C  
ATOM    722  HE1 HID    48      73.100  28.207  42.561  1.00  0.00           H  
ATOM    723  NE2 HID    48      72.447  29.383  44.232  1.00  0.00           N  
ATOM    724  CD2 HID    48      71.924  30.651  44.248  1.00  0.00           C  
ATOM    725  HD2 HID    48      71.592  31.212  45.120  1.00  0.00           H  
ATOM    726  C   HID    48      68.665  31.356  43.340  1.00  0.00           C  
ATOM    727  O   HID    48      68.127  32.066  44.198  1.00  0.00           O  
ATOM    728  N   ASP    49      68.463  30.008  43.234  1.00  0.00           N  
ATOM    729  H   ASP    49      68.726  29.434  42.444  1.00  0.00           H  
ATOM    730  CA  ASP    49      67.786  29.344  44.344  1.00  0.00           C  
ATOM    731  HA  ASP    49      67.923  29.957  45.232  1.00  0.00           H  
ATOM    732  CB  ASP    49      66.237  29.238  44.163  1.00  0.00           C  
ATOM    733  HB2 ASP    49      65.766  28.914  45.089  1.00  0.00           H  
ATOM    734  HB3 ASP    49      65.892  30.241  43.918  1.00  0.00           H  
ATOM    735  CG  ASP    49      65.725  28.307  43.097  1.00  0.00           C  
ATOM    736  OD1 ASP    49      64.514  28.199  42.943  1.00  0.00           O  
ATOM    737  OD2 ASP    49      66.541  27.760  42.291  1.00  0.00           O  
ATOM    738  C   ASP    49      68.454  27.951  44.770  1.00  0.00           C  
ATOM    739  O   ASP    49      67.784  26.947  44.879  1.00  0.00           O  
ATOM    740  N   SER    50      69.814  27.944  45.029  1.00  0.00           N  
ATOM    741  H   SER    50      70.391  28.712  44.714  1.00  0.00           H  
ATOM    742  CA  SER    50      70.490  26.735  45.384  1.00  0.00           C  
ATOM    743  HA  SER    50      69.832  26.220  46.081  1.00  0.00           H  
ATOM    744  CB  SER    50      70.659  25.724  44.162  1.00  0.00           C  
ATOM    745  HB2 SER    50      71.168  24.818  44.483  1.00  0.00           H  
ATOM    746  HB3 SER    50      69.672  25.453  43.795  1.00  0.00           H  
ATOM    747  OG  SER    50      71.294  26.270  43.025  1.00  0.00           O  
ATOM    748  HG  SER    50      70.773  26.960  42.587  1.00  0.00           H  
ATOM    749  C   SER    50      71.687  26.863  46.266  1.00  0.00           C  
ATOM    750  O   SER    50      72.436  25.895  46.497  1.00  0.00           O  
ATOM    751  N   GLY    51      71.911  28.033  46.946  1.00  0.00           N  
ATOM    752  H   GLY    51      71.343  28.865  46.863  1.00  0.00           H  
ATOM    753  CA  GLY    51      72.979  28.230  47.970  1.00  0.00           C  
ATOM    754  HA2 GLY    51      72.656  28.774  48.855  1.00  0.00           H  
ATOM    755  HA3 GLY    51      73.320  27.282  48.380  1.00  0.00           H  
ATOM    756  C   GLY    51      74.031  28.961  47.232  1.00  0.00           C  
ATOM    757  O   GLY    51      74.900  28.351  46.635  1.00  0.00           O  
ATOM    758  N   TYR    52      74.038  30.316  47.184  1.00  0.00           N  
ATOM    759  H   TYR    52      73.354  30.783  47.764  1.00  0.00           H  
ATOM    760  CA  TYR    52      74.854  31.017  46.200  1.00  0.00           C  
ATOM    761  HA  TYR    52      74.817  30.419  45.293  1.00  0.00           H  
ATOM    762  CB  TYR    52      74.251  32.398  46.030  1.00  0.00           C  
ATOM    763  HB2 TYR    52      74.198  32.537  44.952  1.00  0.00           H  
ATOM    764  HB3 TYR    52      73.194  32.460  46.282  1.00  0.00           H  
ATOM    765  CG  TYR    52      74.942  33.501  46.782  1.00  0.00           C  
ATOM    766  CD1 TYR    52      74.667  33.892  48.069  1.00  0.00           C  
ATOM    767  HD1 TYR    52      73.945  33.277  48.593  1.00  0.00           H  
ATOM    768  CE1 TYR    52      75.369  34.857  48.720  1.00  0.00           C  
ATOM    769  HE1 TYR    52      75.099  34.964  49.764  1.00  0.00           H  
ATOM    770  CZ  TYR    52      76.294  35.591  47.990  1.00  0.00           C  
ATOM    771  OH  TYR    52      76.929  36.634  48.584  1.00  0.00           O  
ATOM    772  HH  TYR    52      76.577  36.766  49.477  1.00  0.00           H  
ATOM    773  CE2 TYR    52      76.488  35.326  46.665  1.00  0.00           C  
ATOM    774  HE2 TYR    52      77.042  35.981  46.003  1.00  0.00           H  
ATOM    775  CD2 TYR    52      75.918  34.204  46.104  1.00  0.00           C  
ATOM    776  HD2 TYR    52      75.880  34.086  45.028  1.00  0.00           H  
ATOM    777  C   TYR    52      76.342  31.092  46.609  1.00  0.00           C  
ATOM    778  O   TYR    52      77.188  31.062  45.733  1.00  0.00           O  
ATOM    779  N   GLU    53      76.732  31.004  47.843  1.00  0.00           N  
ATOM    780  H   GLU    53      76.026  30.968  48.566  1.00  0.00           H  
ATOM    781  CA  GLU    53      78.065  31.128  48.345  1.00  0.00           C  
ATOM    782  HA  GLU    53      78.524  31.988  47.864  1.00  0.00           H  
ATOM    783  CB  GLU    53      78.080  31.344  49.820  1.00  0.00           C  
ATOM    784  HB2 GLU    53      77.804  30.393  50.272  1.00  0.00           H  
ATOM    785  HB3 GLU    53      79.097  31.552  50.146  1.00  0.00           H  
ATOM    786  CG  GLU    53      77.174  32.379  50.496  1.00  0.00           C  
ATOM    787  HG2 GLU    53      77.725  32.695  51.379  1.00  0.00           H  
ATOM    788  HG3 GLU    53      77.134  33.279  49.885  1.00  0.00           H  
ATOM    789  CD  GLU    53      75.773  32.004  50.943  1.00  0.00           C  
ATOM    790  OE1 GLU    53      75.259  32.513  51.992  1.00  0.00           O  
ATOM    791  OE2 GLU    53      75.095  31.285  50.254  1.00  0.00           O  
ATOM    792  C   GLU    53      78.918  29.896  48.058  1.00  0.00           C  
ATOM    793  O   GLU    53      80.170  30.038  48.071  1.00  0.00           O  
ATOM    794  N   VAL    54      78.253  28.818  47.598  1.00  0.00           N  
ATOM    795  H   VAL    54      77.246  28.736  47.642  1.00  0.00           H  
ATOM    796  CA  VAL    54      78.880  27.598  47.114  1.00  0.00           C  
ATOM    797  HA  VAL    54      79.824  27.482  47.641  1.00  0.00           H  
ATOM    798  CB  VAL    54      78.069  26.345  47.393  1.00  0.00           C  
ATOM    799  HB  VAL    54      77.218  26.287  46.717  1.00  0.00           H  
ATOM    800  CG1 VAL    54      78.810  25.139  47.071  1.00  0.00           C  
ATOM    801 HG11 VAL    54      79.806  25.081  47.506  1.00  0.00           H  
ATOM    802 HG12 VAL    54      78.391  24.299  47.622  1.00  0.00           H  
ATOM    803 HG13 VAL    54      78.751  24.887  46.014  1.00  0.00           H  
ATOM    804  CG2 VAL    54      77.641  26.268  48.883  1.00  0.00           C  
ATOM    805 HG21 VAL    54      77.422  25.235  49.144  1.00  0.00           H  
ATOM    806 HG22 VAL    54      78.311  26.725  49.609  1.00  0.00           H  
ATOM    807 HG23 VAL    54      76.742  26.842  49.098  1.00  0.00           H  
ATOM    808  C   VAL    54      79.098  27.815  45.644  1.00  0.00           C  
ATOM    809  O   VAL    54      80.164  27.571  45.199  1.00  0.00           O  
ATOM    810  N   HID    55      78.204  28.542  44.901  1.00  0.00           N  
ATOM    811  H   HID    55      77.545  29.125  45.399  1.00  0.00           H  
ATOM    812  CA  HID    55      78.220  28.533  43.412  1.00  0.00           C  
ATOM    813  HA  HID    55      78.888  27.757  43.045  1.00  0.00           H  
ATOM    814  CB  HID    55      76.743  28.282  43.021  1.00  0.00           C  
ATOM    815  HB2 HID    55      76.114  28.951  43.605  1.00  0.00           H  
ATOM    816  HB3 HID    55      76.703  28.460  41.948  1.00  0.00           H  
ATOM    817  CG  HID    55      76.173  26.986  43.347  1.00  0.00           C  
ATOM    818  ND1 HID    55      75.415  26.600  44.453  1.00  0.00           N  
ATOM    819  HD1 HID    55      75.181  27.234  45.226  1.00  0.00           H  
ATOM    820  CE1 HID    55      75.260  25.277  44.436  1.00  0.00           C  
ATOM    821  HE1 HID    55      74.707  24.851  45.258  1.00  0.00           H  
ATOM    822  NE2 HID    55      75.811  24.771  43.281  1.00  0.00           N  
ATOM    823  CD2 HID    55      76.407  25.831  42.623  1.00  0.00           C  
ATOM    824  HD2 HID    55      76.999  25.750  41.712  1.00  0.00           H  
ATOM    825  C   HID    55      78.776  29.835  42.878  1.00  0.00           C  
ATOM    826  O   HID    55      78.832  30.045  41.690  1.00  0.00           O  
ATOM    827  N   HID    56      79.123  30.824  43.728  1.00  0.00           N  
ATOM    828  H   HID    56      78.985  30.718  44.724  1.00  0.00           H  
ATOM    829  CA  HID    56      79.276  32.204  43.370  1.00  0.00           C  
ATOM    830  HA  HID    56      78.330  32.567  42.974  1.00  0.00           H  
ATOM    831  CB  HID    56      79.482  33.113  44.591  1.00  0.00           C  
ATOM    832  HB2 HID    56      79.399  34.124  44.195  1.00  0.00           H  
ATOM    833  HB3 HID    56      78.696  32.989  45.332  1.00  0.00           H  
ATOM    834  CG  HID    56      80.859  33.065  45.148  1.00  0.00           C  
ATOM    835  ND1 HID    56      81.832  34.056  44.812  1.00  0.00           N  
ATOM    836  HD1 HID    56      81.743  34.956  44.327  1.00  0.00           H  
ATOM    837  CE1 HID    56      83.012  33.518  45.251  1.00  0.00           C  
ATOM    838  HE1 HID    56      83.976  34.001  45.231  1.00  0.00           H  
ATOM    839  NE2 HID    56      82.801  32.304  45.757  1.00  0.00           N  
ATOM    840  CD2 HID    56      81.460  31.999  45.687  1.00  0.00           C  
ATOM    841  HD2 HID    56      81.045  31.015  45.898  1.00  0.00           H  
ATOM    842  C   HID    56      80.378  32.468  42.292  1.00  0.00           C  
ATOM    843  O   HID    56      80.226  33.318  41.385  1.00  0.00           O  
ATOM    844  N   GLN    57      81.446  31.671  42.295  1.00  0.00           N  
ATOM    845  H   GLN    57      81.500  30.970  43.022  1.00  0.00           H  
ATOM    846  CA  GLN    57      82.674  31.839  41.476  1.00  0.00           C  
ATOM    847  HA  GLN    57      82.862  32.911  41.465  1.00  0.00           H  
ATOM    848  CB  GLN    57      83.866  31.174  42.116  1.00  0.00           C  
ATOM    849  HB2 GLN    57      83.808  31.087  43.199  1.00  0.00           H  
ATOM    850  HB3 GLN    57      83.961  30.165  41.720  1.00  0.00           H  
ATOM    851  CG  GLN    57      85.238  31.772  41.747  1.00  0.00           C  
ATOM    852  HG2 GLN    57      85.478  31.779  40.686  1.00  0.00           H  
ATOM    853  HG3 GLN    57      85.284  32.803  42.091  1.00  0.00           H  
ATOM    854  CD  GLN    57      86.301  31.004  42.527  1.00  0.00           C  
ATOM    855  OE1 GLN    57      86.185  29.858  43.029  1.00  0.00           O  
ATOM    856  NE2 GLN    57      87.501  31.576  42.756  1.00  0.00           N  
ATOM    857 HE21 GLN    57      88.171  30.924  43.140  1.00  0.00           H  
ATOM    858 HE22 GLN    57      87.812  32.509  42.521  1.00  0.00           H  
ATOM    859  C   GLN    57      82.394  31.244  40.053  1.00  0.00           C  
ATOM    860  O   GLN    57      83.166  31.554  39.163  1.00  0.00           O  
ATOM    861  N   LYS    58      81.331  30.475  39.823  1.00  0.00           N  
ATOM    862  H   LYS    58      80.714  30.257  40.594  1.00  0.00           H  
ATOM    863  CA  LYS    58      80.924  29.969  38.534  1.00  0.00           C  
ATOM    864  HA  LYS    58      81.436  30.487  37.726  1.00  0.00           H  
ATOM    865  CB  LYS    58      81.365  28.533  38.309  1.00  0.00           C  
ATOM    866  HB2 LYS    58      80.896  27.860  39.024  1.00  0.00           H  
ATOM    867  HB3 LYS    58      80.996  28.279  37.317  1.00  0.00           H  
ATOM    868  CG  LYS    58      82.871  28.422  38.432  1.00  0.00           C  
ATOM    869  HG2 LYS    58      83.250  29.259  37.849  1.00  0.00           H  
ATOM    870  HG3 LYS    58      83.146  28.554  39.477  1.00  0.00           H  
ATOM    871  CD  LYS    58      83.485  27.141  37.882  1.00  0.00           C  
ATOM    872  HD2 LYS    58      83.060  26.855  36.922  1.00  0.00           H  
ATOM    873  HD3 LYS    58      84.521  27.399  37.667  1.00  0.00           H  
ATOM    874  CE  LYS    58      83.280  26.009  38.824  1.00  0.00           C  
ATOM    875  HE2 LYS    58      83.775  26.216  39.770  1.00  0.00           H  
ATOM    876  HE3 LYS    58      82.226  25.744  38.775  1.00  0.00           H  
ATOM    877  NZ  LYS    58      83.988  24.746  38.307  1.00  0.00           N  
ATOM    878  HZ1 LYS    58      83.697  24.502  37.343  1.00  0.00           H  
ATOM    879  HZ2 LYS    58      84.977  24.997  38.130  1.00  0.00           H  
ATOM    880  HZ3 LYS    58      83.983  23.930  38.945  1.00  0.00           H  
ATOM    881  C   LYS    58      79.419  30.203  38.348  1.00  0.00           C  
ATOM    882  O   LYS    58      78.821  29.424  37.585  1.00  0.00           O  
ATOM    883  N   LEU    59      78.772  31.285  38.927  1.00  0.00           N  
ATOM    884  H   LEU    59      79.212  32.069  39.390  1.00  0.00           H  
ATOM    885  CA  LEU    59      77.342  31.305  39.118  1.00  0.00           C  
ATOM    886  HA  LEU    59      77.069  30.416  39.682  1.00  0.00           H  
ATOM    887  CB  LEU    59      77.007  32.563  39.903  1.00  0.00           C  
ATOM    888  HB2 LEU    59      77.794  32.578  40.654  1.00  0.00           H  
ATOM    889  HB3 LEU    59      77.123  33.393  39.209  1.00  0.00           H  
ATOM    890  CG  LEU    59      75.613  32.492  40.603  1.00  0.00           C  
ATOM    891  HG  LEU    59      74.819  32.409  39.864  1.00  0.00           H  
ATOM    892  CD1 LEU    59      75.417  31.379  41.688  1.00  0.00           C  
ATOM    893 HD11 LEU    59      75.042  30.478  41.206  1.00  0.00           H  
ATOM    894 HD12 LEU    59      76.410  31.176  42.083  1.00  0.00           H  
ATOM    895 HD13 LEU    59      74.787  31.640  42.536  1.00  0.00           H  
ATOM    896  CD2 LEU    59      75.329  33.792  41.251  1.00  0.00           C  
ATOM    897 HD21 LEU    59      75.641  34.591  40.582  1.00  0.00           H  
ATOM    898 HD22 LEU    59      74.252  33.796  41.406  1.00  0.00           H  
ATOM    899 HD23 LEU    59      75.768  33.846  42.246  1.00  0.00           H  
ATOM    900  C   LEU    59      76.527  31.100  37.806  1.00  0.00           C  
ATOM    901  O   LEU    59      75.382  30.663  37.823  1.00  0.00           O  
ATOM    902  N   VAL    60      77.085  31.570  36.657  1.00  0.00           N  
ATOM    903  H   VAL    60      78.087  31.689  36.588  1.00  0.00           H  
ATOM    904  CA  VAL    60      76.349  31.486  35.355  1.00  0.00           C  
ATOM    905  HA  VAL    60      75.545  32.215  35.420  1.00  0.00           H  
ATOM    906  CB  VAL    60      77.191  31.767  34.179  1.00  0.00           C  
ATOM    907  HB  VAL    60      76.619  31.400  33.329  1.00  0.00           H  
ATOM    908  CG1 VAL    60      77.592  33.237  34.066  1.00  0.00           C  
ATOM    909 HG11 VAL    60      76.782  33.963  34.054  1.00  0.00           H  
ATOM    910 HG12 VAL    60      78.252  33.517  34.884  1.00  0.00           H  
ATOM    911 HG13 VAL    60      78.192  33.382  33.169  1.00  0.00           H  
ATOM    912  CG2 VAL    60      78.451  30.964  34.070  1.00  0.00           C  
ATOM    913 HG21 VAL    60      78.289  29.901  34.238  1.00  0.00           H  
ATOM    914 HG22 VAL    60      78.944  31.007  33.101  1.00  0.00           H  
ATOM    915 HG23 VAL    60      79.186  31.271  34.811  1.00  0.00           H  
ATOM    916  C   VAL    60      75.594  30.140  35.000  1.00  0.00           C  
ATOM    917  O   VAL    60      74.572  30.093  34.314  1.00  0.00           O  
ATOM    918  N   PHE    61      76.170  28.976  35.556  1.00  0.00           N  
ATOM    919  H   PHE    61      76.928  28.995  36.225  1.00  0.00           H  
ATOM    920  CA  PHE    61      75.611  27.571  35.277  1.00  0.00           C  
ATOM    921  HA  PHE    61      75.274  27.493  34.246  1.00  0.00           H  
ATOM    922  CB  PHE    61      76.621  26.502  35.426  1.00  0.00           C  
ATOM    923  HB2 PHE    61      76.957  26.494  36.461  1.00  0.00           H  
ATOM    924  HB3 PHE    61      76.119  25.556  35.235  1.00  0.00           H  
ATOM    925  CG  PHE    61      77.857  26.745  34.628  1.00  0.00           C  
ATOM    926  CD1 PHE    61      77.907  26.305  33.308  1.00  0.00           C  
ATOM    927  HD1 PHE    61      77.050  25.718  33.001  1.00  0.00           H  
ATOM    928  CE1 PHE    61      79.086  26.443  32.590  1.00  0.00           C  
ATOM    929  HE1 PHE    61      79.108  25.966  31.617  1.00  0.00           H  
ATOM    930  CZ  PHE    61      80.191  27.071  33.218  1.00  0.00           C  
ATOM    931  HZ  PHE    61      81.079  27.171  32.605  1.00  0.00           H  
ATOM    932  CE2 PHE    61      80.114  27.526  34.521  1.00  0.00           C  
ATOM    933  HE2 PHE    61      80.903  28.089  35.006  1.00  0.00           H  
ATOM    934  CD2 PHE    61      78.937  27.284  35.218  1.00  0.00           C  
ATOM    935  HD2 PHE    61      78.993  27.521  36.273  1.00  0.00           H  
ATOM    936  C   PHE    61      74.391  27.307  36.143  1.00  0.00           C  
ATOM    937  O   PHE    61      73.585  26.376  35.871  1.00  0.00           O  
ATOM    938  N   PHE    62      74.137  28.178  37.128  1.00  0.00           N  
ATOM    939  H   PHE    62      74.840  28.877  37.327  1.00  0.00           H  
ATOM    940  CA  PHE    62      73.180  27.927  38.104  1.00  0.00           C  
ATOM    941  HA  PHE    62      72.508  27.106  37.864  1.00  0.00           H  
ATOM    942  CB  PHE    62      73.878  27.816  39.455  1.00  0.00           C  
ATOM    943  HB2 PHE    62      74.238  28.717  39.947  1.00  0.00           H  
ATOM    944  HB3 PHE    62      73.090  27.520  40.145  1.00  0.00           H  
ATOM    945  CG  PHE    62      75.033  26.925  39.408  1.00  0.00           C  
ATOM    946  CD1 PHE    62      76.372  27.330  39.286  1.00  0.00           C  
ATOM    947  HD1 PHE    62      76.580  28.390  39.367  1.00  0.00           H  
ATOM    948  CE1 PHE    62      77.378  26.396  39.108  1.00  0.00           C  
ATOM    949  HE1 PHE    62      78.366  26.839  39.058  1.00  0.00           H  
ATOM    950  CZ  PHE    62      77.141  25.005  39.104  1.00  0.00           C  
ATOM    951  HZ  PHE    62      77.980  24.320  39.139  1.00  0.00           H  
ATOM    952  CE2 PHE    62      75.759  24.593  39.108  1.00  0.00           C  
ATOM    953  HE2 PHE    62      75.470  23.553  39.206  1.00  0.00           H  
ATOM    954  CD2 PHE    62      74.715  25.529  39.260  1.00  0.00           C  
ATOM    955  HD2 PHE    62      73.719  25.107  39.316  1.00  0.00           H  
ATOM    956  C   PHE    62      72.203  29.079  38.273  1.00  0.00           C  
ATOM    957  O   PHE    62      71.668  29.415  39.349  1.00  0.00           O  
ATOM    958  N   ALA    63      71.990  29.757  37.098  1.00  0.00           N  
ATOM    959  H   ALA    63      72.320  29.369  36.224  1.00  0.00           H  
ATOM    960  CA  ALA    63      71.411  31.114  36.989  1.00  0.00           C  
ATOM    961  HA  ALA    63      71.415  31.665  37.927  1.00  0.00           H  
ATOM    962  CB  ALA    63      72.044  31.873  35.820  1.00  0.00           C  
ATOM    963  HB1 ALA    63      71.486  32.760  35.525  1.00  0.00           H  
ATOM    964  HB2 ALA    63      73.067  32.127  36.089  1.00  0.00           H  
ATOM    965  HB3 ALA    63      72.223  31.139  35.037  1.00  0.00           H  
ATOM    966  C   ALA    63      69.939  30.852  36.646  1.00  0.00           C  
ATOM    967  O   ALA    63      69.639  30.062  35.770  1.00  0.00           O  
ATOM    968  N   GLU    64      69.043  31.717  37.216  1.00  0.00           N  
ATOM    969  H   GLU    64      69.372  32.407  37.878  1.00  0.00           H  
ATOM    970  CA  GLU    64      67.646  31.780  37.132  1.00  0.00           C  
ATOM    971  HA  GLU    64      67.285  30.870  36.659  1.00  0.00           H  
ATOM    972  CB  GLU    64      66.928  31.639  38.478  1.00  0.00           C  
ATOM    973  HB2 GLU    64      67.149  32.520  39.078  1.00  0.00           H  
ATOM    974  HB3 GLU    64      65.873  31.665  38.212  1.00  0.00           H  
ATOM    975  CG  GLU    64      67.322  30.430  39.252  1.00  0.00           C  
ATOM    976  HG2 GLU    64      68.408  30.357  39.252  1.00  0.00           H  
ATOM    977  HG3 GLU    64      67.045  30.632  40.284  1.00  0.00           H  
ATOM    978  CD  GLU    64      66.775  29.073  38.815  1.00  0.00           C  
ATOM    979  OE1 GLU    64      67.341  28.373  37.934  1.00  0.00           O  
ATOM    980  OE2 GLU    64      65.657  28.769  39.328  1.00  0.00           O  
ATOM    981  C   GLU    64      67.054  33.006  36.434  1.00  0.00           C  
ATOM    982  O   GLU    64      65.863  33.068  36.078  1.00  0.00           O  
ATOM    983  N   ASP    65      67.884  34.017  36.096  1.00  0.00           N  
ATOM    984  H   ASP    65      68.841  34.030  36.424  1.00  0.00           H  
ATOM    985  CA  ASP    65      67.695  34.902  34.957  1.00  0.00           C  
ATOM    986  HA  ASP    65      67.362  34.432  34.035  1.00  0.00           H  
ATOM    987  CB  ASP    65      66.846  36.108  35.226  1.00  0.00           C  
ATOM    988  HB2 ASP    65      66.717  36.831  34.423  1.00  0.00           H  
ATOM    989  HB3 ASP    65      65.814  35.789  35.355  1.00  0.00           H  
ATOM    990  CG  ASP    65      67.159  36.870  36.480  1.00  0.00           C  
ATOM    991  OD1 ASP    65      68.326  37.249  36.676  1.00  0.00           O  
ATOM    992  OD2 ASP    65      66.124  37.121  37.215  1.00  0.00           O  
ATOM    993  C   ASP    65      69.104  35.346  34.483  1.00  0.00           C  
ATOM    994  O   ASP    65      70.111  34.826  34.990  1.00  0.00           O  
ATOM    995  N   VAL    66      69.132  36.235  33.447  1.00  0.00           N  
ATOM    996  H   VAL    66      68.303  36.615  33.009  1.00  0.00           H  
ATOM    997  CA  VAL    66      70.374  36.698  32.826  1.00  0.00           C  
ATOM    998  HA  VAL    66      71.214  36.442  33.467  1.00  0.00           H  
ATOM    999  CB  VAL    66      70.518  36.152  31.404  1.00  0.00           C  
ATOM   1000  HB  VAL    66      69.613  36.246  30.808  1.00  0.00           H  
ATOM   1001  CG1 VAL    66      71.571  36.884  30.587  1.00  0.00           C  
ATOM   1002 HG11 VAL    66      71.359  37.947  30.494  1.00  0.00           H  
ATOM   1003 HG12 VAL    66      72.502  36.861  31.151  1.00  0.00           H  
ATOM   1004 HG13 VAL    66      71.558  36.398  29.614  1.00  0.00           H  
ATOM   1005  CG2 VAL    66      70.968  34.689  31.547  1.00  0.00           C  
ATOM   1006 HG21 VAL    66      71.847  34.578  32.179  1.00  0.00           H  
ATOM   1007 HG22 VAL    66      70.162  34.140  32.031  1.00  0.00           H  
ATOM   1008 HG23 VAL    66      71.190  34.255  30.574  1.00  0.00           H  
ATOM   1009  C   VAL    66      70.333  38.205  32.837  1.00  0.00           C  
ATOM   1010  O   VAL    66      69.536  38.808  32.159  1.00  0.00           O  
ATOM   1011  N   GLY    67      71.206  38.733  33.699  1.00  0.00           N  
ATOM   1012  H   GLY    67      71.715  38.081  34.280  1.00  0.00           H  
ATOM   1013  CA  GLY    67      71.468  40.117  33.751  1.00  0.00           C  
ATOM   1014  HA2 GLY    67      70.503  40.609  33.853  1.00  0.00           H  
ATOM   1015  HA3 GLY    67      72.068  40.322  34.634  1.00  0.00           H  
ATOM   1016  C   GLY    67      72.229  40.828  32.650  1.00  0.00           C  
ATOM   1017  O   GLY    67      72.528  40.174  31.654  1.00  0.00           O  
ATOM   1018  N   SER    68      72.513  42.079  33.000  1.00  0.00           N  
ATOM   1019  H   SER    68      72.229  42.394  33.918  1.00  0.00           H  
ATOM   1020  CA  SER    68      73.352  42.856  32.099  1.00  0.00           C  
ATOM   1021  HA  SER    68      72.815  42.766  31.158  1.00  0.00           H  
ATOM   1022  CB  SER    68      73.609  44.316  32.606  1.00  0.00           C  
ATOM   1023  HB2 SER    68      72.630  44.790  32.578  1.00  0.00           H  
ATOM   1024  HB3 SER    68      74.014  44.332  33.615  1.00  0.00           H  
ATOM   1025  OG  SER    68      74.418  45.081  31.743  1.00  0.00           O  
ATOM   1026  HG  SER    68      73.941  44.997  30.903  1.00  0.00           H  
ATOM   1027  C   SER    68      74.776  42.190  31.975  1.00  0.00           C  
ATOM   1028  O   SER    68      75.367  41.698  32.913  1.00  0.00           O  
ATOM   1029  N   ASN    69      75.304  42.403  30.686  1.00  0.00           N  
ATOM   1030  H   ASN    69      74.883  43.026  30.010  1.00  0.00           H  
ATOM   1031  CA  ASN    69      76.592  41.871  30.420  1.00  0.00           C  
ATOM   1032  HA  ASN    69      76.464  40.805  30.595  1.00  0.00           H  
ATOM   1033  CB  ASN    69      76.921  42.048  28.956  1.00  0.00           C  
ATOM   1034  HB2 ASN    69      75.984  42.070  28.403  1.00  0.00           H  
ATOM   1035  HB3 ASN    69      77.493  42.968  28.860  1.00  0.00           H  
ATOM   1036  CG  ASN    69      77.924  40.987  28.385  1.00  0.00           C  
ATOM   1037  OD1 ASN    69      79.006  40.715  28.903  1.00  0.00           O  
ATOM   1038  ND2 ASN    69      77.596  40.497  27.211  1.00  0.00           N  
ATOM   1039 HD21 ASN    69      78.278  39.974  26.679  1.00  0.00           H  
ATOM   1040 HD22 ASN    69      76.642  40.543  26.879  1.00  0.00           H  
ATOM   1041  C   ASN    69      77.721  42.393  31.352  1.00  0.00           C  
ATOM   1042  O   ASN    69      78.005  43.556  31.408  1.00  0.00           O  
ATOM   1043  N   LYS    70      78.422  41.443  32.016  1.00  0.00           N  
ATOM   1044  H   LYS    70      78.138  40.494  31.812  1.00  0.00           H  
ATOM   1045  CA  LYS    70      79.545  41.699  32.962  1.00  0.00           C  
ATOM   1046  HA  LYS    70      79.472  42.714  33.345  1.00  0.00           H  
ATOM   1047  CB  LYS    70      79.388  40.787  34.227  1.00  0.00           C  
ATOM   1048  HB2 LYS    70      79.380  39.725  33.986  1.00  0.00           H  
ATOM   1049  HB3 LYS    70      80.242  41.009  34.863  1.00  0.00           H  
ATOM   1050  CG  LYS    70      78.105  41.124  35.016  1.00  0.00           C  
ATOM   1051  HG2 LYS    70      77.789  42.129  34.746  1.00  0.00           H  
ATOM   1052  HG3 LYS    70      77.280  40.519  34.644  1.00  0.00           H  
ATOM   1053  CD  LYS    70      78.304  40.822  36.516  1.00  0.00           C  
ATOM   1054  HD2 LYS    70      78.724  39.828  36.657  1.00  0.00           H  
ATOM   1055  HD3 LYS    70      78.989  41.552  36.942  1.00  0.00           H  
ATOM   1056  CE  LYS    70      76.998  40.878  37.328  1.00  0.00           C  
ATOM   1057  HE2 LYS    70      76.363  41.689  36.980  1.00  0.00           H  
ATOM   1058  HE3 LYS    70      76.501  39.958  37.028  1.00  0.00           H  
ATOM   1059  NZ  LYS    70      77.343  40.933  38.761  1.00  0.00           N  
ATOM   1060  HZ1 LYS    70      77.738  41.846  39.049  1.00  0.00           H  
ATOM   1061  HZ2 LYS    70      76.464  40.790  39.290  1.00  0.00           H  
ATOM   1062  HZ3 LYS    70      78.003  40.208  39.096  1.00  0.00           H  
ATOM   1063  C   LYS    70      80.942  41.489  32.309  1.00  0.00           C  
ATOM   1064  O   LYS    70      81.969  41.733  32.940  1.00  0.00           O  
ATOM   1065  N   GLY    71      81.024  41.083  31.068  1.00  0.00           N  
ATOM   1066  H   GLY    71      80.173  41.175  30.530  1.00  0.00           H  
ATOM   1067  CA  GLY    71      82.234  40.863  30.372  1.00  0.00           C  
ATOM   1068  HA2 GLY    71      82.017  40.906  29.307  1.00  0.00           H  
ATOM   1069  HA3 GLY    71      82.954  41.662  30.534  1.00  0.00           H  
ATOM   1070  C   GLY    71      82.935  39.530  30.719  1.00  0.00           C  
ATOM   1071  O   GLY    71      82.704  38.778  31.687  1.00  0.00           O  
ATOM   1072  N   ALA    72      83.846  39.154  29.752  1.00  0.00           N  
ATOM   1073  H   ALA    72      84.043  39.902  29.101  1.00  0.00           H  
ATOM   1074  CA  ALA    72      84.760  38.042  29.916  1.00  0.00           C  
ATOM   1075  HA  ALA    72      84.200  37.123  30.073  1.00  0.00           H  
ATOM   1076  CB  ALA    72      85.451  37.897  28.571  1.00  0.00           C  
ATOM   1077  HB1 ALA    72      84.734  37.780  27.762  1.00  0.00           H  
ATOM   1078  HB2 ALA    72      86.044  38.776  28.327  1.00  0.00           H  
ATOM   1079  HB3 ALA    72      86.176  37.087  28.616  1.00  0.00           H  
ATOM   1080  C   ALA    72      85.728  38.157  31.098  1.00  0.00           C  
ATOM   1081  O   ALA    72      86.073  37.130  31.737  1.00  0.00           O  
ATOM   1082  N   ILE    73      86.174  39.421  31.426  1.00  0.00           N  
ATOM   1083  H   ILE    73      85.914  40.203  30.840  1.00  0.00           H  
ATOM   1084  CA  ILE    73      87.013  39.668  32.629  1.00  0.00           C  
ATOM   1085  HA  ILE    73      87.913  39.063  32.544  1.00  0.00           H  
ATOM   1086  CB  ILE    73      87.420  41.146  32.740  1.00  0.00           C  
ATOM   1087  HB  ILE    73      87.774  41.369  31.735  1.00  0.00           H  
ATOM   1088  CG2 ILE    73      86.182  42.124  32.982  1.00  0.00           C  
ATOM   1089 HG21 ILE    73      85.927  42.291  34.027  1.00  0.00           H  
ATOM   1090 HG22 ILE    73      86.357  43.102  32.539  1.00  0.00           H  
ATOM   1091 HG23 ILE    73      85.308  41.686  32.505  1.00  0.00           H  
ATOM   1092  CG1 ILE    73      88.626  41.397  33.590  1.00  0.00           C  
ATOM   1093 HG12 ILE    73      89.132  42.306  33.269  1.00  0.00           H  
ATOM   1094 HG13 ILE    73      88.313  41.552  34.620  1.00  0.00           H  
ATOM   1095  CD1 ILE    73      89.800  40.433  33.719  1.00  0.00           C  
ATOM   1096 HD11 ILE    73      90.646  40.908  34.212  1.00  0.00           H  
ATOM   1097 HD12 ILE    73      89.647  39.431  34.116  1.00  0.00           H  
ATOM   1098 HD13 ILE    73      90.168  40.269  32.708  1.00  0.00           H  
ATOM   1099  C   ILE    73      86.406  39.042  33.898  1.00  0.00           C  
ATOM   1100  O   ILE    73      87.032  38.362  34.674  1.00  0.00           O  
ATOM   1101  N   ILE    74      85.119  39.287  34.152  1.00  0.00           N  
ATOM   1102  H   ILE    74      84.672  39.970  33.557  1.00  0.00           H  
ATOM   1103  CA  ILE    74      84.479  38.660  35.243  1.00  0.00           C  
ATOM   1104  HA  ILE    74      85.031  38.768  36.174  1.00  0.00           H  
ATOM   1105  CB  ILE    74      83.154  39.337  35.492  1.00  0.00           C  
ATOM   1106  HB  ILE    74      82.458  39.296  34.656  1.00  0.00           H  
ATOM   1107  CG2 ILE    74      82.276  38.552  36.476  1.00  0.00           C  
ATOM   1108 HG21 ILE    74      81.968  37.576  36.105  1.00  0.00           H  
ATOM   1109 HG22 ILE    74      82.619  38.490  37.506  1.00  0.00           H  
ATOM   1110 HG23 ILE    74      81.351  39.057  36.749  1.00  0.00           H  
ATOM   1111  CG1 ILE    74      83.311  40.816  35.936  1.00  0.00           C  
ATOM   1112 HG12 ILE    74      84.021  41.323  35.286  1.00  0.00           H  
ATOM   1113 HG13 ILE    74      82.338  41.268  35.759  1.00  0.00           H  
ATOM   1114  CD1 ILE    74      83.900  41.213  37.300  1.00  0.00           C  
ATOM   1115 HD11 ILE    74      83.324  40.768  38.109  1.00  0.00           H  
ATOM   1116 HD12 ILE    74      84.963  41.002  37.400  1.00  0.00           H  
ATOM   1117 HD13 ILE    74      83.718  42.284  37.360  1.00  0.00           H  
ATOM   1118  C   ILE    74      84.272  37.191  34.906  1.00  0.00           C  
ATOM   1119  O   ILE    74      84.326  36.355  35.777  1.00  0.00           O  
ATOM   1120  N   GLY    75      83.778  36.958  33.690  1.00  0.00           N  
ATOM   1121  H   GLY    75      83.608  37.675  32.997  1.00  0.00           H  
ATOM   1122  CA  GLY    75      83.574  35.659  33.102  1.00  0.00           C  
ATOM   1123  HA2 GLY    75      83.261  35.804  32.070  1.00  0.00           H  
ATOM   1124  HA3 GLY    75      84.573  35.233  33.162  1.00  0.00           H  
ATOM   1125  C   GLY    75      82.494  34.970  33.943  1.00  0.00           C  
ATOM   1126  O   GLY    75      81.432  35.466  34.176  1.00  0.00           O  
ATOM   1127  N   LEU    76      82.834  33.765  34.512  1.00  0.00           N  
ATOM   1128  H   LEU    76      83.741  33.344  34.360  1.00  0.00           H  
ATOM   1129  CA  LEU    76      81.781  32.904  35.187  1.00  0.00           C  
ATOM   1130  HA  LEU    76      80.863  32.998  34.610  1.00  0.00           H  
ATOM   1131  CB  LEU    76      82.253  31.492  35.140  1.00  0.00           C  
ATOM   1132  HB2 LEU    76      82.953  31.399  35.968  1.00  0.00           H  
ATOM   1133  HB3 LEU    76      81.399  30.856  35.364  1.00  0.00           H  
ATOM   1134  CG  LEU    76      82.959  31.104  33.841  1.00  0.00           C  
ATOM   1135  HG  LEU    76      83.888  31.626  33.619  1.00  0.00           H  
ATOM   1136  CD1 LEU    76      83.372  29.693  34.026  1.00  0.00           C  
ATOM   1137 HD11 LEU    76      84.081  29.619  34.848  1.00  0.00           H  
ATOM   1138 HD12 LEU    76      82.585  28.958  34.184  1.00  0.00           H  
ATOM   1139 HD13 LEU    76      83.930  29.438  33.127  1.00  0.00           H  
ATOM   1140  CD2 LEU    76      81.899  31.205  32.708  1.00  0.00           C  
ATOM   1141 HD21 LEU    76      81.146  30.430  32.838  1.00  0.00           H  
ATOM   1142 HD22 LEU    76      81.471  32.203  32.629  1.00  0.00           H  
ATOM   1143 HD23 LEU    76      82.426  31.096  31.763  1.00  0.00           H  
ATOM   1144  C   LEU    76      81.409  33.506  36.575  1.00  0.00           C  
ATOM   1145  O   LEU    76      80.418  33.085  37.155  1.00  0.00           O  
ATOM   1146  N   MET    77      82.154  34.507  37.087  1.00  0.00           N  
ATOM   1147  H   MET    77      82.788  35.049  36.516  1.00  0.00           H  
ATOM   1148  CA  MET    77      82.052  34.946  38.489  1.00  0.00           C  
ATOM   1149  HA  MET    77      81.628  34.151  39.098  1.00  0.00           H  
ATOM   1150  CB  MET    77      83.520  35.341  38.881  1.00  0.00           C  
ATOM   1151  HB2 MET    77      84.159  34.476  38.715  1.00  0.00           H  
ATOM   1152  HB3 MET    77      83.772  36.249  38.338  1.00  0.00           H  
ATOM   1153  CG  MET    77      83.592  35.676  40.428  1.00  0.00           C  
ATOM   1154  HG2 MET    77      83.185  36.679  40.526  1.00  0.00           H  
ATOM   1155  HG3 MET    77      83.009  34.989  41.037  1.00  0.00           H  
ATOM   1156  SD  MET    77      85.227  35.692  41.139  1.00  0.00           S  
ATOM   1157  CE  MET    77      84.925  35.943  42.893  1.00  0.00           C  
ATOM   1158  HE1 MET    77      85.819  35.759  43.485  1.00  0.00           H  
ATOM   1159  HE2 MET    77      84.589  36.971  43.002  1.00  0.00           H  
ATOM   1160  HE3 MET    77      84.225  35.237  43.334  1.00  0.00           H  
ATOM   1161  C   MET    77      80.992  36.112  38.581  1.00  0.00           C  
ATOM   1162  O   MET    77      81.301  37.182  39.139  1.00  0.00           O  
ATOM   1163  N   VAL    78      79.785  35.851  38.109  1.00  0.00           N  
ATOM   1164  H   VAL    78      79.638  34.999  37.585  1.00  0.00           H  
ATOM   1165  CA  VAL    78      78.644  36.785  38.093  1.00  0.00           C  
ATOM   1166  HA  VAL    78      79.033  37.783  37.905  1.00  0.00           H  
ATOM   1167  CB  VAL    78      77.610  36.469  37.017  1.00  0.00           C  
ATOM   1168  HB  VAL    78      76.871  37.267  37.042  1.00  0.00           H  
ATOM   1169  CG1 VAL    78      78.196  36.540  35.608  1.00  0.00           C  
ATOM   1170 HG11 VAL    78      78.746  35.689  35.211  1.00  0.00           H  
ATOM   1171 HG12 VAL    78      77.343  36.750  34.967  1.00  0.00           H  
ATOM   1172 HG13 VAL    78      78.987  37.288  35.592  1.00  0.00           H  
ATOM   1173  CG2 VAL    78      76.800  35.198  37.210  1.00  0.00           C  
ATOM   1174 HG21 VAL    78      77.506  34.373  37.272  1.00  0.00           H  
ATOM   1175 HG22 VAL    78      76.216  35.234  38.128  1.00  0.00           H  
ATOM   1176 HG23 VAL    78      76.089  35.012  36.407  1.00  0.00           H  
ATOM   1177  C   VAL    78      78.025  36.898  39.440  1.00  0.00           C  
ATOM   1178  O   VAL    78      77.280  37.868  39.634  1.00  0.00           O  
ATOM   1179  N   GLY    79      78.395  36.086  40.475  1.00  0.00           N  
ATOM   1180  H   GLY    79      79.034  35.316  40.332  1.00  0.00           H  
ATOM   1181  CA  GLY    79      77.889  36.162  41.857  1.00  0.00           C  
ATOM   1182  HA2 GLY    79      76.835  36.331  42.065  1.00  0.00           H  
ATOM   1183  HA3 GLY    79      78.175  35.246  42.370  1.00  0.00           H  
ATOM   1184  C   GLY    79      78.633  37.218  42.579  1.00  0.00           C  
ATOM   1185  O   GLY    79      78.149  37.874  43.449  1.00  0.00           O  
ATOM   1186  N   GLY    80      79.917  37.573  42.136  1.00  0.00           N  
ATOM   1187  H   GLY    80      80.100  37.381  41.160  1.00  0.00           H  
ATOM   1188  CA  GLY    80      80.704  38.594  42.854  1.00  0.00           C  
ATOM   1189  HA2 GLY    80      81.389  38.915  42.072  1.00  0.00           H  
ATOM   1190  HA3 GLY    80      80.069  39.410  43.191  1.00  0.00           H  
ATOM   1191  C   GLY    80      81.615  38.006  43.999  1.00  0.00           C  
ATOM   1192  O   GLY    80      81.597  36.811  44.263  1.00  0.00           O  
ATOM   1193  N   VAL    81      82.546  38.864  44.603  1.00  0.00           N  
ATOM   1194  H   VAL    81      82.514  39.851  44.385  1.00  0.00           H  
ATOM   1195  CA  VAL    81      83.339  38.350  45.691  1.00  0.00           C  
ATOM   1196  HA  VAL    81      83.897  37.501  45.302  1.00  0.00           H  
ATOM   1197  CB  VAL    81      84.389  39.381  46.016  1.00  0.00           C  
ATOM   1198  HB  VAL    81      83.800  40.283  46.173  1.00  0.00           H  
ATOM   1199  CG1 VAL    81      85.262  38.960  47.202  1.00  0.00           C  
ATOM   1200 HG11 VAL    81      84.663  38.702  48.073  1.00  0.00           H  
ATOM   1201 HG12 VAL    81      85.857  38.080  46.968  1.00  0.00           H  
ATOM   1202 HG13 VAL    81      85.914  39.778  47.502  1.00  0.00           H  
ATOM   1203  CG2 VAL    81      85.395  39.704  45.005  1.00  0.00           C  
ATOM   1204 HG21 VAL    81      85.789  40.666  45.327  1.00  0.00           H  
ATOM   1205 HG22 VAL    81      86.259  39.066  44.833  1.00  0.00           H  
ATOM   1206 HG23 VAL    81      84.926  39.899  44.042  1.00  0.00           H  
ATOM   1207  C   VAL    81      82.486  37.953  46.801  1.00  0.00           C  
ATOM   1208  O   VAL    81      81.678  38.742  47.305  1.00  0.00           O  
ATOM   1209  N   VAL    82      82.692  36.744  47.389  1.00  0.00           N  
ATOM   1210  H   VAL    82      83.239  36.053  46.894  1.00  0.00           H  
ATOM   1211  CA  VAL    82      81.979  36.135  48.537  1.00  0.00           C  
ATOM   1212  HA  VAL    82      81.528  36.972  49.065  1.00  0.00           H  
ATOM   1213  CB  VAL    82      80.898  35.138  48.229  1.00  0.00           C  
ATOM   1214  HB  VAL    82      81.264  34.208  47.798  1.00  0.00           H  
ATOM   1215  CG1 VAL    82      80.038  34.879  49.415  1.00  0.00           C  
ATOM   1216 HG11 VAL    82      80.442  34.176  50.141  1.00  0.00           H  
ATOM   1217 HG12 VAL    82      79.876  35.801  49.970  1.00  0.00           H  
ATOM   1218 HG13 VAL    82      79.071  34.453  49.155  1.00  0.00           H  
ATOM   1219  CG2 VAL    82      79.981  35.666  47.172  1.00  0.00           C  
ATOM   1220 HG21 VAL    82      79.407  36.517  47.533  1.00  0.00           H  
ATOM   1221 HG22 VAL    82      80.376  36.119  46.266  1.00  0.00           H  
ATOM   1222 HG23 VAL    82      79.254  34.889  46.941  1.00  0.00           H  
ATOM   1223  C   VAL    82      83.085  35.642  49.481  1.00  0.00           C  
ATOM   1224  O   VAL    82      83.733  34.606  49.217  1.00  0.00           O  
ATOM   1225  N   ILE    83      83.363  36.356  50.569  1.00  0.00           N  
ATOM   1226  H   ILE    83      82.720  37.113  50.761  1.00  0.00           H  
ATOM   1227  CA  ILE    83      84.274  35.876  51.637  1.00  0.00           C  
ATOM   1228  HA  ILE    83      85.072  35.314  51.157  1.00  0.00           H  
ATOM   1229  CB  ILE    83      84.874  37.105  52.464  1.00  0.00           C  
ATOM   1230  HB  ILE    83      84.059  37.573  53.012  1.00  0.00           H  
ATOM   1231  CG2 ILE    83      85.768  36.573  53.566  1.00  0.00           C  
ATOM   1232 HG21 ILE    83      86.514  35.985  53.036  1.00  0.00           H  
ATOM   1233 HG22 ILE    83      86.415  37.354  53.958  1.00  0.00           H  
ATOM   1234 HG23 ILE    83      85.230  36.097  54.384  1.00  0.00           H  
ATOM   1235  CG1 ILE    83      85.618  38.212  51.604  1.00  0.00           C  
ATOM   1236 HG12 ILE    83      84.868  38.689  50.978  1.00  0.00           H  
ATOM   1237 HG13 ILE    83      86.039  38.941  52.294  1.00  0.00           H  
ATOM   1238  CD1 ILE    83      86.678  37.785  50.687  1.00  0.00           C  
ATOM   1239 HD11 ILE    83      86.632  38.419  49.804  1.00  0.00           H  
ATOM   1240 HD12 ILE    83      87.584  37.800  51.289  1.00  0.00           H  
ATOM   1241 HD13 ILE    83      86.539  36.754  50.366  1.00  0.00           H  
ATOM   1242  C   ILE    83      83.361  35.031  52.523  1.00  0.00           C  
ATOM   1243  O   ILE    83      82.443  35.451  53.185  1.00  0.00           O  
ATOM   1244  N   ALA    84      83.643  33.746  52.527  1.00  0.00           N  
ATOM   1245  H   ALA    84      84.510  33.511  52.062  1.00  0.00           H  
ATOM   1246  CA  ALA    84      82.866  32.711  53.097  1.00  0.00           C  
ATOM   1247  HA  ALA    84      82.453  33.056  54.042  1.00  0.00           H  
ATOM   1248  CB  ALA    84      81.807  32.185  52.139  1.00  0.00           C  
ATOM   1249  HB1 ALA    84      81.024  32.914  51.943  1.00  0.00           H  
ATOM   1250  HB2 ALA    84      82.287  31.722  51.280  1.00  0.00           H  
ATOM   1251  HB3 ALA    84      81.422  31.311  52.661  1.00  0.00           H  
ATOM   1252  C   ALA    84      83.823  31.582  53.450  1.00  0.00           C  
ATOM   1253  O   ALA    84      83.736  30.914  54.499  1.00  0.00           O  
ATOM   1254  OXT ALA    84      84.705  31.259  52.639  1.00  0.00           O  
TER    1255      ALA    84 
END   
