# Supplementary material for: Exploring Structural Insights of Aβ42 and α-Synuclein Monomers and Heterodimer: A Comparative Study Using Implicit and Explicit Solvent Simulations
Source: J Phys Chem B. 2024 May 3;128(19):4655–69. doi: 10.1021/acs.jpcb.4c00503 (PMC11103699; doi:10.1021/acs.jpcb.4c00503)
Supplement: Supplementary file 3 — jp4c00503_si_003.zip [file jp4c00503_si_003.zip › rep/9_ab42_dimer_3_FINAL5.pdb]

CRYST1   64.779   68.942   72.374  90.00  90.00  90.00               1
ATOM      1  N   ASP     1      22.198  36.900  46.542  1.00  0.00           N  
ATOM      2  H1  ASP     1      21.973  37.870  46.827  1.00  0.00           H  
ATOM      3  H2  ASP     1      21.359  36.335  46.764  1.00  0.00           H  
ATOM      4  H3  ASP     1      22.321  36.881  45.513  1.00  0.00           H  
ATOM      5  CA  ASP     1      23.509  36.291  47.025  1.00  0.00           C  
ATOM      6  HA  ASP     1      23.531  35.260  46.682  1.00  0.00           H  
ATOM      7  CB  ASP     1      24.803  36.992  46.467  1.00  0.00           C  
ATOM      8  HB2 ASP     1      24.798  38.019  46.826  1.00  0.00           H  
ATOM      9  HB3 ASP     1      25.640  36.457  46.912  1.00  0.00           H  
ATOM     10  CG  ASP     1      24.932  37.140  44.985  1.00  0.00           C  
ATOM     11  OD1 ASP     1      26.045  37.481  44.485  1.00  0.00           O  
ATOM     12  OD2 ASP     1      23.904  37.016  44.254  1.00  0.00           O  
ATOM     13  C   ASP     1      23.445  36.281  48.553  1.00  0.00           C  
ATOM     14  O   ASP     1      23.508  37.289  49.231  1.00  0.00           O  
ATOM     15  N   ALA     2      23.353  35.017  49.046  1.00  0.00           N  
ATOM     16  H   ALA     2      23.119  34.240  48.443  1.00  0.00           H  
ATOM     17  CA  ALA     2      23.346  34.887  50.466  1.00  0.00           C  
ATOM     18  HA  ALA     2      22.797  35.690  50.953  1.00  0.00           H  
ATOM     19  CB  ALA     2      22.636  33.571  50.840  1.00  0.00           C  
ATOM     20  HB1 ALA     2      22.968  32.699  50.281  1.00  0.00           H  
ATOM     21  HB2 ALA     2      22.645  33.409  51.916  1.00  0.00           H  
ATOM     22  HB3 ALA     2      21.574  33.737  50.669  1.00  0.00           H  
ATOM     23  C   ALA     2      24.711  34.826  50.960  1.00  0.00           C  
ATOM     24  O   ALA     2      24.893  35.161  52.122  1.00  0.00           O  
ATOM     25  N   GLU     3      25.747  34.414  50.206  1.00  0.00           N  
ATOM     26  H   GLU     3      25.607  34.283  49.213  1.00  0.00           H  
ATOM     27  CA  GLU     3      26.960  33.947  50.805  1.00  0.00           C  
ATOM     28  HA  GLU     3      26.747  33.308  51.659  1.00  0.00           H  
ATOM     29  CB  GLU     3      27.684  33.121  49.753  1.00  0.00           C  
ATOM     30  HB2 GLU     3      27.473  33.439  48.734  1.00  0.00           H  
ATOM     31  HB3 GLU     3      28.747  33.274  49.931  1.00  0.00           H  
ATOM     32  CG  GLU     3      27.595  31.626  49.874  1.00  0.00           C  
ATOM     33  HG2 GLU     3      28.191  31.198  49.070  1.00  0.00           H  
ATOM     34  HG3 GLU     3      27.985  31.247  50.816  1.00  0.00           H  
ATOM     35  CD  GLU     3      26.172  31.074  49.612  1.00  0.00           C  
ATOM     36  OE1 GLU     3      25.408  30.712  50.549  1.00  0.00           O  
ATOM     37  OE2 GLU     3      25.832  31.013  48.424  1.00  0.00           O  
ATOM     38  C   GLU     3      27.866  35.034  51.317  1.00  0.00           C  
ATOM     39  O   GLU     3      28.766  34.852  52.177  1.00  0.00           O  
ATOM     40  N   PHE     4      27.647  36.313  50.843  1.00  0.00           N  
ATOM     41  H   PHE     4      26.913  36.626  50.221  1.00  0.00           H  
ATOM     42  CA  PHE     4      28.541  37.298  51.384  1.00  0.00           C  
ATOM     43  HA  PHE     4      29.538  36.871  51.475  1.00  0.00           H  
ATOM     44  CB  PHE     4      28.645  38.554  50.557  1.00  0.00           C  
ATOM     45  HB2 PHE     4      29.422  39.198  50.965  1.00  0.00           H  
ATOM     46  HB3 PHE     4      29.045  38.229  49.599  1.00  0.00           H  
ATOM     47  CG  PHE     4      27.380  39.356  50.420  1.00  0.00           C  
ATOM     48  CD1 PHE     4      27.131  40.368  51.296  1.00  0.00           C  
ATOM     49  HD1 PHE     4      27.920  40.714  51.953  1.00  0.00           H  
ATOM     50  CE1 PHE     4      25.977  41.194  51.308  1.00  0.00           C  
ATOM     51  HE1 PHE     4      25.762  42.071  51.908  1.00  0.00           H  
ATOM     52  CZ  PHE     4      25.117  41.092  50.232  1.00  0.00           C  
ATOM     53  HZ  PHE     4      24.250  41.729  50.110  1.00  0.00           H  
ATOM     54  CE2 PHE     4      25.390  40.146  49.275  1.00  0.00           C  
ATOM     55  HE2 PHE     4      24.887  40.092  48.317  1.00  0.00           H  
ATOM     56  CD2 PHE     4      26.453  39.297  49.415  1.00  0.00           C  
ATOM     57  HD2 PHE     4      26.680  38.563  48.651  1.00  0.00           H  
ATOM     58  C   PHE     4      27.940  37.672  52.798  1.00  0.00           C  
ATOM     59  O   PHE     4      28.609  38.339  53.552  1.00  0.00           O  
ATOM     60  N   ARG     5      26.671  37.251  53.221  1.00  0.00           N  
ATOM     61  H   ARG     5      26.095  36.634  52.665  1.00  0.00           H  
ATOM     62  CA  ARG     5      25.894  38.105  54.222  1.00  0.00           C  
ATOM     63  HA  ARG     5      26.347  39.089  54.124  1.00  0.00           H  
ATOM     64  CB  ARG     5      24.397  38.089  54.029  1.00  0.00           C  
ATOM     65  HB2 ARG     5      24.129  37.034  54.055  1.00  0.00           H  
ATOM     66  HB3 ARG     5      23.894  38.657  54.809  1.00  0.00           H  
ATOM     67  CG  ARG     5      24.116  38.727  52.637  1.00  0.00           C  
ATOM     68  HG2 ARG     5      24.435  39.760  52.510  1.00  0.00           H  
ATOM     69  HG3 ARG     5      24.550  38.122  51.844  1.00  0.00           H  
ATOM     70  CD  ARG     5      22.598  38.635  52.273  1.00  0.00           C  
ATOM     71  HD2 ARG     5      22.321  37.583  52.257  1.00  0.00           H  
ATOM     72  HD3 ARG     5      22.011  39.007  53.109  1.00  0.00           H  
ATOM     73  NE  ARG     5      22.278  39.543  51.063  1.00  0.00           N  
ATOM     74  HE  ARG     5      22.329  38.982  50.211  1.00  0.00           H  
ATOM     75  CZ  ARG     5      21.983  40.831  50.966  1.00  0.00           C  
ATOM     76  NH1 ARG     5      22.011  41.663  52.006  1.00  0.00           N  
ATOM     77 HH11 ARG     5      22.415  41.459  52.921  1.00  0.00           H  
ATOM     78 HH12 ARG     5      21.819  42.646  51.803  1.00  0.00           H  
ATOM     79  NH2 ARG     5      21.542  41.307  49.843  1.00  0.00           N  
ATOM     80 HH21 ARG     5      21.378  40.680  49.054  1.00  0.00           H  
ATOM     81 HH22 ARG     5      21.388  42.313  49.756  1.00  0.00           H  
ATOM     82  C   ARG     5      26.200  37.681  55.664  1.00  0.00           C  
ATOM     83  O   ARG     5      26.528  36.554  55.934  1.00  0.00           O  
ATOM     84  N   HID     6      26.144  38.628  56.604  1.00  0.00           N  
ATOM     85  H   HID     6      25.888  39.589  56.419  1.00  0.00           H  
ATOM     86  CA  HID     6      26.795  38.504  57.877  1.00  0.00           C  
ATOM     87  HA  HID     6      26.582  37.602  58.446  1.00  0.00           H  
ATOM     88  CB  HID     6      28.333  38.596  57.691  1.00  0.00           C  
ATOM     89  HB2 HID     6      28.762  38.502  58.687  1.00  0.00           H  
ATOM     90  HB3 HID     6      28.705  37.735  57.139  1.00  0.00           H  
ATOM     91  CG  HID     6      28.796  39.821  57.016  1.00  0.00           C  
ATOM     92  ND1 HID     6      29.070  39.963  55.729  1.00  0.00           N  
ATOM     93  HD1 HID     6      28.940  39.262  54.991  1.00  0.00           H  
ATOM     94  CE1 HID     6      29.682  41.154  55.600  1.00  0.00           C  
ATOM     95  HE1 HID     6      30.120  41.538  54.693  1.00  0.00           H  
ATOM     96  NE2 HID     6      29.754  41.743  56.752  1.00  0.00           N  
ATOM     97  CD2 HID     6      29.220  40.991  57.653  1.00  0.00           C  
ATOM     98  HD2 HID     6      29.033  41.366  58.657  1.00  0.00           H  
ATOM     99  C   HID     6      26.257  39.753  58.672  1.00  0.00           C  
ATOM    100  O   HID     6      25.944  40.816  58.122  1.00  0.00           O  
ATOM    101  N   ASP     7      26.388  39.545  60.040  1.00  0.00           N  
ATOM    102  H   ASP     7      26.507  38.600  60.379  1.00  0.00           H  
ATOM    103  CA  ASP     7      26.087  40.692  60.951  1.00  0.00           C  
ATOM    104  HA  ASP     7      26.249  41.543  60.293  1.00  0.00           H  
ATOM    105  CB  ASP     7      24.531  40.692  61.277  1.00  0.00           C  
ATOM    106  HB2 ASP     7      24.071  41.615  61.626  1.00  0.00           H  
ATOM    107  HB3 ASP     7      23.921  40.417  60.419  1.00  0.00           H  
ATOM    108  CG  ASP     7      24.195  39.624  62.320  1.00  0.00           C  
ATOM    109  OD1 ASP     7      23.279  39.897  63.177  1.00  0.00           O  
ATOM    110  OD2 ASP     7      24.846  38.573  62.299  1.00  0.00           O  
ATOM    111  C   ASP     7      27.017  40.956  62.196  1.00  0.00           C  
ATOM    112  O   ASP     7      26.598  41.469  63.204  1.00  0.00           O  
ATOM    113  N   SER     8      28.344  40.657  62.068  1.00  0.00           N  
ATOM    114  H   SER     8      28.772  40.412  61.186  1.00  0.00           H  
ATOM    115  CA  SER     8      29.173  40.104  63.189  1.00  0.00           C  
ATOM    116  HA  SER     8      29.505  40.878  63.876  1.00  0.00           H  
ATOM    117  CB  SER     8      28.498  39.080  64.038  1.00  0.00           C  
ATOM    118  HB2 SER     8      29.161  38.715  64.820  1.00  0.00           H  
ATOM    119  HB3 SER     8      27.702  39.504  64.646  1.00  0.00           H  
ATOM    120  OG  SER     8      27.944  38.070  63.258  1.00  0.00           O  
ATOM    121  HG  SER     8      27.395  38.531  62.605  1.00  0.00           H  
ATOM    122  C   SER     8      30.387  39.492  62.483  1.00  0.00           C  
ATOM    123  O   SER     8      30.383  39.117  61.288  1.00  0.00           O  
ATOM    124  N   GLY     9      31.571  39.329  63.239  1.00  0.00           N  
ATOM    125  H   GLY     9      31.509  39.412  64.245  1.00  0.00           H  
ATOM    126  CA  GLY     9      32.733  38.638  62.754  1.00  0.00           C  
ATOM    127  HA2 GLY     9      33.349  38.566  63.648  1.00  0.00           H  
ATOM    128  HA3 GLY     9      32.429  37.638  62.452  1.00  0.00           H  
ATOM    129  C   GLY     9      33.394  39.394  61.555  1.00  0.00           C  
ATOM    130  O   GLY     9      33.906  38.847  60.546  1.00  0.00           O  
ATOM    131  N   TYR    10      33.528  40.654  61.790  1.00  0.00           N  
ATOM    132  H   TYR    10      33.080  41.025  62.617  1.00  0.00           H  
ATOM    133  CA  TYR    10      34.017  41.648  60.860  1.00  0.00           C  
ATOM    134  HA  TYR    10      33.420  41.743  59.956  1.00  0.00           H  
ATOM    135  CB  TYR    10      33.812  43.086  61.458  1.00  0.00           C  
ATOM    136  HB2 TYR    10      34.365  43.110  62.395  1.00  0.00           H  
ATOM    137  HB3 TYR    10      34.120  43.832  60.728  1.00  0.00           H  
ATOM    138  CG  TYR    10      32.423  43.453  61.757  1.00  0.00           C  
ATOM    139  CD1 TYR    10      31.472  43.330  60.762  1.00  0.00           C  
ATOM    140  HD1 TYR    10      31.727  43.175  59.721  1.00  0.00           H  
ATOM    141  CE1 TYR    10      30.124  43.536  61.139  1.00  0.00           C  
ATOM    142  HE1 TYR    10      29.315  43.326  60.450  1.00  0.00           H  
ATOM    143  CZ  TYR    10      29.644  43.736  62.426  1.00  0.00           C  
ATOM    144  OH  TYR    10      28.328  43.807  62.650  1.00  0.00           O  
ATOM    145  HH  TYR    10      28.264  43.915  63.611  1.00  0.00           H  
ATOM    146  CE2 TYR    10      30.640  43.740  63.433  1.00  0.00           C  
ATOM    147  HE2 TYR    10      30.351  43.849  64.471  1.00  0.00           H  
ATOM    148  CD2 TYR    10      32.021  43.578  63.097  1.00  0.00           C  
ATOM    149  HD2 TYR    10      32.669  43.646  63.963  1.00  0.00           H  
ATOM    150  C   TYR    10      35.519  41.443  60.555  1.00  0.00           C  
ATOM    151  O   TYR    10      36.014  41.911  59.492  1.00  0.00           O  
ATOM    152  N   GLU    11      36.207  40.802  61.458  1.00  0.00           N  
ATOM    153  H   GLU    11      35.984  40.802  62.445  1.00  0.00           H  
ATOM    154  CA  GLU    11      37.634  40.478  61.113  1.00  0.00           C  
ATOM    155  HA  GLU    11      38.175  41.286  60.626  1.00  0.00           H  
ATOM    156  CB  GLU    11      38.407  40.346  62.463  1.00  0.00           C  
ATOM    157  HB2 GLU    11      39.428  40.271  62.093  1.00  0.00           H  
ATOM    158  HB3 GLU    11      38.345  41.264  63.044  1.00  0.00           H  
ATOM    159  CG  GLU    11      38.186  39.066  63.281  1.00  0.00           C  
ATOM    160  HG2 GLU    11      38.466  38.192  62.696  1.00  0.00           H  
ATOM    161  HG3 GLU    11      38.914  39.109  64.088  1.00  0.00           H  
ATOM    162  CD  GLU    11      36.836  38.894  63.917  1.00  0.00           C  
ATOM    163  OE1 GLU    11      36.223  39.966  64.240  1.00  0.00           O  
ATOM    164  OE2 GLU    11      36.373  37.754  64.110  1.00  0.00           O  
ATOM    165  C   GLU    11      37.751  39.320  60.055  1.00  0.00           C  
ATOM    166  O   GLU    11      38.710  39.451  59.260  1.00  0.00           O  
ATOM    167  N   VAL    12      36.747  38.445  59.896  1.00  0.00           N  
ATOM    168  H   VAL    12      35.961  38.530  60.526  1.00  0.00           H  
ATOM    169  CA  VAL    12      36.680  37.388  58.985  1.00  0.00           C  
ATOM    170  HA  VAL    12      37.721  37.149  58.778  1.00  0.00           H  
ATOM    171  CB  VAL    12      36.099  36.213  59.736  1.00  0.00           C  
ATOM    172  HB  VAL    12      35.210  36.533  60.276  1.00  0.00           H  
ATOM    173  CG1 VAL    12      35.939  35.050  58.706  1.00  0.00           C  
ATOM    174 HG11 VAL    12      34.998  35.103  58.161  1.00  0.00           H  
ATOM    175 HG12 VAL    12      36.738  35.026  57.968  1.00  0.00           H  
ATOM    176 HG13 VAL    12      35.999  34.112  59.255  1.00  0.00           H  
ATOM    177  CG2 VAL    12      37.182  35.911  60.825  1.00  0.00           C  
ATOM    178 HG21 VAL    12      38.167  35.964  60.364  1.00  0.00           H  
ATOM    179 HG22 VAL    12      37.207  36.566  61.694  1.00  0.00           H  
ATOM    180 HG23 VAL    12      37.063  34.873  61.127  1.00  0.00           H  
ATOM    181  C   VAL    12      35.943  37.914  57.696  1.00  0.00           C  
ATOM    182  O   VAL    12      36.336  37.586  56.584  1.00  0.00           O  
ATOM    183  N   HID    13      34.960  38.860  57.947  1.00  0.00           N  
ATOM    184  H   HID    13      34.633  38.810  58.903  1.00  0.00           H  
ATOM    185  CA  HID    13      34.067  39.429  56.917  1.00  0.00           C  
ATOM    186  HA  HID    13      33.975  38.659  56.154  1.00  0.00           H  
ATOM    187  CB  HID    13      32.591  39.464  57.404  1.00  0.00           C  
ATOM    188  HB2 HID    13      32.426  40.197  58.192  1.00  0.00           H  
ATOM    189  HB3 HID    13      31.923  39.787  56.608  1.00  0.00           H  
ATOM    190  CG  HID    13      32.192  38.034  57.816  1.00  0.00           C  
ATOM    191  ND1 HID    13      31.396  37.904  58.883  1.00  0.00           N  
ATOM    192  HD1 HID    13      31.109  38.719  59.437  1.00  0.00           H  
ATOM    193  CE1 HID    13      31.229  36.555  59.051  1.00  0.00           C  
ATOM    194  HE1 HID    13      30.638  36.179  59.870  1.00  0.00           H  
ATOM    195  NE2 HID    13      31.828  35.878  58.181  1.00  0.00           N  
ATOM    196  CD2 HID    13      32.586  36.805  57.376  1.00  0.00           C  
ATOM    197  HD2 HID    13      33.267  36.477  56.593  1.00  0.00           H  
ATOM    198  C   HID    13      34.622  40.731  56.256  1.00  0.00           C  
ATOM    199  O   HID    13      33.938  41.301  55.462  1.00  0.00           O  
ATOM    200  N   HID    14      35.887  41.237  56.462  1.00  0.00           N  
ATOM    201  H   HID    14      36.433  40.918  57.251  1.00  0.00           H  
ATOM    202  CA  HID    14      36.431  42.496  55.881  1.00  0.00           C  
ATOM    203  HA  HID    14      35.983  43.391  56.307  1.00  0.00           H  
ATOM    204  CB  HID    14      37.829  42.624  56.373  1.00  0.00           C  
ATOM    205  HB2 HID    14      38.232  43.586  56.062  1.00  0.00           H  
ATOM    206  HB3 HID    14      37.793  42.559  57.459  1.00  0.00           H  
ATOM    207  CG  HID    14      38.649  41.546  55.838  1.00  0.00           C  
ATOM    208  ND1 HID    14      38.922  40.372  56.553  1.00  0.00           N  
ATOM    209  HD1 HID    14      38.472  40.092  57.432  1.00  0.00           H  
ATOM    210  CE1 HID    14      40.094  39.840  56.081  1.00  0.00           C  
ATOM    211  HE1 HID    14      40.610  38.947  56.397  1.00  0.00           H  
ATOM    212  NE2 HID    14      40.447  40.501  54.990  1.00  0.00           N  
ATOM    213  CD2 HID    14      39.652  41.632  54.904  1.00  0.00           C  
ATOM    214  HD2 HID    14      39.727  42.507  54.261  1.00  0.00           H  
ATOM    215  C   HID    14      36.357  42.527  54.350  1.00  0.00           C  
ATOM    216  O   HID    14      36.474  43.628  53.749  1.00  0.00           O  
ATOM    217  N   GLN    15      36.279  41.351  53.650  1.00  0.00           N  
ATOM    218  H   GLN    15      36.573  40.513  54.132  1.00  0.00           H  
ATOM    219  CA  GLN    15      36.253  41.404  52.158  1.00  0.00           C  
ATOM    220  HA  GLN    15      36.560  42.384  51.801  1.00  0.00           H  
ATOM    221  CB  GLN    15      37.234  40.386  51.601  1.00  0.00           C  
ATOM    222  HB2 GLN    15      38.104  40.383  52.254  1.00  0.00           H  
ATOM    223  HB3 GLN    15      36.896  39.353  51.664  1.00  0.00           H  
ATOM    224  CG  GLN    15      37.849  40.664  50.233  1.00  0.00           C  
ATOM    225  HG2 GLN    15      38.631  39.928  50.059  1.00  0.00           H  
ATOM    226  HG3 GLN    15      37.134  40.616  49.414  1.00  0.00           H  
ATOM    227  CD  GLN    15      38.721  41.907  50.050  1.00  0.00           C  
ATOM    228  OE1 GLN    15      38.837  42.777  50.902  1.00  0.00           O  
ATOM    229  NE2 GLN    15      39.414  42.119  48.934  1.00  0.00           N  
ATOM    230 HE21 GLN    15      40.112  42.848  48.991  1.00  0.00           H  
ATOM    231 HE22 GLN    15      39.075  41.845  48.022  1.00  0.00           H  
ATOM    232  C   GLN    15      34.825  41.121  51.709  1.00  0.00           C  
ATOM    233  O   GLN    15      34.346  41.818  50.801  1.00  0.00           O  
ATOM    234  N   LYS    16      34.067  40.317  52.519  1.00  0.00           N  
ATOM    235  H   LYS    16      34.529  39.926  53.329  1.00  0.00           H  
ATOM    236  CA  LYS    16      32.629  40.215  52.322  1.00  0.00           C  
ATOM    237  HA  LYS    16      32.547  39.894  51.286  1.00  0.00           H  
ATOM    238  CB  LYS    16      32.050  39.145  53.184  1.00  0.00           C  
ATOM    239  HB2 LYS    16      32.381  39.327  54.204  1.00  0.00           H  
ATOM    240  HB3 LYS    16      30.963  39.088  53.209  1.00  0.00           H  
ATOM    241  CG  LYS    16      32.572  37.759  52.731  1.00  0.00           C  
ATOM    242  HG2 LYS    16      32.540  37.664  51.648  1.00  0.00           H  
ATOM    243  HG3 LYS    16      33.648  37.759  52.894  1.00  0.00           H  
ATOM    244  CD  LYS    16      31.966  36.564  53.332  1.00  0.00           C  
ATOM    245  HD2 LYS    16      32.308  36.485  54.362  1.00  0.00           H  
ATOM    246  HD3 LYS    16      30.878  36.582  53.371  1.00  0.00           H  
ATOM    247  CE  LYS    16      32.292  35.271  52.531  1.00  0.00           C  
ATOM    248  HE2 LYS    16      32.137  35.571  51.498  1.00  0.00           H  
ATOM    249  HE3 LYS    16      33.341  35.107  52.765  1.00  0.00           H  
ATOM    250  NZ  LYS    16      31.578  34.025  52.852  1.00  0.00           N  
ATOM    251  HZ1 LYS    16      31.802  33.740  53.823  1.00  0.00           H  
ATOM    252  HZ2 LYS    16      30.553  34.172  52.878  1.00  0.00           H  
ATOM    253  HZ3 LYS    16      31.807  33.288  52.161  1.00  0.00           H  
ATOM    254  C   LYS    16      31.930  41.539  52.629  1.00  0.00           C  
ATOM    255  O   LYS    16      30.846  41.670  52.149  1.00  0.00           O  
ATOM    256  N   LEU    17      32.548  42.498  53.371  1.00  0.00           N  
ATOM    257  H   LEU    17      33.293  42.109  53.934  1.00  0.00           H  
ATOM    258  CA  LEU    17      31.830  43.743  53.726  1.00  0.00           C  
ATOM    259  HA  LEU    17      30.828  43.458  54.039  1.00  0.00           H  
ATOM    260  CB  LEU    17      32.551  44.498  54.872  1.00  0.00           C  
ATOM    261  HB2 LEU    17      33.614  44.293  54.761  1.00  0.00           H  
ATOM    262  HB3 LEU    17      32.417  45.565  54.700  1.00  0.00           H  
ATOM    263  CG  LEU    17      32.013  44.240  56.288  1.00  0.00           C  
ATOM    264  HG  LEU    17      31.962  43.212  56.639  1.00  0.00           H  
ATOM    265  CD1 LEU    17      33.029  44.786  57.202  1.00  0.00           C  
ATOM    266 HD11 LEU    17      33.212  45.802  56.857  1.00  0.00           H  
ATOM    267 HD12 LEU    17      32.594  45.055  58.163  1.00  0.00           H  
ATOM    268 HD13 LEU    17      33.884  44.125  57.328  1.00  0.00           H  
ATOM    269  CD2 LEU    17      30.681  44.935  56.429  1.00  0.00           C  
ATOM    270 HD21 LEU    17      30.393  44.669  57.444  1.00  0.00           H  
ATOM    271 HD22 LEU    17      30.702  45.991  56.167  1.00  0.00           H  
ATOM    272 HD23 LEU    17      29.846  44.455  55.922  1.00  0.00           H  
ATOM    273  C   LEU    17      31.630  44.644  52.481  1.00  0.00           C  
ATOM    274  O   LEU    17      30.782  45.534  52.560  1.00  0.00           O  
ATOM    275  N   VAL    18      32.509  44.431  51.440  1.00  0.00           N  
ATOM    276  H   VAL    18      33.236  43.731  51.498  1.00  0.00           H  
ATOM    277  CA  VAL    18      32.296  45.216  50.186  1.00  0.00           C  
ATOM    278  HA  VAL    18      32.405  46.226  50.575  1.00  0.00           H  
ATOM    279  CB  VAL    18      33.355  45.064  49.100  1.00  0.00           C  
ATOM    280  HB  VAL    18      33.205  44.145  48.537  1.00  0.00           H  
ATOM    281  CG1 VAL    18      33.169  46.231  48.164  1.00  0.00           C  
ATOM    282 HG11 VAL    18      34.126  46.396  47.673  1.00  0.00           H  
ATOM    283 HG12 VAL    18      32.385  46.031  47.436  1.00  0.00           H  
ATOM    284 HG13 VAL    18      32.974  47.188  48.642  1.00  0.00           H  
ATOM    285  CG2 VAL    18      34.777  44.976  49.686  1.00  0.00           C  
ATOM    286 HG21 VAL    18      35.009  45.906  50.202  1.00  0.00           H  
ATOM    287 HG22 VAL    18      34.872  44.028  50.211  1.00  0.00           H  
ATOM    288 HG23 VAL    18      35.437  44.808  48.837  1.00  0.00           H  
ATOM    289  C   VAL    18      30.884  45.073  49.782  1.00  0.00           C  
ATOM    290  O   VAL    18      30.162  46.126  49.539  1.00  0.00           O  
ATOM    291  N   PHE    19      30.376  43.800  49.696  1.00  0.00           N  
ATOM    292  H   PHE    19      30.982  43.020  49.914  1.00  0.00           H  
ATOM    293  CA  PHE    19      29.061  43.613  49.059  1.00  0.00           C  
ATOM    294  HA  PHE    19      28.987  44.204  48.149  1.00  0.00           H  
ATOM    295  CB  PHE    19      29.013  42.088  48.740  1.00  0.00           C  
ATOM    296  HB2 PHE    19      29.147  41.627  49.717  1.00  0.00           H  
ATOM    297  HB3 PHE    19      28.065  41.728  48.345  1.00  0.00           H  
ATOM    298  CG  PHE    19      30.003  41.779  47.642  1.00  0.00           C  
ATOM    299  CD1 PHE    19      31.239  41.229  48.029  1.00  0.00           C  
ATOM    300  HD1 PHE    19      31.380  41.176  49.102  1.00  0.00           H  
ATOM    301  CE1 PHE    19      32.222  40.922  47.091  1.00  0.00           C  
ATOM    302  HE1 PHE    19      33.158  40.493  47.426  1.00  0.00           H  
ATOM    303  CZ  PHE    19      31.968  41.188  45.727  1.00  0.00           C  
ATOM    304  HZ  PHE    19      32.735  40.913  45.013  1.00  0.00           H  
ATOM    305  CE2 PHE    19      30.751  41.693  45.346  1.00  0.00           C  
ATOM    306  HE2 PHE    19      30.436  41.792  44.314  1.00  0.00           H  
ATOM    307  CD2 PHE    19      29.795  42.022  46.282  1.00  0.00           C  
ATOM    308  HD2 PHE    19      28.835  42.446  46.013  1.00  0.00           H  
ATOM    309  C   PHE    19      27.916  43.988  50.034  1.00  0.00           C  
ATOM    310  O   PHE    19      26.779  44.216  49.600  1.00  0.00           O  
ATOM    311  N   PHE    20      28.194  44.040  51.379  1.00  0.00           N  
ATOM    312  H   PHE    20      29.139  43.941  51.724  1.00  0.00           H  
ATOM    313  CA  PHE    20      27.187  44.581  52.288  1.00  0.00           C  
ATOM    314  HA  PHE    20      26.189  44.220  52.046  1.00  0.00           H  
ATOM    315  CB  PHE    20      27.453  44.028  53.695  1.00  0.00           C  
ATOM    316  HB2 PHE    20      27.364  42.944  53.728  1.00  0.00           H  
ATOM    317  HB3 PHE    20      28.476  44.274  53.971  1.00  0.00           H  
ATOM    318  CG  PHE    20      26.429  44.464  54.671  1.00  0.00           C  
ATOM    319  CD1 PHE    20      26.521  45.652  55.348  1.00  0.00           C  
ATOM    320  HD1 PHE    20      27.395  46.274  55.200  1.00  0.00           H  
ATOM    321  CE1 PHE    20      25.463  46.053  56.178  1.00  0.00           C  
ATOM    322  HE1 PHE    20      25.393  47.038  56.624  1.00  0.00           H  
ATOM    323  CZ  PHE    20      24.358  45.241  56.353  1.00  0.00           C  
ATOM    324  HZ  PHE    20      23.542  45.552  56.995  1.00  0.00           H  
ATOM    325  CE2 PHE    20      24.234  43.994  55.728  1.00  0.00           C  
ATOM    326  HE2 PHE    20      23.358  43.360  55.794  1.00  0.00           H  
ATOM    327  CD2 PHE    20      25.281  43.671  54.838  1.00  0.00           C  
ATOM    328  HD2 PHE    20      25.135  42.794  54.219  1.00  0.00           H  
ATOM    329  C   PHE    20      27.107  46.075  52.133  1.00  0.00           C  
ATOM    330  O   PHE    20      26.016  46.624  51.912  1.00  0.00           O  
ATOM    331  N   ALA    21      28.278  46.787  52.106  1.00  0.00           N  
ATOM    332  H   ALA    21      29.112  46.225  52.211  1.00  0.00           H  
ATOM    333  CA  ALA    21      28.346  48.209  51.854  1.00  0.00           C  
ATOM    334  HA  ALA    21      27.876  48.704  52.701  1.00  0.00           H  
ATOM    335  CB  ALA    21      29.804  48.653  51.767  1.00  0.00           C  
ATOM    336  HB1 ALA    21      30.221  48.285  50.831  1.00  0.00           H  
ATOM    337  HB2 ALA    21      29.969  49.709  51.967  1.00  0.00           H  
ATOM    338  HB3 ALA    21      30.399  48.207  52.562  1.00  0.00           H  
ATOM    339  C   ALA    21      27.561  48.622  50.561  1.00  0.00           C  
ATOM    340  O   ALA    21      27.150  49.769  50.513  1.00  0.00           O  
ATOM    341  N   GLU    22      27.558  47.795  49.511  1.00  0.00           N  
ATOM    342  H   GLU    22      27.939  46.876  49.692  1.00  0.00           H  
ATOM    343  CA  GLU    22      26.832  48.012  48.258  1.00  0.00           C  
ATOM    344  HA  GLU    22      26.936  49.052  47.959  1.00  0.00           H  
ATOM    345  CB  GLU    22      27.323  47.170  47.038  1.00  0.00           C  
ATOM    346  HB2 GLU    22      28.366  46.913  47.212  1.00  0.00           H  
ATOM    347  HB3 GLU    22      26.814  46.209  47.012  1.00  0.00           H  
ATOM    348  CG  GLU    22      27.101  47.924  45.691  1.00  0.00           C  
ATOM    349  HG2 GLU    22      26.671  48.904  45.890  1.00  0.00           H  
ATOM    350  HG3 GLU    22      28.087  48.157  45.294  1.00  0.00           H  
ATOM    351  CD  GLU    22      26.263  47.079  44.698  1.00  0.00           C  
ATOM    352  OE1 GLU    22      26.834  46.267  43.934  1.00  0.00           O  
ATOM    353  OE2 GLU    22      24.994  47.017  44.838  1.00  0.00           O  
ATOM    354  C   GLU    22      25.337  47.848  48.439  1.00  0.00           C  
ATOM    355  O   GLU    22      24.607  48.829  48.278  1.00  0.00           O  
ATOM    356  N   ASP    23      24.923  46.689  48.875  1.00  0.00           N  
ATOM    357  H   ASP    23      25.582  45.939  49.034  1.00  0.00           H  
ATOM    358  CA  ASP    23      23.491  46.335  49.028  1.00  0.00           C  
ATOM    359  HA  ASP    23      22.963  46.394  48.079  1.00  0.00           H  
ATOM    360  CB  ASP    23      23.468  44.934  49.523  1.00  0.00           C  
ATOM    361  HB2 ASP    23      23.868  44.216  48.810  1.00  0.00           H  
ATOM    362  HB3 ASP    23      24.135  44.823  50.375  1.00  0.00           H  
ATOM    363  CG  ASP    23      22.076  44.397  49.736  1.00  0.00           C  
ATOM    364  OD1 ASP    23      21.310  44.269  48.744  1.00  0.00           O  
ATOM    365  OD2 ASP    23      21.776  44.080  50.854  1.00  0.00           O  
ATOM    366  C   ASP    23      22.830  47.286  50.047  1.00  0.00           C  
ATOM    367  O   ASP    23      21.813  47.844  49.710  1.00  0.00           O  
ATOM    368  N   VAL    24      23.435  47.619  51.238  1.00  0.00           N  
ATOM    369  H   VAL    24      24.320  47.211  51.509  1.00  0.00           H  
ATOM    370  CA  VAL    24      22.764  48.459  52.252  1.00  0.00           C  
ATOM    371  HA  VAL    24      21.712  48.184  52.261  1.00  0.00           H  
ATOM    372  CB  VAL    24      23.417  48.234  53.595  1.00  0.00           C  
ATOM    373  HB  VAL    24      23.650  47.171  53.613  1.00  0.00           H  
ATOM    374  CG1 VAL    24      24.679  48.989  53.861  1.00  0.00           C  
ATOM    375 HG11 VAL    24      25.259  48.525  54.657  1.00  0.00           H  
ATOM    376 HG12 VAL    24      25.277  49.194  52.975  1.00  0.00           H  
ATOM    377 HG13 VAL    24      24.412  49.987  54.200  1.00  0.00           H  
ATOM    378  CG2 VAL    24      22.404  48.399  54.742  1.00  0.00           C  
ATOM    379 HG21 VAL    24      21.556  47.757  54.508  1.00  0.00           H  
ATOM    380 HG22 VAL    24      22.852  47.921  55.611  1.00  0.00           H  
ATOM    381 HG23 VAL    24      22.217  49.465  54.856  1.00  0.00           H  
ATOM    382  C   VAL    24      22.927  49.870  51.798  1.00  0.00           C  
ATOM    383  O   VAL    24      22.143  50.784  52.196  1.00  0.00           O  
ATOM    384  N   GLY    25      23.836  50.189  50.837  1.00  0.00           N  
ATOM    385  H   GLY    25      24.563  49.506  50.673  1.00  0.00           H  
ATOM    386  CA  GLY    25      23.952  51.563  50.249  1.00  0.00           C  
ATOM    387  HA2 GLY    25      23.946  52.255  51.088  1.00  0.00           H  
ATOM    388  HA3 GLY    25      24.916  51.673  49.757  1.00  0.00           H  
ATOM    389  C   GLY    25      22.715  51.834  49.381  1.00  0.00           C  
ATOM    390  O   GLY    25      22.552  52.973  48.845  1.00  0.00           O  
ATOM    391  N   SER    26      21.817  50.845  49.171  1.00  0.00           N  
ATOM    392  H   SER    26      21.949  49.959  49.640  1.00  0.00           H  
ATOM    393  CA  SER    26      20.554  51.219  48.494  1.00  0.00           C  
ATOM    394  HA  SER    26      20.826  51.816  47.626  1.00  0.00           H  
ATOM    395  CB  SER    26      19.734  49.974  48.130  1.00  0.00           C  
ATOM    396  HB2 SER    26      18.869  50.272  47.542  1.00  0.00           H  
ATOM    397  HB3 SER    26      20.281  49.384  47.399  1.00  0.00           H  
ATOM    398  OG  SER    26      19.446  49.092  49.229  1.00  0.00           O  
ATOM    399  HG  SER    26      20.308  48.743  49.501  1.00  0.00           H  
ATOM    400  C   SER    26      19.623  52.089  49.331  1.00  0.00           C  
ATOM    401  O   SER    26      18.645  52.630  48.817  1.00  0.00           O  
ATOM    402  N   ASN    27      19.925  52.305  50.685  1.00  0.00           N  
ATOM    403  H   ASN    27      20.777  51.913  51.061  1.00  0.00           H  
ATOM    404  CA  ASN    27      19.026  53.058  51.584  1.00  0.00           C  
ATOM    405  HA  ASN    27      18.039  52.641  51.396  1.00  0.00           H  
ATOM    406  CB  ASN    27      19.285  52.790  53.002  1.00  0.00           C  
ATOM    407  HB2 ASN    27      20.328  52.766  53.314  1.00  0.00           H  
ATOM    408  HB3 ASN    27      18.764  53.498  53.643  1.00  0.00           H  
ATOM    409  CG  ASN    27      18.694  51.427  53.258  1.00  0.00           C  
ATOM    410  OD1 ASN    27      17.532  51.241  53.500  1.00  0.00           O  
ATOM    411  ND2 ASN    27      19.430  50.399  53.351  1.00  0.00           N  
ATOM    412 HD21 ASN    27      18.998  49.494  53.481  1.00  0.00           H  
ATOM    413 HD22 ASN    27      20.402  50.439  53.074  1.00  0.00           H  
ATOM    414  C   ASN    27      19.039  54.514  51.298  1.00  0.00           C  
ATOM    415  O   ASN    27      20.093  55.117  51.062  1.00  0.00           O  
ATOM    416  N   LYS    28      17.792  55.061  51.425  1.00  0.00           N  
ATOM    417  H   LYS    28      17.068  54.399  51.668  1.00  0.00           H  
ATOM    418  CA  LYS    28      17.447  56.363  50.841  1.00  0.00           C  
ATOM    419  HA  LYS    28      18.138  56.699  50.071  1.00  0.00           H  
ATOM    420  CB  LYS    28      16.005  56.407  50.331  1.00  0.00           C  
ATOM    421  HB2 LYS    28      15.372  56.002  51.118  1.00  0.00           H  
ATOM    422  HB3 LYS    28      15.648  57.419  50.152  1.00  0.00           H  
ATOM    423  CG  LYS    28      15.827  55.414  49.080  1.00  0.00           C  
ATOM    424  HG2 LYS    28      16.471  54.542  49.180  1.00  0.00           H  
ATOM    425  HG3 LYS    28      14.793  55.076  49.051  1.00  0.00           H  
ATOM    426  CD  LYS    28      16.261  56.044  47.708  1.00  0.00           C  
ATOM    427  HD2 LYS    28      15.427  56.691  47.446  1.00  0.00           H  
ATOM    428  HD3 LYS    28      17.072  56.755  47.853  1.00  0.00           H  
ATOM    429  CE  LYS    28      16.476  55.068  46.608  1.00  0.00           C  
ATOM    430  HE2 LYS    28      15.502  54.621  46.428  1.00  0.00           H  
ATOM    431  HE3 LYS    28      16.654  55.547  45.649  1.00  0.00           H  
ATOM    432  NZ  LYS    28      17.578  54.042  46.860  1.00  0.00           N  
ATOM    433  HZ1 LYS    28      17.486  53.417  46.039  1.00  0.00           H  
ATOM    434  HZ2 LYS    28      18.430  54.618  46.738  1.00  0.00           H  
ATOM    435  HZ3 LYS    28      17.513  53.614  47.800  1.00  0.00           H  
ATOM    436  C   LYS    28      17.695  57.286  52.041  1.00  0.00           C  
ATOM    437  O   LYS    28      16.781  57.489  52.900  1.00  0.00           O  
ATOM    438  N   GLY    29      18.908  57.850  51.921  1.00  0.00           N  
ATOM    439  H   GLY    29      19.545  57.623  51.170  1.00  0.00           H  
ATOM    440  CA  GLY    29      19.147  58.940  52.865  1.00  0.00           C  
ATOM    441  HA2 GLY    29      18.676  59.813  52.420  1.00  0.00           H  
ATOM    442  HA3 GLY    29      18.794  58.623  53.844  1.00  0.00           H  
ATOM    443  C   GLY    29      20.598  59.351  53.058  1.00  0.00           C  
ATOM    444  O   GLY    29      21.418  58.779  52.302  1.00  0.00           O  
ATOM    445  N   ALA    30      20.874  60.179  54.156  1.00  0.00           N  
ATOM    446  H   ALA    30      20.117  60.438  54.776  1.00  0.00           H  
ATOM    447  CA  ALA    30      22.292  60.545  54.405  1.00  0.00           C  
ATOM    448  HA  ALA    30      22.685  60.882  53.449  1.00  0.00           H  
ATOM    449  CB  ALA    30      22.188  61.703  55.440  1.00  0.00           C  
ATOM    450  HB1 ALA    30      23.120  62.152  55.779  1.00  0.00           H  
ATOM    451  HB2 ALA    30      21.602  62.489  54.969  1.00  0.00           H  
ATOM    452  HB3 ALA    30      21.660  61.393  56.340  1.00  0.00           H  
ATOM    453  C   ALA    30      23.125  59.371  54.965  1.00  0.00           C  
ATOM    454  O   ALA    30      22.613  58.476  55.671  1.00  0.00           O  
ATOM    455  N   ILE    31      24.439  59.580  55.051  1.00  0.00           N  
ATOM    456  H   ILE    31      24.799  60.356  54.511  1.00  0.00           H  
ATOM    457  CA  ILE    31      25.430  58.721  55.703  1.00  0.00           C  
ATOM    458  HA  ILE    31      24.865  57.927  56.187  1.00  0.00           H  
ATOM    459  CB  ILE    31      26.438  58.020  54.758  1.00  0.00           C  
ATOM    460  HB  ILE    31      27.207  57.533  55.354  1.00  0.00           H  
ATOM    461  CG2 ILE    31      25.674  56.887  53.981  1.00  0.00           C  
ATOM    462 HG21 ILE    31      24.791  56.435  54.429  1.00  0.00           H  
ATOM    463 HG22 ILE    31      25.356  57.249  53.005  1.00  0.00           H  
ATOM    464 HG23 ILE    31      26.364  56.069  53.784  1.00  0.00           H  
ATOM    465  CG1 ILE    31      27.128  58.975  53.729  1.00  0.00           C  
ATOM    466 HG12 ILE    31      26.416  59.120  52.919  1.00  0.00           H  
ATOM    467 HG13 ILE    31      27.266  59.991  54.093  1.00  0.00           H  
ATOM    468  CD1 ILE    31      28.476  58.607  53.282  1.00  0.00           C  
ATOM    469 HD11 ILE    31      29.234  58.531  54.059  1.00  0.00           H  
ATOM    470 HD12 ILE    31      28.429  57.677  52.718  1.00  0.00           H  
ATOM    471 HD13 ILE    31      28.746  59.261  52.455  1.00  0.00           H  
ATOM    472  C   ILE    31      26.087  59.363  56.876  1.00  0.00           C  
ATOM    473  O   ILE    31      26.681  58.704  57.728  1.00  0.00           O  
ATOM    474  N   ILE    32      25.946  60.709  57.113  1.00  0.00           N  
ATOM    475  H   ILE    32      25.539  61.245  56.358  1.00  0.00           H  
ATOM    476  CA  ILE    32      26.558  61.584  58.067  1.00  0.00           C  
ATOM    477  HA  ILE    32      26.426  62.575  57.640  1.00  0.00           H  
ATOM    478  CB  ILE    32      25.757  61.685  59.412  1.00  0.00           C  
ATOM    479  HB  ILE    32      26.288  62.442  59.985  1.00  0.00           H  
ATOM    480  CG2 ILE    32      24.377  62.287  59.098  1.00  0.00           C  
ATOM    481 HG21 ILE    32      23.880  61.712  58.319  1.00  0.00           H  
ATOM    482 HG22 ILE    32      23.929  62.259  60.089  1.00  0.00           H  
ATOM    483 HG23 ILE    32      24.357  63.335  58.807  1.00  0.00           H  
ATOM    484  CG1 ILE    32      25.740  60.418  60.233  1.00  0.00           C  
ATOM    485 HG12 ILE    32      25.105  59.674  59.756  1.00  0.00           H  
ATOM    486 HG13 ILE    32      26.745  60.009  60.308  1.00  0.00           H  
ATOM    487  CD1 ILE    32      25.251  60.642  61.724  1.00  0.00           C  
ATOM    488 HD11 ILE    32      25.931  61.236  62.332  1.00  0.00           H  
ATOM    489 HD12 ILE    32      24.243  61.035  61.840  1.00  0.00           H  
ATOM    490 HD13 ILE    32      25.207  59.627  62.114  1.00  0.00           H  
ATOM    491  C   ILE    32      28.111  61.618  58.145  1.00  0.00           C  
ATOM    492  O   ILE    32      28.674  62.100  59.131  1.00  0.00           O  
ATOM    493  N   GLY    33      28.739  61.078  57.058  1.00  0.00           N  
ATOM    494  H   GLY    33      28.344  60.983  56.132  1.00  0.00           H  
ATOM    495  CA  GLY    33      30.206  60.865  57.166  1.00  0.00           C  
ATOM    496  HA2 GLY    33      30.503  60.711  56.131  1.00  0.00           H  
ATOM    497  HA3 GLY    33      30.664  61.766  57.567  1.00  0.00           H  
ATOM    498  C   GLY    33      30.621  59.626  58.075  1.00  0.00           C  
ATOM    499  O   GLY    33      31.759  59.553  58.613  1.00  0.00           O  
ATOM    500  N   LEU    34      29.694  58.646  58.232  1.00  0.00           N  
ATOM    501  H   LEU    34      28.857  58.760  57.676  1.00  0.00           H  
ATOM    502  CA  LEU    34      29.725  57.638  59.345  1.00  0.00           C  
ATOM    503  HA  LEU    34      30.792  57.561  59.542  1.00  0.00           H  
ATOM    504  CB  LEU    34      28.986  58.132  60.461  1.00  0.00           C  
ATOM    505  HB2 LEU    34      29.336  59.122  60.746  1.00  0.00           H  
ATOM    506  HB3 LEU    34      27.963  58.322  60.142  1.00  0.00           H  
ATOM    507  CG  LEU    34      28.903  57.217  61.702  1.00  0.00           C  
ATOM    508  HG  LEU    34      28.570  56.217  61.431  1.00  0.00           H  
ATOM    509  CD1 LEU    34      30.311  57.073  62.352  1.00  0.00           C  
ATOM    510 HD11 LEU    34      31.046  56.818  61.592  1.00  0.00           H  
ATOM    511 HD12 LEU    34      30.532  58.039  62.802  1.00  0.00           H  
ATOM    512 HD13 LEU    34      30.318  56.214  63.020  1.00  0.00           H  
ATOM    513  CD2 LEU    34      27.974  57.778  62.789  1.00  0.00           C  
ATOM    514 HD21 LEU    34      26.936  57.687  62.474  1.00  0.00           H  
ATOM    515 HD22 LEU    34      28.098  57.268  63.742  1.00  0.00           H  
ATOM    516 HD23 LEU    34      28.190  58.825  62.991  1.00  0.00           H  
ATOM    517  C   LEU    34      29.365  56.191  58.862  1.00  0.00           C  
ATOM    518  O   LEU    34      29.984  55.230  59.191  1.00  0.00           O  
ATOM    519  N   MET    35      28.375  56.095  57.990  1.00  0.00           N  
ATOM    520  H   MET    35      27.801  56.902  57.788  1.00  0.00           H  
ATOM    521  CA  MET    35      27.816  54.881  57.645  1.00  0.00           C  
ATOM    522  HA  MET    35      27.909  54.258  58.532  1.00  0.00           H  
ATOM    523  CB  MET    35      26.335  54.974  57.297  1.00  0.00           C  
ATOM    524  HB2 MET    35      26.280  55.495  56.343  1.00  0.00           H  
ATOM    525  HB3 MET    35      26.019  53.965  57.037  1.00  0.00           H  
ATOM    526  CG  MET    35      25.368  55.487  58.385  1.00  0.00           C  
ATOM    527  HG2 MET    35      25.516  56.563  58.444  1.00  0.00           H  
ATOM    528  HG3 MET    35      24.382  55.248  57.991  1.00  0.00           H  
ATOM    529  SD  MET    35      25.744  54.711  60.050  1.00  0.00           S  
ATOM    530  CE  MET    35      25.291  56.176  61.038  1.00  0.00           C  
ATOM    531  HE1 MET    35      24.231  56.388  60.919  1.00  0.00           H  
ATOM    532  HE2 MET    35      25.530  56.026  62.089  1.00  0.00           H  
ATOM    533  HE3 MET    35      25.855  57.010  60.626  1.00  0.00           H  
ATOM    534  C   MET    35      28.561  54.271  56.401  1.00  0.00           C  
ATOM    535  O   MET    35      28.047  54.196  55.304  1.00  0.00           O  
ATOM    536  N   VAL    36      29.857  53.939  56.493  1.00  0.00           N  
ATOM    537  H   VAL    36      30.273  53.893  57.413  1.00  0.00           H  
ATOM    538  CA  VAL    36      30.677  53.703  55.353  1.00  0.00           C  
ATOM    539  HA  VAL    36      30.122  53.653  54.419  1.00  0.00           H  
ATOM    540  CB  VAL    36      31.690  54.828  55.168  1.00  0.00           C  
ATOM    541  HB  VAL    36      32.278  54.489  54.318  1.00  0.00           H  
ATOM    542  CG1 VAL    36      31.150  56.233  54.932  1.00  0.00           C  
ATOM    543 HG11 VAL    36      30.279  56.156  54.284  1.00  0.00           H  
ATOM    544 HG12 VAL    36      30.756  56.654  55.855  1.00  0.00           H  
ATOM    545 HG13 VAL    36      31.873  56.874  54.432  1.00  0.00           H  
ATOM    546  CG2 VAL    36      32.710  54.967  56.310  1.00  0.00           C  
ATOM    547 HG21 VAL    36      32.270  55.427  57.193  1.00  0.00           H  
ATOM    548 HG22 VAL    36      33.219  54.060  56.633  1.00  0.00           H  
ATOM    549 HG23 VAL    36      33.547  55.618  56.066  1.00  0.00           H  
ATOM    550  C   VAL    36      31.423  52.375  55.391  1.00  0.00           C  
ATOM    551  O   VAL    36      32.285  51.969  54.577  1.00  0.00           O  
ATOM    552  N   GLY    37      31.139  51.600  56.451  1.00  0.00           N  
ATOM    553  H   GLY    37      30.434  51.892  57.114  1.00  0.00           H  
ATOM    554  CA  GLY    37      31.564  50.219  56.519  1.00  0.00           C  
ATOM    555  HA2 GLY    37      30.992  49.699  57.284  1.00  0.00           H  
ATOM    556  HA3 GLY    37      31.277  49.786  55.563  1.00  0.00           H  
ATOM    557  C   GLY    37      33.037  49.927  56.698  1.00  0.00           C  
ATOM    558  O   GLY    37      33.388  48.798  56.981  1.00  0.00           O  
ATOM    559  N   GLY    38      33.864  50.970  56.629  1.00  0.00           N  
ATOM    560  H   GLY    38      33.680  51.962  56.563  1.00  0.00           H  
ATOM    561  CA  GLY    38      35.281  50.694  56.542  1.00  0.00           C  
ATOM    562  HA2 GLY    38      35.868  51.503  56.971  1.00  0.00           H  
ATOM    563  HA3 GLY    38      35.466  49.770  57.085  1.00  0.00           H  
ATOM    564  C   GLY    38      35.882  50.548  55.140  1.00  0.00           C  
ATOM    565  O   GLY    38      37.097  50.363  54.883  1.00  0.00           O  
ATOM    566  N   VAL    39      35.040  50.579  54.058  1.00  0.00           N  
ATOM    567  H   VAL    39      34.066  50.722  54.291  1.00  0.00           H  
ATOM    568  CA  VAL    39      35.375  49.948  52.794  1.00  0.00           C  
ATOM    569  HA  VAL    39      36.415  50.159  52.553  1.00  0.00           H  
ATOM    570  CB  VAL    39      35.060  48.399  52.727  1.00  0.00           C  
ATOM    571  HB  VAL    39      35.263  47.965  51.750  1.00  0.00           H  
ATOM    572  CG1 VAL    39      35.775  47.572  53.796  1.00  0.00           C  
ATOM    573 HG11 VAL    39      35.655  48.065  54.758  1.00  0.00           H  
ATOM    574 HG12 VAL    39      35.243  46.624  53.838  1.00  0.00           H  
ATOM    575 HG13 VAL    39      36.843  47.458  53.617  1.00  0.00           H  
ATOM    576  CG2 VAL    39      33.541  48.303  52.920  1.00  0.00           C  
ATOM    577 HG21 VAL    39      33.026  48.940  52.203  1.00  0.00           H  
ATOM    578 HG22 VAL    39      33.191  47.304  52.669  1.00  0.00           H  
ATOM    579 HG23 VAL    39      33.175  48.344  53.944  1.00  0.00           H  
ATOM    580  C   VAL    39      34.718  50.776  51.705  1.00  0.00           C  
ATOM    581  O   VAL    39      35.043  50.558  50.537  1.00  0.00           O  
ATOM    582  N   VAL    40      33.886  51.791  52.017  1.00  0.00           N  
ATOM    583  H   VAL    40      33.381  51.715  52.890  1.00  0.00           H  
ATOM    584  CA  VAL    40      33.552  52.923  51.001  1.00  0.00           C  
ATOM    585  HA  VAL    40      33.472  52.326  50.095  1.00  0.00           H  
ATOM    586  CB  VAL    40      32.267  53.713  51.318  1.00  0.00           C  
ATOM    587  HB  VAL    40      32.367  54.095  52.332  1.00  0.00           H  
ATOM    588  CG1 VAL    40      31.920  54.967  50.496  1.00  0.00           C  
ATOM    589 HG11 VAL    40      31.959  54.793  49.423  1.00  0.00           H  
ATOM    590 HG12 VAL    40      30.956  55.365  50.805  1.00  0.00           H  
ATOM    591 HG13 VAL    40      32.624  55.732  50.818  1.00  0.00           H  
ATOM    592  CG2 VAL    40      31.133  52.628  51.334  1.00  0.00           C  
ATOM    593 HG21 VAL    40      31.100  52.262  50.310  1.00  0.00           H  
ATOM    594 HG22 VAL    40      31.293  51.858  52.087  1.00  0.00           H  
ATOM    595 HG23 VAL    40      30.202  53.026  51.734  1.00  0.00           H  
ATOM    596  C   VAL    40      34.691  53.966  50.724  1.00  0.00           C  
ATOM    597  O   VAL    40      34.927  54.406  49.632  1.00  0.00           O  
ATOM    598  N   ILE    41      35.430  54.162  51.802  1.00  0.00           N  
ATOM    599  H   ILE    41      35.225  53.477  52.516  1.00  0.00           H  
ATOM    600  CA  ILE    41      36.793  54.658  51.737  1.00  0.00           C  
ATOM    601  HA  ILE    41      36.846  55.275  50.843  1.00  0.00           H  
ATOM    602  CB  ILE    41      37.140  55.464  53.000  1.00  0.00           C  
ATOM    603  HB  ILE    41      38.120  55.889  52.792  1.00  0.00           H  
ATOM    604  CG2 ILE    41      36.275  56.728  53.152  1.00  0.00           C  
ATOM    605 HG21 ILE    41      35.220  56.484  53.252  1.00  0.00           H  
ATOM    606 HG22 ILE    41      36.562  57.314  54.023  1.00  0.00           H  
ATOM    607 HG23 ILE    41      36.375  57.362  52.273  1.00  0.00           H  
ATOM    608  CG1 ILE    41      37.347  54.663  54.306  1.00  0.00           C  
ATOM    609 HG12 ILE    41      38.165  53.948  54.252  1.00  0.00           H  
ATOM    610 HG13 ILE    41      37.751  55.298  55.092  1.00  0.00           H  
ATOM    611  CD1 ILE    41      36.044  54.002  54.807  1.00  0.00           C  
ATOM    612 HD11 ILE    41      35.107  54.545  54.703  1.00  0.00           H  
ATOM    613 HD12 ILE    41      36.039  53.011  54.358  1.00  0.00           H  
ATOM    614 HD13 ILE    41      36.031  53.815  55.879  1.00  0.00           H  
ATOM    615  C   ILE    41      37.735  53.505  51.504  1.00  0.00           C  
ATOM    616  O   ILE    41      37.441  52.369  51.815  1.00  0.00           O  
ATOM    617  N   ALA    42      39.028  53.791  51.068  1.00  0.00           N  
ATOM    618  H   ALA    42      39.231  54.771  50.924  1.00  0.00           H  
ATOM    619  CA  ALA    42      39.923  52.877  50.518  1.00  0.00           C  
ATOM    620  HA  ALA    42      39.844  51.934  51.054  1.00  0.00           H  
ATOM    621  CB  ALA    42      39.545  52.728  49.071  1.00  0.00           C  
ATOM    622  HB1 ALA    42      40.331  52.112  48.638  1.00  0.00           H  
ATOM    623  HB2 ALA    42      38.650  52.131  48.905  1.00  0.00           H  
ATOM    624  HB3 ALA    42      39.515  53.702  48.586  1.00  0.00           H  
ATOM    625  C   ALA    42      41.307  53.503  50.636  1.00  0.00           C  
ATOM    626  O   ALA    42      41.474  54.763  50.721  1.00  0.00           O  
ATOM    627  OXT ALA    42      42.255  52.709  50.854  1.00  0.00           O  
TER     628      ALA    42 
ATOM    628  N   ASP    43      38.259  57.240  77.441  1.00  0.00           N  
ATOM    629  H1  ASP    43      37.344  57.698  77.275  1.00  0.00           H  
ATOM    630  H2  ASP    43      38.867  57.994  77.809  1.00  0.00           H  
ATOM    631  H3  ASP    43      38.106  56.467  78.113  1.00  0.00           H  
ATOM    632  CA  ASP    43      38.699  56.674  76.106  1.00  0.00           C  
ATOM    633  HA  ASP    43      38.828  57.524  75.441  1.00  0.00           H  
ATOM    634  CB  ASP    43      40.010  55.913  76.243  1.00  0.00           C  
ATOM    635  HB2 ASP    43      40.137  55.177  75.452  1.00  0.00           H  
ATOM    636  HB3 ASP    43      40.883  56.558  76.168  1.00  0.00           H  
ATOM    637  CG  ASP    43      40.156  54.971  77.446  1.00  0.00           C  
ATOM    638  OD1 ASP    43      41.218  54.283  77.500  1.00  0.00           O  
ATOM    639  OD2 ASP    43      39.342  54.883  78.385  1.00  0.00           O  
ATOM    640  C   ASP    43      37.611  55.738  75.615  1.00  0.00           C  
ATOM    641  O   ASP    43      37.322  54.753  76.269  1.00  0.00           O  
ATOM    642  N   ALA    44      37.056  56.089  74.480  1.00  0.00           N  
ATOM    643  H   ALA    44      37.375  56.881  73.939  1.00  0.00           H  
ATOM    644  CA  ALA    44      36.046  55.238  73.802  1.00  0.00           C  
ATOM    645  HA  ALA    44      35.171  55.039  74.417  1.00  0.00           H  
ATOM    646  CB  ALA    44      35.598  55.928  72.477  1.00  0.00           C  
ATOM    647  HB1 ALA    44      35.379  56.981  72.644  1.00  0.00           H  
ATOM    648  HB2 ALA    44      36.440  55.851  71.792  1.00  0.00           H  
ATOM    649  HB3 ALA    44      34.715  55.445  72.061  1.00  0.00           H  
ATOM    650  C   ALA    44      36.604  53.813  73.456  1.00  0.00           C  
ATOM    651  O   ALA    44      37.762  53.659  73.086  1.00  0.00           O  
ATOM    652  N   GLU    45      35.728  52.752  73.540  1.00  0.00           N  
ATOM    653  H   GLU    45      34.780  53.002  73.786  1.00  0.00           H  
ATOM    654  CA  GLU    45      36.234  51.369  73.359  1.00  0.00           C  
ATOM    655  HA  GLU    45      37.099  51.172  73.989  1.00  0.00           H  
ATOM    656  CB  GLU    45      35.208  50.261  73.738  1.00  0.00           C  
ATOM    657  HB2 GLU    45      34.347  50.439  73.097  1.00  0.00           H  
ATOM    658  HB3 GLU    45      35.578  49.340  73.293  1.00  0.00           H  
ATOM    659  CG  GLU    45      34.725  50.138  75.168  1.00  0.00           C  
ATOM    660  HG2 GLU    45      34.123  49.238  75.275  1.00  0.00           H  
ATOM    661  HG3 GLU    45      35.530  50.002  75.887  1.00  0.00           H  
ATOM    662  CD  GLU    45      33.947  51.301  75.708  1.00  0.00           C  
ATOM    663  OE1 GLU    45      34.492  51.923  76.642  1.00  0.00           O  
ATOM    664  OE2 GLU    45      32.821  51.531  75.158  1.00  0.00           O  
ATOM    665  C   GLU    45      36.700  51.082  71.912  1.00  0.00           C  
ATOM    666  O   GLU    45      36.382  51.843  71.003  1.00  0.00           O  
ATOM    667  N   PHE    46      37.394  49.935  71.682  1.00  0.00           N  
ATOM    668  H   PHE    46      37.562  49.353  72.492  1.00  0.00           H  
ATOM    669  CA  PHE    46      38.275  49.810  70.509  1.00  0.00           C  
ATOM    670  HA  PHE    46      38.667  48.800  70.605  1.00  0.00           H  
ATOM    671  CB  PHE    46      37.529  49.795  69.127  1.00  0.00           C  
ATOM    672  HB2 PHE    46      37.247  50.785  68.771  1.00  0.00           H  
ATOM    673  HB3 PHE    46      38.302  49.626  68.380  1.00  0.00           H  
ATOM    674  CG  PHE    46      36.434  48.831  69.063  1.00  0.00           C  
ATOM    675  CD1 PHE    46      36.664  47.497  68.775  1.00  0.00           C  
ATOM    676  HD1 PHE    46      37.694  47.160  68.783  1.00  0.00           H  
ATOM    677  CE1 PHE    46      35.578  46.575  68.726  1.00  0.00           C  
ATOM    678  HE1 PHE    46      35.782  45.551  68.438  1.00  0.00           H  
ATOM    679  CZ  PHE    46      34.260  47.023  68.739  1.00  0.00           C  
ATOM    680  HZ  PHE    46      33.417  46.352  68.621  1.00  0.00           H  
ATOM    681  CE2 PHE    46      34.027  48.385  68.942  1.00  0.00           C  
ATOM    682  HE2 PHE    46      32.983  48.651  69.057  1.00  0.00           H  
ATOM    683  CD2 PHE    46      35.108  49.275  69.062  1.00  0.00           C  
ATOM    684  HD2 PHE    46      34.878  50.328  69.177  1.00  0.00           H  
ATOM    685  C   PHE    46      39.380  50.931  70.568  1.00  0.00           C  
ATOM    686  O   PHE    46      39.564  51.697  69.633  1.00  0.00           O  
ATOM    687  N   ARG    47      40.078  50.959  71.734  1.00  0.00           N  
ATOM    688  H   ARG    47      40.048  50.208  72.411  1.00  0.00           H  
ATOM    689  CA  ARG    47      41.114  51.965  71.967  1.00  0.00           C  
ATOM    690  HA  ARG    47      40.778  52.985  71.792  1.00  0.00           H  
ATOM    691  CB  ARG    47      41.584  51.876  73.421  1.00  0.00           C  
ATOM    692  HB2 ARG    47      42.058  50.926  73.661  1.00  0.00           H  
ATOM    693  HB3 ARG    47      42.384  52.602  73.550  1.00  0.00           H  
ATOM    694  CG  ARG    47      40.465  52.186  74.429  1.00  0.00           C  
ATOM    695  HG2 ARG    47      40.362  53.267  74.507  1.00  0.00           H  
ATOM    696  HG3 ARG    47      39.498  51.751  74.185  1.00  0.00           H  
ATOM    697  CD  ARG    47      40.682  51.753  75.872  1.00  0.00           C  
ATOM    698  HD2 ARG    47      41.648  52.053  76.271  1.00  0.00           H  
ATOM    699  HD3 ARG    47      39.912  52.251  76.456  1.00  0.00           H  
ATOM    700  NE  ARG    47      40.722  50.297  76.037  1.00  0.00           N  
ATOM    701  HE  ARG    47      40.324  49.751  75.271  1.00  0.00           H  
ATOM    702  CZ  ARG    47      41.621  49.655  76.812  1.00  0.00           C  
ATOM    703  NH1 ARG    47      42.131  48.543  76.392  1.00  0.00           N  
ATOM    704 HH11 ARG    47      41.963  48.248  75.429  1.00  0.00           H  
ATOM    705 HH12 ARG    47      42.592  48.057  77.163  1.00  0.00           H  
ATOM    706  NH2 ARG    47      42.102  50.179  77.901  1.00  0.00           N  
ATOM    707 HH21 ARG    47      41.715  51.034  78.303  1.00  0.00           H  
ATOM    708 HH22 ARG    47      43.093  50.044  78.105  1.00  0.00           H  
ATOM    709  C   ARG    47      42.317  51.564  71.072  1.00  0.00           C  
ATOM    710  O   ARG    47      42.676  50.396  70.994  1.00  0.00           O  
ATOM    711  N   HID    48      42.841  52.529  70.352  1.00  0.00           N  
ATOM    712  H   HID    48      42.369  53.423  70.353  1.00  0.00           H  
ATOM    713  CA  HID    48      44.120  52.531  69.617  1.00  0.00           C  
ATOM    714  HA  HID    48      44.798  51.789  70.033  1.00  0.00           H  
ATOM    715  CB  HID    48      43.798  52.175  68.213  1.00  0.00           C  
ATOM    716  HB2 HID    48      43.420  51.154  68.229  1.00  0.00           H  
ATOM    717  HB3 HID    48      43.116  52.919  67.807  1.00  0.00           H  
ATOM    718  CG  HID    48      44.925  52.145  67.285  1.00  0.00           C  
ATOM    719  ND1 HID    48      45.987  51.228  67.228  1.00  0.00           N  
ATOM    720  HD1 HID    48      46.090  50.392  67.814  1.00  0.00           H  
ATOM    721  CE1 HID    48      46.879  51.620  66.291  1.00  0.00           C  
ATOM    722  HE1 HID    48      47.751  51.113  65.909  1.00  0.00           H  
ATOM    723  NE2 HID    48      46.332  52.706  65.687  1.00  0.00           N  
ATOM    724  CD2 HID    48      45.128  53.034  66.272  1.00  0.00           C  
ATOM    725  HD2 HID    48      44.489  53.857  65.954  1.00  0.00           H  
ATOM    726  C   HID    48      44.708  53.899  69.735  1.00  0.00           C  
ATOM    727  O   HID    48      43.968  54.912  69.815  1.00  0.00           O  
ATOM    728  N   ASP    49      46.047  53.917  69.676  1.00  0.00           N  
ATOM    729  H   ASP    49      46.567  53.054  69.769  1.00  0.00           H  
ATOM    730  CA  ASP    49      46.805  55.192  69.525  1.00  0.00           C  
ATOM    731  HA  ASP    49      46.394  55.777  68.706  1.00  0.00           H  
ATOM    732  CB  ASP    49      46.923  55.966  70.802  1.00  0.00           C  
ATOM    733  HB2 ASP    49      45.958  55.977  71.304  1.00  0.00           H  
ATOM    734  HB3 ASP    49      47.576  55.352  71.419  1.00  0.00           H  
ATOM    735  CG  ASP    49      47.499  57.425  70.548  1.00  0.00           C  
ATOM    736  OD1 ASP    49      47.256  58.008  69.472  1.00  0.00           O  
ATOM    737  OD2 ASP    49      48.323  57.944  71.299  1.00  0.00           O  
ATOM    738  C   ASP    49      48.108  54.805  68.964  1.00  0.00           C  
ATOM    739  O   ASP    49      49.162  54.991  69.574  1.00  0.00           O  
ATOM    740  N   SER    50      48.155  54.291  67.699  1.00  0.00           N  
ATOM    741  H   SER    50      47.341  53.868  67.274  1.00  0.00           H  
ATOM    742  CA  SER    50      49.421  54.132  67.015  1.00  0.00           C  
ATOM    743  HA  SER    50      50.109  54.924  67.300  1.00  0.00           H  
ATOM    744  CB  SER    50      50.024  52.860  67.545  1.00  0.00           C  
ATOM    745  HB2 SER    50      50.122  52.918  68.627  1.00  0.00           H  
ATOM    746  HB3 SER    50      49.373  52.025  67.300  1.00  0.00           H  
ATOM    747  OG  SER    50      51.342  52.671  66.985  1.00  0.00           O  
ATOM    748  HG  SER    50      51.812  52.265  67.730  1.00  0.00           H  
ATOM    749  C   SER    50      49.248  54.150  65.520  1.00  0.00           C  
ATOM    750  O   SER    50      49.388  53.113  64.847  1.00  0.00           O  
ATOM    751  N   GLY    51      48.882  55.361  65.027  1.00  0.00           N  
ATOM    752  H   GLY    51      48.904  56.106  65.710  1.00  0.00           H  
ATOM    753  CA  GLY    51      48.436  55.609  63.630  1.00  0.00           C  
ATOM    754  HA2 GLY    51      48.801  56.588  63.328  1.00  0.00           H  
ATOM    755  HA3 GLY    51      48.719  54.748  63.029  1.00  0.00           H  
ATOM    756  C   GLY    51      46.919  55.783  63.492  1.00  0.00           C  
ATOM    757  O   GLY    51      46.268  55.385  62.522  1.00  0.00           O  
ATOM    758  N   TYR    52      46.275  56.525  64.419  1.00  0.00           N  
ATOM    759  H   TYR    52      46.792  56.765  65.255  1.00  0.00           H  
ATOM    760  CA  TYR    52      44.832  56.516  64.541  1.00  0.00           C  
ATOM    761  HA  TYR    52      44.589  55.466  64.395  1.00  0.00           H  
ATOM    762  CB  TYR    52      44.432  57.027  65.927  1.00  0.00           C  
ATOM    763  HB2 TYR    52      45.101  56.573  66.655  1.00  0.00           H  
ATOM    764  HB3 TYR    52      44.675  58.065  66.145  1.00  0.00           H  
ATOM    765  CG  TYR    52      42.943  56.806  66.198  1.00  0.00           C  
ATOM    766  CD1 TYR    52      42.688  55.716  67.036  1.00  0.00           C  
ATOM    767  HD1 TYR    52      43.472  55.039  67.356  1.00  0.00           H  
ATOM    768  CE1 TYR    52      41.309  55.369  67.275  1.00  0.00           C  
ATOM    769  HE1 TYR    52      41.105  54.589  67.999  1.00  0.00           H  
ATOM    770  CZ  TYR    52      40.318  56.119  66.641  1.00  0.00           C  
ATOM    771  OH  TYR    52      38.984  55.856  66.972  1.00  0.00           O  
ATOM    772  HH  TYR    52      38.917  55.199  67.682  1.00  0.00           H  
ATOM    773  CE2 TYR    52      40.603  57.153  65.797  1.00  0.00           C  
ATOM    774  HE2 TYR    52      39.823  57.666  65.246  1.00  0.00           H  
ATOM    775  CD2 TYR    52      41.904  57.523  65.581  1.00  0.00           C  
ATOM    776  HD2 TYR    52      42.094  58.330  64.883  1.00  0.00           H  
ATOM    777  C   TYR    52      44.307  57.270  63.284  1.00  0.00           C  
ATOM    778  O   TYR    52      43.195  56.970  62.819  1.00  0.00           O  
ATOM    779  N   GLU    53      45.034  58.204  62.629  1.00  0.00           N  
ATOM    780  H   GLU    53      46.001  58.388  62.861  1.00  0.00           H  
ATOM    781  CA  GLU    53      44.510  59.057  61.570  1.00  0.00           C  
ATOM    782  HA  GLU    53      43.537  59.509  61.753  1.00  0.00           H  
ATOM    783  CB  GLU    53      45.443  60.303  61.492  1.00  0.00           C  
ATOM    784  HB2 GLU    53      46.491  60.135  61.732  1.00  0.00           H  
ATOM    785  HB3 GLU    53      45.366  60.656  60.465  1.00  0.00           H  
ATOM    786  CG  GLU    53      44.842  61.462  62.280  1.00  0.00           C  
ATOM    787  HG2 GLU    53      45.401  62.374  62.078  1.00  0.00           H  
ATOM    788  HG3 GLU    53      43.808  61.648  61.997  1.00  0.00           H  
ATOM    789  CD  GLU    53      44.670  61.157  63.755  1.00  0.00           C  
ATOM    790  OE1 GLU    53      43.613  60.707  64.239  1.00  0.00           O  
ATOM    791  OE2 GLU    53      45.552  61.531  64.571  1.00  0.00           O  
ATOM    792  C   GLU    53      44.406  58.220  60.272  1.00  0.00           C  
ATOM    793  O   GLU    53      43.798  58.756  59.322  1.00  0.00           O  
ATOM    794  N   VAL    54      44.737  56.929  60.306  1.00  0.00           N  
ATOM    795  H   VAL    54      45.029  56.530  61.188  1.00  0.00           H  
ATOM    796  CA  VAL    54      44.204  56.047  59.197  1.00  0.00           C  
ATOM    797  HA  VAL    54      43.242  56.388  58.821  1.00  0.00           H  
ATOM    798  CB  VAL    54      45.279  55.901  58.183  1.00  0.00           C  
ATOM    799  HB  VAL    54      45.581  56.899  57.873  1.00  0.00           H  
ATOM    800  CG1 VAL    54      46.437  55.032  58.613  1.00  0.00           C  
ATOM    801 HG11 VAL    54      47.148  55.031  57.789  1.00  0.00           H  
ATOM    802 HG12 VAL    54      46.892  55.351  59.548  1.00  0.00           H  
ATOM    803 HG13 VAL    54      46.150  53.986  58.703  1.00  0.00           H  
ATOM    804  CG2 VAL    54      44.693  55.265  56.960  1.00  0.00           C  
ATOM    805 HG21 VAL    54      45.484  55.126  56.225  1.00  0.00           H  
ATOM    806 HG22 VAL    54      44.224  54.312  57.196  1.00  0.00           H  
ATOM    807 HG23 VAL    54      43.894  55.838  56.493  1.00  0.00           H  
ATOM    808  C   VAL    54      43.724  54.716  59.720  1.00  0.00           C  
ATOM    809  O   VAL    54      42.723  54.196  59.266  1.00  0.00           O  
ATOM    810  N   HID    55      44.380  54.133  60.815  1.00  0.00           N  
ATOM    811  H   HID    55      45.225  54.581  61.144  1.00  0.00           H  
ATOM    812  CA  HID    55      44.061  52.769  61.312  1.00  0.00           C  
ATOM    813  HA  HID    55      43.980  52.107  60.452  1.00  0.00           H  
ATOM    814  CB  HID    55      45.093  52.402  62.373  1.00  0.00           C  
ATOM    815  HB2 HID    55      45.138  53.213  63.098  1.00  0.00           H  
ATOM    816  HB3 HID    55      44.756  51.570  62.989  1.00  0.00           H  
ATOM    817  CG  HID    55      46.498  52.117  61.918  1.00  0.00           C  
ATOM    818  ND1 HID    55      47.639  52.302  62.723  1.00  0.00           N  
ATOM    819  HD1 HID    55      47.666  52.662  63.683  1.00  0.00           H  
ATOM    820  CE1 HID    55      48.699  51.927  61.957  1.00  0.00           C  
ATOM    821  HE1 HID    55      49.737  51.983  62.244  1.00  0.00           H  
ATOM    822  NE2 HID    55      48.380  51.675  60.784  1.00  0.00           N  
ATOM    823  CD2 HID    55      46.986  51.743  60.684  1.00  0.00           C  
ATOM    824  HD2 HID    55      46.331  51.537  59.839  1.00  0.00           H  
ATOM    825  C   HID    55      42.641  52.694  61.930  1.00  0.00           C  
ATOM    826  O   HID    55      42.063  51.640  62.087  1.00  0.00           O  
ATOM    827  N   HID    56      42.062  53.903  62.228  1.00  0.00           N  
ATOM    828  H   HID    56      42.531  54.795  62.143  1.00  0.00           H  
ATOM    829  CA  HID    56      40.620  53.932  62.556  1.00  0.00           C  
ATOM    830  HA  HID    56      40.521  53.340  63.464  1.00  0.00           H  
ATOM    831  CB  HID    56      40.214  55.383  62.803  1.00  0.00           C  
ATOM    832  HB2 HID    56      39.249  55.388  63.307  1.00  0.00           H  
ATOM    833  HB3 HID    56      40.852  55.880  63.531  1.00  0.00           H  
ATOM    834  CG  HID    56      40.134  56.187  61.528  1.00  0.00           C  
ATOM    835  ND1 HID    56      41.187  56.949  61.053  1.00  0.00           N  
ATOM    836  HD1 HID    56      42.151  56.946  61.406  1.00  0.00           H  
ATOM    837  CE1 HID    56      40.615  57.632  60.001  1.00  0.00           C  
ATOM    838  HE1 HID    56      41.202  58.135  59.250  1.00  0.00           H  
ATOM    839  NE2 HID    56      39.375  57.348  59.862  1.00  0.00           N  
ATOM    840  CD2 HID    56      39.033  56.498  60.801  1.00  0.00           C  
ATOM    841  HD2 HID    56      38.018  56.168  61.018  1.00  0.00           H  
ATOM    842  C   HID    56      39.736  53.288  61.427  1.00  0.00           C  
ATOM    843  O   HID    56      38.664  52.680  61.746  1.00  0.00           O  
ATOM    844  N   GLN    57      40.205  53.327  60.124  1.00  0.00           N  
ATOM    845  H   GLN    57      40.997  53.906  59.876  1.00  0.00           H  
ATOM    846  CA  GLN    57      39.331  52.788  59.113  1.00  0.00           C  
ATOM    847  HA  GLN    57      38.355  53.261  59.195  1.00  0.00           H  
ATOM    848  CB  GLN    57      39.822  53.166  57.750  1.00  0.00           C  
ATOM    849  HB2 GLN    57      40.876  52.896  57.727  1.00  0.00           H  
ATOM    850  HB3 GLN    57      39.331  52.624  56.945  1.00  0.00           H  
ATOM    851  CG  GLN    57      39.723  54.641  57.485  1.00  0.00           C  
ATOM    852  HG2 GLN    57      38.724  55.015  57.700  1.00  0.00           H  
ATOM    853  HG3 GLN    57      40.304  55.177  58.232  1.00  0.00           H  
ATOM    854  CD  GLN    57      40.225  55.032  56.122  1.00  0.00           C  
ATOM    855  OE1 GLN    57      40.837  54.314  55.335  1.00  0.00           O  
ATOM    856  NE2 GLN    57      40.063  56.245  55.784  1.00  0.00           N  
ATOM    857 HE21 GLN    57      40.496  56.587  54.937  1.00  0.00           H  
ATOM    858 HE22 GLN    57      39.653  56.911  56.426  1.00  0.00           H  
ATOM    859  C   GLN    57      39.076  51.284  59.117  1.00  0.00           C  
ATOM    860  O   GLN    57      38.098  50.758  58.573  1.00  0.00           O  
ATOM    861  N   LYS    58      40.064  50.543  59.661  1.00  0.00           N  
ATOM    862  H   LYS    58      40.897  51.051  59.927  1.00  0.00           H  
ATOM    863  CA  LYS    58      39.974  49.119  59.774  1.00  0.00           C  
ATOM    864  HA  LYS    58      38.943  48.855  59.547  1.00  0.00           H  
ATOM    865  CB  LYS    58      40.836  48.452  58.723  1.00  0.00           C  
ATOM    866  HB2 LYS    58      41.900  48.654  58.821  1.00  0.00           H  
ATOM    867  HB3 LYS    58      40.672  47.385  58.857  1.00  0.00           H  
ATOM    868  CG  LYS    58      40.323  48.703  57.303  1.00  0.00           C  
ATOM    869  HG2 LYS    58      39.240  48.625  57.375  1.00  0.00           H  
ATOM    870  HG3 LYS    58      40.519  49.718  56.964  1.00  0.00           H  
ATOM    871  CD  LYS    58      40.853  47.684  56.242  1.00  0.00           C  
ATOM    872  HD2 LYS    58      41.905  47.493  56.442  1.00  0.00           H  
ATOM    873  HD3 LYS    58      40.279  46.776  56.420  1.00  0.00           H  
ATOM    874  CE  LYS    58      40.737  48.216  54.896  1.00  0.00           C  
ATOM    875  HE2 LYS    58      40.576  47.415  54.178  1.00  0.00           H  
ATOM    876  HE3 LYS    58      39.870  48.870  54.835  1.00  0.00           H  
ATOM    877  NZ  LYS    58      42.061  48.952  54.579  1.00  0.00           N  
ATOM    878  HZ1 LYS    58      42.919  48.373  54.628  1.00  0.00           H  
ATOM    879  HZ2 LYS    58      41.951  49.377  53.641  1.00  0.00           H  
ATOM    880  HZ3 LYS    58      42.080  49.786  55.192  1.00  0.00           H  
ATOM    881  C   LYS    58      40.325  48.724  61.242  1.00  0.00           C  
ATOM    882  O   LYS    58      40.974  47.701  61.474  1.00  0.00           O  
ATOM    883  N   LEU    59      39.752  49.499  62.223  1.00  0.00           N  
ATOM    884  H   LEU    59      39.126  50.215  61.880  1.00  0.00           H  
ATOM    885  CA  LEU    59      40.092  49.464  63.643  1.00  0.00           C  
ATOM    886  HA  LEU    59      41.135  49.772  63.667  1.00  0.00           H  
ATOM    887  CB  LEU    59      39.353  50.599  64.266  1.00  0.00           C  
ATOM    888  HB2 LEU    59      39.572  51.464  63.643  1.00  0.00           H  
ATOM    889  HB3 LEU    59      38.277  50.446  64.325  1.00  0.00           H  
ATOM    890  CG  LEU    59      39.833  50.845  65.657  1.00  0.00           C  
ATOM    891  HG  LEU    59      39.576  50.028  66.328  1.00  0.00           H  
ATOM    892  CD1 LEU    59      41.303  51.090  65.753  1.00  0.00           C  
ATOM    893 HD11 LEU    59      41.412  51.642  66.684  1.00  0.00           H  
ATOM    894 HD12 LEU    59      41.829  50.149  65.900  1.00  0.00           H  
ATOM    895 HD13 LEU    59      41.652  51.716  64.934  1.00  0.00           H  
ATOM    896  CD2 LEU    59      39.119  52.096  66.105  1.00  0.00           C  
ATOM    897 HD21 LEU    59      39.348  53.028  65.591  1.00  0.00           H  
ATOM    898 HD22 LEU    59      38.076  51.902  65.864  1.00  0.00           H  
ATOM    899 HD23 LEU    59      39.257  52.323  67.160  1.00  0.00           H  
ATOM    900  C   LEU    59      39.842  48.122  64.408  1.00  0.00           C  
ATOM    901  O   LEU    59      40.499  47.763  65.440  1.00  0.00           O  
ATOM    902  N   VAL    60      38.976  47.247  63.789  1.00  0.00           N  
ATOM    903  H   VAL    60      38.334  47.619  63.102  1.00  0.00           H  
ATOM    904  CA  VAL    60      38.889  45.871  64.319  1.00  0.00           C  
ATOM    905  HA  VAL    60      38.588  46.027  65.352  1.00  0.00           H  
ATOM    906  CB  VAL    60      37.730  45.080  63.556  1.00  0.00           C  
ATOM    907  HB  VAL    60      37.569  44.173  64.135  1.00  0.00           H  
ATOM    908  CG1 VAL    60      36.428  45.951  63.434  1.00  0.00           C  
ATOM    909 HG11 VAL    60      36.534  46.862  62.849  1.00  0.00           H  
ATOM    910 HG12 VAL    60      35.769  45.213  62.981  1.00  0.00           H  
ATOM    911 HG13 VAL    60      36.022  46.302  64.380  1.00  0.00           H  
ATOM    912  CG2 VAL    60      38.224  44.619  62.143  1.00  0.00           C  
ATOM    913 HG21 VAL    60      39.140  44.032  62.150  1.00  0.00           H  
ATOM    914 HG22 VAL    60      37.520  43.907  61.719  1.00  0.00           H  
ATOM    915 HG23 VAL    60      38.436  45.457  61.482  1.00  0.00           H  
ATOM    916  C   VAL    60      40.181  45.058  64.271  1.00  0.00           C  
ATOM    917  O   VAL    60      40.226  44.059  65.004  1.00  0.00           O  
ATOM    918  N   PHE    61      41.227  45.502  63.592  1.00  0.00           N  
ATOM    919  H   PHE    61      41.210  46.190  62.851  1.00  0.00           H  
ATOM    920  CA  PHE    61      42.483  44.771  63.543  1.00  0.00           C  
ATOM    921  HA  PHE    61      42.459  43.841  64.107  1.00  0.00           H  
ATOM    922  CB  PHE    61      42.836  44.545  62.073  1.00  0.00           C  
ATOM    923  HB2 PHE    61      43.013  45.549  61.691  1.00  0.00           H  
ATOM    924  HB3 PHE    61      43.741  43.941  62.069  1.00  0.00           H  
ATOM    925  CG  PHE    61      41.748  43.959  61.153  1.00  0.00           C  
ATOM    926  CD1 PHE    61      41.163  44.641  60.079  1.00  0.00           C  
ATOM    927  HD1 PHE    61      41.363  45.693  59.912  1.00  0.00           H  
ATOM    928  CE1 PHE    61      40.410  44.011  59.146  1.00  0.00           C  
ATOM    929  HE1 PHE    61      40.098  44.589  58.284  1.00  0.00           H  
ATOM    930  CZ  PHE    61      40.259  42.595  59.244  1.00  0.00           C  
ATOM    931  HZ  PHE    61      39.803  42.029  58.441  1.00  0.00           H  
ATOM    932  CE2 PHE    61      40.813  41.873  60.308  1.00  0.00           C  
ATOM    933  HE2 PHE    61      40.723  40.799  60.414  1.00  0.00           H  
ATOM    934  CD2 PHE    61      41.606  42.558  61.226  1.00  0.00           C  
ATOM    935  HD2 PHE    61      41.903  41.991  62.101  1.00  0.00           H  
ATOM    936  C   PHE    61      43.655  45.554  64.221  1.00  0.00           C  
ATOM    937  O   PHE    61      44.828  45.244  64.010  1.00  0.00           O  
ATOM    938  N   PHE    62      43.392  46.754  64.879  1.00  0.00           N  
ATOM    939  H   PHE    62      42.471  47.164  64.806  1.00  0.00           H  
ATOM    940  CA  PHE    62      44.470  47.534  65.489  1.00  0.00           C  
ATOM    941  HA  PHE    62      45.403  46.977  65.527  1.00  0.00           H  
ATOM    942  CB  PHE    62      44.674  48.785  64.686  1.00  0.00           C  
ATOM    943  HB2 PHE    62      43.756  49.366  64.625  1.00  0.00           H  
ATOM    944  HB3 PHE    62      45.380  49.432  65.203  1.00  0.00           H  
ATOM    945  CG  PHE    62      45.261  48.590  63.287  1.00  0.00           C  
ATOM    946  CD1 PHE    62      46.589  48.253  63.195  1.00  0.00           C  
ATOM    947  HD1 PHE    62      47.142  48.239  64.126  1.00  0.00           H  
ATOM    948  CE1 PHE    62      47.194  48.210  61.964  1.00  0.00           C  
ATOM    949  HE1 PHE    62      48.249  47.992  61.844  1.00  0.00           H  
ATOM    950  CZ  PHE    62      46.608  48.412  60.775  1.00  0.00           C  
ATOM    951  HZ  PHE    62      47.038  48.308  59.787  1.00  0.00           H  
ATOM    952  CE2 PHE    62      45.239  48.668  60.887  1.00  0.00           C  
ATOM    953  HE2 PHE    62      44.742  48.965  59.971  1.00  0.00           H  
ATOM    954  CD2 PHE    62      44.528  48.809  62.094  1.00  0.00           C  
ATOM    955  HD2 PHE    62      43.513  49.174  61.993  1.00  0.00           H  
ATOM    956  C   PHE    62      44.095  47.837  66.928  1.00  0.00           C  
ATOM    957  O   PHE    62      45.020  48.066  67.682  1.00  0.00           O  
ATOM    958  N   ALA    63      42.837  47.716  67.384  1.00  0.00           N  
ATOM    959  H   ALA    63      42.062  47.158  67.052  1.00  0.00           H  
ATOM    960  CA  ALA    63      42.532  48.208  68.744  1.00  0.00           C  
ATOM    961  HA  ALA    63      43.019  49.168  68.895  1.00  0.00           H  
ATOM    962  CB  ALA    63      41.061  48.334  68.714  1.00  0.00           C  
ATOM    963  HB1 ALA    63      40.593  47.389  68.447  1.00  0.00           H  
ATOM    964  HB2 ALA    63      40.836  48.599  69.745  1.00  0.00           H  
ATOM    965  HB3 ALA    63      40.720  49.098  68.018  1.00  0.00           H  
ATOM    966  C   ALA    63      42.958  47.215  69.838  1.00  0.00           C  
ATOM    967  O   ALA    63      43.005  46.002  69.662  1.00  0.00           O  
ATOM    968  N   GLU    64      43.074  47.746  71.090  1.00  0.00           N  
ATOM    969  H   GLU    64      42.649  48.632  71.327  1.00  0.00           H  
ATOM    970  CA  GLU    64      43.556  47.037  72.245  1.00  0.00           C  
ATOM    971  HA  GLU    64      44.147  46.201  71.878  1.00  0.00           H  
ATOM    972  CB  GLU    64      44.397  48.032  73.142  1.00  0.00           C  
ATOM    973  HB2 GLU    64      43.747  48.841  73.467  1.00  0.00           H  
ATOM    974  HB3 GLU    64      44.520  47.553  74.111  1.00  0.00           H  
ATOM    975  CG  GLU    64      45.726  48.526  72.612  1.00  0.00           C  
ATOM    976  HG2 GLU    64      45.587  49.045  71.665  1.00  0.00           H  
ATOM    977  HG3 GLU    64      46.126  49.288  73.278  1.00  0.00           H  
ATOM    978  CD  GLU    64      46.623  47.352  72.565  1.00  0.00           C  
ATOM    979  OE1 GLU    64      47.018  46.958  71.455  1.00  0.00           O  
ATOM    980  OE2 GLU    64      46.964  46.797  73.627  1.00  0.00           O  
ATOM    981  C   GLU    64      42.455  46.317  73.015  1.00  0.00           C  
ATOM    982  O   GLU    64      42.776  45.816  74.086  1.00  0.00           O  
ATOM    983  N   ASP    65      41.215  46.271  72.475  1.00  0.00           N  
ATOM    984  H   ASP    65      40.935  46.675  71.592  1.00  0.00           H  
ATOM    985  CA  ASP    65      40.053  45.772  73.178  1.00  0.00           C  
ATOM    986  HA  ASP    65      40.194  44.755  73.534  1.00  0.00           H  
ATOM    987  CB  ASP    65      39.646  46.684  74.330  1.00  0.00           C  
ATOM    988  HB2 ASP    65      38.842  46.273  74.936  1.00  0.00           H  
ATOM    989  HB3 ASP    65      40.458  46.758  75.051  1.00  0.00           H  
ATOM    990  CG  ASP    65      39.169  48.066  73.900  1.00  0.00           C  
ATOM    991  OD1 ASP    65      40.035  48.970  73.755  1.00  0.00           O  
ATOM    992  OD2 ASP    65      37.933  48.366  73.966  1.00  0.00           O  
ATOM    993  C   ASP    65      38.892  45.729  72.115  1.00  0.00           C  
ATOM    994  O   ASP    65      39.073  46.038  70.931  1.00  0.00           O  
ATOM    995  N   VAL    66      37.632  45.424  72.619  1.00  0.00           N  
ATOM    996  H   VAL    66      37.540  45.281  73.616  1.00  0.00           H  
ATOM    997  CA  VAL    66      36.489  45.319  71.744  1.00  0.00           C  
ATOM    998  HA  VAL    66      36.773  45.742  70.783  1.00  0.00           H  
ATOM    999  CB  VAL    66      36.182  43.826  71.548  1.00  0.00           C  
ATOM   1000  HB  VAL    66      36.410  43.266  72.453  1.00  0.00           H  
ATOM   1001  CG1 VAL    66      34.706  43.535  71.200  1.00  0.00           C  
ATOM   1002 HG11 VAL    66      34.087  43.958  71.988  1.00  0.00           H  
ATOM   1003 HG12 VAL    66      34.444  44.053  70.280  1.00  0.00           H  
ATOM   1004 HG13 VAL    66      34.481  42.473  71.121  1.00  0.00           H  
ATOM   1005  CG2 VAL    66      37.098  43.202  70.535  1.00  0.00           C  
ATOM   1006 HG21 VAL    66      37.030  42.117  70.481  1.00  0.00           H  
ATOM   1007 HG22 VAL    66      36.902  43.496  69.506  1.00  0.00           H  
ATOM   1008 HG23 VAL    66      38.161  43.403  70.653  1.00  0.00           H  
ATOM   1009  C   VAL    66      35.366  46.116  72.488  1.00  0.00           C  
ATOM   1010  O   VAL    66      34.963  45.733  73.617  1.00  0.00           O  
ATOM   1011  N   GLY    67      34.812  47.133  71.790  1.00  0.00           N  
ATOM   1012  H   GLY    67      35.264  47.507  70.967  1.00  0.00           H  
ATOM   1013  CA  GLY    67      33.534  47.830  72.184  1.00  0.00           C  
ATOM   1014  HA2 GLY    67      33.423  47.998  73.253  1.00  0.00           H  
ATOM   1015  HA3 GLY    67      33.483  48.857  71.828  1.00  0.00           H  
ATOM   1016  C   GLY    67      32.324  47.126  71.597  1.00  0.00           C  
ATOM   1017  O   GLY    67      32.412  45.980  71.239  1.00  0.00           O  
ATOM   1018  N   SER    68      31.199  47.855  71.501  1.00  0.00           N  
ATOM   1019  H   SER    68      31.161  48.815  71.816  1.00  0.00           H  
ATOM   1020  CA  SER    68      29.910  47.238  71.177  1.00  0.00           C  
ATOM   1021  HA  SER    68      29.725  46.321  71.732  1.00  0.00           H  
ATOM   1022  CB  SER    68      28.855  48.237  71.423  1.00  0.00           C  
ATOM   1023  HB2 SER    68      27.862  47.869  71.175  1.00  0.00           H  
ATOM   1024  HB3 SER    68      28.738  48.590  72.444  1.00  0.00           H  
ATOM   1025  OG  SER    68      28.986  49.380  70.565  1.00  0.00           O  
ATOM   1026  HG  SER    68      29.704  49.886  70.975  1.00  0.00           H  
ATOM   1027  C   SER    68      29.829  46.880  69.667  1.00  0.00           C  
ATOM   1028  O   SER    68      30.518  47.428  68.836  1.00  0.00           O  
ATOM   1029  N   ASN    69      28.953  45.886  69.332  1.00  0.00           N  
ATOM   1030  H   ASN    69      28.431  45.373  70.030  1.00  0.00           H  
ATOM   1031  CA  ASN    69      28.878  45.397  67.981  1.00  0.00           C  
ATOM   1032  HA  ASN    69      29.833  45.424  67.460  1.00  0.00           H  
ATOM   1033  CB  ASN    69      28.130  44.071  67.845  1.00  0.00           C  
ATOM   1034  HB2 ASN    69      28.628  43.313  68.446  1.00  0.00           H  
ATOM   1035  HB3 ASN    69      27.075  44.203  68.075  1.00  0.00           H  
ATOM   1036  CG  ASN    69      28.175  43.437  66.398  1.00  0.00           C  
ATOM   1037  OD1 ASN    69      28.178  44.113  65.301  1.00  0.00           O  
ATOM   1038  ND2 ASN    69      28.425  42.129  66.322  1.00  0.00           N  
ATOM   1039 HD21 ASN    69      28.561  41.772  65.386  1.00  0.00           H  
ATOM   1040 HD22 ASN    69      28.417  41.561  67.158  1.00  0.00           H  
ATOM   1041  C   ASN    69      28.051  46.486  67.234  1.00  0.00           C  
ATOM   1042  O   ASN    69      26.827  46.634  67.512  1.00  0.00           O  
ATOM   1043  N   LYS    70      28.650  47.328  66.339  1.00  0.00           N  
ATOM   1044  H   LYS    70      29.658  47.246  66.327  1.00  0.00           H  
ATOM   1045  CA  LYS    70      28.008  48.539  65.690  1.00  0.00           C  
ATOM   1046  HA  LYS    70      27.208  48.800  66.379  1.00  0.00           H  
ATOM   1047  CB  LYS    70      28.897  49.750  65.651  1.00  0.00           C  
ATOM   1048  HB2 LYS    70      29.720  49.739  64.940  1.00  0.00           H  
ATOM   1049  HB3 LYS    70      28.341  50.633  65.345  1.00  0.00           H  
ATOM   1050  CG  LYS    70      29.647  50.037  66.951  1.00  0.00           C  
ATOM   1051  HG2 LYS    70      28.783  49.842  67.583  1.00  0.00           H  
ATOM   1052  HG3 LYS    70      30.435  49.310  67.140  1.00  0.00           H  
ATOM   1053  CD  LYS    70      30.168  51.520  67.047  1.00  0.00           C  
ATOM   1054  HD2 LYS    70      30.747  51.699  66.143  1.00  0.00           H  
ATOM   1055  HD3 LYS    70      29.338  52.223  67.068  1.00  0.00           H  
ATOM   1056  CE  LYS    70      30.918  51.739  68.402  1.00  0.00           C  
ATOM   1057  HE2 LYS    70      30.252  51.712  69.261  1.00  0.00           H  
ATOM   1058  HE3 LYS    70      31.612  50.916  68.554  1.00  0.00           H  
ATOM   1059  NZ  LYS    70      31.629  53.050  68.372  1.00  0.00           N  
ATOM   1060  HZ1 LYS    70      32.453  53.039  67.745  1.00  0.00           H  
ATOM   1061  HZ2 LYS    70      31.008  53.816  68.053  1.00  0.00           H  
ATOM   1062  HZ3 LYS    70      31.819  53.384  69.334  1.00  0.00           H  
ATOM   1063  C   LYS    70      27.241  48.061  64.425  1.00  0.00           C  
ATOM   1064  O   LYS    70      26.595  48.896  63.806  1.00  0.00           O  
ATOM   1065  N   GLY    71      27.112  46.716  64.117  1.00  0.00           N  
ATOM   1066  H   GLY    71      27.730  46.059  64.573  1.00  0.00           H  
ATOM   1067  CA  GLY    71      26.473  46.327  62.881  1.00  0.00           C  
ATOM   1068  HA2 GLY    71      26.245  45.281  63.074  1.00  0.00           H  
ATOM   1069  HA3 GLY    71      25.532  46.863  62.774  1.00  0.00           H  
ATOM   1070  C   GLY    71      27.288  46.560  61.673  1.00  0.00           C  
ATOM   1071  O   GLY    71      28.210  47.337  61.618  1.00  0.00           O  
ATOM   1072  N   ALA    72      26.858  45.930  60.531  1.00  0.00           N  
ATOM   1073  H   ALA    72      26.019  45.366  60.522  1.00  0.00           H  
ATOM   1074  CA  ALA    72      27.784  45.820  59.449  1.00  0.00           C  
ATOM   1075  HA  ALA    72      28.789  45.748  59.859  1.00  0.00           H  
ATOM   1076  CB  ALA    72      27.464  44.489  58.622  1.00  0.00           C  
ATOM   1077  HB1 ALA    72      27.745  43.558  59.110  1.00  0.00           H  
ATOM   1078  HB2 ALA    72      26.464  44.406  58.200  1.00  0.00           H  
ATOM   1079  HB3 ALA    72      28.152  44.524  57.779  1.00  0.00           H  
ATOM   1080  C   ALA    72      27.795  47.121  58.697  1.00  0.00           C  
ATOM   1081  O   ALA    72      28.730  47.441  57.926  1.00  0.00           O  
ATOM   1082  N   ILE    73      26.685  47.990  58.812  1.00  0.00           N  
ATOM   1083  H   ILE    73      25.926  47.730  59.428  1.00  0.00           H  
ATOM   1084  CA  ILE    73      26.781  49.365  58.214  1.00  0.00           C  
ATOM   1085  HA  ILE    73      26.844  49.144  57.151  1.00  0.00           H  
ATOM   1086  CB  ILE    73      25.481  50.083  58.471  1.00  0.00           C  
ATOM   1087  HB  ILE    73      25.290  50.094  59.543  1.00  0.00           H  
ATOM   1088  CG2 ILE    73      25.537  51.477  58.011  1.00  0.00           C  
ATOM   1089 HG21 ILE    73      24.649  52.081  58.188  1.00  0.00           H  
ATOM   1090 HG22 ILE    73      26.257  52.055  58.586  1.00  0.00           H  
ATOM   1091 HG23 ILE    73      25.880  51.626  56.989  1.00  0.00           H  
ATOM   1092  CG1 ILE    73      24.387  49.263  57.883  1.00  0.00           C  
ATOM   1093 HG12 ILE    73      24.435  49.276  56.796  1.00  0.00           H  
ATOM   1094 HG13 ILE    73      24.469  48.241  58.249  1.00  0.00           H  
ATOM   1095  CD1 ILE    73      22.939  49.681  58.306  1.00  0.00           C  
ATOM   1096 HD11 ILE    73      22.794  50.700  57.953  1.00  0.00           H  
ATOM   1097 HD12 ILE    73      22.076  49.205  57.846  1.00  0.00           H  
ATOM   1098 HD13 ILE    73      22.761  49.905  59.356  1.00  0.00           H  
ATOM   1099  C   ILE    73      27.948  50.222  58.753  1.00  0.00           C  
ATOM   1100  O   ILE    73      28.629  50.869  57.996  1.00  0.00           O  
ATOM   1101  N   ILE    74      28.368  49.962  59.989  1.00  0.00           N  
ATOM   1102  H   ILE    74      27.865  49.328  60.596  1.00  0.00           H  
ATOM   1103  CA  ILE    74      29.628  50.490  60.482  1.00  0.00           C  
ATOM   1104  HA  ILE    74      29.837  51.430  59.976  1.00  0.00           H  
ATOM   1105  CB  ILE    74      29.584  50.810  61.966  1.00  0.00           C  
ATOM   1106  HB  ILE    74      29.248  49.912  62.480  1.00  0.00           H  
ATOM   1107  CG2 ILE    74      30.980  51.214  62.460  1.00  0.00           C  
ATOM   1108 HG21 ILE    74      31.736  50.455  62.268  1.00  0.00           H  
ATOM   1109 HG22 ILE    74      31.302  52.122  61.954  1.00  0.00           H  
ATOM   1110 HG23 ILE    74      30.858  51.387  63.528  1.00  0.00           H  
ATOM   1111  CG1 ILE    74      28.581  51.902  62.291  1.00  0.00           C  
ATOM   1112 HG12 ILE    74      27.597  51.491  62.075  1.00  0.00           H  
ATOM   1113 HG13 ILE    74      28.603  52.093  63.362  1.00  0.00           H  
ATOM   1114  CD1 ILE    74      28.840  53.257  61.605  1.00  0.00           C  
ATOM   1115 HD11 ILE    74      28.145  54.013  61.965  1.00  0.00           H  
ATOM   1116 HD12 ILE    74      29.813  53.713  61.772  1.00  0.00           H  
ATOM   1117 HD13 ILE    74      28.637  53.105  60.547  1.00  0.00           H  
ATOM   1118  C   ILE    74      30.800  49.587  60.179  1.00  0.00           C  
ATOM   1119  O   ILE    74      31.878  50.117  59.922  1.00  0.00           O  
ATOM   1120  N   GLY    75      30.637  48.282  59.921  1.00  0.00           N  
ATOM   1121  H   GLY    75      29.674  47.999  60.048  1.00  0.00           H  
ATOM   1122  CA  GLY    75      31.675  47.317  59.588  1.00  0.00           C  
ATOM   1123  HA2 GLY    75      31.343  46.358  59.979  1.00  0.00           H  
ATOM   1124  HA3 GLY    75      31.808  47.250  58.511  1.00  0.00           H  
ATOM   1125  C   GLY    75      32.986  47.537  60.333  1.00  0.00           C  
ATOM   1126  O   GLY    75      32.986  47.381  61.565  1.00  0.00           O  
ATOM   1127  N   LEU    76      34.042  47.788  59.598  1.00  0.00           N  
ATOM   1128  H   LEU    76      33.993  47.860  58.590  1.00  0.00           H  
ATOM   1129  CA  LEU    76      35.383  47.729  60.130  1.00  0.00           C  
ATOM   1130  HA  LEU    76      35.409  46.863  60.787  1.00  0.00           H  
ATOM   1131  CB  LEU    76      36.520  47.484  59.074  1.00  0.00           C  
ATOM   1132  HB2 LEU    76      36.707  48.354  58.448  1.00  0.00           H  
ATOM   1133  HB3 LEU    76      37.439  47.398  59.651  1.00  0.00           H  
ATOM   1134  CG  LEU    76      36.300  46.268  58.160  1.00  0.00           C  
ATOM   1135  HG  LEU    76      35.263  46.225  57.835  1.00  0.00           H  
ATOM   1136  CD1 LEU    76      37.150  46.222  56.870  1.00  0.00           C  
ATOM   1137 HD11 LEU    76      36.713  45.504  56.180  1.00  0.00           H  
ATOM   1138 HD12 LEU    76      37.365  47.226  56.509  1.00  0.00           H  
ATOM   1139 HD13 LEU    76      38.074  45.781  57.237  1.00  0.00           H  
ATOM   1140  CD2 LEU    76      36.467  45.010  58.973  1.00  0.00           C  
ATOM   1141 HD21 LEU    76      37.530  44.956  59.198  1.00  0.00           H  
ATOM   1142 HD22 LEU    76      35.837  45.011  59.861  1.00  0.00           H  
ATOM   1143 HD23 LEU    76      36.175  44.128  58.408  1.00  0.00           H  
ATOM   1144  C   LEU    76      35.809  49.006  60.890  1.00  0.00           C  
ATOM   1145  O   LEU    76      36.810  48.933  61.580  1.00  0.00           O  
ATOM   1146  N   MET    77      35.079  50.158  60.606  1.00  0.00           N  
ATOM   1147  H   MET    77      34.173  49.990  60.189  1.00  0.00           H  
ATOM   1148  CA  MET    77      35.390  51.487  61.091  1.00  0.00           C  
ATOM   1149  HA  MET    77      36.467  51.546  61.229  1.00  0.00           H  
ATOM   1150  CB  MET    77      34.991  52.471  60.081  1.00  0.00           C  
ATOM   1151  HB2 MET    77      35.200  52.154  59.061  1.00  0.00           H  
ATOM   1152  HB3 MET    77      33.918  52.650  60.077  1.00  0.00           H  
ATOM   1153  CG  MET    77      35.529  53.878  60.382  1.00  0.00           C  
ATOM   1154  HG2 MET    77      35.253  54.174  61.391  1.00  0.00           H  
ATOM   1155  HG3 MET    77      36.612  53.891  60.487  1.00  0.00           H  
ATOM   1156  SD  MET    77      35.103  55.114  59.249  1.00  0.00           S  
ATOM   1157  CE  MET    77      33.458  55.423  59.768  1.00  0.00           C  
ATOM   1158  HE1 MET    77      32.803  54.748  59.222  1.00  0.00           H  
ATOM   1159  HE2 MET    77      33.216  55.043  60.758  1.00  0.00           H  
ATOM   1160  HE3 MET    77      33.194  56.427  59.444  1.00  0.00           H  
ATOM   1161  C   MET    77      34.689  51.704  62.437  1.00  0.00           C  
ATOM   1162  O   MET    77      33.740  52.473  62.560  1.00  0.00           O  
ATOM   1163  N   VAL    78      35.036  50.886  63.398  1.00  0.00           N  
ATOM   1164  H   VAL    78      35.458  49.984  63.223  1.00  0.00           H  
ATOM   1165  CA  VAL    78      34.318  50.894  64.680  1.00  0.00           C  
ATOM   1166  HA  VAL    78      33.236  50.949  64.583  1.00  0.00           H  
ATOM   1167  CB  VAL    78      34.467  49.570  65.346  1.00  0.00           C  
ATOM   1168  HB  VAL    78      33.726  49.620  66.142  1.00  0.00           H  
ATOM   1169  CG1 VAL    78      33.902  48.345  64.493  1.00  0.00           C  
ATOM   1170 HG11 VAL    78      32.934  48.628  64.083  1.00  0.00           H  
ATOM   1171 HG12 VAL    78      34.599  48.148  63.681  1.00  0.00           H  
ATOM   1172 HG13 VAL    78      33.767  47.523  65.194  1.00  0.00           H  
ATOM   1173  CG2 VAL    78      35.894  49.131  65.711  1.00  0.00           C  
ATOM   1174 HG21 VAL    78      35.904  48.233  66.326  1.00  0.00           H  
ATOM   1175 HG22 VAL    78      36.342  48.893  64.748  1.00  0.00           H  
ATOM   1176 HG23 VAL    78      36.498  49.913  66.167  1.00  0.00           H  
ATOM   1177  C   VAL    78      34.908  52.008  65.462  1.00  0.00           C  
ATOM   1178  O   VAL    78      34.598  52.175  66.617  1.00  0.00           O  
ATOM   1179  N   GLY    79      35.852  52.820  64.874  1.00  0.00           N  
ATOM   1180  H   GLY    79      35.983  52.803  63.872  1.00  0.00           H  
ATOM   1181  CA  GLY    79      36.224  54.089  65.536  1.00  0.00           C  
ATOM   1182  HA2 GLY    79      35.417  54.426  66.183  1.00  0.00           H  
ATOM   1183  HA3 GLY    79      37.088  53.868  66.159  1.00  0.00           H  
ATOM   1184  C   GLY    79      36.663  55.144  64.514  1.00  0.00           C  
ATOM   1185  O   GLY    79      36.757  54.902  63.370  1.00  0.00           O  
ATOM   1186  N   GLY    80      36.795  56.409  64.834  1.00  0.00           N  
ATOM   1187  H   GLY    80      36.910  56.704  65.794  1.00  0.00           H  
ATOM   1188  CA  GLY    80      36.955  57.424  63.784  1.00  0.00           C  
ATOM   1189  HA2 GLY    80      37.263  58.285  64.374  1.00  0.00           H  
ATOM   1190  HA3 GLY    80      37.682  57.088  63.048  1.00  0.00           H  
ATOM   1191  C   GLY    80      35.672  57.790  63.060  1.00  0.00           C  
ATOM   1192  O   GLY    80      34.593  57.511  63.557  1.00  0.00           O  
ATOM   1193  N   VAL    81      35.791  58.471  61.905  1.00  0.00           N  
ATOM   1194  H   VAL    81      36.722  58.435  61.512  1.00  0.00           H  
ATOM   1195  CA  VAL    81      34.825  59.317  61.193  1.00  0.00           C  
ATOM   1196  HA  VAL    81      33.991  58.658  60.960  1.00  0.00           H  
ATOM   1197  CB  VAL    81      34.272  60.403  62.128  1.00  0.00           C  
ATOM   1198  HB  VAL    81      33.918  59.940  63.047  1.00  0.00           H  
ATOM   1199  CG1 VAL    81      35.391  61.342  62.605  1.00  0.00           C  
ATOM   1200 HG11 VAL    81      36.337  60.820  62.737  1.00  0.00           H  
ATOM   1201 HG12 VAL    81      35.472  62.095  61.824  1.00  0.00           H  
ATOM   1202 HG13 VAL    81      35.055  61.868  63.497  1.00  0.00           H  
ATOM   1203  CG2 VAL    81      33.010  61.109  61.717  1.00  0.00           C  
ATOM   1204 HG21 VAL    81      32.417  61.468  62.556  1.00  0.00           H  
ATOM   1205 HG22 VAL    81      33.313  61.889  61.020  1.00  0.00           H  
ATOM   1206 HG23 VAL    81      32.261  60.520  61.192  1.00  0.00           H  
ATOM   1207  C   VAL    81      35.373  59.765  59.846  1.00  0.00           C  
ATOM   1208  O   VAL    81      36.570  59.537  59.506  1.00  0.00           O  
ATOM   1209  N   VAL    82      34.462  60.303  58.915  1.00  0.00           N  
ATOM   1210  H   VAL    82      33.482  60.099  59.053  1.00  0.00           H  
ATOM   1211  CA  VAL    82      34.700  60.841  57.534  1.00  0.00           C  
ATOM   1212  HA  VAL    82      35.774  60.833  57.363  1.00  0.00           H  
ATOM   1213  CB  VAL    82      33.937  60.005  56.432  1.00  0.00           C  
ATOM   1214  HB  VAL    82      32.860  60.160  56.410  1.00  0.00           H  
ATOM   1215  CG1 VAL    82      34.446  60.279  55.039  1.00  0.00           C  
ATOM   1216 HG11 VAL    82      33.714  59.891  54.334  1.00  0.00           H  
ATOM   1217 HG12 VAL    82      34.481  61.342  54.807  1.00  0.00           H  
ATOM   1218 HG13 VAL    82      35.372  59.738  54.856  1.00  0.00           H  
ATOM   1219  CG2 VAL    82      34.105  58.453  56.771  1.00  0.00           C  
ATOM   1220 HG21 VAL    82      33.630  58.041  57.659  1.00  0.00           H  
ATOM   1221 HG22 VAL    82      33.835  57.843  55.912  1.00  0.00           H  
ATOM   1222 HG23 VAL    82      35.166  58.287  56.948  1.00  0.00           H  
ATOM   1223  C   VAL    82      34.190  62.271  57.528  1.00  0.00           C  
ATOM   1224  O   VAL    82      33.059  62.610  57.927  1.00  0.00           O  
ATOM   1225  N   ILE    83      35.092  63.244  57.219  1.00  0.00           N  
ATOM   1226  H   ILE    83      36.051  62.928  57.170  1.00  0.00           H  
ATOM   1227  CA  ILE    83      34.984  64.637  57.698  1.00  0.00           C  
ATOM   1228  HA  ILE    83      34.014  64.768  58.173  1.00  0.00           H  
ATOM   1229  CB  ILE    83      36.015  64.995  58.793  1.00  0.00           C  
ATOM   1230  HB  ILE    83      35.707  65.989  59.111  1.00  0.00           H  
ATOM   1231  CG2 ILE    83      35.899  63.970  59.914  1.00  0.00           C  
ATOM   1232 HG21 ILE    83      35.946  64.377  60.921  1.00  0.00           H  
ATOM   1233 HG22 ILE    83      35.070  63.267  59.849  1.00  0.00           H  
ATOM   1234 HG23 ILE    83      36.668  63.200  59.878  1.00  0.00           H  
ATOM   1235  CG1 ILE    83      37.436  65.219  58.342  1.00  0.00           C  
ATOM   1236 HG12 ILE    83      37.814  64.227  58.104  1.00  0.00           H  
ATOM   1237 HG13 ILE    83      37.512  65.804  57.428  1.00  0.00           H  
ATOM   1238  CD1 ILE    83      38.519  65.779  59.343  1.00  0.00           C  
ATOM   1239 HD11 ILE    83      38.460  65.263  60.299  1.00  0.00           H  
ATOM   1240 HD12 ILE    83      39.496  65.590  58.902  1.00  0.00           H  
ATOM   1241 HD13 ILE    83      38.535  66.848  59.549  1.00  0.00           H  
ATOM   1242  C   ILE    83      35.100  65.614  56.519  1.00  0.00           C  
ATOM   1243  O   ILE    83      35.451  65.194  55.404  1.00  0.00           O  
ATOM   1244  N   ALA    84      34.825  66.957  56.765  1.00  0.00           N  
ATOM   1245  H   ALA    84      34.598  67.216  57.715  1.00  0.00           H  
ATOM   1246  CA  ALA    84      34.920  68.007  55.763  1.00  0.00           C  
ATOM   1247  HA  ALA    84      35.261  67.564  54.830  1.00  0.00           H  
ATOM   1248  CB  ALA    84      33.475  68.403  55.425  1.00  0.00           C  
ATOM   1249  HB1 ALA    84      33.552  69.477  55.268  1.00  0.00           H  
ATOM   1250  HB2 ALA    84      33.100  67.852  54.566  1.00  0.00           H  
ATOM   1251  HB3 ALA    84      32.814  68.270  56.279  1.00  0.00           H  
ATOM   1252  C   ALA    84      35.883  69.182  56.089  1.00  0.00           C  
ATOM   1253  O   ALA    84      36.493  69.712  55.141  1.00  0.00           O  
ATOM   1254  OXT ALA    84      36.015  69.569  57.264  1.00  0.00           O  
TER    1255      ALA    84 
END   
