# Supplementary material for: Exploring Structural Insights of Aβ42 and α-Synuclein Monomers and Heterodimer: A Comparative Study Using Implicit and Explicit Solvent Simulations
Source: J Phys Chem B. 2024 May 3;128(19):4655–69. doi: 10.1021/acs.jpcb.4c00503 (PMC11103699; doi:10.1021/acs.jpcb.4c00503)
Supplement: Supplementary file 3 — jp4c00503_si_003.zip [file jp4c00503_si_003.zip › rep/9_ab42_dimer_3_STARTING.pdb]

ATOM      1  N   ASP     1      47.950  19.579  17.983  0.00  0.00
ATOM      2  H1  ASP     1      48.793  19.429  17.447  0.00  0.00
ATOM      3  H2  ASP     1      47.187  18.991  17.682  0.00  0.00
ATOM      4  H3  ASP     1      48.011  19.418  18.979  0.00  0.00
ATOM      5  CA  ASP     1      47.491  21.026  17.952  0.00  0.00
ATOM      6  HA  ASP     1      48.349  21.569  18.347  0.00  0.00
ATOM      7  CB  ASP     1      47.575  21.462  16.516  0.00  0.00
ATOM      8  HB2 ASP     1      48.511  21.148  16.054  0.00  0.00
ATOM      9  HB3 ASP     1      46.735  21.033  15.969  0.00  0.00
ATOM     10  CG  ASP     1      47.543  22.969  16.370  0.00  0.00
ATOM     11  OD1 ASP     1      48.463  23.645  16.860  0.00  0.00
ATOM     12  OD2 ASP     1      46.585  23.519  15.746  0.00  0.00
ATOM     13  C   ASP     1      46.215  21.342  18.683  0.00  0.00
ATOM     14  O   ASP     1      45.226  20.523  18.676  0.00  0.00
ATOM     15  N   ALA     2      46.274  22.459  19.406  0.00  0.00
ATOM     16  H   ALA     2      47.047  23.075  19.197  0.00  0.00
ATOM     17  CA  ALA     2      45.133  22.884  20.256  0.00  0.00
ATOM     18  HA  ALA     2      44.262  22.318  19.926  0.00  0.00
ATOM     19  CB  ALA     2      45.410  22.448  21.713  0.00  0.00
ATOM     20  HB1 ALA     2      44.588  22.712  22.379  0.00  0.00
ATOM     21  HB2 ALA     2      45.510  21.363  21.672  0.00  0.00
ATOM     22  HB3 ALA     2      46.310  22.905  22.125  0.00  0.00
ATOM     23  C   ALA     2      44.942  24.363  20.286  0.00  0.00
ATOM     24  O   ALA     2      45.920  25.075  20.160  0.00  0.00
ATOM     25  N   GLU     3      43.687  24.882  20.219  0.00  0.00
ATOM     26  H   GLU     3      42.943  24.231  20.425  0.00  0.00
ATOM     27  CA  GLU     3      43.373  26.246  19.884  0.00  0.00
ATOM     28  HA  GLU     3      44.183  26.746  19.353  0.00  0.00
ATOM     29  CB  GLU     3      42.101  26.251  19.041  0.00  0.00
ATOM     30  HB2 GLU     3      41.408  25.687  19.666  0.00  0.00
ATOM     31  HB3 GLU     3      41.744  27.278  18.966  0.00  0.00
ATOM     32  CG  GLU     3      42.239  25.638  17.700  0.00  0.00
ATOM     33  HG2 GLU     3      42.850  26.332  17.121  0.00  0.00
ATOM     34  HG3 GLU     3      42.826  24.724  17.798  0.00  0.00
ATOM     35  CD  GLU     3      40.974  25.435  16.909  0.00  0.00
ATOM     36  OE1 GLU     3      40.340  26.455  16.562  0.00  0.00
ATOM     37  OE2 GLU     3      40.760  24.299  16.513  0.00  0.00
ATOM     38  C   GLU     3      43.110  27.185  21.055  0.00  0.00
ATOM     39  O   GLU     3      43.312  28.367  20.790  0.00  0.00
ATOM     40  N   PHE     4      42.708  26.706  22.242  0.00  0.00
ATOM     41  H   PHE     4      42.566  25.731  22.466  0.00  0.00
ATOM     42  CA  PHE     4      42.177  27.505  23.358  0.00  0.00
ATOM     43  HA  PHE     4      42.192  28.515  22.949  0.00  0.00
ATOM     44  CB  PHE     4      40.796  26.976  23.606  0.00  0.00
ATOM     45  HB2 PHE     4      40.959  25.965  23.979  0.00  0.00
ATOM     46  HB3 PHE     4      40.317  27.463  24.455  0.00  0.00
ATOM     47  CG  PHE     4      39.827  26.917  22.372  0.00  0.00
ATOM     48  CD1 PHE     4      39.812  28.068  21.543  0.00  0.00
ATOM     49  HD1 PHE     4      40.438  28.895  21.844  0.00  0.00
ATOM     50  CE1 PHE     4      39.132  28.088  20.351  0.00  0.00
ATOM     51  HE1 PHE     4      39.008  28.980  19.754  0.00  0.00
ATOM     52  CZ  PHE     4      38.276  27.034  20.024  0.00  0.00
ATOM     53  HZ  PHE     4      37.794  27.017  19.057  0.00  0.00
ATOM     54  CE2 PHE     4      38.329  25.865  20.880  0.00  0.00
ATOM     55  HE2 PHE     4      37.811  24.957  20.608  0.00  0.00
ATOM     56  CD2 PHE     4      39.141  25.800  21.997  0.00  0.00
ATOM     57  HD2 PHE     4      39.235  24.854  22.509  0.00  0.00
ATOM     58  C   PHE     4      42.941  27.629  24.669  0.00  0.00
ATOM     59  O   PHE     4      42.721  28.492  25.463  0.00  0.00
ATOM     60  N   ARG     5      43.855  26.691  24.829  0.00  0.00
ATOM     61  H   ARG     5      43.738  25.855  24.276  0.00  0.00
ATOM     62  CA  ARG     5      44.704  26.609  25.990  0.00  0.00
ATOM     63  HA  ARG     5      44.075  26.533  26.877  0.00  0.00
ATOM     64  CB  ARG     5      45.592  25.367  25.854  0.00  0.00
ATOM     65  HB2 ARG     5      46.457  25.544  25.214  0.00  0.00
ATOM     66  HB3 ARG     5      46.130  25.092  26.761  0.00  0.00
ATOM     67  CG  ARG     5      44.917  24.097  25.305  0.00  0.00
ATOM     68  HG2 ARG     5      43.970  23.921  25.816  0.00  0.00
ATOM     69  HG3 ARG     5      44.696  24.275  24.253  0.00  0.00
ATOM     70  CD  ARG     5      45.789  22.805  25.426  0.00  0.00
ATOM     71  HD2 ARG     5      46.686  22.836  24.808  0.00  0.00
ATOM     72  HD3 ARG     5      46.152  22.694  26.448  0.00  0.00
ATOM     73  NE  ARG     5      44.991  21.648  25.128  0.00  0.00
ATOM     74  HE  ARG     5      43.998  21.833  25.101  0.00  0.00
ATOM     75  CZ  ARG     5      45.307  20.358  24.862  0.00  0.00
ATOM     76  NH1 ARG     5      46.570  19.949  24.782  0.00  0.00
ATOM     77 1HH1 ARG     5      47.333  20.610  24.813  0.00  0.00
ATOM     78 2HH1 ARG     5      46.767  18.961  24.717  0.00  0.00
ATOM     79  NH2 ARG     5      44.335  19.505  24.693  0.00  0.00
ATOM     80 1HH2 ARG     5      43.387  19.847  24.760  0.00  0.00
ATOM     81 2HH2 ARG     5      44.644  18.574  24.453  0.00  0.00
ATOM     82  C   ARG     5      45.637  27.759  26.276  0.00  0.00
ATOM     83  O   ARG     5      45.952  28.584  25.376  0.00  0.00
ATOM     84  N   HID     6      45.954  27.963  27.510  0.00  0.00
ATOM     85  H   HID     6      45.670  27.314  28.231  0.00  0.00
ATOM     86  CA  HID     6      46.834  29.071  27.879  0.00  0.00
ATOM     87  HA  HID     6      47.702  29.159  27.225  0.00  0.00
ATOM     88  CB  HID     6      46.190  30.506  27.688  0.00  0.00
ATOM     89  HB2 HID     6      46.804  31.251  28.194  0.00  0.00
ATOM     90  HB3 HID     6      45.938  30.767  26.660  0.00  0.00
ATOM     91  CG  HID     6      44.847  30.618  28.325  0.00  0.00
ATOM     92  ND1 HID     6      43.655  30.200  27.745  0.00  0.00
ATOM     93  HD1 HID     6      43.593  29.641  26.907  0.00  0.00
ATOM     94  CE1 HID     6      42.648  30.434  28.583  0.00  0.00
ATOM     95  HE1 HID     6      41.638  30.100  28.397  0.00  0.00
ATOM     96  NE2 HID     6      43.135  30.970  29.694  0.00  0.00
ATOM     97  CD2 HID     6      44.537  31.119  29.575  0.00  0.00
ATOM     98  HD2 HID     6      45.261  31.526  30.265  0.00  0.00
ATOM     99  C   HID     6      47.388  28.844  29.285  0.00  0.00
ATOM    100  O   HID     6      46.755  28.105  30.046  0.00  0.00
ATOM    101  N   ASP     7      48.598  29.447  29.641  0.00  0.00
ATOM    102  H   ASP     7      49.040  30.070  28.980  0.00  0.00
ATOM    103  CA  ASP     7      49.335  29.347  30.946  0.00  0.00
ATOM    104  HA  ASP     7      48.717  28.736  31.604  0.00  0.00
ATOM    105  CB  ASP     7      50.708  28.740  30.817  0.00  0.00
ATOM    106  HB2 ASP     7      50.539  27.673  30.676  0.00  0.00
ATOM    107  HB3 ASP     7      51.312  29.152  30.008  0.00  0.00
ATOM    108  CG  ASP     7      51.518  28.946  32.074  0.00  0.00
ATOM    109  OD1 ASP     7      52.164  29.986  32.191  0.00  0.00
ATOM    110  OD2 ASP     7      51.398  28.118  33.058  0.00  0.00
ATOM    111  C   ASP     7      49.347  30.655  31.715  0.00  0.00
ATOM    112  O   ASP     7      49.462  30.780  32.934  0.00  0.00
ATOM    113  N   SER     8      49.101  31.791  31.083  0.00  0.00
ATOM    114  H   SER     8      48.971  31.788  30.081  0.00  0.00
ATOM    115  CA  SER     8      48.815  33.132  31.638  0.00  0.00
ATOM    116  HA  SER     8      48.697  33.039  32.717  0.00  0.00
ATOM    117  CB  SER     8      50.024  34.127  31.440  0.00  0.00
ATOM    118  HB2 SER     8      49.768  35.128  31.786  0.00  0.00
ATOM    119  HB3 SER     8      50.827  33.655  32.007  0.00  0.00
ATOM    120  OG  SER     8      50.500  34.131  30.157  0.00  0.00
ATOM    121  HG  SER     8      51.048  33.348  30.248  0.00  0.00
ATOM    122  C   SER     8      47.588  33.757  31.030  0.00  0.00
ATOM    123  O   SER     8      47.197  33.377  29.923  0.00  0.00
ATOM    124  N   GLY     9      47.043  34.848  31.680  0.00  0.00
ATOM    125  H   GLY     9      47.634  35.119  32.453  0.00  0.00
ATOM    126  CA  GLY     9      46.038  35.728  31.183  0.00  0.00
ATOM    127  HA2 GLY     9      45.995  36.608  31.825  0.00  0.00
ATOM    128  HA3 GLY     9      46.266  35.934  30.137  0.00  0.00
ATOM    129  C   GLY     9      44.620  35.193  31.208  0.00  0.00
ATOM    130  O   GLY     9      43.717  35.737  30.553  0.00  0.00
ATOM    131  N   TYR    10      44.401  34.145  31.966  0.00  0.00
ATOM    132  H   TYR    10      45.254  33.768  32.355  0.00  0.00
ATOM    133  CA  TYR    10      43.088  33.477  32.122  0.00  0.00
ATOM    134  HA  TYR    10      42.851  33.009  31.167  0.00  0.00
ATOM    135  CB  TYR    10      43.147  32.527  33.336  0.00  0.00
ATOM    136  HB2 TYR    10      43.328  33.102  34.245  0.00  0.00
ATOM    137  HB3 TYR    10      42.227  31.944  33.370  0.00  0.00
ATOM    138  CG  TYR    10      44.245  31.535  33.308  0.00  0.00
ATOM    139  CD1 TYR    10      44.121  30.175  32.874  0.00  0.00
ATOM    140  HD1 TYR    10      43.227  29.956  32.310  0.00  0.00
ATOM    141  CE1 TYR    10      45.191  29.322  33.030  0.00  0.00
ATOM    142  HE1 TYR    10      45.173  28.290  32.712  0.00  0.00
ATOM    143  CZ  TYR    10      46.349  29.718  33.737  0.00  0.00
ATOM    144  OH  TYR    10      47.339  28.790  34.006  0.00  0.00
ATOM    145  HH  TYR    10      48.131  29.278  34.245  0.00  0.00
ATOM    146  CE2 TYR    10      46.489  31.017  34.202  0.00  0.00
ATOM    147  HE2 TYR    10      47.332  31.376  34.773  0.00  0.00
ATOM    148  CD2 TYR    10      45.465  31.981  33.960  0.00  0.00
ATOM    149  HD2 TYR    10      45.547  32.957  34.414  0.00  0.00
ATOM    150  C   TYR    10      41.881  34.371  32.230  0.00  0.00
ATOM    151  O   TYR    10      40.807  34.077  31.634  0.00  0.00
ATOM    152  N   GLU    11      41.927  35.449  33.005  0.00  0.00
ATOM    153  H   GLU    11      42.818  35.732  33.387  0.00  0.00
ATOM    154  CA  GLU    11      40.848  36.442  32.986  0.00  0.00
ATOM    155  HA  GLU    11      39.964  35.805  32.947  0.00  0.00
ATOM    156  CB  GLU    11      40.943  37.226  34.297  0.00  0.00
ATOM    157  HB2 GLU    11      40.025  37.789  34.468  0.00  0.00
ATOM    158  HB3 GLU    11      41.066  36.510  35.110  0.00  0.00
ATOM    159  CG  GLU    11      42.083  38.276  34.172  0.00  0.00
ATOM    160  HG2 GLU    11      42.930  37.851  33.633  0.00  0.00
ATOM    161  HG3 GLU    11      41.812  39.136  33.561  0.00  0.00
ATOM    162  CD  GLU    11      42.625  38.798  35.560  0.00  0.00
ATOM    163  OE1 GLU    11      43.624  38.183  36.056  0.00  0.00
ATOM    164  OE2 GLU    11      42.256  39.943  35.999  0.00  0.00
ATOM    165  C   GLU    11      40.668  37.342  31.747  0.00  0.00
ATOM    166  O   GLU    11      39.532  37.883  31.583  0.00  0.00
ATOM    167  N   VAL    12      41.646  37.521  30.888  0.00  0.00
ATOM    168  H   VAL    12      42.428  36.895  31.018  0.00  0.00
ATOM    169  CA  VAL    12      41.585  38.208  29.576  0.00  0.00
ATOM    170  HA  VAL    12      40.736  38.891  29.611  0.00  0.00
ATOM    171  CB  VAL    12      42.777  39.164  29.378  0.00  0.00
ATOM    172  HB  VAL    12      42.753  39.562  28.364  0.00  0.00
ATOM    173  CG1 VAL    12      42.746  40.444  30.243  0.00  0.00
ATOM    174 1HG1 VAL    12      41.811  40.991  30.127  0.00  0.00
ATOM    175 2HG1 VAL    12      42.975  40.242  31.290  0.00  0.00
ATOM    176 3HG1 VAL    12      43.643  41.051  30.115  0.00  0.00
ATOM    177  CG2 VAL    12      44.135  38.398  29.443  0.00  0.00
ATOM    178 1HG2 VAL    12      44.304  38.103  30.478  0.00  0.00
ATOM    179 2HG2 VAL    12      44.139  37.545  28.764  0.00  0.00
ATOM    180 3HG2 VAL    12      44.967  39.051  29.180  0.00  0.00
ATOM    181  C   VAL    12      41.512  37.323  28.361  0.00  0.00
ATOM    182  O   VAL    12      41.068  37.813  27.286  0.00  0.00
ATOM    183  N   HID    13      41.794  36.058  28.465  0.00  0.00
ATOM    184  H   HID    13      42.259  35.770  29.313  0.00  0.00
ATOM    185  CA  HID    13      41.603  35.016  27.461  0.00  0.00
ATOM    186  HA  HID    13      41.672  35.390  26.439  0.00  0.00
ATOM    187  CB  HID    13      42.626  33.844  27.666  0.00  0.00
ATOM    188  HB2 HID    13      42.849  33.719  28.726  0.00  0.00
ATOM    189  HB3 HID    13      42.170  32.919  27.314  0.00  0.00
ATOM    190  CG  HID    13      43.975  34.094  27.000  0.00  0.00
ATOM    191  ND1 HID    13      44.554  33.422  25.895  0.00  0.00
ATOM    192  HD1 HID    13      44.251  32.579  25.430  0.00  0.00
ATOM    193  CE1 HID    13      45.744  33.969  25.580  0.00  0.00
ATOM    194  HE1 HID    13      46.430  33.602  24.832  0.00  0.00
ATOM    195  NE2 HID    13      46.046  34.935  26.456  0.00  0.00
ATOM    196  CD2 HID    13      44.948  34.976  27.372  0.00  0.00
ATOM    197  HD2 HID    13      44.845  35.565  28.272  0.00  0.00
ATOM    198  C   HID    13      40.160  34.467  27.411  0.00  0.00
ATOM    199  O   HID    13      39.891  33.453  26.785  0.00  0.00
ATOM    200  N   HID    14      39.230  35.050  28.221  0.00  0.00
ATOM    201  H   HID    14      39.552  35.859  28.734  0.00  0.00
ATOM    202  CA  HID    14      38.154  34.296  28.818  0.00  0.00
ATOM    203  HA  HID    14      38.541  33.474  29.419  0.00  0.00
ATOM    204  CB  HID    14      37.453  35.165  29.867  0.00  0.00
ATOM    205  HB2 HID    14      36.521  34.646  30.090  0.00  0.00
ATOM    206  HB3 HID    14      38.074  35.291  30.754  0.00  0.00
ATOM    207  CG  HID    14      36.923  36.508  29.375  0.00  0.00
ATOM    208  ND1 HID    14      37.195  37.705  29.981  0.00  0.00
ATOM    209  HD1 HID    14      38.026  37.776  30.550  0.00  0.00
ATOM    210  CE1 HID    14      36.386  38.647  29.485  0.00  0.00
ATOM    211  HE1 HID    14      36.477  39.677  29.799  0.00  0.00
ATOM    212  NE2 HID    14      35.597  38.064  28.517  0.00  0.00
ATOM    213  CD2 HID    14      36.000  36.730  28.406  0.00  0.00
ATOM    214  HD2 HID    14      35.576  36.054  27.678  0.00  0.00
ATOM    215  C   HID    14      37.209  33.781  27.740  0.00  0.00
ATOM    216  O   HID    14      36.616  32.756  28.021  0.00  0.00
ATOM    217  N   GLN    15      37.134  34.372  26.595  0.00  0.00
ATOM    218  H   GLN    15      37.750  35.160  26.453  0.00  0.00
ATOM    219  CA  GLN    15      36.419  33.796  25.399  0.00  0.00
ATOM    220  HA  GLN    15      35.399  33.550  25.694  0.00  0.00
ATOM    221  CB  GLN    15      36.278  34.953  24.379  0.00  0.00
ATOM    222  HB2 GLN    15      36.023  35.909  24.837  0.00  0.00
ATOM    223  HB3 GLN    15      37.298  35.042  24.004  0.00  0.00
ATOM    224  CG  GLN    15      35.348  34.818  23.191  0.00  0.00
ATOM    225  HG2 GLN    15      35.336  35.791  22.699  0.00  0.00
ATOM    226  HG3 GLN    15      35.807  34.110  22.501  0.00  0.00
ATOM    227  CD  GLN    15      33.901  34.443  23.533  0.00  0.00
ATOM    228  OE1 GLN    15      33.306  34.507  24.617  0.00  0.00
ATOM    229  NE2 GLN    15      33.147  33.917  22.624  0.00  0.00
ATOM    230 1HE2 GLN    15      33.463  33.637  21.707  0.00  0.00
ATOM    231 2HE2 GLN    15      32.207  33.705  22.926  0.00  0.00
ATOM    232  C   GLN    15      37.021  32.597  24.678  0.00  0.00
ATOM    233  O   GLN    15      36.347  31.990  23.843  0.00  0.00
ATOM    234  N   LYS    16      38.275  32.305  24.920  0.00  0.00
ATOM    235  H   LYS    16      38.872  32.884  25.493  0.00  0.00
ATOM    236  CA  LYS    16      38.953  31.046  24.673  0.00  0.00
ATOM    237  HA  LYS    16      38.428  30.469  23.912  0.00  0.00
ATOM    238  CB  LYS    16      40.429  31.399  24.224  0.00  0.00
ATOM    239  HB2 LYS    16      40.906  32.022  24.981  0.00  0.00
ATOM    240  HB3 LYS    16      40.903  30.418  24.211  0.00  0.00
ATOM    241  CG  LYS    16      40.518  31.970  22.774  0.00  0.00
ATOM    242  HG2 LYS    16      39.927  31.432  22.032  0.00  0.00
ATOM    243  HG3 LYS    16      40.070  32.963  22.820  0.00  0.00
ATOM    244  CD  LYS    16      41.976  32.034  22.348  0.00  0.00
ATOM    245  HD2 LYS    16      42.548  32.664  23.029  0.00  0.00
ATOM    246  HD3 LYS    16      42.338  31.007  22.411  0.00  0.00
ATOM    247  CE  LYS    16      42.081  32.544  20.875  0.00  0.00
ATOM    248  HE2 LYS    16      41.483  31.838  20.298  0.00  0.00
ATOM    249  HE3 LYS    16      41.898  33.616  20.812  0.00  0.00
ATOM    250  NZ  LYS    16      43.466  32.375  20.339  0.00  0.00
ATOM    251  HZ1 LYS    16      43.876  31.455  20.414  0.00  0.00
ATOM    252  HZ2 LYS    16      43.533  32.699  19.384  0.00  0.00
ATOM    253  HZ3 LYS    16      44.014  33.033  20.875  0.00  0.00
ATOM    254  C   LYS    16      38.952  30.162  25.850  0.00  0.00
ATOM    255  O   LYS    16      38.798  28.933  25.625  0.00  0.00
ATOM    256  N   LEU    17      39.069  30.732  27.041  0.00  0.00
ATOM    257  H   LEU    17      39.117  31.733  27.168  0.00  0.00
ATOM    258  CA  LEU    17      38.953  29.930  28.307  0.00  0.00
ATOM    259  HA  LEU    17      39.798  29.245  28.252  0.00  0.00
ATOM    260  CB  LEU    17      39.146  30.772  29.614  0.00  0.00
ATOM    261  HB2 LEU    17      40.187  31.089  29.556  0.00  0.00
ATOM    262  HB3 LEU    17      38.406  31.572  29.594  0.00  0.00
ATOM    263  CG  LEU    17      38.973  29.924  30.930  0.00  0.00
ATOM    264  HG  LEU    17      38.045  29.353  30.952  0.00  0.00
ATOM    265  CD1 LEU    17      40.016  28.860  31.050  0.00  0.00
ATOM    266 1HD1 LEU    17      39.916  28.030  30.350  0.00  0.00
ATOM    267 2HD1 LEU    17      41.034  29.244  30.984  0.00  0.00
ATOM    268 3HD1 LEU    17      39.834  28.458  32.046  0.00  0.00
ATOM    269  CD2 LEU    17      39.095  30.783  32.182  0.00  0.00
ATOM    270 1HD2 LEU    17      38.464  31.672  32.166  0.00  0.00
ATOM    271 2HD2 LEU    17      38.798  30.195  33.050  0.00  0.00
ATOM    272 3HD2 LEU    17      40.127  31.069  32.385  0.00  0.00
ATOM    273  C   LEU    17      37.546  29.214  28.421  0.00  0.00
ATOM    274  O   LEU    17      37.634  28.016  28.785  0.00  0.00
ATOM    275  N   VAL    18      36.420  29.902  28.066  0.00  0.00
ATOM    276  H   VAL    18      36.451  30.886  27.843  0.00  0.00
ATOM    277  CA  VAL    18      35.051  29.266  28.054  0.00  0.00
ATOM    278  HA  VAL    18      34.850  28.975  29.085  0.00  0.00
ATOM    279  CB  VAL    18      33.936  30.204  27.501  0.00  0.00
ATOM    280  HB  VAL    18      34.030  31.143  28.047  0.00  0.00
ATOM    281  CG1 VAL    18      34.141  30.628  26.076  0.00  0.00
ATOM    282 1HG1 VAL    18      34.275  29.714  25.498  0.00  0.00
ATOM    283 2HG1 VAL    18      33.279  31.120  25.626  0.00  0.00
ATOM    284 3HG1 VAL    18      34.970  31.332  26.004  0.00  0.00
ATOM    285  CG2 VAL    18      32.533  29.691  27.813  0.00  0.00
ATOM    286 1HG2 VAL    18      32.525  29.242  28.806  0.00  0.00
ATOM    287 2HG2 VAL    18      31.868  30.553  27.761  0.00  0.00
ATOM    288 3HG2 VAL    18      32.190  28.944  27.097  0.00  0.00
ATOM    289  C   VAL    18      35.066  27.907  27.304  0.00  0.00
ATOM    290  O   VAL    18      34.361  26.957  27.696  0.00  0.00
ATOM    291  N   PHE    19      35.993  27.687  26.323  0.00  0.00
ATOM    292  H   PHE    19      36.428  28.510  25.933  0.00  0.00
ATOM    293  CA  PHE    19      36.253  26.462  25.578  0.00  0.00
ATOM    294  HA  PHE    19      35.360  25.838  25.622  0.00  0.00
ATOM    295  CB  PHE    19      36.500  26.858  24.068  0.00  0.00
ATOM    296  HB2 PHE    19      37.435  27.412  23.984  0.00  0.00
ATOM    297  HB3 PHE    19      36.595  25.947  23.476  0.00  0.00
ATOM    298  CG  PHE    19      35.348  27.679  23.439  0.00  0.00
ATOM    299  CD1 PHE    19      34.044  27.173  23.536  0.00  0.00
ATOM    300  HD1 PHE    19      33.874  26.203  23.981  0.00  0.00
ATOM    301  CE1 PHE    19      33.014  28.035  23.224  0.00  0.00
ATOM    302  HE1 PHE    19      32.000  27.673  23.309  0.00  0.00
ATOM    303  CZ  PHE    19      33.187  29.247  22.630  0.00  0.00
ATOM    304  HZ  PHE    19      32.347  29.844  22.307  0.00  0.00
ATOM    305  CE2 PHE    19      34.449  29.775  22.567  0.00  0.00
ATOM    306  HE2 PHE    19      34.667  30.790  22.271  0.00  0.00
ATOM    307  CD2 PHE    19      35.517  28.994  22.982  0.00  0.00
ATOM    308  HD2 PHE    19      36.518  29.399  22.950  0.00  0.00
ATOM    309  C   PHE    19      37.371  25.521  26.181  0.00  0.00
ATOM    310  O   PHE    19      37.116  24.350  26.475  0.00  0.00
ATOM    311  N   PHE    20      38.568  26.089  26.495  0.00  0.00
ATOM    312  H   PHE    20      38.676  27.082  26.341  0.00  0.00
ATOM    313  CA  PHE    20      39.696  25.463  27.137  0.00  0.00
ATOM    314  HA  PHE    20      40.081  24.678  26.486  0.00  0.00
ATOM    315  CB  PHE    20      40.848  26.424  27.318  0.00  0.00
ATOM    316  HB2 PHE    20      41.251  26.541  26.312  0.00  0.00
ATOM    317  HB3 PHE    20      40.497  27.404  27.641  0.00  0.00
ATOM    318  CG  PHE    20      41.991  26.013  28.185  0.00  0.00
ATOM    319  CD1 PHE    20      42.545  26.946  29.030  0.00  0.00
ATOM    320  HD1 PHE    20      41.980  27.860  29.128  0.00  0.00
ATOM    321  CE1 PHE    20      43.738  26.659  29.759  0.00  0.00
ATOM    322  HE1 PHE    20      44.143  27.483  30.328  0.00  0.00
ATOM    323  CZ  PHE    20      44.437  25.511  29.463  0.00  0.00
ATOM    324  HZ  PHE    20      45.392  25.300  29.921  0.00  0.00
ATOM    325  CE2 PHE    20      43.854  24.572  28.615  0.00  0.00
ATOM    326  HE2 PHE    20      44.360  23.618  28.613  0.00  0.00
ATOM    327  CD2 PHE    20      42.618  24.792  28.088  0.00  0.00
ATOM    328  HD2 PHE    20      42.173  24.059  27.431  0.00  0.00
ATOM    329  C   PHE    20      39.292  24.754  28.457  0.00  0.00
ATOM    330  O   PHE    20      39.816  23.682  28.726  0.00  0.00
ATOM    331  N   ALA    21      38.369  25.202  29.335  0.00  0.00
ATOM    332  H   ALA    21      37.778  25.971  29.055  0.00  0.00
ATOM    333  CA  ALA    21      37.916  24.565  30.557  0.00  0.00
ATOM    334  HA  ALA    21      38.795  24.432  31.189  0.00  0.00
ATOM    335  CB  ALA    21      36.929  25.510  31.208  0.00  0.00
ATOM    336  HB1 ALA    21      36.099  25.717  30.533  0.00  0.00
ATOM    337  HB2 ALA    21      36.470  25.143  32.126  0.00  0.00
ATOM    338  HB3 ALA    21      37.399  26.460  31.463  0.00  0.00
ATOM    339  C   ALA    21      37.350  23.147  30.298  0.00  0.00
ATOM    340  O   ALA    21      37.380  22.289  31.170  0.00  0.00
ATOM    341  N   GLU    22      36.976  22.872  29.022  0.00  0.00
ATOM    342  H   GLU    22      37.064  23.619  28.348  0.00  0.00
ATOM    343  CA  GLU    22      36.529  21.462  28.733  0.00  0.00
ATOM    344  HA  GLU    22      36.066  21.017  29.614  0.00  0.00
ATOM    345  CB  GLU    22      35.450  21.484  27.677  0.00  0.00
ATOM    346  HB2 GLU    22      34.657  22.088  28.118  0.00  0.00
ATOM    347  HB3 GLU    22      35.816  21.849  26.717  0.00  0.00
ATOM    348  CG  GLU    22      34.845  20.160  27.235  0.00  0.00
ATOM    349  HG2 GLU    22      35.629  19.558  26.778  0.00  0.00
ATOM    350  HG3 GLU    22      34.504  19.515  28.044  0.00  0.00
ATOM    351  CD  GLU    22      33.802  20.337  26.166  0.00  0.00
ATOM    352  OE1 GLU    22      32.884  19.486  26.107  0.00  0.00
ATOM    353  OE2 GLU    22      33.838  21.315  25.387  0.00  0.00
ATOM    354  C   GLU    22      37.761  20.639  28.303  0.00  0.00
ATOM    355  O   GLU    22      37.789  19.504  28.836  0.00  0.00
ATOM    356  N   ASP    23      38.668  21.182  27.453  0.00  0.00
ATOM    357  H   ASP    23      38.469  22.153  27.262  0.00  0.00
ATOM    358  CA  ASP    23      39.809  20.590  26.796  0.00  0.00
ATOM    359  HA  ASP    23      39.350  19.659  26.464  0.00  0.00
ATOM    360  CB  ASP    23      40.030  21.542  25.570  0.00  0.00
ATOM    361  HB2 ASP    23      39.231  21.337  24.857  0.00  0.00
ATOM    362  HB3 ASP    23      39.992  22.611  25.782  0.00  0.00
ATOM    363  CG  ASP    23      41.319  21.253  24.740  0.00  0.00
ATOM    364  OD1 ASP    23      42.235  22.093  24.733  0.00  0.00
ATOM    365  OD2 ASP    23      41.355  20.119  24.186  0.00  0.00
ATOM    366  C   ASP    23      40.983  20.406  27.714  0.00  0.00
ATOM    367  O   ASP    23      41.865  19.563  27.499  0.00  0.00
ATOM    368  N   VAL    24      41.106  21.135  28.823  0.00  0.00
ATOM    369  H   VAL    24      40.513  21.951  28.887  0.00  0.00
ATOM    370  CA  VAL    24      42.183  21.060  29.864  0.00  0.00
ATOM    371  HA  VAL    24      43.124  21.421  29.449  0.00  0.00
ATOM    372  CB  VAL    24      41.911  22.095  31.033  0.00  0.00
ATOM    373  HB  VAL    24      41.847  23.071  30.552  0.00  0.00
ATOM    374  CG1 VAL    24      40.718  21.820  31.876  0.00  0.00
ATOM    375 1HG1 VAL    24      40.403  22.686  32.457  0.00  0.00
ATOM    376 2HG1 VAL    24      39.879  21.535  31.241  0.00  0.00
ATOM    377 3HG1 VAL    24      40.916  21.006  32.573  0.00  0.00
ATOM    378  CG2 VAL    24      43.170  22.159  31.862  0.00  0.00
ATOM    379 1HG2 VAL    24      43.220  21.289  32.517  0.00  0.00
ATOM    380 2HG2 VAL    24      44.060  22.344  31.261  0.00  0.00
ATOM    381 3HG2 VAL    24      43.035  23.022  32.515  0.00  0.00
ATOM    382  C   VAL    24      42.249  19.606  30.598  0.00  0.00
ATOM    383  O   VAL    24      41.238  18.913  30.905  0.00  0.00
ATOM    384  N   GLY    25      43.441  19.164  30.931  0.00  0.00
ATOM    385  H   GLY    25      44.160  19.832  30.691  0.00  0.00
ATOM    386  CA  GLY    25      43.762  17.887  31.544  0.00  0.00
ATOM    387  HA2 GLY    25      43.338  17.147  30.865  0.00  0.00
ATOM    388  HA3 GLY    25      44.832  17.682  31.558  0.00  0.00
ATOM    389  C   GLY    25      43.192  17.659  32.978  0.00  0.00
ATOM    390  O   GLY    25      42.836  16.524  33.337  0.00  0.00
ATOM    391  N   SER    26      43.022  18.732  33.701  0.00  0.00
ATOM    392  H   SER    26      43.334  19.614  33.319  0.00  0.00
ATOM    393  CA  SER    26      42.435  18.729  35.079  0.00  0.00
ATOM    394  HA  SER    26      43.039  17.995  35.613  0.00  0.00
ATOM    395  CB  SER    26      42.710  20.125  35.681  0.00  0.00
ATOM    396  HB2 SER    26      42.296  20.976  35.141  0.00  0.00
ATOM    397  HB3 SER    26      42.326  20.170  36.700  0.00  0.00
ATOM    398  OG  SER    26      44.119  20.335  35.642  0.00  0.00
ATOM    399  HG  SER    26      44.373  19.813  36.407  0.00  0.00
ATOM    400  C   SER    26      40.952  18.398  35.253  0.00  0.00
ATOM    401  O   SER    26      40.603  18.055  36.357  0.00  0.00
ATOM    402  N   ASN    27      40.217  18.324  34.143  0.00  0.00
ATOM    403  H   ASN    27      40.765  18.491  33.311  0.00  0.00
ATOM    404  CA  ASN    27      38.778  17.954  34.101  0.00  0.00
ATOM    405  HA  ASN    27      38.276  18.383  34.968  0.00  0.00
ATOM    406  CB  ASN    27      38.136  18.490  32.823  0.00  0.00
ATOM    407  HB2 ASN    27      38.177  19.577  32.886  0.00  0.00
ATOM    408  HB3 ASN    27      38.876  18.224  32.068  0.00  0.00
ATOM    409  CG  ASN    27      36.818  17.967  32.331  0.00  0.00
ATOM    410  OD1 ASN    27      35.917  17.426  33.033  0.00  0.00
ATOM    411  ND2 ASN    27      36.634  18.194  31.006  0.00  0.00
ATOM    412 1HD2 ASN    27      37.346  18.604  30.418  0.00  0.00
ATOM    413 2HD2 ASN    27      35.788  17.863  30.565  0.00  0.00
ATOM    414  C   ASN    27      38.552  16.457  34.282  0.00  0.00
ATOM    415  O   ASN    27      39.206  15.654  33.655  0.00  0.00
ATOM    416  N   LYS    28      37.525  16.085  35.044  0.00  0.00
ATOM    417  H   LYS    28      36.855  16.747  35.411  0.00  0.00
ATOM    418  CA  LYS    28      37.270  14.677  35.469  0.00  0.00
ATOM    419  HA  LYS    28      37.868  13.995  34.865  0.00  0.00
ATOM    420  CB  LYS    28      37.646  14.589  36.975  0.00  0.00
ATOM    421  HB2 LYS    28      36.961  15.178  37.586  0.00  0.00
ATOM    422  HB3 LYS    28      37.475  13.557  37.281  0.00  0.00
ATOM    423  CG  LYS    28      39.099  14.975  37.285  0.00  0.00
ATOM    424  HG2 LYS    28      39.783  14.379  36.681  0.00  0.00
ATOM    425  HG3 LYS    28      39.290  16.007  36.992  0.00  0.00
ATOM    426  CD  LYS    28      39.523  14.810  38.745  0.00  0.00
ATOM    427  HD2 LYS    28      40.582  15.037  38.872  0.00  0.00
ATOM    428  HD3 LYS    28      38.934  15.403  39.445  0.00  0.00
ATOM    429  CE  LYS    28      39.322  13.323  39.167  0.00  0.00
ATOM    430  HE2 LYS    28      38.314  13.254  39.576  0.00  0.00
ATOM    431  HE3 LYS    28      39.482  12.728  38.268  0.00  0.00
ATOM    432  NZ  LYS    28      40.303  12.975  40.162  0.00  0.00
ATOM    433  HZ1 LYS    28      40.215  13.562  40.979  0.00  0.00
ATOM    434  HZ2 LYS    28      40.271  11.984  40.350  0.00  0.00
ATOM    435  HZ3 LYS    28      41.224  13.060  39.756  0.00  0.00
ATOM    436  C   LYS    28      35.782  14.285  35.322  0.00  0.00
ATOM    437  O   LYS    28      35.266  13.464  36.070  0.00  0.00
ATOM    438  N   GLY    29      35.093  14.909  34.331  0.00  0.00
ATOM    439  H   GLY    29      35.510  15.747  33.952  0.00  0.00
ATOM    440  CA  GLY    29      33.726  14.627  33.931  0.00  0.00
ATOM    441  HA2 GLY    29      33.510  15.177  33.016  0.00  0.00
ATOM    442  HA3 GLY    29      33.668  13.575  33.650  0.00  0.00
ATOM    443  C   GLY    29      32.609  14.931  34.927  0.00  0.00
ATOM    444  O   GLY    29      31.433  14.514  34.795  0.00  0.00
ATOM    445  N   ALA    30      32.956  15.690  35.963  0.00  0.00
ATOM    446  H   ALA    30      33.904  16.038  35.952  0.00  0.00
ATOM    447  CA  ALA    30      32.067  16.046  37.087  0.00  0.00
ATOM    448  HA  ALA    30      31.071  16.163  36.660  0.00  0.00
ATOM    449  CB  ALA    30      32.133  14.928  38.169  0.00  0.00
ATOM    450  HB1 ALA    30      32.015  13.915  37.784  0.00  0.00
ATOM    451  HB2 ALA    30      33.063  14.957  38.736  0.00  0.00
ATOM    452  HB3 ALA    30      31.377  15.072  38.941  0.00  0.00
ATOM    453  C   ALA    30      32.424  17.431  37.617  0.00  0.00
ATOM    454  O   ALA    30      33.480  17.652  38.142  0.00  0.00
ATOM    455  N   ILE    31      31.442  18.413  37.535  0.00  0.00
ATOM    456  H   ILE    31      30.562  18.147  37.116  0.00  0.00
ATOM    457  CA  ILE    31      31.697  19.775  37.808  0.00  0.00
ATOM    458  HA  ILE    31      32.737  19.947  37.535  0.00  0.00
ATOM    459  CB  ILE    31      30.933  20.683  36.888  0.00  0.00
ATOM    460  HB  ILE    31      31.418  21.659  36.912  0.00  0.00
ATOM    461  CG2 ILE    31      30.938  20.178  35.390  0.00  0.00
ATOM    462 1HG2 ILE    31      31.971  20.159  35.045  0.00  0.00
ATOM    463 2HG2 ILE    31      30.448  19.224  35.194  0.00  0.00
ATOM    464 3HG2 ILE    31      30.526  20.866  34.651  0.00  0.00
ATOM    465  CG1 ILE    31      29.422  20.831  37.229  0.00  0.00
ATOM    466 2HG1 ILE    31      28.853  19.982  36.850  0.00  0.00
ATOM    467 3HG1 ILE    31      29.281  20.807  38.310  0.00  0.00
ATOM    468  CD1 ILE    31      28.788  22.103  36.734  0.00  0.00
ATOM    469 1HD1 ILE    31      27.700  22.039  36.776  0.00  0.00
ATOM    470 2HD1 ILE    31      29.158  22.957  37.300  0.00  0.00
ATOM    471 3HD1 ILE    31      28.970  22.196  35.663  0.00  0.00
ATOM    472  C   ILE    31      31.580  20.198  39.302  0.00  0.00
ATOM    473  O   ILE    31      32.201  21.148  39.668  0.00  0.00
ATOM    474  N   ILE    32      30.742  19.458  40.096  0.00  0.00
ATOM    475  H   ILE    32      30.165  18.789  39.607  0.00  0.00
ATOM    476  CA  ILE    32      30.611  19.599  41.536  0.00  0.00
ATOM    477  HA  ILE    32      29.623  19.325  41.904  0.00  0.00
ATOM    478  CB  ILE    32      31.722  18.699  42.356  0.00  0.00
ATOM    479  HB  ILE    32      31.454  18.829  43.405  0.00  0.00
ATOM    480  CG2 ILE    32      31.342  17.185  42.114  0.00  0.00
ATOM    481 1HG2 ILE    32      30.349  16.946  42.494  0.00  0.00
ATOM    482 2HG2 ILE    32      31.338  16.965  41.047  0.00  0.00
ATOM    483 3HG2 ILE    32      32.082  16.484  42.500  0.00  0.00
ATOM    484  CG1 ILE    32      33.192  18.872  42.108  0.00  0.00
ATOM    485 2HG1 ILE    32      33.739  18.142  42.704  0.00  0.00
ATOM    486 3HG1 ILE    32      33.528  18.685  41.088  0.00  0.00
ATOM    487  CD1 ILE    32      33.853  20.217  42.515  0.00  0.00
ATOM    488 1HD1 ILE    32      33.691  21.060  41.843  0.00  0.00
ATOM    489 2HD1 ILE    32      33.414  20.494  43.473  0.00  0.00
ATOM    490 3HD1 ILE    32      34.935  20.091  42.468  0.00  0.00
ATOM    491  C   ILE    32      30.477  21.117  41.965  0.00  0.00
ATOM    492  O   ILE    32      31.098  21.587  42.874  0.00  0.00
ATOM    493  N   GLY    33      29.823  21.967  41.078  0.00  0.00
ATOM    494  H   GLY    33      29.465  21.526  40.242  0.00  0.00
ATOM    495  CA  GLY    33      29.700  23.387  41.063  0.00  0.00
ATOM    496  HA2 GLY    33      29.082  23.695  40.219  0.00  0.00
ATOM    497  HA3 GLY    33      29.330  23.782  42.009  0.00  0.00
ATOM    498  C   GLY    33      30.949  24.316  40.834  0.00  0.00
ATOM    499  O   GLY    33      30.944  25.262  40.078  0.00  0.00
ATOM    500  N   LEU    34      31.979  23.947  41.508  0.00  0.00
ATOM    501  H   LEU    34      31.910  23.082  42.024  0.00  0.00
ATOM    502  CA  LEU    34      33.272  24.649  41.535  0.00  0.00
ATOM    503  HA  LEU    34      33.070  25.719  41.587  0.00  0.00
ATOM    504  CB  LEU    34      34.050  24.233  42.852  0.00  0.00
ATOM    505  HB2 LEU    34      33.300  24.431  43.617  0.00  0.00
ATOM    506  HB3 LEU    34      34.275  23.166  42.879  0.00  0.00
ATOM    507  CG  LEU    34      35.367  24.990  43.199  0.00  0.00
ATOM    508  HG  LEU    34      36.155  24.908  42.451  0.00  0.00
ATOM    509  CD1 LEU    34      35.082  26.459  43.479  0.00  0.00
ATOM    510 1HD1 LEU    34      34.378  26.939  42.799  0.00  0.00
ATOM    511 2HD1 LEU    34      34.611  26.584  44.454  0.00  0.00
ATOM    512 3HD1 LEU    34      36.027  26.980  43.330  0.00  0.00
ATOM    513  CD2 LEU    34      35.963  24.435  44.528  0.00  0.00
ATOM    514 1HD2 LEU    34      35.350  24.618  45.411  0.00  0.00
ATOM    515 2HD2 LEU    34      36.273  23.400  44.390  0.00  0.00
ATOM    516 3HD2 LEU    34      36.877  25.010  44.675  0.00  0.00
ATOM    517  C   LEU    34      34.055  24.484  40.235  0.00  0.00
ATOM    518  O   LEU    34      34.802  25.438  39.932  0.00  0.00
ATOM    519  N   MET    35      33.946  23.348  39.414  0.00  0.00
ATOM    520  H   MET    35      33.145  22.775  39.637  0.00  0.00
ATOM    521  CA  MET    35      34.788  23.083  38.297  0.00  0.00
ATOM    522  HA  MET    35      35.702  23.664  38.411  0.00  0.00
ATOM    523  CB  MET    35      35.278  21.601  38.355  0.00  0.00
ATOM    524  HB2 MET    35      34.410  20.942  38.358  0.00  0.00
ATOM    525  HB3 MET    35      35.956  21.473  37.511  0.00  0.00
ATOM    526  CG  MET    35      36.002  21.137  39.616  0.00  0.00
ATOM    527  HG2 MET    35      36.951  21.672  39.648  0.00  0.00
ATOM    528  HG3 MET    35      35.439  21.389  40.515  0.00  0.00
ATOM    529  SD  MET    35      36.338  19.393  39.671  0.00  0.00
ATOM    530  CE  MET    35      37.950  19.336  38.811  0.00  0.00
ATOM    531  HE1 MET    35      38.304  18.306  38.757  0.00  0.00
ATOM    532  HE2 MET    35      37.814  19.666  37.781  0.00  0.00
ATOM    533  HE3 MET    35      38.621  20.051  39.288  0.00  0.00
ATOM    534  C   MET    35      34.177  23.466  36.982  0.00  0.00
ATOM    535  O   MET    35      33.762  22.601  36.167  0.00  0.00
ATOM    536  N   VAL    36      34.075  24.804  36.684  0.00  0.00
ATOM    537  H   VAL    36      34.412  25.482  37.352  0.00  0.00
ATOM    538  CA  VAL    36      33.337  25.348  35.476  0.00  0.00
ATOM    539  HA  VAL    36      33.199  24.593  34.702  0.00  0.00
ATOM    540  CB  VAL    36      31.903  25.862  35.948  0.00  0.00
ATOM    541  HB  VAL    36      31.345  26.360  35.156  0.00  0.00
ATOM    542  CG1 VAL    36      30.890  24.746  36.279  0.00  0.00
ATOM    543 1HG1 VAL    36      31.006  24.254  37.244  0.00  0.00
ATOM    544 2HG1 VAL    36      29.877  25.144  36.203  0.00  0.00
ATOM    545 3HG1 VAL    36      30.731  24.012  35.489  0.00  0.00
ATOM    546  CG2 VAL    36      32.043  26.926  37.008  0.00  0.00
ATOM    547 1HG2 VAL    36      31.085  27.431  37.128  0.00  0.00
ATOM    548 2HG2 VAL    36      32.372  26.486  37.949  0.00  0.00
ATOM    549 3HG2 VAL    36      32.753  27.690  36.689  0.00  0.00
ATOM    550  C   VAL    36      34.178  26.397  34.819  0.00  0.00
ATOM    551  O   VAL    36      33.637  26.980  33.828  0.00  0.00
ATOM    552  N   GLY    37      35.325  26.841  35.310  0.00  0.00
ATOM    553  H   GLY    37      35.583  26.441  36.200  0.00  0.00
ATOM    554  CA  GLY    37      36.078  28.023  34.742  0.00  0.00
ATOM    555  HA2 GLY    37      37.090  28.088  35.141  0.00  0.00
ATOM    556  HA3 GLY    37      36.110  27.992  33.652  0.00  0.00
ATOM    557  C   GLY    37      35.508  29.373  35.199  0.00  0.00
ATOM    558  O   GLY    37      35.862  30.434  34.680  0.00  0.00
ATOM    559  N   GLY    38      34.431  29.395  36.101  0.00  0.00
ATOM    560  H   GLY    38      34.167  28.565  36.612  0.00  0.00
ATOM    561  CA  GLY    38      33.568  30.572  36.382  0.00  0.00
ATOM    562  HA2 GLY    38      32.998  30.437  37.301  0.00  0.00
ATOM    563  HA3 GLY    38      34.254  31.411  36.497  0.00  0.00
ATOM    564  C   GLY    38      32.674  30.846  35.255  0.00  0.00
ATOM    565  O   GLY    38      32.008  31.876  35.275  0.00  0.00
ATOM    566  N   VAL    39      32.669  30.030  34.178  0.00  0.00
ATOM    567  H   VAL    39      33.381  29.314  34.178  0.00  0.00
ATOM    568  CA  VAL    39      31.980  30.347  32.877  0.00  0.00
ATOM    569  HA  VAL    39      31.355  31.221  33.056  0.00  0.00
ATOM    570  CB  VAL    39      33.037  31.041  31.946  0.00  0.00
ATOM    571  HB  VAL    39      32.545  31.438  31.058  0.00  0.00
ATOM    572  CG1 VAL    39      33.563  32.241  32.576  0.00  0.00
ATOM    573 1HG1 VAL    39      33.904  32.856  31.744  0.00  0.00
ATOM    574 2HG1 VAL    39      32.718  32.840  32.916  0.00  0.00
ATOM    575 3HG1 VAL    39      34.208  32.023  33.427  0.00  0.00
ATOM    576  CG2 VAL    39      34.151  30.053  31.528  0.00  0.00
ATOM    577 1HG2 VAL    39      34.989  29.975  32.220  0.00  0.00
ATOM    578 2HG2 VAL    39      33.726  29.049  31.535  0.00  0.00
ATOM    579 3HG2 VAL    39      34.478  30.361  30.535  0.00  0.00
ATOM    580  C   VAL    39      31.061  29.307  32.111  0.00  0.00
ATOM    581  O   VAL    39      30.265  29.760  31.369  0.00  0.00
ATOM    582  N   VAL    40      31.223  28.049  32.366  0.00  0.00
ATOM    583  H   VAL    40      31.927  27.793  33.045  0.00  0.00
ATOM    584  CA  VAL    40      30.431  27.020  31.688  0.00  0.00
ATOM    585  HA  VAL    40      30.333  27.231  30.623  0.00  0.00
ATOM    586  CB  VAL    40      31.284  25.668  31.770  0.00  0.00
ATOM    587  HB  VAL    40      31.507  25.521  32.826  0.00  0.00
ATOM    588  CG1 VAL    40      30.454  24.482  31.252  0.00  0.00
ATOM    589 1HG1 VAL    40      31.173  23.668  31.154  0.00  0.00
ATOM    590 2HG1 VAL    40      29.668  24.299  31.985  0.00  0.00
ATOM    591 3HG1 VAL    40      30.086  24.704  30.250  0.00  0.00
ATOM    592  CG2 VAL    40      32.499  25.752  30.935  0.00  0.00
ATOM    593 1HG2 VAL    40      33.133  26.557  31.307  0.00  0.00
ATOM    594 2HG2 VAL    40      33.103  24.888  31.212  0.00  0.00
ATOM    595 3HG2 VAL    40      32.281  25.909  29.878  0.00  0.00
ATOM    596  C   VAL    40      29.004  26.974  32.204  0.00  0.00
ATOM    597  O   VAL    40      28.094  26.396  31.539  0.00  0.00
ATOM    598  N   ILE    41      28.783  27.545  33.351  0.00  0.00
ATOM    599  H   ILE    41      29.579  27.963  33.812  0.00  0.00
ATOM    600  CA  ILE    41      27.533  27.861  34.007  0.00  0.00
ATOM    601  HA  ILE    41      26.772  27.287  33.478  0.00  0.00
ATOM    602  CB  ILE    41      27.611  27.370  35.469  0.00  0.00
ATOM    603  HB  ILE    41      28.214  26.463  35.418  0.00  0.00
ATOM    604  CG2 ILE    41      28.492  28.349  36.241  0.00  0.00
ATOM    605 1HG2 ILE    41      28.502  27.887  37.228  0.00  0.00
ATOM    606 2HG2 ILE    41      29.477  28.419  35.780  0.00  0.00
ATOM    607 3HG2 ILE    41      28.015  29.328  36.291  0.00  0.00
ATOM    608  CG1 ILE    41      26.322  27.085  36.221  0.00  0.00
ATOM    609 2HG1 ILE    41      26.543  27.117  37.288  0.00  0.00
ATOM    610 3HG1 ILE    41      25.554  27.844  36.068  0.00  0.00
ATOM    611  CD1 ILE    41      25.707  25.664  35.990  0.00  0.00
ATOM    612 1HD1 ILE    41      26.495  24.977  36.301  0.00  0.00
ATOM    613 2HD1 ILE    41      24.883  25.564  36.696  0.00  0.00
ATOM    614 3HD1 ILE    41      25.384  25.454  34.970  0.00  0.00
ATOM    615  C   ILE    41      27.073  29.335  33.864  0.00  0.00
ATOM    616  O   ILE    41      27.857  30.200  33.550  0.00  0.00
ATOM    617  N   ALA    42      25.802  29.675  34.127  0.00  0.00
ATOM    618  H   ALA    42      25.194  28.869  34.124  0.00  0.00
ATOM    619  CA  ALA    42      25.314  31.017  34.495  0.00  0.00
ATOM    620  HA  ALA    42      26.045  31.748  34.148  0.00  0.00
ATOM    621  CB  ALA    42      23.952  31.391  33.712  0.00  0.00
ATOM    622  HB1 ALA    42      23.150  30.658  33.798  0.00  0.00
ATOM    623  HB2 ALA    42      23.540  32.331  34.079  0.00  0.00
ATOM    624  HB3 ALA    42      24.119  31.506  32.641  0.00  0.00
ATOM    625  C   ALA    42      25.186  31.219  36.039  0.00  0.00
ATOM    626  O   ALA    42      25.562  32.257  36.561  0.00  0.00
ATOM    627  OXT ALA    42      24.644  30.272  36.660  0.00  0.00
ATOM    628  N   ASP    43      42.294  31.790  51.590  0.00  0.00
ATOM    629  H1  ASP    43      42.715  32.383  50.889  0.00  0.00
ATOM    630  H2  ASP    43      41.354  32.147  51.680  0.00  0.00
ATOM    631  H3  ASP    43      42.207  30.802  51.400  0.00  0.00
ATOM    632  CA  ASP    43      43.130  31.998  52.755  0.00  0.00
ATOM    633  HA  ASP    43      42.632  31.570  53.625  0.00  0.00
ATOM    634  CB  ASP    43      44.455  31.192  52.672  0.00  0.00
ATOM    635  HB2 ASP    43      44.390  30.121  52.484  0.00  0.00
ATOM    636  HB3 ASP    43      45.098  31.319  51.802  0.00  0.00
ATOM    637  CG  ASP    43      45.182  31.198  53.998  0.00  0.00
ATOM    638  OD1 ASP    43      46.193  31.989  54.129  0.00  0.00
ATOM    639  OD2 ASP    43      44.747  30.510  54.972  0.00  0.00
ATOM    640  C   ASP    43      43.315  33.513  53.031  0.00  0.00
ATOM    641  O   ASP    43      42.727  33.909  54.044  0.00  0.00
ATOM    642  N   ALA    44      44.101  34.274  52.222  0.00  0.00
ATOM    643  H   ALA    44      44.819  33.923  51.604  0.00  0.00
ATOM    644  CA  ALA    44      44.246  35.676  52.380  0.00  0.00
ATOM    645  HA  ALA    44      43.634  36.055  53.199  0.00  0.00
ATOM    646  CB  ALA    44      45.746  35.899  52.923  0.00  0.00
ATOM    647  HB1 ALA    44      45.782  36.853  53.449  0.00  0.00
ATOM    648  HB2 ALA    44      45.991  35.128  53.653  0.00  0.00
ATOM    649  HB3 ALA    44      46.483  36.081  52.140  0.00  0.00
ATOM    650  C   ALA    44      43.895  36.573  51.132  0.00  0.00
ATOM    651  O   ALA    44      44.462  37.669  51.150  0.00  0.00
ATOM    652  N   GLU    45      43.191  36.161  50.119  0.00  0.00
ATOM    653  H   GLU    45      42.566  35.386  50.292  0.00  0.00
ATOM    654  CA  GLU    45      42.889  36.836  48.839  0.00  0.00
ATOM    655  HA  GLU    45      43.265  37.859  48.814  0.00  0.00
ATOM    656  CB  GLU    45      43.627  36.136  47.715  0.00  0.00
ATOM    657  HB2 GLU    45      43.505  36.663  46.768  0.00  0.00
ATOM    658  HB3 GLU    45      44.685  36.157  47.977  0.00  0.00
ATOM    659  CG  GLU    45      43.289  34.661  47.396  0.00  0.00
ATOM    660  HG2 GLU    45      42.827  34.072  48.188  0.00  0.00
ATOM    661  HG3 GLU    45      42.556  34.644  46.590  0.00  0.00
ATOM    662  CD  GLU    45      44.455  33.919  46.800  0.00  0.00
ATOM    663  OE1 GLU    45      45.024  34.260  45.719  0.00  0.00
ATOM    664  OE2 GLU    45      44.915  32.851  47.288  0.00  0.00
ATOM    665  C   GLU    45      41.434  36.822  48.586  0.00  0.00
ATOM    666  O   GLU    45      40.728  36.011  49.213  0.00  0.00
ATOM    667  N   PHE    46      40.969  37.671  47.636  0.00  0.00
ATOM    668  H   PHE    46      41.590  38.396  47.308  0.00  0.00
ATOM    669  CA  PHE    46      39.554  37.740  47.100  0.00  0.00
ATOM    670  HA  PHE    46      39.539  38.796  46.832  0.00  0.00
ATOM    671  CB  PHE    46      39.444  36.952  45.755  0.00  0.00
ATOM    672  HB2 PHE    46      39.740  35.924  45.967  0.00  0.00
ATOM    673  HB3 PHE    46      38.433  36.842  45.361  0.00  0.00
ATOM    674  CG  PHE    46      40.167  37.522  44.547  0.00  0.00
ATOM    675  CD1 PHE    46      40.085  38.861  44.211  0.00  0.00
ATOM    676  HD1 PHE    46      39.609  39.516  44.925  0.00  0.00
ATOM    677  CE1 PHE    46      40.695  39.359  43.024  0.00  0.00
ATOM    678  HE1 PHE    46      40.693  40.392  42.711  0.00  0.00
ATOM    679  CZ  PHE    46      41.268  38.486  42.121  0.00  0.00
ATOM    680  HZ  PHE    46      41.874  38.910  41.335  0.00  0.00
ATOM    681  CE2 PHE    46      41.474  37.174  42.517  0.00  0.00
ATOM    682  HE2 PHE    46      42.099  36.524  41.923  0.00  0.00
ATOM    683  CD2 PHE    46      40.943  36.672  43.715  0.00  0.00
ATOM    684  HD2 PHE    46      41.047  35.643  44.024  0.00  0.00
ATOM    685  C   PHE    46      38.419  37.619  48.087  0.00  0.00
ATOM    686  O   PHE    46      37.461  36.930  47.873  0.00  0.00
ATOM    687  N   ARG    47      38.602  38.339  49.197  0.00  0.00
ATOM    688  H   ARG    47      39.498  38.771  49.370  0.00  0.00
ATOM    689  CA  ARG    47      37.496  38.640  50.129  0.00  0.00
ATOM    690  HA  ARG    47      36.880  37.741  50.161  0.00  0.00
ATOM    691  CB  ARG    47      37.885  38.811  51.580  0.00  0.00
ATOM    692  HB2 ARG    47      38.641  39.590  51.685  0.00  0.00
ATOM    693  HB3 ARG    47      37.001  39.063  52.166  0.00  0.00
ATOM    694  CG  ARG    47      38.462  37.696  52.494  0.00  0.00
ATOM    695  HG2 ARG    47      38.530  38.153  53.481  0.00  0.00
ATOM    696  HG3 ARG    47      37.808  36.825  52.542  0.00  0.00
ATOM    697  CD  ARG    47      39.809  37.140  51.984  0.00  0.00
ATOM    698  HD2 ARG    47      39.860  36.051  51.966  0.00  0.00
ATOM    699  HD3 ARG    47      40.183  37.677  51.112  0.00  0.00
ATOM    700  NE  ARG    47      40.832  37.415  53.018  0.00  0.00
ATOM    701  HE  ARG    47      40.746  36.947  53.908  0.00  0.00
ATOM    702  CZ  ARG    47      41.729  38.320  53.091  0.00  0.00
ATOM    703  NH1 ARG    47      42.357  38.551  54.193  0.00  0.00
ATOM    704 1HH1 ARG    47      42.906  39.399  54.214  0.00  0.00
ATOM    705 2HH1 ARG    47      42.138  38.014  55.020  0.00  0.00
ATOM    706  NH2 ARG    47      42.000  39.188  52.126  0.00  0.00
ATOM    707 1HH2 ARG    47      41.476  39.196  51.262  0.00  0.00
ATOM    708 2HH2 ARG    47      42.599  39.940  52.436  0.00  0.00
ATOM    709  C   ARG    47      36.569  39.706  49.552  0.00  0.00
ATOM    710  O   ARG    47      36.963  40.745  49.070  0.00  0.00
ATOM    711  N   HID    48      35.268  39.457  49.702  0.00  0.00
ATOM    712  H   HID    48      35.014  38.701  50.322  0.00  0.00
ATOM    713  CA  HID    48      34.219  40.217  49.108  0.00  0.00
ATOM    714  HA  HID    48      34.398  41.288  49.204  0.00  0.00
ATOM    715  CB  HID    48      34.133  39.925  47.582  0.00  0.00
ATOM    716  HB2 HID    48      35.119  40.018  47.127  0.00  0.00
ATOM    717  HB3 HID    48      33.798  38.889  47.532  0.00  0.00
ATOM    718  CG  HID    48      33.149  40.742  46.878  0.00  0.00
ATOM    719  ND1 HID    48      33.483  41.763  45.913  0.00  0.00
ATOM    720  HD1 HID    48      34.308  42.345  45.890  0.00  0.00
ATOM    721  CE1 HID    48      32.350  42.047  45.262  0.00  0.00
ATOM    722  HE1 HID    48      32.297  42.605  44.339  0.00  0.00
ATOM    723  NE2 HID    48      31.311  41.263  45.650  0.00  0.00
ATOM    724  CD2 HID    48      31.817  40.414  46.699  0.00  0.00
ATOM    725  HD2 HID    48      31.295  39.576  47.136  0.00  0.00
ATOM    726  C   HID    48      32.861  40.078  49.853  0.00  0.00
ATOM    727  O   HID    48      32.633  39.052  50.489  0.00  0.00
ATOM    728  N   ASP    49      31.937  41.035  49.857  0.00  0.00
ATOM    729  H   ASP    49      32.029  41.840  49.254  0.00  0.00
ATOM    730  CA  ASP    49      30.823  41.195  50.733  0.00  0.00
ATOM    731  HA  ASP    49      30.557  40.191  51.063  0.00  0.00
ATOM    732  CB  ASP    49      31.205  42.094  51.907  0.00  0.00
ATOM    733  HB2 ASP    49      30.456  42.087  52.699  0.00  0.00
ATOM    734  HB3 ASP    49      32.057  41.660  52.432  0.00  0.00
ATOM    735  CG  ASP    49      31.408  43.501  51.430  0.00  0.00
ATOM    736  OD1 ASP    49      30.590  44.408  51.719  0.00  0.00
ATOM    737  OD2 ASP    49      32.417  43.817  50.751  0.00  0.00
ATOM    738  C   ASP    49      29.596  41.874  49.955  0.00  0.00
ATOM    739  O   ASP    49      29.762  42.456  48.873  0.00  0.00
ATOM    740  N   SER    50      28.448  41.871  50.583  0.00  0.00
ATOM    741  H   SER    50      28.445  41.519  51.529  0.00  0.00
ATOM    742  CA  SER    50      27.294  42.749  50.240  0.00  0.00
ATOM    743  HA  SER    50      26.544  42.260  50.863  0.00  0.00
ATOM    744  CB  SER    50      27.371  44.224  50.587  0.00  0.00
ATOM    745  HB2 SER    50      28.032  44.666  49.841  0.00  0.00
ATOM    746  HB3 SER    50      26.362  44.635  50.570  0.00  0.00
ATOM    747  OG  SER    50      27.902  44.459  51.932  0.00  0.00
ATOM    748  HG  SER    50      28.831  44.244  51.823  0.00  0.00
ATOM    749  C   SER    50      26.748  42.450  48.794  0.00  0.00
ATOM    750  O   SER    50      26.089  43.353  48.201  0.00  0.00
ATOM    751  N   GLY    51      26.922  41.278  48.170  0.00  0.00
ATOM    752  H   GLY    51      27.345  40.610  48.798  0.00  0.00
ATOM    753  CA  GLY    51      26.638  41.040  46.767  0.00  0.00
ATOM    754  HA2 GLY    51      25.583  40.791  46.653  0.00  0.00
ATOM    755  HA3 GLY    51      26.847  41.964  46.228  0.00  0.00
ATOM    756  C   GLY    51      27.439  39.852  46.161  0.00  0.00
ATOM    757  O   GLY    51      27.344  39.609  44.957  0.00  0.00
ATOM    758  N   TYR    52      28.148  39.088  46.960  0.00  0.00
ATOM    759  H   TYR    52      28.187  39.331  47.940  0.00  0.00
ATOM    760  CA  TYR    52      28.872  37.846  46.594  0.00  0.00
ATOM    761  HA  TYR    52      29.650  38.200  45.917  0.00  0.00
ATOM    762  CB  TYR    52      29.603  37.244  47.737  0.00  0.00
ATOM    763  HB2 TYR    52      30.454  37.887  47.962  0.00  0.00
ATOM    764  HB3 TYR    52      29.016  37.239  48.656  0.00  0.00
ATOM    765  CG  TYR    52      30.242  35.867  47.569  0.00  0.00
ATOM    766  CD1 TYR    52      29.587  34.667  47.931  0.00  0.00
ATOM    767  HD1 TYR    52      28.646  34.567  48.452  0.00  0.00
ATOM    768  CE1 TYR    52      30.218  33.448  47.794  0.00  0.00
ATOM    769  HE1 TYR    52      29.742  32.546  48.150  0.00  0.00
ATOM    770  CZ  TYR    52      31.485  33.262  47.192  0.00  0.00
ATOM    771  OH  TYR    52      32.093  31.982  47.175  0.00  0.00
ATOM    772  HH  TYR    52      32.920  31.963  46.688  0.00  0.00
ATOM    773  CE2 TYR    52      32.114  34.463  46.754  0.00  0.00
ATOM    774  HE2 TYR    52      33.071  34.399  46.256  0.00  0.00
ATOM    775  CD2 TYR    52      31.544  35.707  46.982  0.00  0.00
ATOM    776  HD2 TYR    52      32.040  36.580  46.586  0.00  0.00
ATOM    777  C   TYR    52      28.008  36.846  45.842  0.00  0.00
ATOM    778  O   TYR    52      28.399  36.324  44.768  0.00  0.00
ATOM    779  N   GLU    53      26.724  36.695  46.192  0.00  0.00
ATOM    780  H   GLU    53      26.398  37.198  47.005  0.00  0.00
ATOM    781  CA  GLU    53      25.804  35.758  45.640  0.00  0.00
ATOM    782  HA  GLU    53      26.245  34.784  45.851  0.00  0.00
ATOM    783  CB  GLU    53      24.496  35.776  46.389  0.00  0.00
ATOM    784  HB2 GLU    53      24.734  35.697  47.449  0.00  0.00
ATOM    785  HB3 GLU    53      24.064  36.739  46.117  0.00  0.00
ATOM    786  CG  GLU    53      23.440  34.751  45.884  0.00  0.00
ATOM    787  HG2 GLU    53      23.300  34.935  44.819  0.00  0.00
ATOM    788  HG3 GLU    53      23.971  33.830  46.126  0.00  0.00
ATOM    789  CD  GLU    53      22.109  34.836  46.653  0.00  0.00
ATOM    790  OE1 GLU    53      22.031  34.520  47.869  0.00  0.00
ATOM    791  OE2 GLU    53      21.090  35.304  46.131  0.00  0.00
ATOM    792  C   GLU    53      25.589  35.868  44.132  0.00  0.00
ATOM    793  O   GLU    53      25.560  34.778  43.550  0.00  0.00
ATOM    794  N   VAL    54      25.545  37.025  43.486  0.00  0.00
ATOM    795  H   VAL    54      25.604  37.846  44.071  0.00  0.00
ATOM    796  CA  VAL    54      25.446  37.181  42.081  0.00  0.00
ATOM    797  HA  VAL    54      24.912  36.295  41.738  0.00  0.00
ATOM    798  CB  VAL    54      24.394  38.335  41.756  0.00  0.00
ATOM    799  HB  VAL    54      23.421  38.015  42.128  0.00  0.00
ATOM    800  CG1 VAL    54      24.856  39.663  42.347  0.00  0.00
ATOM    801 1HG1 VAL    54      25.921  39.813  42.167  0.00  0.00
ATOM    802 2HG1 VAL    54      24.167  40.383  41.907  0.00  0.00
ATOM    803 3HG1 VAL    54      24.764  39.655  43.433  0.00  0.00
ATOM    804  CG2 VAL    54      24.055  38.360  40.273  0.00  0.00
ATOM    805 1HG2 VAL    54      23.428  39.217  40.025  0.00  0.00
ATOM    806 2HG2 VAL    54      24.957  38.442  39.667  0.00  0.00
ATOM    807 3HG2 VAL    54      23.554  37.417  40.053  0.00  0.00
ATOM    808  C   VAL    54      26.792  37.349  41.337  0.00  0.00
ATOM    809  O   VAL    54      26.963  37.011  40.151  0.00  0.00
ATOM    810  N   HID    55      27.826  37.736  42.052  0.00  0.00
ATOM    811  H   HID    55      27.603  37.993  43.004  0.00  0.00
ATOM    812  CA  HID    55      29.141  37.934  41.495  0.00  0.00
ATOM    813  HA  HID    55      29.133  38.243  40.450  0.00  0.00
ATOM    814  CB  HID    55      29.829  39.134  42.195  0.00  0.00
ATOM    815  HB2 HID    55      29.777  38.996  43.275  0.00  0.00
ATOM    816  HB3 HID    55      30.889  39.134  41.940  0.00  0.00
ATOM    817  CG  HID    55      29.251  40.510  41.906  0.00  0.00
ATOM    818  ND1 HID    55      29.026  40.985  40.632  0.00  0.00
ATOM    819  HD1 HID    55      29.183  40.475  39.775  0.00  0.00
ATOM    820  CE1 HID    55      28.763  42.284  40.779  0.00  0.00
ATOM    821  HE1 HID    55      28.550  42.953  39.958  0.00  0.00
ATOM    822  NE2 HID    55      28.924  42.681  42.016  0.00  0.00
ATOM    823  CD2 HID    55      29.206  41.569  42.751  0.00  0.00
ATOM    824  HD2 HID    55      29.633  41.633  43.741  0.00  0.00
ATOM    825  C   HID    55      30.090  36.752  41.662  0.00  0.00
ATOM    826  O   HID    55      31.138  36.802  40.994  0.00  0.00
ATOM    827  N   HID    56      29.878  35.738  42.494  0.00  0.00
ATOM    828  H   HID    56      29.094  35.818  43.125  0.00  0.00
ATOM    829  CA  HID    56      30.954  34.793  42.953  0.00  0.00
ATOM    830  HA  HID    56      31.638  35.513  43.402  0.00  0.00
ATOM    831  CB  HID    56      30.367  33.793  43.997  0.00  0.00
ATOM    832  HB2 HID    56      31.158  33.107  44.298  0.00  0.00
ATOM    833  HB3 HID    56      29.998  34.373  44.844  0.00  0.00
ATOM    834  CG  HID    56      29.308  32.893  43.434  0.00  0.00
ATOM    835  ND1 HID    56      27.957  33.165  43.179  0.00  0.00
ATOM    836  HD1 HID    56      27.412  34.001  43.336  0.00  0.00
ATOM    837  CE1 HID    56      27.416  32.065  42.660  0.00  0.00
ATOM    838  HE1 HID    56      26.381  31.974  42.363  0.00  0.00
ATOM    839  NE2 HID    56      28.319  31.098  42.508  0.00  0.00
ATOM    840  CD2 HID    56      29.544  31.577  43.022  0.00  0.00
ATOM    841  HD2 HID    56      30.536  31.155  42.954  0.00  0.00
ATOM    842  C   HID    56      31.549  34.120  41.744  0.00  0.00
ATOM    843  O   HID    56      32.728  33.925  41.728  0.00  0.00
ATOM    844  N   GLN    57      30.721  33.745  40.733  0.00  0.00
ATOM    845  H   GLN    57      29.726  33.914  40.726  0.00  0.00
ATOM    846  CA  GLN    57      31.256  33.058  39.539  0.00  0.00
ATOM    847  HA  GLN    57      31.842  32.198  39.867  0.00  0.00
ATOM    848  CB  GLN    57      30.140  32.440  38.700  0.00  0.00
ATOM    849  HB2 GLN    57      30.685  31.749  38.057  0.00  0.00
ATOM    850  HB3 GLN    57      29.522  31.932  39.442  0.00  0.00
ATOM    851  CG  GLN    57      29.300  33.405  37.782  0.00  0.00
ATOM    852  HG2 GLN    57      29.667  33.729  36.808  0.00  0.00
ATOM    853  HG3 GLN    57      28.454  32.784  37.486  0.00  0.00
ATOM    854  CD  GLN    57      28.852  34.619  38.605  0.00  0.00
ATOM    855  OE1 GLN    57      29.285  35.714  38.303  0.00  0.00
ATOM    856  NE2 GLN    57      27.990  34.397  39.560  0.00  0.00
ATOM    857 1HE2 GLN    57      27.746  33.470  39.880  0.00  0.00
ATOM    858 2HE2 GLN    57      27.415  35.206  39.748  0.00  0.00
ATOM    859  C   GLN    57      32.158  33.839  38.623  0.00  0.00
ATOM    860  O   GLN    57      32.900  33.251  37.810  0.00  0.00
ATOM    861  N   LYS    58      32.316  35.122  38.788  0.00  0.00
ATOM    862  H   LYS    58      31.520  35.582  39.205  0.00  0.00
ATOM    863  CA  LYS    58      33.168  35.990  37.960  0.00  0.00
ATOM    864  HA  LYS    58      33.960  35.385  37.520  0.00  0.00
ATOM    865  CB  LYS    58      32.317  36.461  36.715  0.00  0.00
ATOM    866  HB2 LYS    58      31.304  36.776  36.966  0.00  0.00
ATOM    867  HB3 LYS    58      32.714  37.326  36.183  0.00  0.00
ATOM    868  CG  LYS    58      32.176  35.432  35.589  0.00  0.00
ATOM    869  HG2 LYS    58      33.225  35.303  35.323  0.00  0.00
ATOM    870  HG3 LYS    58      31.775  34.555  36.096  0.00  0.00
ATOM    871  CD  LYS    58      31.289  35.895  34.405  0.00  0.00
ATOM    872  HD2 LYS    58      31.468  36.950  34.198  0.00  0.00
ATOM    873  HD3 LYS    58      31.564  35.392  33.478  0.00  0.00
ATOM    874  CE  LYS    58      29.817  35.702  34.659  0.00  0.00
ATOM    875  HE2 LYS    58      29.613  34.676  34.353  0.00  0.00
ATOM    876  HE3 LYS    58      29.536  35.731  35.712  0.00  0.00
ATOM    877  NZ  LYS    58      28.984  36.675  33.938  0.00  0.00
ATOM    878  HZ1 LYS    58      28.090  36.317  33.632  0.00  0.00
ATOM    879  HZ2 LYS    58      28.950  37.499  34.522  0.00  0.00
ATOM    880  HZ3 LYS    58      29.470  37.002  33.114  0.00  0.00
ATOM    881  C   LYS    58      33.935  37.066  38.749  0.00  0.00
ATOM    882  O   LYS    58      34.204  38.111  38.191  0.00  0.00
ATOM    883  N   LEU    59      34.094  36.786  40.049  0.00  0.00
ATOM    884  H   LEU    59      33.765  35.866  40.304  0.00  0.00
ATOM    885  CA  LEU    59      34.415  37.811  41.060  0.00  0.00
ATOM    886  HA  LEU    59      33.557  38.480  40.996  0.00  0.00
ATOM    887  CB  LEU    59      34.456  37.113  42.495  0.00  0.00
ATOM    888  HB2 LEU    59      33.451  36.696  42.551  0.00  0.00
ATOM    889  HB3 LEU    59      35.116  36.255  42.364  0.00  0.00
ATOM    890  CG  LEU    59      34.940  37.899  43.706  0.00  0.00
ATOM    891  HG  LEU    59      36.014  38.056  43.608  0.00  0.00
ATOM    892  CD1 LEU    59      34.247  39.242  43.875  0.00  0.00
ATOM    893 1HD1 LEU    59      34.795  39.713  44.691  0.00  0.00
ATOM    894 2HD1 LEU    59      34.380  39.762  42.926  0.00  0.00
ATOM    895 3HD1 LEU    59      33.210  39.027  44.135  0.00  0.00
ATOM    896  CD2 LEU    59      34.750  37.068  44.930  0.00  0.00
ATOM    897 1HD2 LEU    59      34.928  37.530  45.901  0.00  0.00
ATOM    898 2HD2 LEU    59      33.781  36.569  44.907  0.00  0.00
ATOM    899 3HD2 LEU    59      35.348  36.165  44.811  0.00  0.00
ATOM    900  C   LEU    59      35.697  38.592  40.713  0.00  0.00
ATOM    901  O   LEU    59      35.822  39.717  41.237  0.00  0.00
ATOM    902  N   VAL    60      36.699  38.158  39.922  0.00  0.00
ATOM    903  H   VAL    60      36.670  37.203  39.594  0.00  0.00
ATOM    904  CA  VAL    60      37.915  38.951  39.518  0.00  0.00
ATOM    905  HA  VAL    60      38.291  39.285  40.486  0.00  0.00
ATOM    906  CB  VAL    60      38.858  38.113  38.665  0.00  0.00
ATOM    907  HB  VAL    60      39.217  37.375  39.382  0.00  0.00
ATOM    908  CG1 VAL    60      38.261  37.542  37.295  0.00  0.00
ATOM    909 1HG1 VAL    60      39.129  37.079  36.825  0.00  0.00
ATOM    910 2HG1 VAL    60      37.401  36.899  37.483  0.00  0.00
ATOM    911 3HG1 VAL    60      37.989  38.412  36.696  0.00  0.00
ATOM    912  CG2 VAL    60      40.067  38.999  38.345  0.00  0.00
ATOM    913 1HG2 VAL    60      40.462  39.516  39.220  0.00  0.00
ATOM    914 2HG2 VAL    60      40.972  38.426  38.144  0.00  0.00
ATOM    915 3HG2 VAL    60      39.806  39.766  37.615  0.00  0.00
ATOM    916  C   VAL    60      37.473  40.271  38.858  0.00  0.00
ATOM    917  O   VAL    60      38.084  41.299  39.234  0.00  0.00
ATOM    918  N   PHE    61      36.478  40.339  37.990  0.00  0.00
ATOM    919  H   PHE    61      36.034  39.517  37.608  0.00  0.00
ATOM    920  CA  PHE    61      35.953  41.612  37.328  0.00  0.00
ATOM    921  HA  PHE    61      36.762  42.173  36.861  0.00  0.00
ATOM    922  CB  PHE    61      34.954  41.218  36.186  0.00  0.00
ATOM    923  HB2 PHE    61      34.000  40.832  36.546  0.00  0.00
ATOM    924  HB3 PHE    61      34.584  42.116  35.691  0.00  0.00
ATOM    925  CG  PHE    61      35.438  40.201  35.191  0.00  0.00
ATOM    926  CD1 PHE    61      34.571  39.193  34.870  0.00  0.00
ATOM    927  HD1 PHE    61      33.640  39.054  35.400  0.00  0.00
ATOM    928  CE1 PHE    61      34.829  38.439  33.743  0.00  0.00
ATOM    929  HE1 PHE    61      34.121  37.652  33.528  0.00  0.00
ATOM    930  CZ  PHE    61      36.047  38.438  33.103  0.00  0.00
ATOM    931  HZ  PHE    61      36.223  37.792  32.256  0.00  0.00
ATOM    932  CE2 PHE    61      36.950  39.455  33.416  0.00  0.00
ATOM    933  HE2 PHE    61      37.895  39.375  32.900  0.00  0.00
ATOM    934  CD2 PHE    61      36.638  40.303  34.513  0.00  0.00
ATOM    935  HD2 PHE    61      37.323  41.080  34.819  0.00  0.00
ATOM    936  C   PHE    61      35.123  42.503  38.287  0.00  0.00
ATOM    937  O   PHE    61      34.739  43.582  37.869  0.00  0.00
ATOM    938  N   PHE    62      34.951  42.001  39.554  0.00  0.00
ATOM    939  H   PHE    62      35.459  41.159  39.784  0.00  0.00
ATOM    940  CA  PHE    62      34.120  42.723  40.487  0.00  0.00
ATOM    941  HA  PHE    62      33.804  43.646  40.002  0.00  0.00
ATOM    942  CB  PHE    62      32.959  41.744  40.739  0.00  0.00
ATOM    943  HB2 PHE    62      33.323  40.797  41.138  0.00  0.00
ATOM    944  HB3 PHE    62      32.287  42.220  41.453  0.00  0.00
ATOM    945  CG  PHE    62      32.027  41.503  39.530  0.00  0.00
ATOM    946  CD1 PHE    62      31.622  42.596  38.783  0.00  0.00
ATOM    947  HD1 PHE    62      31.866  43.615  39.047  0.00  0.00
ATOM    948  CE1 PHE    62      30.782  42.361  37.711  0.00  0.00
ATOM    949  HE1 PHE    62      30.562  43.218  37.092  0.00  0.00
ATOM    950  CZ  PHE    62      30.397  41.042  37.362  0.00  0.00
ATOM    951  HZ  PHE    62      29.776  40.865  36.496  0.00  0.00
ATOM    952  CE2 PHE    62      30.933  39.949  38.065  0.00  0.00
ATOM    953  HE2 PHE    62      30.798  38.903  37.834  0.00  0.00
ATOM    954  CD2 PHE    62      31.658  40.187  39.220  0.00  0.00
ATOM    955  HD2 PHE    62      32.042  39.360  39.799  0.00  0.00
ATOM    956  C   PHE    62      34.859  43.108  41.811  0.00  0.00
ATOM    957  O   PHE    62      34.507  44.112  42.412  0.00  0.00
ATOM    958  N   ALA    63      35.937  42.444  42.178  0.00  0.00
ATOM    959  H   ALA    63      36.375  41.767  41.570  0.00  0.00
ATOM    960  CA  ALA    63      36.570  42.605  43.461  0.00  0.00
ATOM    961  HA  ALA    63      35.760  42.522  44.185  0.00  0.00
ATOM    962  CB  ALA    63      37.621  41.481  43.530  0.00  0.00
ATOM    963  HB1 ALA    63      38.081  41.325  42.554  0.00  0.00
ATOM    964  HB2 ALA    63      38.343  41.734  44.306  0.00  0.00
ATOM    965  HB3 ALA    63      37.186  40.507  43.754  0.00  0.00
ATOM    966  C   ALA    63      37.267  43.921  43.620  0.00  0.00
ATOM    967  O   ALA    63      37.637  44.583  42.628  0.00  0.00
ATOM    968  N   GLU    64      37.406  44.317  44.902  0.00  0.00
ATOM    969  H   GLU    64      36.799  43.920  45.605  0.00  0.00
ATOM    970  CA  GLU    64      38.611  45.128  45.265  0.00  0.00
ATOM    971  HA  GLU    64      39.005  45.305  44.264  0.00  0.00
ATOM    972  CB  GLU    64      38.179  46.488  45.852  0.00  0.00
ATOM    973  HB2 GLU    64      39.105  47.064  45.852  0.00  0.00
ATOM    974  HB3 GLU    64      37.375  46.897  45.242  0.00  0.00
ATOM    975  CG  GLU    64      37.692  46.501  47.337  0.00  0.00
ATOM    976  HG2 GLU    64      36.715  46.021  47.292  0.00  0.00
ATOM    977  HG3 GLU    64      38.288  45.868  47.996  0.00  0.00
ATOM    978  CD  GLU    64      37.660  47.982  47.805  0.00  0.00
ATOM    979  OE1 GLU    64      38.742  48.515  47.899  0.00  0.00
ATOM    980  OE2 GLU    64      36.601  48.551  48.160  0.00  0.00
ATOM    981  C   GLU    64      39.707  44.566  46.117  0.00  0.00
ATOM    982  O   GLU    64      40.827  45.098  46.064  0.00  0.00
ATOM    983  N   ASP    65      39.488  43.377  46.718  0.00  0.00
ATOM    984  H   ASP    65      38.756  42.791  46.342  0.00  0.00
ATOM    985  CA  ASP    65      40.585  42.701  47.446  0.00  0.00
ATOM    986  HA  ASP    65      41.135  43.510  47.927  0.00  0.00
ATOM    987  CB  ASP    65      39.950  41.749  48.506  0.00  0.00
ATOM    988  HB2 ASP    65      39.179  42.280  49.063  0.00  0.00
ATOM    989  HB3 ASP    65      39.409  41.025  47.897  0.00  0.00
ATOM    990  CG  ASP    65      40.944  41.090  49.497  0.00  0.00
ATOM    991  OD1 ASP    65      41.834  41.821  49.962  0.00  0.00
ATOM    992  OD2 ASP    65      40.802  39.896  49.711  0.00  0.00
ATOM    993  C   ASP    65      41.547  42.044  46.445  0.00  0.00
ATOM    994  O   ASP    65      41.131  41.440  45.427  0.00  0.00
ATOM    995  N   VAL    66      42.886  42.024  46.738  0.00  0.00
ATOM    996  H   VAL    66      43.167  42.447  47.611  0.00  0.00
ATOM    997  CA  VAL    66      43.894  41.415  45.886  0.00  0.00
ATOM    998  HA  VAL    66      43.747  41.735  44.855  0.00  0.00
ATOM    999  CB  VAL    66      45.358  41.961  46.241  0.00  0.00
ATOM   1000  HB  VAL    66      46.130  41.396  45.718  0.00  0.00
ATOM   1001  CG1 VAL    66      45.533  43.483  45.788  0.00  0.00
ATOM   1002 1HG1 VAL    66      46.555  43.819  45.961  0.00  0.00
ATOM   1003 2HG1 VAL    66      45.369  43.486  44.710  0.00  0.00
ATOM   1004 3HG1 VAL    66      44.860  44.234  46.201  0.00  0.00
ATOM   1005  CG2 VAL    66      45.592  41.873  47.723  0.00  0.00
ATOM   1006 1HG2 VAL    66      46.641  41.976  47.999  0.00  0.00
ATOM   1007 2HG2 VAL    66      45.173  42.723  48.261  0.00  0.00
ATOM   1008 3HG2 VAL    66      45.255  40.924  48.142  0.00  0.00
ATOM   1009  C   VAL    66      43.842  39.879  45.892  0.00  0.00
ATOM   1010  O   VAL    66      43.658  39.361  46.991  0.00  0.00
ATOM   1011  N   GLY    67      44.103  39.246  44.778  0.00  0.00
ATOM   1012  H   GLY    67      44.420  39.878  44.057  0.00  0.00
ATOM   1013  CA  GLY    67      44.099  37.780  44.611  0.00  0.00
ATOM   1014  HA2 GLY    67      44.825  37.304  45.269  0.00  0.00
ATOM   1015  HA3 GLY    67      43.115  37.343  44.779  0.00  0.00
ATOM   1016  C   GLY    67      44.611  37.301  43.301  0.00  0.00
ATOM   1017  O   GLY    67      45.029  38.108  42.452  0.00  0.00
ATOM   1018  N   SER    68      44.762  36.008  43.194  0.00  0.00
ATOM   1019  H   SER    68      44.411  35.521  44.006  0.00  0.00
ATOM   1020  CA  SER    68      45.536  35.309  42.108  0.00  0.00
ATOM   1021  HA  SER    68      45.734  36.005  41.293  0.00  0.00
ATOM   1022  CB  SER    68      46.942  34.785  42.566  0.00  0.00
ATOM   1023  HB2 SER    68      47.561  34.378  41.766  0.00  0.00
ATOM   1024  HB3 SER    68      47.389  35.569  43.177  0.00  0.00
ATOM   1025  OG  SER    68      46.671  33.728  43.491  0.00  0.00
ATOM   1026  HG  SER    68      46.309  34.101  44.298  0.00  0.00
ATOM   1027  C   SER    68      44.690  34.087  41.535  0.00  0.00
ATOM   1028  O   SER    68      43.843  33.440  42.205  0.00  0.00
ATOM   1029  N   ASN    69      44.960  33.675  40.330  0.00  0.00
ATOM   1030  H   ASN    69      45.608  34.229  39.789  0.00  0.00
ATOM   1031  CA  ASN    69      44.445  32.397  39.765  0.00  0.00
ATOM   1032  HA  ASN    69      43.359  32.418  39.674  0.00  0.00
ATOM   1033  CB  ASN    69      45.007  32.453  38.319  0.00  0.00
ATOM   1034  HB2 ASN    69      44.578  33.374  37.925  0.00  0.00
ATOM   1035  HB3 ASN    69      46.081  32.612  38.222  0.00  0.00
ATOM   1036  CG  ASN    69      44.591  31.204  37.521  0.00  0.00
ATOM   1037  OD1 ASN    69      45.294  30.196  37.448  0.00  0.00
ATOM   1038  ND2 ASN    69      43.573  31.128  36.762  0.00  0.00
ATOM   1039 1HD2 ASN    69      42.900  31.876  36.851  0.00  0.00
ATOM   1040 2HD2 ASN    69      43.554  30.416  36.046  0.00  0.00
ATOM   1041  C   ASN    69      44.908  31.122  40.526  0.00  0.00
ATOM   1042  O   ASN    69      45.913  30.986  41.259  0.00  0.00
ATOM   1043  N   LYS    70      43.991  30.096  40.448  0.00  0.00
ATOM   1044  H   LYS    70      43.160  30.416  39.971  0.00  0.00
ATOM   1045  CA  LYS    70      44.083  28.780  41.024  0.00  0.00
ATOM   1046  HA  LYS    70      44.973  28.640  41.636  0.00  0.00
ATOM   1047  CB  LYS    70      42.886  28.509  41.916  0.00  0.00
ATOM   1048  HB2 LYS    70      41.908  28.671  41.463  0.00  0.00
ATOM   1049  HB3 LYS    70      43.000  27.429  42.020  0.00  0.00
ATOM   1050  CG  LYS    70      42.947  29.176  43.370  0.00  0.00
ATOM   1051  HG2 LYS    70      42.265  28.635  44.025  0.00  0.00
ATOM   1052  HG3 LYS    70      43.898  29.090  43.897  0.00  0.00
ATOM   1053  CD  LYS    70      42.596  30.659  43.377  0.00  0.00
ATOM   1054  HD2 LYS    70      42.804  31.067  42.388  0.00  0.00
ATOM   1055  HD3 LYS    70      41.510  30.735  43.417  0.00  0.00
ATOM   1056  CE  LYS    70      43.147  31.428  44.557  0.00  0.00
ATOM   1057  HE2 LYS    70      42.521  32.302  44.735  0.00  0.00
ATOM   1058  HE3 LYS    70      43.117  30.878  45.498  0.00  0.00
ATOM   1059  NZ  LYS    70      44.559  31.798  44.272  0.00  0.00
ATOM   1060  HZ1 LYS    70      44.761  32.232  43.383  0.00  0.00
ATOM   1061  HZ2 LYS    70      44.816  32.465  44.985  0.00  0.00
ATOM   1062  HZ3 LYS    70      45.235  31.055  44.378  0.00  0.00
ATOM   1063  C   LYS    70      44.206  27.631  39.953  0.00  0.00
ATOM   1064  O   LYS    70      44.805  26.569  40.328  0.00  0.00
ATOM   1065  N   GLY    71      43.737  27.877  38.730  0.00  0.00
ATOM   1066  H   GLY    71      43.168  28.710  38.669  0.00  0.00
ATOM   1067  CA  GLY    71      44.054  27.114  37.468  0.00  0.00
ATOM   1068  HA2 GLY    71      45.038  27.417  37.111  0.00  0.00
ATOM   1069  HA3 GLY    71      44.172  26.051  37.677  0.00  0.00
ATOM   1070  C   GLY    71      42.935  27.397  36.417  0.00  0.00
ATOM   1071  O   GLY    71      42.010  28.118  36.735  0.00  0.00
ATOM   1072  N   ALA    72      43.110  26.941  35.158  0.00  0.00
ATOM   1073  H   ALA    72      43.922  26.384  34.936  0.00  0.00
ATOM   1074  CA  ALA    72      42.075  26.994  34.094  0.00  0.00
ATOM   1075  HA  ALA    72      42.047  28.047  33.817  0.00  0.00
ATOM   1076  CB  ALA    72      42.561  26.144  32.914  0.00  0.00
ATOM   1077  HB1 ALA    72      42.415  25.081  33.109  0.00  0.00
ATOM   1078  HB2 ALA    72      41.960  26.334  32.025  0.00  0.00
ATOM   1079  HB3 ALA    72      43.609  26.357  32.703  0.00  0.00
ATOM   1080  C   ALA    72      40.705  26.550  34.639  0.00  0.00
ATOM   1081  O   ALA    72      39.651  27.182  34.452  0.00  0.00
ATOM   1082  N   ILE    73      40.673  25.364  35.308  0.00  0.00
ATOM   1083  H   ILE    73      41.545  24.890  35.496  0.00  0.00
ATOM   1084  CA  ILE    73      39.477  24.639  35.727  0.00  0.00
ATOM   1085  HA  ILE    73      38.875  24.509  34.828  0.00  0.00
ATOM   1086  CB  ILE    73      39.850  23.235  36.154  0.00  0.00
ATOM   1087  HB  ILE    73      40.531  22.789  35.429  0.00  0.00
ATOM   1088  CG2 ILE    73      40.616  23.284  37.445  0.00  0.00
ATOM   1089 1HG2 ILE    73      39.982  23.588  38.278  0.00  0.00
ATOM   1090 2HG2 ILE    73      41.020  22.323  37.766  0.00  0.00
ATOM   1091 3HG2 ILE    73      41.482  23.946  37.453  0.00  0.00
ATOM   1092  CG1 ILE    73      38.633  22.355  36.339  0.00  0.00
ATOM   1093 2HG1 ILE    73      38.848  21.365  36.741  0.00  0.00
ATOM   1094 3HG1 ILE    73      37.937  22.762  37.073  0.00  0.00
ATOM   1095  CD1 ILE    73      37.812  22.153  35.071  0.00  0.00
ATOM   1096 1HD1 ILE    73      38.498  21.839  34.285  0.00  0.00
ATOM   1097 2HD1 ILE    73      37.148  21.328  35.329  0.00  0.00
ATOM   1098 3HD1 ILE    73      37.427  23.117  34.738  0.00  0.00
ATOM   1099  C   ILE    73      38.617  25.397  36.636  0.00  0.00
ATOM   1100  O   ILE    73      37.438  25.142  36.815  0.00  0.00
ATOM   1101  N   ILE    74      39.149  26.443  37.318  0.00  0.00
ATOM   1102  H   ILE    74      40.106  26.622  37.048  0.00  0.00
ATOM   1103  CA  ILE    74      38.502  27.351  38.300  0.00  0.00
ATOM   1104  HA  ILE    74      37.557  26.896  38.598  0.00  0.00
ATOM   1105  CB  ILE    74      39.294  27.610  39.516  0.00  0.00
ATOM   1106  HB  ILE    74      40.018  28.393  39.290  0.00  0.00
ATOM   1107  CG2 ILE    74      38.563  28.255  40.647  0.00  0.00
ATOM   1108 1HG2 ILE    74      37.987  27.573  41.273  0.00  0.00
ATOM   1109 2HG2 ILE    74      39.259  28.721  41.344  0.00  0.00
ATOM   1110 3HG2 ILE    74      37.982  29.087  40.249  0.00  0.00
ATOM   1111  CG1 ILE    74      40.028  26.355  40.082  0.00  0.00
ATOM   1112 2HG1 ILE    74      40.719  25.963  39.337  0.00  0.00
ATOM   1113 3HG1 ILE    74      40.571  26.634  40.985  0.00  0.00
ATOM   1114  CD1 ILE    74      39.124  25.227  40.467  0.00  0.00
ATOM   1115 1HD1 ILE    74      39.777  24.455  40.875  0.00  0.00
ATOM   1116 2HD1 ILE    74      38.463  25.526  41.280  0.00  0.00
ATOM   1117 3HD1 ILE    74      38.552  24.831  39.628  0.00  0.00
ATOM   1118  C   ILE    74      38.215  28.756  37.684  0.00  0.00
ATOM   1119  O   ILE    74      37.155  29.350  37.929  0.00  0.00
ATOM   1120  N   GLY    75      39.150  29.251  36.858  0.00  0.00
ATOM   1121  H   GLY    75      39.881  28.608  36.590  0.00  0.00
ATOM   1122  CA  GLY    75      39.009  30.464  36.069  0.00  0.00
ATOM   1123  HA2 GLY    75      39.948  30.605  35.534  0.00  0.00
ATOM   1124  HA3 GLY    75      38.273  30.364  35.271  0.00  0.00
ATOM   1125  C   GLY    75      38.586  31.649  36.935  0.00  0.00
ATOM   1126  O   GLY    75      39.318  32.089  37.846  0.00  0.00
ATOM   1127  N   LEU    76      37.382  32.213  36.610  0.00  0.00
ATOM   1128  H   LEU    76      36.822  31.718  35.930  0.00  0.00
ATOM   1129  CA  LEU    76      36.843  33.519  37.029  0.00  0.00
ATOM   1130  HA  LEU    76      37.707  34.182  37.083  0.00  0.00
ATOM   1131  CB  LEU    76      36.008  34.054  35.844  0.00  0.00
ATOM   1132  HB2 LEU    76      35.027  33.579  35.851  0.00  0.00
ATOM   1133  HB3 LEU    76      35.635  35.050  36.083  0.00  0.00
ATOM   1134  CG  LEU    76      36.498  33.932  34.420  0.00  0.00
ATOM   1135  HG  LEU    76      36.528  32.869  34.182  0.00  0.00
ATOM   1136  CD1 LEU    76      35.644  34.779  33.506  0.00  0.00
ATOM   1137 1HD1 LEU    76      34.584  34.556  33.627  0.00  0.00
ATOM   1138 2HD1 LEU    76      35.672  35.831  33.788  0.00  0.00
ATOM   1139 3HD1 LEU    76      36.059  34.539  32.527  0.00  0.00
ATOM   1140  CD2 LEU    76      37.911  34.427  34.255  0.00  0.00
ATOM   1141 1HD2 LEU    76      38.642  33.799  34.764  0.00  0.00
ATOM   1142 2HD2 LEU    76      38.254  34.456  33.221  0.00  0.00
ATOM   1143 3HD2 LEU    76      38.068  35.465  34.551  0.00  0.00
ATOM   1144  C   LEU    76      36.086  33.450  38.361  0.00  0.00
ATOM   1145  O   LEU    76      35.944  34.480  39.008  0.00  0.00
ATOM   1146  N   MET    77      35.799  32.210  38.879  0.00  0.00
ATOM   1147  H   MET    77      36.248  31.446  38.394  0.00  0.00
ATOM   1148  CA  MET    77      35.211  31.918  40.199  0.00  0.00
ATOM   1149  HA  MET    77      34.413  32.603  40.488  0.00  0.00
ATOM   1150  CB  MET    77      34.533  30.603  40.061  0.00  0.00
ATOM   1151  HB2 MET    77      33.893  30.548  39.181  0.00  0.00
ATOM   1152  HB3 MET    77      35.318  29.869  39.881  0.00  0.00
ATOM   1153  CG  MET    77      33.700  30.173  41.241  0.00  0.00
ATOM   1154  HG2 MET    77      34.287  30.054  42.151  0.00  0.00
ATOM   1155  HG3 MET    77      32.887  30.880  41.406  0.00  0.00
ATOM   1156  SD  MET    77      32.886  28.551  41.114  0.00  0.00
ATOM   1157  CE  MET    77      31.605  28.978  39.872  0.00  0.00
ATOM   1158  HE1 MET    77      30.932  28.124  39.794  0.00  0.00
ATOM   1159  HE2 MET    77      30.966  29.794  40.212  0.00  0.00
ATOM   1160  HE3 MET    77      31.985  29.206  38.877  0.00  0.00
ATOM   1161  C   MET    77      36.291  31.983  41.325  0.00  0.00
ATOM   1162  O   MET    77      36.690  31.003  41.996  0.00  0.00
ATOM   1163  N   VAL    78      36.928  33.139  41.416  0.00  0.00
ATOM   1164  H   VAL    78      36.569  33.853  40.799  0.00  0.00
ATOM   1165  CA  VAL    78      38.189  33.378  42.015  0.00  0.00
ATOM   1166  HA  VAL    78      38.829  32.513  41.839  0.00  0.00
ATOM   1167  CB  VAL    78      38.995  34.649  41.524  0.00  0.00
ATOM   1168  HB  VAL    78      39.919  34.744  42.094  0.00  0.00
ATOM   1169  CG1 VAL    78      39.387  34.589  40.083  0.00  0.00
ATOM   1170 1HG1 VAL    78      39.776  33.607  39.812  0.00  0.00
ATOM   1171 2HG1 VAL    78      38.498  34.822  39.497  0.00  0.00
ATOM   1172 3HG1 VAL    78      40.196  35.291  39.880  0.00  0.00
ATOM   1173  CG2 VAL    78      38.138  35.891  41.898  0.00  0.00
ATOM   1174 1HG2 VAL    78      38.581  36.780  41.449  0.00  0.00
ATOM   1175 2HG2 VAL    78      37.122  35.864  41.502  0.00  0.00
ATOM   1176 3HG2 VAL    78      38.148  35.901  42.988  0.00  0.00
ATOM   1177  C   VAL    78      38.138  33.392  43.525  0.00  0.00
ATOM   1178  O   VAL    78      39.184  33.524  44.170  0.00  0.00
ATOM   1179  N   GLY    79      36.916  33.306  44.180  0.00  0.00
ATOM   1180  H   GLY    79      36.081  33.160  43.631  0.00  0.00
ATOM   1181  CA  GLY    79      36.767  33.034  45.624  0.00  0.00
ATOM   1182  HA2 GLY    79      37.715  32.620  45.966  0.00  0.00
ATOM   1183  HA3 GLY    79      36.619  33.926  46.232  0.00  0.00
ATOM   1184  C   GLY    79      35.729  31.956  45.948  0.00  0.00
ATOM   1185  O   GLY    79      35.048  32.059  46.939  0.00  0.00
ATOM   1186  N   GLY    80      35.760  30.847  45.158  0.00  0.00
ATOM   1187  H   GLY    80      36.443  30.848  44.414  0.00  0.00
ATOM   1188  CA  GLY    80      34.913  29.662  45.362  0.00  0.00
ATOM   1189  HA2 GLY    80      35.462  28.783  45.022  0.00  0.00
ATOM   1190  HA3 GLY    80      34.978  29.332  46.399  0.00  0.00
ATOM   1191  C   GLY    80      33.411  29.849  44.942  0.00  0.00
ATOM   1192  O   GLY    80      33.102  30.816  44.270  0.00  0.00
ATOM   1193  N   VAL    81      32.530  29.042  45.458  0.00  0.00
ATOM   1194  H   VAL    81      32.795  28.328  46.122  0.00  0.00
ATOM   1195  CA  VAL    81      31.113  28.902  45.039  0.00  0.00
ATOM   1196  HA  VAL    81      30.997  29.577  44.191  0.00  0.00
ATOM   1197  CB  VAL    81      30.817  27.545  44.417  0.00  0.00
ATOM   1198  HB  VAL    81      31.765  27.226  43.986  0.00  0.00
ATOM   1199  CG1 VAL    81      30.716  26.373  45.460  0.00  0.00
ATOM   1200 1HG1 VAL    81      30.901  25.430  44.944  0.00  0.00
ATOM   1201 2HG1 VAL    81      31.484  26.421  46.232  0.00  0.00
ATOM   1202 3HG1 VAL    81      29.721  26.282  45.894  0.00  0.00
ATOM   1203  CG2 VAL    81      29.697  27.277  43.430  0.00  0.00
ATOM   1204 1HG2 VAL    81      28.853  27.722  43.957  0.00  0.00
ATOM   1205 2HG2 VAL    81      29.883  27.792  42.487  0.00  0.00
ATOM   1206 3HG2 VAL    81      29.422  26.249  43.195  0.00  0.00
ATOM   1207  C   VAL    81      30.192  29.171  46.227  0.00  0.00
ATOM   1208  O   VAL    81      30.559  28.858  47.355  0.00  0.00
ATOM   1209  N   VAL    82      28.929  29.412  45.909  0.00  0.00
ATOM   1210  H   VAL    82      28.636  29.375  44.943  0.00  0.00
ATOM   1211  CA  VAL    82      27.799  29.346  46.849  0.00  0.00
ATOM   1212  HA  VAL    82      28.179  29.838  47.744  0.00  0.00
ATOM   1213  CB  VAL    82      26.549  30.214  46.426  0.00  0.00
ATOM   1214  HB  VAL    82      25.787  30.100  47.196  0.00  0.00
ATOM   1215  CG1 VAL    82      27.189  31.604  46.367  0.00  0.00
ATOM   1216 1HG1 VAL    82      27.710  31.971  47.252  0.00  0.00
ATOM   1217 2HG1 VAL    82      27.938  31.647  45.577  0.00  0.00
ATOM   1218 3HG1 VAL    82      26.409  32.333  46.148  0.00  0.00
ATOM   1219  CG2 VAL    82      25.881  29.829  45.087  0.00  0.00
ATOM   1220 1HG2 VAL    82      25.414  28.853  45.220  0.00  0.00
ATOM   1221 2HG2 VAL    82      25.184  30.572  44.700  0.00  0.00
ATOM   1222 3HG2 VAL    82      26.670  29.834  44.334  0.00  0.00
ATOM   1223  C   VAL    82      27.481  27.969  47.288  0.00  0.00
ATOM   1224  O   VAL    82      27.263  27.121  46.471  0.00  0.00
ATOM   1225  N   ILE    83      27.325  27.773  48.583  0.00  0.00
ATOM   1226  H   ILE    83      27.358  28.577  49.193  0.00  0.00
ATOM   1227  CA  ILE    83      27.184  26.430  49.264  0.00  0.00
ATOM   1228  HA  ILE    83      26.945  25.661  48.528  0.00  0.00
ATOM   1229  CB  ILE    83      28.564  26.017  49.916  0.00  0.00
ATOM   1230  HB  ILE    83      28.329  25.210  50.610  0.00  0.00
ATOM   1231  CG2 ILE    83      29.508  25.435  48.894  0.00  0.00
ATOM   1232 1HG2 ILE    83      28.941  24.853  48.167  0.00  0.00
ATOM   1233 2HG2 ILE    83      29.960  26.191  48.252  0.00  0.00
ATOM   1234 3HG2 ILE    83      30.227  24.740  49.328  0.00  0.00
ATOM   1235  CG1 ILE    83      29.127  27.251  50.692  0.00  0.00
ATOM   1236 2HG1 ILE    83      29.586  27.952  49.994  0.00  0.00
ATOM   1237 3HG1 ILE    83      28.330  27.677  51.302  0.00  0.00
ATOM   1238  CD1 ILE    83      30.240  26.903  51.705  0.00  0.00
ATOM   1239 1HD1 ILE    83      31.191  26.752  51.195  0.00  0.00
ATOM   1240 2HD1 ILE    83      30.277  27.794  52.332  0.00  0.00
ATOM   1241 3HD1 ILE    83      29.994  26.055  52.344  0.00  0.00
ATOM   1242  C   ILE    83      25.973  26.360  50.325  0.00  0.00
ATOM   1243  O   ILE    83      25.422  27.370  50.815  0.00  0.00
ATOM   1244  N   ALA    84      25.694  25.130  50.679  0.00  0.00
ATOM   1245  H   ALA    84      26.181  24.392  50.190  0.00  0.00
ATOM   1246  CA  ALA    84      24.822  24.724  51.767  0.00  0.00
ATOM   1247  HA  ALA    84      24.228  25.490  52.266  0.00  0.00
ATOM   1248  CB  ALA    84      23.891  23.661  51.143  0.00  0.00
ATOM   1249  HB1 ALA    84      23.385  23.167  51.973  0.00  0.00
ATOM   1250  HB2 ALA    84      23.214  24.150  50.442  0.00  0.00
ATOM   1251  HB3 ALA    84      24.439  22.926  50.554  0.00  0.00
ATOM   1252  C   ALA    84      25.693  24.195  52.937  0.00  0.00
ATOM   1253  O   ALA    84      25.987  22.962  52.969  0.00  0.00
ATOM   1254  OXT ALA    84      25.944  24.936  53.864  0.00  0.00
